# Supplementary material for: Quantum Chemical Exploration of Fentanyl and Its Analogs: Conformational Landscapes and Energetics in Solution
Source: ACS Omega. 2025 Nov 27;10(48):58900–14. doi: 10.1021/acsomega.5c07656 (PMC12771126; doi:10.1021/acsomega.5c07656)
Supplement: Supplementary file 1 [file ao5c07656_si_001.zip]

Archive with 3,117 entries (3,082 files):
- xyzs/
- xyzs/10_a-Methyl_acetyl/
- xyzs/10_a-Methyl_acetyl/gfn2-1-1-dlpnoccsdt.xyz
- xyzs/10_a-Methyl_acetyl/gfn2-10-10-dlpnoccsdt.xyz
- xyzs/10_a-Methyl_acetyl/gfn2-101-101-dlpnoccsdt.xyz
- xyzs/10_a-Methyl_acetyl/gfn2-102-102-dlpnoccsdt.xyz
- xyzs/10_a-Methyl_acetyl/gfn2-106-106-dlpnoccsdt.xyz
- xyzs/10_a-Methyl_acetyl/gfn2-109-109-dlpnoccsdt.xyz
- xyzs/10_a-Methyl_acetyl/gfn2-110-110-dlpnoccsdt.xyz
- xyzs/10_a-Methyl_acetyl/gfn2-112-112-dlpnoccsdt.xyz
- xyzs/10_a-Methyl_acetyl/gfn2-118-118-dlpnoccsdt.xyz
- xyzs/10_a-Methyl_acetyl/gfn2-119-119-dlpnoccsdt.xyz
- xyzs/10_a-Methyl_acetyl/gfn2-122-122-dlpnoccsdt.xyz
- xyzs/10_a-Methyl_acetyl/gfn2-125-125-dlpnoccsdt.xyz
- xyzs/10_a-Methyl_acetyl/gfn2-128-128-dlpnoccsdt.xyz
- xyzs/10_a-Methyl_acetyl/gfn2-129-129-dlpnoccsdt.xyz
- xyzs/10_a-Methyl_acetyl/gfn2-130-130-dlpnoccsdt.xyz
- xyzs/10_a-Methyl_acetyl/gfn2-132-132-dlpnoccsdt.xyz
- xyzs/10_a-Methyl_acetyl/gfn2-135-135-dlpnoccsdt.xyz
- xyzs/10_a-Methyl_acetyl/gfn2-136-136-dlpnoccsdt.xyz
- xyzs/10_a-Methyl_acetyl/gfn2-137-137-dlpnoccsdt.xyz
- xyzs/10_a-Methyl_acetyl/gfn2-138-138-dlpnoccsdt.xyz
- xyzs/10_a-Methyl_acetyl/gfn2-139-139-dlpnoccsdt.xyz
- xyzs/10_a-Methyl_acetyl/gfn2-14-14-dlpnoccsdt.xyz
- xyzs/10_a-Methyl_acetyl/gfn2-140-140-dlpnoccsdt.xyz
- xyzs/10_a-Methyl_acetyl/gfn2-142-142-dlpnoccsdt.xyz
- xyzs/10_a-Methyl_acetyl/gfn2-143-143-dlpnoccsdt.xyz
- xyzs/10_a-Methyl_acetyl/gfn2-144-144-dlpnoccsdt.xyz
- xyzs/10_a-Methyl_acetyl/gfn2-146-146-dlpnoccsdt.xyz
- xyzs/10_a-Methyl_acetyl/gfn2-148-148-dlpnoccsdt.xyz
- xyzs/10_a-Methyl_acetyl/gfn2-15-15-dlpnoccsdt.xyz
- xyzs/10_a-Methyl_acetyl/gfn2-155-155-dlpnoccsdt.xyz
- xyzs/10_a-Methyl_acetyl/gfn2-16-16-dlpnoccsdt.xyz
- xyzs/10_a-Methyl_acetyl/gfn2-161-161-dlpnoccsdt.xyz
- xyzs/10_a-Methyl_acetyl/gfn2-162-162-dlpnoccsdt.xyz
- xyzs/10_a-Methyl_acetyl/gfn2-19-19-dlpnoccsdt.xyz
- xyzs/10_a-Methyl_acetyl/gfn2-33-33-dlpnoccsdt.xyz
- xyzs/10_a-Methyl_acetyl/gfn2-36-36-dlpnoccsdt.xyz
- xyzs/10_a-Methyl_acetyl/gfn2-37-37-dlpnoccsdt.xyz
- xyzs/10_a-Methyl_acetyl/gfn2-38-38-dlpnoccsdt.xyz
- xyzs/10_a-Methyl_acetyl/gfn2-4-4-dlpnoccsdt.xyz
- xyzs/10_a-Methyl_acetyl/gfn2-40-40-dlpnoccsdt.xyz
- xyzs/10_a-Methyl_acetyl/gfn2-44-44-dlpnoccsdt.xyz
- xyzs/10_a-Methyl_acetyl/gfn2-48-48-dlpnoccsdt.xyz
- xyzs/10_a-Methyl_acetyl/gfn2-5-5-dlpnoccsdt.xyz
- xyzs/10_a-Methyl_acetyl/gfn2-6-6-dlpnoccsdt.xyz
- xyzs/10_a-Methyl_acetyl/gfn2-63-63-dlpnoccsdt.xyz
- xyzs/10_a-Methyl_acetyl/gfn2-7-7-dlpnoccsdt.xyz
- xyzs/10_a-Methyl_acetyl/gfn2-76-76-dlpnoccsdt.xyz
- xyzs/10_a-Methyl_acetyl/gfn2-79-79-dlpnoccsdt.xyz
- xyzs/10_a-Methyl_acetyl/gfn2-81-81-dlpnoccsdt.xyz
- xyzs/10_a-Methyl_acetyl/gfn2-87-87-dlpnoccsdt.xyz
- xyzs/10_a-Methyl_acetyl/gfn2-88-88-dlpnoccsdt.xyz
- xyzs/11_Acryl/
- xyzs/11_Acryl/gfn2-10-10-dlpnoccsdt.xyz
- xyzs/11_Acryl/gfn2-100-100-dlpnoccsdt.xyz
- xyzs/11_Acryl/gfn2-101-101-dlpnoccsdt.xyz
- xyzs/11_Acryl/gfn2-103-103-dlpnoccsdt.xyz
- xyzs/11_Acryl/gfn2-105-105-dlpnoccsdt.xyz
- xyzs/11_Acryl/gfn2-108-108-dlpnoccsdt.xyz
- xyzs/11_Acryl/gfn2-109-109-dlpnoccsdt.xyz
- xyzs/11_Acryl/gfn2-111-111-dlpnoccsdt.xyz
- xyzs/11_Acryl/gfn2-116-116-dlpnoccsdt.xyz
- xyzs/11_Acryl/gfn2-117-117-dlpnoccsdt.xyz
- xyzs/11_Acryl/gfn2-118-118-dlpnoccsdt.xyz
- xyzs/11_Acryl/gfn2-12-12-dlpnoccsdt.xyz
- xyzs/11_Acryl/gfn2-123-123-dlpnoccsdt.xyz
- xyzs/11_Acryl/gfn2-127-127-dlpnoccsdt.xyz
- xyzs/11_Acryl/gfn2-131-131-dlpnoccsdt.xyz
- xyzs/11_Acryl/gfn2-133-133-dlpnoccsdt.xyz
- xyzs/11_Acryl/gfn2-143-143-dlpnoccsdt.xyz
- xyzs/11_Acryl/gfn2-144-144-dlpnoccsdt.xyz
- xyzs/11_Acryl/gfn2-147-147-dlpnoccsdt.xyz
- xyzs/11_Acryl/gfn2-150-150-dlpnoccsdt.xyz
- xyzs/11_Acryl/gfn2-152-152-dlpnoccsdt.xyz
- xyzs/11_Acryl/gfn2-153-153-dlpnoccsdt.xyz
- xyzs/11_Acryl/gfn2-154-154-dlpnoccsdt.xyz
- xyzs/11_Acryl/gfn2-155-155-dlpnoccsdt.xyz
- xyzs/11_Acryl/gfn2-159-159-dlpnoccsdt.xyz
- xyzs/11_Acryl/gfn2-16-16-dlpnoccsdt.xyz
- xyzs/11_Acryl/gfn2-161-161-dlpnoccsdt.xyz
- xyzs/11_Acryl/gfn2-163-163-dlpnoccsdt.xyz
- xyzs/11_Acryl/gfn2-166-166-dlpnoccsdt.xyz
- xyzs/11_Acryl/gfn2-168-168-dlpnoccsdt.xyz
- xyzs/11_Acryl/gfn2-19-19-dlpnoccsdt.xyz
- xyzs/11_Acryl/gfn2-22-22-dlpnoccsdt.xyz
- xyzs/11_Acryl/gfn2-23-23-dlpnoccsdt.xyz
- xyzs/11_Acryl/gfn2-27-27-dlpnoccsdt.xyz
- xyzs/11_Acryl/gfn2-28-28-dlpnoccsdt.xyz
- xyzs/11_Acryl/gfn2-32-32-dlpnoccsdt.xyz
- xyzs/11_Acryl/gfn2-37-37-dlpnoccsdt.xyz
- xyzs/11_Acryl/gfn2-4-4-dlpnoccsdt.xyz
- xyzs/11_Acryl/gfn2-51-51-dlpnoccsdt.xyz
- xyzs/11_Acryl/gfn2-53-53-dlpnoccsdt.xyz
- xyzs/11_Acryl/gfn2-56-56-dlpnoccsdt.xyz
- xyzs/11_Acryl/gfn2-57-57-dlpnoccsdt.xyz
- xyzs/11_Acryl/gfn2-73-73-dlpnoccsdt.xyz
- xyzs/11_Acryl/gfn2-78-78-dlpnoccsdt.xyz
- xyzs/11_Acryl/gfn2-79-79-dlpnoccsdt.xyz
- xyzs/11_Acryl/gfn2-80-80-dlpnoccsdt.xyz
- xyzs/11_Acryl/gfn2-85-85-dlpnoccsdt.xyz
- xyzs/11_Acryl/gfn2-9-9-dlpnoccsdt.xyz
- xyzs/11_Acryl/gfn2-91-91-dlpnoccsdt.xyz
- xyzs/11_Acryl/gfn2-92-92-dlpnoccsdt.xyz
- xyzs/11_Acryl/gfn2-97-97-dlpnoccsdt.xyz
- xyzs/12_o-Fluoro_acryl/
- xyzs/12_o-Fluoro_acryl/gfn2-1-1-dlpnoccsdt.xyz
- xyzs/12_o-Fluoro_acryl/gfn2-10-10-dlpnoccsdt.xyz
- xyzs/12_o-Fluoro_acryl/gfn2-103-103-dlpnoccsdt.xyz
- xyzs/12_o-Fluoro_acryl/gfn2-107-107-dlpnoccsdt.xyz
- xyzs/12_o-Fluoro_acryl/gfn2-109-109-dlpnoccsdt.xyz
- xyzs/12_o-Fluoro_acryl/gfn2-113-113-dlpnoccsdt.xyz
- xyzs/12_o-Fluoro_acryl/gfn2-116-116-dlpnoccsdt.xyz
- xyzs/12_o-Fluoro_acryl/gfn2-117-117-dlpnoccsdt.xyz
- xyzs/12_o-Fluoro_acryl/gfn2-12-12-dlpnoccsdt.xyz
- xyzs/12_o-Fluoro_acryl/gfn2-121-121-dlpnoccsdt.xyz
- xyzs/12_o-Fluoro_acryl/gfn2-123-123-dlpnoccsdt.xyz
- xyzs/12_o-Fluoro_acryl/gfn2-124-124-dlpnoccsdt.xyz
- xyzs/12_o-Fluoro_acryl/gfn2-125-125-dlpnoccsdt.xyz
- xyzs/12_o-Fluoro_acryl/gfn2-131-131-dlpnoccsdt.xyz
- xyzs/12_o-Fluoro_acryl/gfn2-134-134-dlpnoccsdt.xyz
- xyzs/12_o-Fluoro_acryl/gfn2-137-137-dlpnoccsdt.xyz
- xyzs/12_o-Fluoro_acryl/gfn2-142-142-dlpnoccsdt.xyz
- xyzs/12_o-Fluoro_acryl/gfn2-143-143-dlpnoccsdt.xyz
- xyzs/12_o-Fluoro_acryl/gfn2-152-152-dlpnoccsdt.xyz
- xyzs/12_o-Fluoro_acryl/gfn2-153-153-dlpnoccsdt.xyz
- xyzs/12_o-Fluoro_acryl/gfn2-154-154-dlpnoccsdt.xyz
- xyzs/12_o-Fluoro_acryl/gfn2-157-157-dlpnoccsdt.xyz
- xyzs/12_o-Fluoro_acryl/gfn2-159-159-dlpnoccsdt.xyz
- xyzs/12_o-Fluoro_acryl/gfn2-160-160-dlpnoccsdt.xyz
- xyzs/12_o-Fluoro_acryl/gfn2-162-162-dlpnoccsdt.xyz
- xyzs/12_o-Fluoro_acryl/gfn2-167-167-dlpnoccsdt.xyz
- xyzs/12_o-Fluoro_acryl/gfn2-168-168-dlpnoccsdt.xyz
- xyzs/12_o-Fluoro_acryl/gfn2-172-172-dlpnoccsdt.xyz
- xyzs/12_o-Fluoro_acryl/gfn2-176-176-dlpnoccsdt.xyz
- xyzs/12_o-Fluoro_acryl/gfn2-177-177-dlpnoccsdt.xyz
- xyzs/12_o-Fluoro_acryl/gfn2-180-180-dlpnoccsdt.xyz
- xyzs/12_o-Fluoro_acryl/gfn2-182-182-dlpnoccsdt.xyz
- xyzs/12_o-Fluoro_acryl/gfn2-185-185-dlpnoccsdt.xyz
- xyzs/12_o-Fluoro_acryl/gfn2-186-186-dlpnoccsdt.xyz
- xyzs/12_o-Fluoro_acryl/gfn2-189-189-dlpnoccsdt.xyz
- xyzs/12_o-Fluoro_acryl/gfn2-194-194-dlpnoccsdt.xyz
- xyzs/12_o-Fluoro_acryl/gfn2-197-197-dlpnoccsdt.xyz
- xyzs/12_o-Fluoro_acryl/gfn2-2-2-dlpnoccsdt.xyz
- xyzs/12_o-Fluoro_acryl/gfn2-207-207-dlpnoccsdt.xyz
- xyzs/12_o-Fluoro_acryl/gfn2-215-215-dlpnoccsdt.xyz
- xyzs/12_o-Fluoro_acryl/gfn2-216-216-dlpnoccsdt.xyz
- xyzs/12_o-Fluoro_acryl/gfn2-219-219-dlpnoccsdt.xyz
- xyzs/12_o-Fluoro_acryl/gfn2-222-222-dlpnoccsdt.xyz
- xyzs/12_o-Fluoro_acryl/gfn2-223-223-dlpnoccsdt.xyz
- xyzs/12_o-Fluoro_acryl/gfn2-224-224-dlpnoccsdt.xyz
- xyzs/12_o-Fluoro_acryl/gfn2-225-225-dlpnoccsdt.xyz
- xyzs/12_o-Fluoro_acryl/gfn2-226-226-dlpnoccsdt.xyz
- xyzs/12_o-Fluoro_acryl/gfn2-227-227-dlpnoccsdt.xyz
- xyzs/12_o-Fluoro_acryl/gfn2-229-229-dlpnoccsdt.xyz
- xyzs/12_o-Fluoro_acryl/gfn2-230-230-dlpnoccsdt.xyz
- xyzs/12_o-Fluoro_acryl/gfn2-232-232-dlpnoccsdt.xyz
- xyzs/12_o-Fluoro_acryl/gfn2-235-235-dlpnoccsdt.xyz
- xyzs/12_o-Fluoro_acryl/gfn2-244-244-dlpnoccsdt.xyz
- xyzs/12_o-Fluoro_acryl/gfn2-250-250-dlpnoccsdt.xyz
- xyzs/12_o-Fluoro_acryl/gfn2-251-251-dlpnoccsdt.xyz
- xyzs/12_o-Fluoro_acryl/gfn2-254-254-dlpnoccsdt.xyz
- xyzs/12_o-Fluoro_acryl/gfn2-255-255-dlpnoccsdt.xyz
- xyzs/12_o-Fluoro_acryl/gfn2-256-256-dlpnoccsdt.xyz
- xyzs/12_o-Fluoro_acryl/gfn2-26-26-dlpnoccsdt.xyz
- xyzs/12_o-Fluoro_acryl/gfn2-263-263-dlpnoccsdt.xyz
- xyzs/12_o-Fluoro_acryl/gfn2-264-264-dlpnoccsdt.xyz
- xyzs/12_o-Fluoro_acryl/gfn2-265-265-dlpnoccsdt.xyz
- xyzs/12_o-Fluoro_acryl/gfn2-266-266-dlpnoccsdt.xyz
- xyzs/12_o-Fluoro_acryl/gfn2-267-267-dlpnoccsdt.xyz
- xyzs/12_o-Fluoro_acryl/gfn2-270-270-dlpnoccsdt.xyz
- xyzs/12_o-Fluoro_acryl/gfn2-271-271-dlpnoccsdt.xyz
- xyzs/12_o-Fluoro_acryl/gfn2-272-272-dlpnoccsdt.xyz
- xyzs/12_o-Fluoro_acryl/gfn2-278-278-dlpnoccsdt.xyz
- xyzs/12_o-Fluoro_acryl/gfn2-28-28-dlpnoccsdt.xyz
- xyzs/12_o-Fluoro_acryl/gfn2-280-280-dlpnoccsdt.xyz
- xyzs/12_o-Fluoro_acryl/gfn2-281-281-dlpnoccsdt.xyz
- xyzs/12_o-Fluoro_acryl/gfn2-284-284-dlpnoccsdt.xyz
- xyzs/12_o-Fluoro_acryl/gfn2-286-286-dlpnoccsdt.xyz
- xyzs/12_o-Fluoro_acryl/gfn2-290-290-dlpnoccsdt.xyz
- xyzs/12_o-Fluoro_acryl/gfn2-291-291-dlpnoccsdt.xyz
- xyzs/12_o-Fluoro_acryl/gfn2-3-3-dlpnoccsdt.xyz
- xyzs/12_o-Fluoro_acryl/gfn2-31-31-dlpnoccsdt.xyz
- xyzs/12_o-Fluoro_acryl/gfn2-33-33-dlpnoccsdt.xyz
- xyzs/12_o-Fluoro_acryl/gfn2-35-35-dlpnoccsdt.xyz
- xyzs/12_o-Fluoro_acryl/gfn2-4-4-dlpnoccsdt.xyz
- xyzs/12_o-Fluoro_acryl/gfn2-42-42-dlpnoccsdt.xyz
- xyzs/12_o-Fluoro_acryl/gfn2-44-44-dlpnoccsdt.xyz
- xyzs/12_o-Fluoro_acryl/gfn2-45-45-dlpnoccsdt.xyz
- xyzs/12_o-Fluoro_acryl/gfn2-46-46-dlpnoccsdt.xyz
- xyzs/12_o-Fluoro_acryl/gfn2-47-47-dlpnoccsdt.xyz
- xyzs/12_o-Fluoro_acryl/gfn2-5-5-dlpnoccsdt.xyz
- xyzs/12_o-Fluoro_acryl/gfn2-53-53-dlpnoccsdt.xyz
- xyzs/12_o-Fluoro_acryl/gfn2-63-63-dlpnoccsdt.xyz
- xyzs/12_o-Fluoro_acryl/gfn2-65-65-dlpnoccsdt.xyz
- xyzs/12_o-Fluoro_acryl/gfn2-67-67-dlpnoccsdt.xyz
- xyzs/12_o-Fluoro_acryl/gfn2-68-68-dlpnoccsdt.xyz
- xyzs/12_o-Fluoro_acryl/gfn2-7-7-dlpnoccsdt.xyz
- xyzs/12_o-Fluoro_acryl/gfn2-73-73-dlpnoccsdt.xyz
- xyzs/12_o-Fluoro_acryl/gfn2-75-75-dlpnoccsdt.xyz
- xyzs/12_o-Fluoro_acryl/gfn2-77-77-dlpnoccsdt.xyz
- xyzs/12_o-Fluoro_acryl/gfn2-79-79-dlpnoccsdt.xyz
- xyzs/12_o-Fluoro_acryl/gfn2-83-83-dlpnoccsdt.xyz
- xyzs/12_o-Fluoro_acryl/gfn2-85-85-dlpnoccsdt.xyz
- xyzs/12_o-Fluoro_acryl/gfn2-88-88-dlpnoccsdt.xyz
- xyzs/12_o-Fluoro_acryl/gfn2-9-9-dlpnoccsdt.xyz
- xyzs/12_o-Fluoro_acryl/gfn2-94-94-dlpnoccsdt.xyz
- xyzs/13_p-Fluoro_acryl/
- xyzs/13_p-Fluoro_acryl/gfn2-10-10-dlpnoccsdt.xyz
- xyzs/13_p-Fluoro_acryl/gfn2-101-101-dlpnoccsdt.xyz
- xyzs/13_p-Fluoro_acryl/gfn2-102-102-dlpnoccsdt.xyz
- xyzs/13_p-Fluoro_acryl/gfn2-105-105-dlpnoccsdt.xyz
- xyzs/13_p-Fluoro_acryl/gfn2-11-11-dlpnoccsdt.xyz
- xyzs/13_p-Fluoro_acryl/gfn2-110-110-dlpnoccsdt.xyz
- xyzs/13_p-Fluoro_acryl/gfn2-112-112-dlpnoccsdt.xyz
- xyzs/13_p-Fluoro_acryl/gfn2-113-113-dlpnoccsdt.xyz
- xyzs/13_p-Fluoro_acryl/gfn2-120-120-dlpnoccsdt.xyz
- xyzs/13_p-Fluoro_acryl/gfn2-125-125-dlpnoccsdt.xyz
- xyzs/13_p-Fluoro_acryl/gfn2-127-127-dlpnoccsdt.xyz
- xyzs/13_p-Fluoro_acryl/gfn2-128-128-dlpnoccsdt.xyz
- xyzs/13_p-Fluoro_acryl/gfn2-132-132-dlpnoccsdt.xyz
- xyzs/13_p-Fluoro_acryl/gfn2-14-14-dlpnoccsdt.xyz
- xyzs/13_p-Fluoro_acryl/gfn2-140-140-dlpnoccsdt.xyz
- xyzs/13_p-Fluoro_acryl/gfn2-141-141-dlpnoccsdt.xyz
- xyzs/13_p-Fluoro_acryl/gfn2-142-142-dlpnoccsdt.xyz
- xyzs/13_p-Fluoro_acryl/gfn2-144-144-dlpnoccsdt.xyz
- xyzs/13_p-Fluoro_acryl/gfn2-15-15-dlpnoccsdt.xyz
- xyzs/13_p-Fluoro_acryl/gfn2-151-151-dlpnoccsdt.xyz
- xyzs/13_p-Fluoro_acryl/gfn2-153-153-dlpnoccsdt.xyz
- xyzs/13_p-Fluoro_acryl/gfn2-158-158-dlpnoccsdt.xyz
- xyzs/13_p-Fluoro_acryl/gfn2-160-160-dlpnoccsdt.xyz
- xyzs/13_p-Fluoro_acryl/gfn2-173-173-dlpnoccsdt.xyz
- xyzs/13_p-Fluoro_acryl/gfn2-175-175-dlpnoccsdt.xyz
- xyzs/13_p-Fluoro_acryl/gfn2-181-181-dlpnoccsdt.xyz
- xyzs/13_p-Fluoro_acryl/gfn2-185-185-dlpnoccsdt.xyz
- xyzs/13_p-Fluoro_acryl/gfn2-190-190-dlpnoccsdt.xyz
- xyzs/13_p-Fluoro_acryl/gfn2-192-192-dlpnoccsdt.xyz
- xyzs/13_p-Fluoro_acryl/gfn2-193-193-dlpnoccsdt.xyz
- xyzs/13_p-Fluoro_acryl/gfn2-194-194-dlpnoccsdt.xyz
- xyzs/13_p-Fluoro_acryl/gfn2-195-195-dlpnoccsdt.xyz
- xyzs/13_p-Fluoro_acryl/gfn2-196-196-dlpnoccsdt.xyz
- xyzs/13_p-Fluoro_acryl/gfn2-197-197-dlpnoccsdt.xyz
- xyzs/13_p-Fluoro_acryl/gfn2-2-2-dlpnoccsdt.xyz
- xyzs/13_p-Fluoro_acryl/gfn2-201-201-dlpnoccsdt.xyz
- xyzs/13_p-Fluoro_acryl/gfn2-204-204-dlpnoccsdt.xyz
- xyzs/13_p-Fluoro_acryl/gfn2-206-206-dlpnoccsdt.xyz
- xyzs/13_p-Fluoro_acryl/gfn2-210-210-dlpnoccsdt.xyz
- xyzs/13_p-Fluoro_acryl/gfn2-214-214-dlpnoccsdt.xyz
- xyzs/13_p-Fluoro_acryl/gfn2-218-218-dlpnoccsdt.xyz
- xyzs/13_p-Fluoro_acryl/gfn2-220-220-dlpnoccsdt.xyz
- xyzs/13_p-Fluoro_acryl/gfn2-221-221-dlpnoccsdt.xyz
- xyzs/13_p-Fluoro_acryl/gfn2-222-222-dlpnoccsdt.xyz
- xyzs/13_p-Fluoro_acryl/gfn2-23-23-dlpnoccsdt.xyz
- xyzs/13_p-Fluoro_acryl/gfn2-25-25-dlpnoccsdt.xyz
- xyzs/13_p-Fluoro_acryl/gfn2-35-35-dlpnoccsdt.xyz
- xyzs/13_p-Fluoro_acryl/gfn2-41-41-dlpnoccsdt.xyz
- xyzs/13_p-Fluoro_acryl/gfn2-42-42-dlpnoccsdt.xyz
- xyzs/13_p-Fluoro_acryl/gfn2-44-44-dlpnoccsdt.xyz
- xyzs/13_p-Fluoro_acryl/gfn2-49-49-dlpnoccsdt.xyz
- xyzs/13_p-Fluoro_acryl/gfn2-55-55-dlpnoccsdt.xyz
- xyzs/13_p-Fluoro_acryl/gfn2-56-56-dlpnoccsdt.xyz
- xyzs/13_p-Fluoro_acryl/gfn2-63-63-dlpnoccsdt.xyz
- xyzs/13_p-Fluoro_acryl/gfn2-64-64-dlpnoccsdt.xyz
- xyzs/13_p-Fluoro_acryl/gfn2-7-7-dlpnoccsdt.xyz
- xyzs/13_p-Fluoro_acryl/gfn2-76-76-dlpnoccsdt.xyz
- xyzs/13_p-Fluoro_acryl/gfn2-77-77-dlpnoccsdt.xyz
- xyzs/13_p-Fluoro_acryl/gfn2-8-8-dlpnoccsdt.xyz
- xyzs/13_p-Fluoro_acryl/gfn2-81-81-dlpnoccsdt.xyz
- xyzs/14_Isobutyryl/
- xyzs/14_Isobutyryl/gfn2-1-1-dlpnoccsdt.xyz
- xyzs/14_Isobutyryl/gfn2-10-10-dlpnoccsdt.xyz
- xyzs/14_Isobutyryl/gfn2-100-100-dlpnoccsdt.xyz
- xyzs/14_Isobutyryl/gfn2-110-110-dlpnoccsdt.xyz
- xyzs/14_Isobutyryl/gfn2-112-112-dlpnoccsdt.xyz
- xyzs/14_Isobutyryl/gfn2-113-113-dlpnoccsdt.xyz
- xyzs/14_Isobutyryl/gfn2-115-115-dlpnoccsdt.xyz
- xyzs/14_Isobutyryl/gfn2-116-116-dlpnoccsdt.xyz
- xyzs/14_Isobutyryl/gfn2-12-12-dlpnoccsdt.xyz
- xyzs/14_Isobutyryl/gfn2-125-125-dlpnoccsdt.xyz
- xyzs/14_Isobutyryl/gfn2-126-126-dlpnoccsdt.xyz
- xyzs/14_Isobutyryl/gfn2-131-131-dlpnoccsdt.xyz
- xyzs/14_Isobutyryl/gfn2-132-132-dlpnoccsdt.xyz
- xyzs/14_Isobutyryl/gfn2-135-135-dlpnoccsdt.xyz
- xyzs/14_Isobutyryl/gfn2-136-136-dlpnoccsdt.xyz
- xyzs/14_Isobutyryl/gfn2-137-137-dlpnoccsdt.xyz
- xyzs/14_Isobutyryl/gfn2-138-138-dlpnoccsdt.xyz
- xyzs/14_Isobutyryl/gfn2-139-139-dlpnoccsdt.xyz
- xyzs/14_Isobutyryl/gfn2-14-14-dlpnoccsdt.xyz
- xyzs/14_Isobutyryl/gfn2-147-147-dlpnoccsdt.xyz
- xyzs/14_Isobutyryl/gfn2-148-148-dlpnoccsdt.xyz
- xyzs/14_Isobutyryl/gfn2-150-150-dlpnoccsdt.xyz
- xyzs/14_Isobutyryl/gfn2-155-155-dlpnoccsdt.xyz
- xyzs/14_Isobutyryl/gfn2-156-156-dlpnoccsdt.xyz
- xyzs/14_Isobutyryl/gfn2-157-157-dlpnoccsdt.xyz
- xyzs/14_Isobutyryl/gfn2-159-159-dlpnoccsdt.xyz
- xyzs/14_Isobutyryl/gfn2-161-161-dlpnoccsdt.xyz
- xyzs/14_Isobutyryl/gfn2-169-169-dlpnoccsdt.xyz
- xyzs/14_Isobutyryl/gfn2-174-174-dlpnoccsdt.xyz
- xyzs/14_Isobutyryl/gfn2-182-182-dlpnoccsdt.xyz
- xyzs/14_Isobutyryl/gfn2-185-185-dlpnoccsdt.xyz
[truncated: 2,817 more entries]
