# Supplementary material for: Quantum Chemical Exploration of Fentanyl and Its Analogs: Conformational Landscapes and Energetics in Solution
Source: ACS Omega. 2025 Nov 27;10(48):58900–14. doi: 10.1021/acsomega.5c07656 (PMC12771126; doi:10.1021/acsomega.5c07656)
Supplement: Supplementary file 1 [file ao5c07656_si_001.zip › xyzs/10_a-Methyl_acetyl/gfn2-1-1-dlpnoccsdt.xyz]

54
gfn2-1-1-wb97xd.log	Energy: -652731.2328215
O          0.41230        0.46272       -1.52258
N          1.56410       -1.50848       -0.05169
N         -1.55898       -0.34841       -0.70597
C         -1.19149       -1.78693       -0.57536
C         -0.69943       -2.13057        0.83139
C         -0.18910       -2.32811       -1.61674
C          0.65819       -1.51616        1.15141
C          1.20127       -2.58578       -1.02441
C          3.04233       -1.45816        0.26661
C          3.35848       -0.27698        1.19332
C          3.55659       -2.77354        0.82985
C         -2.82859       -0.02477       -0.10945
C         -0.77318        0.64732       -1.17851
C          2.90880        1.06868        0.66966
C         -4.01010       -0.33977       -0.77787
C         -2.86344        0.57072        1.14980
C         -1.36942        2.02510       -1.30403
C          1.93143        1.81042        1.33979
C          3.44987        1.58853       -0.51226
C         -5.23487       -0.04503       -0.18383
C         -4.09095        0.86947        1.73749
C          1.48933        3.03301        0.83465
C          3.01289        2.81011       -1.01909
C         -5.27682        0.56173        1.07190
C          2.02561        3.53420       -0.34962
H         -2.13859       -2.30537       -0.73018
H         -0.64553       -3.22122        0.89591
H         -1.41254       -1.80104        1.59078
H         -0.12836       -1.67247       -2.48427
H         -0.56480       -3.29232       -1.96666
H          0.54888       -0.47688        1.46259
H          1.14452       -2.07111        1.95285
H          1.23505       -3.53721       -0.49268
H          1.96426       -2.59370       -1.80416
H          3.51020       -1.27750       -0.70570
H          4.44684       -0.27954        1.31214
H          2.93331       -0.45749        2.18563
H          3.41699       -3.60058        0.13077
H          3.08267       -3.02919        1.78172
H          4.62946       -2.66786        1.00909
H         -3.96667       -0.80714       -1.75686
H         -1.93134        0.80223        1.65732
H         -2.40485        2.00334       -1.64859
H         -0.75419        2.59468       -2.00105
H         -1.34428        2.52665       -0.33188
H          1.50977        1.42723        2.26547
H          4.21719        1.02923       -1.04197
H         -6.15622       -0.28507       -0.70480
H         -4.11900        1.33764        2.71620
H          0.72332        3.59020        1.36562
H          3.44156        3.19672       -1.93881
H         -6.23273        0.79224        1.53150
H          1.67903        4.48281       -0.74801
H          1.33752       -0.63168       -0.56597
