# Supplementary material for: Quantum Chemical Exploration of Fentanyl and Its Analogs: Conformational Landscapes and Energetics in Solution
Source: ACS Omega. 2025 Nov 27;10(48):58900–14. doi: 10.1021/acsomega.5c07656 (PMC12771126; doi:10.1021/acsomega.5c07656)
Supplement: Supplementary file 1 [file ao5c07656_si_001.zip › xyzs/10_a-Methyl_acetyl/gfn2-10-10-dlpnoccsdt.xyz]

54
gfn2-10-10-wb97xd.log	Energy: -652733.0223216
O          0.85436        2.45376        0.02219
N         -1.58300       -1.25474        0.20492
N          2.24400        0.65819       -0.08969
C          1.16424       -0.34446       -0.03507
C          0.17986       -0.24353       -1.20217
C          0.43379       -0.34601        1.31078
C         -0.85899       -1.34950       -1.10583
C         -0.62427       -1.43798        1.34428
C         -2.82070       -2.12481        0.31426
C         -3.94631       -1.55068       -0.55991
C         -2.52960       -3.57977       -0.00770
C          3.58127        0.13641       -0.03629
C          2.00727        1.99437       -0.04799
C         -4.19485       -0.08192       -0.31027
C          4.27217        0.11958        1.17375
C          4.15993       -0.39195       -1.18947
C          3.19849        2.91826       -0.09280
C         -4.84385        0.33837        0.85707
C         -3.72093        0.88628       -1.20175
C          5.55863       -0.41434        1.22565
C          5.44307       -0.93090       -1.13128
C         -5.01859        1.69394        1.12420
C         -3.89184        2.24540       -0.93560
C          6.14475       -0.93978        0.07469
C         -4.54104        2.65208        0.22811
H          1.67346       -1.30823       -0.12972
H          0.71019       -0.35672       -2.15144
H         -0.32097        0.72809       -1.20644
H         -0.03724        0.62470        1.49011
H          1.14354       -0.53379        2.12115
H         -1.59263       -1.26375       -1.90682
H         -0.39927       -2.33885       -1.14479
H         -0.18222       -2.43085        1.23878
H         -1.20283       -1.39759        2.26742
H         -3.11582       -2.02809        1.36261
H         -4.83997       -2.13284       -0.31594
H         -3.72804       -1.72568       -1.61781
H         -1.70739       -3.97804        0.59152
H         -2.30149       -3.72045       -1.06765
H         -3.42544       -4.16088        0.22452
H          3.80367        0.52949        2.06326
H          3.60479       -0.37665       -2.12240
H          3.95270        2.58818       -0.81020
H          3.66925        2.96148        0.89422
H          2.84759        3.91602       -0.35697
H         -5.21472       -0.40480        1.55855
H         -3.20878        0.57155       -2.10775
H          6.10013       -0.42258        2.16624
H          5.89590       -1.34014       -2.02879
H         -5.52834        2.00396        2.03139
H         -3.51649        2.98344       -1.63790
H          7.14608       -1.35651        0.11703
H         -4.67601        3.70882        0.43711
H         -1.92660       -0.28796        0.27660
