# Supplementary material for: Quantum Chemical Exploration of Fentanyl and Its Analogs: Conformational Landscapes and Energetics in Solution
Source: ACS Omega. 2025 Nov 27;10(48):58900–14. doi: 10.1021/acsomega.5c07656 (PMC12771126; doi:10.1021/acsomega.5c07656)
Supplement: Supplementary file 1 [file ao5c07656_si_001.zip › xyzs/10_a-Methyl_acetyl/gfn2-101-101-dlpnoccsdt.xyz]

54
gfn2-101-101-wb97xd.log	Energy: -652729.5373787
O          1.27214       -1.03017        2.45471
N         -1.65141        1.37003        0.10314
N          2.34126       -0.15422        0.65111
C          1.15621        0.55316        0.13161
C          0.60914        1.60691        1.09464
C          0.04805       -0.39795       -0.32377
C         -0.56989        2.34489        0.47703
C         -1.11240        0.38932       -0.90485
C         -2.98173        1.97024       -0.36770
C         -4.13782        1.19188        0.28298
C         -3.11487        3.45719       -0.08060
C          3.50564       -0.11969       -0.18934
C          2.30986       -0.90418        1.78223
C         -4.15654       -0.28731       -0.01884
C          3.78700       -1.19554       -1.02909
C          4.31891        1.01270       -0.19301
C          3.58613       -1.58619        2.20694
C         -3.66389       -1.21547        0.90287
C         -4.61020       -0.74735       -1.26079
C          4.90077       -1.14464       -1.86542
C          5.42701        1.06208       -1.03569
C         -3.60097       -2.57250        0.58429
C         -4.55352       -2.10121       -1.58066
C          5.72103       -0.01702       -1.86985
C         -4.04199       -3.01805       -0.65990
H          1.51408        1.08303       -0.75624
H          1.38224        2.34541        1.32359
H          0.29522        1.14345        2.03356
H         -0.30651       -1.00875        0.51184
H          0.42352       -1.07069       -1.09991
H         -0.98523        3.04974        1.19414
H         -0.28962        2.87614       -0.43507
H         -0.81203        0.98471       -1.77103
H         -1.92546       -0.27245       -1.19782
H         -2.99038        1.81469       -1.44906
H         -5.05948        1.65484       -0.08119
H         -4.09554        1.35700        1.36609
H         -2.32316        4.04404       -0.54965
H         -3.13589        3.66569        0.99292
H         -4.06667        3.78481       -0.50630
H          3.13897       -2.06659       -1.01827
H          4.08145        1.84492        0.46260
H          3.75711       -2.47285        1.58883
H          3.47731       -1.89877        3.24556
H          4.45618       -0.93382        2.10579
H         -3.31549       -0.87191        1.87427
H         -4.99808       -0.03449       -1.98414
H          5.12419       -1.98464       -2.51540
H          6.06262        1.94190       -1.03746
H         -3.20764       -3.27886        1.30904
H         -4.90687       -2.44293       -2.54885
H          6.58709        0.02185       -2.52299
H         -3.99391       -4.07330       -0.91040
H         -1.84974        0.84081        0.95970
