# Supplementary material for: Quantum Chemical Exploration of Fentanyl and Its Analogs: Conformational Landscapes and Energetics in Solution
Source: ACS Omega. 2025 Nov 27;10(48):58900–14. doi: 10.1021/acsomega.5c07656 (PMC12771126; doi:10.1021/acsomega.5c07656)
Supplement: Supplementary file 1 [file ao5c07656_si_001.zip › xyzs/10_a-Methyl_acetyl/gfn2-102-102-dlpnoccsdt.xyz]

54
gfn2-102-102-wb97xd.log	Energy: -652731.8253975
O         -3.29665       -3.17938        0.19013
N          0.97725        0.11689        0.52897
N         -3.20122       -0.91060        0.21281
C         -1.76685       -0.94222        0.53993
C         -1.34206        0.22368        1.42682
C         -0.89292       -0.96599       -0.71481
C          0.13691        0.13246        1.77366
C          0.57455       -1.04730       -0.33538
C          2.48268        0.11664        0.76757
C          3.16632        0.68814       -0.48660
C          2.88138        0.89519        2.01064
C         -3.80093        0.34305       -0.15363
C         -3.86195       -2.08395        0.02514
C          4.63868        0.35462       -0.52775
C         -4.38483        1.14617        0.82513
C         -3.78067        0.75794       -1.48475
C         -5.30861       -2.01671       -0.38923
C          5.60910        1.32784       -0.27708
C          5.05268       -0.95242       -0.80959
C         -4.94841        2.36923        0.46958
C         -4.34640        1.98193       -1.83685
C          6.96623        1.00488       -0.30772
C          6.40632       -1.27969       -0.83800
C         -4.92887        2.78909       -0.86061
C          7.36844       -0.30006       -0.58691
H         -1.60625       -1.87062        1.09304
H         -1.90347        0.22703        2.36486
H         -1.52783        1.17975        0.92430
H         -1.06959       -0.06589       -1.31507
H         -1.13180       -1.83558       -1.33273
H          0.42790        0.99844        2.36379
H          0.37710       -0.78007        2.32526
H          0.78602       -1.94396        0.25257
H          1.20791       -1.05081       -1.22074
H          2.74203       -0.93792        0.89489
H          3.02435        1.77440       -0.49168
H          2.69414        0.29433       -1.39082
H          2.51862        0.43118        2.92920
H          2.53322        1.93167        1.96086
H          3.97314        0.90955        2.05910
H         -4.39679        0.80982        1.85684
H         -3.33315        0.11741       -2.23836
H         -5.86705       -1.27494        0.18565
H         -5.75359       -3.00225       -0.25281
H         -5.37675       -1.74132       -1.44635
H          5.29964        2.34599       -0.05616
H          4.30599       -1.71744       -1.00906
H         -5.40399        2.99315        1.23193
H         -4.33302        2.30207       -2.87380
H          7.70773        1.77392       -0.11321
H          6.71093       -2.29814       -1.05956
H         -5.36954        3.74218       -1.13572
H          8.42398       -0.55297       -0.61096
H          0.75651        0.97703        0.01379
