# Supplementary material for: Quantum Chemical Exploration of Fentanyl and Its Analogs: Conformational Landscapes and Energetics in Solution
Source: ACS Omega. 2025 Nov 27;10(48):58900–14. doi: 10.1021/acsomega.5c07656 (PMC12771126; doi:10.1021/acsomega.5c07656)
Supplement: Supplementary file 1 [file ao5c07656_si_001.zip › xyzs/10_a-Methyl_acetyl/gfn2-106-106-dlpnoccsdt.xyz]

54
gfn2-106-106-wb97xd.log	Energy: -652732.0646355
O          2.80847       -1.62076        2.73744
N         -1.57292       -1.33743       -0.41978
N          2.52545       -0.67769        0.69159
C          1.18520       -1.27286        0.56712
C          0.84205       -1.64228       -0.87366
C          0.10067       -0.35506        1.13418
C         -0.53602       -2.28436       -0.95068
C         -1.26722       -1.00023        1.01392
C         -3.04191       -1.74960       -0.58575
C         -3.82510       -0.55843       -1.16204
C         -3.23859       -2.98972       -1.44139
C          2.93941        0.30368       -0.27327
C          3.23661       -0.88374        1.83177
C         -3.71033        0.71136       -0.35317
C          3.63459       -0.09540       -1.41407
C          2.62814        1.64818       -0.07316
C          4.56743       -0.19064        1.96407
C         -4.45064        0.86958        0.82440
C         -2.81352        1.71810       -0.72369
C          4.01838        0.85469       -2.35739
C          3.01383        2.59605       -1.01918
C         -4.28421        1.99879        1.62156
C         -2.63876        2.84805        0.07633
C          3.70728        2.20049       -2.16220
C         -3.37143        2.98922        1.25269
H          1.20895       -2.19036        1.15986
H          1.56684       -2.35477       -1.27621
H          0.85570       -0.75423       -1.51621
H          0.09701        0.60133        0.59722
H          0.28817       -0.14605        2.19064
H         -0.78561       -2.51054       -1.98540
H         -0.59411       -3.19646       -0.35378
H         -1.32831       -1.94110        1.56681
H         -2.04790       -0.32894        1.37010
H         -3.38731       -1.96191        0.42848
H         -4.87058       -0.87507       -1.21615
H         -3.48127       -0.38482       -2.18837
H         -2.69958       -3.85401       -1.04904
H         -2.94779       -2.82036       -2.48182
H         -4.30533       -3.22726       -1.42430
H          3.87281       -1.14466       -1.55615
H          2.09668        1.94682        0.82502
H          4.41134        0.87435        2.16227
H          5.16650       -0.27644        1.05493
H          5.10480       -0.63111        2.80372
H         -5.15206        0.09397        1.12124
H         -2.24098        1.61401       -1.64295
H          4.56136        0.54331       -3.24408
H          2.77394        3.64262       -0.86049
H         -4.86412        2.10653        2.53319
H         -1.93242        3.61650       -0.22277
H          4.00807        2.93950       -2.89806
H         -3.23815        3.86738        1.87690
H         -1.44727       -0.47135       -0.95507
