# Supplementary material for: Quantum Chemical Exploration of Fentanyl and Its Analogs: Conformational Landscapes and Energetics in Solution
Source: ACS Omega. 2025 Nov 27;10(48):58900–14. doi: 10.1021/acsomega.5c07656 (PMC12771126; doi:10.1021/acsomega.5c07656)
Supplement: Supplementary file 1 [file ao5c07656_si_001.zip › xyzs/10_a-Methyl_acetyl/gfn2-109-109-dlpnoccsdt.xyz]

54
gfn2-109-109-wb97xd.log	Energy: -652729.3310348
O          2.46748       -2.67658       -0.91021
N         -1.16137       -0.41538        0.42260
N          3.08154       -0.55536       -0.36975
C          1.71919       -0.10843       -0.02431
C          1.16203       -0.81889        1.20990
C          0.73221       -0.19315       -1.18795
C         -0.21411       -0.28767        1.58144
C         -0.61910        0.34804       -0.75610
C         -2.59946       -0.00028        0.71217
C         -3.51653       -0.74201       -0.27555
C         -3.01047       -0.26254        2.15149
C          4.13275        0.38332       -0.09050
C          3.35799       -1.81861       -0.78331
C         -4.89304       -0.12478       -0.34076
C          4.86128        0.27640        1.09271
C          4.38368        1.42268       -0.98510
C          4.79544       -2.15646       -1.09012
C         -5.08729        1.08376       -1.01929
C         -5.98825       -0.73071        0.28021
C          5.85968        1.20734        1.37410
C          5.37865        2.35408       -0.69693
C         -6.34775        1.67443       -1.07428
C         -7.25275       -0.14365        0.22559
C          6.11923        2.24597        0.48062
C         -7.43561        1.06125       -0.45089
H          1.82914        0.95076        0.22686
H          1.82280       -0.65843        2.06645
H          1.09875       -1.89588        1.02999
H          0.62292       -1.22364       -1.53418
H          1.08397        0.41191       -2.02804
H         -0.61912       -0.86126        2.41196
H         -0.18991        0.77167        1.84943
H         -0.55312        1.38969       -0.43177
H         -1.34111        0.27824       -1.56804
H         -2.62146        1.07494        0.51486
H         -3.58612       -1.78903        0.03930
H         -3.08036       -0.73149       -1.27847
H         -2.45130        0.34753        2.86270
H         -2.90262       -1.32019        2.41169
H         -4.06612        0.00225        2.25058
H          4.64802       -0.53582        1.78088
H          3.80278        1.49422       -1.89950
H          4.81290       -3.07523       -1.67658
H          5.34267       -2.32466       -0.15741
H          5.30144       -1.35812       -1.63698
H         -4.24266        1.56223       -1.50941
H         -5.84921       -1.66901        0.81080
H          6.43116        1.12216        2.29287
H          5.57741        3.16185       -1.39409
H         -6.48240        2.61129       -1.60656
H         -8.09369       -0.62876        0.71198
H          6.89637        2.97086        0.70128
H         -8.41908        1.51900       -0.49511
H         -1.17972       -1.40986        0.16740
