# Supplementary material for: Quantum Chemical Exploration of Fentanyl and Its Analogs: Conformational Landscapes and Energetics in Solution
Source: ACS Omega. 2025 Nov 27;10(48):58900–14. doi: 10.1021/acsomega.5c07656 (PMC12771126; doi:10.1021/acsomega.5c07656)
Supplement: Supplementary file 1 [file ao5c07656_si_001.zip › xyzs/10_a-Methyl_acetyl/gfn2-110-110-dlpnoccsdt.xyz]

54
gfn2-110-110-wb97xd.log	Energy: -652729.2835386
O         -2.52041        2.61763       -1.08587
N          1.16917        0.55210        0.39320
N         -3.10839        0.60501       -0.20808
C         -1.73659        0.21976        0.17199
C         -1.10553        1.15956        1.19848
C         -0.81248        0.03680       -1.03236
C          0.28230        0.68185        1.59950
C          0.55786       -0.42768       -0.57248
C          2.61553        0.18236        0.69738
C          3.48519        0.61760       -0.49427
C          3.11323        0.79951        1.99433
C         -4.11656       -0.39665        0.00183
C         -3.40061        1.78134       -0.81909
C          4.85465       -0.01761       -0.45239
C         -4.50955       -1.21744       -1.05352
C         -4.65943       -0.57012        1.27405
C         -4.84317        2.04764       -1.16955
C          5.00583       -1.37722       -0.74770
C          5.98659        0.72531       -0.10765
C         -5.46527       -2.20853       -0.83684
C         -5.61018       -1.56577        1.48725
C          6.26014       -1.98122       -0.69813
C          7.24507        0.12488       -0.05937
C         -6.01597       -2.38365        0.43225
C          7.38504       -1.23047       -0.35316
H         -1.84485       -0.75809        0.65068
H         -1.71807        1.19571        2.10355
H         -1.03558        2.17425        0.79822
H         -0.71764        0.97080       -1.59264
H         -1.21688       -0.72359       -1.70635
H          0.73518        1.40317        2.27539
H          0.26256       -0.30111        2.07725
H          0.50410       -1.37924       -0.03727
H          1.23306       -0.53761       -1.41904
H          2.61085       -0.90758        0.78399
H          3.57536        1.70924       -0.47571
H          3.00251        0.34498       -1.43659
H          4.17425        0.55840        2.09518
H          2.60204        0.39927        2.87112
H          3.01566        1.88967        1.97896
H         -4.07185       -1.07200       -2.03638
H         -4.33765        0.07463        2.08617
H         -5.13014        1.45267       -2.04196
H         -4.94677        3.10463       -1.41482
H         -5.51942        1.78977       -0.35149
H          4.13244       -1.96450       -1.02140
H          5.88118        1.78163        0.12552
H         -5.77614       -2.84484       -1.65935
H         -6.03602       -1.69997        2.47656
H          6.36071       -3.03685       -0.93206
H          8.11498        0.71705        0.20846
H         -6.75925       -3.15676        0.59948
H          8.36361       -1.69923       -0.31604
H          1.18295        1.47309       -0.06160
