# Supplementary material for: Quantum Chemical Exploration of Fentanyl and Its Analogs: Conformational Landscapes and Energetics in Solution
Source: ACS Omega. 2025 Nov 27;10(48):58900–14. doi: 10.1021/acsomega.5c07656 (PMC12771126; doi:10.1021/acsomega.5c07656)
Supplement: Supplementary file 1 [file ao5c07656_si_001.zip › xyzs/10_a-Methyl_acetyl/gfn2-112-112-dlpnoccsdt.xyz]

54
gfn2-112-112-wb97xd.log	Energy: -652730.7987481
O         -1.98306       -2.90329        1.51892
N          1.12482        1.34607        0.30699
N         -2.56890       -0.89642        0.63470
C         -1.21760       -0.36386        0.87111
C         -1.21843        1.13035        1.16786
C         -0.28349       -0.62755       -0.30782
C          0.19233        1.61818        1.45599
C          1.11999       -0.12047       -0.02148
C          2.52475        1.88994        0.56226
C          3.46523        1.56784       -0.61449
C          2.46635        3.39511        0.79888
C         -3.49060       -0.12676       -0.15465
C         -2.83536       -2.18818        0.96294
C          4.20359        0.24581       -0.56488
C         -4.35760        0.76943        0.46902
C         -3.50153       -0.26719       -1.54189
C         -4.20229       -2.72878        0.63369
C          4.23166       -0.59560       -1.68103
C          4.91317       -0.13839        0.57819
C         -5.23739        1.52818       -0.29923
C         -4.38372        0.49315       -2.30731
C          4.93931       -1.79694       -1.65565
C          5.61947       -1.33946        0.60915
C         -5.25049        1.39228       -1.68752
C          5.63387       -2.17510       -0.50777
H         -0.83540       -0.89148        1.74832
H         -1.83077        1.35922        2.04423
H         -1.62541        1.69320        0.32028
H         -0.67137       -0.13580       -1.20761
H         -0.21286       -1.69873       -0.51470
H          0.17558        2.69086        1.62855
H          0.62800        1.11930        2.32559
H          1.57164       -0.62888        0.83448
H          1.74708       -0.26920       -0.89604
H          2.85314        1.38061        1.47229
H          4.21629        2.36342       -0.63064
H          2.91517        1.65893       -1.55825
H          1.91969        3.66492        1.70272
H          2.01868        3.90771       -0.05943
H          3.48860        3.75998        0.91809
H         -4.34062        0.86663        1.54978
H         -2.82877       -0.97683       -2.01331
H         -4.99670       -2.03689        0.92196
H         -4.33322       -3.67808        1.15282
H         -4.28318       -2.90025       -0.44425
H          3.68543       -0.31122       -2.57713
H          4.92200        0.50598        1.45345
H         -5.91301        2.22451        0.18719
H         -4.39386        0.38020       -3.38671
H          4.94441       -2.43749       -2.53249
H          6.16281       -1.62055        1.50636
H         -5.93732        1.98394       -2.28453
H          6.18365       -3.11092       -0.48376
H          0.75605        1.84384       -0.51247
