# Supplementary material for: Quantum Chemical Exploration of Fentanyl and Its Analogs: Conformational Landscapes and Energetics in Solution
Source: ACS Omega. 2025 Nov 27;10(48):58900–14. doi: 10.1021/acsomega.5c07656 (PMC12771126; doi:10.1021/acsomega.5c07656)
Supplement: Supplementary file 1 [file ao5c07656_si_001.zip › xyzs/10_a-Methyl_acetyl/gfn2-118-118-dlpnoccsdt.xyz]

54
gfn2-118-118-wb97xd.log	Energy: -652731.3812776
O         -3.50892       -3.13145       -0.15510
N          0.96254       -0.12847        0.38300
N         -3.23809       -0.88067       -0.27469
C         -1.77341       -1.02248       -0.24521
C         -1.22645       -1.02363        1.18234
C         -1.06614        0.06163       -1.05075
C          0.27949       -1.21208        1.17416
C          0.44248       -0.13438       -1.02680
C          2.47804       -0.23583        0.52704
C          3.21537        0.46740       -0.62243
C          2.87402        0.33577        1.88289
C         -3.81111        0.43163       -0.15203
C         -4.01218       -1.99464       -0.18993
C          4.71400        0.34557       -0.46752
C         -4.05624        0.96683        1.11190
C         -4.10109        1.17122       -1.29789
C         -5.50632       -1.80864       -0.14222
C          5.49078        1.43720       -0.07100
C          5.34692       -0.87897       -0.70812
C         -4.59169        2.24830        1.22868
C         -4.63652        2.45127       -1.17730
C          6.87127        1.31015        0.08384
C          6.72504       -1.01104       -0.55087
C         -4.88057        2.99194        0.08528
C          7.49223        0.08478       -0.15356
H         -1.55576       -1.99046       -0.70320
H         -1.66547       -1.84010        1.76176
H         -1.47793       -0.08147        1.68303
H         -1.29882        1.05456       -0.64967
H         -1.38493        0.04384       -2.09633
H          0.67675       -1.19514        2.18679
H          0.56186       -2.15408        0.69712
H          0.74389       -1.08695       -1.46948
H          0.91750        0.68281       -1.56401
H          2.68782       -1.30822        0.48294
H          2.92798        1.52411       -0.64642
H          2.93464        0.01498       -1.57630
H          2.32869       -0.12413        2.70877
H          2.70353        1.41754        1.90368
H          3.93670        0.15408        2.05280
H         -3.83674        0.37599        1.99564
H         -3.90814        0.74121       -2.27548
H         -5.80017       -1.41253        0.83477
H         -5.98091       -2.77885       -0.28782
H         -5.85513       -1.10830       -0.90439
H          5.00995        2.39302        0.12002
H          4.75436       -1.73461       -1.02278
H         -4.78413        2.66301        2.21304
H         -4.86350        3.02546       -2.06995
H          7.46061        2.16929        0.39005
H          7.20095       -1.96816       -0.74236
H         -5.29739        3.98994        0.17737
H          8.56651       -0.01590       -0.03299
H          0.68995        0.77257        0.79297
