# Supplementary material for: Quantum Chemical Exploration of Fentanyl and Its Analogs: Conformational Landscapes and Energetics in Solution
Source: ACS Omega. 2025 Nov 27;10(48):58900–14. doi: 10.1021/acsomega.5c07656 (PMC12771126; doi:10.1021/acsomega.5c07656)
Supplement: Supplementary file 1 [file ao5c07656_si_001.zip › xyzs/10_a-Methyl_acetyl/gfn2-119-119-dlpnoccsdt.xyz]

54
gfn2-119-119-wb97xd.log	Energy: -652729.5568127
O          1.23388       -1.50544        2.16422
N         -1.59614        1.34369        0.20371
N          2.31573       -0.44521        0.47041
C          1.15105        0.35648        0.05237
C          0.70825        1.36119        1.11754
C         -0.03085       -0.48692       -0.42584
C         -0.44440        2.21759        0.61376
C         -1.15468        0.41715       -0.89812
C         -2.89846        2.05957       -0.17239
C         -4.08187        1.30270        0.45294
C         -2.92824        3.52305        0.23684
C          3.54175       -0.17158       -0.22682
C          2.27246       -1.32065        1.50642
C         -4.21166       -0.14148        0.03228
C          3.76425       -0.74519       -1.47790
C          4.47510        0.70199        0.32765
C          3.53744       -2.07088        1.84015
C         -4.73340       -0.46507       -1.22581
C         -3.76124       -1.17440        0.85913
C          4.93388       -0.44781       -2.17360
C          5.64644        0.99226       -0.36977
C         -4.78577       -1.78884       -1.65402
C         -3.80776       -2.50189        0.43192
C          5.87674        0.41869       -1.61976
C         -4.31697       -2.81192       -0.82729
H          1.50383        0.93075       -0.80953
H          1.53603        2.02962        1.37028
H          0.40382        0.84040        2.02981
H         -0.39823       -1.13656        0.37311
H          0.27035       -1.11919       -1.26552
H         -0.78999        2.88252        1.40245
H         -0.16292        2.80659       -0.26177
H         -0.84510        1.06111       -1.72544
H         -2.01797       -0.16732       -1.21147
H         -2.94824        1.99395       -1.26169
H         -4.98181        1.85293        0.16332
H         -3.99510        1.37202        1.54357
H         -3.86974        3.94164       -0.12749
H         -2.11524        4.09657       -0.21172
H         -2.90314        3.64427        1.32356
H          3.02396       -1.41993       -1.89688
H          4.28281        1.14382        1.30059
H          4.24773       -1.40296        2.33691
H          4.02358       -2.47163        0.94776
H          3.28475       -2.88500        2.51939
H         -5.08927        0.33021       -1.87598
H         -3.35944       -0.93636        1.84149
H          5.10954       -0.89549       -3.14666
H          6.37624        1.66932        0.06271
H         -5.19157       -2.02421       -2.63330
H         -3.44649       -3.29124        1.08411
H          6.78852        0.64742       -2.16253
H         -4.35459       -3.84391       -1.16216
H         -1.80288        0.76041        1.02242
