# Supplementary material for: Quantum Chemical Exploration of Fentanyl and Its Analogs: Conformational Landscapes and Energetics in Solution
Source: ACS Omega. 2025 Nov 27;10(48):58900–14. doi: 10.1021/acsomega.5c07656 (PMC12771126; doi:10.1021/acsomega.5c07656)
Supplement: Supplementary file 1 [file ao5c07656_si_001.zip › xyzs/10_a-Methyl_acetyl/gfn2-122-122-dlpnoccsdt.xyz]

54
gfn2-122-122-wb97xd.log	Energy: -652728.2370222
O         -2.31687       -1.86675        2.21816
N          1.42329       -1.47926       -0.34567
N         -2.64107       -0.28195        0.62195
C         -1.29190       -0.40527        0.03960
C         -1.05161       -1.75865       -0.62471
C         -0.16316       -0.10200        1.02000
C          0.30719       -1.79387       -1.30525
C          1.18041       -0.14851        0.31058
C          2.79253       -1.55967       -1.00832
C          3.91081       -1.24860        0.00570
C          2.99994       -2.93840       -1.62488
C         -3.54988        0.56803       -0.09619
C         -3.06090       -1.03548        1.67007
C          4.32153        0.20188        0.15570
C         -3.47683        1.95017        0.07099
C         -4.46269        0.01062       -0.98960
C         -4.47269       -0.83100        2.15943
C          4.62466        0.98245       -0.96527
C          4.45341        0.77612        1.42362
C         -4.33063        2.77783       -0.65453
C         -5.31947        0.84236       -1.70852
C          5.03408        2.30698       -0.82249
C          4.86563        2.10013        1.57137
C         -5.25440        2.22526       -1.54224
C          5.15448        2.87214        0.44725
H         -1.25597        0.35853       -0.74319
H         -1.80800       -1.94604       -1.39221
H         -1.11380       -2.56185        0.11489
H         -0.16653       -0.81733        1.84597
H         -0.27836        0.90125        1.43950
H          0.48374       -2.78600       -1.71203
H          0.38205       -1.05511       -2.10778
H          1.25308        0.60012       -0.48313
H          1.97632        0.01797        1.03071
H          2.75895       -0.80179       -1.79564
H          4.79109       -1.80642       -0.32777
H          3.64514       -1.66883        0.98272
H          2.31807       -3.14299       -2.45059
H          2.89694       -3.72439       -0.86884
H          4.01496       -2.98202       -2.02501
H         -2.75543        2.36821        0.76641
H         -4.50127       -1.06741       -1.11247
H         -4.75283        0.22405        2.18853
H         -4.55511       -1.26328        3.15681
H         -5.17239       -1.34646        1.49431
H          4.54688        0.55436       -1.96134
H          4.22058        0.18280        2.30449
H         -4.27655        3.85389       -0.52328
H         -6.03405        0.40890       -2.40102
H          5.26347        2.89685       -1.70492
H          4.95765        2.52767        2.56531
H         -5.92069        2.87181       -2.10458
H          5.47263        3.90413        0.55859
H          1.40576       -2.19336        0.39244
