# Supplementary material for: Quantum Chemical Exploration of Fentanyl and Its Analogs: Conformational Landscapes and Energetics in Solution
Source: ACS Omega. 2025 Nov 27;10(48):58900–14. doi: 10.1021/acsomega.5c07656 (PMC12771126; doi:10.1021/acsomega.5c07656)
Supplement: Supplementary file 1 [file ao5c07656_si_001.zip › xyzs/10_a-Methyl_acetyl/gfn2-125-125-dlpnoccsdt.xyz]

54
gfn2-125-125-wb97xd.log	Energy: -652728.2062931
O         -2.37384       -1.99252        2.11579
N          1.45971       -1.52353       -0.28889
N         -2.68470       -0.46230        0.46477
C         -1.31946       -0.57461       -0.08074
C         -0.98373       -1.96586       -0.61016
C         -0.24028       -0.11649        0.89683
C          0.39497       -1.97626       -1.25030
C          1.12946       -0.15518        0.24000
C          2.85628       -1.58767       -0.89341
C          3.91853       -1.17415        0.14491
C          3.14197       -2.98945       -1.42032
C         -3.52174        0.52699       -0.15545
C         -3.11416       -1.18237        1.53164
C          4.26750        0.29776        0.22307
C         -3.65367        1.78759        0.42332
C         -4.15640        0.23122       -1.36110
C         -4.53377       -0.96748        1.99348
C          4.30926        0.95443        1.45658
C          4.59863        1.01936       -0.92904
C         -4.43923        2.75416       -0.20243
C         -4.93590        1.20214       -1.98566
C          4.66123        2.30126        1.53975
C          4.94802        2.36627       -0.85101
C         -5.08010        2.46309       -1.40621
C          4.97826        3.01371        0.38438
H         -1.30355        0.11197       -0.93262
H         -1.70355       -2.26770       -1.37601
H         -1.01796       -2.70346        0.19559
H         -0.23837       -0.74900        1.78859
H         -0.42423        0.91420        1.21302
H          0.63727       -2.98625       -1.56964
H          0.45522       -1.30148       -2.10873
H          1.19468        0.52507       -0.61341
H          1.88955        0.11415        0.96783
H          2.82660       -0.87750       -1.72432
H          4.83214       -1.71603       -0.11724
H          3.62610       -1.54505        1.13427
H          2.50986       -3.26362       -2.26534
H          3.02881       -3.73681       -0.62748
H          4.17651       -3.01695       -1.76855
H         -3.14717        2.00246        1.35930
H         -4.03829       -0.75460       -1.80047
H         -4.79347       -1.76648        2.68785
H         -5.23877       -0.95934        1.15904
H         -4.61673       -0.00718        2.51145
H          4.05402        0.40708        2.36069
H          4.59007        0.52685       -1.89797
H         -4.54668        3.73509        0.24956
H         -5.43286        0.97248       -2.92292
H          4.68363        2.79325        2.50753
H          5.20021        2.90980       -1.75667
H         -5.68976        3.21774       -1.89306
H          5.24918        4.06323        0.44540
H          1.44898       -2.17168        0.50795
