# Supplementary material for: Quantum Chemical Exploration of Fentanyl and Its Analogs: Conformational Landscapes and Energetics in Solution
Source: ACS Omega. 2025 Nov 27;10(48):58900–14. doi: 10.1021/acsomega.5c07656 (PMC12771126; doi:10.1021/acsomega.5c07656)
Supplement: Supplementary file 1 [file ao5c07656_si_001.zip › xyzs/10_a-Methyl_acetyl/gfn2-128-128-dlpnoccsdt.xyz]

54
gfn2-128-128-wb97xd.log	Energy: -652730.9042449
O          1.77299       -3.13489       -0.91412
N         -1.11472        1.37571       -0.20096
N          2.46562       -1.01766       -0.47815
C          1.10525       -0.49601       -0.68611
C          1.09895        0.91548       -1.26372
C          0.28590       -0.51339        0.60449
C         -0.33115        1.37633       -1.48623
C         -1.13105       -0.01183        0.37283
C         -2.47588        2.03701       -0.40686
C         -3.52085        1.63942        0.64355
C         -2.27688        3.54928       -0.39445
C          3.46940       -0.14309        0.06260
C          2.68299       -2.35540       -0.58092
C         -4.19567        0.29395        0.47447
C          4.28388        0.59252       -0.79734
C          3.61239       -0.02071        1.44412
C          4.06750       -2.86680       -0.27928
C         -4.76545       -0.07894       -0.74774
C         -4.29626       -0.58895        1.55333
C          5.24319        1.45463       -0.27173
C          4.57389        0.84240        1.96649
C         -5.40411       -1.30952       -0.89118
C         -4.93695       -1.81963        1.41580
C          5.38831        1.58185        1.10985
C         -5.48973       -2.18685        0.18984
H          0.63350       -1.16524       -1.40966
H          1.61583        0.94806       -2.22651
H          1.60282        1.61701       -0.58952
H          0.77246        0.11301        1.36151
H          0.21834       -1.52909        1.00305
H         -0.34847        2.38525       -1.89328
H         -0.86896        0.71025       -2.16560
H         -1.67686       -0.64114       -0.33385
H         -1.66694        0.02219        1.31804
H         -2.79680        1.70640       -1.39718
H         -4.29439        2.41232        0.57958
H         -3.09059        1.72936        1.64694
H         -2.01881        3.88961        0.61411
H         -3.21215        4.02907       -0.69040
H         -1.50028        3.88189       -1.08571
H          4.16380        0.48519       -1.87061
H          2.97938       -0.60809        2.10192
H          4.24857       -2.83224        0.79953
H          4.83999       -2.26758       -0.76633
H          4.13534       -3.90109       -0.61603
H         -4.71742        0.59618       -1.59811
H         -3.85752       -0.31405        2.50941
H          5.87753        2.02602       -0.94191
H          4.68661        0.93449        3.04204
H         -5.83813       -1.58147       -1.84875
H         -4.99961       -2.49222        2.26603
H          6.13671        2.25407        1.51759
H         -5.98549       -3.14617        0.07777
H         -0.60469        1.96018        0.47206
