# Supplementary material for: Quantum Chemical Exploration of Fentanyl and Its Analogs: Conformational Landscapes and Energetics in Solution
Source: ACS Omega. 2025 Nov 27;10(48):58900–14. doi: 10.1021/acsomega.5c07656 (PMC12771126; doi:10.1021/acsomega.5c07656)
Supplement: Supplementary file 1 [file ao5c07656_si_001.zip › xyzs/10_a-Methyl_acetyl/gfn2-129-129-dlpnoccsdt.xyz]

54
gfn2-129-129-wb97xd.log	Energy: -652730.8220287
O          2.48796       -2.31065       -2.31797
N         -1.17689        1.28622       -0.57566
N          2.54073       -0.90421       -0.53564
C          1.13369       -0.52859       -0.74571
C          0.99606        0.69603       -1.65103
C          0.39460       -0.27105        0.56313
C         -0.46793        1.02751       -1.87766
C         -1.06416        0.07467        0.30364
C         -2.59240        1.80012       -0.83323
C         -3.54828        1.59962        0.34999
C         -2.50366        3.28169       -1.18361
C          3.32062       -0.16059        0.41538
C          3.13034       -1.77441       -1.39800
C         -4.13730        0.21683        0.53718
C          3.99072        0.99357        0.01134
C          3.38936       -0.58661        1.74125
C          4.59336       -2.07459       -1.20087
C         -4.75575       -0.45161       -0.52504
C         -4.10978       -0.40357        1.78938
C          4.73181        1.72403        0.93837
C          4.13000        0.14661        2.66524
C         -5.31708       -1.71435       -0.34318
C         -4.67253       -1.66537        1.97710
C          4.80051        1.30276        2.26565
C         -5.27516       -2.32798        0.90883
H          0.66678       -1.38228       -1.24220
H          1.45494        0.50711       -2.62523
H          1.50282        1.55743       -1.20063
H          0.86036        0.55291        1.11554
H          0.41572       -1.15544        1.20546
H         -0.57353        1.91213       -2.50262
H         -0.99828        0.19570       -2.34809
H         -1.59613       -0.73507       -0.20084
H         -1.55587        0.29914        1.24654
H         -2.93982        1.22736       -1.69593
H         -4.37522        2.29366        0.16549
H         -3.07103        1.94315        1.27428
H         -1.78465        3.48808       -1.97885
H         -2.22548        3.86474       -0.29919
H         -3.48381        3.62123       -1.52486
H          3.93811        1.30726       -1.02654
H          2.86535       -1.48825        2.04174
H          5.19437       -1.21760       -1.52035
H          4.85486       -2.93766       -1.81283
H          4.83158       -2.27717       -0.15438
H         -4.80672        0.01618       -1.50483
H         -3.63245        0.10294        2.62473
H          5.25609        2.62009        0.62183
H          4.18397       -0.18649        3.69676
H         -5.79109       -2.21771       -1.18052
H         -4.63636       -2.13081        2.95753
H          5.37785        1.87231        2.98712
H         -5.71096       -3.31218        1.05054
H         -0.67428        2.04202       -0.09564
