# Supplementary material for: Quantum Chemical Exploration of Fentanyl and Its Analogs: Conformational Landscapes and Energetics in Solution
Source: ACS Omega. 2025 Nov 27;10(48):58900–14. doi: 10.1021/acsomega.5c07656 (PMC12771126; doi:10.1021/acsomega.5c07656)
Supplement: Supplementary file 1 [file ao5c07656_si_001.zip › xyzs/10_a-Methyl_acetyl/gfn2-130-130-dlpnoccsdt.xyz]

54
gfn2-130-130-wb97xd.log	Energy: -652728.8664832
O         -2.72544        2.82104       -0.38942
N          1.15512        0.64048        0.26279
N         -3.16556        0.62992        0.02454
C         -1.75439        0.24805        0.21743
C         -1.06342        0.98834        1.36126
C         -0.93269        0.36433       -1.06576
C          0.35428        0.46883        1.52765
C          0.49498       -0.11742       -0.85486
C          2.62233        0.30342        0.51031
C          3.35929       -0.04374       -0.79151
C          3.27293        1.47909        1.22874
C         -4.10486       -0.45688        0.00460
C         -3.54891        1.89678       -0.27806
C          4.81057       -0.37333       -0.52708
C         -4.54228       -1.01047        1.20697
C         -4.53527       -0.97991       -1.21335
C         -5.02196        2.15513       -0.47231
C          5.82931        0.51543       -0.87959
C          5.15444       -1.57851        0.09521
C         -5.42491       -2.08795        1.18821
C         -5.42334       -2.05405       -1.22715
C          7.16447        0.20907       -0.61610
C          6.48640       -1.88636        0.36419
C         -5.86889       -2.60851       -0.02781
C          7.49682       -0.99188        0.00894
H         -1.78736       -0.81025        0.49301
H         -1.59476        0.81708        2.30149
H         -1.04248        2.06443        1.17362
H         -0.91867        1.40145       -1.41309
H         -1.37555       -0.24966       -1.85509
H          0.86631        1.00079        2.32677
H          0.37049       -0.60176        1.74769
H          0.53871       -1.17547       -0.58423
H          1.07057        0.04942       -1.76220
H          2.59997       -0.57961        1.15487
H          3.29060        0.80112       -1.48535
H          2.89261       -0.91158       -1.26297
H          4.28286        1.19994        1.53408
H          2.72955        1.77510        2.12778
H          3.34319        2.34204        0.55772
H         -4.19181       -0.59517        2.14688
H         -4.17884       -0.54087       -2.14016
H         -5.19237        3.22987       -0.40678
H         -5.63394        1.63679        0.26900
H         -5.33082        1.81045       -1.46395
H          5.57496        1.45546       -1.36210
H          4.37116       -2.28107        0.36936
H         -5.76885       -2.51789        2.12356
H         -5.76336       -2.45851       -2.17520
H          7.94426        0.90986       -0.89889
H          6.73606       -2.82608        0.84773
H         -6.55902       -3.44624       -0.04002
H          8.53547       -1.23124        0.21537
H          1.11820        1.63384        0.00545
