# Supplementary material for: Quantum Chemical Exploration of Fentanyl and Its Analogs: Conformational Landscapes and Energetics in Solution
Source: ACS Omega. 2025 Nov 27;10(48):58900–14. doi: 10.1021/acsomega.5c07656 (PMC12771126; doi:10.1021/acsomega.5c07656)
Supplement: Supplementary file 1 [file ao5c07656_si_001.zip › xyzs/10_a-Methyl_acetyl/gfn2-132-132-dlpnoccsdt.xyz]

54
gfn2-132-132-wb97xd.log	Energy: -652728.8944200
O         -2.68452        2.82994       -0.33318
N          1.15451        0.55560        0.27373
N         -3.14986        0.61247       -0.16131
C         -1.74662        0.19408        0.01101
C         -1.11617        0.71652        1.30167
C         -0.86175        0.52861       -1.18816
C          0.29364        0.17184        1.44844
C          0.55241        0.00297       -0.98836
C          2.61024        0.17846        0.53031
C          3.41153        0.07338       -0.77564
C          3.21464        1.20550        1.47984
C         -4.12730       -0.43653       -0.06752
C         -3.51912        1.90878       -0.31850
C          4.85649       -0.27780       -0.50547
C         -4.39367       -1.23086       -1.18180
C         -4.76555       -0.68253        1.14658
C         -4.99045        2.20067       -0.47587
C          5.86875        0.67544       -0.64264
C          5.20002       -1.57013       -0.09353
C         -5.31316       -2.27252       -1.08089
C         -5.68777       -1.72321        1.24162
C          7.19746        0.34721       -0.37333
C          6.52562       -1.90107        0.17994
C         -5.96278       -2.51791        0.12919
C          7.52951       -0.94176        0.04117
H         -1.79025       -0.89641        0.08953
H         -1.69546        0.38443        2.16779
H         -1.09331        1.80945        1.30749
H         -0.82654        1.60926       -1.34911
H         -1.26136        0.06539       -2.09450
H          0.76280        0.55471        2.35223
H          0.30241       -0.92075        1.47991
H          0.58212       -1.08590       -0.89770
H          1.17408        0.31383       -1.82440
H          2.56438       -0.80617        1.00367
H          3.35529        1.02599       -1.31365
H          2.98360       -0.70445       -1.41221
H          4.20746        0.87178        1.78638
H          2.62107        1.34093        2.38570
H          3.31758        2.17314        0.97703
H         -3.88348       -1.02754       -2.11840
H         -4.54168       -0.05681        2.00514
H         -5.50617        2.05711        0.47840
H         -5.45944        1.54238       -1.21099
H         -5.10353        3.23917       -0.78666
H          5.61367        1.68320       -0.95971
H          4.42214       -2.32250        0.01165
H         -5.52447       -2.88975       -1.94833
H         -6.18918       -1.91334        2.18532
H          7.97218        1.09960       -0.48700
H          6.77583       -2.90890        0.49752
H         -6.68077       -3.32845        0.20516
H          8.56315       -1.19871        0.25156
H          1.12555        1.57850        0.18833
