# Supplementary material for: Quantum Chemical Exploration of Fentanyl and Its Analogs: Conformational Landscapes and Energetics in Solution
Source: ACS Omega. 2025 Nov 27;10(48):58900–14. doi: 10.1021/acsomega.5c07656 (PMC12771126; doi:10.1021/acsomega.5c07656)
Supplement: Supplementary file 1 [file ao5c07656_si_001.zip › xyzs/10_a-Methyl_acetyl/gfn2-135-135-dlpnoccsdt.xyz]

54
gfn2-135-135-wb97xd.log	Energy: -652728.7575100
O         -2.67958        2.82629       -0.43226
N          1.15821        0.51100        0.30062
N         -3.15406        0.61364       -0.22279
C         -1.75378        0.19603       -0.02421
C         -1.14391        0.73211        1.26858
C         -0.84339        0.52310       -1.20395
C          0.25844        0.18065        1.46258
C          0.55915       -0.01871       -0.97408
C          2.58653        0.03833        0.54987
C          3.44182        0.22444       -0.71648
C          3.17051        0.79100        1.73891
C         -4.13681       -0.42441       -0.07962
C         -3.51707        1.90797       -0.41092
C          4.88439       -0.16395       -0.49142
C         -4.35515       -1.31416       -1.13067
C         -4.82717       -0.56626        1.12257
C         -4.98403        2.20352       -0.59848
C          5.23679       -1.51212       -0.36552
C          5.88663        0.80479       -0.39357
C         -5.27796       -2.34647       -0.97876
C         -5.75462       -1.59660        1.26745
C          6.56076       -1.88364       -0.14019
C          7.21373        0.43691       -0.17224
C         -5.98011       -2.48740        0.21866
C          7.55431       -0.90873       -0.04215
H         -1.79858       -0.89384        0.06163
H         -1.74217        0.42176        2.13000
H         -1.11204        1.82479        1.25431
H         -0.79363        1.60313       -1.36311
H         -1.22544        0.06409       -2.12003
H          0.69936        0.60280        2.36134
H          0.25857       -0.90980        1.54073
H          0.57418       -1.10863       -0.88894
H          1.19604        0.28764       -1.79937
H          2.49319       -1.02803        0.77651
H          3.38285        1.27120       -1.03606
H          3.05102       -0.39838       -1.52329
H          4.20822        0.48280        1.87586
H          2.64991        0.57934        2.67284
H          3.15858        1.87107        1.55590
H         -3.80468       -1.19252       -2.05859
H         -4.63995        0.13165        1.93289
H         -5.08104        3.20938       -1.00727
H         -5.49704        2.16510        0.36732
H         -5.46770        1.48490       -1.26364
H          4.46704       -2.27576       -0.44631
H          5.62434        1.85526       -0.48762
H         -5.45037       -3.03861       -1.79686
H         -6.29636       -1.70509        2.20167
H          6.81775       -2.93440       -0.04512
H          7.98051        1.20246       -0.10024
H         -6.70083       -3.29081        0.33399
H          8.58671       -1.19673        0.13081
H          1.19485        1.53403        0.21567
