# Supplementary material for: Quantum Chemical Exploration of Fentanyl and Its Analogs: Conformational Landscapes and Energetics in Solution
Source: ACS Omega. 2025 Nov 27;10(48):58900–14. doi: 10.1021/acsomega.5c07656 (PMC12771126; doi:10.1021/acsomega.5c07656)
Supplement: Supplementary file 1 [file ao5c07656_si_001.zip › xyzs/10_a-Methyl_acetyl/gfn2-136-136-dlpnoccsdt.xyz]

54
gfn2-136-136-wb97xd.log	Energy: -652728.3941443
O         -2.46956       -2.47861        1.53091
N          1.51409       -1.55719       -0.30713
N         -2.61584       -0.50833        0.40843
C         -1.21142       -0.50941       -0.04054
C         -0.88599       -1.66501       -0.98718
C         -0.20818       -0.45899        1.11078
C          0.55127       -1.55826       -1.46500
C          1.21857       -0.38828        0.58784
C          2.94997       -1.67570       -0.81514
C          4.00380       -1.13637        0.16002
C          3.22235       -3.14520       -1.11766
C         -3.42444        0.57667       -0.07384
C         -3.14633       -1.50200        1.16525
C          4.18597        0.36629        0.21537
C         -3.35326        1.81890        0.55499
C         -4.23667        0.39422       -1.19119
C         -4.59950       -1.38679        1.55186
C          4.38155        1.11005       -0.95350
C          4.19997        1.03662        1.44177
C         -4.10947        2.88218        0.06707
C         -4.99590        1.45948       -1.67243
C          4.56877        2.49005       -0.89819
C          4.38970        2.41660        1.50260
C         -4.93307        2.70313       -1.04479
C          4.57045        3.14987        0.33083
H         -1.09991        0.41836       -0.60964
H         -1.53626       -1.62866       -1.86569
H         -1.04049       -2.62639       -0.49012
H         -0.31746       -1.33654        1.75343
H         -0.38032        0.43077        1.72272
H          0.80550       -2.39259       -2.11637
H          0.73000       -0.62245       -2.00149
H          1.39759        0.51394       -0.00146
H          1.91417       -0.42032        1.42267
H          2.96451       -1.09098       -1.73742
H          4.94897       -1.57632       -0.17592
H          3.82587       -1.54086        1.16222
H          2.45935       -3.59199       -1.75828
H          3.27983       -3.72007       -0.18721
H          4.18118       -3.22798       -1.63363
H         -2.71101        1.94434        1.42133
H         -4.27529       -0.57848       -1.67182
H         -5.23378       -1.60398        0.68700
H         -4.85130       -0.38543        1.90834
H         -4.80549       -2.11874        2.33279
H          4.39336        0.61067       -1.91883
H          4.04989        0.47264        2.35913
H         -4.05746        3.84904        0.55749
H         -5.63326        1.31735       -2.53938
H          4.71724        3.04970       -1.81688
H          4.39289        2.91796        2.46584
H         -5.52407        3.53197       -1.42149
H          4.71519        4.22494        0.37444
H          1.33052       -2.40072        0.24834
