# Supplementary material for: Quantum Chemical Exploration of Fentanyl and Its Analogs: Conformational Landscapes and Energetics in Solution
Source: ACS Omega. 2025 Nov 27;10(48):58900–14. doi: 10.1021/acsomega.5c07656 (PMC12771126; doi:10.1021/acsomega.5c07656)
Supplement: Supplementary file 1 [file ao5c07656_si_001.zip › xyzs/10_a-Methyl_acetyl/gfn2-137-137-dlpnoccsdt.xyz]

54
gfn2-137-137-wb97xd.log	Energy: -652728.4152035
O          2.53077       -2.54513       -1.43395
N         -1.53182       -1.59245        0.25087
N          2.65033       -0.60983       -0.24898
C          1.23233       -0.61567        0.15484
C          0.83914       -1.82453        1.00250
C          0.27714       -0.45857       -1.02774
C         -0.61030       -1.69736        1.43747
C         -1.16788       -0.38082       -0.55841
C         -2.98840       -1.68702        0.70171
C         -3.98595       -1.07799       -0.29227
C         -3.31936       -3.15708        0.93628
C          3.40007        0.55447        0.13345
C          3.19761       -1.57845       -1.02632
C         -4.13743        0.42895       -0.27948
C          3.58506        1.59202       -0.77817
C          3.89450        0.65718        1.43294
C          4.65669       -1.44652       -1.38453
C         -4.37221        1.11681        0.91619
C         -4.08719        1.15969       -1.46979
C          4.28435        2.73369       -0.39051
C          4.58744        1.80269        1.81775
C         -4.53519        2.50095        0.92296
C         -4.25260        2.54424       -1.46868
C          4.78545        2.84040        0.90638
C         -4.47345        3.22109       -0.27014
H          1.12003        0.27059        0.78640
H          1.45655       -1.87299        1.90368
H          0.97858       -2.75407        0.44500
H          0.39032       -1.29524       -1.72282
H          0.49818        0.46427       -1.57148
H         -0.91310       -2.56126        2.02609
H         -0.77743       -0.79149        2.02613
H         -1.34783        0.48909        0.07746
H         -1.82837       -0.34188       -1.42094
H         -3.01972       -1.13730        1.64495
H         -4.95442       -1.51324       -0.02346
H         -3.76961       -1.43602       -1.30453
H         -4.30369       -3.22540        1.40415
H         -2.60339       -3.65372        1.59403
H         -3.35232       -3.69540       -0.01696
H          3.18780        1.49799       -1.78418
H          3.73601       -0.15806        2.13226
H          4.99850       -2.40009       -1.78696
H          5.26813       -1.16871       -0.52309
H          4.78415       -0.67417       -2.14917
H         -4.43478        0.56980        1.85336
H         -3.90656        0.63952       -2.40732
H          4.43322        3.54027       -1.10135
H          4.97502        1.88293        2.82841
H         -4.71497        3.01669        1.86156
H         -4.20618        3.09314       -2.40447
H          5.32827        3.73093        1.20720
H         -4.59987        4.29934       -0.26543
H         -1.35721       -2.40751       -0.34865
