# Supplementary material for: Quantum Chemical Exploration of Fentanyl and Its Analogs: Conformational Landscapes and Energetics in Solution
Source: ACS Omega. 2025 Nov 27;10(48):58900–14. doi: 10.1021/acsomega.5c07656 (PMC12771126; doi:10.1021/acsomega.5c07656)
Supplement: Supplementary file 1 [file ao5c07656_si_001.zip › xyzs/10_a-Methyl_acetyl/gfn2-138-138-dlpnoccsdt.xyz]

54
gfn2-138-138-wb97xd.log	Energy: -652732.2897043
O         -2.01155        3.04418       -1.00677
N          1.16322       -1.29209       -0.81288
N         -2.39096        1.00464       -0.08384
C         -0.98935        0.61145       -0.29971
C         -0.78156       -0.02411       -1.67716
C         -0.47222       -0.33260        0.78307
C          0.68404       -0.36407       -1.88963
C          0.99361       -0.66197        0.54146
C          2.52535       -1.90500       -1.11595
C          3.63365       -0.88327       -1.42109
C          2.87499       -2.93469       -0.05265
C         -3.33576        0.00531        0.33378
C         -2.80612        2.22787       -0.50784
C          4.08615        0.03945       -0.31164
C         -3.99910       -0.76481       -0.62071
C         -3.57205       -0.20081        1.69236
C         -4.26557        2.56695       -0.35258
C          3.71756        1.38924       -0.31947
C          4.89582       -0.42233        0.73245
C         -4.90197       -1.74518       -0.21327
C         -4.47421       -1.18218        2.09588
C          4.11373        2.24789        0.70439
C          5.29242        0.43165        1.76052
C         -5.13897       -1.95597        1.14438
C          4.89635        1.76888        1.75418
H         -0.40749        1.53512       -0.25238
H         -1.08963        0.66572       -2.46706
H         -1.38836       -0.93295       -1.76621
H         -1.05114       -1.26322        0.79674
H         -0.55479        0.12590        1.77194
H          0.84689       -0.86317       -2.84576
H          1.30232        0.53341       -1.84230
H          1.61523        0.23269        0.56500
H          1.35101       -1.36741        1.28895
H          2.34172       -2.43700       -2.05358
H          3.34175       -0.28956       -2.29139
H          4.48064       -1.49898       -1.74225
H          3.74128       -3.50296       -0.39989
H          2.04623       -3.63414        0.09476
H          3.13088       -2.48617        0.90910
H         -3.81403       -0.58639       -1.67539
H         -3.05135        0.40759        2.42486
H         -4.39156        3.63713       -0.51578
H         -4.64673        2.29531        0.63417
H         -4.85258        2.02305       -1.09926
H          3.10709        1.77086       -1.13357
H          5.22836       -1.45630        0.73751
H         -5.42029       -2.34143       -0.95747
H         -4.65843       -1.34098        3.15364
H          3.81207        3.29072        0.68004
H          5.91805        0.05305        2.56327
H         -5.84209       -2.71984        1.46104
H          5.20555        2.43439        2.55430
H          0.52528       -2.09609       -0.82645
