# Supplementary material for: Quantum Chemical Exploration of Fentanyl and Its Analogs: Conformational Landscapes and Energetics in Solution
Source: ACS Omega. 2025 Nov 27;10(48):58900–14. doi: 10.1021/acsomega.5c07656 (PMC12771126; doi:10.1021/acsomega.5c07656)
Supplement: Supplementary file 1 [file ao5c07656_si_001.zip › xyzs/10_a-Methyl_acetyl/gfn2-139-139-dlpnoccsdt.xyz]

54
gfn2-139-139-wb97xd.log	Energy: -652732.2932372
O         -1.59395        3.17251       -0.03999
N          1.10484       -1.51310       -0.11649
N         -2.34740        1.03516       -0.20537
C         -0.97597        0.52196       -0.34885
C         -0.89217       -0.65961       -1.31292
C         -0.37186        0.12981        1.00156
C          0.55196       -1.11322       -1.45261
C          1.06080       -0.35516        0.84140
C          2.42370       -2.27017       -0.21812
C          3.51955       -1.54441       -1.01743
C          2.84527       -2.75715        1.15994
C         -3.41686        0.09689       -0.00142
C         -2.54249        2.36829       -0.02230
C          4.07250       -0.24729       -0.47049
C         -4.09995       -0.42795       -1.09775
C         -3.75597       -0.29628        1.29286
C         -3.95393        2.84620        0.19958
C          4.95055       -0.23296        0.61937
C          3.73103        0.97294       -1.06439
C         -5.12352       -1.35100       -0.89698
C         -4.78244       -1.21792        1.49003
C          5.44165        0.96956        1.12563
C          4.22147        2.17770       -0.56388
C         -5.46516       -1.74784        0.39597
C          5.07299        2.18047        0.54007
H         -0.39180        1.34519       -0.76641
H         -1.25740       -0.37963       -2.30441
H         -1.50007       -1.49862       -0.95591
H         -0.97447       -0.66078        1.46461
H         -0.36503        0.98750        1.67941
H          0.63305       -1.97946       -2.11013
H          1.17950       -0.30877       -1.83812
H          1.70360        0.42648        0.43733
H          1.46053       -0.69072        1.79636
H          2.14723       -3.14422       -0.81444
H          3.16588       -1.38555       -2.03960
H          4.32943       -2.27875       -1.08589
H          3.19927       -1.95333        1.80809
H          3.66205       -3.47195        1.03384
H          2.01733       -3.27139        1.65759
H         -3.82866       -0.11134       -2.09973
H         -3.22357        0.12891        2.13804
H         -4.26697        2.60922        1.22123
H         -4.66129        2.37317       -0.48484
H         -3.97722        3.92770        0.06638
H          5.26283       -1.17027        1.07063
H          3.06699        0.98030       -1.92472
H         -5.65474       -1.75875       -1.75111
H         -5.04782       -1.51954        2.49830
H          6.11927        0.95930        1.97411
H          3.93965        3.11286       -1.03842
H         -6.26390       -2.46650        0.55010
H          5.45597        3.11713        0.93331
H          0.45297       -2.20985        0.26159
