# Supplementary material for: Quantum Chemical Exploration of Fentanyl and Its Analogs: Conformational Landscapes and Energetics in Solution
Source: ACS Omega. 2025 Nov 27;10(48):58900–14. doi: 10.1021/acsomega.5c07656 (PMC12771126; doi:10.1021/acsomega.5c07656)
Supplement: Supplementary file 1 [file ao5c07656_si_001.zip › xyzs/10_a-Methyl_acetyl/gfn2-14-14-dlpnoccsdt.xyz]

54
gfn2-14-14-wb97xd.log	Energy: -652728.0136791
O          1.16435        2.37061       -0.64341
N         -1.20294        1.23135        0.04291
N          2.24791        0.54213        0.19234
C          1.16443        0.03421        1.07591
C          0.16292       -0.85303        0.33103
C          0.42985        1.12058        1.89604
C         -0.78512       -0.08085       -0.57652
C         -1.04971        1.23339        1.53067
C         -2.52064        1.75742       -0.48413
C         -3.74589        1.17782        0.23638
C         -2.50921        3.27930       -0.41931
C          3.35993       -0.36135        0.05476
C          2.18478        1.65370       -0.57581
C         -3.97289       -0.30622        0.05902
C          4.31050       -0.44797        1.07066
C          3.45438       -1.17084       -1.07501
C          3.40806        2.04197       -1.36473
C         -4.33863       -0.81483       -1.19326
C         -3.80316       -1.19938        1.11976
C          5.36821       -1.34520        0.94723
C          4.51816       -2.06314       -1.19686
C         -4.50273       -2.18378       -1.38688
C         -3.96720       -2.57216        0.93097
C          5.47446       -2.15192       -0.18652
C         -4.31050       -3.06924       -0.32465
H          1.69553       -0.60712        1.77900
H         -0.41357       -1.39606        1.08673
H          0.68428       -1.60251       -0.26983
H          0.92048        2.08863        1.78914
H          0.47791        0.85201        2.95347
H         -0.31557        0.17710       -1.52808
H         -1.67580       -0.67091       -0.78021
H         -1.62570        0.40106        1.93382
H         -1.46775        2.16395        1.91326
H         -2.53401        1.44734       -1.53285
H         -4.60233        1.71908       -0.17879
H         -3.70312        1.43262        1.29967
H         -2.53178        3.64224        0.61250
H         -3.39627        3.66075       -0.93046
H         -1.62627        3.68773       -0.91935
H          4.22021        0.18648        1.94706
H          2.70132       -1.09318       -1.85344
H          4.33630        1.84009       -0.82775
H          3.33568        3.10454       -1.59791
H          3.42993        1.48112       -2.30416
H         -4.48302       -0.13019       -2.02554
H         -3.53474       -0.81960        2.10204
H          6.11150       -1.41139        1.73534
H          4.59465       -2.69109       -2.07874
H         -4.78210       -2.56105       -2.36608
H         -3.82557       -3.25160        1.76611
H          6.30107       -2.84904       -0.28066
H         -4.43566       -4.13720       -0.47460
H         -0.46520        1.88593       -0.28165
