# Supplementary material for: Quantum Chemical Exploration of Fentanyl and Its Analogs: Conformational Landscapes and Energetics in Solution
Source: ACS Omega. 2025 Nov 27;10(48):58900–14. doi: 10.1021/acsomega.5c07656 (PMC12771126; doi:10.1021/acsomega.5c07656)
Supplement: Supplementary file 1 [file ao5c07656_si_001.zip › xyzs/10_a-Methyl_acetyl/gfn2-140-140-dlpnoccsdt.xyz]

54
gfn2-140-140-wb97xd.log	Energy: -652728.4702675
O          0.30638        0.80283        0.54379
N          1.37502       -1.61543       -0.07235
N         -1.74594        0.11563       -0.17355
C         -1.30989       -1.10935       -0.89329
C         -1.04734       -2.30241        0.03215
C         -0.13116       -0.90159       -1.87471
C          0.30555       -2.29195        0.74610
C          1.07372       -1.77025       -1.52818
C          2.77515       -2.00860        0.33323
C          3.82760       -1.14137       -0.39335
C          2.91247       -1.93802        1.85125
C         -3.17253        0.24399       -0.03768
C         -0.92652        0.97583        0.47277
C          3.62030        0.35463       -0.28649
C         -3.93193        0.68380       -1.12082
C         -3.78733       -0.11221        1.16053
C         -1.53568        2.19524        1.11398
C          3.09250        1.07702       -1.36279
C          3.93208        1.04957        0.88915
C         -5.31574        0.77745       -0.99751
C         -5.17227       -0.01022        1.28148
C          2.85355        2.44687       -1.26164
C          3.69364        2.41826        0.99527
C         -5.93704        0.43366        0.20385
C          3.14576        3.12116       -0.07802
H         -2.18715       -1.37041       -1.48422
H         -1.11868       -3.19906       -0.58971
H         -1.83582       -2.37729        0.78525
H          0.17274        0.14717       -1.90194
H         -0.45217       -1.16929       -2.88345
H          0.25074       -1.75411        1.69209
H          0.63202       -3.31581        0.93544
H          0.90063       -2.83234       -1.71544
H          1.93798       -1.46422       -2.11091
H          2.89669       -3.04363       -0.00008
H          3.88239       -1.42691       -1.44636
H          4.78927       -1.41708        0.04941
H          3.96251       -2.08450        2.11363
H          2.33310       -2.71613        2.35073
H          2.59573       -0.96488        2.23822
H         -3.43764        0.95071       -2.04992
H         -3.18037       -0.45832        1.99158
H         -1.93205        1.93200        2.09937
H         -2.35044        2.61662        0.52271
H         -0.74698        2.93693        1.24368
H          2.86441        0.56436       -2.29331
H          4.37398        0.51737        1.72629
H         -5.90822        1.12288       -1.83872
H         -5.65182       -0.28197        2.21644
H          2.43884        2.98464       -2.10895
H          3.94103        2.93766        1.91624
H         -7.01560        0.51046        0.29836
H          2.95798        4.18726        0.00535
H          1.24280       -0.60516        0.13764
