# Supplementary material for: Quantum Chemical Exploration of Fentanyl and Its Analogs: Conformational Landscapes and Energetics in Solution
Source: ACS Omega. 2025 Nov 27;10(48):58900–14. doi: 10.1021/acsomega.5c07656 (PMC12771126; doi:10.1021/acsomega.5c07656)
Supplement: Supplementary file 1 [file ao5c07656_si_001.zip › xyzs/10_a-Methyl_acetyl/gfn2-142-142-dlpnoccsdt.xyz]

54
gfn2-142-142-wb97xd.log	Energy: -652729.8948520
O          2.58282       -2.89010       -0.83191
N         -1.59570       -1.71366        0.33831
N          2.53156       -0.67882       -0.31056
C          1.08807       -0.64795       -0.01217
C          0.71560       -1.48724        1.21230
C          0.20666       -1.00859       -1.20904
C         -0.76293       -1.32170        1.52336
C         -1.26325       -0.85202       -0.84839
C         -3.07312       -1.86764        0.67858
C         -3.70536       -0.63896        1.35500
C         -3.82878       -2.39547       -0.53123
C          3.24623        0.53720       -0.03813
C          3.17937       -1.80827       -0.69337
C         -3.82094        0.64193        0.55883
C          3.94114        0.68022        1.16122
C          3.19542        1.58478       -0.95655
C          4.66244       -1.71240       -0.94964
C         -4.77808        0.78543       -0.45226
C         -2.97877        1.72493        0.83514
C          4.60395        1.87530        1.43554
C          3.85395        2.77962       -0.67521
C         -4.86303        1.96290       -1.19384
C         -3.06161        2.90519        0.09852
C          4.56036        2.92539        0.51913
C         -3.99952        3.02480       -0.92625
H          0.87902        0.39721        0.23592
H          1.28462       -1.15362        2.08450
H          0.94417       -2.54265        1.03993
H          0.39724       -2.03417       -1.53559
H          0.41893       -0.34057       -2.04814
H         -1.06872       -1.95182        2.35945
H         -0.99940       -0.28138        1.75132
H         -1.50281        0.17629       -0.57920
H         -1.89478       -1.16248       -1.67853
H         -3.05905       -2.65443        1.43839
H         -3.17945       -0.43806        2.29192
H         -4.70845       -0.97753        1.63594
H         -3.94262       -1.65178       -1.32217
H         -4.82768       -2.69562       -0.20533
H         -3.32762       -3.27564       -0.94575
H          3.96461       -0.14406        1.86753
H          2.64416        1.45813       -1.88329
H          5.20194       -1.68774        0.00219
H          4.92813       -0.81278       -1.50890
H          4.97173       -2.59790       -1.50509
H         -5.47090       -0.02583       -0.65625
H         -2.24343        1.63995        1.63116
H          5.14971        1.98622        2.36713
H          3.81747        3.59543       -1.39025
H         -5.61016        2.05294       -1.97671
H         -2.39470        3.73109        0.32708
H          5.07520        3.85626        0.73510
H         -4.06538        3.94197       -1.50342
H         -1.30229       -2.66397        0.08284
