# Supplementary material for: Quantum Chemical Exploration of Fentanyl and Its Analogs: Conformational Landscapes and Energetics in Solution
Source: ACS Omega. 2025 Nov 27;10(48):58900–14. doi: 10.1021/acsomega.5c07656 (PMC12771126; doi:10.1021/acsomega.5c07656)
Supplement: Supplementary file 1 [file ao5c07656_si_001.zip › xyzs/10_a-Methyl_acetyl/gfn2-143-143-dlpnoccsdt.xyz]

54
gfn2-143-143-wb97xd.log	Energy: -652733.7493164
O          1.75774        2.79839       -1.54734
N         -1.23777       -1.49206       -0.26398
N          2.26751        0.98788       -0.27545
C          0.87203        0.52364       -0.31539
C          0.44612       -0.16213        0.98119
C          0.61450       -0.40991       -1.50145
C         -1.01786       -0.56505        0.90002
C         -0.84770       -0.82362       -1.55050
C         -2.60432       -2.16741       -0.27751
C         -3.72213       -1.29714       -0.86148
C         -2.48871       -3.49263       -1.01857
C          3.27110        0.11824        0.27381
C          2.61010        2.11656       -0.95125
C         -4.03665       -0.02801       -0.10375
C          3.59228        0.19785        1.62832
C          3.90658       -0.81288       -0.54676
C          4.06147        2.52007       -0.95208
C         -4.50104       -0.08843        1.21528
C         -3.85127        1.22506       -0.69294
C          4.55068       -0.65975        2.16299
C          4.86571       -1.66871       -0.00839
C         -4.75248        1.07663        1.93510
C         -4.10332        2.39514        0.02415
C          5.18718       -1.59452        1.34625
C         -4.54871        2.32425        1.34262
H          0.26148        1.42082       -0.44211
H          0.56295        0.51180        1.83398
H          1.05659       -1.05210        1.17148
H          1.24721       -1.30182       -1.42149
H          0.85716        0.09262       -2.44142
H         -1.33162       -1.09522        1.79939
H         -1.65955        0.30364        0.75237
H         -1.49484        0.04642       -1.67002
H         -1.03266       -1.52405       -2.36441
H         -2.80966       -2.36739        0.77682
H         -4.60660       -1.94298       -0.85745
H         -3.50961       -1.07255       -1.91105
H         -1.68448       -4.10761       -0.60370
H         -2.31137       -3.34813       -2.08811
H         -3.42678       -4.04003       -0.90233
H          3.09265        0.92975        2.25490
H          3.65547       -0.85601       -1.60198
H          4.13862        3.53397       -1.34422
H          4.63458        1.84552       -1.59565
H          4.49743        2.47666        0.04850
H         -4.65658       -1.05669        1.68481
H         -3.49650        1.28695       -1.71857
H          4.80046       -0.59642        3.21732
H          5.36174       -2.39118       -0.64874
H         -5.10852        1.01229        2.95894
H         -3.94863        3.36059       -0.44819
H          5.93402       -2.26194        1.76460
H         -4.74223        3.23325        1.90388
H         -0.57207       -2.26148       -0.13079
