# Supplementary material for: Quantum Chemical Exploration of Fentanyl and Its Analogs: Conformational Landscapes and Energetics in Solution
Source: ACS Omega. 2025 Nov 27;10(48):58900–14. doi: 10.1021/acsomega.5c07656 (PMC12771126; doi:10.1021/acsomega.5c07656)
Supplement: Supplementary file 1 [file ao5c07656_si_001.zip › xyzs/10_a-Methyl_acetyl/gfn2-144-144-dlpnoccsdt.xyz]

54
gfn2-144-144-wb97xd.log	Energy: -652729.0401402
O         -0.52260        0.06666       -1.63008
N         -1.48856       -1.61060        0.28679
N          1.48779       -0.51814       -0.71391
C          1.21869       -1.94513       -0.37299
C          0.17509       -2.67253       -1.23845
C          0.84149       -2.12851        1.09529
C         -1.19152       -2.81420       -0.55243
C         -0.50981       -1.50787        1.42834
C         -2.92150       -1.50191        0.75748
C         -3.12887       -0.18785        1.54254
C         -3.88582       -1.66301       -0.41430
C          2.72580       -0.02656       -0.16875
C          0.66078        0.34736       -1.34884
C         -2.72531        1.08576        0.82773
C          2.69486        0.79326        0.95786
C          3.93939       -0.39540       -0.74502
C          1.21503        1.69269       -1.74288
C         -1.61309        1.81649        1.26309
C         -3.44008        1.56657       -0.27675
C          3.88806        1.26479        1.50029
C          5.13047        0.07271       -0.19472
C         -1.19869        2.96666        0.59356
C         -3.02769        2.71418       -0.95108
C          5.10627        0.90461        0.92495
C         -1.89802        3.41268       -0.52576
H          2.18073       -2.43275       -0.53773
H          0.54796       -3.68583       -1.40577
H          0.07234       -2.20257       -2.21543
H          1.59161       -1.69377        1.76018
H          0.82570       -3.20518        1.28858
H         -1.96986       -2.91063       -1.30455
H         -1.23479       -3.68212        0.10895
H         -0.95809       -2.00420        2.29030
H         -0.39466       -0.44908        1.65032
H         -3.06050       -2.33062        1.45774
H         -2.59594       -0.24753        2.49486
H         -4.19516       -0.15782        1.78637
H         -3.96866       -2.70498       -0.72824
H         -3.58519       -1.06077       -1.27673
H         -4.87868       -1.33474       -0.09893
H          1.73712        1.06289        1.39497
H          3.94766       -1.03738       -1.62066
H          2.23213        1.62105       -2.13354
H          1.22985        2.36091       -0.87741
H          0.55280        2.11984       -2.49630
H         -1.06772        1.49020        2.14459
H         -4.33176        1.04598       -0.61096
H          3.86522        1.90822        2.37402
H          6.07715       -0.20811       -0.64507
H         -0.32780        3.51060        0.94700
H         -3.59317        3.06493       -1.80919
H          6.03601        1.27023        1.34917
H         -1.57329        4.30289       -1.05561
H         -1.30802       -0.81050       -0.35546
