# Supplementary material for: Quantum Chemical Exploration of Fentanyl and Its Analogs: Conformational Landscapes and Energetics in Solution
Source: ACS Omega. 2025 Nov 27;10(48):58900–14. doi: 10.1021/acsomega.5c07656 (PMC12771126; doi:10.1021/acsomega.5c07656)
Supplement: Supplementary file 1 [file ao5c07656_si_001.zip › xyzs/10_a-Methyl_acetyl/gfn2-146-146-dlpnoccsdt.xyz]

54
gfn2-146-146-wb97xd.log	Energy: -652730.9528769
O         -2.90006       -2.82078       -0.43622
N          1.15651       -1.01879       -0.04511
N         -3.11493       -0.57107       -0.20030
C         -1.66570       -0.31172       -0.11719
C         -0.90722       -0.70908       -1.38523
C         -1.02341       -0.92997        1.12745
C          0.56539       -0.35332       -1.25472
C          0.45047       -0.56309        1.19907
C          2.67084       -0.91578        0.01117
C          3.12111        0.49647        0.40380
C          3.22652       -1.99698        0.92548
C         -3.96503        0.57060       -0.00778
C         -3.62963       -1.81794       -0.35311
C          4.59720        0.68471        0.14041
C         -4.15780        1.46808       -1.05728
C         -4.55145        0.79883        1.23546
C         -5.13010       -1.95374       -0.42021
C          5.06294        0.86784       -1.16638
C          5.52292        0.65921        1.18676
C         -4.95091        2.59635       -0.86164
C         -5.35071        1.92502        1.42419
C          6.42408        1.02101       -1.42176
C          6.88635        0.81392        0.93559
C         -5.55045        2.82438        0.37745
C          7.34083        0.99432       -0.36986
H         -1.58190        0.77472       -0.01857
H         -1.30982       -0.17109       -2.24772
H         -1.00936       -1.78037       -1.57612
H         -1.13294       -2.01772        1.11596
H         -1.51146       -0.54882        2.02868
H          1.13080       -0.69497       -2.12216
H          0.70829        0.72208       -1.13316
H          0.58719        0.51807        1.26323
H          0.93165       -1.03783        2.05339
H          2.98464       -1.12081       -1.01565
H          2.91373        0.66496        1.46469
H          2.55925        1.23979       -0.16963
H          3.00426       -1.79827        1.97753
H          4.31255       -2.02787        0.81189
H          2.83299       -2.98142        0.65488
H         -3.68846        1.27766       -2.01770
H         -4.38548        0.09270        2.04330
H         -5.36673       -2.94508       -0.80679
H         -5.58567       -1.19033       -1.05466
H         -5.55715       -1.85549        0.58249
H          4.35159        0.89285       -1.98854
H          5.17258        0.51624        2.20567
H         -5.10350        3.29487       -1.67827
H         -5.81297        2.10073        2.39038
H          6.76917        1.16467       -2.44129
H          7.59208        0.79368        1.76066
H         -6.17114        3.70223        0.52671
H          8.40152        1.11583       -0.56721
H          0.95637       -2.02034       -0.14439
