# Supplementary material for: Quantum Chemical Exploration of Fentanyl and Its Analogs: Conformational Landscapes and Energetics in Solution
Source: ACS Omega. 2025 Nov 27;10(48):58900–14. doi: 10.1021/acsomega.5c07656 (PMC12771126; doi:10.1021/acsomega.5c07656)
Supplement: Supplementary file 1 [file ao5c07656_si_001.zip › xyzs/10_a-Methyl_acetyl/gfn2-148-148-dlpnoccsdt.xyz]

54
gfn2-148-148-wb97xd.log	Energy: -652731.0157722
O         -2.36196        2.81608        0.41283
N          1.16055        0.15968       -0.25721
N         -3.09688        0.70781       -0.01230
C         -1.75060        0.13713       -0.20277
C         -0.92242        0.14101        1.08466
C         -0.97589        0.77494       -1.35760
C          0.42160       -0.53145        0.85267
C          0.36893        0.08708       -1.53198
C          2.60245       -0.28290       -0.43396
C          3.44911        0.27534        0.71945
C          2.72042       -1.79028       -0.58884
C         -4.17922       -0.23662       -0.02185
C         -3.30411        2.01408        0.29353
C          4.92519        0.11710        0.43894
C         -4.68333       -0.69242       -1.23903
C         -4.68451       -0.72551        1.18130
C         -4.72869        2.47132        0.48374
C          5.56877        0.97399       -0.46058
C          5.66694       -0.89915        1.04737
C         -5.70804       -1.63598       -1.25003
C         -5.71395       -1.66505        1.16546
C          6.92353        0.81799       -0.74703
C          7.02344       -1.05808        0.76429
C         -6.22586       -2.12123       -0.04872
C          7.65536       -0.20036       -0.13497
H         -1.92707       -0.90819       -0.47345
H         -1.44657       -0.41234        1.86876
H         -0.76735        1.16450        1.43759
H         -0.82154        1.84152       -1.17670
H         -1.53461        0.66595       -2.29108
H          1.03920       -0.48987        1.74884
H          0.29773       -1.57296        0.54999
H          0.24906       -0.97020       -1.77626
H          0.96044        0.57115       -2.30939
H          2.91401        0.20793       -1.36017
H          3.19938       -0.24037        1.65145
H          3.21681        1.33862        0.84937
H          2.04915       -2.17924       -1.35791
H          2.52530       -2.30876        0.35396
H          3.74262       -2.02351       -0.89519
H         -4.27381       -0.30518       -2.16697
H         -4.27592       -0.36361        2.11981
H         -5.09386        2.14961        1.46392
H         -5.39919        2.06158       -0.27474
H         -4.74669        3.56052        0.44325
H          5.00297        1.77064       -0.93750
H          5.17714       -1.57168        1.74673
H         -6.10367       -1.98943       -2.19689
H         -6.11204       -2.04243        2.10199
H          7.40873        1.49317       -1.44547
H          7.58544       -1.85203        1.24692
H         -7.02673       -2.85388       -0.05952
H          8.71142       -0.32201       -0.35568
H          1.20493        1.15374       -0.00613
