# Supplementary material for: Quantum Chemical Exploration of Fentanyl and Its Analogs: Conformational Landscapes and Energetics in Solution
Source: ACS Omega. 2025 Nov 27;10(48):58900–14. doi: 10.1021/acsomega.5c07656 (PMC12771126; doi:10.1021/acsomega.5c07656)
Supplement: Supplementary file 1 [file ao5c07656_si_001.zip › xyzs/10_a-Methyl_acetyl/gfn2-15-15-dlpnoccsdt.xyz]

54
gfn2-15-15-wb97xd.log	Energy: -652727.9729160
O         -0.61403       -1.17768       -1.04615
N          0.77087        0.80310        0.16475
N         -2.54690       -0.10309       -0.47593
C         -1.99099        1.26267       -0.27361
C         -0.96111        1.71846       -1.33408
C         -1.44110        1.47626        1.13976
C          0.43352        1.93813       -0.74673
C         -0.09999        0.79531        1.39265
C          2.23280        0.64630        0.50347
C          2.95989        0.00373       -0.68679
C          2.84799        1.96412        0.94752
C         -3.92102       -0.23769       -0.06722
C         -1.84795       -1.19821       -0.85036
C          4.37270       -0.38946       -0.32622
C         -4.22043       -0.78950        1.17630
C         -4.93802        0.22064       -0.90313
C         -2.60050       -2.48757       -1.05042
C          5.46141        0.39351       -0.71993
C          4.61124       -1.53790        0.43683
C         -5.55008       -0.89863        1.57995
C         -6.26457        0.11400       -0.49347
C          6.76140        0.03908       -0.35948
C          5.90826       -1.89507        0.80015
C         -6.57228       -0.44730        0.74657
C          6.98841       -1.10598        0.40288
H         -2.86741        1.90302       -0.37084
H         -1.28924        2.67370       -1.74922
H         -0.91384        1.00901       -2.16106
H         -2.15620        1.12698        1.88858
H         -1.33631        2.55615        1.27951
H          1.18018        1.97637       -1.53927
H          0.49244        2.86126       -0.16849
H          0.43541        1.30287        2.19522
H         -0.22162       -0.25490        1.66554
H          2.23956       -0.06318        1.33685
H          2.97723        0.69983       -1.53121
H          2.40486       -0.88802       -0.99832
H          2.24989        2.45260        1.72141
H          2.96726        2.65226        0.10567
H          3.83706        1.76780        1.36703
H         -3.41450       -1.13690        1.81567
H         -4.68780        0.65333       -1.86696
H         -3.57944       -2.33495       -1.50786
H         -2.75040       -2.97690       -0.08312
H         -1.99266       -3.13925       -1.67830
H          5.28819        1.28854       -1.31179
H          3.77245       -2.15727        0.74536
H         -5.78444       -1.33289        2.54660
H         -7.05814        0.46614       -1.14474
H          7.59626        0.65762       -0.67511
H          6.07656       -2.79119        1.38996
H         -7.60731       -0.53083        1.06244
H          7.99983       -1.38401        0.68302
H          0.46907       -0.04516       -0.35698
