# Supplementary material for: Quantum Chemical Exploration of Fentanyl and Its Analogs: Conformational Landscapes and Energetics in Solution
Source: ACS Omega. 2025 Nov 27;10(48):58900–14. doi: 10.1021/acsomega.5c07656 (PMC12771126; doi:10.1021/acsomega.5c07656)
Supplement: Supplementary file 1 [file ao5c07656_si_001.zip › xyzs/10_a-Methyl_acetyl/gfn2-155-155-dlpnoccsdt.xyz]

54
gfn2-155-155-wb97xd.log	Energy: -652732.6083159
O         -3.65487        0.94412       -2.18501
N          0.96283        1.53068        0.37129
N         -2.49376        0.39539       -0.31838
C         -1.87116        1.73728       -0.30577
C         -0.74026        1.85609       -1.36297
C         -1.37542        2.16999        1.07849
C          0.56107        2.39094       -0.78641
C         -0.01442        1.63077        1.51890
C          2.39990        1.68930        0.82625
C          3.35631        1.07317       -0.20386
C          2.74586        3.14191        1.10740
C         -1.99182       -0.62664        0.55515
C         -3.34911        0.09486       -1.32855
C          3.02702       -0.35191       -0.58021
C         -0.94301       -1.44526        0.13515
C         -2.52949       -0.77171        1.83345
C         -3.91683       -1.29911       -1.38204
C          2.34692       -0.63659       -1.76893
C          3.37739       -1.41194        0.26498
C         -0.41474       -2.39367        1.00836
C         -1.99685       -1.71959        2.70360
C          2.03078       -1.95141       -2.11282
C          3.07221       -2.72569       -0.08024
C         -0.93503       -2.52639        2.29479
C          2.39813       -2.99926       -1.27183
H         -2.67413        2.42332       -0.57476
H         -1.04680        2.51716       -2.17585
H         -0.54632        0.87277       -1.80479
H         -2.10569        1.92217        1.85179
H         -1.31861        3.26113        1.04887
H          1.35506        2.34485       -1.53114
H          0.47528        3.41715       -0.42798
H          0.41433        2.30238        2.26168
H         -0.06971        0.63295        1.95498
H          2.44770        1.10373        1.74910
H          4.35068        1.11843        0.25000
H          3.38700        1.69983       -1.10038
H          2.03957        3.61495        1.79364
H          2.78792        3.72697        0.18462
H          3.73417        3.17033        1.57229
H         -0.54345       -1.33503       -0.86906
H         -3.35555       -0.13940        2.14223
H         -3.15612       -1.99043       -1.75840
H         -4.76451       -1.30193       -2.06723
H         -4.23367       -1.65330       -0.39882
H          2.06541        0.17920       -2.43061
H          3.90440       -1.20279        1.19252
H          0.40188       -3.02786        0.68060
H         -2.41196       -1.82790        3.70052
H          1.50152       -2.15416       -3.03892
H          3.35713       -3.53812        0.58133
H         -0.51894       -3.26278        2.97505
H          2.15743       -4.02358       -1.53885
H          0.89680        0.56371        0.02996
