# Supplementary material for: Quantum Chemical Exploration of Fentanyl and Its Analogs: Conformational Landscapes and Energetics in Solution
Source: ACS Omega. 2025 Nov 27;10(48):58900–14. doi: 10.1021/acsomega.5c07656 (PMC12771126; doi:10.1021/acsomega.5c07656)
Supplement: Supplementary file 1 [file ao5c07656_si_001.zip › xyzs/10_a-Methyl_acetyl/gfn2-16-16-dlpnoccsdt.xyz]

54
gfn2-16-16-wb97xd.log	Energy: -652727.9668606
O          1.13286       -1.51190        1.37305
N         -0.79725       -0.44293       -0.18591
N          2.69246       -0.48361        0.05854
C          1.85925       -0.27946       -1.15765
C          1.03273        1.00896       -1.10149
C          0.97150       -1.48244       -1.55533
C         -0.17662        0.92832       -0.17565
C         -0.52270       -1.17162       -1.46141
C         -2.23793       -0.42469        0.26155
C         -3.16629       -0.01968       -0.89055
C         -2.59946       -1.76444        0.88504
C          3.97246        0.17355        0.00407
C          2.29307       -1.07955        1.20460
C         -4.54219        0.34418       -0.38509
C          5.01331       -0.40202       -0.72292
C          4.14888        1.39627        0.64768
C          3.30053       -1.23607        2.31350
C         -5.61344       -0.54503       -0.50612
C         -4.75991        1.57907        0.23612
C          6.24278        0.24778       -0.79472
C          5.38301        2.04039        0.57722
C         -6.87653       -0.20965       -0.01792
C         -6.01948        1.91775        0.72610
C          6.42985        1.46761       -0.14330
C         -7.08279        1.02253        0.60066
H          2.60049       -0.14431       -1.94504
H          0.70067        1.21750       -2.12286
H          1.65442        1.85230       -0.79089
H          1.21236       -2.35855       -0.95206
H          1.18136       -1.74111       -2.59530
H          0.09374        1.12477        0.86393
H         -0.93402        1.65186       -0.47846
H         -0.86138       -0.54370       -2.28693
H         -1.10607       -2.09193       -1.46242
H         -2.26781        0.34718        1.03662
H         -3.24174       -0.84620       -1.60381
H         -2.74193        0.83824       -1.42236
H         -1.91204       -2.01339        1.69851
H         -2.58632       -2.57235        0.14741
H         -3.60781       -1.70478        1.30130
H          4.85799       -1.35293       -1.22334
H          3.32534        1.83193        1.20528
H          3.36914       -0.30209        2.87955
H          4.29737       -1.48191        1.94365
H          2.94706       -2.02142        2.98188
H         -5.45604       -1.50756       -0.98587
H         -3.93426        2.28027        0.33306
H          7.05589       -0.20138       -1.35595
H          5.52307        2.99055        1.08266
H         -7.69846       -0.91175       -0.12153
H         -6.17233        2.88128        1.20306
H          7.38990        1.97084       -0.19909
H         -8.06537        1.28565        0.98024
H         -0.25271       -0.96668        0.52955
