# Supplementary material for: Quantum Chemical Exploration of Fentanyl and Its Analogs: Conformational Landscapes and Energetics in Solution
Source: ACS Omega. 2025 Nov 27;10(48):58900–14. doi: 10.1021/acsomega.5c07656 (PMC12771126; doi:10.1021/acsomega.5c07656)
Supplement: Supplementary file 1 [file ao5c07656_si_001.zip › xyzs/10_a-Methyl_acetyl/gfn2-161-161-dlpnoccsdt.xyz]

54
gfn2-161-161-wb97xd.log	Energy: -652730.8739676
O         -1.09940        2.47866        0.33786
N          1.47319       -1.18237       -0.02676
N         -2.43210        0.67237       -0.02110
C         -1.32199       -0.29292       -0.12166
C         -0.57430       -0.46953        1.19935
C         -0.34218        0.01145       -1.25315
C          0.51650       -1.52312        1.08149
C          0.72074       -1.07073       -1.32501
C          2.65777       -2.13017       -0.14348
C          3.74432       -1.51310       -1.04987
C          3.20701       -2.51036        1.22545
C         -3.75157        0.10405       -0.03204
C         -2.23787        1.99496        0.21508
C          4.28061       -0.18590       -0.56353
C         -4.34788       -0.22923       -1.24722
C         -4.40510       -0.15410        1.17142
C         -3.46008        2.87221        0.32190
C          5.34913       -0.12947        0.33939
C          3.70082        1.01641       -0.98714
C         -5.61177       -0.81498       -1.25627
C         -5.67162       -0.73576        1.15736
C          5.81795        1.09325        0.81468
C          4.16428        2.24240       -0.50946
C         -6.27570       -1.06636       -0.05514
C          5.22374        2.28389        0.39456
H         -1.80255       -1.24685       -0.35946
H         -1.26426       -0.79305        1.98384
H         -0.12968        0.47982        1.51194
H          0.13466        0.98356       -1.10493
H         -0.86469        0.03222       -2.21342
H          1.07944       -1.56866        2.01016
H          0.11497       -2.51358        0.85136
H          0.28814       -2.05775       -1.50794
H          1.43319       -0.84601       -2.11505
H          2.25785       -3.01951       -0.63740
H          3.37482       -1.41195       -2.07246
H          4.55097       -2.25059       -1.08441
H          2.52088       -3.15486        1.77716
H          3.43717       -1.62946        1.83208
H          4.13434       -3.06749        1.07367
H         -3.82212       -0.02646       -2.17528
H         -3.92280        0.10670        2.10856
H         -3.14339        3.91222        0.24258
H         -3.94093        2.72312        1.29354
H         -4.19609        2.64931       -0.45365
H          5.81870       -1.05250        0.66807
H          2.88293        0.99526       -1.70389
H         -6.07915       -1.07168       -2.20166
H         -6.18367       -0.93261        2.09395
H          6.65034        1.11700        1.51155
H          3.70019        3.16293       -0.85014
H         -7.26175       -1.51994       -0.06463
H          5.58922        3.23675        0.76465
H          1.85414       -0.25256        0.19310
