# Supplementary material for: Quantum Chemical Exploration of Fentanyl and Its Analogs: Conformational Landscapes and Energetics in Solution
Source: ACS Omega. 2025 Nov 27;10(48):58900–14. doi: 10.1021/acsomega.5c07656 (PMC12771126; doi:10.1021/acsomega.5c07656)
Supplement: Supplementary file 1 [file ao5c07656_si_001.zip › xyzs/10_a-Methyl_acetyl/gfn2-162-162-dlpnoccsdt.xyz]

54
gfn2-162-162-wb97xd.log	Energy: -652730.3695818
O         -4.18152       -2.51533        0.27736
N          0.97676       -0.62667        0.08184
N         -2.95865       -0.65169       -0.14977
C         -1.81922       -1.50163       -0.57180
C         -1.01141       -2.04463        0.61987
C         -0.88281       -0.83696       -1.58749
C          0.01992       -1.06746        1.15763
C          0.18297        0.07258       -0.99207
C          1.92375       -1.70310       -0.43042
C          3.02795       -1.07261       -1.30306
C          2.49377       -2.51219        0.72671
C         -2.83740        0.77682       -0.05123
C         -4.09537       -1.27424        0.26127
C          3.91601       -0.08568       -0.58006
C         -2.55297        1.36322        1.18196
C         -3.00261        1.57339       -1.18355
C         -5.25638       -0.41838        0.69771
C          3.61012        1.28031       -0.56866
C          5.05223       -0.51985        0.11391
C         -2.40331        2.74420        1.27703
C         -2.84502        2.95443       -1.08706
C          4.40659        2.18715        0.13123
C          5.85208        0.38287        0.81083
C         -2.53943        3.54093        0.14042
C          5.52874        1.74026        0.82570
H         -2.28174       -2.35357       -1.06998
H         -0.51245       -2.96689        0.30300
H         -1.68121       -2.31227        1.44044
H         -1.44213       -0.25979       -2.32589
H         -0.39552       -1.64325       -2.14302
H         -0.44204       -0.15005        1.52323
H          0.59556       -1.49588        1.97508
H          0.86818        0.41214       -1.76548
H         -0.24332        0.95439       -0.51133
H          1.32794       -2.35840       -1.06669
H          2.58847       -0.60466       -2.18699
H          3.62663       -1.91365       -1.66356
H          1.73945       -3.15299        1.18708
H          2.93437       -1.86999        1.49530
H          3.28148       -3.15906        0.33365
H         -2.45487        0.73444        2.06178
H         -3.25582        1.11380       -2.13329
H         -6.14494       -1.04745        0.75022
H         -5.43363        0.41540        0.01505
H         -5.05920       -0.00253        1.69051
H          2.74707        1.64317       -1.12171
H          5.31194       -1.57481        0.10369
H         -2.17996        3.19639        2.23807
H         -2.96722        3.57164       -1.97138
H          4.15178        3.24259        0.12677
H          6.73050        0.02698        1.34075
H         -2.41660        4.61692        0.21306
H          6.15195        2.44429        1.36847
H          1.57142        0.08760        0.51664
