# Supplementary material for: Quantum Chemical Exploration of Fentanyl and Its Analogs: Conformational Landscapes and Energetics in Solution
Source: ACS Omega. 2025 Nov 27;10(48):58900–14. doi: 10.1021/acsomega.5c07656 (PMC12771126; doi:10.1021/acsomega.5c07656)
Supplement: Supplementary file 1 [file ao5c07656_si_001.zip › xyzs/10_a-Methyl_acetyl/gfn2-19-19-dlpnoccsdt.xyz]

54
gfn2-19-19-wb97xd.log	Energy: -652727.9332888
O          0.58864       -0.94530       -1.42288
N         -0.76928        1.06175       -0.23786
N          2.50645       -0.05589       -0.55547
C          2.04214        1.34535       -0.36080
C          1.35652        1.55692        0.99184
C          1.17089        1.91972       -1.50241
C         -0.03962        0.94712        1.07465
C         -0.26470        2.20438       -1.05792
C         -2.27291        0.99758       -0.13939
C         -2.67033       -0.30613        0.56857
C         -2.86370        2.24211        0.50269
C          3.79730       -0.32226        0.02448
C          1.78067       -1.07418       -1.07029
C         -4.13687       -0.61454        0.38250
C          4.95088        0.08755       -0.64194
C          3.88079       -0.95167        1.26446
C          2.45092       -2.41298       -1.23510
C         -4.60184       -1.12127       -0.83630
C         -5.05734       -0.38264        1.40824
C          6.19694       -0.14632       -0.06610
C          5.13049       -1.18790        1.83465
C         -5.95607       -1.38840       -1.02642
C         -6.41387       -0.64982        1.22268
C          6.28844       -0.78578        1.17084
C         -6.86719       -1.15283        0.00413
H          2.97183        1.91375       -0.33960
H          1.29999        2.63716        1.15532
H          1.96293        1.14480        1.80209
H          1.17676        1.25825       -2.36922
H          1.60326        2.87051       -1.82130
H          0.00820       -0.11784        1.30784
H         -0.62412        1.44744        1.84636
H         -0.32793        3.11018       -0.45374
H         -0.92601        2.31099       -1.91860
H         -2.59888        0.93967       -1.18228
H         -2.44317       -0.23177        1.63654
H         -2.07223       -1.12631        0.15532
H         -2.60037        3.14712       -0.04939
H         -2.54979        2.35533        1.54422
H         -3.95274        2.15352        0.48999
H          4.86840        0.58189       -1.60501
H          2.97093       -1.25856        1.77146
H          2.42731       -2.95287       -0.28356
H          3.49218       -2.32586       -1.54954
H          1.88559       -2.98438       -1.97156
H         -3.89460       -1.30978       -1.64046
H         -4.70799        0.01122        2.35915
H          7.09649        0.16747       -0.58593
H          5.19682       -1.68220        2.79855
H         -6.30009       -1.78399       -1.97738
H         -7.11535       -0.46551        2.03085
H          7.26108       -0.96814        1.61674
H         -7.92239       -1.36275       -0.14168
H         -0.46470        0.21801       -0.76746
