# Supplementary material for: Quantum Chemical Exploration of Fentanyl and Its Analogs: Conformational Landscapes and Energetics in Solution
Source: ACS Omega. 2025 Nov 27;10(48):58900–14. doi: 10.1021/acsomega.5c07656 (PMC12771126; doi:10.1021/acsomega.5c07656)
Supplement: Supplementary file 1 [file ao5c07656_si_001.zip › xyzs/10_a-Methyl_acetyl/gfn2-33-33-dlpnoccsdt.xyz]

54
gfn2-33-33-wb97xd.log	Energy: -652733.6909204
O          1.44820        3.17825       -0.19707
N         -1.18398       -1.50188        0.24418
N          2.23473        1.04827       -0.24618
C          0.86670        0.50759       -0.28438
C          0.30973        0.26791        1.12167
C          0.76996       -0.77908       -1.10138
C         -1.12271       -0.23569        1.05322
C         -0.67134       -1.26294       -1.14643
C         -2.52032       -2.23239        0.31519
C         -3.59847       -1.64497       -0.60224
C         -2.29506       -3.71018        0.02020
C          3.33070        0.14200       -0.03868
C          2.41273        2.39369       -0.16620
C         -4.03292       -0.22979       -0.29829
C          3.72486       -0.18458        1.25830
C          3.98196       -0.42162       -1.13517
C          3.82285        2.90863       -0.04092
C         -4.62894        0.08032        0.92961
C         -3.83200        0.79676       -1.22428
C          4.77426       -1.07964        1.45799
C          5.02944       -1.31672       -0.93178
C         -4.99280        1.38953        1.23354
C         -4.19715        2.10970       -0.92504
C          5.42553       -1.64809        0.36411
C         -4.77309        2.41099        0.30758
H          0.25608        1.26952       -0.77474
H          0.31589        1.19671        1.69812
H          0.93291       -0.46254        1.65115
H          1.39993       -1.56420       -0.66808
H          1.10227       -0.61331       -2.12949
H         -1.51326       -0.46547        2.04495
H         -1.77284        0.49360        0.57010
H         -1.32161       -0.51720       -1.60578
H         -0.74950       -2.19893       -1.69840
H         -2.82606       -2.12112        1.35832
H         -4.45729       -2.31412       -0.48344
H         -3.28345       -1.73081       -1.64660
H         -3.21942       -4.25066        0.23668
H         -1.50497       -4.12761        0.65159
H         -2.04171       -3.88272       -1.02962
H          3.21689        0.27064        2.10277
H          3.66723       -0.15637       -2.13938
H          4.19798        2.71835        0.96948
H          3.81528        3.98395       -0.21809
H          4.50072        2.42227       -0.74578
H         -4.79859       -0.70942        1.65746
H         -3.37389        0.56974       -2.18359
H          5.08196       -1.33064        2.46809
H          5.53596       -1.75463       -1.78596
H         -5.44972        1.61390        2.19276
H         -4.02829        2.89588       -1.65477
H          6.24210       -2.34594        0.52043
H         -5.05392        3.43251        0.54481
H         -0.51511       -2.14072        0.68777
