# Supplementary material for: Quantum Chemical Exploration of Fentanyl and Its Analogs: Conformational Landscapes and Energetics in Solution
Source: ACS Omega. 2025 Nov 27;10(48):58900–14. doi: 10.1021/acsomega.5c07656 (PMC12771126; doi:10.1021/acsomega.5c07656)
Supplement: Supplementary file 1 [file ao5c07656_si_001.zip › xyzs/10_a-Methyl_acetyl/gfn2-36-36-dlpnoccsdt.xyz]

54
gfn2-36-36-wb97xd.log	Energy: -652733.4055353
O          2.93480        3.20063       -0.51785
N         -0.93839       -0.46683        0.25064
N          3.07367        0.94134       -0.34407
C          1.60795        0.81598       -0.38797
C          0.99148        0.88991        1.01164
C          1.15144       -0.46408       -1.08471
C         -0.52439        0.79948        0.94342
C         -0.36760       -0.51775       -1.13725
C         -2.43320       -0.72796        0.32968
C         -3.21335        0.19238       -0.61736
C         -2.71203       -2.20364        0.08867
C          3.85911       -0.21752       -0.01920
C          3.63191        2.18048       -0.37694
C         -4.68592        0.19064       -0.27838
C          4.13404       -0.51837        1.31424
C          4.32683       -1.04591       -1.03855
C          5.12875        2.27993       -0.24023
C         -5.60020       -0.53910       -1.04259
C         -5.15439        0.90984        0.82668
C          4.87924       -1.65352        1.62792
C          5.07019       -2.18015       -0.72120
C         -6.95540       -0.55104       -0.71183
C         -6.50685        0.89957        1.16127
C          5.34578       -2.48619        0.61160
C         -7.41238        0.16787        0.39166
H          1.25116        1.66804       -0.97149
H          1.25482        1.83415        1.49533
H          1.37814        0.07341        1.63268
H          1.52398       -1.34971       -0.55766
H          1.52638       -0.50374       -2.11068
H         -0.96522        0.78301        1.94033
H         -0.94663        1.63213        0.37773
H         -0.77574        0.33569       -1.68188
H         -0.70742       -1.44007       -1.60674
H         -2.68709       -0.48102        1.36402
H         -3.07344       -0.14153       -1.64976
H         -2.83291        1.21536       -0.54231
H         -2.54169       -2.48727       -0.95351
H         -3.76013       -2.40380        0.32283
H         -2.09797       -2.83456        0.73801
H          3.77344        0.14142        2.09721
H          4.10825       -0.79840       -2.07237
H          5.64658        1.55874       -0.87640
H          5.42017        2.08133        0.79583
H          5.43382        3.29202       -0.50545
H         -5.24724       -1.10235       -1.90254
H         -4.45220        1.48395        1.42656
H          5.09539       -1.88487        2.66606
H          5.43457       -2.82374       -1.51556
H         -7.65315       -1.12178       -1.31729
H         -6.85472        1.46547        2.02029
H          5.92556       -3.37040        0.85708
H         -8.46697        0.16074        0.64953
H         -0.50110       -1.23389        0.77356
