# Supplementary material for: Quantum Chemical Exploration of Fentanyl and Its Analogs: Conformational Landscapes and Energetics in Solution
Source: ACS Omega. 2025 Nov 27;10(48):58900–14. doi: 10.1021/acsomega.5c07656 (PMC12771126; doi:10.1021/acsomega.5c07656)
Supplement: Supplementary file 1 [file ao5c07656_si_001.zip › xyzs/10_a-Methyl_acetyl/gfn2-37-37-dlpnoccsdt.xyz]

54
gfn2-37-37-wb97xd.log	Energy: -652731.3662425
O         -2.45438       -2.87492       -1.00765
N          1.74559       -1.64813        0.02594
N         -2.43460       -0.70137       -0.34553
C         -0.97839       -0.64758       -0.12190
C         -0.15399       -0.90787       -1.38396
C         -0.51846       -1.54814        1.02744
C          1.32471       -0.72237       -1.08276
C          0.96962       -1.35830        1.27831
C          3.25436       -1.75584        0.21396
C          3.86404       -0.60071        1.01496
C          3.58020       -3.10029        0.85107
C         -3.16497        0.47607        0.03338
C         -3.07098       -1.82154       -0.77248
C          3.75172        0.77130        0.39137
C         -3.83468        0.51647        1.25468
C         -3.15502        1.58963       -0.80567
C         -4.56597       -1.75140       -0.95811
C          3.03147        1.78929        1.02123
C          4.35424        1.03923       -0.84328
C         -4.51424        1.67415        1.63012
C         -3.82905        2.74685       -0.42279
C          2.89446        3.04208        0.42263
C          4.21829        2.28729       -1.44547
C         -4.51153        2.78957        0.79341
C          3.48216        3.29266       -0.81585
H         -0.78248        0.38583        0.18007
H         -0.43023       -0.19795       -2.16823
H         -0.33044       -1.91830       -1.76161
H         -0.72578       -2.59773        0.80143
H         -1.05163       -1.28646        1.94562
H          1.93959       -0.95751       -1.95178
H          1.53860        0.29563       -0.75658
H          1.18906       -0.32823        1.56278
H          1.32578       -2.03069        2.05820
H          3.64684       -1.74234       -0.80563
H          4.92319       -0.86111        1.11479
H          3.45134       -0.59401        2.02821
H          3.11698       -3.92335        0.29889
H          3.25915       -3.14639        1.89548
H          4.66284       -3.24348        0.82453
H         -3.82581       -0.35699        1.89945
H         -2.62197        1.54356       -1.75043
H         -4.88124       -0.81980       -1.43272
H         -5.06316       -1.81844        0.01446
H         -4.87475       -2.60045       -1.56814
H          2.56189        1.59589        1.98247
H          4.92435        0.25888       -1.34157
H         -5.04111        1.70464        2.57854
H         -3.82398        3.61353       -1.07618
H          2.32610        3.81984        0.92379
H          4.68768        2.47706       -2.40615
H         -5.03930        3.69104        1.08831
H          3.37306        4.26518       -1.28596
H          1.45563       -2.58544       -0.27554
