# Supplementary material for: Quantum Chemical Exploration of Fentanyl and Its Analogs: Conformational Landscapes and Energetics in Solution
Source: ACS Omega. 2025 Nov 27;10(48):58900–14. doi: 10.1021/acsomega.5c07656 (PMC12771126; doi:10.1021/acsomega.5c07656)
Supplement: Supplementary file 1 [file ao5c07656_si_001.zip › xyzs/10_a-Methyl_acetyl/gfn2-38-38-dlpnoccsdt.xyz]

54
gfn2-38-38-wb97xd.log	Energy: -652733.5095199
O         -3.81038       -2.71542        0.37962
N          1.43716       -1.48704       -0.17559
N         -2.80206       -0.73591       -0.08983
C         -1.49953       -1.39970       -0.25951
C         -0.71992       -1.46480        1.05421
C         -0.63793       -0.73214       -1.32632
C          0.61725       -2.16873        0.88243
C          0.67666       -1.47786       -1.47262
C          2.84199       -2.04167       -0.35630
C          3.70400       -1.02677       -1.13969
C          3.47288       -2.42660        0.97450
C         -2.84488        0.70030       -0.05214
C         -3.88455       -1.47968        0.26066
C          3.77470        0.34356       -0.50552
C         -3.03960        1.42073       -1.22990
C         -2.67035        1.36710        1.15999
C         -5.18490       -0.75724        0.49754
C          2.88036        1.35012       -0.89069
C          4.70671        0.62779        0.50016
C         -3.05597        2.81297       -1.19358
C         -2.68772        2.76019        1.19248
C          2.90126        2.60136       -0.27404
C          4.73390        1.87782        1.11434
C         -2.87820        3.48416        0.01634
C          3.82715        2.86755        0.73253
H         -1.72077       -2.41800       -0.58716
H         -1.29066       -2.00789        1.81207
H         -0.54302       -0.45031        1.43065
H         -0.42868        0.31175       -1.06552
H         -1.14070       -0.73904       -2.29695
H          1.17286       -2.13242        1.81626
H          0.50171       -3.20947        0.56944
H          0.52612       -2.52564       -1.74405
H          1.29798       -1.00328       -2.22889
H          2.71535       -2.93709       -0.97003
H          3.34241       -0.93886       -2.16663
H          4.70269       -1.46764       -1.19704
H          3.45976       -1.59960        1.69046
H          4.51515       -2.69449        0.78630
H          2.98374       -3.29332        1.42193
H         -3.17719        0.88943       -2.16617
H         -2.53196        0.79383        2.07135
H         -5.39319       -0.02377       -0.28443
H         -5.14468       -0.22493        1.45291
H         -5.98760       -1.49339        0.53711
H          2.16236        1.15501       -1.68415
H          5.41781       -0.13673        0.80044
H         -3.20846        3.37284       -2.11081
H         -2.55403        3.27767        2.13712
H          2.19762        3.36722       -0.58578
H          5.46507        2.08019        1.89112
H         -2.89129        4.56924        0.04261
H          3.84785        3.84106        1.21250
H          1.54139       -0.50909        0.12697
