# Supplementary material for: Quantum Chemical Exploration of Fentanyl and Its Analogs: Conformational Landscapes and Energetics in Solution
Source: ACS Omega. 2025 Nov 27;10(48):58900–14. doi: 10.1021/acsomega.5c07656 (PMC12771126; doi:10.1021/acsomega.5c07656)
Supplement: Supplementary file 1 [file ao5c07656_si_001.zip › xyzs/10_a-Methyl_acetyl/gfn2-4-4-dlpnoccsdt.xyz]

54
gfn2-4-4-wb97xd.log	Energy: -652735.8330243
O         -3.58309       -2.80921       -0.53055
N          1.62398       -1.43674       -0.05602
N         -2.60651       -0.84223        0.04500
C         -1.28254       -1.48082        0.12454
C         -0.41113       -0.86796        1.21942
C         -0.55126       -1.43324       -1.22077
C          0.93676       -1.56896        1.27023
C          0.81285       -2.09992       -1.12937
C          3.08740       -1.83286       -0.06024
C          3.91271       -0.77435        0.68898
C          3.30770       -3.23126        0.48801
C         -2.68634        0.59064        0.12675
C         -3.68232       -1.58701       -0.32260
C          3.60606        0.63488        0.23762
C         -2.87134        1.20515        1.36465
C         -2.55249        1.36094       -1.02786
C         -5.00607       -0.88280       -0.46600
C          4.01973        1.08118       -1.02394
C          2.83671        1.49042        1.03362
C         -2.91704        2.59467        1.44702
C         -2.59855        2.75120       -0.94154
C          3.67383        2.35186       -1.47710
C          2.48633        2.76306        0.58128
C         -2.77808        3.36922        0.29518
C          2.90335        3.19615       -0.67559
H         -1.46705       -2.52611        0.38295
H         -0.88832       -0.97102        2.19732
H         -0.24696        0.20062        1.03805
H         -0.42053       -0.39145       -1.53656
H         -1.13539       -1.94654       -1.98889
H          1.57586       -1.12346        2.03169
H          0.82947       -2.63650        1.47146
H          0.73031       -3.15724       -0.86945
H          1.36399       -1.99938       -2.06485
H          3.36245       -1.80207       -1.11780
H          4.96139       -1.01790        0.49365
H          3.75609       -0.86994        1.76777
H          4.35693       -3.49305        0.33071
H          2.69497       -3.97458       -0.02773
H          3.10436       -3.28110        1.56111
H         -2.97677        0.59394        2.25524
H         -2.42191        0.87002       -1.98716
H         -5.21464       -0.23123        0.38559
H         -5.79021       -1.63422       -0.55650
H         -5.00212       -0.26282       -1.36778
H          4.61571        0.42517       -1.65353
H          2.50257        1.15241        2.01132
H         -3.06086        3.07172        2.41128
H         -2.49598        3.34932       -1.84138
H          4.00499        2.68427       -2.45626
H          1.88636        3.41268        1.21130
H         -2.81288        4.45209        0.36150
H          2.63124        4.18559       -1.02994
H          1.62153       -0.43386       -0.28517
