# Supplementary material for: Quantum Chemical Exploration of Fentanyl and Its Analogs: Conformational Landscapes and Energetics in Solution
Source: ACS Omega. 2025 Nov 27;10(48):58900–14. doi: 10.1021/acsomega.5c07656 (PMC12771126; doi:10.1021/acsomega.5c07656)
Supplement: Supplementary file 1 [file ao5c07656_si_001.zip › xyzs/10_a-Methyl_acetyl/gfn2-40-40-dlpnoccsdt.xyz]

54
gfn2-40-40-wb97xd.log	Energy: -652731.3281966
O         -2.46501       -2.95095       -0.81691
N          1.77268       -1.64338       -0.05980
N         -2.44042       -0.77768       -0.15469
C         -0.97678       -0.70289        0.00256
C         -0.22144       -0.87425       -1.31775
C         -0.43081       -1.65097        1.07209
C          1.27028       -0.67665       -1.09789
C          1.06339       -1.43075        1.24622
C          3.29155       -1.72409        0.04578
C          3.91731       -0.59682        0.87424
C          3.67885       -3.08965        0.59941
C         -3.15499        0.44534        0.08527
C         -3.08208       -1.90403       -0.55527
C          3.73956        0.80379        0.33603
C         -3.44197        0.82745        1.39502
C         -3.51244        1.26249       -0.98521
C         -4.58438       -1.84549       -0.67563
C          3.02863        1.76520        1.05853
C          4.27177        1.15659       -0.90937
C         -4.09944        2.03230        1.63263
C         -4.17519        2.46454       -0.74284
C          2.83164        3.04570        0.54068
C          4.07595        2.43265       -1.43105
C         -4.46897        2.85039        0.56456
C          3.34943        3.38116       -0.70886
H         -0.78816        0.31698        0.35162
H         -0.55719       -0.12690       -2.04195
H         -0.40669       -1.86519       -1.74133
H         -0.62204       -2.69272        0.80202
H         -0.91553       -1.45392        2.03212
H          1.83455       -0.86137       -2.01254
H          1.48783        0.32954       -0.73905
H          1.27386       -0.40880        1.56459
H          1.48034       -2.12720        1.97273
H          3.63239       -1.65038       -0.98973
H          4.98611       -0.83444        0.90159
H          3.56244       -0.65503        1.90750
H          3.20810       -3.89815        0.03252
H          3.41285       -3.19343        1.65523
H          4.76181       -3.20358        0.51226
H         -3.15165        0.18054        2.21726
H         -3.27619        0.95189       -1.99832
H         -4.95914       -2.86117       -0.80156
H         -4.86789       -1.25153       -1.54974
H         -5.04592       -1.38815        0.20266
H          2.61488        1.50597        2.02981
H          4.83527        0.42143       -1.47876
H         -4.32585        2.32978        2.65161
H         -4.45848        3.09979       -1.57607
H          2.27161        3.77871        1.11357
H          4.49135        2.68891       -2.40110
H         -4.98393        3.78745        0.75159
H          3.19435        4.37563       -1.11586
H          1.48591       -2.57167       -0.39075
