# Supplementary material for: Quantum Chemical Exploration of Fentanyl and Its Analogs: Conformational Landscapes and Energetics in Solution
Source: ACS Omega. 2025 Nov 27;10(48):58900–14. doi: 10.1021/acsomega.5c07656 (PMC12771126; doi:10.1021/acsomega.5c07656)
Supplement: Supplementary file 1 [file ao5c07656_si_001.zip › xyzs/10_a-Methyl_acetyl/gfn2-44-44-dlpnoccsdt.xyz]

54
gfn2-44-44-wb97xd.log	Energy: -652730.9500531
O          2.94297        2.80451       -0.52257
N         -1.15722        1.05264       -0.12780
N          3.11947        0.59479       -0.02119
C          1.66505        0.36264        0.05321
C          0.96937        0.53699       -1.29885
C          0.96999        1.18694        1.13826
C         -0.50931        0.20301       -1.18333
C         -0.50471        0.82371        1.20530
C         -2.67197        0.93251       -0.11948
C         -3.12409       -0.39672        0.49736
C         -3.27970        2.14714        0.56505
C          3.94302       -0.57700        0.08863
C          3.65528        1.80836       -0.31026
C         -4.57845       -0.66642        0.18831
C          4.18393       -1.13333        1.34417
C          4.45566       -1.17593       -1.06049
C          5.15852        1.91698       -0.36423
C         -4.95913       -1.09119       -1.08944
C         -5.56751       -0.47918        1.15729
C          4.95118       -2.29121        1.44894
C          5.22946       -2.32994       -0.95011
C         -6.29912       -1.32267       -1.39260
C         -6.91024       -0.71146        0.85842
C          5.47739       -2.88866        0.30311
C         -7.27980       -1.13318       -0.41788
H          1.56576       -0.68944        0.33730
H          1.41147       -0.13693       -2.03792
H          1.08847        1.56217       -1.66005
H          1.07668        2.25673        0.94251
H          1.41433        0.97443        2.11436
H         -1.03157        0.39713       -2.12050
H         -0.66195       -0.83940       -0.89655
H         -0.64228       -0.23178        1.44826
H         -1.02341        1.43366        1.94409
H         -2.94147        0.94813       -1.17896
H         -2.97827       -0.36613        1.58122
H         -2.51816       -1.21671        0.10038
H         -4.36009        2.13686        0.40386
H         -2.88595        3.07535        0.14026
H         -3.10050        2.14099        1.64378
H          3.77156       -0.65773        2.22881
H          4.25276       -0.73324       -2.03089
H          5.52474        1.51596       -1.31428
H          5.64366        1.36425        0.44299
H          5.42666        2.97187       -0.30339
H         -4.19744       -1.24285       -1.85061
H         -5.28328       -0.14798        2.15274
H          5.14102       -2.72408        2.42600
H          5.63402       -2.79360       -1.84420
H         -6.57801       -1.65425       -2.38833
H         -7.66638       -0.56317        1.62352
H          6.07805       -3.78882        0.38700
H         -8.32423       -1.31522       -0.65187
H         -0.96439        2.02724       -0.38426
