# Supplementary material for: Quantum Chemical Exploration of Fentanyl and Its Analogs: Conformational Landscapes and Energetics in Solution
Source: ACS Omega. 2025 Nov 27;10(48):58900–14. doi: 10.1021/acsomega.5c07656 (PMC12771126; doi:10.1021/acsomega.5c07656)
Supplement: Supplementary file 1 [file ao5c07656_si_001.zip › xyzs/10_a-Methyl_acetyl/gfn2-48-48-dlpnoccsdt.xyz]

54
gfn2-48-48-wb97xd.log	Energy: -652733.4668681
O          3.63868       -3.02489       -0.09322
N         -0.98081       -0.29777        0.30460
N          3.28566       -0.79687        0.16092
C          1.84990       -1.02075        0.39272
C          1.05272       -1.01507       -0.91442
C          1.24785       -0.00819        1.36423
C         -0.41417       -1.31138       -0.64711
C         -0.22324       -0.31506        1.60111
C         -2.48503       -0.38227        0.50117
C         -3.18499        0.17046       -0.74894
C         -2.93566       -1.78602        0.87036
C          3.75931        0.54813       -0.01839
C          4.08425       -1.86392       -0.10744
C         -4.65744        0.39651       -0.49937
C          3.75545        1.12123       -1.28948
C          4.20441        1.27918        1.08230
C          5.53276       -1.59609       -0.42193
C         -5.08509        1.49964        0.24758
C         -5.61442       -0.49841       -0.98536
C          4.19756        2.43202       -1.45868
C          4.64453        2.58925        0.90937
C         -6.43933        1.70323        0.50459
C         -6.97121       -0.29749       -0.73154
C          4.64028        3.16753       -0.36009
C         -7.38736        0.80361        0.01541
H          1.77093       -2.01402        0.84122
H          1.43446       -1.77812       -1.59764
H          1.14799       -0.04095       -1.40840
H          1.34149        1.01054        0.97154
H          1.75895       -0.04210        2.32991
H         -0.99720       -1.27481       -1.56663
H         -0.53894       -2.29014       -0.18027
H         -0.36051       -1.30465        2.04082
H         -0.67687        0.43371        2.25082
H         -2.67954        0.29752        1.33502
H         -3.05876       -0.52336       -1.58532
H         -2.71427        1.12101       -1.02530
H         -3.98190       -1.73761        1.18054
H         -2.36289       -2.19606        1.70546
H         -2.86833       -2.46856        0.01874
H          3.41730        0.53650       -2.13930
H          4.20537        0.81978        2.06553
H          6.07498       -2.54079       -0.38605
H          5.97940       -0.88626        0.27763
H          5.62125       -1.17457       -1.42806
H         -4.34998        2.20489        0.62775
H         -5.29359       -1.35936       -1.56608
H          4.19735        2.87584       -2.44912
H          4.99156        3.15729        1.76664
H         -6.75501        2.56599        1.08353
H         -7.70207       -1.00132       -1.11833
H          4.98435        4.18843       -0.49273
H         -8.44309        0.96236        0.21281
H         -0.81223        0.62343       -0.11408
