# Supplementary material for: Quantum Chemical Exploration of Fentanyl and Its Analogs: Conformational Landscapes and Energetics in Solution
Source: ACS Omega. 2025 Nov 27;10(48):58900–14. doi: 10.1021/acsomega.5c07656 (PMC12771126; doi:10.1021/acsomega.5c07656)
Supplement: Supplementary file 1 [file ao5c07656_si_001.zip › xyzs/10_a-Methyl_acetyl/gfn2-5-5-dlpnoccsdt.xyz]

54
gfn2-5-5-wb97xd.log	Energy: -652735.6308094
O          3.44253       -2.80210       -0.82622
N         -1.63068       -1.34616        0.38758
N          2.59853       -0.86410        0.00303
C          1.27381       -1.47767        0.19205
C          0.38127       -1.28185       -1.03709
C          0.56890       -0.95611        1.44351
C         -0.97718       -1.93055       -0.82927
C         -0.79442       -1.61246        1.60347
C         -3.09416       -1.70286        0.56495
C         -3.94495       -0.91984       -0.44772
C         -3.33530       -3.19982        0.48842
C          2.73076        0.55632        0.17933
C          3.60076       -1.60109       -0.54508
C         -3.63163        0.55788       -0.45089
C          2.47949        1.41571       -0.88972
C          3.08527        1.06999        1.42626
C          4.91772       -0.91449       -0.79699
C         -2.85424        1.12075       -1.46875
C         -4.04398        1.37308        0.61024
C          2.57870        2.79395       -0.70793
C          3.18432        2.44778        1.60403
C         -2.49511        2.46871       -1.42901
C         -3.68973        2.71927        0.65115
C          2.92839        3.31118        0.53865
C         -2.91150        3.27053       -0.36842
H          1.45438       -2.54720        0.32196
H          0.84657       -1.72957       -1.91896
H          0.24280       -0.21221       -1.23548
H          0.43142        0.12963        1.38674
H          1.15924       -1.17075        2.33809
H         -1.62974       -1.75601       -1.68436
H         -0.88643       -3.00515       -0.65980
H         -0.71588       -2.69563        1.71582
H         -1.32381       -1.19914        2.46222
H         -3.33265       -1.33979        1.56833
H         -4.98693       -1.08917       -0.16037
H         -3.81436       -1.33805       -1.45045
H         -2.69610       -3.75525        1.17907
H         -3.18401       -3.58135       -0.52483
H         -4.37491       -3.38760        0.76789
H          2.21775        1.00336       -1.85912
H          3.28073        0.38997        2.24916
H          5.66216       -1.67195       -1.04124
H          5.24803       -0.33764        0.06985
H          4.82255       -0.22390       -1.64061
H         -2.52188        0.49517       -2.29351
H         -4.64542        0.94599        1.40880
H          2.38382        3.46150       -1.54123
H          3.46096        2.84605        2.57503
H         -1.88971        2.88913       -2.22625
H         -4.01978        3.33934        1.47911
H          3.00470        4.38473        0.67957
H         -2.63316        4.31930       -0.33494
H         -1.61876       -0.32577        0.25780
