# Supplementary material for: Quantum Chemical Exploration of Fentanyl and Its Analogs: Conformational Landscapes and Energetics in Solution
Source: ACS Omega. 2025 Nov 27;10(48):58900–14. doi: 10.1021/acsomega.5c07656 (PMC12771126; doi:10.1021/acsomega.5c07656)
Supplement: Supplementary file 1 [file ao5c07656_si_001.zip › xyzs/10_a-Methyl_acetyl/gfn2-6-6-dlpnoccsdt.xyz]

54
gfn2-6-6-wb97xd.log	Energy: -652735.6259650
O          3.49879       -2.79047       -0.73628
N         -1.60841       -1.36300        0.35925
N          2.62142       -0.84293        0.03432
C          1.29960       -1.46571        0.21351
C          0.42607       -1.30245       -1.03390
C          0.56883       -0.92700        1.44253
C         -0.92880       -1.96174       -0.83625
C         -0.79006       -1.59395        1.59393
C         -3.06957       -1.73667        0.52102
C         -3.91815       -0.96014       -0.49829
C         -3.29148       -3.23626        0.43923
C          2.73444        0.58323        0.17420
C          3.63982       -1.58155       -0.48085
C         -3.64790        0.52539       -0.46368
C          2.49857        1.40986       -0.92388
C          3.05459        1.13517        1.41403
C          4.95304       -0.88684       -0.72933
C         -2.79667        1.11706       -1.40337
C         -4.17615        1.32059        0.56037
C          2.57830        2.79363       -0.77849
C          3.13413        2.51845        1.55544
C         -2.47749        2.47326       -1.32274
C         -3.86338        2.67525        0.64076
C          2.89313        3.34908        0.46093
C         -3.01023        3.25509       -0.30010
H          1.48822       -2.53061        0.36730
H          0.91068       -1.76176       -1.89926
H          0.28008       -0.23823       -1.25450
H          0.42144        0.15592        1.36178
H          1.14668       -1.11751        2.35064
H         -1.56985       -1.80914       -1.70431
H         -0.82907       -3.03208       -0.64628
H         -0.70381       -2.67376        1.73128
H         -1.33816       -1.16671        2.43404
H         -3.32404       -1.37915        1.52240
H         -4.96141       -1.16434       -0.24035
H         -3.74994       -1.35556       -1.50483
H         -2.64401       -3.78454        1.12807
H         -3.13503       -3.61261       -0.57519
H         -4.32828       -3.43886        0.71858
H          2.26389        0.96761       -1.88703
H          3.23892        0.48045        2.25968
H          5.71170       -1.64244       -0.93220
H          5.25865       -0.27542        0.12262
H          4.86603       -0.22788       -1.59877
H         -2.37589        0.50817       -2.19996
H         -4.83620        0.87130        1.29809
H          2.39521        3.43553       -1.63431
H          3.38366        2.94679        2.52098
H         -1.81307        2.91540       -2.05890
H         -4.28437        3.27988        1.43831
H          2.95406        4.42694        0.57360
H         -2.76449        4.31053       -0.23532
H         -1.60685       -0.34517        0.20856
