# Supplementary material for: Quantum Chemical Exploration of Fentanyl and Its Analogs: Conformational Landscapes and Energetics in Solution
Source: ACS Omega. 2025 Nov 27;10(48):58900–14. doi: 10.1021/acsomega.5c07656 (PMC12771126; doi:10.1021/acsomega.5c07656)
Supplement: Supplementary file 1 [file ao5c07656_si_001.zip › xyzs/10_a-Methyl_acetyl/gfn2-63-63-dlpnoccsdt.xyz]

54
gfn2-63-63-wb97xd.log	Energy: -652730.2619702
O          0.25245       -1.01620        0.23298
N          1.46609        1.44980        0.15344
N         -1.77290       -0.09413       -0.24609
C         -1.26811        1.22809       -0.69526
C         -0.10943        1.15735       -1.72050
C         -0.92340        2.16741        0.46597
C          1.14355        1.88353       -1.23956
C          0.41172        1.87896        1.14336
C          2.86189        1.78220        0.62476
C          3.90458        0.91888       -0.09876
C          3.17155        3.26310        0.47215
C         -3.20007       -0.16613       -0.08422
C         -0.98760       -1.11302        0.17513
C          3.60337       -0.56088       -0.08652
C         -3.75824       -0.04961        1.18715
C         -4.01633       -0.31154       -1.20507
C         -1.64835       -2.40866        0.56843
C          3.26602       -1.22886       -1.26719
C          3.62456       -1.28307        1.11266
C         -5.14292       -0.09597        1.33972
C         -5.39952       -0.35059       -1.04849
C          2.96068       -2.59003       -1.25411
C          3.31649       -2.64129        1.13010
C         -5.96422       -0.24568        0.22333
C          2.98334       -3.29918       -0.05489
H         -2.12888        1.66646       -1.19947
H         -0.42375        1.63522       -2.65077
H          0.13644        0.12119       -1.95949
H         -1.71006        2.13779        1.22428
H         -0.91233        3.18370        0.06127
H          1.99309        1.63764       -1.87607
H          1.01434        2.96653       -1.23367
H          0.76769        2.76989        1.65981
H          0.33552        1.06656        1.86759
H          2.85238        1.51016        1.68454
H          4.85426        1.11241        0.41044
H          4.02320        1.26622       -1.12977
H          2.41413        3.89814        0.93801
H          3.26615        3.54274       -0.58085
H          4.12655        3.46557        0.96302
H         -3.10770        0.06843        2.04837
H         -3.56681       -0.39515       -2.18981
H         -2.50391       -2.65309       -0.06351
H         -1.99789       -2.34214        1.60324
H         -0.90070       -3.20004        0.50543
H          3.23803       -0.67602       -2.20280
H          3.88555       -0.77557        2.03810
H         -5.57756       -0.01009        2.33051
H         -6.03601       -0.46718       -1.91984
H          2.70105       -3.09372       -2.18040
H          3.33806       -3.18796        2.06807
H         -7.04249       -0.27902        0.34290
H          2.74325       -4.35792       -0.04182
H          1.36904        0.41911        0.13825
