# Supplementary material for: Quantum Chemical Exploration of Fentanyl and Its Analogs: Conformational Landscapes and Energetics in Solution
Source: ACS Omega. 2025 Nov 27;10(48):58900–14. doi: 10.1021/acsomega.5c07656 (PMC12771126; doi:10.1021/acsomega.5c07656)
Supplement: Supplementary file 1 [file ao5c07656_si_001.zip › xyzs/10_a-Methyl_acetyl/gfn2-7-7-dlpnoccsdt.xyz]

54
gfn2-7-7-wb97xd.log	Energy: -652728.4620283
O         -0.24923       -0.47494        1.51343
N          1.15933        1.33032        0.06256
N         -2.00330       -0.26811        0.06997
C         -1.27413        0.38031       -1.05208
C          0.07112       -0.28707       -1.43031
C         -1.10530        1.89353       -0.86962
C          1.25797        0.65923       -1.27108
C          0.01200        2.30380        0.08809
C          2.43093        1.94273        0.60746
C          3.23071        0.90599        1.41777
C          3.21811        2.65424       -0.48068
C         -3.43118       -0.31656       -0.10681
C         -1.45555       -0.65204        1.24453
C          3.73625       -0.29882        0.65997
C         -3.98970       -1.28467       -0.94011
C         -4.23907        0.62740        0.52312
C         -2.34129       -1.33057        2.25627
C          4.90693       -0.23188       -0.10411
C          3.02145       -1.50144        0.68450
C         -5.36828       -1.31267       -1.13374
C         -5.61921        0.59184        0.33062
C          5.33516       -1.32923       -0.84904
C          3.44531       -2.60089       -0.06008
C         -6.18456       -0.37666       -0.49730
C          4.60140       -2.51583       -0.83486
H         -1.95283        0.24782       -1.89388
H          0.03411       -0.59111       -2.47840
H          0.23915       -1.19079       -0.84089
H         -2.04129        2.34218       -0.52793
H         -0.90031        2.30631       -1.86156
H          2.19467        0.10768       -1.31933
H          1.27350        1.43654       -2.03695
H          0.39796        3.28690       -0.18524
H         -0.32919        2.33756        1.12433
H          2.08118        2.68559        1.32913
H          2.60321        0.57429        2.25165
H          4.07445        1.45365        1.84961
H          4.04946        3.18589       -0.01136
H          2.59721        3.38886       -1.00117
H          3.63144        1.96155       -1.21748
H         -3.34560       -2.00974       -1.42817
H         -3.78643        1.37704        1.16501
H         -3.06551       -2.00415        1.79515
H         -2.89367       -0.57479        2.82306
H         -1.70405       -1.88437        2.94603
H          5.48543        0.68790       -0.11663
H          2.11414       -1.56919        1.27912
H         -5.80511       -2.06820       -1.77895
H         -6.24976        1.32405        0.82479
H          6.24419       -1.25902       -1.43886
H          2.87234       -3.52297       -0.03410
H         -7.25904       -0.40200       -0.64862
H          4.93386       -3.37035       -1.41627
H          0.85360        0.58267        0.71758
