# Supplementary material for: Quantum Chemical Exploration of Fentanyl and Its Analogs: Conformational Landscapes and Energetics in Solution
Source: ACS Omega. 2025 Nov 27;10(48):58900–14. doi: 10.1021/acsomega.5c07656 (PMC12771126; doi:10.1021/acsomega.5c07656)
Supplement: Supplementary file 1 [file ao5c07656_si_001.zip › xyzs/10_a-Methyl_acetyl/gfn2-76-76-dlpnoccsdt.xyz]

54
gfn2-76-76-wb97xd.log	Energy: -652733.4889062
O          3.56051       -2.67148       -1.10219
N         -1.39953       -1.42169        0.60762
N          2.67627       -0.66924       -0.50351
C          1.32341       -1.24748       -0.45011
C          0.24133       -0.23306       -0.81303
C          1.02196       -1.85766        0.92137
C         -1.12325       -0.89860       -0.77502
C         -0.37437       -2.45792        0.97076
C         -2.82677       -1.90458        0.84531
C         -3.68993       -0.75642        1.40089
C         -3.39924       -2.60503       -0.37502
C          2.88048        0.66707       -0.01568
C          3.72741       -1.47405       -0.81017
C         -3.79464        0.47386        0.53167
C          2.79041        1.74677       -0.89332
C          3.14624        0.87950        1.33645
C          5.10562       -0.86628       -0.78882
C         -2.94887        1.56669        0.75350
C         -4.69729        0.53086       -0.53624
C          2.96364        3.04308       -0.41448
C          3.31910        2.17810        1.81201
C         -2.97795        2.67619       -0.08991
C         -4.73139        1.63943       -1.37999
C          3.22599        3.26053        0.93826
C         -3.86567        2.71226       -1.16423
H          1.30608       -2.04406       -1.19819
H          0.39849        0.16012       -1.82077
H          0.24627        0.61525       -0.11856
H          1.10647       -1.08558        1.69535
H          1.74102       -2.64701        1.15478
H         -1.90969       -0.19375       -1.03795
H         -1.16787       -1.75311       -1.45200
H         -0.49624       -3.28210        0.26363
H         -0.60774       -2.80864        1.97618
H         -2.73218       -2.63633        1.65006
H         -3.28560       -0.47530        2.37924
H         -4.68203       -1.18457        1.57302
H         -2.74334       -3.41315       -0.71031
H         -3.57590       -1.92208       -1.20892
H         -4.35740       -3.04487       -0.08775
H          2.58593        1.56709       -1.94393
H          3.22543        0.02925        2.00663
H          5.14062        0.07835       -1.33652
H          5.80400       -1.57553       -1.23249
H          5.40937       -0.66524        0.24306
H         -2.25114        1.54099        1.58761
H         -5.37426       -0.30128       -0.70924
H          2.89414        3.88276       -1.09869
H          3.52831        2.34196        2.86435
H         -2.30818        3.51097        0.09322
H         -5.43493        1.66629       -2.20670
H          3.36033        4.27160        1.30961
H         -3.89030        3.57437       -1.82364
H         -1.24819       -0.63782        1.25253
