# Supplementary material for: Quantum Chemical Exploration of Fentanyl and Its Analogs: Conformational Landscapes and Energetics in Solution
Source: ACS Omega. 2025 Nov 27;10(48):58900–14. doi: 10.1021/acsomega.5c07656 (PMC12771126; doi:10.1021/acsomega.5c07656)
Supplement: Supplementary file 1 [file ao5c07656_si_001.zip › xyzs/10_a-Methyl_acetyl/gfn2-79-79-dlpnoccsdt.xyz]

54
gfn2-79-79-wb97xd.log	Energy: -652733.3323928
O          2.62739       -1.80446       -2.67279
N         -1.36338       -1.11537        0.90607
N          2.59668       -0.68860       -0.69571
C          1.26493       -1.22580       -0.37440
C          0.14247       -0.31981       -0.88746
C          1.08492       -1.47523        1.12123
C         -1.21287       -0.93093       -0.57877
C         -0.29583       -2.04285        1.41248
C         -2.75507       -1.52817        1.37370
C         -3.60137       -0.28312        1.69443
C         -3.40322       -2.51805        0.42119
C          3.14680        0.34496        0.13749
C          3.17264       -1.01300       -1.88352
C         -3.86127        0.66343        0.54714
C          2.84736        1.68106       -0.12550
C          3.96127        0.00540        1.21710
C          4.50052       -0.38336       -2.21427
C         -4.88302        0.41537       -0.37621
C         -3.05382        1.79191        0.36592
C          3.36430        2.68071        0.69660
C          4.47572        1.00701        2.03674
C         -5.07516        1.25910       -1.46862
C         -3.24155        2.63749       -0.72625
C          4.17666        2.34496        1.77879
C         -4.25049        2.36966       -1.65055
H          1.19664       -2.18507       -0.89296
H          0.22069       -0.19207       -1.97026
H          0.21259        0.67200       -0.42474
H          1.20745       -0.54391        1.68569
H          1.82845       -2.18698        1.48950
H         -2.02460       -0.29677       -0.92986
H         -1.31039       -1.91957       -1.03059
H         -0.45971       -3.00691        0.92521
H         -0.44444       -2.15321        2.48651
H         -2.57645       -2.03025        2.32684
H         -3.10724        0.25836        2.50843
H         -4.54839       -0.66284        2.08998
H         -4.32600       -2.87332        0.88634
H         -2.75672       -3.38279        0.24887
H         -3.65951       -2.06946       -0.54113
H          2.22170        1.93226       -0.97627
H          4.18810       -1.03846        1.40888
H          5.19835       -0.43847       -1.37579
H          4.35919        0.67325       -2.46190
H          4.92124       -0.89625       -3.07893
H         -5.53070       -0.44615       -0.23843
H         -2.26122        2.00086        1.08102
H          3.13330        3.72066        0.48897
H          5.11027        0.74175        2.87636
H         -5.87117        1.05100       -2.17722
H         -2.60076        3.50477       -0.85367
H          4.57868        3.12422        2.41858
H         -4.39944        3.02643       -2.50207
H         -1.17560       -0.20408        1.33890
