# Supplementary material for: Quantum Chemical Exploration of Fentanyl and Its Analogs: Conformational Landscapes and Energetics in Solution
Source: ACS Omega. 2025 Nov 27;10(48):58900–14. doi: 10.1021/acsomega.5c07656 (PMC12771126; doi:10.1021/acsomega.5c07656)
Supplement: Supplementary file 1 [file ao5c07656_si_001.zip › xyzs/10_a-Methyl_acetyl/gfn2-81-81-dlpnoccsdt.xyz]

54
gfn2-81-81-wb97xd.log	Energy: -652730.8735974
O          1.44399       -1.86167       -1.98201
N         -1.52087        1.21571       -0.69704
N          2.40670       -0.52295       -0.41842
C          1.21263        0.31714       -0.21300
C          0.00246       -0.45923        0.30887
C          0.84635        1.13664       -1.45271
C         -1.14745        0.49771        0.57134
C         -0.35386        2.03062       -1.18082
C         -2.80513        2.03417       -0.62268
C         -4.00897        1.17499       -1.04897
C         -2.95447        2.73449        0.71729
C          3.58396       -0.11872        0.29867
C          2.43467       -1.55886       -1.29477
C         -4.28252       -0.05622       -0.21859
C          4.56340        0.63660       -0.34295
C          3.71348       -0.44738        1.64746
C          3.71832       -2.34185       -1.41165
C         -4.98155        0.02674        0.99086
C         -3.80368       -1.30464       -0.63162
C          5.68870        1.05194        0.36710
C          4.83662       -0.02472        2.35461
C         -5.17265       -1.10535        1.78085
C         -3.99155       -2.43909        0.15616
C          5.82628        0.72241        1.71498
C         -4.67246       -2.34096        1.36876
H          1.50092        1.02277        0.57179
H          0.25086       -0.95484        1.25126
H         -0.31006       -1.22576       -0.40552
H          0.62123        0.47354       -2.29264
H          1.68543        1.77572       -1.74157
H         -2.02500       -0.03247        0.93603
H         -0.86737        1.26499        1.29520
H         -0.14844        2.77342       -0.40614
H         -0.66898        2.54037       -2.09135
H         -2.68274        2.79363       -1.39755
H         -3.85684        0.88091       -2.09309
H         -4.87452        1.84424       -1.02669
H         -3.81100        3.40939        0.64756
H         -2.07019        3.33398        0.95036
H         -3.13717        2.03876        1.53921
H          4.44338        0.88871       -1.39213
H          2.93773       -1.03149        2.13313
H          4.45284       -1.76873       -1.98567
H          3.50602       -3.27094       -1.94071
H          4.15549       -2.56312       -0.43546
H         -5.37631        0.98554        1.31570
H         -3.26734       -1.38492       -1.57451
H          6.45501        1.63565       -0.13298
H          4.94009       -0.28217        3.40395
H         -5.71520       -1.02345        2.71784
H         -3.60758       -3.39803       -0.17839
H          6.70249        1.04770        2.26693
H         -4.82101       -3.22259        1.98467
H         -1.67996        0.49479       -1.41021
