# Supplementary material for: Quantum Chemical Exploration of Fentanyl and Its Analogs: Conformational Landscapes and Energetics in Solution
Source: ACS Omega. 2025 Nov 27;10(48):58900–14. doi: 10.1021/acsomega.5c07656 (PMC12771126; doi:10.1021/acsomega.5c07656)
Supplement: Supplementary file 1 [file ao5c07656_si_001.zip › xyzs/10_a-Methyl_acetyl/gfn2-87-87-dlpnoccsdt.xyz]

54
gfn2-87-87-wb97xd.log	Energy: -652730.8024064
O         -1.49786       -1.24285        2.45830
N          1.55535        1.34251        0.51305
N         -2.44197       -0.23518        0.65318
C         -1.22984        0.51314        0.27238
C         -0.07422       -0.39873       -0.14722
C         -0.78357        1.51761        1.33635
C          1.10839        0.43767       -0.60264
C          0.44431        2.28786        0.87466
C          2.87363        2.06821        0.27000
C          4.05281        1.22830        0.79369
C          3.00508        2.53488       -1.16968
C         -3.54890       -0.12906       -0.25627
C         -2.48443       -1.07103        1.72187
C          4.24313       -0.13124        0.16408
C         -3.74813       -1.11326       -1.22247
C         -4.38498        0.98485       -0.19711
C         -3.78028       -1.79331        1.99296
C          4.89893       -0.27350       -1.06401
C          3.73040       -1.27547        0.78583
C         -4.80176       -0.98884       -2.12620
C         -5.43344        1.10784       -1.10619
C          5.01278       -1.52357       -1.66944
C          3.84047       -2.52739        0.18282
C         -5.64419        0.12095       -2.06959
C          4.47720       -2.65377       -1.05104
H         -1.52360        1.08738       -0.61143
H         -0.38245       -1.03312       -0.98287
H          0.22862       -1.04864        0.67880
H         -0.55658        1.00564        2.27493
H         -1.58186        2.23938        1.52939
H          1.94832       -0.19027       -0.89316
H          0.83770        1.08200       -1.44091
H          0.24526        2.89239       -0.01346
H          0.81450        2.93246        1.67192
H          2.81658        2.94801        0.91423
H          3.92866        1.11310        1.87576
H          4.94513        1.84216        0.63696
H          3.89551        3.16479       -1.23603
H          2.14289        3.13604       -1.47120
H          3.12224        1.70734       -1.87273
H         -3.08360       -1.97114       -1.25734
H         -4.21239        1.74482        0.55880
H         -4.64390       -1.12866        1.91812
H         -3.73073       -2.22212        2.99383
H         -3.91573       -2.60183        1.26814
H          5.32127        0.60217       -1.54926
H          3.22688       -1.18064        1.74529
H         -4.96060       -1.75710       -2.87624
H         -6.08695        1.97322       -1.05994
H          5.52212       -1.61593       -2.62396
H          3.42953       -3.40251        0.67705
H         -6.46314        0.21774       -2.77538
H          4.56468       -3.62729       -1.52357
H          1.70050        0.74919        1.33766
