# Supplementary material for: Quantum Chemical Exploration of Fentanyl and Its Analogs: Conformational Landscapes and Energetics in Solution
Source: ACS Omega. 2025 Nov 27;10(48):58900–14. doi: 10.1021/acsomega.5c07656 (PMC12771126; doi:10.1021/acsomega.5c07656)
Supplement: Supplementary file 1 [file ao5c07656_si_001.zip › xyzs/10_a-Methyl_acetyl/gfn2-88-88-dlpnoccsdt.xyz]

54
gfn2-88-88-wb97xd.log	Energy: -652732.2318354
O         -3.53476       -2.64190       -1.17449
N          1.54732       -1.47846        0.26098
N         -2.60047       -0.67979       -0.52049
C         -1.24941       -1.25880       -0.59651
C         -0.84259       -1.92333        0.72075
C         -0.19689       -0.22904       -0.99712
C          0.54689       -2.53638        0.63107
C          1.17081       -0.88335       -1.06908
C          3.02447       -1.88607        0.28200
C          3.84069       -0.76699        0.95219
C          3.27899       -3.21529        0.97313
C         -2.76180        0.62466        0.06028
C         -3.67434       -1.46498       -0.79745
C          3.68180        0.59584        0.32294
C         -2.92124        0.75612        1.43906
C         -2.73284        1.75466       -0.75602
C         -5.04457       -0.86043       -0.63637
C          4.37008        0.91771       -0.85270
C          2.79076        1.53097        0.85757
C         -3.04904        2.02447        2.00260
C         -2.86059        3.02038       -0.18936
C          4.15600        2.13715       -1.48970
C          2.56785        2.75093        0.21827
C         -3.01670        3.15703        1.19014
C          3.24709        3.05511       -0.95947
H         -1.29222       -2.02439       -1.37505
H         -1.54600       -2.71866        0.98048
H         -0.85843       -1.18310        1.52985
H         -0.15660        0.59405       -0.27392
H         -0.42124        0.19985       -1.97730
H          0.83774       -2.95585        1.59199
H          0.60021       -3.31117       -0.13658
H          1.19779       -1.70710       -1.78676
H          1.93351       -0.15564       -1.33987
H          3.30396       -1.97192       -0.77048
H          4.88715       -1.08100        0.90295
H          3.56014       -0.72701        2.01121
H          4.34734       -3.42784        0.88308
H          2.73647       -4.03814        0.50433
H          3.03158       -3.17559        2.03775
H         -2.95391       -0.13230        2.06188
H         -2.60983        1.63747       -1.82797
H         -5.77687       -1.54146       -1.06948
H         -5.11684        0.11608       -1.12074
H         -5.26970       -0.72364        0.42577
H          5.06741        0.19913       -1.27584
H          2.25792        1.29981        1.77729
H         -3.17616        2.12572        3.07574
H         -2.83853        3.89927       -0.82581
H          4.69569        2.37189       -2.40221
H          1.86464        3.46143        0.64217
H         -3.11624        4.14431        1.63014
H          3.07585        4.00350       -1.45931
H          1.43280       -0.73706        0.96199
