# Supplementary material for: Quantum Chemical Exploration of Fentanyl and Its Analogs: Conformational Landscapes and Energetics in Solution
Source: ACS Omega. 2025 Nov 27;10(48):58900–14. doi: 10.1021/acsomega.5c07656 (PMC12771126; doi:10.1021/acsomega.5c07656)
Supplement: Supplementary file 1 [file ao5c07656_si_001.zip › xyzs/11_Acryl/gfn2-10-10-dlpnoccsdt.xyz]

52
gfn2-10-10-wb97xd.log	Energy: -651948.0934929
O         -0.28072        1.18378        1.87523
N         -1.72182        1.66699       -0.36872
N          1.44073        0.97709        0.37918
C          1.05365        2.03343       -0.60177
C          0.33091        1.43769       -1.80778
C          0.21744        3.20835       -0.06091
C         -1.01735        0.84398       -1.42484
C         -1.27607        3.09562       -0.40322
C         -3.21585        1.50760       -0.39997
C         -3.70029        0.34707        0.47257
C          2.46767        0.09785       -0.11582
C          0.80232        0.66398        1.53423
C         -3.06076       -0.98187        0.14487
C          2.12361       -1.19297       -0.51507
C          3.78092        0.54898       -0.22529
C          1.47052       -0.31838        2.43326
C         -3.34889       -1.64258       -1.05431
C         -2.10032       -1.52935        0.99954
C          3.10756       -2.04712       -1.00656
C          4.75947       -0.30675       -0.72611
C          4.42575       -1.60476       -1.11349
C         -2.66712       -2.80594       -1.40382
C         -1.41071       -2.69056        0.65174
C         -1.68729       -3.32796       -0.55651
C          0.79258       -0.92674        3.40661
H          2.01039        2.43550       -0.93829
H          0.20489        2.24101       -2.53928
H          0.92455        0.65617       -2.28764
H          0.36323        3.34029        1.01017
H          0.58585        4.11261       -0.55096
H         -1.67313        0.79000       -2.29376
H         -0.89751       -0.15834       -1.01355
H         -1.87762        3.64064        0.32385
H         -1.50060        3.47980       -1.40032
H         -3.64914        2.43749       -0.02982
H         -3.51110        1.38261       -1.44284
H         -3.51383        0.59471        1.52239
H         -4.78533        0.29614        0.33672
H          1.09041       -1.52024       -0.43382
H          4.03467        1.55709        0.08790
H          2.52540       -0.52123        2.28408
H         -4.09545       -1.22920       -1.72798
H         -1.87380       -1.02613        1.93464
H          2.84178       -3.05444       -1.31087
H          5.78485        0.03954       -0.80638
H          5.19193       -2.26944       -1.49974
H         -2.89491       -3.30422       -2.34144
H         -0.65441       -3.08889        1.32217
H         -1.14848       -4.22838       -0.83535
H          1.28733       -1.62853        4.07031
H         -0.26630       -0.74415        3.56554
H         -1.37681        1.33326        0.55515
