# Supplementary material for: Quantum Chemical Exploration of Fentanyl and Its Analogs: Conformational Landscapes and Energetics in Solution
Source: ACS Omega. 2025 Nov 27;10(48):58900–14. doi: 10.1021/acsomega.5c07656 (PMC12771126; doi:10.1021/acsomega.5c07656)
Supplement: Supplementary file 1 [file ao5c07656_si_001.zip › xyzs/11_Acryl/gfn2-100-100-dlpnoccsdt.xyz]

52
gfn2-100-100-wb97xd.log	Energy: -651951.3011330
O         -3.27235       -2.75754       -0.65807
N          1.75562       -1.36862        0.65487
N         -2.44171       -0.73298       -0.03940
C         -1.14321       -1.34705        0.29538
C         -0.18216       -1.33678       -0.89469
C         -0.47983       -0.68839        1.50236
C          1.12401       -2.02510       -0.53716
C          0.82569       -1.39311        1.83136
C          3.08957       -1.95486        1.00731
C          4.16315       -1.65217       -0.03693
C         -2.64524        0.66390        0.23182
C         -3.42797       -1.53025       -0.51708
C          4.28287       -0.17213       -0.32111
C         -3.35097        1.04154        1.37261
C         -2.10908        1.62953       -0.61744
C         -4.75105       -0.94746       -0.88965
C          3.77009        0.37323       -1.50205
C          4.85505        0.68763        0.62438
C         -3.53352        2.39276        1.65741
C         -2.28583        2.98006       -0.32413
C         -2.99911        3.36388        0.81109
C          3.82934        1.74759       -1.73737
C          4.91707        2.05943        0.39203
C          4.40247        2.59389       -0.79056
C         -4.93634        0.00640       -1.80044
H         -1.36028       -2.38696        0.55310
H         -0.62209       -1.86292       -1.74578
H          0.02354       -0.30582       -1.20454
H         -0.27485        0.36982        1.30601
H         -1.12576       -0.74553        2.38243
H          0.97391       -3.07316       -0.26503
H          1.82847       -1.96824       -1.36587
H          1.33836       -0.89791        2.65620
H          0.67278       -2.44552        2.08363
H          3.36683       -1.51892        1.96910
H          2.94177       -3.02913        1.13342
H          5.10019       -2.03785        0.37578
H          3.97049       -2.20203       -0.96160
H         -3.75705        0.27664        2.02719
H         -1.57289        1.32672       -1.51056
H         -5.59562       -1.46727       -0.44371
H          3.32013       -0.28366       -2.24218
H          5.25551        0.27581        1.54745
H         -4.08969        2.68524        2.54234
H         -1.87196        3.73175       -0.98872
H         -3.13907        4.41672        1.03486
H          3.42758        2.15409       -2.66057
H          5.36839        2.71258        1.13280
H          4.45052        3.66317       -0.97206
H         -5.93961        0.29666       -2.09733
H         -4.10708        0.51336       -2.28522
H          1.90898       -0.38124        0.41224
