# Supplementary material for: Quantum Chemical Exploration of Fentanyl and Its Analogs: Conformational Landscapes and Energetics in Solution
Source: ACS Omega. 2025 Nov 27;10(48):58900–14. doi: 10.1021/acsomega.5c07656 (PMC12771126; doi:10.1021/acsomega.5c07656)
Supplement: Supplementary file 1 [file ao5c07656_si_001.zip › xyzs/11_Acryl/gfn2-101-101-dlpnoccsdt.xyz]

52
gfn2-101-101-wb97xd.log	Energy: -651946.3787542
O         -1.18769        2.37285       -0.32182
N          1.29088        1.40410        0.20597
N         -2.07521        0.39326        0.40848
C         -0.92211       -0.06619        1.22803
C          0.12928       -0.80852        0.39838
C         -0.26455        1.03089        2.09648
C          0.96530        0.10333       -0.48853
C          1.18227        1.31274        1.69374
C          2.54649        2.06216       -0.28047
C          3.84890        1.53961        0.32606
C         -3.06446       -0.62477        0.17325
C         -2.13883        1.56613       -0.26771
C          4.19764        0.11026       -0.02073
C         -3.12737       -1.24821       -1.07146
C         -3.92607       -1.00394        1.20145
C         -3.43638        1.90453       -0.91777
C          4.57433       -0.22610       -1.32634
C          4.11698       -0.90488        0.93591
C         -4.07432       -2.24598       -1.29516
C         -4.86459       -2.00715        0.97504
C         -4.94201       -2.62701       -0.27291
C          4.84101       -1.54830       -1.67256
C          4.38301       -2.23105        0.59359
C          4.73994       -2.55761       -0.71328
C         -3.50571        2.84818       -1.85656
H         -1.36920       -0.79742        1.90108
H          0.78150       -1.33704        1.10102
H         -0.34221       -1.56743       -0.23121
H         -0.85067        1.95014        2.07448
H         -0.24643        0.68869        3.13330
H          1.89470       -0.38874       -0.76620
H          0.43358        0.37897       -1.40159
H          1.52225        2.26499        2.10302
H          1.85446        0.52597        2.03594
H          2.54554        1.95605       -1.36777
H          2.43958        3.12128       -0.03769
H          4.62634        2.20704       -0.06055
H          3.83559        1.67248        1.41132
H         -2.44154       -0.94481       -1.85688
H         -3.86306       -0.51128        2.16685
H         -4.32588        1.37100       -0.60048
H          4.64715        0.55524       -2.07897
H          3.83498       -0.65824        1.95613
H         -4.12823       -2.72775       -2.26609
H         -5.53977       -2.30039        1.77249
H         -5.67699       -3.40654       -0.44645
H          5.12860       -1.79257       -2.69081
H          4.30938       -3.00769        1.34901
H          4.94482       -3.58923       -0.98247
H         -4.45527        3.10597       -2.31444
H         -2.62084        3.37918       -2.19622
H          0.50088        2.01911       -0.06417
