# Supplementary material for: Quantum Chemical Exploration of Fentanyl and Its Analogs: Conformational Landscapes and Energetics in Solution
Source: ACS Omega. 2025 Nov 27;10(48):58900–14. doi: 10.1021/acsomega.5c07656 (PMC12771126; doi:10.1021/acsomega.5c07656)
Supplement: Supplementary file 1 [file ao5c07656_si_001.zip › xyzs/11_Acryl/gfn2-103-103-dlpnoccsdt.xyz]

52
gfn2-103-103-wb97xd.log	Energy: -651950.2440243
O         -0.59680        0.19636       -1.45752
N         -1.39853       -1.92739        0.03229
N          1.49272       -0.35955       -0.70620
C          1.33576       -1.83899       -0.61175
C          0.96325       -2.29228        0.79990
C          0.37418       -2.48607       -1.62803
C         -0.44820       -1.88012        1.19922
C         -0.95862       -2.91278       -1.00180
C         -2.81571       -2.14831        0.44712
C         -3.31817       -1.09535        1.43169
C          2.68106        0.12619       -0.05615
C          0.57400        0.52314       -1.17443
C         -3.19338        0.32091        0.91514
C          2.56575        0.78944        1.16432
C          3.93217       -0.09970       -0.62599
C          1.03544        1.92047       -1.40947
C         -3.92539        0.73732       -0.20269
C         -2.32698        1.23245        1.52593
C          3.71152        1.24871        1.81005
C          5.07509        0.35424        0.02773
C          4.96662        1.03042        1.24340
C         -3.79683        2.03413       -0.69509
C         -2.19306        2.53093        1.03436
C         -2.93057        2.93592       -0.07602
C          0.17872        2.86800       -1.79103
H          2.33823       -2.21246       -0.82505
H          1.05817       -3.38191        0.82004
H          1.66180       -1.89616        1.54066
H          0.21097       -1.83628       -2.48686
H          0.85485       -3.39431       -1.99864
H         -0.83776       -2.54515        1.97150
H         -0.46675       -0.85581        1.57395
H         -1.74483       -2.96711       -1.75555
H         -0.88512       -3.88270       -0.50538
H         -3.40929       -2.13089       -0.46908
H         -2.87100       -3.14826        0.88370
H         -4.37036       -1.33565        1.61570
H         -2.80027       -1.19045        2.38982
H          1.58106        0.94505        1.59602
H          4.00729       -0.61883       -1.57653
H          2.08933        2.14594       -1.29442
H         -4.60322        0.04022       -0.68924
H         -1.75267        0.92406        2.39587
H          3.62227        1.77062        2.75735
H          6.05051        0.18529       -0.41705
H          5.85954        1.38498        1.74839
H         -4.37394        2.34179       -1.56197
H         -1.51169        3.22377        1.51897
H         -2.82588        3.94509       -0.46243
H          0.52375        3.87747       -1.99076
H         -0.88003        2.66223       -1.91479
H         -1.32990       -1.00499       -0.44528
