# Supplementary material for: Quantum Chemical Exploration of Fentanyl and Its Analogs: Conformational Landscapes and Energetics in Solution
Source: ACS Omega. 2025 Nov 27;10(48):58900–14. doi: 10.1021/acsomega.5c07656 (PMC12771126; doi:10.1021/acsomega.5c07656)
Supplement: Supplementary file 1 [file ao5c07656_si_001.zip › xyzs/11_Acryl/gfn2-105-105-dlpnoccsdt.xyz]

52
gfn2-105-105-wb97xd.log	Energy: -651952.1206353
O          1.64803        2.80247       -0.66897
N         -1.49772       -1.49747       -0.93699
N          2.04283        0.69826        0.09356
C          0.64550        0.32372       -0.18023
C          0.45760       -0.14524       -1.62657
C          0.12272       -0.74384        0.77929
C         -1.00391       -0.45880       -1.89934
C         -1.34095       -1.03300        0.48422
C         -2.86541       -2.03176       -1.27987
C         -3.95060       -0.98962       -1.53429
C          2.99303       -0.34527        0.36761
C          2.44481        1.96135       -0.21799
C         -4.31781       -0.12516       -0.35008
C          3.20307       -0.76780        1.67926
C          3.68815       -0.93883       -0.68536
C          3.87158        2.30780        0.03769
C         -4.09317        1.25346       -0.37607
C         -4.86193       -0.69683        0.80545
C          4.11213       -1.79117        1.93654
C          4.59834       -1.96097       -0.42314
C          4.80933       -2.38946        0.88676
C         -4.38783        2.04521        0.73427
C         -5.15658        0.08953        1.91638
C         -4.91587        1.46436        1.88580
C          4.39740        3.43622       -0.43918
H          0.05761        1.23258       -0.03044
H          0.77502        0.63343       -2.32463
H          1.06812       -1.03645       -1.81344
H          0.70011       -1.67044        0.68512
H          0.19737       -0.40616        1.81614
H         -1.62601        0.42770       -1.76174
H         -1.15235       -0.85075       -2.90643
H         -1.72649       -1.82527        1.12649
H         -1.95471       -0.14042        0.60625
H         -2.72401       -2.62839       -2.18292
H         -3.14018       -2.70127       -0.46284
H         -3.68061       -0.36310       -2.38848
H         -4.82415       -1.57404       -1.84362
H          2.66004       -0.29250        2.48961
H          3.52095       -0.59073       -1.70000
H          4.47498        1.62282        0.62330
H         -3.66858        1.70842       -1.26737
H         -5.04627       -1.76788        0.83757
H          4.27751       -2.11843        2.95806
H          5.14232       -2.42001       -1.24245
H          5.51825       -3.18585        1.08997
H         -4.20117        3.11435        0.69913
H         -5.57542       -0.36946        2.80694
H         -5.14319        2.07744        2.75251
H          5.43411        3.69118       -0.24400
H          3.81116        4.12842       -1.03723
H         -0.87200       -2.30383       -1.03682
