# Supplementary material for: Quantum Chemical Exploration of Fentanyl and Its Analogs: Conformational Landscapes and Energetics in Solution
Source: ACS Omega. 2025 Nov 27;10(48):58900–14. doi: 10.1021/acsomega.5c07656 (PMC12771126; doi:10.1021/acsomega.5c07656)
Supplement: Supplementary file 1 [file ao5c07656_si_001.zip › xyzs/11_Acryl/gfn2-108-108-dlpnoccsdt.xyz]

52
gfn2-108-108-wb97xd.log	Energy: -651947.7321101
O         -2.35925        2.63303       -0.72385
N          1.47383        0.48037        0.17803
N         -2.84221        0.54555        0.05846
C         -1.42785        0.17721        0.27247
C         -0.65280        0.04962       -1.04042
C         -0.69160        1.09130        1.25039
C          0.76463       -0.43229       -0.78031
C          0.72142        0.57937        1.47423
C          2.89507        0.07158        0.42546
C          3.77467        0.18379       -0.81734
C         -3.76551       -0.55529        0.05646
C         -3.19712        1.77089       -0.40979
C          5.21383       -0.08495       -0.44338
C         -4.31382       -0.99852       -1.14556
C         -4.06531       -1.20539        1.25228
C         -4.64185        2.13554       -0.51015
C          5.72860       -1.38406       -0.49228
C          6.04259        0.95279       -0.00508
C         -5.19004       -2.08216       -1.14607
C         -4.93296       -2.29430        1.24527
C         -5.50056       -2.73175        0.04772
C          7.04556       -1.64195       -0.11345
C          7.36010        0.69896        0.37322
C          7.86522       -0.60030        0.32028
C         -5.53674        1.97015        0.46281
H         -1.46531       -0.81562        0.73006
H         -1.13931       -0.67797       -1.69634
H         -0.62626        1.01066       -1.56144
H         -0.65248        2.11625        0.87550
H         -1.20169        1.10230        2.21737
H          0.78204       -1.42497       -0.32247
H          1.33653       -0.45520       -1.70633
H          1.28328        1.25310        2.12130
H          0.72993       -0.42423        1.90771
H          3.27001        0.73089        1.21115
H          2.86659       -0.95176        0.80742
H          3.45876       -0.53394       -1.57826
H          3.67685        1.19088       -1.23700
H         -4.05983       -0.48962       -2.07064
H         -3.62616       -0.85223        2.18041
H         -4.89093        2.68777       -1.41257
H          5.09312       -2.19788       -0.83250
H          5.65243        1.96665        0.03635
H         -5.62279       -2.42211       -2.08158
H         -5.17066       -2.79737        2.17722
H         -6.17995       -3.57821        0.04572
H          7.43168       -2.65577       -0.16027
H          7.99273        1.51614        0.70657
H          8.89187       -0.79895        0.61232
H         -6.54217        2.36705        0.36063
H         -5.29893        1.45033        1.38672
H          1.49006        1.41666       -0.24234
