# Supplementary material for: Quantum Chemical Exploration of Fentanyl and Its Analogs: Conformational Landscapes and Energetics in Solution
Source: ACS Omega. 2025 Nov 27;10(48):58900–14. doi: 10.1021/acsomega.5c07656 (PMC12771126; doi:10.1021/acsomega.5c07656)
Supplement: Supplementary file 1 [file ao5c07656_si_001.zip › xyzs/11_Acryl/gfn2-109-109-dlpnoccsdt.xyz]

52
gfn2-109-109-wb97xd.log	Energy: -651951.5073514
O         -2.85497       -2.89366       -0.39023
N          1.27999        0.46716        0.24334
N         -2.82107       -0.61900       -0.37237
C         -1.34904       -0.62196       -0.37647
C         -0.76175        0.55429       -1.15574
C         -0.77909       -0.64330        1.04563
C          0.75716        0.46891       -1.16340
C          0.73940       -0.70168        1.01267
C          2.77252        0.60967        0.33246
C          3.55557       -0.56704       -0.24269
C         -3.50369        0.60517       -0.05063
C         -3.47235       -1.81548       -0.35087
C          5.03456       -0.28199       -0.11542
C         -3.83137        0.88307        1.27611
C         -3.82541        1.51011       -1.06097
C         -4.96215       -1.77950       -0.31975
C          5.73399       -0.65097        1.03776
C          5.71839        0.39124       -1.13250
C         -4.48595        2.07186        1.59221
C         -4.47669        2.69877       -0.74013
C         -4.80717        2.98122        0.58535
C          7.09064       -0.35786        1.17071
C          7.07495        0.68583       -1.00328
C          7.76502        0.31170        0.14971
C         -5.66799       -2.87588       -0.04248
H         -1.05524       -1.54468       -0.88160
H         -1.10786        0.54454       -2.19236
H         -1.06398        1.50824       -0.70959
H         -1.09999        0.25145        1.59195
H         -1.14389       -1.51884        1.58883
H          1.10122       -0.45143       -1.63838
H          1.20151        1.32508       -1.67185
H          1.16780       -0.65695        2.01464
H          1.08698       -1.60679        0.51121
H          3.01877        1.53348       -0.19572
H          3.00045        0.74137        1.39265
H          3.31225       -1.48469        0.29943
H          3.30234       -0.71575       -1.29579
H         -3.58234        0.16355        2.05006
H         -3.57100        1.27856       -2.09012
H         -5.46208       -0.84045       -0.53144
H          5.21169       -1.17459        1.83457
H          5.18355        0.68254       -2.03309
H         -4.74531        2.28488        2.62432
H         -4.72954        3.40183       -1.52728
H         -5.31742        3.90693        0.83213
H          7.62136       -0.65463        2.07038
H          7.59308        1.20493       -1.80403
H          8.82203        0.53817        0.25078
H         -6.75293       -2.84915       -0.03113
H         -5.18405       -3.82176        0.18468
H          0.90271        1.30907        0.69202
