# Supplementary material for: Quantum Chemical Exploration of Fentanyl and Its Analogs: Conformational Landscapes and Energetics in Solution
Source: ACS Omega. 2025 Nov 27;10(48):58900–14. doi: 10.1021/acsomega.5c07656 (PMC12771126; doi:10.1021/acsomega.5c07656)
Supplement: Supplementary file 1 [file ao5c07656_si_001.zip › xyzs/11_Acryl/gfn2-111-111-dlpnoccsdt.xyz]

52
gfn2-111-111-wb97xd.log	Energy: -651949.4070835
O         -0.47477        0.74011        0.11594
N         -1.45940       -1.76944        0.38646
N          1.60587       -0.08432       -0.32996
C          1.19380       -1.48170       -0.62550
C          0.97934       -2.33107        0.63231
C         -0.00520       -1.60961       -1.59598
C         -0.34895       -2.09798        1.34778
C         -1.19908       -2.32945       -0.97200
C         -2.79103       -2.11829        0.96204
C         -3.95738       -1.49818        0.19322
C          3.02220        0.09159       -0.15303
C          0.75044        0.91922       -0.01662
C         -3.79265       -0.01034       -0.02038
C          3.54170        0.24137        1.13145
C          3.86671        0.07668       -1.26215
C          1.31525        2.29221        0.11020
C         -3.82248        0.87201        1.06648
C         -3.55124        0.50557       -1.29665
C          4.91587        0.39605        1.30554
C          5.23945        0.22362       -1.08197
C          5.76534        0.38644        0.20050
C         -3.61651        2.23696        0.88089
C         -3.34603        1.87258       -1.48662
C         -3.37581        2.74157       -0.39798
C          0.58570        3.28029        0.62892
H          2.06795       -1.89524       -1.12730
H          1.03833       -3.37627        0.31542
H          1.79273       -2.17011        1.34430
H         -0.31837       -0.62870       -1.95830
H          0.30473       -2.18850       -2.46841
H         -0.64242       -2.99498        1.89581
H         -0.29883       -1.26074        2.04614
H         -2.08870       -2.17759       -1.58182
H         -1.03391       -3.40307       -0.85720
H         -2.86363       -3.20804        0.98011
H         -2.77709       -1.75099        1.99081
H         -4.09645       -2.00140       -0.76710
H         -4.85297       -1.70042        0.78921
H          2.86918        0.24345        1.98398
H          3.44780       -0.04388       -2.25651
H          2.32349        2.47413       -0.24544
H         -4.00652        0.48462        2.06559
H         -3.51670       -0.17023       -2.14747
H          5.32024        0.51890        2.30516
H          5.89790        0.21771       -1.94468
H          6.83559        0.50457        0.33709
H         -3.64217        2.90764        1.73455
H         -3.15808        2.25568       -2.48512
H         -3.21112        3.80488       -0.54292
H          0.98573        4.28659        0.70033
H         -0.42344        3.10987        0.99521
H         -1.39699       -0.73958        0.27281
