# Supplementary material for: Quantum Chemical Exploration of Fentanyl and Its Analogs: Conformational Landscapes and Energetics in Solution
Source: ACS Omega. 2025 Nov 27;10(48):58900–14. doi: 10.1021/acsomega.5c07656 (PMC12771126; doi:10.1021/acsomega.5c07656)
Supplement: Supplementary file 1 [file ao5c07656_si_001.zip › xyzs/11_Acryl/gfn2-116-116-dlpnoccsdt.xyz]

52
gfn2-116-116-wb97xd.log	Energy: -651950.0049745
O          3.32265       -2.63749       -0.98823
N         -1.65780       -1.51164        0.64721
N          2.39960       -0.61835       -0.47676
C          1.06585       -1.23988       -0.38740
C          0.78426       -1.77438        1.01957
C         -0.05647       -0.29630       -0.81246
C         -0.57407       -2.45271        1.08616
C         -1.38954       -1.02039       -0.74812
C         -3.02923       -2.11922        0.79191
C         -4.05533       -1.11650        1.31678
C          2.59134        0.67174        0.13056
C          3.45788       -1.42114       -0.76855
C         -4.26664        0.07851        0.41767
C          2.28773        1.83315       -0.57676
C          3.06396        0.74760        1.43997
C          4.82715       -0.83667       -0.86842
C         -4.99242       -0.05025       -0.77201
C         -3.68485        1.31239        0.72115
C          2.46355        3.07501        0.02845
C          3.24540        1.99212        2.03984
C          2.94366        3.15691        1.33582
C         -5.11974        1.02620       -1.64614
C         -3.80759        2.39257       -0.15365
C         -4.52203        2.25080       -1.34149
C          5.15201        0.20736       -1.62938
H          1.08270       -2.08096       -1.08397
H          1.54356       -2.50456        1.31125
H          0.81301       -0.95130        1.74346
H         -0.09771        0.58517       -0.16272
H          0.09169        0.04993       -1.83849
H         -0.63337       -3.32152        0.42529
H         -0.80978       -2.76077        2.10509
H         -2.20847       -0.36102       -1.03172
H         -1.40587       -1.90440       -1.39024
H         -3.30813       -2.51655       -0.18568
H         -2.93986       -2.94981        1.49272
H         -4.99048       -1.67287        1.43268
H         -3.74757       -0.78622        2.31462
H          1.92774        1.76271       -1.59783
H          3.29783       -0.16656        1.97734
H          5.59143       -1.42012       -0.36140
H         -5.45000       -1.00541       -1.01751
H         -3.11944        1.42379        1.64318
H          2.23067        3.97929       -0.52476
H          3.62126        2.04932        3.05639
H          3.08380        4.12644        1.80330
H         -5.68413        0.91080       -2.56658
H         -3.34354        3.34257        0.09379
H         -4.61793        3.08921       -2.02454
H          6.18953        0.50809       -1.73896
H          4.40740        0.78077       -2.17404
H         -1.60759       -0.69760        1.27089
