# Supplementary material for: Quantum Chemical Exploration of Fentanyl and Its Analogs: Conformational Landscapes and Energetics in Solution
Source: ACS Omega. 2025 Nov 27;10(48):58900–14. doi: 10.1021/acsomega.5c07656 (PMC12771126; doi:10.1021/acsomega.5c07656)
Supplement: Supplementary file 1 [file ao5c07656_si_001.zip › xyzs/11_Acryl/gfn2-117-117-dlpnoccsdt.xyz]

52
gfn2-117-117-wb97xd.log	Energy: -651947.8487893
O          2.39451       -2.81977        0.62224
N         -1.85684       -1.88753       -0.46585
N          2.17161       -0.57630        0.27618
C          0.72336       -0.64910       -0.00182
C          0.41285       -1.37055       -1.31643
C         -0.10031       -1.22603        1.15000
C         -1.07743       -1.30597       -1.60800
C         -1.58025       -1.14403        0.81172
C         -3.31862       -2.08319       -0.77919
C         -4.05059       -0.87355       -1.35301
C          2.81098        0.64394       -0.13130
C          2.89241       -1.68162        0.60099
C         -4.15257        0.32346       -0.43624
C          3.65032        0.64925       -1.24378
C          2.54486        1.82570        0.55847
C          4.32266       -1.53764        1.00524
C         -4.84166        0.23277        0.77824
C         -3.53478        1.53128       -0.76962
C          4.24926        1.83992       -1.65081
C          3.13643        3.01491        0.14080
C          3.99363        3.02378       -0.96045
C         -4.89410        1.31877        1.64845
C         -3.58551        2.62211        0.09863
C         -4.26054        2.51685        1.31334
C          4.76935       -0.66176        1.90426
H          0.41282        0.39311       -0.12101
H          0.94112       -0.88816       -2.14364
H          0.73914       -2.41328       -1.26648
H          0.17473       -2.26431        1.34912
H          0.06973       -0.64823        2.06239
H         -1.40904       -0.27270       -1.72720
H         -1.33830       -1.87402       -2.50197
H         -2.19270       -1.59991        1.59012
H         -1.89757       -0.11183        0.66235
H         -3.35140       -2.89893       -1.50408
H         -3.78230       -2.42552        0.14785
H         -3.60535       -0.57976       -2.30707
H         -5.05561       -1.24462       -1.58215
H          3.83650       -0.27659       -1.77988
H          1.88420        1.80823        1.42012
H          4.97222       -2.31135        0.60443
H         -5.33191       -0.69952        1.04787
H         -2.99606        1.61318       -1.71020
H          4.90893        1.84148       -2.51273
H          2.93281        3.93415        0.68087
H          4.45733        3.95132       -1.28088
H         -5.42959        1.23140        2.58907
H         -3.09409        3.55144       -0.17344
H         -4.29815        3.36281        1.99279
H          5.80209       -0.69124        2.23792
H          4.12691        0.09805        2.34082
H         -1.49424       -2.83586       -0.32219
