# Supplementary material for: Quantum Chemical Exploration of Fentanyl and Its Analogs: Conformational Landscapes and Energetics in Solution
Source: ACS Omega. 2025 Nov 27;10(48):58900–14. doi: 10.1021/acsomega.5c07656 (PMC12771126; doi:10.1021/acsomega.5c07656)
Supplement: Supplementary file 1 [file ao5c07656_si_001.zip › xyzs/11_Acryl/gfn2-118-118-dlpnoccsdt.xyz]

52
gfn2-118-118-wb97xd.log	Energy: -651949.9947273
O          3.35994       -2.64240       -0.88733
N         -1.68785       -1.56984        0.55760
N          2.38302       -0.63087       -0.45445
C          1.05748       -1.27528       -0.40531
C          0.74265       -1.81061        0.99468
C         -0.06489       -0.34957       -0.86868
C         -0.61038       -2.50200        1.02810
C         -1.39092       -1.08796       -0.83472
C         -3.06416       -2.17271        0.67783
C         -4.07434       -1.17491        1.24333
C          2.52625        0.67757        0.12684
C          3.46591       -1.41990       -0.68623
C         -4.20929        0.07960        0.41320
C          2.23679        1.81475       -0.62464
C          2.93548        0.79596        1.45425
C          4.82833       -0.81373       -0.73997
C         -3.51636        1.24261        0.76272
C         -4.96173        0.07189       -0.76674
C          2.36228        3.07479       -0.04521
C          3.06696        2.05879        2.02861
C          2.77845        3.19924        1.28063
C         -3.55643        2.36987       -0.05851
C         -5.00821        1.19695       -1.58617
C         -4.29966        2.34823       -1.23701
C          5.16899        0.21782       -1.51093
H          1.10922       -2.11785       -1.09849
H          1.50154       -2.53183        1.30854
H          0.74391       -0.98540        1.71672
H         -0.13591        0.53583       -0.22684
H          0.10780       -0.00842       -1.89255
H         -0.64509       -3.37364        0.36937
H         -0.87055       -2.80836        2.04162
H         -2.20965       -0.43907       -1.14326
H         -1.38295       -1.97691       -1.47009
H         -3.34948       -2.52230       -0.31585
H         -2.98475       -3.03422        1.34144
H         -5.03100       -1.70255        1.29869
H         -3.78136       -0.91874        2.26696
H          1.92600        1.71123       -1.65898
H          3.15982       -0.09952        2.02603
H          5.57903       -1.37162       -0.18600
H         -2.93126        1.26147        1.67954
H         -5.50411       -0.82733       -1.04807
H          2.13982        3.96003       -0.63245
H          3.39375        2.14910        3.05961
H          2.87954        4.18299        1.72801
H         -3.00665        3.26272        0.22353
H         -5.59555        1.17626       -2.49923
H         -4.33195        3.22370       -1.87820
H          6.20508        0.53453       -1.58224
H          4.43944        0.76489       -2.10110
H         -1.64964       -0.74923        1.17342
