# Supplementary material for: Quantum Chemical Exploration of Fentanyl and Its Analogs: Conformational Landscapes and Energetics in Solution
Source: ACS Omega. 2025 Nov 27;10(48):58900–14. doi: 10.1021/acsomega.5c07656 (PMC12771126; doi:10.1021/acsomega.5c07656)
Supplement: Supplementary file 1 [file ao5c07656_si_001.zip › xyzs/11_Acryl/gfn2-12-12-dlpnoccsdt.xyz]

52
gfn2-12-12-wb97xd.log	Energy: -651953.9481374
O         -3.64940       -2.42447        0.26511
N          1.65545       -1.66867       -0.04284
N         -2.48323       -0.53604       -0.22253
C         -1.23486       -1.31187       -0.32207
C         -0.24288       -0.69200       -1.30330
C         -0.56755       -1.48489        1.04537
C          1.01450       -1.54039       -1.39233
C          0.70804       -2.30291        0.93229
C          2.96828       -2.38983       -0.08453
C          4.05372       -1.59411       -0.80925
C         -2.39769        0.89875       -0.17680
C         -3.63028       -1.19155        0.10444
C          4.20068       -0.19220       -0.26144
C         -2.25694        1.54387        1.05115
C         -2.43585        1.63470       -1.36018
C         -4.87095       -0.37498        0.22801
C          3.73692        0.91084       -0.98493
C          4.75131        0.01960        1.00855
C         -2.15072        2.93286        1.09372
C         -2.32764        3.02230       -1.31323
C         -2.18288        3.67262       -0.08753
C          3.82345        2.19899       -0.45516
C          4.84013        1.30400        1.53975
C          4.37508        2.39851        0.80856
C         -5.97985       -0.88734        0.76191
H         -1.52007       -2.29678       -0.69958
H         -0.67576       -0.62182       -2.30442
H          0.03669        0.31985       -0.98852
H         -0.33067       -0.50209        1.46935
H         -1.24030       -1.99665        1.73805
H          0.80617       -2.55825       -1.73165
H          1.73494       -1.07997       -2.06664
H          1.22339       -2.36347        1.89122
H          0.51558       -3.31386        0.56380
H          3.25564       -2.55802        0.95496
H          2.78775       -3.35386       -0.56399
H          4.98184       -2.15652       -0.66944
H          3.85843       -1.56209       -1.88399
H         -2.24141        0.95752        1.96462
H         -2.55238        1.11985       -2.30825
H         -4.85340        0.64920       -0.12830
H          3.30347        0.75911       -1.97027
H          5.11405       -0.82977        1.58221
H         -2.04438        3.43494        2.05001
H         -2.35848        3.59527       -2.23445
H         -2.09910        4.75426       -0.05346
H          3.45982        3.04423       -1.03165
H          5.27445        1.45212        2.52384
H          4.44472        3.39991        1.22203
H         -6.88329       -0.29119        0.84118
H         -6.01407       -1.90683        1.13580
H          1.84187       -0.71619        0.29620
