# Supplementary material for: Quantum Chemical Exploration of Fentanyl and Its Analogs: Conformational Landscapes and Energetics in Solution
Source: ACS Omega. 2025 Nov 27;10(48):58900–14. doi: 10.1021/acsomega.5c07656 (PMC12771126; doi:10.1021/acsomega.5c07656)
Supplement: Supplementary file 1 [file ao5c07656_si_001.zip › xyzs/11_Acryl/gfn2-123-123-dlpnoccsdt.xyz]

52
gfn2-123-123-wb97xd.log	Energy: -651949.9336581
O         -2.52885       -2.15205       -2.17114
N          1.67833       -1.22006        1.04388
N         -2.36004       -0.77415       -0.36363
C         -1.03529       -1.33739       -0.04334
C          0.08846       -0.57147       -0.74647
C         -0.76541       -1.38941        1.45889
C          1.43611       -1.19779       -0.43957
C          0.59890       -2.00091        1.73518
C          3.05643       -1.71692        1.39787
C          4.03958       -0.57095        1.62798
C         -2.71421        0.49450        0.21609
C         -3.00392       -1.24530       -1.46560
C          4.24230        0.31473        0.42153
C         -3.29703        0.55098        1.48030
C         -2.44594        1.66722       -0.48880
C         -4.33966       -0.69320       -1.83650
C          3.60373        1.55460        0.32896
C          5.01951       -0.12585       -0.65579
C         -3.61646        1.78660        2.03790
C         -2.77231        2.90132        0.06955
C         -3.35600        2.96269        1.33410
C          3.72260        2.33246       -0.82347
C          5.14320        0.64919       -1.80594
C          4.48987        1.87999       -1.89501
C         -5.38300       -0.61071       -1.01234
H         -1.04800       -2.36124       -0.42256
H         -0.05715       -0.58797       -1.82970
H          0.09236        0.47644       -0.42361
H         -0.79311       -0.38427        1.89365
H         -1.51852       -1.99543        1.96911
H          1.48609       -2.23834       -0.76980
H          2.24916       -0.63933       -0.90158
H          0.82213       -1.98254        2.80215
H          0.67751       -3.02782        1.36950
H          2.96255       -2.30612        2.31034
H          3.37807       -2.37599        0.58946
H          3.69362        0.02523        2.47898
H          4.98601       -1.03627        1.91981
H         -3.50824       -0.36814        2.01697
H         -1.99286        1.60687       -1.47377
H         -4.44424       -0.47481       -2.89624
H          2.99882        1.90782        1.16059
H          5.52090       -1.08848       -0.59380
H         -4.07402        1.82943        3.02111
H         -2.56882        3.81257       -0.48384
H         -3.60903        3.92394        1.77015
H          3.21499        3.29050       -0.88237
H          5.74848        0.29375       -2.63445
H          4.58302        2.48295       -2.79299
H         -6.35520       -0.30070       -1.38333
H         -5.30934       -0.85989        0.04232
H          1.59885       -0.25268        1.37818
