# Supplementary material for: Quantum Chemical Exploration of Fentanyl and Its Analogs: Conformational Landscapes and Energetics in Solution
Source: ACS Omega. 2025 Nov 27;10(48):58900–14. doi: 10.1021/acsomega.5c07656 (PMC12771126; doi:10.1021/acsomega.5c07656)
Supplement: Supplementary file 1 [file ao5c07656_si_001.zip › xyzs/11_Acryl/gfn2-127-127-dlpnoccsdt.xyz]

52
gfn2-127-127-wb97xd.log	Energy: -651947.8403304
O         -2.49550       -2.74207       -0.80609
N          1.86421       -1.98639       -0.11549
N         -2.21340       -0.62502       -0.00623
C         -0.74820       -0.75123        0.12562
C         -0.30816       -1.86854        1.07272
C         -0.04460       -0.86770       -1.22957
C          1.20499       -1.84546        1.22508
C          1.46317       -0.86723       -1.03662
C          3.34921       -2.23159       -0.03261
C          4.14216       -1.26573        0.84360
C         -2.71809        0.71900        0.04565
C         -2.98117       -1.65748       -0.44297
C          4.14811        0.17468        0.38590
C         -2.70126        1.41485        1.25329
C         -3.17123        1.33575       -1.11891
C         -4.46863       -1.52497       -0.44341
C          4.71283        0.52721       -0.84492
C          3.55990        1.17342        1.16602
C         -3.15755        2.72956        1.29677
C         -3.63765        2.64797       -1.06805
C         -3.63171        3.34663        0.13828
C          4.67161        1.84457       -1.29457
C          3.51733        2.49464        0.71986
C          4.06802        2.83289       -0.51489
C         -5.19084       -1.09076        0.58846
H         -0.42818        0.19195        0.57807
H         -0.75000       -1.72150        2.06176
H         -0.62430       -2.84573        0.70039
H         -0.35559       -1.78104       -1.74476
H         -0.30486       -0.01426       -1.86205
H          1.54562       -0.90039        1.65222
H          1.55586       -2.66949        1.84810
H          1.98959       -1.02158       -1.97879
H          1.80225        0.06445       -0.58326
H          3.45406       -3.24302        0.36410
H          3.71249       -2.22433       -1.06184
H          3.80173       -1.32943        1.88053
H          5.16481       -1.65827        0.82889
H         -2.33976        0.92343        2.15157
H         -3.16425        0.78502       -2.05475
H         -4.94564       -1.95010       -1.32257
H          5.17769       -0.23920       -1.46034
H          3.11793        0.91197        2.12412
H         -3.14943        3.26998        2.23800
H         -3.99816        3.12490       -1.97392
H         -3.99154        4.36990        0.17605
H          5.11074        2.10149       -2.25395
H          3.05084        3.25731        1.33622
H          4.03264        3.85947       -0.86635
H         -6.27537       -1.13329        0.55945
H         -4.73259       -0.69319        1.48979
H          1.48226       -2.84138       -0.53440
