# Supplementary material for: Quantum Chemical Exploration of Fentanyl and Its Analogs: Conformational Landscapes and Energetics in Solution
Source: ACS Omega. 2025 Nov 27;10(48):58900–14. doi: 10.1021/acsomega.5c07656 (PMC12771126; doi:10.1021/acsomega.5c07656)
Supplement: Supplementary file 1 [file ao5c07656_si_001.zip › xyzs/11_Acryl/gfn2-131-131-dlpnoccsdt.xyz]

52
gfn2-131-131-wb97xd.log	Energy: -651947.1701064
O         -2.58890       -2.71488       -0.61349
N          1.45605       -0.93068       -0.26220
N         -2.80821       -0.53958        0.03380
C         -1.35287       -0.29186        0.07469
C         -0.61157       -1.17837        1.07721
C         -0.70988       -0.35915       -1.31437
C          0.86218       -0.80460        1.11071
C          0.76748       -0.01203       -1.22840
C          2.95341       -0.81148       -0.28192
C          3.48398        0.56142        0.12108
C         -3.63437        0.63509        0.05845
C         -3.31310       -1.75941       -0.28688
C          4.99500        0.52693        0.10710
C         -3.72591        1.38768        1.22806
C         -4.29930        1.04095       -1.09687
C         -4.78461       -1.99901       -0.20056
C          5.70358        0.83815       -1.05740
C          5.70718        0.14296        1.24764
C         -4.50303        2.54289        1.24460
C         -5.08529        2.19148       -1.07204
C         -5.18886        2.94363        0.09719
C          7.09612        0.77145       -1.08160
C          7.09950        0.07534        1.22735
C          7.79803        0.38960        0.06155
C         -5.54128       -1.69230        0.85206
H         -1.25549        0.73858        0.42857
H         -1.02052       -1.03371        2.08065
H         -0.71512       -2.23470        0.81787
H         -0.83211       -1.35707       -1.74382
H         -1.19025        0.36018       -1.98354
H          1.00413        0.22977        1.42905
H          1.42625       -1.46545        1.76969
H          1.26404       -0.12301       -2.19304
H          0.91449        1.00590       -0.86245
H          3.32526       -1.58264        0.39625
H          3.26387       -1.06098       -1.29885
H          3.12941        1.32537       -0.57576
H          3.13409        0.82493        1.12274
H         -3.19767        1.06224        2.11923
H         -4.20677        0.45178       -2.00425
H         -5.18200       -2.58391       -1.02595
H          5.15931        1.13764       -1.94957
H          5.16547       -0.10154        2.15799
H         -4.57867        3.12576        2.15705
H         -5.61038        2.50212       -1.96971
H         -5.79867        3.84133        0.11420
H          7.63265        1.02036       -1.99229
H          7.63872       -0.21999        2.12244
H          8.88246        0.33973        0.04492
H         -6.58050       -2.00380        0.89411
H         -5.15359       -1.13718        1.70182
H          1.25959       -1.88711       -0.57657
