# Supplementary material for: Quantum Chemical Exploration of Fentanyl and Its Analogs: Conformational Landscapes and Energetics in Solution
Source: ACS Omega. 2025 Nov 27;10(48):58900–14. doi: 10.1021/acsomega.5c07656 (PMC12771126; doi:10.1021/acsomega.5c07656)
Supplement: Supplementary file 1 [file ao5c07656_si_001.zip › xyzs/11_Acryl/gfn2-133-133-dlpnoccsdt.xyz]

52
gfn2-133-133-wb97xd.log	Energy: -651946.6686385
O          0.49230       -0.76981        0.27706
N          1.55259        1.74160        0.25337
N         -1.56506        0.05612       -0.28406
C         -1.11140        1.40337       -0.72286
C         -0.87456        2.37181        0.44161
C          0.09026        1.39264       -1.69752
C          0.44999        2.18559        1.17707
C          1.29496        2.15792       -1.15654
C          2.89034        2.13569        0.78448
C          4.04743        1.43251        0.07571
C         -2.98265       -0.04475       -0.05790
C         -0.73540       -0.92775        0.13373
C          3.87193       -0.06789        0.01723
C         -3.46802       -0.10855        1.24643
C         -3.86058       -0.03568       -1.13989
C         -1.27283       -2.29569        0.39142
C          3.92572       -0.83513        1.18695
C          3.59829       -0.70922       -1.19408
C         -4.84136       -0.19390        1.46804
C         -5.23197       -0.11164       -0.91321
C         -5.72469       -0.19589        0.38991
C          3.71282       -2.21095        1.14566
C          3.38565       -2.08736       -1.23970
C          3.44041       -2.84152       -0.06943
C         -2.02830       -2.98139       -0.46478
H         -1.97225        1.78767       -1.26848
H         -0.91343        3.38054        0.02065
H         -1.68922        2.30054        1.16687
H          0.38644        0.37040       -1.94102
H         -0.20590        1.87034       -2.63364
H          0.76220        3.12712        1.63173
H          0.38501        1.42413        1.95625
H          2.18066        1.93234       -1.74859
H          1.14368        3.23942       -1.15494
H          2.97023        3.22105        0.69138
H          2.88010        1.87425        1.84514
H          4.18393        1.83379       -0.93175
H          4.94796        1.68806        0.64300
H         -2.77122       -0.10111        2.07932
H         -3.46937        0.01796       -2.15128
H         -0.87642       -2.76053        1.29021
H          4.13567       -0.34853        2.13637
H          3.54569       -0.12300       -2.10803
H         -5.21837       -0.25266        2.48407
H         -5.91567       -0.11275       -1.75612
H         -6.79422       -0.25950        0.56333
H          3.75914       -2.79214        2.06174
H          3.17321       -2.56909       -2.18941
H          3.27168       -3.91353       -0.10183
H         -2.28343       -4.01791       -0.26690
H         -2.40300       -2.54303       -1.38546
H          1.47963        0.70742        0.25173
