# Supplementary material for: Quantum Chemical Exploration of Fentanyl and Its Analogs: Conformational Landscapes and Energetics in Solution
Source: ACS Omega. 2025 Nov 27;10(48):58900–14. doi: 10.1021/acsomega.5c07656 (PMC12771126; doi:10.1021/acsomega.5c07656)
Supplement: Supplementary file 1 [file ao5c07656_si_001.zip › xyzs/11_Acryl/gfn2-143-143-dlpnoccsdt.xyz]

52
gfn2-143-143-wb97xd.log	Energy: -651949.8026969
O          3.21780       -2.98177        0.43450
N         -1.31957       -0.15548        0.23837
N          2.93306       -0.79400       -0.13398
C          1.47002       -0.97624       -0.13027
C          0.87307       -0.75287        1.26064
C          0.75786       -0.07563       -1.13491
C         -0.62178       -1.01819        1.24974
C         -0.73661       -0.35664       -1.12959
C         -2.79966       -0.39244        0.28325
C         -3.59253        0.60881       -0.55216
C          3.45290        0.54534       -0.05507
C          3.70697       -1.86658        0.18353
C         -5.07012        0.42510       -0.29463
C          3.62985        1.29946       -1.21318
C          3.75721        1.08793        1.19253
C          5.19283       -1.73091        0.20129
C         -5.69436        1.08207        0.77073
C         -5.82908       -0.43452       -1.09432
C          4.11876        2.60018       -1.12094
C          4.25221        2.38746        1.28053
C          4.43178        3.14558        0.12448
C         -7.05018        0.88778        1.02947
C         -7.18558       -0.63200       -0.83805
C         -7.79986        0.02917        0.22504
C          5.92213       -1.24874       -0.80378
H          1.29916       -2.01494       -0.42186
H          1.33011       -1.42791        1.98886
H          1.06239        0.27584        1.58857
H          0.92257        0.98075       -0.89653
H          1.12640       -0.25100       -2.14888
H         -0.84491       -2.05218        0.97360
H         -1.07057       -0.80307        2.21970
H         -1.24804        0.31906       -1.81304
H         -0.96127       -1.38948       -1.40831
H         -2.96410       -1.41884       -0.05340
H         -3.08670       -0.31492        1.33387
H         -3.28799        1.62521       -0.27962
H         -3.39044        0.46792       -1.61668
H          3.39671        0.86387       -2.17925
H          3.61518        0.48669        2.08556
H          5.66454       -2.18786        1.06744
H         -5.11320        1.75266        1.39887
H         -5.35392       -0.94948       -1.92546
H          4.26086        3.18528       -2.02394
H          4.49603        2.80544        2.25203
H          4.81632        4.15829        0.19278
H         -7.52181        1.40860        1.85737
H         -7.76257       -1.29991       -1.47058
H         -8.85652       -0.12122        0.42404
H          7.00663       -1.28396       -0.76461
H          5.46967       -0.82235       -1.69441
H         -1.15622        0.82331        0.50107
