# Supplementary material for: Quantum Chemical Exploration of Fentanyl and Its Analogs: Conformational Landscapes and Energetics in Solution
Source: ACS Omega. 2025 Nov 27;10(48):58900–14. doi: 10.1021/acsomega.5c07656 (PMC12771126; doi:10.1021/acsomega.5c07656)
Supplement: Supplementary file 1 [file ao5c07656_si_001.zip › xyzs/11_Acryl/gfn2-144-144-dlpnoccsdt.xyz]

52
gfn2-144-144-wb97xd.log	Energy: -651946.0818042
O         -0.52926        1.09653        1.07509
N          0.93363       -0.86203       -0.05958
N         -2.39727       -0.10205        0.50961
C         -1.78631       -1.45739        0.42770
C         -1.22801       -1.76919       -0.96313
C         -0.73740       -1.78256        1.51443
C          0.07559       -1.04375       -1.28218
C          0.67739       -1.93118        0.95041
C          2.36814       -0.69591       -0.43033
C          3.18343       -0.02401        0.67195
C         -3.71774       -0.03174       -0.05884
C         -1.75750        1.04136        0.85497
C          4.59748        0.20519        0.19308
C         -3.89683        0.57035       -1.30289
C         -4.79720       -0.59587        0.61865
C         -2.59545        2.26134        1.02651
C          5.58102       -0.76982        0.38643
C          4.93619        1.37753       -0.49022
C         -5.17109        0.62740       -1.86382
C         -6.06702       -0.54329        0.04981
C         -6.25628        0.07026       -1.18921
C          6.87725       -0.57719       -0.08993
C          6.23125        1.57408       -0.96744
C          7.20579        0.59599       -0.76897
C         -2.04437        3.47499        1.03327
H         -2.63686       -2.12067        0.58469
H         -1.06642       -2.85038       -1.00215
H         -1.95998       -1.52947       -1.73822
H         -0.75267       -1.03593        2.30901
H         -1.00303       -2.73902        1.96969
H          0.65688       -1.61256       -2.00985
H         -0.09958       -0.04166       -1.67878
H          1.41570       -1.83720        1.74539
H          0.82739       -2.88988        0.44877
H          2.75739       -1.68705       -0.67847
H          2.38536       -0.07836       -1.33163
H          2.71429        0.93191        0.92830
H          3.19815       -0.64388        1.57250
H         -3.04096        0.99458       -1.81952
H         -4.64226       -1.06464        1.58561
H         -3.66484        2.13639        1.15847
H          5.32902       -1.68459        0.91714
H          4.17921        2.14232       -0.64530
H         -5.31246        1.10183       -2.82960
H         -6.91014       -0.97678        0.57801
H         -7.24823        0.11225       -1.62764
H          7.63066       -1.34244        0.07106
H          6.47954        2.49168       -1.49240
H          8.21531        0.74824       -1.13838
H         -2.65503        4.35998        1.18031
H         -0.97752        3.61710        0.88525
H          0.59067        0.01488        0.38534
