# Supplementary material for: Quantum Chemical Exploration of Fentanyl and Its Analogs: Conformational Landscapes and Energetics in Solution
Source: ACS Omega. 2025 Nov 27;10(48):58900–14. doi: 10.1021/acsomega.5c07656 (PMC12771126; doi:10.1021/acsomega.5c07656)
Supplement: Supplementary file 1 [file ao5c07656_si_001.zip › xyzs/11_Acryl/gfn2-147-147-dlpnoccsdt.xyz]

52
gfn2-147-147-wb97xd.log	Energy: -651949.8341916
O          2.50910        2.63228       -0.65930
N         -1.78101        1.91480        0.45901
N          2.17308        0.40729       -0.30866
C          0.73411        0.55037       -0.01897
C          0.46954        1.29311        1.29404
C         -0.06997        1.16328       -1.16652
C         -1.01995        1.30284        1.59788
C         -1.54978        1.15311       -0.81701
C         -3.22942        2.18034        0.78315
C         -4.01238        1.00789        1.36725
C          2.74422       -0.86562        0.03000
C          2.95625        1.47412       -0.62560
C         -4.17527       -0.18703        0.45623
C          3.55344       -0.98713        1.15862
C          2.44310       -1.98288       -0.74820
C          4.37500        1.18621       -0.98819
C         -3.61759       -1.42273        0.79328
C         -4.86202       -0.06728       -0.75717
C          4.08157       -2.23165        1.49765
C          2.96389       -3.22594       -0.39839
C          3.78662       -3.35169        0.72184
C         -3.72262       -2.51242       -0.07169
C         -4.96787       -1.15175       -1.62429
C         -4.39289       -2.37817       -1.28614
C          5.28624        2.15837       -1.01894
H          0.37429       -0.47511        0.10837
H          0.98042        0.79009        2.11983
H          0.84518        2.31850        1.23527
H          0.25452        2.18678       -1.36902
H          0.06539        0.57604       -2.07865
H         -1.40024        0.28774        1.72663
H         -1.24513        1.88814        2.49039
H         -2.14603        1.63383       -1.59295
H         -1.91451        0.13767       -0.66008
H         -3.21828        2.99874        1.50552
H         -3.68405        2.54156       -0.14125
H         -3.57494        0.69824        2.31993
H         -4.99780        1.42570        1.60112
H          3.76884       -0.10934        1.76040
H          1.80579       -1.87368       -1.62050
H          4.64560        0.16620       -1.24073
H         -3.08226       -1.52848        1.73343
H         -5.30671        0.88681       -1.02939
H          4.71704       -2.32481        2.37255
H          2.73173       -4.09556       -1.00491
H          4.19472       -4.32112        0.98966
H         -3.27717       -3.46392        0.20293
H         -5.49947       -1.04103       -2.56467
H         -4.47182       -3.22312       -1.96333
H          6.31262        1.94943       -1.30308
H          5.03409        3.18206       -0.75591
H         -1.37437        2.84365        0.30740
