# Supplementary material for: Quantum Chemical Exploration of Fentanyl and Its Analogs: Conformational Landscapes and Energetics in Solution
Source: ACS Omega. 2025 Nov 27;10(48):58900–14. doi: 10.1021/acsomega.5c07656 (PMC12771126; doi:10.1021/acsomega.5c07656)
Supplement: Supplementary file 1 [file ao5c07656_si_001.zip › xyzs/11_Acryl/gfn2-150-150-dlpnoccsdt.xyz]

52
gfn2-150-150-wb97xd.log	Energy: -651949.4125931
O          3.08411       -3.01567        0.50241
N         -1.32777        0.06305        0.16319
N          2.90254       -0.76733        0.21173
C          1.44722       -0.83373        0.44081
C          0.91865        0.38118        1.19864
C          0.67027       -1.00309       -0.86555
C         -0.57243        0.23116        1.45068
C         -0.82022       -1.12802       -0.59703
C         -2.80297        0.00214        0.42307
C         -3.63732        0.10277       -0.85068
C          3.52394        0.51755        0.04083
C          3.61701       -1.91824        0.25411
C         -5.10367        0.15155       -0.48890
C          3.43291        1.18501       -1.17865
C          4.18367        1.10471        1.11892
C          5.08870       -1.89712        0.00286
C         -5.73691        1.37188       -0.23382
C         -5.84082       -1.03005       -0.36246
C          4.01019        2.44525       -1.31929
C          4.76705        2.36092        0.97177
C          4.67854        3.03428       -0.24633
C         -7.08056        1.41172        0.13634
C         -7.18436       -0.99417        0.00839
C         -7.80806        0.22794        0.25892
C          5.66552       -1.45851       -1.11456
H          1.28069       -1.71988        1.05870
H          1.41391        0.48351        2.16788
H          1.09705        1.30228        0.63303
H          0.85047       -0.14586       -1.52395
H          0.99572       -1.90512       -1.39022
H         -0.79735       -0.65168        2.05498
H         -0.97420        1.11520        1.94578
H         -1.37347       -1.19005       -1.53252
H         -1.05296       -2.00217        0.01683
H         -2.98922       -0.93387        0.95525
H         -3.03272        0.83779        1.08728
H         -3.35229        1.00867       -1.39631
H         -3.45437       -0.75680       -1.50005
H          2.93060        0.71331       -2.01658
H          4.24054        0.57324        2.06373
H          5.66814       -2.40497        0.77012
H         -5.17322        2.29652       -0.32909
H         -5.35773       -1.98403       -0.55870
H          3.94313        2.96293       -2.27086
H          5.28621        2.81447        1.81003
H          5.13050        4.01457       -0.35989
H         -7.55980        2.36738        0.32663
H         -7.74402       -1.92026        0.09904
H         -8.85488        0.25792        0.54517
H          6.73325       -1.58188       -1.26841
H          5.09966       -0.98161       -1.90961
H         -1.14796        0.89499       -0.41037
