# Supplementary material for: Quantum Chemical Exploration of Fentanyl and Its Analogs: Conformational Landscapes and Energetics in Solution
Source: ACS Omega. 2025 Nov 27;10(48):58900–14. doi: 10.1021/acsomega.5c07656 (PMC12771126; doi:10.1021/acsomega.5c07656)
Supplement: Supplementary file 1 [file ao5c07656_si_001.zip › xyzs/11_Acryl/gfn2-152-152-dlpnoccsdt.xyz]

52
gfn2-152-152-wb97xd.log	Energy: -651949.3545359
O         -3.23780       -2.99075       -0.51736
N          1.32967       -0.27688        0.28625
N         -2.92523       -0.76157       -0.19736
C         -1.46344       -0.93754       -0.28495
C         -0.76784        0.24630       -0.95145
C         -0.83741       -1.19819        1.08622
C          0.72421       -0.02175       -1.06417
C          0.65687       -1.43857        0.95825
C          2.81367       -0.48183        0.22082
C          3.57417        0.80772       -0.07735
C         -3.46566        0.56487       -0.07817
C         -3.71306       -1.85856       -0.31169
C          5.06044        0.53660       -0.05009
C         -3.42939        1.23056        1.14516
C         -3.99152        1.19108       -1.20666
C         -5.19607       -1.73551       -0.19247
C          5.76500        0.54828        1.15817
C          5.74755        0.22953       -1.22831
C         -3.92752        2.52831        1.23872
C         -4.49764        2.48495       -1.10689
C         -4.46394        3.15638        0.11500
C          7.12885        0.26176        1.18837
C          7.11193       -0.05744       -1.20200
C          7.80632       -0.04223        0.00728
C         -5.83825       -1.24368        0.86564
H         -1.30424       -1.82046       -0.90964
H         -1.15557        0.41024       -1.96035
H         -0.92558        1.16678       -0.37879
H         -1.01419       -0.34335        1.74865
H         -1.28436       -2.08175        1.54923
H          0.93501       -0.91061       -1.66453
H          1.23377        0.83474       -1.50275
H          1.12231       -1.55849        1.93677
H          0.87713       -2.31692        0.34585
H          3.11484       -0.87614        1.19314
H          2.99309       -1.24504       -0.53995
H          3.29585        1.20343       -1.05716
H          3.31395        1.55745        0.67782
H         -3.02988        0.72997        2.02083
H         -4.00694        0.66011       -2.15335
H         -5.73849       -2.21559       -1.00336
H          5.24022        0.78652        2.08006
H          5.20912        0.21818       -2.17260
H         -3.90305        3.04497        2.19288
H         -4.91421        2.96861       -1.98465
H         -4.85540        4.16582        0.19182
H          7.66328        0.27863        2.13345
H          7.63236       -0.29035       -2.12616
H          8.86910       -0.26297        0.02923
H         -6.92123       -1.29426        0.92507
H         -5.31410       -0.79328        1.70359
H          1.15492        0.55261        0.86488
