# Supplementary material for: Quantum Chemical Exploration of Fentanyl and Its Analogs: Conformational Landscapes and Energetics in Solution
Source: ACS Omega. 2025 Nov 27;10(48):58900–14. doi: 10.1021/acsomega.5c07656 (PMC12771126; doi:10.1021/acsomega.5c07656)
Supplement: Supplementary file 1 [file ao5c07656_si_001.zip › xyzs/11_Acryl/gfn2-153-153-dlpnoccsdt.xyz]

52
gfn2-153-153-wb97xd.log	Energy: -651949.7540586
O         -1.16491        2.88265       -0.01039
N          1.43593       -1.77794        0.09357
N         -1.99891        0.77589       -0.24791
C         -0.62957        0.23431       -0.31972
C         -0.07129       -0.07669        1.07224
C         -0.53005       -1.00646       -1.20514
C          1.36486       -0.56323        0.97515
C          0.91493       -1.47528       -1.27976
C          2.77185       -2.47661        0.08922
C          3.86338       -1.83557       -0.76312
C         -3.07564       -0.13158        0.04814
C         -2.14239        2.11655       -0.06972
C          4.31382       -0.46092       -0.32504
C         -3.70249       -0.83544       -0.97792
C         -3.47150       -0.31487        1.37233
C         -3.50780        2.71097        0.02605
C          4.91371       -0.27401        0.92538
C          4.11243        0.65109       -1.14634
C         -4.73367       -1.72162       -0.67655
C         -4.50773       -1.19776        1.66955
C         -5.13904       -1.90298        0.64603
C          5.28673        0.99814        1.35186
C          4.48539        1.92730       -0.72354
C          5.06924        2.10500        0.52938
C         -4.47752        2.53197       -0.86955
H         -0.02174        1.02212       -0.77031
H         -0.08447        0.81917        1.69828
H         -0.68825       -0.83975        1.56154
H         -1.15123       -1.81836       -0.81133
H         -0.86761       -0.78788       -2.22142
H          2.00898        0.19792        0.53424
H          1.76056       -0.84826        1.95034
H          1.00694       -2.38745       -1.87045
H          1.55846       -0.70328       -1.70530
H          3.07491       -2.55128        1.13518
H          2.57078       -3.48232       -0.28455
H          4.70592       -2.53292       -0.69844
H          3.55984       -1.81570       -1.81318
H         -3.39093       -0.67976       -2.00552
H         -2.97413        0.24199        2.16072
H         -3.61798        3.42764        0.83599
H          5.07988       -1.13125        1.57327
H          3.64574        0.51848       -2.11909
H         -5.22467       -2.26570       -1.47706
H         -4.81978       -1.33303        2.70022
H         -5.94606       -2.59099        0.87726
H          5.74802        1.12725        2.32643
H          4.31596        2.78135       -1.37237
H          5.35725        3.09743        0.86234
H         -5.40832        3.08563       -0.79267
H         -4.37268        1.84813       -1.70702
H          0.78881       -2.45986        0.50287
