# Supplementary material for: Quantum Chemical Exploration of Fentanyl and Its Analogs: Conformational Landscapes and Energetics in Solution
Source: ACS Omega. 2025 Nov 27;10(48):58900–14. doi: 10.1021/acsomega.5c07656 (PMC12771126; doi:10.1021/acsomega.5c07656)
Supplement: Supplementary file 1 [file ao5c07656_si_001.zip › xyzs/11_Acryl/gfn2-154-154-dlpnoccsdt.xyz]

52
gfn2-154-154-wb97xd.log	Energy: -651949.7831123
O         -1.57712        2.70132       -1.29255
N          1.46722       -1.64405       -0.53441
N         -2.03066        0.80089       -0.11918
C         -0.63511        0.35367       -0.28138
C         -0.12658       -0.43758        0.92267
C         -0.45054       -0.46607       -1.56220
C          1.33005       -0.82075        0.71540
C          1.00355       -0.87378       -1.73468
C          2.81225       -2.29844       -0.71744
C          3.93450       -1.39745       -1.22262
C         -3.02083       -0.17888        0.24232
C         -2.39059        1.98527       -0.68307
C          4.34043       -0.27706       -0.29302
C         -3.74267       -0.82343       -0.76145
C         -3.24140       -0.49491        1.58130
C         -3.79330        2.47529       -0.54516
C          4.17026        1.05799       -0.66757
C          4.86615       -0.55935        0.97262
C         -4.69722       -1.78035       -0.42313
C         -4.19156       -1.45678        1.91542
C         -4.92136       -2.09975        0.91527
C          4.50229        2.09232        0.20789
C          5.19774        0.46990        1.85019
C          5.01242        1.80081        1.47164
C         -4.44329        2.59691        0.61126
H         -0.03907        1.26519       -0.36310
H         -0.19291        0.16053        1.83510
H         -0.71926       -1.34650        1.07317
H         -1.08093       -1.36239       -1.52807
H         -0.74691        0.12029       -2.43578
H          1.96128        0.06036        0.59842
H          1.70361       -1.42449        1.54274
H          1.14134       -1.51462       -2.60668
H          1.64926        0.00187       -1.82468
H          3.06223       -2.74423        0.24739
H          2.64691       -3.10228       -1.43700
H          4.78370       -2.07358       -1.37074
H          3.68336       -0.99757       -2.20855
H         -3.56055       -0.56498       -1.80033
H         -2.68061        0.01892        2.35503
H         -4.21619        2.86125       -1.46914
H          3.76100        1.28944       -1.64767
H          5.00758       -1.59401        1.27533
H         -5.26305       -2.27536       -1.20590
H         -4.36550       -1.69913        2.95897
H         -5.66383       -2.84618        1.17910
H          4.35879        3.12448       -0.09740
H          5.60198        0.23452        2.83021
H          5.26832        2.60370        2.15617
H         -5.42186        3.06594        0.64710
H         -4.02232        2.25149        1.55110
H          0.81343       -2.42661       -0.42476
