# Supplementary material for: Quantum Chemical Exploration of Fentanyl and Its Analogs: Conformational Landscapes and Energetics in Solution
Source: ACS Omega. 2025 Nov 27;10(48):58900–14. doi: 10.1021/acsomega.5c07656 (PMC12771126; doi:10.1021/acsomega.5c07656)
Supplement: Supplementary file 1 [file ao5c07656_si_001.zip › xyzs/11_Acryl/gfn2-155-155-dlpnoccsdt.xyz]

52
gfn2-155-155-wb97xd.log	Energy: -651949.2551509
O          2.67129       -2.66367       -0.19288
N         -1.43248       -0.92773       -0.13814
N          2.81697       -0.42496        0.20372
C          1.35783       -0.20838        0.19466
C          0.74533       -0.41423       -1.19468
C          0.61104       -1.01775        1.25681
C         -0.73938       -0.08839       -1.17116
C         -0.86827       -0.66651        1.22803
C         -2.93085       -0.84073       -0.19583
C         -3.49367        0.54491        0.10622
C          3.61776        0.76451        0.13106
C          3.36622       -1.65733        0.02296
C         -5.00266        0.48996        0.03942
C          4.26156        1.09711       -1.05995
C          3.70862        1.60248        1.24197
C          4.84947       -1.76041        0.15199
C         -5.67204        0.72991       -1.16446
C         -5.75160        0.16065        1.17353
C          5.01842        2.26525       -1.13206
C          4.45650        2.77422        1.16089
C          5.11569        3.10523       -0.02378
C         -7.06222        0.64739       -1.23365
C         -7.14168        0.07712        1.10822
C         -7.80105        0.32083       -0.09661
C          5.50573       -2.82683       -0.30453
H          1.23209        0.84740        0.45293
H          1.22777        0.24928       -1.91785
H          0.89409       -1.44522       -1.52794
H          0.73563       -2.09022        1.09099
H          0.99700       -0.77989        2.25154
H         -0.91107        0.95591       -0.90313
H         -1.21316       -0.29718       -2.13125
H         -1.43721       -1.27093        1.93530
H         -1.03098        0.39097        1.44527
H         -3.21444       -1.16166       -1.20056
H         -3.30289       -1.57386        0.52321
H         -3.18588        0.87093        1.10318
H         -3.12147        1.27234       -0.61996
H          4.17174        0.43933       -1.91920
H          3.19656        1.33330        2.16086
H          5.38148       -0.95043        0.64034
H         -5.09921        0.98685       -2.05202
H         -5.24052       -0.02772        2.11446
H          5.52547        2.52020       -2.05720
H          4.52960        3.42562        2.02595
H          5.70205        4.01670       -0.08223
H         -7.56820        0.84107       -2.17476
H         -7.70966       -0.17519        1.99868
H         -8.88375        0.25903       -0.14842
H          6.58184       -2.90842       -0.18953
H          4.98951       -3.63943       -0.80839
H         -1.21260       -1.90461       -0.36058
