# Supplementary material for: Quantum Chemical Exploration of Fentanyl and Its Analogs: Conformational Landscapes and Energetics in Solution
Source: ACS Omega. 2025 Nov 27;10(48):58900–14. doi: 10.1021/acsomega.5c07656 (PMC12771126; doi:10.1021/acsomega.5c07656)
Supplement: Supplementary file 1 [file ao5c07656_si_001.zip › xyzs/11_Acryl/gfn2-159-159-dlpnoccsdt.xyz]

52
gfn2-159-159-wb97xd.log	Energy: -651949.2440754
O          2.78016       -3.02982       -0.05275
N         -1.27270        0.44221        0.22058
N          2.81440       -0.76184       -0.26625
C          1.34051       -0.73494       -0.29815
C          0.74803       -0.66887        1.11333
C          0.78923        0.40896       -1.14824
C         -0.77099       -0.69564        1.05985
C         -0.73069        0.35086       -1.17501
C         -2.76194        0.62829        0.27904
C         -3.56680       -0.53312       -0.29671
C          3.51289        0.46258        0.02283
C          3.42451       -1.96847       -0.11953
C         -5.04063       -0.22755       -0.15910
C          3.82621        1.35095       -1.00378
C          3.85568        0.75978        1.34103
C          4.91396       -2.04648       -0.06821
C         -5.73513       -0.58282        1.00147
C         -5.72436        0.44946       -1.17356
C          4.49080        2.53867       -0.70890
C          4.52619        1.94627        1.63156
C          4.84323        2.83748        0.60757
C         -7.08684       -0.27262        1.14416
C         -7.07622        0.76134       -1.03451
C         -7.76133        0.40074        0.12561
C          5.73378       -1.52496       -0.97951
H          1.03595       -1.67686       -0.75972
H          1.08396       -1.52183        1.70840
H          1.08117        0.24637        1.61678
H          1.10164        1.37958       -0.74763
H          1.15064        0.33797       -2.17719
H         -1.13257       -1.61822        0.60196
H         -1.21197       -0.58738        2.05145
H         -1.15151        1.18278       -1.74055
H         -1.08515       -0.59044       -1.59859
H         -3.00550        0.78191        1.33262
H         -2.97195        1.55096       -0.26663
H         -3.32154       -0.67877       -1.35211
H         -3.33392       -1.45786        0.23817
H          3.56086        1.10575       -2.02693
H          3.60633        0.05612        2.12957
H          5.29160       -2.69076        0.72172
H         -5.21269       -1.10938        1.79628
H         -5.19349        0.72996       -2.07990
H          4.73867        3.22783       -1.50985
H          4.79941        2.17217        2.65735
H          5.36519        3.76195        0.83367
H         -7.61385       -0.55919        2.04930
H         -7.59450        1.28321       -1.83334
H         -8.81467        0.64036        0.23421
H          6.80134       -1.71805       -0.93536
H          5.37277       -0.90922       -1.79824
H         -0.88008        1.29769        0.62891
