# Supplementary material for: Quantum Chemical Exploration of Fentanyl and Its Analogs: Conformational Landscapes and Energetics in Solution
Source: ACS Omega. 2025 Nov 27;10(48):58900–14. doi: 10.1021/acsomega.5c07656 (PMC12771126; doi:10.1021/acsomega.5c07656)
Supplement: Supplementary file 1 [file ao5c07656_si_001.zip › xyzs/11_Acryl/gfn2-16-16-dlpnoccsdt.xyz]

52
gfn2-16-16-wb97xd.log	Energy: -651946.8296637
O         -0.02307       -1.00538        0.92674
N          1.25685        1.35509        0.65240
N         -1.77478       -0.15868       -0.27560
C         -1.05660        0.96387       -0.93711
C         -0.98711        2.22627       -0.07040
C          0.33744        0.61006       -1.50753
C          0.06295        2.18380        1.03897
C          1.46283        1.38748       -0.82881
C          2.46813        1.70648        1.45945
C          3.33959        0.49255        1.78115
C         -3.20738       -0.08056       -0.38877
C         -1.21602       -1.06232        0.56447
C          3.93580       -0.19571        0.57644
C         -3.96101        0.33404        0.70765
C         -3.82548       -0.38601       -1.60026
C         -2.07219       -2.19541        1.01489
C          4.98952        0.39837       -0.12752
C          3.41097       -1.40353        0.10896
C         -5.34722        0.42474        0.59633
C         -5.21000       -0.28629       -1.70818
C         -5.97239        0.11590       -0.61059
C          5.49477       -0.19221       -1.28306
C          3.91340       -1.99761       -1.04922
C          4.95357       -1.39118       -1.75100
C         -1.72652       -2.93649        2.06756
H         -1.70327        1.20399       -1.78056
H         -0.76452        3.05535       -0.74802
H         -1.96131        2.43712        0.37767
H          0.53112       -0.46171       -1.43454
H          0.35719        0.86696       -2.56859
H          0.42031        3.19188        1.25564
H         -0.32678        1.74313        1.95849
H          2.42941        0.94198       -1.05514
H          1.48905        2.43771       -1.12795
H          3.01472        2.47467        0.90713
H          2.11239        2.14080        2.39529
H          4.13769        0.85928        2.43451
H          2.74604       -0.22003        2.36354
H         -3.46018        0.57568        1.64037
H         -3.22469       -0.70452       -2.44665
H         -2.97760       -2.41120        0.45795
H          5.40705        1.33709        0.22826
H          2.59360       -1.87498        0.64796
H         -5.93537        0.74128        1.45172
H         -5.69427       -0.52914       -2.64860
H         -7.05177        0.18934       -0.69760
H          6.31091        0.28218       -1.81978
H          3.49001       -2.93312       -1.40244
H          5.34500       -1.85099       -2.65326
H         -2.34062       -3.77459        2.38095
H         -0.83121       -2.72278        2.64472
H          0.97495        0.37555        0.86691
