# Supplementary material for: Quantum Chemical Exploration of Fentanyl and Its Analogs: Conformational Landscapes and Energetics in Solution
Source: ACS Omega. 2025 Nov 27;10(48):58900–14. doi: 10.1021/acsomega.5c07656 (PMC12771126; doi:10.1021/acsomega.5c07656)
Supplement: Supplementary file 1 [file ao5c07656_si_001.zip › xyzs/11_Acryl/gfn2-161-161-dlpnoccsdt.xyz]

52
gfn2-161-161-wb97xd.log	Energy: -651946.1090004
O         -0.56355        0.23252        1.39304
N         -1.97910       -1.68760        0.05151
N          1.40594       -0.52663        0.54224
C          0.85086       -1.82093        0.06453
C          0.08049       -2.64728        1.11417
C          0.07777       -1.64193       -1.27024
C         -1.44459       -2.46102        1.21180
C         -1.34748       -2.16832       -1.21263
C         -3.47014       -1.64582        0.03061
C         -4.00218       -0.55762       -0.90836
C          2.65345       -0.15706       -0.07190
C          0.65064        0.40024        1.17632
C         -3.32199        0.77378       -0.67972
C          3.82666       -0.81288        0.29477
C          2.67075        0.82350       -1.06251
C          1.27311        1.65168        1.69516
C         -2.29932        1.20572       -1.53087
C         -3.63871        1.55401        0.43813
C          5.02702       -0.47169       -0.32293
C          3.87613        1.16884       -1.66996
C          5.05516        0.52246       -1.30188
C         -1.59756        2.38182       -1.26591
C         -2.94756        2.73497        0.70026
C         -1.92010        3.14939       -0.14839
C          2.39100        1.70032        2.41775
H          1.74669       -2.40367       -0.14408
H          0.27222       -3.69029        0.85125
H          0.52422       -2.48651        2.09875
H          0.04459       -0.57827       -1.52626
H          0.60049       -2.15189       -2.08158
H         -1.95384       -3.42679        1.20840
H         -1.73311       -1.91278        2.10728
H         -1.92383       -1.80067       -2.06042
H         -1.40220       -3.25938       -1.20051
H         -3.82634       -2.63641       -0.25947
H         -3.78194       -1.44391        1.05787
H         -3.88816       -0.86232       -1.95182
H         -5.07549       -0.48070       -0.71159
H          3.79800       -1.57754        1.06510
H          1.74513        1.31706       -1.34557
H          0.65782        2.53585        1.54729
H         -2.04042        0.60677       -2.40038
H         -4.42915        1.22838        1.10981
H          5.94232       -0.97803       -0.03346
H          3.89062        1.93869       -2.43500
H          5.99320        0.78940       -1.77819
H         -0.79922        2.69526       -1.93203
H         -3.20611        3.32923        1.57150
H         -1.37438        4.06406        0.06224
H          2.72309        2.63604        2.85683
H          2.99910        0.81942        2.60401
H         -1.64323       -0.72476        0.23023
