# Supplementary material for: Quantum Chemical Exploration of Fentanyl and Its Analogs: Conformational Landscapes and Energetics in Solution
Source: ACS Omega. 2025 Nov 27;10(48):58900–14. doi: 10.1021/acsomega.5c07656 (PMC12771126; doi:10.1021/acsomega.5c07656)
Supplement: Supplementary file 1 [file ao5c07656_si_001.zip › xyzs/11_Acryl/gfn2-163-163-dlpnoccsdt.xyz]

52
gfn2-163-163-wb97xd.log	Energy: -651948.8495288
O         -2.75257       -2.92625       -0.85623
N          1.29225        0.33153        0.45141
N         -2.80037       -0.73027       -0.26980
C         -1.32752       -0.67060       -0.31751
C         -0.81083        0.68040       -0.80995
C         -0.69944       -1.01336        1.03634
C          0.70750        0.65405       -0.89220
C          0.81743       -1.00719        0.93486
C          2.78349        0.50459        0.51303
C          3.56849       -0.44581       -0.38653
C         -3.54302        0.47609       -0.02796
C         -3.40440       -1.91228       -0.54455
C          5.04530       -0.16497       -0.22855
C         -3.63547        0.99689        1.26090
C         -4.13639        1.13836       -1.10099
C         -4.89105       -2.03095       -0.48058
C          5.78951       -0.81136        0.76329
C          5.68246        0.77458       -1.04486
C         -4.33216        2.18415        1.47577
C         -4.84032        2.31987       -0.88059
C         -4.93728        2.84566        0.40746
C          7.14410       -0.52889        0.93368
C          7.03704        1.05959       -0.87764
C          7.77176        0.40815        0.11294
C         -5.63330       -1.76499        0.59284
H         -1.02003       -1.43144       -1.03975
H         -1.20005        0.90527       -1.80638
H         -1.12172        1.48831       -0.13859
H         -1.02071       -0.29020        1.79432
H         -1.01615       -2.00751        1.36185
H          1.05435       -0.11157       -1.58832
H          1.10538        1.62335       -1.19426
H          1.28945       -1.18873        1.90119
H          1.16580       -1.75218        0.21731
H          2.97689        1.54427        0.23825
H          3.06104        0.36182        1.55974
H          3.36346       -1.48394       -0.11186
H          3.27942       -0.30594       -1.43144
H         -3.17928        0.46813        2.09123
H         -4.04862        0.72236       -2.09986
H         -5.32801       -2.49321       -1.36239
H          5.30372       -1.54371        1.40337
H          5.11291        1.28258       -1.81914
H         -4.40824        2.58714        2.48066
H         -5.30885        2.83046       -1.71589
H         -5.48326        3.76802        0.57866
H          7.70941       -1.04233        1.70564
H          7.51870        1.78843       -1.52258
H          8.82717        0.62730        0.24278
H         -6.69635       -1.98592        0.59555
H         -5.21124       -1.33769        1.49782
H          0.91685        1.02620        1.10553
