# Supplementary material for: Quantum Chemical Exploration of Fentanyl and Its Analogs: Conformational Landscapes and Energetics in Solution
Source: ACS Omega. 2025 Nov 27;10(48):58900–14. doi: 10.1021/acsomega.5c07656 (PMC12771126; doi:10.1021/acsomega.5c07656)
Supplement: Supplementary file 1 [file ao5c07656_si_001.zip › xyzs/11_Acryl/gfn2-166-166-dlpnoccsdt.xyz]

52
gfn2-166-166-wb97xd.log	Energy: -651950.2172798
O          3.65173       -2.45948       -0.54378
N         -1.31245       -0.47589        0.59555
N          2.59783       -0.60306        0.23306
C          1.50965       -1.46105        0.76027
C          0.75548       -0.85681        1.95084
C          0.52014       -1.91084       -0.33047
C         -0.35337        0.12107        1.58721
C         -0.57326       -0.90196       -0.64289
C         -2.19901       -1.52821        1.19801
C         -3.35141       -1.91759        0.27585
C          2.47397        0.82873        0.21531
C          3.62805       -1.22361       -0.40437
C         -4.16277       -0.72830       -0.18714
C          2.02888        1.46625       -0.94269
C          2.79310        1.57387        1.34922
C          4.74704       -0.37211       -0.90015
C         -4.14613       -0.32509       -1.52547
C         -4.91385        0.01712        0.73052
C          1.87290        2.84973       -0.95639
C          2.62921        2.95740        1.33422
C          2.16311        3.59600        0.18557
C         -4.86711        0.79482       -1.94218
C         -5.63361        1.13584        0.31830
C         -5.61168        1.52864       -1.02110
C          5.65140       -0.85793       -1.75062
H          2.01933       -2.35395        1.12241
H          0.32363       -1.69478        2.50583
H          1.43778       -0.35661        2.64052
H          1.05312       -2.12035       -1.26072
H          0.06876       -2.85463       -0.00803
H         -0.93220        0.40013        2.46847
H          0.02917        1.03034        1.12117
H         -0.17122        0.01593       -1.07251
H         -1.29869       -1.31252       -1.34429
H         -1.59103       -2.39815        1.44302
H         -2.57952       -1.09769        2.12601
H         -2.98255       -2.48292       -0.58386
H         -3.97975       -2.60009        0.85677
H          1.80976        0.87464       -1.82630
H          3.16993        1.07350        2.23498
H          4.81549        0.65184       -0.54980
H         -3.56392       -0.89303       -2.24662
H         -4.93579       -0.28485        1.77473
H          1.52443        3.34307       -1.85806
H          2.87249        3.53606        2.21956
H          2.03556        4.67381        0.17715
H         -4.84465        1.09234       -2.98617
H         -6.21428        1.70048        1.04153
H         -6.17313        2.40037       -1.34287
H          6.47258       -0.24020       -2.09990
H          5.59291       -1.87721       -2.12238
H         -1.93420        0.28712        0.30842
