# Supplementary material for: Quantum Chemical Exploration of Fentanyl and Its Analogs: Conformational Landscapes and Energetics in Solution
Source: ACS Omega. 2025 Nov 27;10(48):58900–14. doi: 10.1021/acsomega.5c07656 (PMC12771126; doi:10.1021/acsomega.5c07656)
Supplement: Supplementary file 1 [file ao5c07656_si_001.zip › xyzs/11_Acryl/gfn2-168-168-dlpnoccsdt.xyz]

52
gfn2-168-168-wb97xd.log	Energy: -651946.0994121
O         -1.51293        2.46558       -0.15815
N          1.80742       -0.02120       -0.73913
N         -2.46292        0.40841       -0.33735
C         -1.18864       -0.26687       -0.65156
C         -0.41171        0.33113       -1.84651
C         -0.28647       -0.39782        0.58235
C          0.89998        0.97010       -1.42997
C          1.04789       -0.97885        0.15204
C          2.70070       -0.74106       -1.70549
C          3.75062       -1.59850       -1.00505
C         -3.53769       -0.46221        0.05025
C         -2.52443        1.74717       -0.10706
C          4.64311       -0.79590       -0.08417
C         -4.21603       -1.19810       -0.92034
C         -3.86659       -0.59799        1.39838
C         -3.87416        2.32835        0.14996
C          4.59854       -0.97903        1.30087
C          5.50927        0.17337       -0.60572
C         -5.23600       -2.06590       -0.53817
C         -4.89443       -1.46061        1.77484
C         -5.57910       -2.19571        0.80819
C          5.40131       -0.21407        2.14851
C          6.31150        0.93875        0.23684
C          6.25891        0.74761        1.61872
C         -4.00814        3.55108        0.66317
H         -1.48659       -1.27738       -0.93710
H         -0.21425       -0.46468       -2.57070
H         -1.00262        1.08869       -2.36424
H         -0.14837        0.56600        1.08045
H         -0.73885       -1.08248        1.30433
H          1.44715        1.36090       -2.28767
H          0.72956        1.78123       -0.72449
H          1.68717       -1.20525        1.00409
H          0.89243       -1.89470       -0.42389
H          2.05477       -1.34632       -2.34487
H          3.18112        0.02805       -2.31271
H          3.27637       -2.41570       -0.45507
H          4.34617       -2.05396       -1.80258
H         -3.94558       -1.08680       -1.96589
H         -3.32086       -0.02568        2.14255
H         -4.74701        1.73498       -0.10243
H          3.93094       -1.72781        1.71942
H          5.55622        0.32643       -1.68117
H         -5.76707       -2.63610       -1.29368
H         -5.15430       -1.56124        2.82379
H         -6.37744       -2.86960        1.10244
H          5.35471       -0.37157        3.22183
H          6.98040        1.68322       -0.18442
H          6.88426        1.34390        2.27603
H         -4.99117        3.97924        0.83110
H         -3.14331        4.15111        0.93316
H          2.41749        0.53075       -0.12843
