# Supplementary material for: Quantum Chemical Exploration of Fentanyl and Its Analogs: Conformational Landscapes and Energetics in Solution
Source: ACS Omega. 2025 Nov 27;10(48):58900–14. doi: 10.1021/acsomega.5c07656 (PMC12771126; doi:10.1021/acsomega.5c07656)
Supplement: Supplementary file 1 [file ao5c07656_si_001.zip › xyzs/11_Acryl/gfn2-19-19-dlpnoccsdt.xyz]

52
gfn2-19-19-wb97xd.log	Energy: -651947.9550329
O          0.70859        0.12772       -1.58531
N          1.58805       -1.82292        0.08838
N         -1.32579       -0.48625       -0.72374
C         -1.11448       -1.95900       -0.58877
C         -0.10824       -2.60023       -1.56264
C         -0.74374       -2.35612        0.83966
C          1.25788       -2.87777       -0.91791
C          0.63252       -1.84468        1.24923
C          3.01798       -1.86554        0.51672
C          3.38295       -0.72142        1.46195
C         -2.45899       -0.00406        0.02190
C         -0.46919        0.40478       -1.27857
C          3.06821        0.64455        0.89202
C         -3.75191       -0.36091       -0.35142
C         -2.23793        0.78434        1.14986
C         -0.94365        1.78315       -1.59550
C          2.07224        1.44684        1.45742
C          3.74032        1.11125       -0.24352
C         -4.83218        0.09278        0.40173
C         -3.32198        1.24413        1.89336
C         -4.62046        0.89831        1.52109
C          1.74412        2.68092        0.89592
C          3.41924        2.34512       -0.80442
C          2.41569        3.13242       -0.23843
C         -2.05709        2.05528       -2.27408
H         -2.09647       -2.37961       -0.80944
H         -0.52320       -3.56703       -1.85666
H         -0.00092       -2.00840       -2.47053
H         -1.47850       -1.99009        1.56031
H         -0.76948       -3.44888        0.88101
H          1.27575       -3.83516       -0.39306
H          2.05186       -2.87487       -1.66539
H          0.57420       -0.82342        1.62633
H          1.06666       -2.48174        2.02162
H          3.18590       -2.83453        0.99257
H          3.61308       -1.81335       -0.39721
H          2.88232       -0.84966        2.42535
H          4.45784       -0.81541        1.64667
H         -3.91293       -0.97433       -1.23254
H         -1.21990        1.03720        1.43447
H         -0.22598        2.56192       -1.35156
H          1.54659        1.10314        2.34475
H          4.51886        0.50028       -0.69376
H         -5.84147       -0.17724        0.10795
H         -3.14993        1.86488        2.76685
H         -5.46553        1.25241        2.10286
H          0.96154        3.28577        1.34425
H          3.95030        2.69151       -1.68596
H          2.15904        4.09048       -0.68011
H         -2.28216        3.07306       -2.57760
H         -2.76652        1.28252       -2.55654
H          1.43660       -0.93174       -0.42812
