# Supplementary material for: Quantum Chemical Exploration of Fentanyl and Its Analogs: Conformational Landscapes and Energetics in Solution
Source: ACS Omega. 2025 Nov 27;10(48):58900–14. doi: 10.1021/acsomega.5c07656 (PMC12771126; doi:10.1021/acsomega.5c07656)
Supplement: Supplementary file 1 [file ao5c07656_si_001.zip › xyzs/11_Acryl/gfn2-22-22-dlpnoccsdt.xyz]

52
gfn2-22-22-wb97xd.log	Energy: -651946.4972405
O          0.58749        1.19970       -1.22257
N         -0.95569       -0.92473       -0.59394
N          2.40797       -0.02952       -0.57390
C          1.83757       -1.39281       -0.75355
C          1.09516       -1.88693        0.48998
C          0.96444       -1.58667       -2.01329
C         -0.25403       -1.21023        0.70788
C         -0.50662       -1.84371       -1.68205
C         -2.43897       -0.88281       -0.45618
C         -2.89130        0.19207        0.52979
C          3.64224       -0.01528        0.16665
C          1.77524        1.13843       -0.84261
C         -4.39828        0.29040        0.53026
C          3.63700        0.38913        1.50023
C          4.82228       -0.43847       -0.44219
C          2.57852        2.38799       -0.72310
C         -5.05844        1.11613       -0.38560
C         -5.16050       -0.47165        1.42093
C          4.82712        0.38809        2.22515
C          6.00735       -0.44447        0.28881
C          6.01211       -0.02922        1.62109
C         -6.45062        1.18281       -0.40876
C         -6.55340       -0.40834        1.40034
C         -7.20244        0.41971        0.48491
C          1.98340        3.57825       -0.64696
H          2.72228       -2.01915       -0.86755
H          0.95402       -2.96484        0.36830
H          1.70275       -1.74466        1.38703
H          1.05761       -0.73603       -2.68903
H          1.32957       -2.46398       -2.55148
H         -0.90736       -1.84942        1.30392
H         -0.14087       -0.25146        1.21677
H         -1.13591       -1.65479       -2.55215
H         -0.68354       -2.86536       -1.33931
H         -2.83963       -0.67354       -1.45044
H         -2.76653       -1.87873       -0.14518
H         -2.53963       -0.04480        1.53764
H         -2.45179        1.15164        0.23604
H          2.70522        0.70662        1.95892
H          4.81010       -0.75357       -1.48104
H          3.66006        2.30684       -0.71233
H         -4.47539        1.71345       -1.08227
H         -4.65794       -1.11618        2.13786
H          4.82511        0.70823        3.26207
H          6.92855       -0.76816       -0.18491
H          6.93811       -0.03274        2.18718
H         -6.94796        1.83261       -1.12263
H         -7.13105       -1.00355        2.10123
H         -8.28676        0.47254        0.46975
H          2.57084        4.48836       -0.58156
H          0.90124        3.67414       -0.64057
H         -0.61399        0.01421       -0.88121
