# Supplementary material for: Quantum Chemical Exploration of Fentanyl and Its Analogs: Conformational Landscapes and Energetics in Solution
Source: ACS Omega. 2025 Nov 27;10(48):58900–14. doi: 10.1021/acsomega.5c07656 (PMC12771126; doi:10.1021/acsomega.5c07656)
Supplement: Supplementary file 1 [file ao5c07656_si_001.zip › xyzs/11_Acryl/gfn2-23-23-dlpnoccsdt.xyz]

52
gfn2-23-23-wb97xd.log	Energy: -651949.9083067
O         -1.23866        2.18843       -1.08949
N          1.74115       -1.14953       -0.96325
N         -2.16066        0.41117       -0.00310
C         -0.95555       -0.43275       -0.10935
C         -0.65708       -0.84765       -1.55254
C          0.28151        0.17380        0.55308
C          0.54239       -1.77944       -1.61196
C          1.43950       -0.80453        0.46932
C          2.97293       -2.00709       -1.10143
C          4.22706       -1.18362       -1.38787
C         -3.35563       -0.26904        0.41073
C         -2.20284        1.67955       -0.49435
C          4.60143       -0.21623       -0.28994
C         -4.34227       -0.57251       -0.52615
C         -3.49948       -0.65936        1.74165
C         -3.44838        2.46088       -0.23859
C          5.16792       -0.68462        0.90106
C          4.33546        1.14985       -0.41698
C         -5.49014       -1.25254       -0.12295
C         -4.64347       -1.34770        2.13704
C         -5.64180       -1.64142        1.20716
C          5.44806        0.19100        1.94695
C          4.61273        2.03017        0.62956
C          5.16653        1.55225        1.81556
C         -3.71196        3.57625       -0.91897
H         -1.20270       -1.34051        0.44895
H         -1.51582       -1.37518       -1.97734
H         -0.46450        0.03582       -2.16782
H          0.56310        1.11496        0.07469
H          0.08528        0.37499        1.60959
H          0.36355       -2.71721       -1.07942
H          0.81385       -1.99993       -2.64463
H          2.34303       -0.38289        0.90726
H          1.21232       -1.75189        0.96519
H          3.06339       -2.58687       -0.18084
H          2.79481       -2.69457       -1.92858
H          5.03352       -1.90739       -1.54161
H          4.08887       -0.64712       -2.33256
H         -4.20943       -0.27032       -1.56060
H         -2.71923       -0.42103        2.45809
H         -4.13126        2.10586        0.52628
H          5.38016       -1.74533        1.01049
H          3.89561        1.52449       -1.33803
H         -6.26177       -1.48236       -0.85071
H         -4.75794       -1.64871        3.17351
H         -6.53457       -2.17405        1.51910
H          5.88625       -0.18756        2.86553
H          4.39470        3.08790        0.51670
H          5.38258        2.23494        2.63158
H         -4.60894        4.15213       -0.71468
H         -3.04663        3.93883       -1.69776
H          1.91620       -0.26737       -1.45807
