# Supplementary material for: Quantum Chemical Exploration of Fentanyl and Its Analogs: Conformational Landscapes and Energetics in Solution
Source: ACS Omega. 2025 Nov 27;10(48):58900–14. doi: 10.1021/acsomega.5c07656 (PMC12771126; doi:10.1021/acsomega.5c07656)
Supplement: Supplementary file 1 [file ao5c07656_si_001.zip › xyzs/11_Acryl/gfn2-27-27-dlpnoccsdt.xyz]

52
gfn2-27-27-wb97xd.log	Energy: -651949.8695643
O         -1.12455        2.14264       -1.06849
N          1.76352       -1.25375       -0.83386
N         -2.12034        0.40332        0.01431
C         -0.93355       -0.47033       -0.04921
C         -0.61228       -0.91433       -1.47916
C          0.30126        0.11794        0.63405
C          0.56785       -1.87204       -1.49882
C          1.43990       -0.88543        0.58812
C          2.98900       -2.12651       -0.93566
C          4.23685       -1.32129       -1.29387
C         -3.34531       -0.24588        0.38809
C         -2.11718        1.66593       -0.49424
C          4.56619       -0.24025       -0.29213
C         -4.30586       -0.52743       -0.58224
C         -3.54625       -0.62749        1.71412
C         -3.34883        2.48172       -0.28193
C          5.16530       -0.56491        0.93039
C          4.20794        1.08888       -0.53481
C         -5.48436       -1.17636       -0.21816
C         -4.72077       -1.28508        2.07053
C         -5.69290       -1.55650        1.10675
C          5.38790        0.41524        1.89414
C          4.42564        2.07295        0.43025
C          5.01296        1.73764        1.64847
C         -3.56487        3.59550       -0.98144
H         -1.21496       -1.36306        0.51710
H         -1.47321       -1.42920       -1.91490
H         -0.38741       -0.04419       -2.10260
H          0.61500        1.04642        0.15073
H          0.08553        0.33686        1.68318
H          0.35895       -2.79725       -0.95540
H          0.85746       -2.11454       -2.52164
H          2.34364       -0.47616        1.03834
H          1.18446       -1.82177        1.09103
H          3.09673       -2.64076        0.02095
H          2.79664       -2.86955       -1.70973
H          5.05785       -2.04128       -1.36207
H          4.10141       -0.88409       -2.28868
H         -4.12893       -0.23289       -1.61231
H         -2.78619       -0.40646        2.45731
H         -4.06101        2.15375        0.46816
H          5.44754       -1.59577        1.12932
H          3.74538        1.35388       -1.48274
H         -6.23532       -1.38887       -0.97233
H         -4.87950       -1.57915        3.10316
H         -6.60945       -2.06514        1.38831
H          5.85308        0.14862        2.83842
H          4.13598        3.09976        0.22851
H          5.18278        2.50128        2.40120
H         -4.45171        4.19660       -0.80800
H         -2.86946        3.93181       -1.74557
H          1.95707       -0.37878       -1.33441
