# Supplementary material for: Quantum Chemical Exploration of Fentanyl and Its Analogs: Conformational Landscapes and Energetics in Solution
Source: ACS Omega. 2025 Nov 27;10(48):58900–14. doi: 10.1021/acsomega.5c07656 (PMC12771126; doi:10.1021/acsomega.5c07656)
Supplement: Supplementary file 1 [file ao5c07656_si_001.zip › xyzs/11_Acryl/gfn2-28-28-dlpnoccsdt.xyz]

52
gfn2-28-28-wb97xd.log	Energy: -651949.4359741
O          0.78274        2.25842        0.36748
N         -1.77518       -1.37226        0.07484
N          2.11619        0.46402       -0.08326
C          0.99431       -0.49411       -0.14732
C          0.32862       -0.70196        1.21551
C         -0.04119       -0.15671       -1.21944
C         -0.76897       -1.74887        1.12287
C         -1.11280       -1.23333       -1.26479
C         -2.92872       -2.32926        0.05969
C         -4.10898       -1.82243       -0.76819
C          3.42070       -0.12604        0.03452
C          1.91138        1.78683        0.14954
C         -4.56133       -0.44415       -0.34200
C          4.09325       -0.08409        1.25424
C          3.98294       -0.77903       -1.06089
C          3.06475        2.73417        0.09478
C         -5.23652       -0.26418        0.87137
C         -4.26262        0.67993       -1.11822
C          5.35027       -0.67473        1.36938
C          5.23464       -1.37642       -0.93815
C          5.92296       -1.32060        0.27467
C         -5.60882        1.00895        1.29578
C         -4.63254        1.95729       -0.69485
C         -5.30584        2.12475        0.51337
C          3.94373        2.79985       -0.90413
H          1.45514       -1.44294       -0.43678
H          1.06601       -1.04884        1.94495
H         -0.09221        0.23916        1.58011
H         -0.50887        0.81100       -1.02215
H          0.43352       -0.11051       -2.20311
H         -0.37823       -2.72851        0.83547
H         -1.30488       -1.84058        2.06779
H         -1.87810       -0.97890       -1.99595
H         -0.70199       -2.21760       -1.50486
H         -2.54901       -3.27851       -0.32292
H         -3.22851       -2.46098        1.10121
H         -3.86701       -1.82969       -1.83386
H         -4.91299       -2.54939       -0.61874
H          3.63485        0.41618        2.10201
H          3.44408       -0.80828       -2.00309
H          3.05641        3.48077        0.88472
H         -5.47311       -1.13041        1.48437
H         -3.73597        0.55317       -2.06070
H          5.87767       -0.63447        2.31712
H          5.67593       -1.87908       -1.79291
H          6.90089       -1.78243        0.36628
H         -6.13659        1.13163        2.23674
H         -4.39334        2.81930       -1.31020
H         -5.59546        3.11744        0.84403
H          4.68563        3.59207       -0.93504
H          3.94746        2.08309       -1.72078
H         -2.14595       -0.44750        0.32884
