# Supplementary material for: Quantum Chemical Exploration of Fentanyl and Its Analogs: Conformational Landscapes and Energetics in Solution
Source: ACS Omega. 2025 Nov 27;10(48):58900–14. doi: 10.1021/acsomega.5c07656 (PMC12771126; doi:10.1021/acsomega.5c07656)
Supplement: Supplementary file 1 [file ao5c07656_si_001.zip › xyzs/11_Acryl/gfn2-32-32-dlpnoccsdt.xyz]

52
gfn2-32-32-wb97xd.log	Energy: -651949.4237439
O         -0.86603        2.34135        0.40096
N          1.80029       -1.26266        0.54192
N         -2.14663        0.45592        0.30156
C         -0.99898       -0.46758        0.40268
C         -0.08990       -0.41245       -0.82689
C         -0.18788       -0.30255        1.68713
C          1.01146       -1.45383       -0.72037
C          0.90966       -1.35245        1.74682
C          2.95948       -2.20690        0.65425
C          4.02821       -1.96869       -0.41123
C         -3.37511       -0.13927       -0.14651
C         -1.98472        1.80423        0.33843
C          4.50324       -0.53328       -0.45108
C         -4.07584       -0.99546        0.70104
C         -3.83141        0.10369       -1.44056
C         -3.18749        2.68946        0.36003
C          4.19285        0.29429       -1.53428
C          5.22316        0.00552        0.62255
C         -5.24963       -1.59702        0.25500
C         -5.01246       -0.49242       -1.87882
C         -5.72300       -1.34278       -1.03303
C          4.59429        1.63078       -1.54875
C          5.62556        1.33880        0.61112
C          5.31098        2.15644       -0.47574
C         -4.20966        2.54916        1.20274
H         -1.44728       -1.46480        0.43387
H         -0.66617       -0.62197       -1.73250
H          0.35438        0.58172       -0.92952
H          0.25828        0.69304        1.74262
H         -0.83029       -0.43674        2.56147
H          0.61379       -2.47135       -0.68010
H          1.69812       -1.37207       -1.56150
H          1.53946       -1.20949        2.62515
H          0.50703       -2.36877        1.75592
H          3.37885       -2.05494        1.65067
H          2.55275       -3.21796        0.59123
H          4.85789       -2.63453       -0.15394
H          3.66994       -2.27612       -1.39686
H         -3.70534       -1.17910        1.70507
H         -3.26641        0.76200       -2.09369
H         -3.10505        3.56148       -0.28349
H          3.63158       -0.11154       -2.37215
H          5.47116       -0.62665        1.47168
H         -5.79868       -2.25911        0.91702
H         -5.37154       -0.29656       -2.88419
H         -6.64086       -1.80916       -1.37659
H          4.34554        2.25886       -2.39882
H          6.18684        1.74026        1.44948
H          5.62441        3.19578       -0.48493
H         -4.99610        3.29647        1.24709
H         -4.29060        1.70088        1.87696
H          2.18391       -0.30943        0.52097
