# Supplementary material for: Quantum Chemical Exploration of Fentanyl and Its Analogs: Conformational Landscapes and Energetics in Solution
Source: ACS Omega. 2025 Nov 27;10(48):58900–14. doi: 10.1021/acsomega.5c07656 (PMC12771126; doi:10.1021/acsomega.5c07656)
Supplement: Supplementary file 1 [file ao5c07656_si_001.zip › xyzs/11_Acryl/gfn2-37-37-dlpnoccsdt.xyz]

52
gfn2-37-37-wb97xd.log	Energy: -651949.9030231
O          1.39017        1.85559       -1.74778
N         -1.83793       -1.17429       -1.03089
N          2.24086        0.13370       -0.52339
C          0.98440       -0.63889       -0.51662
C         -0.12118        0.04412        0.29225
C          0.48546       -1.01618       -1.91141
C         -1.34963       -0.84490        0.35358
C         -0.76344       -1.87721       -1.81016
C         -3.12465       -1.95971       -1.01445
C         -4.35557       -1.06690       -1.15987
C          3.24018       -0.31267        0.40657
C          2.34817        1.33511       -1.15301
C         -4.52076       -0.05476       -0.05126
C          3.43896        0.38281        1.59818
C          3.97128       -1.46724        0.13023
C          3.69209        1.98373       -1.14363
C         -4.98421       -0.45312        1.20765
C         -4.15072        1.27956       -0.24128
C          4.39046       -0.07027        2.51030
C          4.91421       -1.92078        1.04911
C          5.12759       -1.22176        2.23793
C         -5.06271        0.45914        2.25689
C         -4.22539        2.19597        0.80820
C         -4.67836        1.78703        2.06100
C          3.83367        3.27095       -1.45895
H          1.23552       -1.57149       -0.00270
H          0.21703        0.22339        1.31674
H         -0.38287        1.00859       -0.15267
H          0.26257       -0.12204       -2.49830
H          1.24787       -1.59096       -2.44402
H         -1.13281       -1.80395        0.83124
H         -2.16468       -0.35919        0.88783
H         -1.17021       -2.08869       -2.79922
H         -0.57600       -2.82042       -1.29008
H         -3.08466       -2.65985       -1.84946
H         -3.13960       -2.52946       -0.08355
H         -4.31029       -0.55893       -2.12899
H         -5.21673       -1.74151       -1.18679
H          2.85399        1.27461        1.80188
H          3.80028       -2.00099       -0.79973
H          4.55482        1.37897       -0.88398
H         -5.27468       -1.48872        1.36627
H         -3.78919        1.60001       -1.21544
H          4.54993        0.47424        3.43552
H          5.48645       -2.81744        0.83326
H          5.86575       -1.57580        2.95055
H         -5.42308        0.13505        3.22860
H         -3.92881        3.22779        0.64564
H         -4.73693        2.49793        2.87947
H          4.81410        3.73621       -1.46947
H          2.97739        3.89203       -1.70752
H         -2.01604       -0.28410       -1.51045
