# Supplementary material for: Quantum Chemical Exploration of Fentanyl and Its Analogs: Conformational Landscapes and Energetics in Solution
Source: ACS Omega. 2025 Nov 27;10(48):58900–14. doi: 10.1021/acsomega.5c07656 (PMC12771126; doi:10.1021/acsomega.5c07656)
Supplement: Supplementary file 1 [file ao5c07656_si_001.zip › xyzs/11_Acryl/gfn2-4-4-dlpnoccsdt.xyz]

52
gfn2-4-4-wb97xd.log	Energy: -651951.4590583
O          0.85179        2.24561        0.02859
N         -1.74548       -1.38324        0.21692
N          2.15514        0.39166       -0.20197
C          1.02668       -0.55580       -0.13460
C          0.36843       -0.58112        1.24732
C         -0.01525       -0.35083       -1.23415
C         -0.73274       -1.62711        1.29671
C         -1.09534       -1.41596       -1.13525
C         -2.90086       -2.33110        0.33152
C         -4.08533       -1.93062       -0.54553
C          3.45993       -0.19568       -0.07787
C          1.97564        1.73787       -0.11911
C         -4.54233       -0.51381       -0.28156
C          4.14794       -0.10922        1.13139
C          4.00873       -0.88707       -1.15706
C          3.19151        2.59072       -0.26565
C         -5.20499       -0.19522        0.91009
C         -4.26391        0.51157       -1.19041
C          5.40320       -0.70238        1.25413
C          5.25943       -1.48533       -1.02638
C          5.95959       -1.39087        0.17709
C         -5.58481        1.11632        1.18398
C         -4.64194        1.82723       -0.91844
C         -5.30320        2.13262        0.26927
C          3.17936        3.87069        0.10575
H          1.47832       -1.53823       -0.30158
H          1.10877       -0.83304        2.01180
H         -0.04665        0.40157        1.48819
H         -0.47384        0.63810       -1.15974
H          0.45228       -0.43487       -2.21877
H         -0.34699       -2.63697        1.13413
H         -1.26190       -1.59591        2.24944
H         -1.86762       -1.24671       -1.88394
H         -0.69475       -2.42596       -1.25594
H         -2.52507       -3.32223        0.07010
H         -3.19330       -2.32893        1.38328
H         -3.84720       -2.06216       -1.60399
H         -4.88600       -2.63760       -0.30814
H          3.70083        0.42473        1.96442
H          3.45739       -0.94978       -2.09027
H          4.08487        2.14628       -0.69202
H         -5.42551       -0.98362        1.62556
H         -3.74480        0.27787       -2.11655
H          5.94219       -0.63000        2.19334
H          5.68998       -2.01991       -1.86710
H          6.93604       -1.85459        0.27487
H         -6.10276        1.34618        2.11027
H         -4.41899        2.61131       -1.63568
H         -5.59888        3.15527        0.48227
H          4.05919        4.49393       -0.01806
H          2.29704        4.32556        0.54766
H         -2.11293       -0.43328        0.35578
