# Supplementary material for: Quantum Chemical Exploration of Fentanyl and Its Analogs: Conformational Landscapes and Energetics in Solution
Source: ACS Omega. 2025 Nov 27;10(48):58900–14. doi: 10.1021/acsomega.5c07656 (PMC12771126; doi:10.1021/acsomega.5c07656)
Supplement: Supplementary file 1 [file ao5c07656_si_001.zip › xyzs/11_Acryl/gfn2-51-51-dlpnoccsdt.xyz]

52
gfn2-51-51-wb97xd.log	Energy: -651949.7496535
O          2.42470        2.63195       -0.20270
N         -1.46374        0.39945        0.27185
N          2.85446        0.43519        0.22266
C          1.43486        0.05628        0.35131
C          0.69162        0.80658        1.45573
C          0.67784        0.15741       -0.97439
C         -0.72698        0.27520        1.57480
C         -0.74870       -0.34395       -0.81869
C         -2.89033       -0.03174        0.43385
C         -3.74307        0.24830       -0.80059
C          3.77472       -0.66149        0.10736
C          3.24371        1.71287       -0.03766
C         -5.19554       -0.01982       -0.48164
C          4.09223       -1.41560        1.23631
C          4.30809       -0.99200       -1.13745
C          4.71245        1.97716       -0.06431
C         -6.01548        0.99652        0.01862
C         -5.73215       -1.30096       -0.64314
C          4.95792       -2.49994        1.11825
C          5.18110       -2.07281       -1.24850
C          5.50611       -2.82780       -0.12252
C         -7.34578        0.73991        0.34726
C         -7.06171       -1.56178       -0.31389
C         -7.87255       -0.54113        0.18219
C          5.19892        3.09577       -0.60139
H          1.45450       -0.99918        0.63882
H          1.18849        0.65626        2.41793
H          0.66504        1.87909        1.25049
H          0.66825        1.19209       -1.32832
H          1.16704       -0.45635       -1.73606
H         -0.74534       -0.78686        1.83370
H         -1.29440        0.83377        2.31949
H         -1.30580       -0.19829       -1.74263
H         -0.78409       -1.40043       -0.53958
H         -2.87133       -1.09686        0.67716
H         -3.27894        0.52054        1.29200
H         -3.61148        1.29371       -1.10007
H         -3.43253       -0.38570       -1.63475
H          3.66366       -1.14906        2.19767
H          4.04242       -0.40002       -2.00811
H          5.37667        1.24040        0.37551
H         -5.60822        1.99615        0.14792
H         -5.10363       -2.09798       -1.03246
H          5.20898       -3.08516        1.99717
H          5.60154       -2.32651       -2.21641
H          6.18387       -3.67098       -0.21067
H         -7.97126        1.54092        0.72975
H         -7.46471       -2.56118       -0.44773
H         -8.90897       -0.74178        0.43575
H          6.26600        3.29371       -0.60191
H          4.54831        3.83669       -1.05798
H         -1.47030        1.39303        0.01419
