# Supplementary material for: Quantum Chemical Exploration of Fentanyl and Its Analogs: Conformational Landscapes and Energetics in Solution
Source: ACS Omega. 2025 Nov 27;10(48):58900–14. doi: 10.1021/acsomega.5c07656 (PMC12771126; doi:10.1021/acsomega.5c07656)
Supplement: Supplementary file 1 [file ao5c07656_si_001.zip › xyzs/11_Acryl/gfn2-53-53-dlpnoccsdt.xyz]

52
gfn2-53-53-wb97xd.log	Energy: -651952.2101620
O          2.58162       -2.76556       -0.96613
N         -1.71387       -0.64554        1.44649
N          2.36519       -0.76551        0.09376
C          1.03903       -1.15919        0.59911
C          0.71646       -0.52446        1.95002
C         -0.07139       -0.83233       -0.40393
C         -0.64542       -0.98639        2.44387
C         -1.41937       -1.29107        0.12162
C         -3.09645       -0.97099        1.95192
C         -4.09123        0.14825        1.65069
C          2.74863        0.61787        0.17786
C          3.03752       -1.63837       -0.70702
C         -4.25441        0.43545        0.17652
C          2.44463        1.48262       -0.87298
C          3.40646        1.09039        1.31249
C          4.36298       -1.20126       -1.22993
C         -4.99896       -0.42862       -0.63481
C         -3.60895        1.52515       -0.41486
C          2.80101        2.82707       -0.78711
C          3.75801        2.43550        1.39555
C          3.45511        3.30506        0.34760
C         -5.08523       -0.21480       -2.00807
C         -3.69029        1.74062       -1.79114
C         -4.42615        0.86915       -2.59144
C          4.97137       -1.87648       -2.20516
H          1.07881       -2.24281        0.73200
H          1.46056       -0.80420        2.70019
H          0.71172        0.56871        1.87470
H         -0.10166        0.24728       -0.59361
H          0.11258       -1.33586       -1.35635
H         -0.69069       -2.06866        2.58905
H         -0.90751       -0.48808        3.37761
H         -2.22464       -1.02574       -0.56263
H         -1.44196       -2.36929        0.29851
H         -3.39265       -1.91484        1.49130
H         -3.02271       -1.11842        3.02971
H         -5.04556       -0.16509        2.08453
H         -3.77445        1.05414        2.17825
H          1.94132        1.09685       -1.75417
H          3.64224        0.40563        2.12052
H          4.82585       -0.32094       -0.79759
H         -5.50477       -1.27956       -0.18542
H         -3.02980        2.20432        0.20647
H          2.56812        3.49849       -1.60736
H          4.27161        2.80301        2.27822
H          3.73161        4.35254        0.41442
H         -5.66598       -0.89388       -2.62507
H         -3.17888        2.58905       -2.23567
H         -4.49099        1.03461       -3.66246
H          5.94109       -1.56102       -2.57666
H          4.51766       -2.75311       -2.65909
H         -1.66328        0.36966        1.30309
