# Supplementary material for: Quantum Chemical Exploration of Fentanyl and Its Analogs: Conformational Landscapes and Energetics in Solution
Source: ACS Omega. 2025 Nov 27;10(48):58900–14. doi: 10.1021/acsomega.5c07656 (PMC12771126; doi:10.1021/acsomega.5c07656)
Supplement: Supplementary file 1 [file ao5c07656_si_001.zip › xyzs/11_Acryl/gfn2-56-56-dlpnoccsdt.xyz]

52
gfn2-56-56-wb97xd.log	Energy: -651952.2887074
O          3.44164       -2.41503       -0.96829
N         -1.60498       -1.55074        0.64065
N          2.40238       -0.45449       -0.47530
C          1.10366       -1.14432       -0.39688
C          0.84742       -1.71213        1.00214
C         -0.06166       -0.24744       -0.80736
C         -0.47958       -2.45003        1.06186
C         -1.36270       -1.02804       -0.74809
C         -2.94726       -2.22168        0.77950
C         -4.01846       -1.27417        1.31660
C          2.50110        0.88580        0.03611
C          3.51333       -1.19425       -0.74418
C         -4.28709       -0.07999        0.43170
C          2.23746        1.97068       -0.79883
C          2.84705        1.09084        1.37128
C          4.81675       -0.47341       -0.79702
C         -4.99237       -0.23324       -0.76739
C         -3.78025        1.18072        0.75830
C          2.31676        3.26566       -0.29250
C          2.92861        2.38844        1.87290
C          2.66105        3.47621        1.04293
C         -5.17198        0.84600       -1.62864
C         -3.95633        2.26429       -0.10327
C         -4.64917        2.09854       -1.30074
C          5.96991       -1.14220       -0.80418
H          1.16190       -1.97403       -1.10542
H          1.63893       -2.41175        1.28242
H          0.84130       -0.89824        1.73681
H         -0.13817        0.62403       -0.14725
H          0.06700        0.11773       -1.82947
H         -0.50320       -3.31042        0.38771
H         -0.69820       -2.78417        2.07652
H         -2.20925       -0.39915       -1.01923
H         -1.34514       -1.90239       -1.40332
H         -3.20804       -2.62120       -0.20229
H         -2.81892       -3.05485        1.47099
H         -4.92631       -1.87535        1.42615
H         -3.72569       -0.94196        2.31825
H          1.97613        1.79735       -1.83765
H          3.06021        0.23570        2.00531
H          4.80783        0.61057       -0.83239
H         -5.39130       -1.20965       -1.03101
H         -3.23195        1.31131        1.68806
H          2.11265        4.11014       -0.94294
H          3.20238        2.54742        2.91103
H          2.72415        4.48664        1.43433
H         -5.71892        0.71104       -2.55694
H         -3.55078        3.23595        0.16221
H         -4.78596        2.93948       -1.97363
H          6.91689       -0.61430       -0.85314
H          5.99878       -2.22726       -0.75642
H         -1.58877       -0.74351        1.27470
