# Supplementary material for: Quantum Chemical Exploration of Fentanyl and Its Analogs: Conformational Landscapes and Energetics in Solution
Source: ACS Omega. 2025 Nov 27;10(48):58900–14. doi: 10.1021/acsomega.5c07656 (PMC12771126; doi:10.1021/acsomega.5c07656)
Supplement: Supplementary file 1 [file ao5c07656_si_001.zip › xyzs/11_Acryl/gfn2-57-57-dlpnoccsdt.xyz]

52
gfn2-57-57-wb97xd.log	Energy: -651952.2438530
O          3.47612       -2.40149       -0.91162
N         -1.63232       -1.61322        0.55161
N          2.37683       -0.46248       -0.46700
C          1.09217       -1.18172       -0.42380
C          0.80817       -1.74459        0.97232
C         -0.07784       -0.31250       -0.87952
C         -0.51032       -2.49960        1.00687
C         -1.36785       -1.11217       -0.84059
C         -2.97978       -2.27669        0.68059
C         -4.03070       -1.32807        1.25751
C          2.42634        0.88453        0.03420
C          3.51271       -1.17811       -0.69316
C         -4.22019       -0.07506        0.43663
C          2.17087        1.95492       -0.82176
C          2.71402        1.11031        1.37974
C          4.80047       -0.42787       -0.70519
C         -4.97314       -0.10563       -0.74262
C         -3.57268        1.11173        0.79246
C          2.19958        3.25613       -0.32627
C          2.74458        2.41422        1.87070
C          2.48490        3.48741        1.01956
C         -5.06293        1.02101       -1.55620
C         -3.65585        2.24076       -0.02317
C         -4.39800        2.19650       -1.20170
C          5.96859       -1.06937       -0.67221
H          1.19165       -2.01537       -1.12299
H          1.60275       -2.43044        1.27676
H          0.77282       -0.92591        1.70087
H         -0.18765        0.56779       -0.23586
H          0.07296        0.03941       -1.90325
H         -0.50911       -3.36594        0.34030
H         -0.74951       -2.82697        2.01907
H         -2.21765       -0.50019       -1.14077
H         -1.32342       -1.99690       -1.48029
H         -3.25654       -2.63520       -0.31238
H         -2.85669       -3.13616        1.33996
H         -4.96325       -1.89732        1.31106
H         -3.74574       -1.06712        2.28210
H          1.95479        1.76549       -1.86812
H          2.92221        0.26681        2.03074
H          4.76776        0.65553       -0.74371
H         -5.48051       -1.02365       -1.02839
H         -2.98774        1.14789        1.70893
H          2.00202        4.08927       -0.99316
H          2.97280        2.58952        2.91717
H          2.50832        4.50268        1.40267
H         -5.64942        0.98273       -2.46923
H         -3.13989        3.15233        0.26283
H         -4.46328        3.07300       -1.83895
H          6.90385       -0.51911       -0.69079
H          6.02185       -2.15333       -0.62045
H         -1.62253       -0.79386        1.17009
