# Supplementary material for: Quantum Chemical Exploration of Fentanyl and Its Analogs: Conformational Landscapes and Energetics in Solution
Source: ACS Omega. 2025 Nov 27;10(48):58900–14. doi: 10.1021/acsomega.5c07656 (PMC12771126; doi:10.1021/acsomega.5c07656)
Supplement: Supplementary file 1 [file ao5c07656_si_001.zip › xyzs/11_Acryl/gfn2-73-73-dlpnoccsdt.xyz]

52
gfn2-73-73-wb97xd.log	Energy: -651946.5826320
O         -0.59195        0.26348       -1.33814
N         -1.58281       -1.85633        0.03943
N          1.44147       -0.38201       -0.51055
C          1.20443       -1.85192       -0.40881
C          0.70995       -2.26709        0.97674
C          0.28662       -2.46782       -1.48744
C         -0.71241       -1.80221        1.26719
C         -1.09089       -2.86592       -0.94651
C         -3.02963       -2.03916        0.35997
C         -3.57870       -0.93533        1.26095
C          2.75979        0.02013       -0.08544
C          0.56760        0.53779       -0.96480
C         -3.37486        0.45300        0.69546
C          2.99551        0.33200        1.25080
C          3.79435        0.05396       -1.01729
C          0.99596        1.96650       -1.07928
C         -3.95936        0.81852       -0.52281
C         -2.56792        1.38301        1.35692
C          4.27816        0.69626        1.65470
C          5.07478        0.42101       -0.60904
C          5.31782        0.74229        0.72628
C         -3.73593        2.08019       -1.06912
C         -2.34347        2.64825        0.81402
C         -2.92311        2.99868       -0.40332
C          1.11343        2.79532       -0.04530
H          2.20056       -2.27342       -0.54511
H          0.76158       -3.35926        1.01623
H          1.36561       -1.88843        1.76337
H          0.18852       -1.80378       -2.34544
H          0.76426       -3.38400       -1.84189
H         -1.17131       -2.43568        2.02770
H         -0.72793       -0.76811        1.61558
H         -1.82409       -2.91932       -1.75177
H         -1.06764       -3.82905       -0.43246
H         -3.55659       -2.05122       -0.59626
H         -3.13484       -3.01885        0.83167
H         -4.64752       -1.14394        1.37482
H         -3.13497       -1.00076        2.25813
H          2.17525        0.31110        1.96115
H          3.59185       -0.19728       -2.05381
H          1.07855        2.32152       -2.10426
H         -4.59176        0.10787       -1.04913
H         -2.10628        1.11229        2.30311
H          4.46265        0.94810        2.69412
H          5.88101        0.45699       -1.33471
H          6.31582        1.02880        1.04253
H         -4.19568        2.34685       -2.01609
H         -1.70872        3.35570        1.33914
H         -2.74407        3.98025       -0.83139
H          1.31536        3.85057       -0.20140
H          1.00494        2.45259        0.97988
H         -1.46216       -0.94383       -0.44404
