# Supplementary material for: Quantum Chemical Exploration of Fentanyl and Its Analogs: Conformational Landscapes and Energetics in Solution
Source: ACS Omega. 2025 Nov 27;10(48):58900–14. doi: 10.1021/acsomega.5c07656 (PMC12771126; doi:10.1021/acsomega.5c07656)
Supplement: Supplementary file 1 [file ao5c07656_si_001.zip › xyzs/11_Acryl/gfn2-78-78-dlpnoccsdt.xyz]

52
gfn2-78-78-wb97xd.log	Energy: -651951.6759381
O         -3.57868       -2.61800        0.38925
N          1.68353       -1.61963        0.09519
N         -2.50839       -0.67776       -0.14091
C         -1.21904       -1.39160       -0.19469
C         -0.25604       -0.79263       -1.21635
C         -0.54527       -1.44247        1.17908
C          1.03390       -1.59522       -1.25657
C          0.76058       -2.21657        1.11616
C          3.01119       -2.31559        0.09299
C          4.06705       -1.58495       -0.73469
C         -2.48484        0.75601       -0.01985
C         -3.61938       -1.39247        0.18265
C          4.21408       -0.13334       -0.33709
C         -2.52679        1.33656        1.24701
C         -2.39545        1.55525       -1.15771
C         -4.94357       -0.70945        0.26420
C          3.78430        0.89074       -1.18635
C          4.73857        0.20744        0.91584
C         -2.48978        2.72359        1.37503
C         -2.35218        2.94094       -1.02565
C         -2.40024        3.52719        0.23943
C          3.87825        2.22730       -0.79605
C          4.83401        1.54027        1.30834
C          4.40247        2.55524        0.45256
C         -5.46893        0.04598       -0.69907
H         -1.45496       -2.41111       -0.50699
H         -0.69261       -0.80473       -2.21825
H         -0.01796        0.24736       -0.96712
H         -0.34724       -0.42455        1.53481
H         -1.19613       -1.93258        1.90773
H          0.86389       -2.63866       -1.53426
H          1.73538       -1.14863       -1.95913
H          1.28019       -2.19277        2.07439
H          0.60389       -3.25683        0.81925
H          3.32259       -2.37396        1.13753
H          2.83854       -3.32631       -0.28188
H          5.00472       -2.12222       -0.56159
H          3.84778       -1.66484       -1.80231
H         -2.59815        0.70046        2.12412
H         -2.37032        1.09302       -2.13901
H         -5.52495       -0.98427        1.14064
H          3.37134        0.63845       -2.15982
H          5.07625       -0.57924        1.58613
H         -2.53006        3.17361        2.36182
H         -2.28675        3.56273       -1.91281
H         -2.36984        4.60761        0.33892
H          3.54072        3.01006       -1.46862
H          5.24723        1.78802        2.28145
H          4.47662        3.59434        0.75806
H         -6.48481        0.41977       -0.61419
H         -4.91836        0.30135       -1.59989
H          1.84905       -0.64365        0.37183
