# Supplementary material for: Quantum Chemical Exploration of Fentanyl and Its Analogs: Conformational Landscapes and Energetics in Solution
Source: ACS Omega. 2025 Nov 27;10(48):58900–14. doi: 10.1021/acsomega.5c07656 (PMC12771126; doi:10.1021/acsomega.5c07656)
Supplement: Supplementary file 1 [file ao5c07656_si_001.zip › xyzs/11_Acryl/gfn2-79-79-dlpnoccsdt.xyz]

52
gfn2-79-79-wb97xd.log	Energy: -651951.6407788
O         -3.29932       -2.57108       -1.02015
N          1.72141       -1.50331        0.52758
N         -2.47996       -0.72385        0.03255
C         -1.18552       -1.40086        0.23305
C         -0.24303       -1.17992       -0.95233
C         -0.49218       -0.97826        1.52582
C          1.06317       -1.92864       -0.75124
C          0.81192       -1.74055        1.69609
C          3.05837       -2.14627        0.73943
C          4.10342       -1.68163       -0.27398
C         -2.52306        0.70957        0.15121
C         -3.45757       -1.40259       -0.62614
C          4.20807       -0.17452       -0.34222
C         -2.70780        1.30561        1.39691
C         -2.35611        1.49577       -0.98806
C         -4.78117       -0.75499       -0.86155
C          4.73271        0.54834        0.73643
C          3.73407        0.52830       -1.45398
C         -2.73078        2.69423        1.50040
C         -2.38601        2.88474       -0.88171
C         -2.57151        3.48556        0.36250
C          4.78642        1.93955        0.70153
C          3.78557        1.92239       -1.49196
C          4.31137        2.63141       -0.41404
C         -5.53048       -0.19400        0.08627
H         -1.41567       -2.46628        0.30206
H         -0.70091       -1.53741       -1.87819
H         -0.03309       -0.11028       -1.07133
H         -0.27602        0.09559        1.51927
H         -1.12259       -1.18832        2.39370
H          0.90794       -3.00766       -0.67060
H          1.75180       -1.72759       -1.57001
H          1.34262       -1.40974        2.58905
H          0.65348       -2.82070        1.75158
H          3.36684       -1.87771        1.75152
H          2.90388       -3.22579        0.69096
H          5.05321       -2.11376        0.05569
H          3.89384       -2.09270       -1.26458
H         -2.84388        0.68400        2.27575
H         -2.21455        1.01623       -1.95199
H         -5.16258       -0.89127       -1.87028
H          5.10363        0.01463        1.60802
H          3.32021       -0.02091       -2.29587
H         -2.87907        3.15774        2.47053
H         -2.26366        3.49478       -1.77100
H         -2.59379        4.56752        0.44588
H          5.20104        2.48484        1.54401
H          3.41448        2.45159       -2.36446
H          4.35308        3.71590       -0.44177
H         -6.53251        0.15810       -0.13931
H         -5.18195       -0.08214        1.10896
H          1.87938       -0.48933        0.46802
