# Supplementary material for: Quantum Chemical Exploration of Fentanyl and Its Analogs: Conformational Landscapes and Energetics in Solution
Source: ACS Omega. 2025 Nov 27;10(48):58900–14. doi: 10.1021/acsomega.5c07656 (PMC12771126; doi:10.1021/acsomega.5c07656)
Supplement: Supplementary file 1 [file ao5c07656_si_001.zip › xyzs/11_Acryl/gfn2-80-80-dlpnoccsdt.xyz]

52
gfn2-80-80-wb97xd.log	Energy: -651949.8421609
O          2.62104       -2.63115       -0.51026
N         -1.79174       -2.00619        0.00141
N          2.22772       -0.48814        0.15434
C          0.76633       -0.66051        0.24969
C          0.10852       -0.87673       -1.11642
C          0.33687       -1.74087        1.24376
C         -1.40385       -0.92311       -0.96743
C         -1.17989       -1.76645        1.35004
C         -3.26890       -2.30293        0.05787
C         -4.12126       -1.31827        0.85282
C          2.69052        0.87067        0.18667
C          3.05396       -1.50693       -0.20831
C         -4.18102        0.08697        0.29993
C          2.66786        1.57783        1.38826
C          3.11405        1.48781       -0.98943
C          4.51989       -1.22947       -0.17364
C         -3.67027        1.16382        1.02882
C         -4.72143        0.32866       -0.96795
C          3.08184        2.90712        1.41214
C          3.53744        2.81529       -0.95793
C          3.52078        3.52632        0.24103
C         -3.67951        2.45357        0.49685
C         -4.73164        1.61416       -1.50335
C         -4.20523        2.68153       -0.77356
C          5.38654       -2.03083       -0.79253
H          0.39984        0.29364        0.64020
H          0.35696       -0.04967       -1.78743
H          0.46922       -1.80406       -1.57092
H          0.70050       -2.72402        0.93601
H          0.74161       -1.52335        2.23570
H         -1.79083        0.01772       -0.57537
H         -1.89513       -1.14721       -1.91466
H         -1.51972       -2.56639        2.00916
H         -1.56727       -0.81250        1.71249
H         -3.60193       -2.37086       -0.97946
H         -3.34768       -3.29239        0.51173
H         -5.12551       -1.75611        0.84499
H         -3.80162       -1.29873        1.89801
H          2.32920        1.08524        2.29472
H          3.11433        0.92570       -1.91842
H          4.86641       -0.36363        0.38122
H         -3.24679        0.98830        2.01448
H         -5.12672       -0.49937       -1.54438
H          3.06746        3.45773        2.34733
H          3.87321        3.29384       -1.87236
H          3.84699        4.56124        0.26363
H         -3.27259        3.27816        1.07444
H         -5.15059        1.78430       -2.49065
H         -4.20989        3.68349       -1.19154
H          6.45330       -1.83634       -0.74664
H          5.05569       -2.89378       -1.36398
H         -1.36825       -2.86742       -0.36042
