# Supplementary material for: Quantum Chemical Exploration of Fentanyl and Its Analogs: Conformational Landscapes and Energetics in Solution
Source: ACS Omega. 2025 Nov 27;10(48):58900–14. doi: 10.1021/acsomega.5c07656 (PMC12771126; doi:10.1021/acsomega.5c07656)
Supplement: Supplementary file 1 [file ao5c07656_si_001.zip › xyzs/11_Acryl/gfn2-85-85-dlpnoccsdt.xyz]

52
gfn2-85-85-wb97xd.log	Energy: -651951.3019362
O         -3.53889       -2.70053       -0.16863
N          1.72886       -1.62090        0.09599
N         -2.46852       -0.70469        0.03385
C         -1.17897       -1.39423        0.22668
C         -0.44439       -1.60507       -1.09855
C         -0.26987       -0.66868        1.21571
C          0.85888       -2.35476       -0.88118
C          1.02136       -1.44682        1.40695
C          3.07028       -2.27462        0.23556
C          4.08682       -1.38687        0.95326
C         -2.51653        0.72751        0.14613
C         -3.57799       -1.45612       -0.16911
C          4.19779       -0.01628        0.32370
C         -2.97521        1.30376        1.32915
C         -2.06955        1.52942       -0.90184
C         -4.89914       -0.80008       -0.39887
C          3.64127        1.10486        0.94725
C          4.80772        0.14272       -0.92668
C         -2.99852        2.69035        1.45937
C         -2.08511        2.91576       -0.76397
C         -2.55038        3.49821        0.41465
C          3.69267        2.35914        0.33758
C          4.86259        1.39346       -1.53686
C          4.30285        2.50611       -0.90632
C         -5.16526        0.05888       -1.38132
H         -1.42187       -2.37391        0.64605
H         -1.06187       -2.18536       -1.78904
H         -0.23028       -0.63800       -1.56730
H         -0.02820        0.33933        0.86012
H         -0.75380       -0.57100        2.19099
H          0.69457       -3.35101       -0.46239
H          1.42012       -2.44475       -1.81144
H          1.68960       -0.91416        2.08171
H          0.84550       -2.45263        1.79682
H          2.91282       -3.21566        0.76607
H          3.41010       -2.49108       -0.77912
H          3.84279       -1.29770        2.01483
H          5.04346       -1.91390        0.88835
H         -3.31468        0.66447        2.13813
H         -1.72883        1.07264       -1.82492
H         -5.69267       -1.18836        0.23503
H          3.16278        0.99371        1.91707
H          5.24366       -0.72121       -1.42224
H         -3.36273        3.13802        2.37854
H         -1.74056        3.54009       -1.58220
H         -2.56520        4.57856        0.51801
H          3.25565        3.21902        0.83615
H          5.34367        1.50150       -2.50428
H          4.34518        3.48104       -1.38202
H         -6.18076        0.40386       -1.55074
H         -4.39472        0.43128       -2.05012
H          1.88727       -0.68133       -0.28954
