# Supplementary material for: Quantum Chemical Exploration of Fentanyl and Its Analogs: Conformational Landscapes and Energetics in Solution
Source: ACS Omega. 2025 Nov 27;10(48):58900–14. doi: 10.1021/acsomega.5c07656 (PMC12771126; doi:10.1021/acsomega.5c07656)
Supplement: Supplementary file 1 [file ao5c07656_si_001.zip › xyzs/11_Acryl/gfn2-9-9-dlpnoccsdt.xyz]

52
gfn2-9-9-wb97xd.log	Energy: -651948.7591423
O         -0.46966        0.31447       -1.24797
N         -1.80937       -1.79394       -0.12403
N          1.54883       -0.43515       -0.52156
C          1.03702       -1.74870       -0.05947
C          0.20611       -1.61295        1.24531
C          0.34090       -2.60667       -1.13447
C         -1.16877       -2.25409        1.14297
C         -1.18055       -2.46724       -1.30161
C         -3.29723       -1.90130       -0.14477
C         -3.96151       -0.92871        0.83343
C          2.84599       -0.08279       -0.01123
C          0.74811        0.50686       -1.07685
C         -3.43104        0.47982        0.68957
C          3.98792       -0.65000       -0.57376
C          2.94688        0.79085        1.07037
C          1.38669        1.77199       -1.53457
C         -3.78213        1.26330       -0.41606
C         -2.51658        0.99493        1.61361
C          5.24030       -0.32995       -0.05555
C          4.20310        1.11392        1.57983
C          5.34990        0.55395        1.01866
C         -3.23209        2.53074       -0.59282
C         -1.95713        2.26050        1.43548
C         -2.31441        3.03180        0.33172
C          0.64462        2.82260       -1.88542
H          1.94970       -2.29207        0.18074
H          0.73842       -2.07114        2.08100
H          0.07944       -0.55269        1.48629
H          0.82135       -2.44009       -2.10069
H          0.55246       -3.64156       -0.85434
H         -1.13332       -3.34549        1.10832
H         -1.79269       -1.95291        1.98325
H         -1.44676       -1.86931       -2.17230
H         -1.64637       -3.45052       -1.39211
H         -3.60268       -1.67755       -1.16941
H         -3.55637       -2.93742        0.08320
H         -5.03327       -0.95998        0.61608
H         -3.83339       -1.27382        1.86251
H          3.89195       -1.33292       -1.41221
H          2.04523        1.21630        1.50109
H          2.46921        1.81459       -1.58772
H         -4.48867        0.87292       -1.14438
H         -2.23096        0.39383        2.47327
H          6.13111       -0.76697       -0.49527
H          4.28318        1.79913        2.41769
H          6.32773        0.80426        1.41773
H         -3.51449        3.12633       -1.45575
H         -1.24243        2.64096        2.15910
H         -1.87793        4.01550        0.18866
H          1.11007        3.73832       -2.23569
H         -0.44005        2.79543       -1.82932
H         -1.55595       -0.79837       -0.25297
