# Supplementary material for: Quantum Chemical Exploration of Fentanyl and Its Analogs: Conformational Landscapes and Energetics in Solution
Source: ACS Omega. 2025 Nov 27;10(48):58900–14. doi: 10.1021/acsomega.5c07656 (PMC12771126; doi:10.1021/acsomega.5c07656)
Supplement: Supplementary file 1 [file ao5c07656_si_001.zip › xyzs/11_Acryl/gfn2-91-91-dlpnoccsdt.xyz]

52
gfn2-91-91-wb97xd.log	Energy: -651947.8690955
O         -1.09048        1.79571       -1.71586
N          1.77288       -1.40359       -0.54661
N         -2.11375        0.42009       -0.21186
C         -0.93101       -0.44527       -0.03023
C         -0.59042       -1.23880       -1.29481
C          0.29503        0.29527        0.50378
C          0.58418       -2.17151       -1.04873
C          1.43109       -0.68661        0.73038
C          2.99534       -2.27418       -0.40634
C          4.25597       -1.58246       -0.92201
C         -3.35151       -0.12080        0.27665
C         -2.08611        1.50212       -1.03283
C          4.58832       -0.29901       -0.19864
C         -4.30790       -0.58626       -0.62359
C         -3.56531       -0.22124        1.65021
C         -3.26672        2.41482       -1.09166
C          4.27387        0.94059       -0.76268
C          5.15524       -0.33344        1.08051
C         -5.49885       -1.12935       -0.14530
C         -4.75236       -0.77428        2.12332
C         -5.72323       -1.22413        1.22736
C          4.50631        2.12304       -0.05908
C          5.39165        0.84461        1.78432
C          5.06325        2.07760        1.21734
C         -3.86974        2.93854       -0.02546
H         -1.22784       -1.16387        0.73895
H         -1.44760       -1.84628       -1.59892
H         -0.34970       -0.55775       -2.11593
H          0.62012        1.07373       -0.19098
H          0.06288        0.77036        1.46067
H          0.36213       -2.92590       -0.28954
H          0.88813       -2.66909       -1.96999
H          2.33000       -0.17637        1.07466
H          1.16510       -1.46472        1.45054
H          3.07888       -2.54052        0.64876
H          2.81323       -3.18228       -0.98148
H          5.06941       -2.30520       -0.80705
H          4.13975       -1.39048       -1.99398
H         -4.11964       -0.51398       -1.69061
H         -2.80871        0.14109        2.33964
H         -3.52042        2.74055       -2.09708
H          3.83505        0.97940       -1.75693
H          5.40315       -1.29225        1.52910
H         -6.24677       -1.48466       -0.84701
H         -4.92210       -0.84687        3.19290
H         -6.64975       -1.65007        1.59903
H          4.25210        3.07762       -0.50981
H          5.83154        0.80221        2.77618
H          5.24559        2.99618        1.76658
H         -4.64614        3.68836       -0.14303
H         -3.60624        2.64964        0.98830
H          1.97517       -0.68539       -1.25180
