# Supplementary material for: Quantum Chemical Exploration of Fentanyl and Its Analogs: Conformational Landscapes and Energetics in Solution
Source: ACS Omega. 2025 Nov 27;10(48):58900–14. doi: 10.1021/acsomega.5c07656 (PMC12771126; doi:10.1021/acsomega.5c07656)
Supplement: Supplementary file 1 [file ao5c07656_si_001.zip › xyzs/11_Acryl/gfn2-92-92-dlpnoccsdt.xyz]

52
gfn2-92-92-wb97xd.log	Energy: -651947.8120674
O          1.26086        0.36446        2.55825
N         -1.85303        1.47231       -0.44883
N          2.18811        0.29022        0.47667
C          0.95196        0.71854       -0.20825
C         -0.16699       -0.32115       -0.10748
C          0.45831        2.09947        0.22282
C         -1.36923        0.12732       -0.91796
C         -0.76544        2.49822       -0.58675
C         -3.12348        1.89756       -1.14004
C         -4.36624        1.57635       -0.31158
C          3.19462       -0.27996       -0.37488
C          2.24775        0.17047        1.82862
C         -4.54251        0.10555       -0.01741
C          3.43155       -1.65288       -0.34706
C          3.89196        0.53979       -1.26058
C          3.54862       -0.15348        2.48671
C         -5.01696       -0.76392       -1.00616
C         -4.16730       -0.42373        1.22047
C          4.39372       -2.20406       -1.19117
C          4.84427       -0.01726       -2.10997
C          5.10111       -1.38848       -2.07321
C         -5.10127       -2.13317       -0.76652
C         -4.24697       -1.79538        1.46324
C         -4.71110       -2.65400        0.46882
C          4.69701        0.47732        2.24578
H          1.23107        0.79452       -1.26303
H          0.17281       -1.28049       -0.50800
H         -0.45906       -0.47307        0.93562
H          0.20710        2.10927        1.28603
H          1.23489        2.84955        0.05088
H         -1.12439        0.24909       -1.97640
H         -2.19654       -0.57510       -0.82397
H         -1.17306        3.44624       -0.23505
H         -0.54914        2.57475       -1.65563
H         -3.05889        2.97398       -1.30057
H         -3.14092        1.40143       -2.11193
H         -4.32336        2.14467        0.62350
H         -5.21944        1.95389       -0.88324
H          2.86989       -2.28035        0.33854
H          3.69245        1.60705       -1.27520
H          3.46171       -0.86941        3.29988
H         -5.31194       -0.36314       -1.97274
H         -3.79887        0.24263        1.99697
H          4.58374       -3.27230       -1.16317
H          5.39112        0.62189       -2.79593
H          5.84752       -1.81941       -2.73293
H         -5.47081       -2.79577       -1.54338
H         -3.94565       -2.19060        2.42865
H         -4.77386       -3.72174        0.65498
H          5.57733        0.26905        2.84620
H          4.79603        1.22050        1.45937
H         -2.05247        1.39073        0.55506
