# Supplementary material for: Quantum Chemical Exploration of Fentanyl and Its Analogs: Conformational Landscapes and Energetics in Solution
Source: ACS Omega. 2025 Nov 27;10(48):58900–14. doi: 10.1021/acsomega.5c07656 (PMC12771126; doi:10.1021/acsomega.5c07656)
Supplement: Supplementary file 1 [file ao5c07656_si_001.zip › xyzs/11_Acryl/gfn2-97-97-dlpnoccsdt.xyz]

52
gfn2-97-97-wb97xd.log	Energy: -651952.1084741
O          3.14845       -2.88971        0.23406
N         -1.32089        0.06355        0.25149
N          2.93286       -0.63021        0.35096
C          1.47788       -0.76382        0.53349
C          0.88527        0.36362        1.37408
C          0.74262       -0.83725       -0.80635
C         -0.60514        0.14133        1.56903
C         -0.74993       -1.03281       -0.59997
C         -2.79842       -0.07124        0.46557
C         -3.60325        0.07051       -0.82335
C          3.47320        0.66738        0.04824
C          3.67001       -1.76227        0.18223
C         -5.07885        0.09756       -0.49899
C          3.58847        1.07436       -1.28038
C          3.86598        1.51507        1.08277
C          5.13569       -1.59675       -0.03150
C         -5.81853       -1.08840       -0.46275
C         -5.72039        1.30207       -0.19326
C          4.10007        2.33686       -1.57429
C          4.37448        2.77690        0.78458
C          4.49132        3.18952       -0.54288
C         -7.17279       -1.07231       -0.13083
C         -7.07433        1.32218        0.13820
C         -7.80459        0.13400        0.17014
C          5.88885       -2.61958       -0.43616
H          1.32800       -1.70553        1.06703
H          1.35045        0.40214        2.36251
H          1.04269        1.33432        0.89124
H          0.91547        0.08315       -1.37629
H          1.11251       -1.67551       -1.40226
H         -0.81313       -0.79947        2.08564
H         -1.05217        0.96274        2.12902
H         -1.27149       -1.02127       -1.55556
H         -0.97146       -1.96866       -0.07981
H         -2.96053       -1.04326        0.93800
H         -3.07725        0.71493        1.17017
H         -3.31202        0.99773       -1.32879
H         -3.39813       -0.76338       -1.49898
H          3.28786        0.39838       -2.07490
H          3.77685        1.18283        2.11192
H          5.57911       -0.62387        0.15069
H         -5.32945       -2.02994       -0.69978
H         -5.15431        2.22988       -0.21849
H          4.19404        2.65158       -2.60869
H          4.68269        3.43584        1.59002
H          4.88982        4.17267       -0.77261
H         -7.73471       -2.00125       -0.11091
H         -7.55980        2.26589        0.36825
H         -8.85978        0.14873        0.42517
H          6.95732       -2.49794       -0.58278
H          5.46008       -3.59784       -0.63539
H         -1.15966        0.94991       -0.23990
