# Supplementary material for: Quantum Chemical Exploration of Fentanyl and Its Analogs: Conformational Landscapes and Energetics in Solution
Source: ACS Omega. 2025 Nov 27;10(48):58900–14. doi: 10.1021/acsomega.5c07656 (PMC12771126; doi:10.1021/acsomega.5c07656)
Supplement: Supplementary file 1 [file ao5c07656_si_001.zip › xyzs/12_o-Fluoro_acryl/gfn2-1-1-dlpnoccsdt.xyz]

52
gfn2-1-1-wb97xd.log	Energy: -714206.4611662
F         -1.33770       -1.04878        1.52364
O          0.68756       -0.08551       -1.53961
N          1.52680        1.94487        0.06587
N         -1.39070        0.48227       -0.77324
C         -1.19835        1.95293       -0.60459
C         -0.83238        2.34013        0.82800
C         -0.21399        2.62020       -1.58509
C          0.57397        1.90696        1.22883
C          1.12992        2.97816       -0.93805
C          2.95141        2.08751        0.49015
C          3.39807        0.98260        1.44534
C         -2.59739       -0.00590       -0.17921
C         -0.49224       -0.39849       -1.29259
C          3.20182       -0.40991        0.88751
C         -2.54746       -0.75717        0.99285
C         -3.84770        0.28764       -0.72129
C         -0.99300       -1.76196       -1.61863
C          3.92691       -0.83558       -0.23145
C          2.27413       -1.28661        1.45769
C         -3.68528       -1.23078        1.62227
C         -5.00726       -0.17040       -0.10365
C         -4.92516       -0.92914        1.06424
C          3.73152       -2.10756       -0.76452
C          2.07114       -2.55906        0.92357
C         -0.15914       -2.70846       -2.04994
C          2.80253       -2.97400       -0.18700
H         -2.18895        2.36016       -0.81040
H         -0.91978        3.42898        0.88817
H         -1.54311        1.92403        1.54630
H         -0.06793        2.00911       -2.47486
H         -0.66865        3.55840       -1.91102
H          0.97140        2.56611        2.00234
H          0.57881        0.88341        1.60155
H          1.92215        3.02834       -1.68579
H          1.08743        3.93329       -0.41027
H          3.05234        3.07064        0.95586
H          3.54692        2.06820       -0.42481
H          2.88332        1.07696        2.40517
H          4.46063        1.16380        1.63674
H         -3.89949        0.87206       -1.63454
H         -2.05437       -1.96322       -1.52621
H          4.65158       -0.16490       -0.68668
H          1.70637       -0.97321        2.33004
H         -3.59262       -1.81832        2.52889
H         -5.97412        0.05938       -0.53790
H         -5.82780       -1.29066        1.54523
H          4.30426       -2.42317       -1.63145
H          1.34099       -3.22342        1.37587
H          2.64485       -3.96297       -0.60623
H         -0.52951       -3.69404       -2.31313
H          0.90571       -2.52415       -2.15313
H          1.42332        1.04175       -0.44058
