# Supplementary material for: Quantum Chemical Exploration of Fentanyl and Its Analogs: Conformational Landscapes and Energetics in Solution
Source: ACS Omega. 2025 Nov 27;10(48):58900–14. doi: 10.1021/acsomega.5c07656 (PMC12771126; doi:10.1021/acsomega.5c07656)
Supplement: Supplementary file 1 [file ao5c07656_si_001.zip › xyzs/12_o-Fluoro_acryl/gfn2-10-10-dlpnoccsdt.xyz]

52
gfn2-10-10-wb97xd.log	Energy: -714205.7558644
F          3.04729        1.03106        1.94220
O          0.70639        2.21748       -0.72042
N         -1.97186       -1.34740       -0.45903
N          1.99071        0.34351       -0.52502
C          0.83649       -0.58044       -0.51391
C         -0.00597       -0.44342        0.75604
C         -0.03717       -0.49141       -1.76454
C         -1.11907       -1.47679        0.76839
C         -1.14649       -1.52954       -1.69918
C         -3.15320       -2.27006       -0.44840
C         -4.17516       -1.90749        0.62867
C          3.21832       -0.21634       -0.05503
C          1.82682        1.69224       -0.64336
C         -4.60852       -0.46117        0.54290
C          3.72054        0.12172        1.19868
C          3.91256       -1.16291       -0.80692
C          3.02625        2.57548       -0.72938
C         -5.42128       -0.02750       -0.51168
C         -4.15686        0.47965        1.47389
C          4.88875       -0.42083        1.70477
C          5.08253       -1.73391       -0.31602
C          5.57262       -1.35914        0.93534
C         -5.77793        1.31356       -0.62950
C         -4.51142        1.82442        1.35781
C          4.08949        2.34859       -1.49956
C         -5.32200        2.24464        0.30542
H          1.28119       -1.57959       -0.50670
H          0.61554       -0.60779        1.64053
H         -0.43512        0.56045        0.82501
H         -0.47815        0.50267       -1.86444
H          0.55906       -0.69077       -2.65893
H         -0.73176       -2.49901        0.76382
H         -1.75734       -1.34213        1.63999
H         -1.81905       -1.43416       -2.55175
H         -0.75633       -2.55004       -1.66271
H         -2.76640       -3.28155       -0.31102
H         -3.60649       -2.19489       -1.43867
H         -3.78430       -2.12873        1.62501
H         -5.02980       -2.57109        0.46609
H          3.52617       -1.43971       -1.78296
H          2.91185        3.51388       -0.19351
H         -5.77757       -0.74871       -1.24308
H         -3.52223        0.15632        2.29516
H          5.24310       -0.11494        2.68294
H          5.61504       -2.46592       -0.91352
H          6.48798       -1.79773        1.31813
H         -6.41284        1.63308       -1.45038
H         -4.15238        2.54127        2.09002
H         -5.59914        3.29026        0.21345
H          4.87411        3.09386       -1.58750
H          4.20793        1.43334       -2.07241
H         -2.33758       -0.38664       -0.47719
