# Supplementary material for: Quantum Chemical Exploration of Fentanyl and Its Analogs: Conformational Landscapes and Energetics in Solution
Source: ACS Omega. 2025 Nov 27;10(48):58900–14. doi: 10.1021/acsomega.5c07656 (PMC12771126; doi:10.1021/acsomega.5c07656)
Supplement: Supplementary file 1 [file ao5c07656_si_001.zip › xyzs/12_o-Fluoro_acryl/gfn2-103-103-dlpnoccsdt.xyz]

52
gfn2-103-103-wb97xd.log	Energy: -714209.9463225
F          2.53685        0.79124       -1.99202
O          3.51780       -2.50447       -0.10775
N         -1.79750       -1.67383       -0.02044
N          2.34951       -0.61701        0.38633
C          1.08421       -1.37375        0.37705
C          0.06846       -0.82988        1.37905
C          0.45951       -1.41942       -1.01996
C         -1.19870       -1.66881        1.35431
C         -0.82489       -2.23144       -1.01663
C         -3.11602       -2.38332       -0.08287
C         -4.22039       -1.63862        0.66643
C          2.29616        0.81158        0.35764
C          3.50955       -1.28262        0.10631
C         -4.33364       -0.19504        0.23097
C          2.36801        1.49971       -0.85215
C          2.15622        1.55790        1.52774
C          4.76667       -0.48403        0.11068
C         -3.89111        0.83993        1.06055
C         -4.82885        0.12531       -1.03894
C          2.29745        2.87987       -0.93134
C          2.07793        2.94615        1.47592
C          2.14585        3.60462        0.24819
C         -3.94515        2.16776        0.63456
C         -4.88524        1.44951       -1.46666
C          5.88803       -0.97020       -0.42135
C         -4.44221        2.47556       -0.63011
H          1.34775       -2.39059        0.67593
H          0.47082       -0.85517        2.39486
H         -0.19301        0.20874        1.14724
H          0.23991       -0.40176       -1.36370
H          1.14980       -1.87471       -1.73415
H         -1.00890       -2.71415        1.61096
H         -1.93615       -1.26039        2.04340
H         -1.31015       -2.20373       -1.99251
H         -0.65183       -3.27233       -0.73130
H         -2.95904       -3.38525        0.32120
H         -3.36674       -2.46314       -1.14222
H         -4.06468       -1.69718        1.74656
H         -5.14759       -2.17680        0.44746
H          2.11114        1.03544        2.47732
H          4.74994        0.50426        0.55812
H         -3.49915        0.60296        2.04650
H         -5.17425       -0.67059       -1.69416
H          2.36343        3.36654       -1.89808
H          1.96811        3.51306        2.39393
H          2.08702        4.68701        0.20456
H         -3.59852        2.95923        1.29213
H         -5.27694        1.68206       -2.45230
H         -4.48628        3.50786       -0.96319
H          6.80460       -0.38925       -0.40981
H          5.91860       -1.95222       -0.88512
H         -1.96703       -0.69396       -0.28108
