# Supplementary material for: Quantum Chemical Exploration of Fentanyl and Its Analogs: Conformational Landscapes and Energetics in Solution
Source: ACS Omega. 2025 Nov 27;10(48):58900–14. doi: 10.1021/acsomega.5c07656 (PMC12771126; doi:10.1021/acsomega.5c07656)
Supplement: Supplementary file 1 [file ao5c07656_si_001.zip › xyzs/12_o-Fluoro_acryl/gfn2-107-107-dlpnoccsdt.xyz]

52
gfn2-107-107-wb97xd.log	Energy: -714209.9792981
F          2.23903        1.00149       -1.86171
O          3.32546       -2.52305       -0.61337
N         -1.84436       -1.55645        0.54957
N          2.36129       -0.68953        0.32747
C          1.07260       -1.39591        0.43630
C          0.29292       -1.00795        1.69046
C          0.19941       -1.18117       -0.80184
C         -1.00512       -1.79584        1.76891
C         -1.10060       -1.95819       -0.68906
C         -3.18503       -2.21509        0.66894
C         -4.16792       -1.74709       -0.40338
C          2.37851        0.73192        0.48084
C          3.41970       -1.34520       -0.23676
C         -4.28153       -0.24008       -0.46276
C          2.29374        1.56511       -0.63333
C          2.46490        1.32798        1.73897
C          4.70251       -0.59549       -0.33849
C         -4.88383        0.46731        0.58512
C         -3.74172        0.47776       -1.53442
C          2.28661        2.94566       -0.53446
C          2.45465        2.71359        1.86680
C          2.36372        3.51965        0.73216
C         -4.94812        1.85831        0.55952
C         -3.80374        1.87157       -1.56278
C          5.68623       -1.02665       -1.12795
C         -4.40649        2.56523       -0.51551
H          1.32574       -2.45595        0.50528
H          0.87317       -1.22110        2.59187
H          0.05686        0.06191        1.68740
H         -0.02764       -0.11489       -0.92200
H          0.72073       -1.51807       -1.70107
H         -0.83061       -2.87362        1.81954
H         -1.59427       -1.48785        2.63289
H         -1.74054       -1.76263       -1.54790
H         -0.92968       -3.03485       -0.60770
H         -3.56029       -1.96141        1.66223
H         -3.01719       -3.29249        0.61773
H         -5.13273       -2.19107       -0.13963
H         -3.89172       -2.14474       -1.38309
H          2.54303        0.69126        2.61375
H          4.81960        0.31026        0.24735
H         -5.30705       -0.07837        1.42489
H         -3.26805       -0.05969       -2.35201
H          2.22491        3.54836       -1.43375
H          2.52263        3.16312        2.85143
H          2.35828        4.60018        0.82856
H         -5.42319        2.39162        1.37737
H         -3.38046        2.41254       -2.40372
H         -4.45658        3.64953       -0.53596
H          6.62364       -0.48379       -1.19317
H          5.57966       -1.92435       -1.73066
H         -2.01029       -0.54370        0.48990
