# Supplementary material for: Quantum Chemical Exploration of Fentanyl and Its Analogs: Conformational Landscapes and Energetics in Solution
Source: ACS Omega. 2025 Nov 27;10(48):58900–14. doi: 10.1021/acsomega.5c07656 (PMC12771126; doi:10.1021/acsomega.5c07656)
Supplement: Supplementary file 1 [file ao5c07656_si_001.zip › xyzs/12_o-Fluoro_acryl/gfn2-109-109-dlpnoccsdt.xyz]

52
gfn2-109-109-wb97xd.log	Energy: -714208.2978802
F         -3.27890        0.00347        1.87032
O         -3.23639       -2.42944       -1.18197
N          1.74292       -1.51302        0.64819
N         -2.22421       -0.46416       -0.64670
C         -0.92926       -1.14976       -0.48904
C          0.25229       -0.27914       -0.91010
C         -0.71880       -1.64824        0.94294
C          1.54741       -1.05967       -0.77160
C          0.60158       -2.38799        1.07701
C          3.07858       -2.17731        0.86311
C          4.12951       -1.20741        1.40013
C         -2.36698        0.86210       -0.13241
C         -3.32122       -1.20913       -0.97693
C          4.42526       -0.04819        0.47813
C         -2.88040        1.07400        1.14580
C         -1.98930        1.97793       -0.87942
C         -4.61365       -0.48314       -1.12072
C          3.89636        1.22047        0.73107
C          5.17824       -0.24512       -0.68500
C         -3.02091        2.33720        1.69407
C         -2.11507        3.25862       -0.35002
C         -2.62827        3.43663        0.93468
C          4.09755        2.26843       -0.16824
C          5.38345        0.79874       -1.58339
C         -5.77050       -1.14494       -1.14243
C          4.83825        2.05891       -1.32969
H         -0.97205       -2.01262       -1.15726
H          0.15551        0.03161       -1.95348
H          0.31427        0.62525       -0.29430
H         -0.72634       -0.79997        1.63776
H         -1.52241       -2.32904        1.23397
H          1.54674       -1.96489       -1.38350
H          2.40481       -0.44692       -1.04635
H          0.78720       -2.67446        2.11266
H          0.64066       -3.27944        0.44556
H          3.37569       -2.61456       -0.09171
H          2.92493       -2.98293        1.58146
H          5.03402       -1.80106        1.56431
H          3.80173       -0.83683        2.37712
H         -1.59900        1.82806       -1.88042
H         -4.59203        0.59809       -1.20898
H          3.31097        1.38498        1.63251
H          5.59479       -1.22796       -0.89117
H         -3.43119        2.44717        2.69178
H         -1.81742        4.11700       -0.94234
H         -2.73027        4.43415        1.34881
H          3.67413        3.24645        0.03967
H          5.96760        0.63005       -2.48309
H          4.99482        2.87208       -2.03177
H         -6.71095       -0.61560       -1.25672
H         -5.80854       -2.22608       -1.04143
H          1.70785       -0.67576        1.24155
