# Supplementary material for: Quantum Chemical Exploration of Fentanyl and Its Analogs: Conformational Landscapes and Energetics in Solution
Source: ACS Omega. 2025 Nov 27;10(48):58900–14. doi: 10.1021/acsomega.5c07656 (PMC12771126; doi:10.1021/acsomega.5c07656)
Supplement: Supplementary file 1 [file ao5c07656_si_001.zip › xyzs/12_o-Fluoro_acryl/gfn2-113-113-dlpnoccsdt.xyz]

52
gfn2-113-113-wb97xd.log	Energy: -714208.3287474
F          2.05228        1.60235       -1.38201
O          2.58387       -2.19769       -1.93477
N         -1.84258       -1.30322        1.01640
N          2.28259       -0.85283       -0.12318
C          0.92978       -1.39747        0.08703
C          0.57087       -1.52767        1.56572
C         -0.13764       -0.57095       -0.63353
C         -0.81392       -2.13522        1.72536
C         -1.50900       -1.19237       -0.44476
C         -3.24343       -1.80726        1.25046
C         -4.23323       -0.66829        1.48845
C          2.64084        0.36190        0.54019
C          3.01579       -1.31162       -1.18221
C         -4.36011        0.28805        0.32620
C          2.49789        1.58933       -0.10493
C          3.12882        0.36250        1.84688
C          4.37511       -0.73033       -1.36345
C         -5.07237       -0.08220       -0.82034
C         -3.71362        1.52699        0.34603
C          2.81438        2.79281        0.50091
C          3.44904        1.55893        2.48137
C          3.29023        2.77088        1.80967
C         -5.12312        0.76043       -1.92782
C         -3.75923        2.37254       -0.76304
C          5.03106       -0.86887       -2.51554
C         -4.46144        1.98971       -1.90404
H          0.94746       -2.39824       -0.34922
H          1.28489       -2.17261        2.08431
H          0.58425       -0.54830        2.05684
H         -0.14738        0.45553       -0.24739
H          0.07081       -0.52664       -1.70524
H         -0.87850       -3.13890        1.29761
H         -1.10168       -2.17415        2.77612
H         -2.28562       -0.59391       -0.91923
H         -1.55118       -2.20979       -0.84147
H         -3.21156       -2.45256        2.12861
H         -3.51567       -2.41153        0.38334
H         -3.93617       -0.12546        2.39206
H         -5.19749       -1.14230        1.69589
H          3.25810       -0.58629        2.35657
H          4.82096       -0.19158       -0.53370
H         -5.58018       -1.04310       -0.84641
H         -3.15886        1.82552        1.23236
H          2.68919        3.71965       -0.04783
H          3.82730        1.54397        3.49766
H          3.54178        3.70488        2.30093
H         -5.67831        0.45893       -2.81099
H         -3.24551        3.32870       -0.73389
H         -4.49767        2.64526       -2.76866
H          6.02555       -0.45305       -2.64148
H          4.59223       -1.39226       -3.36052
H         -1.77855       -0.35991        1.41590
