# Supplementary material for: Quantum Chemical Exploration of Fentanyl and Its Analogs: Conformational Landscapes and Energetics in Solution
Source: ACS Omega. 2025 Nov 27;10(48):58900–14. doi: 10.1021/acsomega.5c07656 (PMC12771126; doi:10.1021/acsomega.5c07656)
Supplement: Supplementary file 1 [file ao5c07656_si_001.zip › xyzs/12_o-Fluoro_acryl/gfn2-116-116-dlpnoccsdt.xyz]

52
gfn2-116-116-wb97xd.log	Energy: -714205.8447135
F         -3.65111       -0.05979        1.76370
O         -2.30008       -2.62734       -0.81726
N          1.93324       -1.90007        0.40094
N         -2.00435       -0.40212       -0.44022
C         -0.57156       -0.52703       -0.10689
C         -0.33442       -1.29487        1.19716
C          0.26870       -1.10255       -1.24824
C          1.14779       -1.31114        1.53504
C          1.73812       -1.10023       -0.85755
C          3.37045       -2.18866        0.75259
C          4.15193       -1.03800        1.38017
C         -2.59973        0.86059       -0.14016
C         -2.76631       -1.47903       -0.78760
C          4.34560        0.17492        0.49966
C         -3.40515        1.01890        0.98506
C         -2.34517        1.98058       -0.93102
C         -4.17994       -1.20631       -1.17630
C          5.05533        0.07551       -0.70221
C          3.79193        1.40785        0.85287
C         -3.97295        2.23392        1.32828
C         -2.89451        3.21578       -0.60151
C         -3.70989        3.34012        0.52383
C          5.18739        1.17775       -1.54299
C          3.92333        2.51531        0.01453
C         -5.07510       -2.19202       -1.23401
C          4.61629        2.40158       -1.18924
H         -0.23314        0.50122        0.05197
H         -0.86325       -0.80852        2.02098
H         -0.70818       -2.31886        1.11002
H         -0.04630       -2.12024       -1.49086
H          0.15648       -0.48794       -2.14528
H          1.52624       -0.29943        1.69380
H          1.35141       -1.91504        2.42031
H          2.35696       -1.55595       -1.63087
H          2.09603       -0.08960       -0.65922
H          3.84220       -2.53472       -0.16905
H          3.33380       -3.02257        1.45608
H          5.12775       -1.47079        1.62662
H          3.69571       -0.74461        2.32925
H         -1.71188        1.86784       -1.80546
H         -4.46240       -0.18709       -1.41996
H          5.49653       -0.87656       -0.98692
H          3.23908        1.49738        1.78457
H         -4.60072        2.30340        2.20975
H         -2.69091        4.07910       -1.22564
H         -4.14459        4.30050        0.77997
H          5.73649        1.08303       -2.47502
H          3.48071        3.46453        0.30134
H          4.71566        3.26030       -1.84611
H         -6.10031       -1.99522       -1.53059
H         -4.80997       -3.21521       -0.98210
H          1.52238       -2.82065        0.21327
