# Supplementary material for: Quantum Chemical Exploration of Fentanyl and Its Analogs: Conformational Landscapes and Energetics in Solution
Source: ACS Omega. 2025 Nov 27;10(48):58900–14. doi: 10.1021/acsomega.5c07656 (PMC12771126; doi:10.1021/acsomega.5c07656)
Supplement: Supplementary file 1 [file ao5c07656_si_001.zip › xyzs/12_o-Fluoro_acryl/gfn2-117-117-dlpnoccsdt.xyz]

52
gfn2-117-117-wb97xd.log	Energy: -714205.8750536
F          2.99856        0.77861       -1.93531
O          2.47782       -2.69274       -0.40759
N         -1.95090       -2.01421       -0.04350
N          2.08279       -0.56716        0.30971
C          0.61516       -0.72098        0.34945
C         -0.00077       -0.86092       -1.04571
C          0.14026       -1.84246        1.27532
C         -1.51732       -0.89309       -0.94647
C         -1.37944       -1.84884        1.33356
C         -3.43292       -2.29006       -0.04876
C         -4.29886       -1.32939        0.76084
C          2.56041        0.77685        0.38618
C          2.91294       -1.58552       -0.05987
C         -4.32057        0.10000        0.27068
C          2.99337        1.44438       -0.75740
C          2.55081        1.47641        1.59258
C          4.37748       -1.31754        0.02322
C         -4.81377        0.40721       -1.00228
C         -3.82074        1.13453        1.06528
C          3.42960        2.75795       -0.73196
C          2.97393        2.80093        1.64307
C          3.41572        3.43834        0.48319
C         -4.78833        1.71586       -1.47769
C         -3.79481        2.44736        0.59367
C          5.25411       -2.09913       -0.60663
C         -4.27365        2.74088       -0.68180
H          0.25079        0.21867        0.77560
H          0.27669       -0.00555       -1.66729
H          0.36322       -1.76965       -1.53430
H          0.49811       -2.81485        0.92944
H          0.51716       -1.68133        2.28869
H         -1.90380        0.03385       -0.52236
H         -1.98048       -1.06451       -1.91863
H         -1.75206       -2.67458        1.94144
H         -1.76449       -0.90705        1.72909
H         -3.54036       -3.29766        0.35694
H         -3.73194       -2.30656       -1.09836
H         -4.01516       -1.36152        1.81605
H         -5.30796       -1.75148        0.69900
H          2.20741        0.96681        2.48744
H          4.71403       -0.47291        0.61623
H         -5.20998       -0.38748       -1.62972
H         -3.43380        0.90744        2.05542
H          3.76476        3.23046       -1.64866
H          2.96400        3.33370        2.58771
H          3.75092        4.46939        0.52030
H         -5.17067        1.93733       -2.46966
H         -3.39738        3.23859        1.22228
H         -4.25088        3.76088       -1.05293
H          6.32025       -1.91030       -0.53263
H          4.93158       -2.94004       -1.21458
H         -1.52831       -2.86417       -0.43232
