# Supplementary material for: Quantum Chemical Exploration of Fentanyl and Its Analogs: Conformational Landscapes and Energetics in Solution
Source: ACS Omega. 2025 Nov 27;10(48):58900–14. doi: 10.1021/acsomega.5c07656 (PMC12771126; doi:10.1021/acsomega.5c07656)
Supplement: Supplementary file 1 [file ao5c07656_si_001.zip › xyzs/12_o-Fluoro_acryl/gfn2-12-12-dlpnoccsdt.xyz]

52
gfn2-12-12-wb97xd.log	Energy: -714203.8472254
F          1.17394       -1.62731       -0.60923
O         -0.30504        0.94017        1.86167
N         -1.76184        1.79691       -0.26245
N          1.48322        0.92456        0.43359
C          1.06185        2.01880       -0.48927
C          0.28897        1.48385       -1.69321
C          0.27218        3.17859        0.15195
C         -1.08621        0.94857       -1.31834
C         -1.20969        3.18785       -0.24033
C         -3.26163        1.75976       -0.34415
C         -3.86796        0.61915        0.47412
C          2.60033        0.17137       -0.05140
C          0.80530        0.48584        1.52705
C         -3.34873       -0.75325        0.11516
C          2.41957       -1.10089       -0.58921
C          3.88831        0.70522       -0.03993
C          1.46555       -0.55847        2.35781
C         -3.64221       -1.33145       -1.12466
C         -2.50262       -1.43683        0.99213
C          3.46852       -1.85201       -1.09045
C          4.95823       -0.02627       -0.54543
C          4.74803       -1.30308       -1.06716
C         -3.07779       -2.55153       -1.48914
C         -1.93051       -2.65592        0.62974
C          0.74543       -1.34237        3.16011
C         -2.21160       -3.21330       -0.61623
H          2.00790        2.42226       -0.85075
H          0.19487        2.30781       -2.40648
H          0.83944        0.68776       -2.20067
H          0.38270        3.17973        1.23582
H          0.70065        4.11364       -0.21560
H         -1.73565        0.92707       -2.19306
H         -1.01714       -0.05988       -0.91060
H         -1.79117        3.75750        0.48411
H         -1.37246        3.61570       -1.23169
H         -3.53219        1.69372       -1.39915
H         -3.62926        2.70965        0.04544
H         -4.94972        0.67334        0.31408
H         -3.68656        0.81353        1.53596
H          4.03976        1.69712        0.37421
H          2.54247       -0.67144        2.28919
H         -4.30111       -0.81149       -1.81578
H         -2.27470       -0.99860        1.95960
H          3.27644       -2.84113       -1.49117
H          5.95628        0.39757       -0.52633
H          5.58124       -1.87719       -1.45826
H         -3.30866       -2.98540       -2.45752
H         -1.26012       -3.16245        1.31820
H         -1.76350       -4.15897       -0.90567
H          1.22481       -2.10194        3.76916
H         -0.33498       -1.25103        3.22572
H         -1.46396        1.39533        0.64805
