# Supplementary material for: Quantum Chemical Exploration of Fentanyl and Its Analogs: Conformational Landscapes and Energetics in Solution
Source: ACS Omega. 2025 Nov 27;10(48):58900–14. doi: 10.1021/acsomega.5c07656 (PMC12771126; doi:10.1021/acsomega.5c07656)
Supplement: Supplementary file 1 [file ao5c07656_si_001.zip › xyzs/12_o-Fluoro_acryl/gfn2-121-121-dlpnoccsdt.xyz]

52
gfn2-121-121-wb97xd.log	Energy: -714206.0220037
F         -3.73921       -2.02258       -0.47151
O         -1.21097        1.53363       -2.11330
N          1.94940       -1.35316       -0.72788
N         -2.07510        0.17936       -0.50135
C         -0.84166       -0.61263       -0.33021
C         -0.37705       -1.31323       -1.60676
C          0.29670        0.20016        0.29034
C          0.83975       -2.17736       -1.31619
C          1.49535       -0.69532        0.54631
C          3.21025       -2.15709       -0.54080
C          4.46588       -1.36488       -0.89989
C         -3.05812        0.00694        0.51950
C         -2.16903        1.20032       -1.40023
C          4.68292       -0.13272       -0.05388
C         -3.87584       -1.12016        0.52599
C         -3.19974        0.93132        1.55374
C         -3.49612        1.87076       -1.52003
C          4.36808        1.13658       -0.54682
C          5.13944       -0.25023        1.26386
C         -4.82045       -1.34675        1.51108
C         -4.14835        0.73094        2.55312
C         -4.95465       -0.40632        2.53127
C          4.48822        2.26568        0.26416
C          5.26276        0.87452        2.07559
C         -3.61379        3.05301       -2.12404
C          4.93220        2.13680        1.57871
H         -1.11077       -1.39468        0.38642
H         -1.16730       -1.96150       -1.99387
H         -0.12638       -0.58364       -2.38040
H          0.58307        1.02587       -0.36788
H         -0.01968        0.62307        1.24795
H          0.62586       -2.96682       -0.59100
H          1.22495       -2.62703       -2.23157
H          2.33471       -0.12852        0.94632
H          1.25480       -1.50892        1.23552
H          3.13429       -3.03026       -1.18914
H          3.22137       -2.49405        0.49713
H          4.41926       -1.09027       -1.95899
H          5.30441       -2.05794       -0.78101
H         -2.56163        1.80963        1.55718
H         -4.36738        1.36886       -1.11184
H          4.01283        1.23908       -1.56932
H          5.38788       -1.23285        1.65727
H         -5.43634       -2.23837        1.47093
H         -4.25379        1.45972        3.34940
H         -5.69266       -0.56761        3.30987
H          4.23345        3.24404       -0.13202
H          5.61640        0.76774        3.09670
H          5.02502        3.01355        2.21226
H         -4.58279        3.53094       -2.22589
H         -2.74912        3.57459       -2.52526
H          2.14957       -0.60584       -1.40322
