# Supplementary material for: Quantum Chemical Exploration of Fentanyl and Its Analogs: Conformational Landscapes and Energetics in Solution
Source: ACS Omega. 2025 Nov 27;10(48):58900–14. doi: 10.1021/acsomega.5c07656 (PMC12771126; doi:10.1021/acsomega.5c07656)
Supplement: Supplementary file 1 [file ao5c07656_si_001.zip › xyzs/12_o-Fluoro_acryl/gfn2-123-123-dlpnoccsdt.xyz]

52
gfn2-123-123-wb97xd.log	Energy: -714202.3420498
F          4.54427       -0.71558        1.65122
O          0.39850        1.21644        1.02587
N         -1.18079       -0.90792        0.43596
N          2.21995        0.01211        0.34957
C          1.63112       -1.35181        0.45061
C          0.80712       -1.60875        1.73289
C          0.83913       -1.75501       -0.79583
C         -0.66738       -1.88490        1.44271
C         -0.53126       -1.09455       -0.91049
C         -2.66978       -0.88826        0.36545
C         -3.18756        0.23207       -0.53412
C          3.48632        0.04862       -0.31361
C          1.59126        1.17236        0.66861
C         -4.69395        0.30229       -0.45187
C          4.64380       -0.33892        0.35673
C          3.59267        0.43960       -1.64709
C          2.40365        2.42003        0.62283
C         -5.31739        1.03730        0.56197
C         -5.49033       -0.39802       -1.36290
C          5.88608       -0.34307       -0.25123
C          4.83270        0.45072       -2.28026
C          5.97455        0.05842       -1.58326
C         -6.70716        1.07461        0.66196
C         -6.88114       -0.36344       -1.26597
C          1.81516        3.61580        0.60128
C         -7.49344        0.37340       -0.25267
H          2.50662       -2.00010        0.48459
H          1.20873       -2.49150        2.23465
H          0.90190       -0.77470        2.42943
H          1.40806       -1.53320       -1.70208
H          0.71992       -2.84153       -0.75337
H         -0.83383       -2.88633        1.04036
H         -1.26520       -1.76988        2.34715
H         -0.46130       -0.10277       -1.35994
H         -1.19747       -1.70973       -1.51757
H         -3.02825       -0.74550        1.38724
H         -2.99219       -1.87113        0.01085
H         -2.88491        0.05896       -1.57036
H         -2.74820        1.18143       -0.20847
H          2.69273        0.74107       -2.17414
H          3.48487        2.33418        0.61804
H         -4.70755        1.58604        1.27548
H         -5.01647       -0.97147       -2.15566
H          6.76023       -0.64809        0.31334
H          4.90528        0.76199       -3.31659
H          6.94216        0.06347       -2.07368
H         -7.17624        1.65324        1.45210
H         -7.48571       -0.90975       -1.98377
H         -8.57611        0.40355       -0.17744
H          2.40800        4.52459        0.58683
H          0.73362        3.71786        0.59063
H         -0.84414        0.01789        0.76123
