# Supplementary material for: Quantum Chemical Exploration of Fentanyl and Its Analogs: Conformational Landscapes and Energetics in Solution
Source: ACS Omega. 2025 Nov 27;10(48):58900–14. doi: 10.1021/acsomega.5c07656 (PMC12771126; doi:10.1021/acsomega.5c07656)
Supplement: Supplementary file 1 [file ao5c07656_si_001.zip › xyzs/12_o-Fluoro_acryl/gfn2-124-124-dlpnoccsdt.xyz]

52
gfn2-124-124-wb97xd.log	Energy: -714205.8164379
F         -3.32529       -1.53138       -1.91242
O         -2.21004        2.68373       -0.30844
N          1.61501        0.36450        0.21570
N         -2.68892        0.46694       -0.11947
C         -1.27935        0.04427       -0.00191
C         -0.42489        0.41654       -1.21238
C         -0.62589        0.53171        1.29301
C          0.98099       -0.13883       -1.04974
C          0.78762       -0.01258        1.41111
C          3.02933       -0.10375        0.38260
C          3.98055        0.49219       -0.65194
C         -3.65858       -0.53140        0.19807
C         -3.04994        1.77194       -0.27970
C          5.40197        0.11194       -0.30750
C         -3.95338       -1.54069       -0.71505
C         -4.30524       -0.54895        1.43312
C         -4.50358        2.05251       -0.46264
C          6.14852        0.88351        0.58896
C          5.97964       -1.04076       -0.84801
C         -4.86340       -2.54634       -0.44261
C         -5.23169       -1.54546        1.72923
C         -5.50752       -2.54174        0.79363
C          7.44683        0.51316        0.93571
C          7.27805       -1.41476       -0.50308
C         -4.98535        3.28617       -0.31320
C          8.01527       -0.63826        0.39035
H         -1.31882       -1.04845        0.04252
H         -0.85049       -0.01008       -2.12411
H         -0.37609        1.50099       -1.33586
H         -0.60410        1.62446        1.32100
H         -1.19487        0.18072        2.15855
H          0.98774       -1.22982       -0.97851
H          1.60848        0.16955       -1.88419
H          1.29046        0.38840        2.29135
H          0.80038       -1.10473        1.45766
H          3.00857       -1.19507        0.33174
H          3.33416        0.19702        1.38691
H          3.87222        1.58225       -0.65192
H          3.74101        0.12719       -1.65371
H         -4.07675        0.23281        2.15077
H         -5.15966        1.23041       -0.72937
H          5.70885        1.78178        1.01528
H          5.40856       -1.64743       -1.54635
H         -5.06110       -3.30879       -1.18789
H         -5.73333       -1.54564        2.69079
H         -6.22598       -3.32186        1.02182
H          8.01540        1.12493        1.62970
H          7.71397       -2.31086       -0.93441
H          9.02725       -0.92644        0.65786
H         -6.04019        3.49273       -0.46297
H         -4.34317        4.11660       -0.03268
H          1.63316        1.38924        0.16351
