# Supplementary material for: Quantum Chemical Exploration of Fentanyl and Its Analogs: Conformational Landscapes and Energetics in Solution
Source: ACS Omega. 2025 Nov 27;10(48):58900–14. doi: 10.1021/acsomega.5c07656 (PMC12771126; doi:10.1021/acsomega.5c07656)
Supplement: Supplementary file 1 [file ao5c07656_si_001.zip › xyzs/12_o-Fluoro_acryl/gfn2-125-125-dlpnoccsdt.xyz]

52
gfn2-125-125-wb97xd.log	Energy: -714205.2747968
F          3.95303       -0.36522        1.95948
O          2.47923        2.68724        0.10242
N         -1.61256        0.93163        0.09083
N          2.63260        0.45767       -0.33417
C          1.17464        0.22660       -0.29654
C          0.58569        0.41519        1.10525
C          0.40564        1.04213       -1.33809
C         -0.89848        0.08558        1.10351
C         -1.07136        0.68433       -1.28695
C         -3.10924        0.83811        0.17337
C         -3.67274       -0.54449       -0.14138
C          3.44490       -0.71696       -0.32003
C          3.17873        1.69305       -0.14024
C         -5.18011       -0.49702       -0.03994
C          4.08201       -1.12695        0.84882
C          3.57821       -1.51365       -1.45690
C          4.65933        1.80272       -0.28026
C         -5.95637       -0.15688       -1.15227
C         -5.82053       -0.75409        1.17608
C          4.85171       -2.27586        0.91285
C          4.33711       -2.67918       -1.41596
C          4.97521       -3.05654       -0.23397
C         -7.34490       -0.07964       -1.05379
C         -7.20899       -0.67790        1.27845
C          5.31438        2.86210        0.19388
C         -7.97522       -0.34041        0.16291
H          1.05358       -0.82755       -0.56302
H          1.08024       -0.25552        1.81271
H          0.73785        1.44249        1.44798
H          0.52867        2.11353       -1.16399
H          0.77547        0.81528       -2.34140
H         -1.07198       -0.95686        0.82939
H         -1.35503        0.28417        2.07387
H         -1.65472        1.29248       -1.97916
H         -1.23328       -0.37199       -1.51022
H         -3.49607        1.58103       -0.52756
H         -3.37679        1.14204        1.18775
H         -3.28147       -1.28332        0.56299
H         -3.38598       -0.85079       -1.15073
H          3.07883       -1.20557       -2.37020
H          5.19181        1.00228       -0.78405
H         -5.46795        0.04501       -2.10240
H         -5.22643       -1.01936        2.04706
H          5.33523       -2.54704        1.84487
H          4.43504       -3.28915       -2.30740
H          5.57238       -3.96161       -0.20071
H         -7.93422        0.18124       -1.92775
H         -7.69235       -0.88482        2.22858
H         -9.05664       -0.28341        0.24056
H          6.39011        2.94752        0.07874
H          4.79702        3.66511        0.71176
H         -1.39242        1.90737        0.31811
