# Supplementary material for: Quantum Chemical Exploration of Fentanyl and Its Analogs: Conformational Landscapes and Energetics in Solution
Source: ACS Omega. 2025 Nov 27;10(48):58900–14. doi: 10.1021/acsomega.5c07656 (PMC12771126; doi:10.1021/acsomega.5c07656)
Supplement: Supplementary file 1 [file ao5c07656_si_001.zip › xyzs/12_o-Fluoro_acryl/gfn2-131-131-dlpnoccsdt.xyz]

52
gfn2-131-131-wb97xd.log	Energy: -714204.0835642
F         -3.91630       -0.37167       -2.07916
O         -2.17085        2.64490       -0.61817
N          1.65629        0.48436        0.23714
N         -2.66039        0.57567        0.20216
C         -1.24376        0.19421        0.38863
C         -0.49580        0.05795       -0.93889
C         -0.48481        1.10675        1.35033
C          0.92481       -0.42793       -0.70449
C          0.93004        0.58918        1.54761
C          3.08058        0.07043        0.45740
C          3.93632        0.17884       -0.80224
C         -3.59409       -0.50432        0.25569
C         -3.01363        1.79844       -0.28518
C          5.38188       -0.09148       -0.45505
C         -4.19605       -0.98352       -0.90441
C         -3.87880       -1.14928        1.45832
C         -4.45664        2.16338       -0.39204
C          5.89422       -1.39122       -0.51182
C          6.21961        0.94577       -0.03294
C         -5.08099       -2.04763       -0.89955
C         -4.75451       -2.22994        1.48926
C         -5.35853       -2.67477        0.31287
C          7.21750       -1.65022       -0.15640
C          7.54337        0.69084        0.32199
C         -5.36248        1.99346        0.57002
C          8.04595       -0.60909        0.26159
H         -1.28078       -0.79692        0.84941
H         -0.99686       -0.67134       -1.58136
H         -0.47631        1.01617       -1.46507
H         -0.44871        2.13078        0.97252
H         -0.97609        1.12146        2.32688
H          0.94770       -1.41952       -0.24456
H          1.47819       -0.45512       -1.64160
H          1.50673        1.26205        2.18248
H          0.94274       -0.41349        1.98314
H          3.05580       -0.95244        0.84084
H          3.47284        0.72918        1.23496
H          3.83232        1.18544       -1.22165
H          3.60464       -0.53979       -1.55556
H         -3.40881       -0.78796        2.36778
H         -4.69773        2.71256       -1.29834
H          5.25185       -2.20474       -0.83957
H          5.83136        1.96011        0.01437
H         -5.53162       -2.37539       -1.82985
H         -4.97047       -2.72014        2.43242
H         -6.04654       -3.51326        0.33446
H          7.60155       -2.66454       -0.20897
H          8.18276        1.50769        0.64303
H          9.07738       -0.80863        0.53556
H         -6.36848        2.38476        0.45339
H         -5.13430        1.48005        1.49972
H          1.66799        1.41958       -0.18584
