# Supplementary material for: Quantum Chemical Exploration of Fentanyl and Its Analogs: Conformational Landscapes and Energetics in Solution
Source: ACS Omega. 2025 Nov 27;10(48):58900–14. doi: 10.1021/acsomega.5c07656 (PMC12771126; doi:10.1021/acsomega.5c07656)
Supplement: Supplementary file 1 [file ao5c07656_si_001.zip › xyzs/12_o-Fluoro_acryl/gfn2-134-134-dlpnoccsdt.xyz]

52
gfn2-134-134-wb97xd.log	Energy: -714208.1114848
F          3.58931        0.36909        2.00800
O          3.13195       -2.91238       -0.04033
N         -1.48129       -0.14790        0.13857
N          2.76371       -0.69756       -0.40961
C          1.30648       -0.90642       -0.35151
C          0.75745       -0.73179        1.06534
C          0.54148        0.00585       -1.30590
C         -0.73231       -1.02317        1.10117
C         -0.94646       -0.30353       -1.25439
C         -2.95412       -0.41216        0.23332
C         -3.79537        0.58772       -0.55543
C          3.26972        0.63626       -0.31700
C          3.58660       -1.77244       -0.21990
C         -5.25783        0.38005       -0.23712
C          3.66136        1.16064        0.91347
C          3.37655        1.45483       -1.44144
C          5.05324       -1.51964       -0.28330
C         -5.84072        1.00370        0.87092
C         -6.04225       -0.46975       -1.02247
C          4.14252        2.45053        1.05628
C          3.85130        2.75760       -1.32468
C          4.23185        3.25384       -0.07792
C         -7.18093        0.78594        1.18582
C         -7.38332       -0.69071       -0.71002
C          5.92348       -2.41305        0.18717
C         -7.95631       -0.06295        0.39544
H          1.14688       -1.94054       -0.66421
H          1.25239       -1.41762        1.75729
H          0.93928        0.29167        1.41380
H          0.69436        1.05902       -1.04573
H          0.87625       -0.13689       -2.33652
H         -0.94817       -2.05378        0.80721
H         -1.14833       -0.84032        2.09211
H         -1.49379        0.38027       -1.90094
H         -1.16251       -1.33283       -1.55223
H         -3.20240       -0.35716        1.29508
H         -3.11295       -1.43582       -0.11415
H         -3.63706        0.46135       -1.62922
H         -3.49272        1.60509       -0.28409
H          3.08677        1.05529       -2.40751
H          5.39819       -0.58998       -0.72404
H         -5.23943        1.66643        1.48838
H         -5.59936       -0.95896       -1.88632
H          4.43994        2.80755        2.03603
H          3.92853        3.38279       -2.20752
H          4.60554        4.26800        0.01558
H         -7.62059        1.28107        2.04642
H         -7.98058       -1.35071       -1.33193
H         -9.00103       -0.23137        0.63815
H          6.99169       -2.22991        0.13091
H          5.59414       -3.34220        0.64407
H         -1.32580        0.82692        0.42004
