# Supplementary material for: Quantum Chemical Exploration of Fentanyl and Its Analogs: Conformational Landscapes and Energetics in Solution
Source: ACS Omega. 2025 Nov 27;10(48):58900–14. doi: 10.1021/acsomega.5c07656 (PMC12771126; doi:10.1021/acsomega.5c07656)
Supplement: Supplementary file 1 [file ao5c07656_si_001.zip › xyzs/12_o-Fluoro_acryl/gfn2-137-137-dlpnoccsdt.xyz]

52
gfn2-137-137-wb97xd.log	Energy: -714202.7656940
F          3.21347        0.10580        2.15989
O         -0.63642        0.72945       -0.47846
N         -1.75374       -1.75090       -0.26598
N          1.42603       -0.08819        0.06036
C          0.97474       -1.42902        0.52405
C         -0.16162       -1.38648        1.57330
C          0.65063       -2.39681       -0.62091
C         -1.40218       -2.15442        1.12760
C         -0.72703       -2.22553       -1.25785
C         -3.13326       -2.12644       -0.69387
C         -4.22094       -1.38239        0.08105
C          2.83381        0.01558       -0.16678
C          0.59158        0.89076       -0.36634
C         -4.00578        0.11390        0.09599
C          3.71852        0.09471        0.90491
C          3.35929       -0.00019       -1.45730
C          1.13481        2.24317       -0.68397
C         -4.13572        0.86174       -1.08034
C         -3.61550        0.76811        1.26796
C          5.08836        0.17331        0.73229
C          4.73429        0.08623       -1.65906
C          5.59563        0.17180       -0.56631
C         -3.88266        2.23133       -1.08388
C         -3.36178        2.14005        1.26836
C          1.87545        2.96994        0.15071
C         -3.49335        2.87489        0.09191
H          1.85934       -1.83442        1.01325
H          0.19060       -1.83884        2.50239
H         -0.43768       -0.35570        1.80608
H          1.41050       -2.32381       -1.40312
H          0.72606       -3.40363       -0.20067
H         -1.25610       -3.23673        1.12753
H         -2.24373       -1.91795        1.77713
H         -0.72167       -1.48771       -2.06163
H         -1.07602       -3.17863       -1.65839
H         -3.22901       -3.20767       -0.57234
H         -3.19347       -1.88543       -1.75781
H         -4.29217       -1.76074        1.10400
H         -5.16556       -1.62672       -0.41489
H          2.67548       -0.06961       -2.29763
H          0.75866        2.66041       -1.61429
H         -4.43609        0.36472       -1.99953
H         -3.50283        0.19631        2.18559
H          5.73628        0.24017        1.59924
H          5.13101        0.08157       -2.66842
H          6.66768        0.23619       -0.71923
H         -3.98927        2.79738       -2.00439
H         -3.05795        2.63208        2.18741
H         -3.29353        3.94202        0.08905
H          2.14029        3.99319       -0.09674
H          2.22391        2.58305        1.10429
H         -1.66444       -0.71902       -0.28801
