# Supplementary material for: Quantum Chemical Exploration of Fentanyl and Its Analogs: Conformational Landscapes and Energetics in Solution
Source: ACS Omega. 2025 Nov 27;10(48):58900–14. doi: 10.1021/acsomega.5c07656 (PMC12771126; doi:10.1021/acsomega.5c07656)
Supplement: Supplementary file 1 [file ao5c07656_si_001.zip › xyzs/12_o-Fluoro_acryl/gfn2-142-142-dlpnoccsdt.xyz]

52
gfn2-142-142-wb97xd.log	Energy: -714205.9859220
F          1.85042        1.82499       -1.68449
O          2.35866       -2.71509       -0.72670
N         -1.90583       -1.96008        0.38601
N          2.08866       -0.50943       -0.23152
C          0.64021       -0.61680        0.03145
C         -0.16415       -1.13037       -1.16389
C          0.33722       -1.42964        1.29382
C         -1.64740       -1.11330       -0.82943
C         -1.15696       -1.43100        1.57338
C         -3.36057       -2.23505        0.66925
C         -4.14532       -1.09688        1.31506
C          2.70287        0.70225        0.20681
C          2.84425       -1.58047       -0.60845
C         -4.28415        0.15647        0.48176
C          2.55717        1.87307       -0.53289
C          3.42774        0.75915        1.39660
C          4.27892       -1.31566       -0.91920
C         -3.72791        1.36386        0.91136
C         -4.94702        0.12180       -0.75009
C          3.10874        3.07737       -0.13377
C          3.99992        1.95705        1.81679
C          3.83862        3.11249        1.05335
C         -3.81178        2.50980        0.11997
C         -5.03158        1.26271       -1.54414
C          5.15639       -2.31548       -1.00174
C         -4.45909        2.46087       -1.11321
H          0.31326        0.41087        0.21877
H         -0.00470       -0.48534       -2.03160
H          0.13969       -2.14457       -1.43304
H          0.69581       -2.45662        1.18007
H          0.84349       -0.98609        2.15568
H         -1.99430       -0.10476       -0.60245
H         -2.24425       -1.52386       -1.64405
H         -1.40560       -2.06519        2.42527
H         -1.52434       -0.41954        1.75729
H         -3.36644       -3.09815        1.33765
H         -3.80143       -2.53260       -0.28401
H         -3.72168       -0.85292        2.29286
H         -5.13750       -1.52085        1.50520
H          3.54116       -0.14919        1.98018
H          4.59036       -0.29017       -1.08949
H         -3.21045        1.40302        1.86658
H         -5.38906       -0.80975       -1.09507
H          2.97002        3.96155       -0.74612
H          4.56698        1.98767        2.74079
H          4.28007        4.04840        1.37905
H         -3.36820        3.43831        0.46675
H         -5.54526        1.21831       -2.49982
H         -4.52167        3.34983       -1.73334
H          6.19607       -2.12381       -1.24683
H          4.86175       -3.34577       -0.82168
H         -1.50334       -2.87983        0.17715
