# Supplementary material for: Quantum Chemical Exploration of Fentanyl and Its Analogs: Conformational Landscapes and Energetics in Solution
Source: ACS Omega. 2025 Nov 27;10(48):58900–14. doi: 10.1021/acsomega.5c07656 (PMC12771126; doi:10.1021/acsomega.5c07656)
Supplement: Supplementary file 1 [file ao5c07656_si_001.zip › xyzs/12_o-Fluoro_acryl/gfn2-143-143-dlpnoccsdt.xyz]

52
gfn2-143-143-wb97xd.log	Energy: -714204.1724572
F         -3.68561        1.73722       -0.94970
O         -1.09506        0.05803        2.64932
N          1.96402        1.49944       -0.26145
N         -2.03480        0.12916        0.57340
C         -0.82097        0.65517       -0.08572
C         -0.35985        2.00102        0.47310
C          0.32422       -0.35991       -0.09452
C          0.85074        2.50713       -0.29526
C          1.50936        0.19763       -0.86151
C          3.21886        2.02316       -0.91214
C          4.47839        1.63883       -0.13801
C         -3.01093       -0.43012       -0.30649
C         -2.07970       -0.10766        1.91398
C          4.69957        0.14925       -0.02069
C         -3.82018        0.39726       -1.07966
C         -3.14996       -1.80966       -0.45123
C         -3.36547       -0.53704        2.53891
C          5.16711       -0.58517       -1.11652
C          4.37809       -0.53061        1.15756
C         -4.75894       -0.09895       -1.96621
C         -4.09345       -2.33536       -1.32984
C         -4.89492       -1.48113       -2.08599
C          5.29690       -1.96957       -1.04028
C          4.50452       -1.91790        1.23695
C         -4.52945        0.08790        2.36794
C          4.96106       -2.64113        0.13686
H         -1.11564        0.82126       -1.12632
H         -1.15580        2.74393        0.37621
H         -0.10421        1.91361        1.53166
H          0.62795       -0.60650        0.92704
H          0.00608       -1.28319       -0.58685
H          0.62975        2.68414       -1.35117
H          1.23599        3.42520        0.14877
H          2.35287       -0.49106       -0.84254
H          1.25424        0.41901       -1.90120
H          3.13204        3.10922       -0.95137
H          3.23275        1.63755       -1.93307
H          4.43217        2.09161        0.85806
H          5.31426        2.10497       -0.66852
H         -2.51596       -2.46188        0.14155
H         -3.25658       -1.33559        3.26801
H          5.42035       -0.06636       -2.03779
H          4.01509        0.03019        2.01554
H         -5.36971        0.58784       -2.54179
H         -4.19752       -3.41058       -1.42732
H         -5.62857       -1.88656       -2.77467
H          5.65982       -2.52621       -1.89911
H          4.24573       -2.43144        2.15801
H          5.06015       -3.72064        0.19598
H         -5.40362       -0.20641        2.94056
H         -4.64665        0.91533        1.67341
H          2.17149        1.32419        0.72862
