# Supplementary material for: Quantum Chemical Exploration of Fentanyl and Its Analogs: Conformational Landscapes and Energetics in Solution
Source: ACS Omega. 2025 Nov 27;10(48):58900–14. doi: 10.1021/acsomega.5c07656 (PMC12771126; doi:10.1021/acsomega.5c07656)
Supplement: Supplementary file 1 [file ao5c07656_si_001.zip › xyzs/12_o-Fluoro_acryl/gfn2-152-152-dlpnoccsdt.xyz]

52
gfn2-152-152-wb97xd.log	Energy: -714202.2335597
F         -3.83582        0.27138        2.07658
O         -0.97982       -2.38398       -0.43694
N          1.47213       -1.40288        0.20234
N         -1.90934       -0.39914        0.21334
C         -0.79446        0.08892        1.07115
C         -0.17893       -0.98318        1.99970
C          0.29289        0.80876        0.26916
C          1.28824       -1.26672        1.67947
C          1.17438       -0.12585       -0.54706
C          2.75431       -2.06631       -0.20093
C          4.02198       -1.51221        0.44905
C         -2.90243        0.59073       -0.06609
C         -1.93973       -1.58962       -0.43961
C          4.37769       -0.09331        0.06846
C         -3.85424        0.92550        0.89377
C         -2.92579        1.26606       -1.28526
C         -3.20608       -1.95013       -1.13607
C          4.81372        0.19960       -1.22912
C          4.24425        0.95430        0.98332
C         -4.81756        1.89386        0.67612
C         -3.88950        2.24023       -1.53190
C         -4.83074        2.55304       -0.55214
C          5.08744        1.51094       -1.60947
C          4.51776        2.26962        0.60678
C         -3.23032       -2.92242       -2.04754
C          4.93450        2.55260       -0.69255
H         -1.27061        0.83978        1.70153
H         -0.21746       -0.61689        3.02761
H         -0.75905       -1.90610        1.96840
H         -0.14961        1.54573       -0.40577
H          0.90826        1.36230        0.98563
H          1.93793       -0.46492        2.03011
H          1.61234       -2.20347        2.13501
H          0.68906       -0.43250       -1.47571
H          2.11389        0.36309       -0.79451
H          2.80443       -1.99732       -1.29014
H          2.64284       -3.11737        0.07275
H          4.82181       -2.18649        0.12519
H          3.95651       -1.60616        1.53650
H         -2.18390        1.01019       -2.03538
H         -4.11127       -1.41175       -0.87675
H          4.92698       -0.60730       -1.94908
H          3.91462        0.74143        1.99691
H         -5.54097        2.11632        1.45259
H         -3.90175        2.75618       -2.48570
H         -5.58147        3.31347       -0.73911
H          5.42123        1.72137       -2.62118
H          4.40325        3.07194        1.32956
H          5.14524        3.57571       -0.98840
H         -4.15752       -3.19638       -2.54041
H         -2.33031       -3.46168       -2.32936
H          0.70252       -2.03207       -0.08939
