# Supplementary material for: Quantum Chemical Exploration of Fentanyl and Its Analogs: Conformational Landscapes and Energetics in Solution
Source: ACS Omega. 2025 Nov 27;10(48):58900–14. doi: 10.1021/acsomega.5c07656 (PMC12771126; doi:10.1021/acsomega.5c07656)
Supplement: Supplementary file 1 [file ao5c07656_si_001.zip › xyzs/12_o-Fluoro_acryl/gfn2-153-153-dlpnoccsdt.xyz]

52
gfn2-153-153-wb97xd.log	Energy: -714204.1832253
F         -2.62051        0.38212       -2.30226
O         -0.96026        1.69877        1.94151
N          1.90187       -1.43675        0.54547
N         -1.99520        0.39042        0.38764
C         -0.81097       -0.45766        0.13897
C          0.40252        0.32056       -0.36823
C         -0.44650       -1.32054        1.34982
C          1.53362       -0.64369       -0.67841
C          0.72414       -2.23468        1.02624
C          3.12108       -2.29592        0.32796
C          4.39503       -1.62958        0.84418
C         -3.23460       -0.13808       -0.08457
C         -1.96241        1.43573        1.25994
C          4.71296       -0.31311        0.17537
C         -3.52329       -0.15001       -1.44627
C         -4.16601       -0.69426        0.79084
C         -3.15115        2.33122        1.37349
C          5.23942       -0.28651       -1.12115
C          4.42469        0.89849        0.80988
C         -4.69810       -0.67575       -1.95280
C         -5.36085       -1.22137        0.30816
C         -5.62503       -1.21270       -1.06072
C          5.46098        0.92392       -1.77297
C          4.64251        2.11332        0.15879
C         -3.75890        2.90558        0.33646
C          5.15840        2.12877       -1.13546
H         -1.11530       -1.13427       -0.66506
H          0.15261        0.85703       -1.28707
H          0.73993        1.05135        0.37092
H         -0.18994       -0.68656        2.20319
H         -1.29658       -1.94651        1.63555
H          1.25240       -1.37585       -1.43960
H          2.42482       -0.11203       -1.00959
H          1.04732       -2.78439        1.91071
H          0.48669       -2.94390        0.22906
H          3.17600       -2.50849       -0.74103
H          2.95511       -3.23238        0.86069
H          5.20402       -2.34659        0.67464
H          4.30559       -1.48934        1.92668
H         -3.94417       -0.69767        1.85357
H         -3.40920        2.59603        2.39541
H          5.46713       -1.22297       -1.62435
H          4.01669        0.88992        1.81780
H         -4.87886       -0.65579       -3.02187
H         -6.08091       -1.64354        1.00073
H         -6.55294       -1.62600       -1.44143
H          5.86909        0.92880       -2.77919
H          4.40850        3.04549        0.66410
H          5.32868        3.07258       -1.64431
H         -4.54578        3.63696        0.49317
H         -3.48580        2.68299       -0.69155
H          2.11966       -0.76228        1.28838
