# Supplementary material for: Quantum Chemical Exploration of Fentanyl and Its Analogs: Conformational Landscapes and Energetics in Solution
Source: ACS Omega. 2025 Nov 27;10(48):58900–14. doi: 10.1021/acsomega.5c07656 (PMC12771126; doi:10.1021/acsomega.5c07656)
Supplement: Supplementary file 1 [file ao5c07656_si_001.zip › xyzs/12_o-Fluoro_acryl/gfn2-154-154-dlpnoccsdt.xyz]

52
gfn2-154-154-wb97xd.log	Energy: -714204.2100388
F         -3.77549       -0.45258       -1.68132
O         -2.22045       -2.76231        0.83767
N          1.99380       -1.89394       -0.39866
N         -1.99646       -0.52881        0.44221
C         -0.55704       -0.61757        0.11777
C          0.29791       -1.17484        1.25607
C         -0.29637       -1.37123       -1.18946
C          1.76670       -1.11457        0.86739
C          1.18459       -1.33096       -1.52909
C          3.44245       -2.11472       -0.75310
C          4.16875       -0.92844       -1.38067
C         -2.63440        0.68566        0.04378
C         -2.71886       -1.62760        0.80083
C          4.31167        0.29042       -0.49862
C         -3.50486        0.70992       -1.04231
C         -2.35233        1.89031        0.68637
C         -4.14567       -1.47014        1.20778
C          5.03558        0.22143        0.69697
C          3.69786        1.49693       -0.84364
C         -4.11604        1.87132       -1.48174
C         -2.94268        3.07446        0.25638
C         -3.82745        3.06383       -0.82236
C          5.12375        1.32690        1.53926
C          3.78442        2.60732       -0.00337
C         -4.59682       -0.55486        2.06440
C          4.49260        2.52337        1.19397
H         -0.24442        0.41957       -0.03415
H          0.16243       -0.57427        2.15941
H          0.02128       -2.20583        1.48770
H         -0.63301       -2.40845       -1.10657
H         -0.84396       -0.90041       -2.01044
H          2.08800       -0.08954        0.68082
H          2.40024       -1.55590        1.63721
H          1.41039       -1.92280       -2.41711
H          1.52317       -0.30483       -1.68413
H          3.44336       -2.94851       -1.45771
H          3.93161       -2.43941        0.16722
H          3.69679       -0.65438       -2.32771
H          5.16212       -1.31659       -1.63125
H         -1.66887        1.88423        1.52992
H         -4.79268       -2.26169        0.83929
H          5.52354       -0.70962        0.97498
H          3.13311        1.56240       -1.77018
H         -4.79478        1.83397       -2.32671
H         -2.71775        4.00386        0.76834
H         -4.29455        3.98432       -1.15601
H          5.68527        1.25619        2.46601
H          3.29492        3.53525       -0.28354
H          4.55758        3.38437        1.85214
H         -5.63114       -0.57190        2.39386
H         -3.95805        0.22274        2.47359
H          1.62453       -2.83362       -0.21911
