# Supplementary material for: Quantum Chemical Exploration of Fentanyl and Its Analogs: Conformational Landscapes and Energetics in Solution
Source: ACS Omega. 2025 Nov 27;10(48):58900–14. doi: 10.1021/acsomega.5c07656 (PMC12771126; doi:10.1021/acsomega.5c07656)
Supplement: Supplementary file 1 [file ao5c07656_si_001.zip › xyzs/12_o-Fluoro_acryl/gfn2-157-157-dlpnoccsdt.xyz]

52
gfn2-157-157-wb97xd.log	Energy: -714205.3748470
F         -3.16717       -1.27590       -2.14116
O         -2.49207        2.75985        0.09030
N          1.58709        0.96846        0.10447
N         -2.67358        0.49726       -0.08486
C         -1.21731        0.25553       -0.08777
C         -0.48752        0.93840       -1.24640
C         -0.56895        0.59525        1.25842
C          0.98821        0.57156       -1.21358
C          0.91089        0.24873        1.23431
C          3.08579        0.87220        0.13948
C          3.63279       -0.54030       -0.04589
C         -3.48814       -0.65832        0.11286
C         -3.20576        1.75063       -0.00663
C          5.14290       -0.49542        0.00248
C         -3.71215       -1.54881       -0.93419
C         -4.04752       -0.94819        1.35680
C         -4.69138        1.85702       -0.08854
C          5.88108       -0.21824       -1.15275
C          5.82460       -0.69233        1.20707
C         -4.46973       -2.69660       -0.78411
C         -4.82105       -2.09258        1.53236
C         -5.02911       -2.96434        0.46431
C          7.27222       -0.14277       -1.10675
C          7.21626       -0.61851        1.25681
C         -5.32038        2.96846        0.29274
C          7.94395       -0.34320        0.09939
H         -1.11314       -0.82386       -0.23530
H         -0.90005        0.60374       -2.20135
H         -0.59567        2.02399       -1.19048
H         -0.69708        1.65725        1.48579
H         -1.04159        0.01714        2.05728
H          1.13375       -0.50495       -1.32125
H          1.54629        1.09061       -1.99375
H          1.41015        0.54868        2.15640
H          1.06402       -0.81985        1.07145
H          3.39186        1.28204        1.10465
H          3.44813        1.53245       -0.65161
H          3.31161       -0.94705       -1.00848
H          3.26048       -1.19876        0.74333
H         -3.87315       -0.26004        2.17815
H         -5.24917        1.01069       -0.47647
H          5.36033       -0.06411       -2.09464
H          5.26053       -0.90907        2.11080
H         -4.61768       -3.35779       -1.63080
H         -5.25630       -2.30453        2.50291
H         -5.62810       -3.85890        0.59812
H          7.83152        0.06952       -2.01301
H          7.73168       -0.77871        2.19907
H          9.02761       -0.28775        0.13629
H         -6.39978        3.05018        0.21509
H         -4.77815        3.81904        0.69668
H          1.38013        1.96526        0.22926
