# Supplementary material for: Quantum Chemical Exploration of Fentanyl and Its Analogs: Conformational Landscapes and Energetics in Solution
Source: ACS Omega. 2025 Nov 27;10(48):58900–14. doi: 10.1021/acsomega.5c07656 (PMC12771126; doi:10.1021/acsomega.5c07656)
Supplement: Supplementary file 1 [file ao5c07656_si_001.zip › xyzs/12_o-Fluoro_acryl/gfn2-159-159-dlpnoccsdt.xyz]

52
gfn2-159-159-wb97xd.log	Energy: -714204.2106412
F          3.12997        0.61793       -2.03798
O          2.34168       -2.79161       -0.67411
N         -2.02114       -1.98593       -0.13156
N          2.06758       -0.68896        0.16247
C          0.59481       -0.79205        0.23830
C         -0.05875       -0.86372       -1.14473
C          0.10403       -1.92356        1.14253
C         -1.57264       -0.84990       -1.00852
C         -1.41356       -1.88229        1.23627
C         -3.51074       -2.21545       -0.11081
C         -4.32510       -1.26335        0.76024
C          2.58978        0.63720        0.26003
C          2.83538       -1.72416       -0.28144
C         -4.29942        0.18891        0.34197
C          3.09577        1.28773       -0.86198
C          2.54684        1.34007        1.46318
C          4.32225       -1.60150       -0.25954
C         -4.80403        0.57961       -0.90331
C         -3.74473        1.16182        1.17731
C          3.58016        2.58337       -0.81697
C          3.01443        2.64857        1.53287
C          3.53555        3.26691        0.39588
C         -4.73703        1.90919       -1.31194
C         -3.67682        2.49523        0.77257
C          5.03575       -1.15387        0.77275
C         -4.16807        2.87180       -0.47604
H          0.27485        0.14556        0.70204
H          0.23392        0.00344       -1.74314
H          0.26127       -1.76617       -1.67337
H          0.42055       -2.89715        0.76161
H          0.50881       -1.80395        2.15088
H         -1.91839        0.07422       -0.54473
H         -2.06399       -0.97399       -1.97397
H         -1.79938       -2.71442        1.82676
H         -1.75846       -0.94191        1.67000
H         -3.64109       -3.23555        0.25495
H         -3.83521       -2.17717       -1.15214
H         -4.02507       -1.35826        1.80720
H         -5.35070       -1.64330        0.69692
H          2.14689        0.84508        2.34271
H          4.80620       -2.03649       -1.12985
H         -5.24207       -0.16629       -1.56203
H         -3.34981        0.87030        2.14724
H          3.97458        3.04072       -1.71762
H          2.97886        3.18274        2.47613
H          3.90705        4.28475        0.44856
H         -5.12930        2.19598       -2.28308
H         -3.23766        3.23743        1.43246
H         -4.11318        3.90801       -0.79527
H          6.12042       -1.19652        0.75147
H          4.57230       -0.74874        1.66784
H         -1.63284       -2.83587       -0.55497
