# Supplementary material for: Quantum Chemical Exploration of Fentanyl and Its Analogs: Conformational Landscapes and Energetics in Solution
Source: ACS Omega. 2025 Nov 27;10(48):58900–14. doi: 10.1021/acsomega.5c07656 (PMC12771126; doi:10.1021/acsomega.5c07656)
Supplement: Supplementary file 1 [file ao5c07656_si_001.zip › xyzs/12_o-Fluoro_acryl/gfn2-160-160-dlpnoccsdt.xyz]

52
gfn2-160-160-wb97xd.log	Energy: -714206.3453657
F          3.44961       -0.36844       -1.81448
O          3.12566       -2.59056        1.23464
N         -1.78852       -1.49984       -0.60968
N          2.22684       -0.58009        0.65310
C          0.89725       -1.20518        0.51391
C         -0.24502       -0.26854        0.89927
C          0.66786       -1.74133       -0.90139
C         -1.56984       -1.00292        0.79228
C         -0.68193       -2.43069       -1.01204
C         -3.14774       -2.12440       -0.79362
C         -4.17011       -1.13767       -1.35429
C          2.44706        0.69326        0.04011
C          3.27545       -1.38099        1.00350
C         -4.41671        0.06286       -0.47176
C          3.04561        0.77585       -1.21509
C          2.05801        1.88108        0.65788
C          4.63863       -0.79482        1.14921
C         -5.16905       -0.06318        0.70167
C         -3.84132        1.30026       -0.77278
C          3.26875        1.97974       -1.86004
C          2.26204        3.10496        0.02808
C          2.86663        3.15384       -1.22795
C         -5.32801        1.01939        1.56291
C         -3.99574        2.38668        0.08923
C          4.92703        0.29798        1.85459
C         -4.73613        2.24760        1.26137
H          0.89567       -2.04536        1.21128
H         -0.13417        0.08057        1.92897
H         -0.27245        0.61083        0.24609
H          0.71249       -0.91797       -1.62461
H          1.44120       -2.46611       -1.16710
H         -1.60064       -1.88526        1.43616
H         -2.40236       -0.34872        1.04686
H         -0.88102       -2.74140       -2.03802
H         -0.75481       -3.29954       -0.35260
H         -3.45115       -2.52079        0.17693
H         -3.02743       -2.95725       -1.48691
H         -5.09595       -1.70518       -1.48949
H         -3.83961       -0.81292       -2.34661
H          1.60557        1.83521        1.64258
H          5.42570       -1.41321        0.72580
H         -5.62200       -1.02104        0.94518
H         -3.25583        1.40966       -1.68245
H          3.74725        1.98751       -2.83304
H          1.95630        4.02060        0.52247
H          3.03190        4.10713       -1.71873
H         -5.91257        0.90607        2.47094
H         -3.53612        3.33943       -0.15593
H         -4.85661        3.09075        1.93462
H          5.95912        0.60198        2.00005
H          4.15887        0.90883        2.31991
H         -1.72771       -0.68645       -1.23347
