# Supplementary material for: Quantum Chemical Exploration of Fentanyl and Its Analogs: Conformational Landscapes and Energetics in Solution
Source: ACS Omega. 2025 Nov 27;10(48):58900–14. doi: 10.1021/acsomega.5c07656 (PMC12771126; doi:10.1021/acsomega.5c07656)
Supplement: Supplementary file 1 [file ao5c07656_si_001.zip › xyzs/12_o-Fluoro_acryl/gfn2-162-162-dlpnoccsdt.xyz]

52
gfn2-162-162-wb97xd.log	Energy: -714206.3438220
F          3.32244       -0.29266       -1.87966
O          3.17722       -2.60729        1.12987
N         -1.81177       -1.55623       -0.52204
N          2.22073       -0.60085        0.63494
C          0.89791       -1.24781        0.53093
C         -0.24524       -0.33352        0.96493
C          0.63391       -1.77058       -0.88382
C         -1.56405       -1.08127        0.88208
C         -0.71078       -2.47382       -0.96564
C         -3.17719       -2.17359       -0.68836
C         -4.17823       -1.18861       -1.29103
C          2.39118        0.69407        0.05180
C          3.29680       -1.39017        0.92142
C         -4.35515        0.06567       -0.46875
C          2.92649        0.82519       -1.22743
C          2.01094        1.85526        0.72340
C          4.65534       -0.78381        1.02113
C         -3.66755        1.23678       -0.80087
C         -5.14269        0.05081        0.68811
C          3.09442        2.05171       -1.84605
C          2.16066        3.10088        0.12178
C          2.70146        3.19844       -1.16028
C         -3.74658        2.36533        0.01586
C         -5.22810        1.17706        1.50273
C          4.95851        0.29459        1.74225
C         -4.52440        2.33669        1.17167
H          0.93186       -2.09631        1.21741
H         -0.10869        0.00011        1.99666
H         -0.30262        0.55621        0.32780
H          0.64828       -0.93798       -1.59767
H          1.40828       -2.48205       -1.18051
H         -1.57045       -1.97388        1.51227
H         -2.39698       -0.43953        1.16719
H         -0.93582       -2.77414       -1.98932
H         -0.75723       -3.35124       -0.31538
H         -3.49324       -2.52300        0.29597
H         -3.06581       -3.03643       -1.34544
H         -5.12636       -1.72729       -1.37787
H         -3.85319       -0.93101       -2.30455
H          1.60694        1.77097        1.72650
H          5.43192       -1.37621        0.54446
H         -3.05598        1.26105       -1.70009
H         -5.68137       -0.85483        0.95557
H          3.52397        2.09763       -2.84061
H          1.86219        3.99538        0.65759
H          2.82394        4.16878       -1.62970
H         -3.20042        3.26469       -0.25215
H         -5.84198        1.15092        2.39803
H         -4.58701        3.21306        1.80938
H          5.99114        0.61288        1.84779
H          4.20318        0.87894        2.25956
H         -1.76296       -0.73067       -1.13052
