# Supplementary material for: Quantum Chemical Exploration of Fentanyl and Its Analogs: Conformational Landscapes and Energetics in Solution
Source: ACS Omega. 2025 Nov 27;10(48):58900–14. doi: 10.1021/acsomega.5c07656 (PMC12771126; doi:10.1021/acsomega.5c07656)
Supplement: Supplementary file 1 [file ao5c07656_si_001.zip › xyzs/12_o-Fluoro_acryl/gfn2-167-167-dlpnoccsdt.xyz]

52
gfn2-167-167-wb97xd.log	Energy: -714206.3528769
F          2.07431        1.71303       -1.41642
O          2.45495       -1.92766       -2.36320
N         -1.81135       -1.41786        0.85556
N          2.27579       -0.83522       -0.37194
C          0.92765       -1.40159       -0.17148
C          0.61872       -1.69214        1.29523
C         -0.16020       -0.50082       -0.76026
C         -0.75943       -2.31923        1.43171
C         -1.52776       -1.13814       -0.59414
C         -3.20189       -1.95606        1.07702
C         -4.18732       -0.86319        1.48505
C          2.64897        0.31313        0.39500
C          2.93905       -1.15553       -1.52168
C         -4.36234        0.22802        0.45539
C          2.51685        1.59125       -0.14323
C          3.12914        0.19993        1.69902
C          4.29851       -0.59649       -1.77118
C         -3.75091        1.47354        0.62292
C         -5.09256       -0.01278       -0.71414
C          2.84366        2.73712        0.56039
C          3.45736        1.33596        2.43247
C          3.31472        2.60168        1.86406
C         -3.85186        2.45542       -0.36360
C         -5.19779        0.96540       -1.69951
C          5.30585       -0.62819       -0.89984
C         -4.57274        2.20232       -1.52881
H          0.92635       -2.34924       -0.71358
H          1.34970       -2.38632        1.71765
H          0.64597       -0.77195        1.88912
H         -0.14968        0.47799       -0.26527
H          0.01069       -0.34038       -1.82752
H         -0.83831       -3.26914        0.89692
H         -1.01194       -2.47589        2.48064
H         -2.31791       -0.48702       -0.96667
H         -1.58953       -2.10206       -1.10577
H         -3.13560       -2.70173        1.86979
H         -3.50248       -2.45513        0.15421
H         -3.86174       -0.43204        2.43758
H         -5.14124       -1.36795        1.66646
H          3.25315       -0.78899        2.12716
H          4.45073       -0.26107       -2.79367
H         -3.18284        1.67215        1.52859
H         -5.57278       -0.97799       -0.85467
H          2.72893        3.70753        0.09029
H          3.83134        1.23178        3.44518
H          3.57438        3.48869        2.43214
H         -3.36672        3.41620       -0.22003
H         -5.76657        0.76364       -2.60226
H         -4.65274        2.96428       -2.29804
H          6.29732       -0.29644       -1.19262
H          5.18437       -0.99664        0.11470
H         -1.73635       -0.52458        1.35550
