# Supplementary material for: Quantum Chemical Exploration of Fentanyl and Its Analogs: Conformational Landscapes and Energetics in Solution
Source: ACS Omega. 2025 Nov 27;10(48):58900–14. doi: 10.1021/acsomega.5c07656 (PMC12771126; doi:10.1021/acsomega.5c07656)
Supplement: Supplementary file 1 [file ao5c07656_si_001.zip › xyzs/12_o-Fluoro_acryl/gfn2-168-168-dlpnoccsdt.xyz]

52
gfn2-168-168-wb97xd.log	Energy: -714208.1263630
F          2.94273        0.43893        2.02911
O          1.14081        2.76711       -0.52959
N         -1.58105       -1.80318        0.17045
N          1.89329        0.62008       -0.52725
C          0.51000        0.11320       -0.49400
C          0.34318       -1.19292       -1.26896
C          0.00245       -0.06521        0.93986
C         -1.11375       -1.62914       -1.24428
C         -1.44750       -0.52006        0.94100
C         -2.92859       -2.46949        0.28111
C         -4.04416       -1.87469       -0.57291
C          2.96126       -0.27966       -0.22094
C          2.09292        1.97219       -0.51947
C         -4.44707       -0.45923       -0.22893
C          3.46053       -0.37059        1.07710
C          3.52645       -1.09854       -1.19847
C          3.50419        2.44775       -0.54207
C         -4.26813        0.57742       -1.14808
C         -4.98019       -0.15798        1.02925
C          4.48051       -1.23891        1.42561
C          4.54927       -1.98443       -0.87376
C          5.02323       -2.05504        0.43612
C         -4.59762        1.89151       -0.81482
C         -5.30891        1.15247        1.36693
C          3.80492        3.71189       -0.24487
C         -5.11444        2.18356        0.44599
H         -0.09392        0.87991       -0.98426
H          0.64060       -1.06673       -2.31305
H          0.96157       -1.98671       -0.83562
H          0.61976       -0.80289        1.46644
H          0.06342        0.87876        1.48676
H         -1.75823       -0.87903       -1.70645
H         -1.25123       -2.58478       -1.75182
H         -1.80802       -0.71052        1.95219
H         -2.09220        0.21698        0.46160
H         -3.18567       -2.45257        1.34193
H         -2.76390       -3.50647       -0.01753
H         -4.89659       -2.54464       -0.41536
H         -3.78757       -1.94685       -1.63312
H          3.15631       -1.02881       -2.21578
H          4.28379        1.74168       -0.80819
H         -3.85291        0.35632       -2.12804
H         -5.12836       -0.95566        1.75315
H          4.83610       -1.26655        2.44960
H          4.97899       -2.61531       -1.64421
H          5.82277       -2.74229        0.69162
H         -4.44684        2.68575       -1.53979
H         -5.71824        1.37046        2.34884
H         -5.36812        3.20576        0.70949
H          4.83295        4.05851       -0.27123
H          3.03789        4.42796        0.03668
H         -0.93032       -2.46249        0.61000
