# Supplementary material for: Quantum Chemical Exploration of Fentanyl and Its Analogs: Conformational Landscapes and Energetics in Solution
Source: ACS Omega. 2025 Nov 27;10(48):58900–14. doi: 10.1021/acsomega.5c07656 (PMC12771126; doi:10.1021/acsomega.5c07656)
Supplement: Supplementary file 1 [file ao5c07656_si_001.zip › xyzs/12_o-Fluoro_acryl/gfn2-172-172-dlpnoccsdt.xyz]

52
gfn2-172-172-wb97xd.log	Energy: -714206.9806186
F          1.58439        1.12612       -1.79291
O          3.32066       -2.81600       -0.30815
N         -1.86429       -1.63298        0.20132
N          2.34762       -0.80018        0.07588
C          1.04740       -1.46398        0.30903
C          0.16016       -0.68538        1.27671
C          0.29816       -1.71239       -1.00179
C         -1.14626       -1.42847        1.50154
C         -1.01716       -2.42785       -0.74681
C         -3.22496       -2.23713        0.37196
C         -4.20927       -1.27963        1.04394
C          2.48626        0.60049        0.32781
C          3.41634       -1.57954       -0.23575
C         -4.26765        0.06062        0.34557
C          2.07793        1.54720       -0.60642
C          3.00753        1.05636        1.53823
C          4.74597       -0.95418       -0.49692
C         -3.66605        1.19017        0.90976
C         -4.87015        0.17730       -0.91305
C          2.17486        2.90879       -0.37717
C          3.12195        2.41965        1.79254
C          2.70233        3.34391        0.83641
C         -3.66716        2.41127        0.23408
C         -4.87430        1.39483       -1.58926
C          4.98877       -0.06603       -1.45894
C         -4.27084        2.51620       -1.01722
H          1.27970       -2.43111        0.76447
H          0.64942       -0.56405        2.24647
H         -0.06320        0.31451        0.88713
H          0.10231       -0.75939       -1.50323
H          0.89825       -2.33000       -1.67453
H         -0.98922       -2.42341        1.92579
H         -1.79840       -0.85821        2.16113
H         -1.58511       -2.54602       -1.66985
H         -0.87154       -3.40854       -0.28637
H         -3.09735       -3.15542        0.94835
H         -3.57306       -2.49184       -0.63091
H         -3.96143       -1.14681        2.10005
H         -5.18480       -1.77331        1.00350
H          3.32576        0.32442        2.27367
H          5.55479       -1.38338        0.08933
H         -3.19042        1.11124        1.88401
H         -5.33946       -0.69380       -1.36354
H          1.84626        3.60518       -1.14068
H          3.53408        2.75899        2.73658
H          2.78557        4.40803        1.03054
H         -3.19588        3.27816        0.68721
H         -5.34979        1.47018       -2.56251
H         -4.27335        3.46507       -1.54470
H          6.00290        0.26499       -1.66047
H          4.19974        0.34177       -2.08452
H         -1.99693       -0.70541       -0.22146
