# Supplementary material for: Quantum Chemical Exploration of Fentanyl and Its Analogs: Conformational Landscapes and Energetics in Solution
Source: ACS Omega. 2025 Nov 27;10(48):58900–14. doi: 10.1021/acsomega.5c07656 (PMC12771126; doi:10.1021/acsomega.5c07656)
Supplement: Supplementary file 1 [file ao5c07656_si_001.zip › xyzs/12_o-Fluoro_acryl/gfn2-176-176-dlpnoccsdt.xyz]

52
gfn2-176-176-wb97xd.log	Energy: -714208.0916869
F         -3.54101       -0.30711       -1.72190
O         -1.47540        2.80699       -0.61070
N          1.62173       -1.56404       -0.76189
N         -1.87049        0.72943        0.22655
C         -0.48803        0.32213       -0.07868
C          0.08066       -0.65321        0.95034
C         -0.36411       -0.27524       -1.48348
C          1.52991       -0.97102        0.61597
C          1.08492       -0.61555       -1.79080
C          2.97129       -2.13572       -1.11594
C          4.04925       -1.12702       -1.50145
C         -2.83342       -0.28212        0.53127
C         -2.26437        1.99636       -0.10217
C          4.47377       -0.17386       -0.40796
C         -3.65160       -0.80431       -0.46879
C         -2.97956       -0.78305        1.82481
C         -3.66914        2.37387        0.21780
C          5.06785       -0.65565        0.76380
C          4.25280        1.19990       -0.53349
C         -4.58871       -1.79360       -0.22609
C         -3.90990       -1.78200        2.09493
C         -4.71132       -2.28631        1.07082
C          5.41474        0.21427        1.79448
C          4.60006        2.07516        0.49595
C         -4.22001        3.46612       -0.31175
C          5.17738        1.58391        1.66545
H          0.10163        1.24059       -0.03847
H          0.05324       -0.22042        1.95355
H         -0.49731       -1.58401        0.96866
H         -0.97896       -1.17969       -1.56279
H         -0.71359        0.43762       -2.23415
H          2.14648       -0.07209        0.62676
H          1.94653       -1.70149        1.30980
H          1.18830       -1.09778       -2.76378
H          1.71174        0.27781       -1.76273
H          2.78930       -2.80387       -1.95961
H          3.27721       -2.73774       -0.25831
H          3.74429       -0.56890       -2.39069
H          4.90482       -1.74219       -1.80125
H         -2.35785       -0.37639        2.61529
H         -4.23366        1.74208        0.89568
H          5.25030       -1.72199        0.87315
H          3.79034        1.58553       -1.43850
H         -5.20505       -2.16086       -1.03915
H         -4.01262       -2.16188        3.10556
H         -5.43991       -3.06266        1.27889
H          5.87151       -0.17579        2.69915
H          4.41571        3.13944        0.38410
H          5.44496        2.26210        2.46990
H         -5.24008        3.74649       -0.06979
H         -3.67126        4.10204       -1.00098
H          0.99277       -2.37393       -0.76038
