# Supplementary material for: Quantum Chemical Exploration of Fentanyl and Its Analogs: Conformational Landscapes and Energetics in Solution
Source: ACS Omega. 2025 Nov 27;10(48):58900–14. doi: 10.1021/acsomega.5c07656 (PMC12771126; doi:10.1021/acsomega.5c07656)
Supplement: Supplementary file 1 [file ao5c07656_si_001.zip › xyzs/12_o-Fluoro_acryl/gfn2-177-177-dlpnoccsdt.xyz]

52
gfn2-177-177-wb97xd.log	Energy: -714206.9579780
F          1.46660        1.40596       -1.46525
O          3.00112       -2.84509       -0.82782
N         -1.88063       -1.35936        0.73787
N          2.31963       -0.82945       -0.03175
C          1.01117       -1.40886        0.33734
C          0.38149       -0.71271        1.54063
C          0.03177       -1.39875       -0.83796
C         -0.93505       -1.38094        1.90118
C         -1.28030       -2.05663       -0.44690
C         -3.22452       -1.90084        1.12112
C         -4.29976       -1.60194        0.07744
C          2.64735        0.50229        0.37214
C          3.23652       -1.64325       -0.61865
C         -4.37244       -0.13117       -0.26561
C          2.19619        1.60605       -0.34430
C          3.40846        0.73073        1.51821
C          4.56538       -1.09993       -1.02615
C         -3.87792        0.34526       -1.48365
C         -4.88161        0.78811        0.65976
C          2.48131        2.90635        0.03512
C          3.71385        2.02747        1.91989
C          3.24824        3.11347        1.17934
C         -3.89389        1.71004       -1.77483
C         -4.90006        2.15063        0.37186
C          4.74383       -0.09838       -1.88542
C         -4.40432        2.61592       -0.84742
H          1.20955       -2.44911        0.61164
H          1.03568       -0.76949        2.41437
H          0.19776        0.34638        1.32716
H         -0.15583       -0.36896       -1.15886
H          0.44651       -1.94636       -1.68783
H         -0.80140       -2.43101        2.17310
H         -1.42344       -0.85714        2.72309
H         -1.99583       -2.00677       -1.26645
H         -1.14528       -3.10061       -0.15249
H         -3.47965       -1.42916        2.07207
H         -3.10332       -2.97436        1.27840
H         -5.24468       -1.93854        0.51449
H         -4.13650       -2.19406       -0.82654
H          3.76066       -0.12515        2.08521
H          5.40715       -1.68155       -0.65841
H         -3.47565       -0.35783       -2.20854
H         -5.26727        0.43046        1.61126
H          2.11054        3.73212       -0.56201
H          4.31112        2.18920        2.81062
H          3.48098        4.12695        1.48853
H         -3.50718        2.06266       -2.72617
H         -5.30286        2.85039        1.09788
H         -4.41835        3.67797       -1.07206
H          5.74164        0.17180       -2.21715
H          3.91342        0.46743       -2.29819
H         -2.01333       -0.37408        0.47502
