# Supplementary material for: Quantum Chemical Exploration of Fentanyl and Its Analogs: Conformational Landscapes and Energetics in Solution
Source: ACS Omega. 2025 Nov 27;10(48):58900–14. doi: 10.1021/acsomega.5c07656 (PMC12771126; doi:10.1021/acsomega.5c07656)
Supplement: Supplementary file 1 [file ao5c07656_si_001.zip › xyzs/12_o-Fluoro_acryl/gfn2-180-180-dlpnoccsdt.xyz]

52
gfn2-180-180-wb97xd.log	Energy: -714205.9714704
F         -4.18049       -1.03994        1.09382
O         -2.28402       -2.15532       -2.26500
N          1.84452       -1.11012        1.04686
N         -2.07944       -0.58964       -0.62978
C         -0.79802       -1.18136       -0.19625
C          0.39752       -0.51319       -0.87803
C         -0.62385       -1.14831        1.32096
C          1.69290       -1.17745       -0.44787
C          0.69234       -1.79662        1.72051
C          3.17880       -1.63132        1.51620
C          4.17682       -0.50109        1.76167
C         -2.64636        0.47497        0.13599
C         -2.73527       -1.15871       -1.67656
C          4.46451        0.33031        0.53389
C         -3.69130        0.21896        1.01984
C         -2.15153        1.77615        0.06444
C         -4.03270       -0.59127       -2.14584
C          5.29929       -0.16342       -0.47521
C          3.84492        1.56953        0.34904
C         -4.25711        1.20234        1.81177
C         -2.69497        2.78228        0.85803
C         -3.74655        2.49593        1.72792
C          5.49905        0.55951       -1.64839
C          4.03982        2.29509       -0.82692
C         -4.23085        0.67490       -2.50893
C          4.86478        1.79011       -1.82985
H         -0.83266       -2.22719       -0.51087
H          0.31357       -0.59861       -1.96446
H          0.43559        0.55238       -0.62435
H         -0.63580       -0.11757        1.69244
H         -1.43202       -1.69226        1.81709
H          1.71332       -2.23866       -0.70810
H          2.55803       -0.68628       -0.89168
H          0.85273       -1.71326        2.79566
H          0.74417       -2.84858        1.42892
H          3.53526       -2.33185        0.75920
H          3.00656       -2.17889        2.44314
H          5.09407       -0.97558        2.12310
H          3.79867        0.13561        2.56846
H         -1.34679        1.99506       -0.62903
H         -4.80313       -1.34366       -2.29474
H          5.78580       -1.12644       -0.34170
H          3.19629        1.96443        1.12746
H         -5.07563        0.95200        2.47748
H         -2.30252        3.79109        0.78988
H         -4.17588        3.27948        2.34325
H          6.14873        0.16323       -2.42299
H          3.54666        3.25360       -0.95747
H          5.01784        2.35219       -2.74596
H         -5.17885        0.98063       -2.94094
H         -3.46265        1.43564       -2.40663
H          1.78608       -0.12011        1.31051
