# Supplementary material for: Quantum Chemical Exploration of Fentanyl and Its Analogs: Conformational Landscapes and Energetics in Solution
Source: ACS Omega. 2025 Nov 27;10(48):58900–14. doi: 10.1021/acsomega.5c07656 (PMC12771126; doi:10.1021/acsomega.5c07656)
Supplement: Supplementary file 1 [file ao5c07656_si_001.zip › xyzs/12_o-Fluoro_acryl/gfn2-182-182-dlpnoccsdt.xyz]

52
gfn2-182-182-wb97xd.log	Energy: -714202.2127828
F         -3.74009       -1.39483       -1.18051
O          0.66940        0.29697       -1.25078
N          2.01885       -1.74394       -0.00901
N         -1.32214       -0.34431       -0.36507
C         -0.81927       -1.64996        0.13896
C         -0.17314       -2.56322       -0.92131
C          0.05119       -1.46487        1.41114
C          1.34945       -2.47885       -1.12456
C          1.41390       -2.12900        1.29968
C          3.50553       -1.85920       -0.06567
C          4.19656       -0.80641        0.80640
C         -2.55283        0.08139        0.22404
C         -0.52841        0.53622       -1.02213
C          3.65892        0.58420        0.55237
C         -3.75929       -0.47577       -0.18823
C         -2.57599        1.02279        1.25173
C         -1.08939        1.81920       -1.53170
C          3.98562        1.27121       -0.62257
C          2.75545        1.17129        1.44424
C         -4.97217       -0.11717        0.37198
C         -3.78388        1.40673        1.82749
C         -4.97829        0.83695        1.38828
C          3.42064        2.51404       -0.89975
C          2.18189        2.41225        1.16637
C         -2.19970        1.92643       -2.25946
C          2.51264        3.08628       -0.00751
H         -1.73199       -2.16658        0.43238
H         -0.41123       -3.58130       -0.60429
H         -0.67061       -2.41090       -1.88129
H          0.19910       -0.39632        1.59738
H         -0.46234       -1.87482        2.28273
H          1.78814       -3.47826       -1.15290
H          1.61282       -1.95125       -2.04030
H          2.06760       -1.79350        2.10352
H          1.36358       -3.22020        1.32149
H          3.78083       -1.72265       -1.11393
H          3.77068       -2.87315        0.24120
H          5.26206       -0.85808        0.56405
H          4.09502       -1.05980        1.86491
H         -1.63674        1.45494        1.58348
H         -0.43546        2.67259       -1.36941
H          4.68375        0.82465       -1.32623
H          2.48855        0.64400        2.35669
H         -5.88683       -0.57464        0.01142
H         -3.79078        2.14588        2.62128
H         -5.92139        1.13112        1.83651
H          3.68474        3.03490       -1.81519
H          1.47563        2.84863        1.86633
H          2.06546        4.05075       -0.22798
H         -2.48753        2.88186       -2.68705
H         -2.84259        1.07558       -2.46758
H          1.77158       -0.75519       -0.18657
