# Supplementary material for: Quantum Chemical Exploration of Fentanyl and Its Analogs: Conformational Landscapes and Energetics in Solution
Source: ACS Omega. 2025 Nov 27;10(48):58900–14. doi: 10.1021/acsomega.5c07656 (PMC12771126; doi:10.1021/acsomega.5c07656)
Supplement: Supplementary file 1 [file ao5c07656_si_001.zip › xyzs/12_o-Fluoro_acryl/gfn2-185-185-dlpnoccsdt.xyz]

52
gfn2-185-185-wb97xd.log	Energy: -714205.3769930
F          3.19787        0.06479        2.23238
O         -0.61503        0.72535       -0.27907
N         -1.65731       -1.77940       -0.39268
N          1.47440       -0.10587        0.08590
C          1.06722       -1.49775        0.41576
C         -0.05899       -1.59788        1.47253
C          0.75475       -2.35232       -0.81796
C         -1.29711       -2.32239        0.95019
C         -0.62621       -2.13022       -1.43077
C         -3.03133       -2.12791       -0.85855
C         -4.13000       -1.47063       -0.02364
C          2.87943        0.07002       -0.10396
C          0.61249        0.90415       -0.19701
C         -3.93106        0.02009        0.13214
C          3.73406        0.13808        0.99345
C          3.43378        0.14458       -1.38044
C          1.18003        2.27118       -0.36051
C         -4.03845        0.87213       -0.97384
C         -3.57774        0.56713        1.36875
C          5.10308        0.28180        0.85978
C          4.80849        0.29709       -1.54233
C          5.63913        0.36319       -0.42465
C         -3.79860        2.23815       -0.84527
C         -3.33805        1.93532        1.50170
C          0.42573        3.26371       -0.83335
C         -3.44621        2.77412        0.39448
H          1.96932       -1.92278        0.85455
H          0.30946       -2.15824        2.33413
H         -0.34058       -0.60664        1.83329
H          1.51110       -2.19260       -1.59046
H          0.84163       -3.39532       -0.50020
H         -1.14224       -3.39771        0.83619
H         -2.13818       -2.16188        1.62337
H         -0.63109       -1.30822       -2.14841
H         -0.96359       -3.03775       -1.93429
H         -3.11565       -3.21678       -0.83937
H         -3.09097       -1.78974       -1.89563
H         -4.20142       -1.94346        0.95922
H         -5.06998       -1.67775       -0.54490
H          2.77186        0.09151       -2.23916
H          2.20988        2.44693       -0.06962
H         -4.31013        0.45995       -1.94262
H         -3.48207       -0.08547        2.23280
H          5.72783        0.33357        1.74457
H          5.22911        0.36059       -2.53995
H          6.71077        0.47934       -0.54709
H         -3.88530        2.88555       -1.71277
H         -3.06192        2.34267        2.46965
H         -3.25515        3.83822        0.49429
H          0.82781        4.26679       -0.93254
H         -0.60615        3.09979       -1.13299
H         -1.58119       -0.74933       -0.30245
