# Supplementary material for: Quantum Chemical Exploration of Fentanyl and Its Analogs: Conformational Landscapes and Energetics in Solution
Source: ACS Omega. 2025 Nov 27;10(48):58900–14. doi: 10.1021/acsomega.5c07656 (PMC12771126; doi:10.1021/acsomega.5c07656)
Supplement: Supplementary file 1 [file ao5c07656_si_001.zip › xyzs/12_o-Fluoro_acryl/gfn2-186-186-dlpnoccsdt.xyz]

52
gfn2-186-186-wb97xd.log	Energy: -714206.0912369
F          2.80045        1.31567       -1.97469
O          3.22065       -2.59229       -1.17770
N         -1.83739       -1.68781        0.45369
N          2.30479       -0.74723       -0.21836
C          0.95502       -1.33348       -0.33571
C          0.56489       -2.11079        0.92292
C         -0.11010       -0.28724       -0.65583
C         -0.81174       -2.73644        0.77404
C         -1.46290       -0.95863       -0.80708
C         -3.23193       -2.25771        0.39394
C         -4.26403       -1.33658        1.04146
C          2.43452        0.59832        0.24264
C          3.36559       -1.46635       -0.67295
C         -4.37712        0.02060        0.38744
C          2.65860        1.62868       -0.66648
C          2.28972        0.93007        1.58859
C          4.74649       -0.91096       -0.57699
C         -3.77904        1.14480        0.96381
C         -5.02672        0.16020       -0.84442
C          2.75517        2.95442       -0.28288
C          2.37178        2.25713        2.00048
C          2.60608        3.26615        1.06684
C         -3.81138        2.38048        0.31645
C         -5.06361        1.39234       -1.49227
C          5.31583       -0.44785        0.53472
C         -4.45079        2.50632       -0.91515
H          1.00494       -2.03316       -1.17390
H          1.28384       -2.91154        1.11437
H          0.56614       -1.44152        1.79060
H         -0.17205        0.46874        0.13507
H          0.11752        0.22658       -1.59363
H         -0.84837       -3.46252       -0.04224
H         -1.12481       -3.22046        1.69945
H         -2.24261       -0.22644       -1.01134
H         -1.46171       -1.70926       -1.60168
H         -3.21300       -3.21111        0.92231
H         -3.45547       -2.44684       -0.65753
H         -4.01995       -1.22375        2.10306
H         -5.22036       -1.86514        0.98236
H          2.12555        0.13723        2.31046
H          5.32186       -1.03196       -1.49135
H         -3.27240        1.04811        1.92102
H         -5.49588       -0.70727       -1.30191
H          2.93842        3.71854       -1.03009
H          2.26064        2.50135        3.05137
H          2.67603        4.30064        1.38587
H         -3.33632        3.24237        0.77523
H         -5.56987        1.48510       -2.44840
H         -4.47677        3.46625       -1.42160
H          6.36317       -0.16182        0.53680
H          4.77313       -0.35535        1.47074
H         -1.80871       -1.00496        1.22008
