# Supplementary material for: Quantum Chemical Exploration of Fentanyl and Its Analogs: Conformational Landscapes and Energetics in Solution
Source: ACS Omega. 2025 Nov 27;10(48):58900–14. doi: 10.1021/acsomega.5c07656 (PMC12771126; doi:10.1021/acsomega.5c07656)
Supplement: Supplementary file 1 [file ao5c07656_si_001.zip › xyzs/12_o-Fluoro_acryl/gfn2-189-189-dlpnoccsdt.xyz]

52
gfn2-189-189-wb97xd.log	Energy: -714207.5898989
F          3.58668        0.08073        2.02718
O          2.69481        2.88766       -0.53052
N         -1.44037       -0.47737        0.15801
N          2.65210        0.61271       -0.52407
C          1.17917        0.61759       -0.48802
C          0.56766       -0.53114       -1.28926
C          0.64294        0.59801        0.94654
C         -0.95049       -0.43690       -1.25958
C         -0.87579        0.66462        0.94995
C         -2.93073       -0.61817        0.27885
C         -3.72383        0.57589       -0.24403
C          3.34244       -0.60196       -0.22074
C          3.31017        1.81082       -0.52180
C         -5.20028        0.28900       -0.09260
C          3.78750       -0.85862        1.07483
C          3.58310       -1.56680       -1.19891
C          4.79866        1.76559       -0.55232
C         -5.87638        0.63558        1.08118
C         -5.90450       -0.36483       -1.10858
C          4.44733       -2.02530        1.42016
C          4.23904       -2.75109       -0.87718
C          4.66832       -2.97955        0.43007
C         -7.23011        0.33936        1.23579
C         -7.25809       -0.66253       -0.95769
C          5.52067        2.84698       -0.25879
C         -7.92478       -0.31100        0.21604
H          0.87957        1.55669       -0.95785
H          0.89005       -0.49122       -2.33271
H          0.87276       -1.50003       -0.87877
H          0.96969       -0.31506        1.45821
H          1.02391        1.45474        1.50754
H         -1.29877        0.50004       -1.69736
H         -1.41134       -1.27408       -1.78465
H         -1.28039        0.59120        1.96006
H         -1.22951        1.58650        0.48475
H         -3.13342       -0.77971        1.34009
H         -3.19188       -1.52614       -0.26934
H         -3.49362        0.75476       -1.29771
H         -3.46672        1.47714        0.31878
H          3.25403       -1.37421       -2.21458
H          5.28308        0.83266       -0.82130
H         -5.33822        1.14411        1.87720
H         -5.38774       -0.63869       -2.02508
H          4.77836       -2.17284        2.44218
H          4.41900       -3.49238       -1.64809
H          5.18335       -3.90028        0.68299
H         -7.74268        0.61865        2.15144
H         -7.79215       -1.16660       -1.75756
H         -8.97948       -0.54002        0.33410
H          6.60501        2.81595       -0.29062
H          5.05028        3.78440        0.02496
H         -1.05611       -1.33407        0.57173
