# Supplementary material for: Quantum Chemical Exploration of Fentanyl and Its Analogs: Conformational Landscapes and Energetics in Solution
Source: ACS Omega. 2025 Nov 27;10(48):58900–14. doi: 10.1021/acsomega.5c07656 (PMC12771126; doi:10.1021/acsomega.5c07656)
Supplement: Supplementary file 1 [file ao5c07656_si_001.zip › xyzs/12_o-Fluoro_acryl/gfn2-194-194-dlpnoccsdt.xyz]

52
gfn2-194-194-wb97xd.log	Energy: -714202.1412781
F         -2.83091        1.21692       -1.69330
O         -0.39170        0.92565        1.22459
N          1.07246       -0.89380       -0.12391
N         -2.25689       -0.23918        0.58802
C         -1.63032       -1.56963        0.34544
C         -1.09323       -1.73136       -1.07929
C         -0.55905       -1.98815        1.37734
C          0.20131       -0.96871       -1.34759
C          0.84662       -2.06190        0.77804
C          2.50124       -0.66800       -0.48718
C          3.30191       -0.06306        0.66368
C         -3.59444       -0.12878        0.09074
C         -1.62396        0.87275        1.04500
C          4.72027        0.20341        0.21838
C         -3.85781        0.59504       -1.06968
C         -4.65811       -0.77038        0.72422
C         -2.47715        2.04515        1.38288
C          5.71244       -0.76805        0.38301
C          5.05592        1.41046       -0.40335
C         -5.13115        0.71256       -1.59973
C         -5.94580       -0.67452        0.20696
C         -6.18113        0.06790       -0.95087
C          7.01424       -0.53801       -0.06048
C          6.35636        1.64424       -0.84798
C         -1.95216        3.26721        1.46952
C          7.33969        0.66958       -0.67783
H         -2.46934       -2.25776        0.44679
H         -0.92510       -2.80217       -1.22691
H         -1.84013       -1.42604       -1.81601
H         -0.56803       -1.32428        2.24243
H         -0.80674       -2.98802        1.73976
H          0.77693       -1.46463       -2.13103
H          0.01465        0.06386       -1.64852
H          1.59902       -2.03972        1.56507
H          0.99718       -2.96315        0.17993
H          2.50229        0.01618       -1.33921
H          2.91146       -1.62888       -0.80971
H          3.30870       -0.73816        1.52386
H          2.82395        0.87233        0.97388
H         -4.46289       -1.33906        1.62802
H         -3.53387        1.87922        1.56457
H          5.46301       -1.70951        0.86613
H          4.29229        2.17295       -0.53556
H         -5.28597        1.29384       -2.50192
H         -6.76625       -1.17352        0.71092
H         -7.18532        0.14770       -1.35339
H          7.77437       -1.30095        0.07841
H          6.60204        2.58831       -1.32505
H          8.35354        0.85113       -1.02123
H         -2.57080        4.11916        1.73233
H         -0.89908        3.44905        1.27390
H          0.72280       -0.07100        0.40928
