# Supplementary material for: Quantum Chemical Exploration of Fentanyl and Its Analogs: Conformational Landscapes and Energetics in Solution
Source: ACS Omega. 2025 Nov 27;10(48):58900–14. doi: 10.1021/acsomega.5c07656 (PMC12771126; doi:10.1021/acsomega.5c07656)
Supplement: Supplementary file 1 [file ao5c07656_si_001.zip › xyzs/12_o-Fluoro_acryl/gfn2-197-197-dlpnoccsdt.xyz]

52
gfn2-197-197-wb97xd.log	Energy: -714205.3852950
F         -4.29246       -0.37354       -1.59485
O         -1.75507        2.72378       -1.41745
N          1.63770       -1.35700       -0.60619
N         -2.11673        0.75704       -0.33840
C         -0.80498        0.25177       -0.78982
C          0.30563        0.58261        0.20655
C         -0.81471       -1.24896       -1.06553
C          1.65487        0.11567       -0.31239
C          0.54456       -1.69104       -1.58148
C          2.95388       -1.88289       -1.10320
C          4.05326       -1.92487       -0.04483
C         -2.99763       -0.12288        0.36127
C         -2.48776        2.01121       -0.71102
C          4.73669       -0.61470        0.28118
C         -4.07755       -0.70121       -0.30019
C         -2.78324       -0.46786        1.69463
C         -3.80160        2.56682       -0.27511
C          4.79883       -0.15210        1.59829
C          5.32989        0.15253       -0.72762
C         -4.94582       -1.58343        0.31797
C         -3.63464       -1.36182        2.33751
C         -4.71501       -1.91552        1.65119
C          5.42932        1.05463        1.90299
C          5.95826        1.35913       -0.42817
C         -4.22606        2.63891        0.98545
C          6.00835        1.81617        0.88963
H         -0.59313        0.76793       -1.72987
H          0.36445        1.66158        0.37122
H          0.09859        0.10531        1.17100
H         -1.05416       -1.81318       -0.15768
H         -1.55885       -1.50318       -1.82514
H          1.92666        0.61113       -1.24826
H          2.43265        0.29867        0.42552
H          0.56851       -2.77023       -1.73329
H          0.80724       -1.19173       -2.51775
H          3.22531       -1.27411       -1.96832
H          2.75353       -2.89854       -1.44619
H          4.80180       -2.62258       -0.43610
H          3.65626       -2.37961        0.86905
H         -1.95054       -0.01898        2.22529
H         -4.35572        3.04257       -1.08032
H          4.33976       -0.73691        2.39125
H          5.29883       -0.19484       -1.75721
H         -5.77797       -1.99864       -0.23971
H         -3.45865       -1.61888        3.37642
H         -5.38401       -2.60759        2.15158
H          5.46415        1.39966        2.93201
H          6.41177        1.94240       -1.22402
H          6.49735        2.75693        1.12326
H         -5.14931        3.15766        1.22498
H         -3.66977        2.20686        1.81200
H          1.42415       -1.84341        0.27194
