# Supplementary material for: Quantum Chemical Exploration of Fentanyl and Its Analogs: Conformational Landscapes and Energetics in Solution
Source: ACS Omega. 2025 Nov 27;10(48):58900–14. doi: 10.1021/acsomega.5c07656 (PMC12771126; doi:10.1021/acsomega.5c07656)
Supplement: Supplementary file 1 [file ao5c07656_si_001.zip › xyzs/12_o-Fluoro_acryl/gfn2-2-2-dlpnoccsdt.xyz]

52
gfn2-2-2-wb97xd.log	Energy: -714202.8575488
F          3.25090       -0.71038        1.63932
O         -0.11410        0.93169        0.93932
N         -1.37414       -1.41281        0.44407
N          1.61632        0.23458       -0.38333
C          0.89626       -0.82065       -1.14884
C          0.85700       -2.17309       -0.42933
C         -0.51459       -0.41982       -1.64140
C         -0.15877       -2.26013        0.70804
C         -1.61745       -1.27812       -1.02568
C         -2.56130       -1.87650        1.23051
C         -3.43358       -0.72097        1.72084
C          3.03906        0.19664       -0.53089
C          1.06459        1.04728        0.55519
C         -4.06243        0.10805        0.62634
C          3.84164       -0.30014        0.49328
C          3.65603        0.61293       -1.71006
C          1.91883        2.14457        1.08656
C         -5.13117       -0.39909       -0.12178
C         -3.55358        1.36879        0.30311
C          5.21980       -0.37584        0.38767
C          5.03853        0.53882       -1.84446
C          5.81798        0.04821       -0.79618
C         -5.66546        0.32914       -1.18186
C         -4.08498        2.10065       -0.75918
C          1.60089        2.76683        2.22153
C         -5.13920        1.58066       -1.50773
H          1.52478       -0.95615       -2.02854
H          0.61323       -2.91938       -1.19083
H          1.84366       -2.43501       -0.04014
H         -0.71349        0.63539       -1.44556
H         -0.55940       -0.55885       -2.72343
H         -0.49786       -3.29008        0.82984
H          0.25352       -1.91038        1.65630
H         -2.59165       -0.81688       -1.17470
H         -1.64744       -2.28800       -1.44080
H         -2.17738       -2.41781        2.09684
H         -3.11448       -2.57766        0.60099
H         -2.83095       -0.08107        2.37395
H         -4.21333       -1.17401        2.34134
H          3.03874        0.99840       -2.51546
H          2.80086        2.43011        0.52296
H         -5.53721       -1.37766        0.12256
H         -2.72618        1.77439        0.87890
H          5.80151       -0.76297        1.21684
H          5.50794        0.87003       -2.76432
H          6.89669       -0.00629       -0.89724
H         -6.49266       -0.07894       -1.75496
H         -3.67327        3.07591       -1.00125
H         -5.55326        2.14749       -2.33597
H          2.21421        3.57831        2.59959
H          0.72856        2.47965        2.80206
H         -1.10441       -0.46038        0.76339
