# Supplementary material for: Quantum Chemical Exploration of Fentanyl and Its Analogs: Conformational Landscapes and Energetics in Solution
Source: ACS Omega. 2025 Nov 27;10(48):58900–14. doi: 10.1021/acsomega.5c07656 (PMC12771126; doi:10.1021/acsomega.5c07656)
Supplement: Supplementary file 1 [file ao5c07656_si_001.zip › xyzs/12_o-Fluoro_acryl/gfn2-207-207-dlpnoccsdt.xyz]

52
gfn2-207-207-wb97xd.log	Energy: -714206.1453470
F         -3.65238        0.31092        2.07922
O         -3.03961       -2.99880        0.33773
N          1.48418       -0.15740        0.16570
N         -2.76181       -0.82323       -0.27688
C         -1.29607       -0.99370       -0.23511
C         -0.56420       -0.12522       -1.25366
C         -0.72963       -0.72295        1.15984
C          0.93051       -0.40298       -1.20711
C          0.76522       -0.98799        1.18893
C          2.96309       -0.39032        0.25040
C          3.77287        0.58043       -0.60486
C         -3.29594        0.50347       -0.24630
C         -3.53639       -1.89859        0.05187
C          5.24344        0.41804       -0.29798
C         -3.71898        1.06411        0.95668
C         -3.39348        1.28123       -1.39945
C         -5.02211       -1.77380        0.04085
C          6.02212       -0.49412       -1.01654
C          5.84033        1.14756        0.73518
C         -4.22930        2.34733        1.04584
C         -3.89372        2.57809       -1.33710
C         -4.31107        3.10958       -0.11691
C          7.37115       -0.67260       -0.71184
C          7.18889        0.97281        1.04180
C         -5.73737       -1.26669       -0.96216
C          7.95826        0.06103        0.31869
H         -1.11667       -2.04058       -0.48895
H         -0.90981       -0.33526       -2.26904
H         -0.73344        0.93829       -1.05357
H         -0.92380        0.31684        1.44849
H         -1.20100       -1.37340        1.90065
H          1.16203       -1.44370       -1.44841
H          1.45478        0.25191       -1.90101
H          1.19282       -0.74190        2.16104
H          0.99359       -2.03032        0.95110
H          3.13523       -1.42835       -0.04446
H          3.22732       -0.27344        1.30339
H          3.45489        1.60535       -0.38489
H          3.60169        0.39192       -1.66755
H         -3.08413        0.85374       -2.34720
H         -5.50501       -2.25551        0.88694
H          5.56807       -1.06556       -1.82220
H          5.24358        1.85966        1.29977
H         -4.55312        2.73124        2.00684
H         -3.96454        3.17022       -2.24299
H         -4.70639        4.11856       -0.06657
H          7.96359       -1.38253       -1.28117
H          7.63945        1.55032        1.84342
H          9.00922       -0.07443        0.55507
H         -6.82209       -1.30747       -0.93973
H         -5.27482       -0.81633       -1.83552
H          1.31456        0.82898        0.39372
