# Supplementary material for: Quantum Chemical Exploration of Fentanyl and Its Analogs: Conformational Landscapes and Energetics in Solution
Source: ACS Omega. 2025 Nov 27;10(48):58900–14. doi: 10.1021/acsomega.5c07656 (PMC12771126; doi:10.1021/acsomega.5c07656)
Supplement: Supplementary file 1 [file ao5c07656_si_001.zip › xyzs/12_o-Fluoro_acryl/gfn2-215-215-dlpnoccsdt.xyz]

52
gfn2-215-215-wb97xd.log	Energy: -714204.1361119
F         -2.32956        0.79246        2.17878
O         -2.34506       -2.82839       -0.88597
N          1.99009       -1.99884       -0.11384
N         -2.10391       -0.68803       -0.13920
C         -0.63985       -0.78794        0.03408
C         -0.21271       -1.87891        1.01676
C          0.09881       -0.92522       -1.29993
C          1.29569       -1.83613        1.20653
C          1.60111       -0.90355       -1.06866
C          3.47493       -2.22693        0.01273
C          4.23564       -1.23167        0.88471
C         -2.62396        0.64171       -0.15671
C         -2.85250       -1.74348       -0.56422
C          4.24229        0.19637        0.38981
C         -2.71071        1.37917        1.02061
C         -3.01095        1.25443       -1.34759
C         -4.33940       -1.61886       -0.60265
C          4.83852        0.52149       -0.83368
C          3.62348        1.20974        1.12615
C         -3.17680        2.68112        1.05014
C         -3.49312        2.56057       -1.34457
C         -3.57416        3.27199       -0.14831
C          4.79878        1.82610       -1.31923
C          3.58218        2.51826        0.64394
C         -5.08415       -1.17812        0.41020
C          4.16486        2.82895       -0.58339
H         -0.34351        0.17017        0.47210
H         -0.68203       -1.71601        1.99028
H         -0.50874       -2.86692        0.65680
H         -0.18942       -1.85293       -1.80262
H         -0.15448       -0.08854       -1.95706
H          1.61597       -0.87872        1.62176
H          1.63817       -2.64274        1.85615
H          2.15232       -1.07176       -1.99409
H          1.91847        0.04138       -0.62719
H          3.86435       -2.24125       -1.00693
H          3.57885       -3.22726        0.43687
H          5.26155       -1.61523        0.90763
H          3.86806       -1.27199        1.91346
H         -2.93725        0.68907       -2.27146
H         -4.79485       -2.05080       -1.48978
H          5.32722       -0.25656       -1.41505
H          3.15609        0.96912        2.07767
H         -3.22991        3.21161        1.99442
H         -3.79838        3.02333       -2.27680
H         -3.94484        4.29146       -0.14232
H          5.26289        2.06171       -2.27230
H          3.09162        3.29256        1.22615
H          4.13068        3.84556       -0.96288
H         -6.16771       -1.22061        0.35760
H         -4.64681       -0.78020        1.32190
H          1.62735       -2.86601       -0.52473
