# Supplementary material for: Quantum Chemical Exploration of Fentanyl and Its Analogs: Conformational Landscapes and Energetics in Solution
Source: ACS Omega. 2025 Nov 27;10(48):58900–14. doi: 10.1021/acsomega.5c07656 (PMC12771126; doi:10.1021/acsomega.5c07656)
Supplement: Supplementary file 1 [file ao5c07656_si_001.zip › xyzs/12_o-Fluoro_acryl/gfn2-216-216-dlpnoccsdt.xyz]

52
gfn2-216-216-wb97xd.log	Energy: -714204.1180145
F          1.83716        1.76960       -1.47852
O          2.25933       -2.89639       -0.70791
N         -1.97631       -1.94712        0.36616
N          2.08608       -0.67631       -0.21986
C          0.63130       -0.72696        0.03514
C         -0.18792       -1.19172       -1.16959
C          0.28602       -1.53754        1.28767
C         -1.67075       -1.10654       -0.84268
C         -1.20753       -1.46524        1.56087
C         -3.44435       -2.15031        0.64168
C         -4.17321       -0.97941        1.29409
C          2.74930        0.48602        0.27880
C          2.78788       -1.77955       -0.60175
C         -4.24784        0.28480        0.46931
C          2.59474        1.71387       -0.35873
C          3.52387        0.43839        1.43698
C          4.23276       -1.64529       -0.95115
C         -4.91303        0.29303       -0.76176
C         -3.62740        1.45811        0.90518
C          3.19080        2.87273        0.10502
C          4.14281        1.58833        1.91961
C          3.97529        2.80250        1.25517
C         -4.93866        1.44192       -1.54838
C         -3.65188        2.61194        0.12115
C          4.72301       -0.73903       -1.79554
C         -4.30292        2.60534       -1.11103
H          0.34529        0.31062        0.23257
H          0.00716       -0.54695       -2.03026
H          0.06881       -2.21677       -1.44680
H          0.59250       -2.58011        1.16513
H          0.81025       -1.12840        2.15587
H         -1.96992       -0.08379       -0.61159
H         -2.28204       -1.48354       -1.66281
H         -1.49216       -2.09203        2.40687
H         -1.52329       -0.43761        1.75045
H         -3.49661       -3.01767        1.30252
H         -3.89546       -2.41737       -0.31580
H         -3.73994       -0.76406        2.27437
H         -5.18564       -1.35496        1.47910
H          3.64118       -0.51318        1.94635
H          4.85581       -2.44561       -0.56074
H         -5.40449       -0.61153       -1.11172
H         -3.10636        1.46354        1.85919
H          3.04350        3.80385       -0.43100
H          4.74943        1.53640        2.81721
H          4.45227        3.70161        1.63056
H         -5.45555        1.43085       -2.50331
H         -3.15884        3.51334        0.47268
H         -4.31962        3.50040       -1.72528
H          5.76674       -0.76971       -2.09270
H          4.10671        0.04438       -2.22816
H         -1.62096       -2.88526        0.15267
