# Supplementary material for: Quantum Chemical Exploration of Fentanyl and Its Analogs: Conformational Landscapes and Energetics in Solution
Source: ACS Omega. 2025 Nov 27;10(48):58900–14. doi: 10.1021/acsomega.5c07656 (PMC12771126; doi:10.1021/acsomega.5c07656)
Supplement: Supplementary file 1 [file ao5c07656_si_001.zip › xyzs/12_o-Fluoro_acryl/gfn2-219-219-dlpnoccsdt.xyz]

52
gfn2-219-219-wb97xd.log	Energy: -714208.0593136
F          3.35805       -0.16394        2.08197
O          2.99822        2.90260       -0.32173
N         -1.48484       -0.04506       -0.33349
N          2.77256        0.64677       -0.50037
C          1.31096        0.78402       -0.62627
C          0.69259       -0.28293       -1.52524
C          0.61264        0.76475        0.73429
C         -0.80040       -0.03980       -1.66909
C         -0.88329        0.98345        0.57957
C         -2.96507        0.11848       -0.50430
C         -3.74027       -0.08847        0.79412
C          3.32370       -0.64429       -0.23045
C          3.52102        1.77778       -0.33326
C         -5.22258       -0.11226        0.50186
C          3.59187       -1.04032        1.07851
C          3.59893       -1.54731       -1.25746
C          4.99494        1.60279       -0.20914
C         -5.86879       -1.31206        0.18782
C         -5.96458        1.07286        0.50358
C          4.11060       -2.28528        1.39019
C          4.11575       -2.80713       -0.97115
C          4.36883       -3.17499        0.35027
C         -7.22959       -1.32861       -0.11466
C         -7.32548        1.06042        0.20011
C          5.76551        2.59332        0.24025
C         -7.96190       -0.14134       -0.10951
H          1.14781        1.75951       -1.08997
H          1.13331       -0.25685       -2.52514
H          0.85423       -1.28443       -1.11192
H          0.78988       -0.19602        1.23159
H          1.00310        1.55547        1.37952
H         -1.01290        0.93421       -2.11734
H         -1.26691       -0.81947       -2.27136
H         -1.38165        0.90558        1.54455
H         -1.10925        1.95605        0.13441
H         -3.26891       -0.62300       -1.24605
H         -3.12612        1.11788       -0.91594
H         -3.52462        0.71506        1.50248
H         -3.43219       -1.03571        1.24998
H          3.40638       -1.24719       -2.28201
H          5.42900        0.65039       -0.49543
H         -5.30095       -2.23910        0.18397
H         -5.47185        2.01065        0.74785
H          4.30666       -2.54172        2.42536
H          4.32507       -3.49878       -1.77986
H          4.77473       -4.15535        0.57629
H         -7.71855       -2.26888       -0.35131
H         -7.88905        1.98852        0.20907
H         -9.02227       -0.15326       -0.34223
H          6.84039        2.46740        0.32108
H          5.34460        3.54817        0.54300
H         -1.32457       -0.96492        0.09226
