# Supplementary material for: Quantum Chemical Exploration of Fentanyl and Its Analogs: Conformational Landscapes and Energetics in Solution
Source: ACS Omega. 2025 Nov 27;10(48):58900–14. doi: 10.1021/acsomega.5c07656 (PMC12771126; doi:10.1021/acsomega.5c07656)
Supplement: Supplementary file 1 [file ao5c07656_si_001.zip › xyzs/12_o-Fluoro_acryl/gfn2-222-222-dlpnoccsdt.xyz]

52
gfn2-222-222-wb97xd.log	Energy: -714206.1200270
F          2.91763        0.59525        2.10266
O          1.04743        2.83736       -0.30521
N         -1.58232       -1.79749        0.07557
N          1.86437        0.71541       -0.44861
C          0.48962        0.17859       -0.45621
C          0.34605       -1.08131       -1.30785
C         -0.02066       -0.09329        0.96160
C         -1.10672       -1.53168       -1.32166
C         -1.46454       -0.56561        0.92741
C         -2.92636       -2.47738        0.13259
C         -4.03717       -1.84081       -0.69754
C          2.93897       -0.17314       -0.12935
C          2.01975        2.06824       -0.34771
C         -4.45414       -0.45040       -0.27650
C          3.44015       -0.23380        1.16908
C          3.50264       -1.01510       -1.08696
C          3.38971        2.65609       -0.32019
C         -4.27088        0.63905       -1.13156
C         -5.00473       -0.22625        0.99027
C          4.46662       -1.08626        1.53598
C          4.52952       -1.88904       -0.74344
C          5.01057       -1.92395        0.56529
C         -4.61355        1.92943       -0.72659
C         -5.34672        1.06022        1.39934
C          4.35759        2.37285       -1.19070
C         -5.14805        2.14427        0.54236
H         -0.12629        0.96108       -0.90415
H          0.65143       -0.89102       -2.33983
H          0.96819       -1.89304       -0.91545
H          0.60415       -0.85334        1.44628
H          0.02321        0.81640        1.56530
H         -1.75480       -0.76034       -1.74146
H         -1.23171       -2.45522       -1.88835
H         -1.82609       -0.82549        1.92264
H         -2.11613        0.19388        0.49450
H         -3.19532       -2.52460        1.18944
H         -2.75133       -3.49403       -0.22451
H         -4.88625       -2.52456       -0.58861
H         -3.76912       -1.84924       -1.75729
H          3.13501       -0.96845       -2.10632
H          3.50764        3.45122        0.41128
H         -3.84239        0.47766       -2.11747
H         -5.15608       -1.06567        1.66462
H          4.82482       -1.08665        2.55944
H          4.95901       -2.53675       -1.49997
H          5.81505       -2.60014        0.83440
H         -4.45936        2.76542       -1.40221
H         -5.76962        1.21805        2.38698
H         -5.41224        3.14785        0.86134
H          5.29434        2.92127       -1.16928
H          4.24590        1.60934       -1.95514
H         -0.93042       -2.47954        0.47688
