# Supplementary material for: Quantum Chemical Exploration of Fentanyl and Its Analogs: Conformational Landscapes and Energetics in Solution
Source: ACS Omega. 2025 Nov 27;10(48):58900–14. doi: 10.1021/acsomega.5c07656 (PMC12771126; doi:10.1021/acsomega.5c07656)
Supplement: Supplementary file 1 [file ao5c07656_si_001.zip › xyzs/12_o-Fluoro_acryl/gfn2-223-223-dlpnoccsdt.xyz]

52
gfn2-223-223-wb97xd.log	Energy: -714206.1635887
F         -3.54289       -0.32260       -1.83428
O         -1.38984        2.70572       -1.17373
N          1.60403       -1.67311       -0.42204
N         -1.85816        0.82720        0.02805
C         -0.47532        0.34802       -0.16265
C          0.06372       -0.41174        1.04813
C         -0.34337       -0.51514       -1.42046
C          1.51094       -0.81142        0.80555
C          1.10131       -0.93904       -1.62894
C          2.94182       -2.33487       -0.63109
C          4.04370       -1.45361       -1.21132
C         -2.85660       -0.12126        0.41534
C         -2.20682        2.01796       -0.54264
C          4.48404       -0.29938       -0.34044
C         -3.68087       -0.70612       -0.54367
C         -3.02561       -0.50742        1.74444
C         -3.59560        2.53643       -0.38297
C          4.29709        1.02115       -0.75634
C          5.06069       -0.53512        0.91256
C         -4.65080       -1.64101       -0.22756
C         -3.98654       -1.45305        2.08914
C         -4.79757       -2.01806        1.10514
C          4.66218        2.08666        0.06707
C          5.42542        0.52539        1.73821
C         -4.24909        2.62260        0.77483
C          5.22291        1.84159        1.31918
H          0.12888        1.24806       -0.29284
H          0.03081        0.21266        1.94459
H         -0.52826       -1.31270        1.24252
H         -0.97731       -1.40584       -1.33328
H         -0.66417        0.04400       -2.30273
H          2.14274        0.06174        0.64134
H          1.90751       -1.39166        1.63895
H          1.20497       -1.60825       -2.48418
H          1.74713       -0.07040       -1.76918
H          2.75015       -3.16418       -1.31428
H          3.22795       -2.74527        0.33941
H          3.75487       -1.09096       -2.20135
H          4.88717       -2.13537       -1.36614
H         -2.40447       -0.04885        2.50626
H         -4.00592        2.96820       -1.29199
H          3.84854        1.21683       -1.72702
H          5.21575       -1.55796        1.24708
H         -5.27148       -2.05775       -1.01302
H         -4.10708       -1.74185        3.12758
H         -5.55136       -2.75110        1.37203
H          4.50514        3.10701       -0.26966
H          5.86908        0.32593        2.70911
H          5.50465        2.66896        1.96323
H         -5.21814        3.10965        0.82429
H         -3.84088        2.23355        1.70305
H          0.95364       -2.45085       -0.26648
