# Supplementary material for: Quantum Chemical Exploration of Fentanyl and Its Analogs: Conformational Landscapes and Energetics in Solution
Source: ACS Omega. 2025 Nov 27;10(48):58900–14. doi: 10.1021/acsomega.5c07656 (PMC12771126; doi:10.1021/acsomega.5c07656)
Supplement: Supplementary file 1 [file ao5c07656_si_001.zip › xyzs/12_o-Fluoro_acryl/gfn2-224-224-dlpnoccsdt.xyz]

52
gfn2-224-224-wb97xd.log	Energy: -714203.4932347
F         -3.11907       -1.01137       -2.12308
O         -2.44716        2.82769        0.55144
N          1.60555        0.99358        0.25348
N         -2.66721        0.61210        0.06260
C         -1.21220        0.35773        0.01075
C         -0.48777        1.17947       -1.05642
C         -0.54451        0.51043        1.38085
C          0.98205        0.79207       -1.09660
C          0.92809        0.14533        1.28920
C          3.10166        0.85611        0.24947
C          3.60867       -0.54317       -0.08752
C         -3.48740       -0.55287        0.16119
C         -3.17319        1.85215        0.30796
C          5.12013       -0.53071       -0.07805
C         -3.68720       -1.36901       -0.94844
C         -4.06953       -0.93021        1.37026
C         -4.64890        2.06807        0.24307
C          5.83547       -0.21096       -1.23617
C          5.82640       -0.79709        1.09899
C         -4.44968       -2.52183       -0.89593
C         -4.84913       -2.08126        1.44847
C         -5.03737       -2.87499        0.31784
C          7.22870       -0.16221       -1.22068
C          7.21974       -0.74925        1.11842
C         -5.41937        1.70260       -0.78031
C          7.92486       -0.43157       -0.04231
H         -1.12154       -0.69372       -0.27883
H         -0.91827        0.98188       -2.04130
H         -0.57791        2.24933       -0.85455
H         -0.65138        1.53562        1.74588
H         -1.01687       -0.15961        2.10458
H          1.11023       -0.26061       -1.35600
H          1.53723        1.40805       -1.80470
H          1.44471        0.31379        2.23495
H          1.05807       -0.89550        0.98665
H          3.43488        1.15641        1.24528
H          3.46887        1.58423       -0.47704
H          3.25157       -0.85000       -1.07419
H          3.24522       -1.26663        0.64694
H         -3.91043       -0.30398        2.24272
H         -5.03990        2.68075        1.05111
H          5.29553       -0.00177       -2.15634
H          5.27947       -1.04651        2.00487
H         -4.58075       -3.12051       -1.79058
H         -5.30386       -2.35964        2.39300
H         -5.64131       -3.77433        0.37514
H          7.77036        0.08346       -2.12921
H          7.75431       -0.96286        2.03918
H          9.00992       -0.39637       -0.02929
H         -6.46520        1.99196       -0.81443
H         -5.03700        1.12481       -1.61741
H          1.42755        1.96985        0.51296
