# Supplementary material for: Quantum Chemical Exploration of Fentanyl and Its Analogs: Conformational Landscapes and Energetics in Solution
Source: ACS Omega. 2025 Nov 27;10(48):58900–14. doi: 10.1021/acsomega.5c07656 (PMC12771126; doi:10.1021/acsomega.5c07656)
Supplement: Supplementary file 1 [file ao5c07656_si_001.zip › xyzs/12_o-Fluoro_acryl/gfn2-225-225-dlpnoccsdt.xyz]

52
gfn2-225-225-wb97xd.log	Energy: -714206.9592017
F          3.20751        1.02156        2.04410
O          4.72255       -0.33438       -0.45950
N         -1.64487       -1.43468        0.59252
N          2.47411       -0.44878       -0.18741
C          1.23098       -1.18383        0.11070
C          0.59135       -0.71741        1.41942
C          0.20833       -1.08470       -1.02108
C         -0.65851       -1.52828        1.71820
C         -1.03198       -1.89915       -0.69496
C         -2.91372       -2.15759        0.93058
C         -4.04927       -1.85922       -0.04629
C          2.42768        0.98248       -0.18366
C          3.69393       -1.02475       -0.35837
C         -4.30379       -0.37695       -0.20539
C          2.78576        1.70143        0.95407
C          2.02030        1.69515       -1.30951
C          3.83745       -2.50652       -0.44412
C         -3.96548        0.28621       -1.38869
C         -4.83714        0.36758        0.85403
C          2.73271        3.08249        1.00991
C          1.95432        3.08646       -1.27929
C          2.30692        3.77675       -0.12121
C         -4.15706        1.66283       -1.51477
C         -5.03031        1.74136        0.73140
C          3.21447       -3.27887       -1.33277
C         -4.68931        2.39378       -0.45473
H          1.51321       -2.22980        0.23254
H          1.28271       -0.85025        2.25467
H          0.32641        0.34476        1.36220
H         -0.08258       -0.04047       -1.18194
H          0.62752       -1.46268       -1.95687
H         -0.43362       -2.59045        1.84431
H         -1.15860       -1.16040        2.61438
H         -1.77808       -1.79029       -1.48062
H         -0.80339       -2.95982       -0.56146
H         -3.18529       -1.83575        1.93759
H         -2.67484       -3.22257        0.95183
H         -4.93419       -2.35269        0.36743
H         -3.85611       -2.31826       -1.01908
H          1.76073        1.14863       -2.21013
H          4.61615       -2.90696        0.19999
H         -3.54709       -0.27990       -2.21699
H         -5.10436       -0.13601        1.77985
H          3.02156        3.59517        1.92079
H          1.63299        3.62858       -2.16201
H          2.25811        4.86020       -0.09403
H         -3.88997        2.16173       -2.44149
H         -5.44935        2.30361        1.56044
H         -4.84004        3.46461       -0.55087
H          3.45778       -4.33374       -1.41394
H          2.46129       -2.88731       -2.01121
H         -1.87939       -0.44043        0.47719
