# Supplementary material for: Quantum Chemical Exploration of Fentanyl and Its Analogs: Conformational Landscapes and Energetics in Solution
Source: ACS Omega. 2025 Nov 27;10(48):58900–14. doi: 10.1021/acsomega.5c07656 (PMC12771126; doi:10.1021/acsomega.5c07656)
Supplement: Supplementary file 1 [file ao5c07656_si_001.zip › xyzs/12_o-Fluoro_acryl/gfn2-226-226-dlpnoccsdt.xyz]

52
gfn2-226-226-wb97xd.log	Energy: -714205.7573328
F          3.86033       -0.31183        2.03324
O          2.24663        2.64857        0.11454
N         -1.64401        0.41153       -0.32380
N          2.67499        0.46098       -0.35081
C          1.25363        0.07493       -0.45291
C          0.51879        0.16185        0.88611
C          0.49082        0.83318       -1.53838
C         -0.90966       -0.33976        0.74808
C         -0.92810        0.29924       -1.63926
C         -3.07214       -0.02173       -0.46640
C         -3.90543        0.24555        0.78399
C          3.60392       -0.62237       -0.29394
C          3.06669        1.74000       -0.08278
C         -5.36167       -0.02727        0.48717
C          4.17064       -1.01122        0.91750
C          3.92502       -1.35438       -1.43659
C          4.53402        2.00683       -0.08326
C         -6.19517        0.98909        0.00998
C         -5.88891       -1.31261        0.64634
C          5.04866       -2.07663        1.01983
C          4.79738       -2.43559       -1.35908
C          5.36002       -2.79298       -0.13336
C         -7.52959        0.72838       -0.29807
C         -7.22254       -1.57753        0.33760
C          5.02705        3.11820        0.46262
C         -8.04698       -0.55678       -0.13536
H          1.27372       -0.97762       -0.75021
H          1.01896       -0.45999        1.63327
H          0.51423        1.19247        1.25145
H          0.46481        1.90373       -1.32300
H          0.97260        0.69267       -2.50964
H         -0.94799       -1.39385        0.46044
H         -1.45153       -0.20338        1.68241
H         -1.50812        0.86238       -2.37067
H         -0.94798       -0.76075       -1.90635
H         -3.05454       -1.08468       -0.71921
H         -3.47571        0.53706       -1.31333
H         -3.77354        1.28938        1.08881
H         -3.57820       -0.39316        1.60809
H          3.48185       -1.06263       -2.38364
H          5.19204        1.27769       -0.54515
H         -5.79525        1.99192       -0.11734
H         -5.24980       -2.10973        1.01784
H          5.46991       -2.33479        1.98515
H          5.04196       -2.99526       -2.25536
H          6.04426       -3.63252       -0.07057
H         -8.16559        1.52945       -0.66268
H         -7.61809       -2.58016        0.46948
H         -9.08659       -0.76058       -0.37282
H          6.09367        3.31790        0.44963
H          4.38197        3.85138        0.93912
H         -1.64854        1.40292       -0.05778
