# Supplementary material for: Quantum Chemical Exploration of Fentanyl and Its Analogs: Conformational Landscapes and Energetics in Solution
Source: ACS Omega. 2025 Nov 27;10(48):58900–14. doi: 10.1021/acsomega.5c07656 (PMC12771126; doi:10.1021/acsomega.5c07656)
Supplement: Supplementary file 1 [file ao5c07656_si_001.zip › xyzs/12_o-Fluoro_acryl/gfn2-227-227-dlpnoccsdt.xyz]

52
gfn2-227-227-wb97xd.log	Energy: -714208.2247000
F          3.47883        0.91250        1.93301
O          4.51020       -0.30828       -0.95185
N         -1.70029       -1.40189        0.73200
N          2.36461       -0.40104       -0.23191
C          1.16131       -1.14914        0.18115
C          0.52441       -0.55202        1.43676
C          0.12162       -1.22838       -0.93798
C         -0.69801       -1.35626        1.84622
C         -1.09745       -2.01810       -0.49397
C         -2.96570       -2.07692        1.16885
C         -4.10963       -1.90124        0.17142
C          2.35196        1.02576       -0.13756
C          3.49768       -0.98618       -0.70947
C         -4.35374       -0.45161       -0.18431
C          2.90420        1.66633        0.96834
C          1.77964        1.81286       -1.13491
C          3.48350       -2.45601       -0.95327
C         -4.85569        0.43902        0.77281
C         -4.03371        0.03776       -1.45428
C          2.88984        3.04164        1.11687
C          1.74795        3.19993       -1.00883
C          2.29979        3.81113        0.11553
C         -5.03586        1.78553        0.46562
C         -4.21283        1.38630       -1.76531
C          4.61684       -3.15779       -0.94380
C         -4.71331        2.26370       -0.80564
H          1.48573       -2.15960        0.43905
H          1.22931       -0.56256        2.27159
H          0.22435        0.48683        1.25986
H         -0.18915       -0.21935       -1.23225
H          0.54484       -1.71895       -1.81868
H         -0.44863       -2.39395        2.08197
H         -1.19142       -0.90233        2.70572
H         -1.85551       -2.02635       -1.27562
H         -0.84668       -3.04837       -0.22788
H         -3.22830       -1.62950        2.12936
H         -2.72681       -3.13104        1.32263
H         -4.99394       -2.32700        0.65570
H         -3.93025       -2.48793       -0.73279
H          1.36541        1.32812       -2.01257
H          2.53808       -2.94544       -1.16064
H         -5.10829        0.07204        1.76459
H         -3.63910       -0.64279       -2.20461
H          3.33333        3.49238        1.99775
H          1.29706        3.80064       -1.79129
H          2.27855        4.89107        0.21667
H         -5.43025        2.46258        1.21735
H         -3.96028        1.74860       -2.75727
H         -4.85363        3.31322       -1.04535
H          4.60975       -4.22537       -1.13894
H          5.57469       -2.68996       -0.73388
H         -1.93695       -0.42844        0.50118
