# Supplementary material for: Quantum Chemical Exploration of Fentanyl and Its Analogs: Conformational Landscapes and Energetics in Solution
Source: ACS Omega. 2025 Nov 27;10(48):58900–14. doi: 10.1021/acsomega.5c07656 (PMC12771126; doi:10.1021/acsomega.5c07656)
Supplement: Supplementary file 1 [file ao5c07656_si_001.zip › xyzs/12_o-Fluoro_acryl/gfn2-229-229-dlpnoccsdt.xyz]

52
gfn2-229-229-wb97xd.log	Energy: -714205.5997338
F         -3.62483       -0.22247        2.08812
O         -2.60678       -3.01202       -0.27100
N          1.43475        0.45660        0.14916
N         -2.64483       -0.74106       -0.44260
C         -1.16911       -0.70931       -0.43137
C         -0.59183        0.42921       -1.27119
C         -0.61534       -0.63826        0.99491
C          0.92826        0.36368       -1.25959
C          0.90442       -0.67428        0.97958
C          2.92298        0.63297        0.24740
C          3.73520       -0.55453       -0.26038
C         -3.35440        0.46676       -0.15326
C         -3.25639       -1.95707       -0.33465
C          5.20699       -0.24080       -0.11825
C         -3.82111        0.71814        1.13495
C         -3.58466        1.43304       -1.13165
C         -4.74508       -2.04051       -0.32249
C          5.89073       -0.55361        1.06065
C          5.89887        0.40373       -1.14843
C         -4.49994        1.87591        1.47228
C         -4.25621        2.61060       -0.81794
C         -4.71302        2.83108        0.48135
C          7.23990       -0.23332        1.20639
C          7.24799        0.72544       -1.00643
C         -5.55084       -1.44848       -1.20294
C          7.92237        0.40754        0.17243
H         -0.85380       -1.65327       -0.88045
H         -0.92692        0.35601       -2.30880
H         -0.90812        1.40299       -0.88159
H         -0.95456        0.28234        1.48485
H         -0.97036       -1.48626        1.58534
H          1.28828       -0.58031       -1.67229
H          1.36644        1.19249       -1.81628
H          1.32090       -0.56555        1.98166
H          1.27082       -1.60102        0.53419
H          3.13506        0.82205        1.30215
H          3.15718        1.53429       -0.32340
H          3.50432       -0.75262       -1.31053
H          3.49519       -1.45176        0.31638
H         -3.24226        1.24555       -2.14373
H         -5.13435       -2.74369        0.40909
H          5.36208       -1.05482        1.86762
H          5.37624        0.65127       -2.06908
H         -4.84976        2.01672        2.48897
H         -4.42896        3.35213       -1.59031
H         -5.24188        3.74586        0.72722
H          7.75855       -0.48669        2.12615
H          7.77257        1.22188       -1.81727
H          8.97362        0.65509        0.28353
H         -6.61865       -1.64431       -1.18905
H         -5.17955       -0.77270       -1.96779
H          1.03760        1.31624        0.54411
