# Supplementary material for: Quantum Chemical Exploration of Fentanyl and Its Analogs: Conformational Landscapes and Energetics in Solution
Source: ACS Omega. 2025 Nov 27;10(48):58900–14. doi: 10.1021/acsomega.5c07656 (PMC12771126; doi:10.1021/acsomega.5c07656)
Supplement: Supplementary file 1 [file ao5c07656_si_001.zip › xyzs/12_o-Fluoro_acryl/gfn2-230-230-dlpnoccsdt.xyz]

52
gfn2-230-230-wb97xd.log	Energy: -714208.0107507
F          2.51600        1.11419        2.08306
O          4.70276       -0.13923       -0.05663
N         -1.64286       -1.64229        0.05917
N          2.45684       -0.35197       -0.25718
C          1.22576       -1.16482       -0.27291
C          0.57524       -1.24850        1.10896
C          0.20033       -0.65612       -1.28504
C         -0.65678       -2.13655        1.07515
C         -1.01587       -1.56712       -1.30081
C         -2.89568       -2.46578        0.07602
C         -4.03089       -1.83589       -0.72880
C          2.34227        1.07388       -0.27125
C          3.70021       -0.87231       -0.04851
C         -4.31679       -0.41216       -0.30735
C          2.35414        1.79078        0.92276
C          2.21422        1.78659       -1.46202
C          3.82904       -2.33822        0.18951
C         -3.97391        0.66337       -1.13208
C         -4.88227       -0.14523        0.94569
C          2.22311        3.16776        0.96785
C          2.07751        3.17213       -1.44562
C          2.07844        3.85979       -0.23275
C         -4.19125        1.97801       -0.71714
C         -5.10159        1.16537        1.36251
C          4.96377       -2.97584       -0.09866
C         -4.75452        2.23216        0.53158
H          1.51538       -2.16652       -0.59640
H          1.27461       -1.66468        1.83897
H          0.29389       -0.24464        1.44757
H         -0.12048        0.36164       -1.03737
H          0.62152       -0.64010       -2.29326
H         -0.41042       -3.16352        0.79283
H         -1.16404       -2.14283        2.04008
H         -1.76331       -1.18673       -1.99514
H         -0.75936       -2.59305       -1.57724
H         -3.18196       -2.56106        1.12514
H         -2.63139       -3.45216       -0.31016
H         -4.90735       -2.46703       -0.55250
H         -3.81770       -1.87890       -1.79976
H          2.21894        1.24163       -2.40002
H          2.99462       -2.87870        0.62289
H         -3.53157        0.46934       -2.10601
H         -5.15333       -0.97276        1.59675
H          2.23839        3.67823        1.92444
H          1.97345        3.71316       -2.37985
H          1.97236        4.93934       -0.21619
H         -3.91950        2.80139       -1.37072
H         -5.54521        1.35528        2.33524
H         -4.92468        3.25409        0.85615
H          5.06552       -4.03940        0.09217
H          5.81255       -2.45922       -0.53795
H         -1.90178       -0.68461        0.32936
