# Supplementary material for: Quantum Chemical Exploration of Fentanyl and Its Analogs: Conformational Landscapes and Energetics in Solution
Source: ACS Omega. 2025 Nov 27;10(48):58900–14. doi: 10.1021/acsomega.5c07656 (PMC12771126; doi:10.1021/acsomega.5c07656)
Supplement: Supplementary file 1 [file ao5c07656_si_001.zip › xyzs/12_o-Fluoro_acryl/gfn2-232-232-dlpnoccsdt.xyz]

52
gfn2-232-232-wb97xd.log	Energy: -714205.3131502
F         -2.24151        0.33614        2.13915
O         -3.24938       -2.60649       -1.18850
N          1.79853       -1.69819        0.33593
N         -2.29995       -0.67492       -0.46307
C         -0.96040       -1.29505       -0.53801
C          0.13718       -0.27999       -0.84706
C         -0.62002       -2.06001        0.74334
C          1.47825       -0.98434       -0.94734
C          0.74360       -2.72167        0.63966
C          3.18741       -2.28393        0.33605
C          4.18860       -1.37725        1.04984
C         -2.42178        0.72273       -0.18649
C         -3.37561       -1.43148       -0.80596
C          4.30997       -0.00259        0.43454
C         -2.36684        1.21066        1.11526
C         -2.56737        1.64174       -1.22522
C         -4.74913       -0.85181       -0.73354
C          3.65911        1.09585        1.00384
C          5.01696        0.17813       -0.75991
C         -2.45594        2.56062        1.40813
C         -2.66475        3.00400       -0.95890
C         -2.60590        3.46204        0.35689
C          3.69753        2.34639        0.38592
C          5.06053        1.42537       -1.37757
C         -5.31537       -0.38109        0.37600
C          4.39580        2.51330       -0.80812
H         -1.00513       -2.00843       -1.36601
H         -0.05022        0.22248       -1.79954
H          0.19412        0.48952       -0.06845
H         -0.62629       -1.37351        1.59593
H         -1.36314       -2.83865        0.93239
H          1.48293       -1.74842       -1.72901
H          2.28025       -0.27310       -1.14048
H          1.02036       -3.19993        1.57973
H          0.78711       -3.45907       -0.16606
H          3.46319       -2.45526       -0.70582
H          3.13398       -3.24659        0.84510
H          5.15120       -1.89608        1.01413
H          3.90134       -1.29413        2.10328
H         -2.60743        1.26978       -2.24402
H         -5.31880       -0.95966       -1.65332
H          3.10966        0.96868        1.93365
H          5.52627       -0.66919       -1.21212
H         -2.41332        2.88832        2.44092
H         -2.78280        3.70600       -1.77715
H         -2.67818        4.52313        0.57092
H          3.18222        3.18785        0.83914
H          5.61212        1.55018       -2.30452
H          4.42735        3.48509       -1.29105
H         -6.35636       -0.07307        0.37579
H         -4.77560       -0.30604        1.31581
H          1.75273       -1.00135        1.08846
