# Supplementary material for: Quantum Chemical Exploration of Fentanyl and Its Analogs: Conformational Landscapes and Energetics in Solution
Source: ACS Omega. 2025 Nov 27;10(48):58900–14. doi: 10.1021/acsomega.5c07656 (PMC12771126; doi:10.1021/acsomega.5c07656)
Supplement: Supplementary file 1 [file ao5c07656_si_001.zip › xyzs/12_o-Fluoro_acryl/gfn2-235-235-dlpnoccsdt.xyz]

52
gfn2-235-235-wb97xd.log	Energy: -714205.3057833
F          2.32746        0.30630        2.14593
O          3.23219       -2.58952       -1.25376
N         -1.77726       -1.67535        0.38726
N          2.31641       -0.66346       -0.47250
C          0.97076       -1.27215       -0.52615
C          0.64886       -2.04933        0.75230
C         -0.12538       -0.24587       -0.80019
C         -0.71918       -2.70376        0.66325
C         -1.47222       -0.94106       -0.88844
C         -3.16282       -2.26884        0.39167
C         -4.17887       -1.36399        1.08587
C          2.45575        0.72861       -0.17698
C          3.37702       -1.42146       -0.85676
C         -4.35405       -0.01383        0.43102
C          2.43534        1.19611        1.13326
C          2.58506        1.66282       -1.20426
C          4.75600       -0.85205       -0.81431
C         -5.05224        0.10062       -0.77660
C         -3.77148        1.13078        0.98223
C          2.54240        2.54051        1.44514
C          2.70007        3.01984       -0.91885
C          2.67548        3.45733        0.40500
C         -5.15431        1.32891       -1.42455
C         -3.86921        2.36294        0.33466
C          5.35740       -0.40305        0.28560
C         -4.55829        2.46436       -0.87208
H          0.99336       -1.97609       -1.36308
H          1.39096       -2.83379        0.92037
H          0.67261       -1.37248        1.61229
H         -0.16293        0.51211       -0.00929
H          0.04785        0.26963       -1.74839
H         -0.77743       -3.43236       -0.14953
H         -0.98226       -3.19175        1.60225
H         -2.27278       -0.22231       -1.05723
H         -1.49337       -1.69152       -1.68294
H         -3.10331       -3.22159        0.91848
H         -3.43118       -2.46257       -0.64834
H         -3.88329       -1.23930        2.13300
H         -5.12590       -1.91229        1.07928
H          2.59840        1.30676       -2.22940
H          5.29833       -0.94916       -1.75164
H         -5.50952       -0.78311       -1.21466
H         -3.22695        1.05378        1.92015
H          2.52670        2.85215        2.48364
H          2.80529        3.73375       -1.72852
H          2.76165        4.51426        0.63391
H         -5.69871        1.40191       -2.36123
H         -3.40637        3.24135        0.77422
H         -4.63589        3.42178       -1.37800
H          6.40017       -0.10218        0.26001
H          4.84544       -0.33918        1.24168
H         -1.72612       -0.99152        1.15123
