# Supplementary material for: Quantum Chemical Exploration of Fentanyl and Its Analogs: Conformational Landscapes and Energetics in Solution
Source: ACS Omega. 2025 Nov 27;10(48):58900–14. doi: 10.1021/acsomega.5c07656 (PMC12771126; doi:10.1021/acsomega.5c07656)
Supplement: Supplementary file 1 [file ao5c07656_si_001.zip › xyzs/12_o-Fluoro_acryl/gfn2-244-244-dlpnoccsdt.xyz]

52
gfn2-244-244-wb97xd.log	Energy: -714205.3214459
F         -3.94844       -0.60900       -2.09110
O         -2.56737        2.93239       -0.82414
N          1.48108       -0.27826        0.56817
N         -2.62252        0.77553       -0.11326
C         -1.15031        0.69922       -0.19058
C         -0.48915        1.10997        1.12775
C         -0.65685       -0.68195       -0.61869
C          1.02457        1.08761        0.98939
C          0.85927       -0.67376       -0.73907
C          2.97334       -0.45307        0.59791
C          3.73804        0.47101       -0.34586
C         -3.36501       -0.40724        0.18570
C         -3.22582        1.94485       -0.45724
C          5.21409        0.16112       -0.24613
C         -4.00799       -1.10418       -0.83369
C         -3.42957       -0.92542        1.47791
C         -4.71121        2.06927       -0.40444
C          6.01233        0.79997        0.70778
C          5.79660       -0.79932       -1.07888
C         -4.71521       -2.27179       -0.60850
C         -4.12508       -2.10437        1.73059
C         -4.76856       -2.77379        0.69007
C          7.36649        0.48929        0.82483
C          7.15046       -1.11225       -0.96519
C         -5.47124        1.79494        0.65460
C          7.93938       -0.46831       -0.01205
H         -0.85539        1.41624       -0.96130
H         -0.79162        2.12270        1.40583
H         -0.79748        0.43119        1.93091
H         -0.95521       -1.44775        0.10558
H         -1.07157       -0.95874       -1.59160
H          1.35778        1.78972        0.22300
H          1.52215        1.31875        1.93208
H          1.24188       -1.66286       -0.99258
H          1.19401        0.04636       -1.48753
H          3.15788       -1.50044        0.34740
H          3.27694       -0.28232        1.63310
H          3.56542        1.51597       -0.07508
H          3.40250        0.32559       -1.37612
H         -2.93946       -0.38932        2.28361
H         -5.13412        2.53767       -1.28961
H          5.56923        1.54823        1.36028
H          5.18448       -1.30179       -1.82372
H         -5.20613       -2.77140       -1.43627
H         -4.17077       -2.49511        2.74131
H         -5.31633       -3.68961        0.88552
H          7.97426        0.99682        1.56793
H          7.58929       -1.85688       -1.62253
H          8.99433       -0.70923        0.07631
H         -6.53409        2.01604        0.63908
H         -5.06650        1.36425        1.56558
H          1.12205       -0.93375        1.27008
