# Supplementary material for: Quantum Chemical Exploration of Fentanyl and Its Analogs: Conformational Landscapes and Energetics in Solution
Source: ACS Omega. 2025 Nov 27;10(48):58900–14. doi: 10.1021/acsomega.5c07656 (PMC12771126; doi:10.1021/acsomega.5c07656)
Supplement: Supplementary file 1 [file ao5c07656_si_001.zip › xyzs/12_o-Fluoro_acryl/gfn2-250-250-dlpnoccsdt.xyz]

52
gfn2-250-250-wb97xd.log	Energy: -714204.9909241
F         -2.85125        0.75930        2.03313
O         -3.05127       -3.04250       -0.52226
N          1.47853       -0.33621        0.18787
N         -2.78284       -0.80049       -0.27733
C         -1.31854       -0.95715       -0.41060
C         -0.64130        0.29511       -0.95918
C         -0.67044       -1.34984        0.91831
C          0.85286        0.06190       -1.11641
C          0.82151       -1.56710        0.74161
C          2.96163       -0.52882        0.08935
C          3.70952        0.75954       -0.24436
C         -3.36593        0.50470       -0.25898
C         -3.55057       -1.92109       -0.33221
C          5.19709        0.53046       -0.10932
C         -3.37701        1.27546        0.89916
C         -3.92026        1.05152       -1.41579
C         -5.02951       -1.82255       -0.15806
C          5.95505        0.11802       -1.20925
C          5.83282        0.68950        1.12633
C         -3.92017        2.54783        0.94109
C         -4.47812        2.32628       -1.40069
C         -4.47537        3.07356       -0.22339
C          7.32155       -0.12823       -1.07938
C          7.19861        0.44516        1.25975
C         -5.63126       -1.32707        0.92176
C          7.94711        0.03499        0.15619
H         -1.16422       -1.77008       -1.12668
H         -1.03974        0.55967       -1.94203
H         -0.80136        1.14994       -0.29255
H         -0.84436       -0.56544        1.66165
H         -1.10397       -2.27762        1.29939
H          1.07064       -0.74631       -1.81934
H          1.34106        0.97400       -1.45551
H          1.30506       -1.78928        1.69331
H          1.03465       -2.37292        0.03427
H          3.13146       -1.30168       -0.66409
H          3.28170       -0.90836        1.06153
H          3.38814        1.55010        0.44278
H          3.48479        1.08272       -1.26371
H         -3.91192        0.45820       -2.32462
H         -5.59796       -2.31687       -0.94193
H          5.47082       -0.00793       -2.17440
H          5.25261        1.00984        1.98814
H         -3.90798        3.10556        1.87096
H         -4.91069        2.73592       -2.30696
H         -4.90580        4.06918       -0.20622
H          7.89728       -0.44451       -1.94404
H          7.67888        0.57777        2.22458
H          9.01143       -0.15359        0.25833
H         -6.70999       -1.38725        1.02837
H         -5.07691       -0.86774        1.73555
H          1.31240        0.42704        0.85378
