# Supplementary material for: Quantum Chemical Exploration of Fentanyl and Its Analogs: Conformational Landscapes and Energetics in Solution
Source: ACS Omega. 2025 Nov 27;10(48):58900–14. doi: 10.1021/acsomega.5c07656 (PMC12771126; doi:10.1021/acsomega.5c07656)
Supplement: Supplementary file 1 [file ao5c07656_si_001.zip › xyzs/12_o-Fluoro_acryl/gfn2-251-251-dlpnoccsdt.xyz]

52
gfn2-251-251-wb97xd.log	Energy: -714205.0451284
F         -2.88811        0.65475        2.06238
O         -2.87820       -3.06732       -0.49412
N          1.47481        0.04177       -0.19713
N         -2.75502       -0.80592       -0.31069
C         -1.29458       -0.85306       -0.52781
C         -0.76701        0.39128       -1.23572
C         -0.52884       -1.06033        0.77953
C          0.72649        0.25394       -1.48180
C          0.96385       -1.17415        0.51994
C          2.95128       -0.00755       -0.45216
C          3.78015        0.02213        0.82887
C         -3.41958        0.45774       -0.23289
C         -3.44412       -1.97700       -0.30884
C          5.24579        0.12390        0.47588
C         -3.45419        1.18315        0.95377
C         -4.02878        1.01200       -1.35826
C         -4.92145       -1.97102       -0.09394
C          5.99523       -1.03045        0.22760
C          5.86563        1.37067        0.34860
C         -4.06931        2.41925        1.05249
C         -4.65810        2.25099       -1.28600
C         -4.67473        2.95445       -0.08203
C          7.33749       -0.94197       -0.13857
C          7.20841        1.46301       -0.01546
C         -5.52648       -1.52700        1.00590
C          7.94787        0.30622       -0.26142
H         -1.11556       -1.71537       -1.17607
H         -1.25211        0.52802       -2.20569
H         -0.95341        1.29044       -0.63767
H         -0.71914       -0.22399        1.45932
H         -0.85572       -1.97783        1.27530
H          0.95621       -0.60601       -2.11624
H          1.12858        1.15588       -1.94307
H          1.50844       -1.26387        1.45827
H          1.20511       -2.02790       -0.11895
H          3.18446        0.86329       -1.06836
H          3.13907       -0.91341       -1.03369
H          3.61200       -0.88314        1.41745
H          3.47703        0.88353        1.43360
H         -4.00513        0.45334       -2.28836
H         -5.47834       -2.48599       -0.87306
H          5.52283       -2.00478        0.32506
H          5.29254        2.27440        0.54006
H         -4.07391        2.94092        2.00313
H         -5.13172        2.66713       -2.16845
H         -5.16180        3.92180       -0.01999
H          7.90663       -1.84763       -0.32574
H          7.67712        2.43837       -0.10552
H          8.99384        0.37689       -0.54368
H         -6.59714       -1.65230        1.13483
H         -4.98161       -1.04791        1.81441
H          1.29164        0.85375        0.40325
