# Supplementary material for: Quantum Chemical Exploration of Fentanyl and Its Analogs: Conformational Landscapes and Energetics in Solution
Source: ACS Omega. 2025 Nov 27;10(48):58900–14. doi: 10.1021/acsomega.5c07656 (PMC12771126; doi:10.1021/acsomega.5c07656)
Supplement: Supplementary file 1 [file ao5c07656_si_001.zip › xyzs/12_o-Fluoro_acryl/gfn2-254-254-dlpnoccsdt.xyz]

52
gfn2-254-254-wb97xd.log	Energy: -714201.9826876
F          3.71108       -1.23863        1.81389
O          0.95172        2.21602        0.49118
N         -1.93272       -0.74127        0.03120
N          2.22064        0.36700        0.14593
C          1.06619       -0.55306        0.11211
C          0.16978       -0.51159        1.37054
C          0.23420       -0.39252       -1.16696
C         -1.21115        0.05432        1.09386
C         -1.00470       -1.25867       -1.04298
C         -2.77288       -1.85840        0.57442
C         -4.01529       -1.36441        1.31205
C          3.46250       -0.18924       -0.28324
C          2.07217        1.70555        0.34269
C         -4.87040       -0.45895        0.45654
C          4.19239       -1.01221        0.57068
C          3.95763        0.03653       -1.56675
C          3.31652        2.52335        0.41699
C         -4.80477        0.93016        0.60450
C         -5.69787       -0.99228       -0.53862
C          5.38530       -1.60236        0.19361
C          5.16039       -0.53882       -1.96858
C          5.86982       -1.35711       -1.09035
C         -5.55344        1.77095       -0.22023
C         -6.44813       -0.15592       -1.36179
C          3.26885        3.85135        0.31406
C         -6.37749        1.22947       -1.20467
H          1.51751       -1.54611        0.07201
H          0.07175       -1.52749        1.76489
H          0.62631        0.08890        2.15963
H         -0.03954        0.65219       -1.33813
H          0.80932       -0.73297       -2.03165
H         -1.82946        0.04527        1.98997
H         -1.14855        1.07726        0.72680
H         -1.58485       -1.29643       -1.96464
H         -0.72981       -2.27819       -0.76077
H         -2.12833       -2.45275        1.22524
H         -3.06352       -2.46549       -0.28578
H         -3.73860       -0.85644        2.23972
H         -4.57447       -2.26168        1.59325
H          3.38979        0.67298       -2.23835
H          4.26261        2.01320        0.56545
H         -4.16202        1.35525        1.37171
H         -5.75479       -2.07062       -0.66449
H          5.91890       -2.23378        0.89543
H          5.53929       -0.35236       -2.96757
H          6.80514       -1.81033       -1.40138
H         -5.49267        2.84722       -0.09046
H         -7.09061       -0.58448       -2.12509
H         -6.96331        1.88123       -1.84548
H          4.17334        4.44703        0.38327
H          2.33048        4.37493        0.15253
H         -2.57062       -0.08378       -0.42784
