# Supplementary material for: Quantum Chemical Exploration of Fentanyl and Its Analogs: Conformational Landscapes and Energetics in Solution
Source: ACS Omega. 2025 Nov 27;10(48):58900–14. doi: 10.1021/acsomega.5c07656 (PMC12771126; doi:10.1021/acsomega.5c07656)
Supplement: Supplementary file 1 [file ao5c07656_si_001.zip › xyzs/12_o-Fluoro_acryl/gfn2-255-255-dlpnoccsdt.xyz]

52
gfn2-255-255-wb97xd.log	Energy: -714205.2082055
F          3.84156        0.27852        1.71601
O          4.38318       -0.94783       -1.24455
N         -1.61578       -0.80545        1.36363
N          2.30075       -0.63684       -0.40194
C          1.02145       -1.13940        0.13298
C          0.85781       -0.81271        1.61902
C         -0.18277       -0.61585       -0.65062
C         -0.46108       -1.34985        2.15320
C         -1.47188       -1.18247       -0.08419
C         -2.94740       -1.21361        1.93828
C         -3.97086       -0.08014        1.88915
C          2.60245        0.75328       -0.23630
C          3.26723       -1.41426       -0.95905
C         -4.29091        0.40452        0.49492
C          3.36493        1.19382        0.84240
C          2.14101        1.70315       -1.14575
C          3.01148       -2.85121       -1.26448
C         -5.09941       -0.36249       -0.35165
C         -3.73190        1.58733        0.00275
C          3.65864        2.52959        1.05058
C          2.41960        3.05503       -0.95818
C          3.17379        3.46608        0.13935
C         -5.33059        0.03590       -1.66575
C         -3.95914        1.98840       -1.31428
C          2.03226       -3.29011       -2.05364
C         -4.75579        1.21138       -2.15295
H          1.05194       -2.22438        0.03244
H          1.66432       -1.26432        2.20118
H          0.89039        0.27128        1.78030
H         -0.22432        0.47850       -0.60740
H         -0.11483       -0.90636       -1.70199
H         -0.52437       -2.43862        2.08234
H         -0.60797       -1.04910        3.19077
H         -2.33925       -0.79877       -0.61910
H         -1.48840       -2.27496       -0.11590
H         -2.77699       -1.50323        2.97552
H         -3.27985       -2.09123        1.38103
H         -3.60634        0.75096        2.50200
H         -4.87373       -0.46752        2.37112
H          1.56539        1.37112       -2.00351
H          3.78546       -3.52201       -0.90053
H         -5.53971       -1.28399        0.02104
H         -3.10318        2.19155        0.65237
H          4.25575        2.82100        1.90760
H          2.05081        3.78381       -1.67177
H          3.39377        4.51793        0.28857
H         -5.95826       -0.57069       -2.31166
H         -3.51246        2.90667       -1.68339
H         -4.93296        1.52045       -3.17851
H          1.97379       -4.33788       -2.33156
H          1.27407       -2.62360       -2.45636
H         -1.55088        0.21711        1.42116
