# Supplementary material for: Quantum Chemical Exploration of Fentanyl and Its Analogs: Conformational Landscapes and Energetics in Solution
Source: ACS Omega. 2025 Nov 27;10(48):58900–14. doi: 10.1021/acsomega.5c07656 (PMC12771126; doi:10.1021/acsomega.5c07656)
Supplement: Supplementary file 1 [file ao5c07656_si_001.zip › xyzs/12_o-Fluoro_acryl/gfn2-256-256-dlpnoccsdt.xyz]

52
gfn2-256-256-wb97xd.log	Energy: -714205.2555888
F         -2.08849        1.77419       -1.80125
O         -4.51525       -0.24000       -1.09906
N          1.61913       -1.49665        0.79631
N         -2.43056       -0.49488       -0.24332
C         -1.13550       -1.19515       -0.14922
C          0.01140       -0.35145       -0.70977
C         -0.81133       -1.62378        1.28258
C          1.31821       -1.11946       -0.62627
C          0.51906       -2.35581        1.34687
C          2.97492       -2.13702        0.94913
C          4.04068       -1.13287        1.38501
C         -2.52644        0.82102        0.31372
C         -3.51407       -0.95532       -0.92389
C          4.24413        0.00425        0.41242
C         -2.33510        1.94706       -0.48317
C         -2.80812        1.01304        1.66475
C         -3.54320       -2.34270       -1.46956
C          3.66634        1.25494        0.64704
C          4.95407       -0.19816       -0.77641
C         -2.39365        3.23420        0.02014
C         -2.87000        2.29850        2.19818
C         -2.65972        3.40506        1.37760
C          3.77887        2.27980       -0.29322
C          5.07187        0.82331       -1.71554
C         -3.37585       -3.44556       -0.74158
C          4.47894        2.06506       -1.47868
H         -1.22196       -2.08788       -0.76888
H         -0.16866       -0.10737       -1.75911
H          0.11261        0.58884       -0.15459
H         -0.76377       -0.74722        1.93847
H         -1.58627       -2.28943        1.67094
H          1.27706       -2.05643       -1.18732
H          2.14958       -0.52095       -0.99618
H          0.78270       -2.59612        2.37701
H          0.51636       -3.27380        0.75361
H          3.21933       -2.60207       -0.00746
H          2.87913       -2.91953        1.70227
H          4.96704       -1.70336        1.50143
H          3.77294       -0.74042        2.37173
H         -2.98364        0.14493        2.29139
H         -3.85776       -2.39726       -2.50856
H          3.11438        1.42410        1.56866
H          5.40782       -1.16717       -0.96888
H         -2.23608        4.07784       -0.64266
H         -3.08721        2.43314        3.25225
H         -2.70818        4.40788        1.78864
H          3.31873        3.24379       -0.09814
H          5.62486        0.65129       -2.63409
H          4.56796        2.86052       -2.21217
H         -3.52798       -4.42607       -1.18207
H         -3.09969       -3.40818        0.30889
H          1.61623       -0.62996        1.34690
