# Supplementary material for: Quantum Chemical Exploration of Fentanyl and Its Analogs: Conformational Landscapes and Energetics in Solution
Source: ACS Omega. 2025 Nov 27;10(48):58900–14. doi: 10.1021/acsomega.5c07656 (PMC12771126; doi:10.1021/acsomega.5c07656)
Supplement: Supplementary file 1 [file ao5c07656_si_001.zip › xyzs/12_o-Fluoro_acryl/gfn2-26-26-dlpnoccsdt.xyz]

52
gfn2-26-26-wb97xd.log	Energy: -714202.7820657
F          2.90767       -1.81458       -1.71362
O         -0.11268       -0.26432        1.42669
N         -1.49370        1.58897        0.01341
N          1.65313       -0.04816       -0.00386
C          0.93908        0.64548       -1.11020
C         -0.40640       -0.00158       -1.51774
C          0.78558        2.15468       -0.88350
C         -1.58910        0.94461       -1.33319
C         -0.34819        2.56177        0.05757
C         -2.77089        2.19994        0.50243
C         -3.61637        1.22082        1.31674
C          3.07582       -0.06116       -0.14528
C          1.08394       -0.47429        1.15158
C         -4.08023        0.00409        0.55201
C          3.68691       -0.94987       -1.02626
C          3.88156        0.82825        0.56329
C          1.93742       -1.26028        2.08490
C         -3.44850       -1.23077        0.72255
C         -5.11155        0.10928       -0.38838
C          5.05654       -0.98186       -1.21572
C          5.26383        0.81153        0.39596
C          5.84751       -0.09007       -0.49282
C         -3.82260       -2.33432       -0.04474
C         -5.48924       -0.99056       -1.15480
C          1.57187       -1.44010        3.35406
C         -4.84093       -2.21596       -0.98875
H          1.62329        0.53703       -1.95103
H         -0.36330       -0.27227       -2.57459
H         -0.58237       -0.92336       -0.95936
H          1.72095        2.58026       -0.51206
H          0.60770        2.59465       -1.86885
H         -1.60804        1.74741       -2.07395
H         -2.52961        0.40040       -1.39183
H         -0.02667        2.60258        1.09975
H         -0.73806        3.53995       -0.22863
H         -3.30404        2.58110       -0.37175
H         -2.49880        3.04462        1.13739
H         -4.47982        1.79061        1.67447
H         -3.04301        0.91283        2.19739
H          3.40974        1.52367        1.25040
H          2.85746       -1.69270        1.70703
H         -2.64749       -1.32489        1.45086
H         -5.61154        1.06457       -0.52816
H          5.48703       -1.69499       -1.90996
H          5.88226        1.50427        0.95619
H          6.92372       -0.10403       -0.62844
H         -3.31660       -3.28485        0.09551
H         -6.28919       -0.89276       -1.88265
H         -5.13247       -3.07296       -1.58817
H          2.18478       -2.02860        4.02904
H          0.66084       -1.00150        3.75145
H         -1.20665        0.83106        0.66383
