# Supplementary material for: Quantum Chemical Exploration of Fentanyl and Its Analogs: Conformational Landscapes and Energetics in Solution
Source: ACS Omega. 2025 Nov 27;10(48):58900–14. doi: 10.1021/acsomega.5c07656 (PMC12771126; doi:10.1021/acsomega.5c07656)
Supplement: Supplementary file 1 [file ao5c07656_si_001.zip › xyzs/12_o-Fluoro_acryl/gfn2-263-263-dlpnoccsdt.xyz]

52
gfn2-263-263-wb97xd.log	Energy: -714202.0069597
F          3.26562        0.65857        2.02176
O          0.95467        2.08968       -0.69134
N         -1.93109       -0.83689       -0.18559
N          2.22338        0.21432       -0.50633
C          1.06300       -0.69979       -0.46745
C          0.32333       -0.64295        0.87623
C          0.07881       -0.54826       -1.64885
C         -0.94402       -1.46953        0.76590
C         -1.26285        0.02469       -1.23150
C         -2.84929       -1.87839       -0.75082
C         -4.11379       -1.28439       -1.36785
C          3.46706       -0.35912       -0.09981
C          2.07466        1.56523       -0.61242
C         -4.85842       -0.38763       -0.40614
C          3.96334       -0.14256        1.18376
C          4.18997       -1.19201       -0.95302
C          3.32206        2.37838       -0.68334
C         -4.79174        1.00357       -0.53015
C         -5.58099       -0.93492        0.66085
C          5.14770       -0.70433        1.62859
C          5.37848       -1.77702       -0.52707
C          5.85706       -1.53043        0.76006
C         -5.43757        1.83266        0.38812
C         -6.22751       -0.11031        1.57835
C          3.28948        3.69736       -0.49493
C         -6.15717        1.27750        1.44419
H          1.50757       -1.69322       -0.54792
H          0.94616       -1.07151        1.66513
H          0.08948        0.38720        1.15960
H          0.49121        0.09558       -2.42774
H         -0.07533       -1.53204       -2.10249
H         -0.71793       -2.46430        0.37393
H         -1.45721       -1.57933        1.72099
H         -1.14515        1.01269       -0.79065
H         -1.94123        0.10046       -2.07962
H         -3.10871       -2.53653        0.08129
H         -2.27367       -2.44614       -1.48469
H         -4.73715       -2.13657       -1.65485
H         -3.87764       -0.73862       -2.28509
H          3.80808       -1.37218       -1.95295
H          4.25775        1.87237       -0.89885
H         -4.22856        1.43970       -1.35149
H         -5.63761       -2.01525        0.76915
H          5.49536       -0.49833        2.63488
H          5.93351       -2.42021       -1.20131
H          6.78572       -1.98143        1.09336
H         -5.37751        2.91095        0.27593
H         -6.78843       -0.54999        2.39754
H         -6.66148        1.92052        2.15893
H          4.19582        4.29076       -0.55924
H          2.36195        4.21553       -0.26688
H         -2.50872       -0.20318        0.37511
