# Supplementary material for: Quantum Chemical Exploration of Fentanyl and Its Analogs: Conformational Landscapes and Energetics in Solution
Source: ACS Omega. 2025 Nov 27;10(48):58900–14. doi: 10.1021/acsomega.5c07656 (PMC12771126; doi:10.1021/acsomega.5c07656)
Supplement: Supplementary file 1 [file ao5c07656_si_001.zip › xyzs/12_o-Fluoro_acryl/gfn2-264-264-dlpnoccsdt.xyz]

52
gfn2-264-264-wb97xd.log	Energy: -714205.9535676
F          2.40341       -0.94973        2.31242
O          2.45618        2.73385       -0.56988
N         -1.92616        2.01190        0.01899
N          2.11862        0.56051        0.01796
C          0.65609        0.69725        0.16088
C          0.23516        1.73751        1.20030
C         -0.04027        0.94464       -1.18029
C         -1.27908        1.73555        1.34405
C         -1.54872        0.96392       -0.99164
C         -3.40427        2.29085        0.11811
C         -4.22712        1.27190        0.90070
C          2.60623       -0.78027       -0.03214
C          2.91864        1.60857       -0.33125
C         -4.28506       -0.11556        0.30435
C          2.72622       -1.53070        1.13486
C          2.93516       -1.38735       -1.24377
C          4.38701        1.34891       -0.36715
C         -3.74493       -1.20934        0.98542
C         -4.85473       -0.32289       -0.95681
C          3.16349       -2.84324        1.13219
C          3.38546       -2.70457       -1.27312
C          3.49699       -3.42982       -0.08760
C         -3.75404       -2.48156        0.41282
C         -4.86524       -1.59087       -1.53249
C          5.21640        2.18495       -0.99120
C         -4.30937       -2.67491       -0.85072
H          0.31842       -0.27695        0.52817
H          0.66875        1.49625        2.17408
H          0.57528        2.73538        0.91373
H          0.29550        1.89073       -1.61490
H          0.20234        0.14228       -1.88262
H         -1.64381        0.76386        1.68233
H         -1.61430        2.50724        2.03812
H         -2.06630        1.20774       -1.91971
H         -1.91220        0.00620       -0.61829
H         -3.76127        2.38749       -0.90898
H         -3.48268        3.26454        0.60488
H         -5.23595        1.69808        0.93051
H         -3.88225        1.22297        1.93687
H          2.83890       -0.80928       -2.15759
H          4.76715        0.46659        0.13771
H         -3.29863       -1.06058        1.96541
H         -5.28354        0.51838       -1.49582
H          3.24328       -3.38548        2.06784
H          3.64338       -3.16447       -2.22091
H          3.84390       -4.45749       -0.10654
H         -3.32376       -3.31939        0.95324
H         -5.30755       -1.73448       -2.51381
H         -4.31433       -3.66312       -1.30026
H          6.28619        2.00262       -0.99951
H          4.85060        3.06505       -1.51302
H         -1.51860        2.88798       -0.32525
