# Supplementary material for: Quantum Chemical Exploration of Fentanyl and Its Analogs: Conformational Landscapes and Energetics in Solution
Source: ACS Omega. 2025 Nov 27;10(48):58900–14. doi: 10.1021/acsomega.5c07656 (PMC12771126; doi:10.1021/acsomega.5c07656)
Supplement: Supplementary file 1 [file ao5c07656_si_001.zip › xyzs/12_o-Fluoro_acryl/gfn2-265-265-dlpnoccsdt.xyz]

52
gfn2-265-265-wb97xd.log	Energy: -714203.9931401
F         -3.48137       -0.80748       -2.17653
O         -2.18289        2.71829        0.74068
N          1.62783        0.49787       -0.12658
N         -2.68363        0.59996        0.06085
C         -1.27544        0.21079       -0.16204
C         -0.55200        1.08580       -1.18394
C         -0.48020        0.12526        1.14159
C          0.85497        0.55999       -1.41300
C          0.92874       -0.37685        0.87344
C          3.04149        0.06961       -0.38425
C          3.94330        0.21529        0.83891
C         -3.60623       -0.48571        0.15717
C         -3.02859        1.85178        0.47307
C          5.37390       -0.07408        0.44771
C         -3.98166       -1.19467       -0.98039
C         -4.11970       -0.89410        1.38729
C         -4.47218        2.22045        0.56381
C          5.88696       -1.37127        0.54238
C          6.19533        0.94120       -0.05280
C         -4.84946       -2.27072       -0.93316
C         -5.00289       -1.96780        1.46145
C         -5.36513       -2.65492        0.30368
C          7.19520       -1.64925        0.14767
C          7.50397        0.66730       -0.44726
C         -5.36104        2.02707       -0.40952
C          8.00755       -0.62995       -0.34826
H         -1.32633       -0.79861       -0.58083
H         -1.07868        1.06570       -2.14164
H         -0.50251        2.12271       -0.84497
H         -0.43796        1.10441        1.62684
H         -0.96018       -0.57442        1.83169
H          0.85205       -0.45661       -1.81500
H          1.40939        1.21022       -2.08976
H          1.51636       -0.37410        1.78975
H          0.93013       -1.38430        0.44878
H          3.40782        0.69968       -1.19754
H          2.99854       -0.96546       -0.73191
H          3.63721       -0.47598        1.62787
H          3.85887        1.23562        1.22833
H         -3.82518       -0.35194        2.28062
H         -4.72542        2.79428        1.45133
H          5.25716       -2.16763        0.93094
H          5.80621        1.95334       -0.13063
H         -5.11485       -2.78746       -1.84889
H         -5.40150       -2.27074        2.42361
H         -6.04941       -3.49502        0.35770
H          7.58021       -2.66120        0.23055
H          8.13105        1.46720       -0.82942
H          9.02738       -0.84415       -0.65291
H         -6.36876        2.42159       -0.32282
H         -5.11504        1.49061       -1.32202
H          1.65819        1.44725        0.26236
