# Supplementary material for: Quantum Chemical Exploration of Fentanyl and Its Analogs: Conformational Landscapes and Energetics in Solution
Source: ACS Omega. 2025 Nov 27;10(48):58900–14. doi: 10.1021/acsomega.5c07656 (PMC12771126; doi:10.1021/acsomega.5c07656)
Supplement: Supplementary file 1 [file ao5c07656_si_001.zip › xyzs/12_o-Fluoro_acryl/gfn2-266-266-dlpnoccsdt.xyz]

52
gfn2-266-266-wb97xd.log	Energy: -714206.6398558
F          2.44698        1.60932        1.89754
O          4.64440       -0.29796        0.39302
N         -1.65928       -1.62483       -0.68993
N          2.41172       -0.43453        0.03846
C          1.12623       -1.15861        0.09418
C         -0.01283       -0.26138        0.58011
C          0.75469       -1.77631       -1.25542
C         -1.30622       -1.05289        0.65487
C         -0.56306       -2.52876       -1.17268
C         -3.00173       -2.31086       -0.69225
C         -4.12461       -1.39206       -1.17029
C          2.40946        0.93727       -0.36454
C          3.61101       -0.98728        0.37142
C         -4.33145       -0.16719       -0.31107
C          2.40865        1.95144        0.58956
C          2.38591        1.30038       -1.70940
C          3.65471       -2.44252        0.69057
C         -4.94094       -0.27803        0.94401
C         -3.86100        1.08265       -0.72324
C          2.37090        3.29227        0.25202
C          2.34339        2.64355       -2.07735
C          2.33365        3.63554       -1.09847
C         -5.06127        0.83244        1.77549
C         -3.97731        2.19717        0.10840
C          4.63653       -2.94402        1.44011
C         -4.57443        2.07386        1.36137
H          1.23884       -1.95399        0.83423
H          0.19893        0.12926        1.57840
H         -0.15290        0.59089       -0.09439
H          0.67455       -0.98857       -2.01329
H          1.52677       -2.47754       -1.58367
H         -1.22608       -1.90474        1.33462
H         -2.13220       -0.41992        0.97546
H         -0.86126       -2.90358       -2.15188
H         -0.51804       -3.36334       -0.46784
H         -3.17549       -2.67728        0.32120
H         -2.92321       -3.16660       -1.36349
H         -5.03141       -2.00459       -1.18022
H         -3.92201       -1.09544       -2.20471
H          2.40474        0.52016       -2.46322
H          2.88815       -3.09561        0.28822
H         -5.31125       -1.24538        1.27424
H         -3.38770        1.18050       -1.69723
H          2.37115        4.04395        1.03377
H          2.32256        2.91276       -3.12780
H          2.30181        4.68246       -1.38114
H         -5.53411        0.73046        2.74767
H         -3.60074        3.15984       -0.22394
H         -4.66471        2.93910        2.01088
H          4.67862       -4.00603        1.65975
H          5.41439       -2.31145        1.85846
H         -1.70613       -0.83997       -1.35024
