# Supplementary material for: Quantum Chemical Exploration of Fentanyl and Its Analogs: Conformational Landscapes and Energetics in Solution
Source: ACS Omega. 2025 Nov 27;10(48):58900–14. doi: 10.1021/acsomega.5c07656 (PMC12771126; doi:10.1021/acsomega.5c07656)
Supplement: Supplementary file 1 [file ao5c07656_si_001.zip › xyzs/12_o-Fluoro_acryl/gfn2-267-267-dlpnoccsdt.xyz]

52
gfn2-267-267-wb97xd.log	Energy: -714205.1629558
F         -2.15318        1.34655       -1.90302
O         -4.50949       -0.91092       -0.94876
N          1.63648       -1.02136        1.31392
N         -2.42321       -0.71083       -0.08565
C         -1.08908       -1.23769        0.25490
C          0.02396       -0.52310       -0.51181
C         -0.80514       -1.16858        1.75646
C          1.37680       -1.11788       -0.16382
C          0.56469       -1.74631        2.07430
C          3.01468       -1.49526        1.69581
C          4.03073       -0.35644        1.75130
C         -2.73169        0.64037        0.27371
C         -3.37993       -1.39649       -0.76584
C          4.26170        0.34043        0.43140
C         -2.57044        1.66404       -0.65640
C         -3.19894        0.97454        1.54363
C         -3.10938       -2.75758       -1.31267
C          4.98414       -0.29431       -0.58553
C          3.70849        1.59882        0.18004
C         -2.83135        2.99003       -0.35858
C         -3.46767        2.30124        1.87029
C         -3.28008        3.30595        0.92209
C          5.13640        0.30911       -1.83112
C          3.85784        2.20616       -1.06740
C         -2.16437       -3.03485       -2.20954
C          4.56864        1.56077       -2.07735
H         -1.09126       -2.28851       -0.03461
H         -0.12175       -0.62556       -1.58964
H          0.02684        0.54731       -0.27256
H         -0.83782       -0.13171        2.10786
H         -1.55208       -1.73706        2.31655
H          1.42802       -2.18115       -0.41191
H          2.18014       -0.59458       -0.67957
H          0.79258       -1.63856        3.13493
H          0.64682       -2.79969        1.79427
H          3.29906       -2.26585        0.97692
H          2.93266       -1.95338        2.68175
H          4.96350       -0.80434        2.10800
H          3.70932        0.36684        2.50802
H         -3.35025        0.18393        2.27096
H         -3.84995       -3.50021       -1.02705
H          5.41935       -1.27331       -0.40051
H          3.14545        2.10037        0.96330
H         -2.68731        3.75012       -1.11845
H         -3.82651        2.54814        2.86358
H         -3.48832        4.34057        1.17342
H          5.69733       -0.19639       -2.61147
H          3.41709        3.18185       -1.24856
H          4.68511        2.03051       -3.04918
H         -2.10055       -4.02165       -2.65747
H         -1.44087       -2.29161       -2.53404
H          1.56495       -0.03006        1.57149
