# Supplementary material for: Quantum Chemical Exploration of Fentanyl and Its Analogs: Conformational Landscapes and Energetics in Solution
Source: ACS Omega. 2025 Nov 27;10(48):58900–14. doi: 10.1021/acsomega.5c07656 (PMC12771126; doi:10.1021/acsomega.5c07656)
Supplement: Supplementary file 1 [file ao5c07656_si_001.zip › xyzs/12_o-Fluoro_acryl/gfn2-270-270-dlpnoccsdt.xyz]

52
gfn2-270-270-wb97xd.log	Energy: -714205.1022757
F         -3.17593       -1.31932       -1.46952
O         -1.42850        2.87250       -0.92473
N          1.66576       -1.43798       -1.03271
N         -1.90378        0.78805       -0.15896
C         -0.49539        0.38937       -0.36223
C         -0.04870       -0.70646        0.60280
C         -0.22975       -0.04781       -1.80490
C          1.42534       -1.01223        0.38830
C          1.24323       -0.36809       -1.99475
C          3.04669       -1.97951       -1.30522
C          4.15610       -0.94415       -1.46504
C         -2.80595       -0.09171        0.51583
C         -2.25788        2.05963       -0.48370
C          4.45710       -0.11690       -0.23660
C         -3.41850       -1.14824       -0.15016
C         -3.07821        0.07405        1.87343
C         -3.67001        2.51081       -0.31085
C          4.92769       -0.72601        0.93198
C          4.24156        1.26339       -0.23497
C         -4.28427       -2.02401        0.48190
C         -3.94861       -0.78848        2.53259
C         -4.54872       -1.83751        1.83680
C          5.15953        0.02535        2.08136
C          4.47355        2.02020        0.91391
C         -4.72386        1.95440       -0.90521
C          4.92843        1.40214        2.07726
H          0.10135        1.28384       -0.15851
H         -0.17508       -0.38964        1.64122
H         -0.63532       -1.62062        0.45647
H         -0.83641       -0.92615       -2.04720
H         -0.49656        0.75025       -2.50191
H          2.04299       -0.13383        0.57607
H          1.75680       -1.82844        1.03065
H          1.45033       -0.73540       -3.00074
H          1.86464        0.50712       -1.79529
H          2.95419       -2.55151       -2.23023
H          3.26501       -2.67289       -0.49113
H          3.94534       -0.29188       -2.31670
H          5.04114       -1.53034       -1.73590
H         -2.60097        0.89382        2.40089
H         -3.76699        3.43508        0.25341
H          5.10442       -1.79873        0.94337
H          3.87509        1.74739       -1.13666
H         -4.74081       -2.82832       -0.08428
H         -4.15517       -0.64316        3.58735
H         -5.22650       -2.51478        2.34554
H          5.52180       -0.46254        2.98134
H          4.29539        3.09125        0.89928
H          5.10687        1.98796        2.97376
H         -5.70772        2.40464       -0.81607
H         -4.64304        1.05547       -1.50968
H          1.04051       -2.23448       -1.19496
