# Supplementary material for: Quantum Chemical Exploration of Fentanyl and Its Analogs: Conformational Landscapes and Energetics in Solution
Source: ACS Omega. 2025 Nov 27;10(48):58900–14. doi: 10.1021/acsomega.5c07656 (PMC12771126; doi:10.1021/acsomega.5c07656)
Supplement: Supplementary file 1 [file ao5c07656_si_001.zip › xyzs/12_o-Fluoro_acryl/gfn2-271-271-dlpnoccsdt.xyz]

52
gfn2-271-271-wb97xd.log	Energy: -714206.5463758
F          4.14438       -0.40070        1.45480
O          4.03597        1.44233       -1.27512
N         -1.70109        0.05579        1.51956
N          2.20180        0.67004       -0.19459
C          0.93722        0.87506        0.53970
C         -0.28409        0.80268       -0.37868
C          0.77482       -0.12568        1.68493
C         -1.55672        1.05719        0.40758
C         -0.51912        0.12969        2.44111
C         -3.00559        0.20495        2.25993
C         -4.08102       -0.74643        1.73964
C          2.68140       -0.66446       -0.37832
C          2.94526        1.67878       -0.72893
C         -4.43723       -0.54313        0.28600
C          3.64806       -1.18984        0.47481
C          2.18858       -1.48034       -1.39473
C          2.41123        3.06803       -0.65692
C         -3.93226       -1.39701       -0.69846
C         -5.22704        0.54398       -0.10516
C          4.12024       -2.48488        0.35831
C          2.64340       -2.78999       -1.53196
C          3.60502       -3.29028       -0.65594
C         -4.19582       -1.16309       -2.04851
C         -5.49436        0.77940       -1.45141
C          3.22443        4.11566       -0.79365
C         -4.97505       -0.07218       -2.42846
H          0.98638        1.86796        0.99210
H         -0.21745        1.55389       -1.17050
H         -0.33799       -0.18232       -0.85615
H          0.76455       -1.15176        1.30107
H          1.59999       -0.03986        2.39633
H         -1.54821        2.04044        0.88491
H         -2.43764        0.97958       -0.22791
H         -0.66738       -0.62254        3.21592
H         -0.54322        1.12321        2.89576
H         -3.30570        1.25032        2.16960
H         -2.80635       -0.00987        3.31014
H         -4.96002       -0.58319        2.37071
H         -3.74966       -1.77720        1.90395
H          1.44891       -1.07729       -2.07847
H          1.34828        3.22205       -0.50960
H         -3.31869       -2.24559       -0.40544
H         -5.62553        1.21455        0.65215
H          4.87375       -2.84698        1.04899
H          2.24968       -3.41549       -2.32577
H          3.96288       -4.30909       -0.76058
H         -3.79197       -1.83369       -2.80102
H         -6.10810        1.62749       -1.73984
H         -5.18163        0.11223       -3.47819
H          2.83437        5.12772       -0.75590
H          4.29382        3.99246       -0.93954
H         -1.68339       -0.87889        1.09498
