# Supplementary material for: Quantum Chemical Exploration of Fentanyl and Its Analogs: Conformational Landscapes and Energetics in Solution
Source: ACS Omega. 2025 Nov 27;10(48):58900–14. doi: 10.1021/acsomega.5c07656 (PMC12771126; doi:10.1021/acsomega.5c07656)
Supplement: Supplementary file 1 [file ao5c07656_si_001.zip › xyzs/12_o-Fluoro_acryl/gfn2-272-272-dlpnoccsdt.xyz]

52
gfn2-272-272-wb97xd.log	Energy: -714205.1006190
F          2.88277       -0.52466        2.03639
O          0.99701        2.90028       -0.29346
N         -1.57743       -1.69895        0.44143
N          1.85463        0.79980       -0.19319
C          0.48944        0.23498       -0.22752
C          0.44100       -1.14137       -0.88740
C         -0.13291        0.16877        1.16955
C         -0.99532       -1.63924       -0.93892
C         -1.56169       -0.34271        1.08933
C         -2.89943       -2.41972        0.50646
C         -3.95625       -1.97526       -0.49994
C          2.98767       -0.06777       -0.28026
C          1.98611        2.15228       -0.22051
C         -4.45058       -0.55553       -0.34476
C          3.47402       -0.73603        0.83878
C          3.62219       -0.28749       -1.50250
C          3.34203        2.77296       -0.16703
C         -5.10917       -0.15573        0.82337
C         -4.23544        0.38909       -1.35136
C          4.55722       -1.59575        0.77938
C          4.71616       -1.14289       -1.58996
C          5.18066       -1.79775       -0.44981
C         -5.52525        1.16293        0.98910
C         -4.65188        1.71085       -1.19022
C          4.21863        2.59786        0.82005
C         -5.29369        2.10278       -0.01692
H         -0.10465        0.92356       -0.83587
H          0.81615       -1.09649       -1.91301
H          1.05499       -1.86301       -0.33681
H          0.46094       -0.48885        1.81251
H         -0.15168        1.16122        1.62649
H         -1.62451       -0.96736       -1.52514
H         -1.05094       -2.64424       -1.35909
H         -2.00553       -0.45172        2.07916
H         -2.18623        0.31581        0.48503
H         -3.25307       -2.30675        1.53299
H         -2.66373       -3.47177        0.33582
H         -4.78952       -2.67008       -0.34758
H         -3.59952       -2.14090       -1.51993
H          3.24676        0.22763       -2.38096
H          3.51997        3.50217       -0.95356
H         -5.28765       -0.88128        1.61324
H         -3.72427        0.09072       -2.26315
H          4.90144       -2.08736        1.68258
H          5.20265       -1.29944       -2.54659
H          6.03174       -2.46765       -0.51182
H         -6.03207        1.45820        1.90297
H         -4.47182        2.43330       -1.98062
H         -5.61566        3.13150        0.11259
H          5.14255        3.16745        0.84339
H          4.04113        1.90703        1.63938
H         -0.93995       -2.27951        0.99690
