# Supplementary material for: Quantum Chemical Exploration of Fentanyl and Its Analogs: Conformational Landscapes and Energetics in Solution
Source: ACS Omega. 2025 Nov 27;10(48):58900–14. doi: 10.1021/acsomega.5c07656 (PMC12771126; doi:10.1021/acsomega.5c07656)
Supplement: Supplementary file 1 [file ao5c07656_si_001.zip › xyzs/12_o-Fluoro_acryl/gfn2-278-278-dlpnoccsdt.xyz]

52
gfn2-278-278-wb97xd.log	Energy: -714204.4883832
F          3.15419       -0.32674        2.14047
O          2.54095        2.93110       -0.97898
N         -1.44243       -0.29117        0.44896
N          2.64227        0.74179       -0.38369
C          1.16721        0.66128       -0.40977
C          0.66140       -0.72893       -0.78949
C          0.54698        1.09931        0.91989
C         -0.85790       -0.72117       -0.86408
C         -0.96973        1.08233        0.82534
C         -2.93339       -0.45889        0.52532
C         -3.72287        0.42335       -0.43783
C          3.41741       -0.44600       -0.20526
C          3.22124        1.93412       -0.68505
C         -5.19743        0.14264       -0.25957
C          3.64399       -0.97663        1.06056
C          3.94688       -1.12169       -1.30426
C          4.70769        2.06763       -0.67785
C         -5.81994       -0.87843       -0.98439
C         -5.95297        0.87088        0.66445
C          4.37234       -2.13653        1.26133
C          4.68781       -2.28658       -1.13078
C          4.89701       -2.79416        0.15113
C         -7.17120       -1.16376       -0.79344
C         -7.30462        0.58865        0.85796
C          5.48580        1.85183        0.38097
C         -7.91744       -0.43044        0.12918
H          0.84473        1.36174       -1.18573
H          1.04288       -1.03062       -1.76824
H          0.98413       -1.47753       -0.05724
H          0.87591        0.43365        1.72411
H          0.86150        2.11502        1.17187
H         -1.21223       -0.01980       -1.62128
H         -1.24907       -1.71563       -1.08145
H         -1.43798        1.33596        1.77744
H         -1.32416        1.76883        0.05437
H         -3.20888       -0.24102        1.55953
H         -3.12782       -1.51567        0.32834
H         -3.43215        0.21454       -1.47080
H         -3.52535        1.47915       -0.23464
H          3.77303       -0.71499       -2.29541
H          5.11184        2.48961       -1.59482
H         -5.24127       -1.45084       -1.70517
H         -5.47839        1.66652        1.23331
H          4.52491       -2.50539        2.26960
H          5.09826       -2.79770       -1.99483
H          5.47119       -3.70366        0.29273
H         -7.64162       -1.95709       -1.36652
H         -7.87897        1.16593        1.57629
H         -8.97031       -0.65017        0.27730
H          6.54777        2.07328        0.33845
H          5.09511        1.47142        1.32053
H         -1.06697       -0.93076        1.15699
