# Supplementary material for: Quantum Chemical Exploration of Fentanyl and Its Analogs: Conformational Landscapes and Energetics in Solution
Source: ACS Omega. 2025 Nov 27;10(48):58900–14. doi: 10.1021/acsomega.5c07656 (PMC12771126; doi:10.1021/acsomega.5c07656)
Supplement: Supplementary file 1 [file ao5c07656_si_001.zip › xyzs/12_o-Fluoro_acryl/gfn2-28-28-dlpnoccsdt.xyz]

52
gfn2-28-28-wb97xd.log	Energy: -714205.8661994
F         -3.98330       -0.26768       -1.64227
O         -0.97673        2.12313       -1.04506
N          1.91926       -1.25519       -0.80811
N         -1.94347        0.41377        0.10619
C         -0.76318       -0.46955        0.02457
C         -0.47191       -0.92929       -1.40684
C          0.48480        0.12508        0.67802
C          0.71140       -1.88291       -1.44105
C          1.62440       -0.87617        0.61704
C          3.14416       -2.12628       -0.92826
C          4.38492       -1.32118       -1.31050
C         -3.14656       -0.20332        0.56519
C         -1.95299        1.66759       -0.43160
C          4.73517       -0.23898       -0.31701
C         -4.15114       -0.55865       -0.33168
C         -3.32538       -0.51497        1.91252
C         -3.17882        2.48706       -0.20763
C          4.37796        1.09096       -0.55674
C          5.35512       -0.56277        0.89539
C         -5.31853       -1.18535        0.06943
C         -4.48495       -1.15425        2.34006
C         -5.48045       -1.48477        1.42006
C          4.61653        2.07658        0.40178
C          5.59857        0.41892        1.85252
C         -3.41373        3.58017       -0.93307
C          5.22431        1.74211        1.61016
H         -1.03805       -1.35434        0.60621
H         -1.33909       -1.45347       -1.81728
H         -0.26442       -0.06621       -2.04553
H          0.78647        1.05039        0.18086
H          0.28945        0.35191        1.72940
H          0.51714       -2.80351       -0.88465
H          0.97938       -2.13443       -2.46749
H          2.53580       -0.46140        1.04606
H          1.38081       -1.80892        1.13238
H          2.93944       -2.87170       -1.69686
H          3.26860       -2.63763        0.02794
H          4.23111       -0.88526       -2.30320
H          5.20408       -2.04177       -1.39358
H         -2.54374       -0.24796        2.61684
H         -3.87353        2.17846        0.56702
H          3.89872        1.35498       -1.49661
H          5.63712       -1.59416        1.09193
H         -6.07526       -1.43358       -0.66642
H         -4.61406       -1.38875        3.39112
H         -6.38796       -1.97841        1.75117
H          4.32711        3.10398        0.20267
H          6.07966        0.15290        2.78897
H          5.41031        2.50698        2.35780
H         -4.29909        4.18280       -0.75769
H         -2.73530        3.89743       -1.72024
H          2.10006       -0.38455       -1.32066
