# Supplementary material for: Quantum Chemical Exploration of Fentanyl and Its Analogs: Conformational Landscapes and Energetics in Solution
Source: ACS Omega. 2025 Nov 27;10(48):58900–14. doi: 10.1021/acsomega.5c07656 (PMC12771126; doi:10.1021/acsomega.5c07656)
Supplement: Supplementary file 1 [file ao5c07656_si_001.zip › xyzs/12_o-Fluoro_acryl/gfn2-280-280-dlpnoccsdt.xyz]

52
gfn2-280-280-wb97xd.log	Energy: -714201.9790167
F          4.01486        0.14719        1.85654
O          1.24301        2.38163       -0.01736
N         -1.96534       -0.18241        0.58086
N          2.22824        0.35074       -0.24006
C          0.99210       -0.39848        0.06671
C          0.37889       -0.08075        1.45237
C         -0.05870       -0.27543       -1.04276
C         -0.95398        0.63628        1.34821
C         -1.34334       -0.93548       -0.57387
C         -2.75979       -1.08276        1.47971
C         -3.90267       -1.78341        0.75111
C          3.42001       -0.42824       -0.35305
C          2.25734        1.71098       -0.26229
C         -4.88251       -0.81635        0.12381
C          4.29651       -0.53565        0.72348
C          3.70960       -1.14126       -1.51503
C          3.55216        2.36097       -0.61467
C         -5.66544        0.02102        0.92841
C         -5.00340       -0.71586       -1.26510
C          5.44621       -1.30434        0.67199
C          4.85515       -1.92884       -1.58981
C          5.72187       -2.00640       -0.49959
C         -6.54771        0.93505        0.35782
C         -5.88659        0.19884       -1.84064
C          3.74630        3.66028       -0.38945
C         -6.66015        1.02744       -1.03060
H          1.31220       -1.44131        0.08543
H          0.24894       -1.01499        2.00634
H          1.05132        0.54579        2.04165
H         -0.23826        0.76754       -1.31527
H          0.28393       -0.79896       -1.93857
H         -1.38154        0.83505        2.33069
H         -0.84615        1.57873        0.81435
H         -2.08822       -0.98162       -1.36737
H         -1.14265       -1.95015       -0.22037
H         -3.14884       -0.45178        2.28103
H         -2.05934       -1.80436        1.90485
H         -4.40855       -2.39360        1.50612
H         -3.51376       -2.47037       -0.00521
H          3.02732       -1.06651       -2.35596
H          4.33445        1.75550       -1.06026
H         -5.58442       -0.04756        2.01050
H         -4.40185       -1.36019       -1.90118
H          6.10248       -1.34956        1.53408
H          5.07334       -2.47713       -2.49988
H          6.61765       -2.61573       -0.55634
H         -7.15046        1.57391        0.99626
H         -5.96840        0.26204       -2.92155
H         -7.34816        1.73949       -1.47590
H          4.68617        4.13524       -0.65190
H          2.97781        4.27919        0.06562
H         -2.62447        0.48947        0.17681
