# Supplementary material for: Quantum Chemical Exploration of Fentanyl and Its Analogs: Conformational Landscapes and Energetics in Solution
Source: ACS Omega. 2025 Nov 27;10(48):58900–14. doi: 10.1021/acsomega.5c07656 (PMC12771126; doi:10.1021/acsomega.5c07656)
Supplement: Supplementary file 1 [file ao5c07656_si_001.zip › xyzs/12_o-Fluoro_acryl/gfn2-281-281-dlpnoccsdt.xyz]

52
gfn2-281-281-wb97xd.log	Energy: -714202.2570662
F          3.09395        0.07815        2.14324
O          1.36887        2.45531       -0.30682
N         -1.96046       -0.02733       -0.79855
N          2.31675        0.39888       -0.49688
C          1.03757       -0.28370       -0.78242
C          0.16259       -0.42194        0.47015
C          0.23309        0.31594       -1.95802
C         -1.18321       -0.99497        0.06546
C         -1.06476        0.96110       -1.50870
C         -2.88518       -0.73524       -1.74384
C         -3.92065       -1.59189       -1.02094
C          3.40136       -0.45837       -0.13634
C          2.38200        1.74240       -0.27364
C         -4.78681       -0.79108       -0.07381
C          3.76265       -0.62347        1.19907
C          4.09249       -1.19201       -1.09994
C          3.73587        2.32200       -0.04278
C         -5.66578        0.18045       -0.56890
C         -4.70483       -0.97836        1.30897
C          4.78687       -1.46646        1.59480
C          5.11934       -2.05409       -0.72767
C          5.46743       -2.18765        0.61675
C         -6.44422        0.94405        0.29731
C         -5.48365       -0.21522        2.18026
C          3.87818        3.54093        0.47699
C         -6.35437        0.74876        1.67669
H          1.33519       -1.29116       -1.07860
H          0.62695       -1.11519        1.17573
H          0.04000        0.53804        0.97960
H          0.81375        1.06936       -2.49299
H          0.01352       -0.48094       -2.67478
H         -1.04462       -1.90639       -0.52159
H         -1.80318       -1.22651        0.93032
H         -0.87277        1.76949       -0.80567
H         -1.63011        1.35671       -2.35222
H         -2.26110       -1.34037       -2.40462
H         -3.37759        0.04087       -2.33231
H         -3.43610       -2.41378       -0.48725
H         -4.53788       -2.04084       -1.80559
H          3.81430       -1.07605       -2.14270
H          4.60426        1.72984       -0.31395
H         -5.74173        0.33656       -1.64231
H         -4.02688       -1.72913        1.70694
H          5.03509       -1.55327        2.64685
H          5.65133       -2.61654       -1.48726
H          6.27123       -2.85486        0.90931
H         -7.12361        1.69030       -0.10353
H         -5.40805       -0.37584        3.25149
H         -6.96122        1.34352        2.35248
H          4.86377        3.96785        0.63221
H          3.01760        4.13897        0.76441
H         -2.54850        0.52544       -0.16732
