# Supplementary material for: Quantum Chemical Exploration of Fentanyl and Its Analogs: Conformational Landscapes and Energetics in Solution
Source: ACS Omega. 2025 Nov 27;10(48):58900–14. doi: 10.1021/acsomega.5c07656 (PMC12771126; doi:10.1021/acsomega.5c07656)
Supplement: Supplementary file 1 [file ao5c07656_si_001.zip › xyzs/12_o-Fluoro_acryl/gfn2-284-284-dlpnoccsdt.xyz]

52
gfn2-284-284-wb97xd.log	Energy: -714203.3018381
F          3.16038        1.14898        1.83640
O          3.07147        2.41390       -0.99899
N         -1.76114       -1.49394       -0.35816
N          2.10334        0.40525       -0.60903
C          0.98699       -0.56348       -0.53739
C          0.18310       -0.43791        0.75745
C          0.06713       -0.57639       -1.75818
C         -0.86424       -1.53491        0.84289
C         -0.96642       -1.68318       -1.61599
C         -2.90063       -2.46306       -0.26934
C         -3.91851       -2.06568        0.80022
C          3.36790       -0.09235       -0.16095
C          2.04221        1.72108       -0.93956
C         -4.38288       -0.63592        0.63551
C          3.87057        0.27834        1.08323
C          4.10483       -0.99035       -0.92974
C          0.73448        2.36891       -1.26348
C         -5.21806       -0.28013       -0.43049
C         -3.92777        0.36758        1.49675
C          5.07045       -0.20573        1.57371
C          5.31185       -1.49836       -0.45599
C          5.79326       -1.10499        0.79205
C         -5.59223        1.04679       -0.62796
C         -4.29907        1.69846        1.30026
C         -0.04939        2.91251       -0.33605
C         -5.13135        2.04118        0.23681
H          1.48528       -1.53717       -0.51731
H          0.84384       -0.52984        1.62335
H         -0.30805        0.53865        0.80859
H         -0.46111        0.37233       -1.87495
H          0.64364       -0.75844       -2.66875
H         -0.41695       -2.53221        0.85638
H         -1.48052       -1.40854        1.73159
H         -1.66965       -1.66589       -2.44878
H         -0.50996       -2.67416       -1.55054
H         -2.47135       -3.44743       -0.07364
H         -3.37072       -2.46947       -1.25439
H         -3.50856       -2.21837        1.80172
H         -4.75932       -2.75677        0.68883
H          3.71891       -1.28798       -1.89981
H          0.51530        2.46533       -2.32435
H         -5.57620       -1.05048       -1.10895
H         -3.27530        0.10430        2.32547
H          5.42160        0.11583        2.54801
H          5.87657       -2.19730       -1.06343
H          6.73452       -1.49641        1.16310
H         -6.24383        1.30615       -1.45689
H         -3.93616        2.46486        1.97841
H         -5.42144        3.07583        0.08195
H         -0.94630        3.45638       -0.61601
H          0.18114        2.83637        0.72343
H         -2.16935       -0.55116       -0.40112
