# Supplementary material for: Quantum Chemical Exploration of Fentanyl and Its Analogs: Conformational Landscapes and Energetics in Solution
Source: ACS Omega. 2025 Nov 27;10(48):58900–14. doi: 10.1021/acsomega.5c07656 (PMC12771126; doi:10.1021/acsomega.5c07656)
Supplement: Supplementary file 1 [file ao5c07656_si_001.zip › xyzs/12_o-Fluoro_acryl/gfn2-286-286-dlpnoccsdt.xyz]

52
gfn2-286-286-wb97xd.log	Energy: -714206.2092400
F         -3.59771       -0.67362        2.06350
O         -4.99719        1.36770       -0.14168
N          1.39944        0.09625        0.18902
N         -2.86091        0.62649       -0.25946
C         -1.40338        0.85191       -0.22811
C         -0.82006        0.65598        1.17179
C         -0.65272       -0.04060       -1.21476
C          0.66853        0.95459        1.17972
C          0.83471        0.27391       -1.18913
C          2.87379        0.36072        0.25755
C          3.69896       -0.62536       -0.56476
C         -3.35232       -0.71663       -0.28436
C         -3.78170        1.61798       -0.09049
C          5.16747       -0.41945       -0.27453
C         -3.69977       -1.35894        0.90150
C         -3.49941       -1.42056       -1.47818
C         -3.29822        3.00606        0.15654
C          5.78481       -1.08888        0.78694
C          5.92317        0.47507       -1.03841
C         -4.16033       -2.66353        0.93649
C         -3.95810       -2.73521       -1.47186
C         -4.28400       -3.35552       -0.26647
C          7.13094       -0.87226        1.07717
C          7.26965        0.69525       -0.75029
C         -4.05203        4.05541       -0.17220
C          7.87728        0.02153        0.30882
H         -1.23788        1.88322       -0.54565
H         -1.30385        1.32630        1.88736
H         -0.99156       -0.37359        1.50588
H         -0.79722       -1.09792       -0.96857
H         -1.00974        0.11862       -2.23532
H          0.87318        1.99032        0.89557
H          1.10606        0.76037        2.15905
H          1.36924       -0.39691       -1.85954
H          1.04161        1.30884       -1.47388
H          3.14419        0.28802        1.31288
H          3.02484        1.39009       -0.07616
H          3.51725       -0.48240       -1.63273
H          3.40373       -1.64728       -0.30284
H         -3.24789       -0.92617       -2.41057
H         -2.33341        3.15357        0.62943
H          5.20621       -1.78667        1.38717
H          5.45312        0.99982       -1.86634
H         -4.41692       -3.11785        1.88716
H         -4.06385       -3.27222       -2.40821
H         -4.64221       -4.37950       -0.25785
H          7.59765       -1.40312        1.90145
H          7.84417        1.39061       -1.35489
H          8.92635        0.18936        0.53243
H         -3.71049        5.06678        0.02365
H         -5.01998        3.93379       -0.65037
H          1.25085       -0.88320        0.45810
