# Supplementary material for: Quantum Chemical Exploration of Fentanyl and Its Analogs: Conformational Landscapes and Energetics in Solution
Source: ACS Omega. 2025 Nov 27;10(48):58900–14. doi: 10.1021/acsomega.5c07656 (PMC12771126; doi:10.1021/acsomega.5c07656)
Supplement: Supplementary file 1 [file ao5c07656_si_001.zip › xyzs/12_o-Fluoro_acryl/gfn2-290-290-dlpnoccsdt.xyz]

52
gfn2-290-290-wb97xd.log	Energy: -714205.3249662
F          3.59918       -0.07095       -1.98521
O          3.33374        2.63031       -0.21649
N         -1.34022       -1.93274        0.02846
N          1.92525        0.86875        0.01371
C          0.60566        0.22787       -0.11888
C          0.61981       -0.92822       -1.12136
C          0.05320       -0.26481        1.21917
C         -0.78684       -1.48098       -1.28964
C         -1.35189       -0.81239        1.03102
C         -2.64697       -2.67625       -0.09424
C         -3.73237       -1.99914       -0.92770
C          3.05269        0.03764        0.30880
C          2.17286        2.18605       -0.21481
C         -4.22959       -0.67351       -0.39814
C          3.87312       -0.43530       -0.71219
C          3.35916       -0.32366        1.61914
C          1.05894        3.14649       -0.46366
C         -4.88072       -0.60311        0.83843
C         -4.01453        0.50801       -1.11237
C          4.96049       -1.25634       -0.47334
C          4.44625       -1.15256        1.88721
C          5.24250       -1.61862        0.84269
C         -5.28716        0.62286        1.35907
C         -4.41951        1.73847       -0.59429
C          0.03492        3.35970        0.36141
C         -5.05141        1.79996        0.64636
H         -0.06771        0.99188       -0.50837
H          0.96192       -0.58486       -2.10027
H          1.29170       -1.72646       -0.78489
H          0.69910       -1.04638        1.63549
H          0.00441        0.55239        1.94324
H         -1.45915       -0.71306       -1.67563
H         -0.80171       -2.34185       -1.95911
H         -1.75328       -1.21722        1.96023
H         -2.02478       -0.04224        0.65376
H         -2.98539       -2.85632        0.92781
H         -2.39305       -3.63533       -0.54940
H         -4.55692       -2.72040       -0.94036
H         -3.40081       -1.89133       -1.96377
H          2.74043        0.05633        2.42528
H          1.22008        3.78062       -1.33172
H         -5.05983       -1.51539        1.40220
H         -3.51184        0.46659       -2.07524
H          5.56888       -1.59764       -1.30359
H          4.67252       -1.42794        2.91154
H          6.09131       -2.26237        1.04773
H         -5.78788        0.66122        2.32186
H         -4.23733        2.64784       -1.15916
H         -5.36436        2.75648        1.05356
H         -0.67273        4.15953        0.16618
H         -0.12288        2.76342        1.25607
H         -0.67996       -2.62660        0.39412
