# Supplementary material for: Quantum Chemical Exploration of Fentanyl and Its Analogs: Conformational Landscapes and Energetics in Solution
Source: ACS Omega. 2025 Nov 27;10(48):58900–14. doi: 10.1021/acsomega.5c07656 (PMC12771126; doi:10.1021/acsomega.5c07656)
Supplement: Supplementary file 1 [file ao5c07656_si_001.zip › xyzs/12_o-Fluoro_acryl/gfn2-291-291-dlpnoccsdt.xyz]

52
gfn2-291-291-wb97xd.log	Energy: -714206.5020736
F          3.55036        0.17422       -2.01401
O          3.34816        2.54190        0.27127
N         -1.42243       -1.90255        0.16881
N          1.93638        0.77472        0.15113
C          0.59145        0.19541       -0.02869
C          0.61120       -1.02598       -0.94990
C         -0.06143       -0.17576        1.30455
C         -0.80277       -1.54886       -1.15020
C         -1.46683       -0.70818        1.07978
C         -2.72735       -2.64723        0.03990
C         -3.77454       -2.01863       -0.87533
C          3.05364       -0.10857        0.27591
C          2.18398        2.11242        0.21082
C         -4.29644       -0.66836       -0.44081
C          3.84287       -0.41122       -0.83040
C          3.37484       -0.70282        1.49473
C          1.02193        3.04613        0.22140
C         -5.00214       -0.53197        0.75979
C         -4.05610        0.47163       -1.21190
C          4.91359       -1.28476       -0.76517
C          4.44572       -1.58906        1.58777
C          5.21045       -1.88035        0.45959
C         -5.43862        0.71869        1.18971
C         -4.49187        1.72643       -0.78539
C          1.15644        4.30279       -0.20259
C         -5.17927        1.85430        0.42018
H         -0.01791        0.95445       -0.52432
H          1.01433       -0.76546       -1.93142
H          1.23440       -1.82125       -0.52565
H          0.54353       -0.93027        1.82036
H         -0.12962        0.70074        1.95444
H         -1.43873       -0.79307       -1.61428
H         -0.80847       -2.45023       -1.76399
H         -1.92995       -1.02940        2.01291
H         -2.09877        0.04198        0.60413
H         -3.10601       -2.76372        1.05708
H         -2.46063       -3.63304       -0.34543
H         -4.59753       -2.74172       -0.88649
H         -3.39723       -1.96484       -1.89989
H          2.77965       -0.46032        2.36885
H          0.06761        2.69607        0.59973
H         -5.20129       -1.41175        1.36690
H         -3.50940        0.37820       -2.14680
H          5.49651       -1.48876       -1.65655
H          4.68330       -2.04714        2.54180
H          6.04579       -2.56925        0.52818
H         -5.98170        0.80866        2.12571
H         -4.29034        2.60289       -1.39399
H         -5.51633        2.83003        0.75640
H          0.31551        4.98852       -0.17942
H          2.10063        4.67546       -0.58974
H         -0.78602       -2.57140        0.61528
