# Supplementary material for: Quantum Chemical Exploration of Fentanyl and Its Analogs: Conformational Landscapes and Energetics in Solution
Source: ACS Omega. 2025 Nov 27;10(48):58900–14. doi: 10.1021/acsomega.5c07656 (PMC12771126; doi:10.1021/acsomega.5c07656)
Supplement: Supplementary file 1 [file ao5c07656_si_001.zip › xyzs/12_o-Fluoro_acryl/gfn2-3-3-dlpnoccsdt.xyz]

52
gfn2-3-3-wb97xd.log	Energy: -714207.4859269
F          3.55124        0.50683        1.95518
O          0.71411        2.21552       -0.08970
N         -1.91099       -1.38029        0.24209
N          1.99226        0.34673       -0.33107
C          0.86020       -0.59227       -0.20006
C          0.23660       -0.57149        1.19782
C         -0.20620       -0.40866       -1.27992
C         -0.87359       -1.60393        1.30210
C         -1.29660       -1.45585       -1.12424
C         -3.06773       -2.31791        0.41356
C         -4.26787       -1.94637       -0.45433
C          3.29238       -0.24111       -0.26988
C          1.82654        1.69954       -0.27159
C         -4.71069       -0.51605       -0.24418
C          4.05119       -0.17003        0.89587
C          3.81379       -0.94672       -1.35375
C          3.04344        2.53589       -0.48020
C         -4.48572        0.45592       -1.22348
C         -5.30646       -0.13007        0.96289
C          5.30170       -0.75357        1.00581
C          5.06425       -1.55077       -1.26566
C          5.80716       -1.45081       -0.08893
C         -4.85177        1.78503       -1.00580
C         -5.67324        1.19522        1.18320
C          3.05724        3.82130       -0.12845
C         -5.44595        2.15787        0.19802
H          1.30167       -1.58201       -0.34927
H          0.99172       -0.81155        1.95090
H         -0.16230        0.42152        1.42183
H         -0.65055        0.58813       -1.22462
H          0.23655       -0.52802       -2.27229
H         -0.50163       -2.62176        1.15812
H         -1.37819       -1.54139        2.26655
H         -2.08587       -1.29497       -1.85694
H         -0.91226       -2.47377       -1.22941
H         -3.33707       -2.27622        1.47055
H         -2.70061       -3.31946        0.18111
H         -5.06775       -2.63671       -0.16948
H         -4.05353       -2.12596       -1.51072
H          3.22600       -1.01199       -2.26398
H          3.91685        2.07523       -0.93063
H         -4.01873        0.17008       -2.16262
H         -5.48477       -0.87623        1.73337
H          5.85716       -0.66293        1.93267
H          5.46086       -2.09384       -2.11662
H          6.78456       -1.91622       -0.01880
H         -4.67159        2.52697       -1.77781
H         -6.13877        1.47740        2.12274
H         -5.73169        3.19119        0.36903
H          3.93875        4.43275       -0.29220
H          2.19494        4.29232        0.33548
H         -2.26860       -0.42429        0.36401
