# Supplementary material for: Quantum Chemical Exploration of Fentanyl and Its Analogs: Conformational Landscapes and Energetics in Solution
Source: ACS Omega. 2025 Nov 27;10(48):58900–14. doi: 10.1021/acsomega.5c07656 (PMC12771126; doi:10.1021/acsomega.5c07656)
Supplement: Supplementary file 1 [file ao5c07656_si_001.zip › xyzs/12_o-Fluoro_acryl/gfn2-31-31-dlpnoccsdt.xyz]

52
gfn2-31-31-wb97xd.log	Energy: -714205.8955418
F         -4.05431       -0.31496       -1.59204
O         -1.07566        2.15842       -1.07954
N          1.90202       -1.16158       -0.93041
N         -1.97473        0.42172        0.08546
C         -0.77900       -0.43637       -0.03345
C         -0.50922       -0.87388       -1.47576
C          0.47086        0.17624        0.59883
C          0.69203       -1.80296       -1.54576
C          1.62750       -0.80235        0.50402
C          3.13304       -2.01743       -1.08344
C          4.38092       -1.19380       -1.39592
C         -3.14859       -0.21866        0.58671
C         -2.02568        1.67770       -0.44421
C          4.76841       -0.21446       -0.31326
C         -4.17351       -0.60117       -0.27516
C         -3.27705       -0.52550        1.94092
C         -3.26400        2.46798       -0.18677
C          4.49143        1.14874       -0.44787
C          5.35756       -0.66862        0.87223
C         -5.31352       -1.25016        0.16718
C         -4.40821       -1.18665        2.40948
C         -5.42541       -1.54427        1.52404
C          4.77977        2.04006        0.58627
C          5.64893        0.21808        1.90568
C         -3.54688        3.55155       -0.90937
C          5.35607        1.57623        1.76713
H         -1.02298       -1.33344        0.54299
H         -1.37374       -1.41175       -1.87389
H         -0.33266       -0.00045       -2.10944
H          0.74288        1.11224        0.10477
H          0.29394        0.38897        1.65644
H          0.52690       -2.73397       -0.99729
H          0.94249       -2.03651       -2.58083
H          2.53840       -0.37598        0.92139
H          1.40960       -1.74479        1.01328
H          2.94236       -2.71073       -1.90289
H          3.23974       -2.59072       -0.16054
H          4.22823       -0.66712       -2.34388
H          5.18683       -1.91727       -1.55380
H         -2.47925       -0.23702        2.61815
H         -3.92841        2.14559        0.60856
H          4.03409        1.51242       -1.36479
H          5.57847       -1.72693        0.98748
H         -6.08810       -1.51938       -0.54226
H         -4.49828       -1.41706        3.46550
H         -6.31107       -2.05483        1.88716
H          4.55286        3.09530        0.46775
H          6.10470       -0.14941        2.82020
H          5.58068        2.26745        2.57361
H         -4.44166        4.13274       -0.71089
H         -2.89972        3.88182       -1.71728
H          2.06407       -0.28480       -1.43916
