# Supplementary material for: Quantum Chemical Exploration of Fentanyl and Its Analogs: Conformational Landscapes and Energetics in Solution
Source: ACS Omega. 2025 Nov 27;10(48):58900–14. doi: 10.1021/acsomega.5c07656 (PMC12771126; doi:10.1021/acsomega.5c07656)
Supplement: Supplementary file 1 [file ao5c07656_si_001.zip › xyzs/12_o-Fluoro_acryl/gfn2-33-33-dlpnoccsdt.xyz]

52
gfn2-33-33-wb97xd.log	Energy: -714205.8668960
F         -2.62626        1.88181       -1.06286
O         -1.13404        0.94842        2.32753
N          2.03079       -1.55517        0.44122
N         -2.06491       -0.24468        0.62478
C         -0.81677       -0.95379        0.27745
C          0.23591       -0.02118       -0.32764
C         -0.23597       -1.76543        1.43627
C          1.46563       -0.81126       -0.73655
C          1.01199       -2.51133        0.99032
C          3.34060       -2.22737        0.11811
C          4.53280       -1.40206        0.60037
C         -3.10424       -0.31971       -0.35210
C         -2.12778        0.65981        1.64571
C          4.58189       -0.01397        0.00739
C         -3.35530        0.75109       -1.20718
C         -3.85579       -1.48280       -0.51592
C         -3.46573        1.24995        1.93748
C          4.08273        1.08165        0.71800
C          5.05118        0.18512       -1.29587
C         -4.32968        0.70646       -2.18953
C         -4.83361       -1.55736       -1.50303
C         -5.07186       -0.46305       -2.33515
C          4.03622        2.34822        0.13470
C          5.01080        1.44882       -1.87962
C         -3.58027        2.34239        2.69226
C          4.49721        2.53409       -1.16700
H         -1.10922       -1.66668       -0.49912
H         -0.16254        0.46847       -1.22010
H          0.51758        0.75657        0.38861
H          0.01578       -1.11553        2.27714
H         -0.96439       -2.50289        1.78360
H          1.23174       -1.56965       -1.48816
H          2.24699       -0.15804       -1.12367
H          1.47488       -3.02847        1.83098
H          0.80581       -3.23209        0.19489
H          3.36301       -2.38428       -0.96155
H          3.34035       -3.19971        0.61137
H          5.42983       -1.96617        0.32863
H          4.50093       -1.34308        1.69339
H         -3.66194       -2.32515        0.14072
H         -4.34589        0.76488        1.52741
H          3.71944        0.94101        1.73363
H          5.44038       -0.66019       -1.85785
H         -4.49195        1.57058       -2.82429
H         -5.41310       -2.46679       -1.61886
H         -5.83717       -0.51642       -3.10225
H          3.64005        3.18736        0.69847
H          5.37832        1.58801       -2.89186
H          4.46231        3.51863       -1.62310
H         -4.55492        2.76361        2.91668
H         -2.70698        2.84484        3.09918
H          2.20839       -0.86321        1.17879
