# Supplementary material for: Quantum Chemical Exploration of Fentanyl and Its Analogs: Conformational Landscapes and Energetics in Solution
Source: ACS Omega. 2025 Nov 27;10(48):58900–14. doi: 10.1021/acsomega.5c07656 (PMC12771126; doi:10.1021/acsomega.5c07656)
Supplement: Supplementary file 1 [file ao5c07656_si_001.zip › xyzs/12_o-Fluoro_acryl/gfn2-35-35-dlpnoccsdt.xyz]

52
gfn2-35-35-wb97xd.log	Energy: -714205.8615308
F          2.70146       -1.94689       -1.02314
O          1.23224       -0.86934        2.38950
N         -1.99636        1.53829        0.46740
N          2.10648        0.22434        0.59403
C          0.84391        0.90343        0.24012
C         -0.23672       -0.06998       -0.23738
C          0.31477        1.81054        1.35106
C         -1.47898        0.69158       -0.66287
C         -0.94908        2.52427        0.89928
C         -3.29965        2.21561        0.12773
C         -4.51135        1.43122        0.62617
C          3.13721        0.28684       -0.39227
C          2.20572       -0.61470        1.66560
C         -4.64695        0.05398        0.02183
C          3.40543       -0.80705       -1.21172
C          3.86238        1.45946       -0.60065
C          3.55537       -1.17843        1.95613
C         -5.09157       -0.10025       -1.29629
C         -4.26958       -1.08213        0.74246
C          4.37287       -0.77543       -2.20145
C          4.83234        1.52102       -1.59639
C          5.08902        0.40392       -2.39189
C         -5.14412       -1.36119       -1.88482
C         -4.31869       -2.34712        0.15550
C          3.69744       -2.22418        2.77001
C         -4.75298       -2.48923       -1.16084
H          1.10215        1.54671       -0.60610
H          0.12214       -0.63743       -1.10016
H         -0.49122       -0.78101        0.55377
H          0.09996        1.23299        2.25311
H          1.05826        2.57111        1.60394
H         -1.27204        1.38162       -1.48493
H         -2.27573        0.01220       -0.96244
H         -1.37435        3.10924        1.71509
H         -0.77325        3.17880        0.04140
H         -3.31720        2.35063       -0.95512
H         -3.28507        3.19860        0.59920
H         -5.38722        2.03931        0.37974
H         -4.46165        1.36048        1.71785
H          3.65381        2.31947        0.02808
H          4.42112       -0.71287        1.49601
H         -5.38761        0.77707       -1.86611
H         -3.92295       -0.97397        1.76737
H          4.55042       -1.65718       -2.80723
H          5.39115        2.43820       -1.74757
H          5.84848        0.44707       -3.16543
H         -5.49012       -1.46541       -2.90881
H         -4.01712       -3.21940        0.72752
H         -4.79182       -3.47230       -1.61989
H          4.68075       -2.62583        2.99253
H          2.83888       -2.70724        3.22846
H         -2.16235        0.91455        1.26596
