# Supplementary material for: Quantum Chemical Exploration of Fentanyl and Its Analogs: Conformational Landscapes and Energetics in Solution
Source: ACS Omega. 2025 Nov 27;10(48):58900–14. doi: 10.1021/acsomega.5c07656 (PMC12771126; doi:10.1021/acsomega.5c07656)
Supplement: Supplementary file 1 [file ao5c07656_si_001.zip › xyzs/12_o-Fluoro_acryl/gfn2-4-4-dlpnoccsdt.xyz]

52
gfn2-4-4-wb97xd.log	Energy: -714205.4235103
F         -2.55707        0.31293       -1.97769
O          0.60119        0.74401        0.11206
N          1.51699       -1.76243       -0.37113
N         -1.47582       -0.10590        0.53292
C         -1.07003       -1.51358        0.79985
C         -0.92402       -2.35299       -0.47226
C          0.17653       -1.66881        1.70252
C          0.34741       -2.07475       -1.26727
C          1.34625       -2.34879        0.99082
C          2.80717       -2.10275       -1.04038
C          4.02783       -1.51428       -0.33442
C         -2.88257        0.07589        0.34882
C         -0.62238        0.91376        0.24967
C          3.89782       -0.03063       -0.07364
C         -3.40836        0.26510       -0.92699
C         -3.76685        0.02652        1.42572
C         -1.19898        2.28362        0.16089
C          3.85140        0.87720       -1.13858
C          3.76798        0.45677        1.22967
C         -4.76429        0.42102       -1.15752
C         -5.13494        0.17213        1.21993
C         -5.63126        0.37138       -0.06885
C          3.67917        2.23952       -0.90533
C          3.59747        1.82112        1.46743
C         -0.48733        3.28357       -0.35974
C          3.55066        2.71591        0.40042
H         -1.92313       -1.91764        1.34420
H         -0.93396       -3.40024       -0.15653
H         -1.78479       -2.21607       -1.13099
H          0.49552       -0.70398        2.09929
H         -0.08774       -2.29416        2.55775
H          0.61435       -2.94682       -1.86625
H          0.23725       -1.21405       -1.92970
H          2.26758       -2.18900        1.54921
H          1.19615       -3.42335        0.86590
H          2.72898       -1.70724       -2.05570
H          2.86902       -3.19202       -1.09346
H          4.87933       -1.71107       -0.99367
H          4.22486       -2.04305        0.60165
H         -3.36788       -0.12299        2.42408
H         -2.20144        2.45156        0.54011
H          3.94912        0.51206       -2.15804
H          3.79308       -0.23919        2.06446
H         -5.12304        0.57288       -2.16947
H         -5.81268        0.13666        2.06589
H         -6.69735        0.48950       -0.23128
H          3.64471        2.93026       -1.74253
H          3.49622        2.18215        2.48650
H          3.41287        3.77727        0.58290
H         -0.89541        4.28787       -0.40951
H          0.51512        3.12437       -0.74888
H          1.46704       -0.73526       -0.23029
