# Supplementary material for: Quantum Chemical Exploration of Fentanyl and Its Analogs: Conformational Landscapes and Energetics in Solution
Source: ACS Omega. 2025 Nov 27;10(48):58900–14. doi: 10.1021/acsomega.5c07656 (PMC12771126; doi:10.1021/acsomega.5c07656)
Supplement: Supplementary file 1 [file ao5c07656_si_001.zip › xyzs/12_o-Fluoro_acryl/gfn2-42-42-dlpnoccsdt.xyz]

52
gfn2-42-42-wb97xd.log	Energy: -714204.7876675
F         -3.72365       -1.21984       -1.48607
O          0.57393        0.43113       -0.99757
N          1.84799       -1.81541       -0.07348
N         -1.45864       -0.24671       -0.24649
C         -0.98415       -1.56316        0.24756
C         -0.44431       -2.51329       -0.83644
C         -0.02046       -1.42180        1.45589
C          1.04814       -2.43133       -1.17989
C          1.28487       -2.17881        1.26036
C          3.30587       -2.09082       -0.23331
C          4.17308       -1.17541        0.63326
C         -2.76475        0.13226        0.19126
C         -0.63697        0.65914       -0.83466
C          3.79379        0.28070        0.48591
C         -3.89430       -0.38348       -0.43787
C         -2.94351        0.98906        1.27616
C         -1.24292        1.93003       -1.31819
C          3.07254        0.93359        1.49026
C          4.09099        0.97884       -0.69048
C         -5.17851       -0.06964       -0.02995
C         -4.22541        1.32642        1.70211
C         -5.33850        0.79623        1.05068
C          2.65575        2.25486        1.32579
C          3.67932        2.29916       -0.85681
C         -0.47360        2.97223       -1.63309
C          2.95889        2.94096        0.15168
H         -1.89843       -2.03390        0.60620
H         -0.65035       -3.52035       -0.46471
H         -1.02509       -2.39299       -1.75306
H          0.20821       -0.36523        1.62495
H         -0.49988       -1.79568        2.36253
H          1.45179       -3.43192       -1.34689
H          1.23665       -1.82289       -2.06394
H          2.00270       -1.89945        2.03032
H          1.15913       -3.26392        1.27544
H          3.52732       -1.93223       -1.29131
H          3.46873       -3.14351        0.00770
H          5.20600       -1.33773        0.31099
H          4.11531       -1.47229        1.68360
H         -2.06495        1.38968        1.77254
H         -2.32191        1.98571       -1.41618
H          2.82798        0.39890        2.40476
H          4.64644        0.48112       -1.48155
H         -6.02813       -0.49424       -0.55315
H         -4.35386        1.99853        2.54355
H         -6.33900        1.05412        1.38153
H          2.09354        2.74518        2.11483
H          3.91845        2.82783       -1.77467
H          2.63362        3.96837        0.02008
H         -0.91193        3.89491       -1.99948
H          0.60727        2.93209       -1.52664
H          1.69110       -0.80012       -0.19398
