# Supplementary material for: Quantum Chemical Exploration of Fentanyl and Its Analogs: Conformational Landscapes and Energetics in Solution
Source: ACS Omega. 2025 Nov 27;10(48):58900–14. doi: 10.1021/acsomega.5c07656 (PMC12771126; doi:10.1021/acsomega.5c07656)
Supplement: Supplementary file 1 [file ao5c07656_si_001.zip › xyzs/12_o-Fluoro_acryl/gfn2-44-44-dlpnoccsdt.xyz]

52
gfn2-44-44-wb97xd.log	Energy: -714203.0065697
F          2.50424        0.22562        2.06500
O         -0.59894        0.78691        0.12275
N         -1.63248       -1.73313        0.24284
N          1.44166       -0.05950       -0.46902
C          0.97814       -1.41650       -0.87431
C          0.79898       -2.37196        0.30958
C         -0.26919       -1.42388       -1.78883
C         -0.47916       -2.15687        1.11428
C         -1.44920       -2.17163       -1.17202
C         -2.93711       -2.12426        0.85348
C         -4.13891       -1.45150        0.19081
C          2.85390        0.03794       -0.26134
C          0.62302        0.93893       -0.04868
C         -3.98478        0.04829        0.07660
C          3.36977        0.15782        1.02604
C          3.75162       -0.03865       -1.32463
C          1.17639        2.30451        0.17868
C         -3.79800        0.65489       -1.16882
C         -3.97237        0.85087        1.22364
C          4.72787        0.23144        1.28140
C          5.12224        0.02123       -1.09483
C          5.60914        0.16070        0.20532
C         -3.60569        2.03299       -1.26982
C         -3.77896        2.22679        1.12698
C          1.96281        2.95492       -0.67734
C         -3.59348        2.82229       -0.12166
H          1.81459       -1.79983       -1.45719
H          0.80032       -3.38445       -0.10429
H          1.65292       -2.30942        0.98860
H         -0.57250       -0.40744       -2.04602
H         -0.01872       -1.92837       -2.72419
H         -0.76768       -3.08270        1.61446
H         -0.36384       -1.37304        1.86507
H         -2.36239       -1.94976       -1.72179
H         -1.30465       -3.25394       -1.16197
H         -2.87186       -1.83501        1.90496
H         -3.01066       -3.21235        0.79259
H         -5.00296       -1.69792        0.81602
H         -4.32875       -1.88469       -0.79457
H          3.36292       -0.13495       -2.33360
H          0.77179        2.79679        1.05879
H         -3.79813        0.04168       -2.06646
H         -4.11473        0.39209        2.19910
H          5.07724        0.33585        2.30261
H          5.80982       -0.03281       -1.93188
H          6.67739        0.21349        0.38652
H         -3.46153        2.48713       -2.24556
H         -3.77329        2.83547        2.02622
H         -3.44029        3.89446       -0.19732
H          2.23448        3.99036       -0.49682
H          2.34486        2.49092       -1.58217
H         -1.56739       -0.69924        0.21800
