# Supplementary material for: Quantum Chemical Exploration of Fentanyl and Its Analogs: Conformational Landscapes and Energetics in Solution
Source: ACS Omega. 2025 Nov 27;10(48):58900–14. doi: 10.1021/acsomega.5c07656 (PMC12771126; doi:10.1021/acsomega.5c07656)
Supplement: Supplementary file 1 [file ao5c07656_si_001.zip › xyzs/12_o-Fluoro_acryl/gfn2-45-45-dlpnoccsdt.xyz]

52
gfn2-45-45-wb97xd.log	Energy: -714205.7144865
F         -3.28581       -0.76666       -2.01558
O         -0.60638        2.31902        0.37098
N          1.91088       -1.35876        0.17199
N         -1.96156        0.51617        0.03773
C         -0.85205       -0.45858       -0.01332
C          0.15677       -0.17662       -1.12577
C         -0.15251       -0.61468        1.33899
C          1.21566       -1.26608       -1.15512
C          0.92912       -1.67943        1.26080
C          3.05525       -2.32679        0.16578
C          4.21947       -1.85911       -0.70635
C         -3.25972       -0.04666        0.23033
C         -1.74183        1.85012        0.20154
C          4.68729       -0.46808       -0.34241
C         -3.90296       -0.70614       -0.81307
C         -3.89734        0.00664        1.46881
C         -2.89531        2.79514        0.13073
C          4.37935        0.62722       -1.15540
C          5.38824       -0.24529        0.84911
C         -5.14832       -1.29033       -0.66810
C         -5.15515       -0.56553        1.63944
C         -5.77797       -1.21293        0.57327
C          4.76480        1.91763       -0.78966
C          5.77611        1.04099        1.21609
C         -3.77788        2.82849       -0.86653
C          5.46348        2.12759        0.39726
H         -1.32934       -1.41485       -0.24775
H         -0.34392       -0.16417       -2.09718
H          0.63974        0.79256       -0.97978
H          0.28963        0.33618        1.64962
H         -0.87320       -0.91957        2.10294
H          0.78886       -2.25437       -1.34570
H          1.96478       -1.04941       -1.91477
H          1.48900       -1.73849        2.19440
H          0.51905       -2.66504        1.02495
H          2.65910       -3.28594       -0.17307
H          3.37819       -2.42327        1.20418
H          3.95411       -1.90495       -1.76547
H          5.02322       -2.58424       -0.54703
H         -3.39812        0.51103        2.29038
H         -2.88595        3.56220        0.90070
H          3.83245        0.46782       -2.08125
H          5.63281       -1.08854        1.49037
H         -5.61089       -1.78681       -1.51393
H         -5.64472       -0.50978        2.60565
H         -6.75650       -1.66292        0.70313
H          4.51788        2.75651       -1.43328
H          6.32357        1.19670        2.14080
H          5.76499        3.13054        0.68328
H         -4.52511        3.61456       -0.91660
H         -3.77627        2.09361       -1.66719
H          2.29781       -0.42889        0.37840
