# Supplementary material for: Quantum Chemical Exploration of Fentanyl and Its Analogs: Conformational Landscapes and Energetics in Solution
Source: ACS Omega. 2025 Nov 27;10(48):58900–14. doi: 10.1021/acsomega.5c07656 (PMC12771126; doi:10.1021/acsomega.5c07656)
Supplement: Supplementary file 1 [file ao5c07656_si_001.zip › xyzs/12_o-Fluoro_acryl/gfn2-46-46-dlpnoccsdt.xyz]

52
gfn2-46-46-wb97xd.log	Energy: -714205.7107904
F         -3.55985       -1.16114        1.71056
O         -0.68559        2.37934        0.45104
N          1.92801       -1.27257        0.39579
N         -1.98592        0.52422        0.19341
C         -0.85537       -0.42523        0.24973
C          0.08282       -0.29376       -0.95154
C         -0.07311       -0.36478        1.56048
C          1.16866       -1.35555       -0.89601
C          1.00578       -1.43478        1.56887
C          3.06453       -2.24802        0.46656
C          4.16912       -1.95168       -0.54572
C         -3.20764       -0.00985       -0.31778
C         -1.80875        1.86687        0.33259
C          4.66959       -0.52727       -0.45735
C         -3.97768       -0.87301        0.45640
C         -3.64013        0.27837       -1.61116
C         -3.00476        2.75831        0.39196
C          5.37128       -0.09236        0.67380
C          4.39900        0.39292       -1.47438
C         -5.15373       -1.43654       -0.00474
C         -4.82514       -0.26812       -2.09673
C         -5.57891       -1.12430       -1.29517
C          5.79506        1.22980        0.78309
C          4.82204        1.71855       -1.36815
C         -4.03040        2.57839        1.22270
C          5.52057        2.14036       -0.23883
H         -1.31866       -1.41504        0.19599
H         -0.47400       -0.42923       -1.88297
H          0.54094        0.69915       -0.97097
H          0.38759        0.61662        1.69493
H         -0.73757       -0.54838        2.40860
H          0.75754       -2.36747       -0.94235
H          1.87689       -1.21951       -1.71196
H          1.61540       -1.36776        2.47013
H          0.58716       -2.44185        1.49345
H          2.63962       -3.24207        0.31464
H          3.45778       -2.18281        1.48283
H          3.83578       -2.17376       -1.56244
H          4.97834       -2.65214       -0.31701
H         -3.04033        0.94345       -2.22475
H         -2.91596        3.66037       -0.20766
H          5.58780       -0.79710        1.47290
H          3.85092        0.06870       -2.35538
H         -5.72110       -2.09863        0.64004
H         -5.15485       -0.02974       -3.10214
H         -6.50065       -1.55534       -1.67121
H          6.34190        1.54997        1.66486
H          4.60439        2.41940       -2.16839
H          5.85070        3.17110       -0.15406
H         -4.81613        3.32353        1.30066
H         -4.11250        1.70124        1.85900
H          2.33083       -0.32861        0.45376
