# Supplementary material for: Quantum Chemical Exploration of Fentanyl and Its Analogs: Conformational Landscapes and Energetics in Solution
Source: ACS Omega. 2025 Nov 27;10(48):58900–14. doi: 10.1021/acsomega.5c07656 (PMC12771126; doi:10.1021/acsomega.5c07656)
Supplement: Supplementary file 1 [file ao5c07656_si_001.zip › xyzs/12_o-Fluoro_acryl/gfn2-47-47-dlpnoccsdt.xyz]

52
gfn2-47-47-wb97xd.log	Energy: -714206.0551927
F          2.59484       -0.26335        2.45954
O          1.08097        2.22512       -1.17909
N         -1.87321       -1.14362       -1.02571
N          2.04099        0.43452       -0.15220
C          0.83784       -0.41686       -0.23127
C         -0.38602        0.18071        0.46278
C          0.50815       -0.82433       -1.66943
C         -1.53997       -0.80433        0.40140
C         -0.68676       -1.76290       -1.70633
C         -3.10405       -2.00594       -1.14069
C         -4.36562       -1.18551       -1.40144
C          3.24886       -0.24320        0.19319
C          2.06508        1.71364       -0.62476
C         -4.72195       -0.22309       -0.29311
C          3.50142       -0.60120        1.51505
C          4.18483       -0.59905       -0.77719
C          3.31950        2.48883       -0.40068
C         -5.25778       -0.69848        0.90929
C         -4.46914        1.14521       -0.42287
C          4.64279       -1.28462        1.89448
C          5.34575       -1.28016       -0.42061
C          5.57180       -1.62290        0.91181
C         -5.52109        0.17258        1.96326
C         -4.72972        2.02103        0.63178
C          3.55329        3.62177       -1.06261
C         -5.25309        1.53628        1.82873
H          1.10367       -1.32664        0.31584
H         -0.16683        0.38020        1.51474
H         -0.68416        1.12116       -0.00673
H          0.29602        0.06261       -2.27347
H          1.35949       -1.34375       -2.11823
H         -1.29676       -1.75276        0.88746
H         -2.43539       -0.38927        0.86188
H         -0.98074       -1.97918       -2.73370
H         -0.48976       -2.70252       -1.18341
H         -3.17469       -2.58717       -0.21933
H         -2.94006       -2.69182       -1.97208
H         -5.17288       -1.91086       -1.54303
H         -4.24598       -0.64517       -2.34649
H          3.99172       -0.32704       -1.81027
H          4.03450        2.11466        0.32482
H         -5.45939       -1.76105        1.02096
H         -4.05291        1.52519       -1.35265
H          4.79587       -1.53794        2.93774
H          6.06933       -1.54631       -1.18337
H          6.47335       -2.15678        1.19310
H         -5.93543       -0.21137        2.89063
H         -4.52229        3.08065        0.51667
H         -5.45601        2.21551        2.65099
H          4.45825        4.19305       -0.88224
H          2.85433        4.00403       -1.80149
H         -2.06382       -0.25939       -1.51091
