# Supplementary material for: Quantum Chemical Exploration of Fentanyl and Its Analogs: Conformational Landscapes and Energetics in Solution
Source: ACS Omega. 2025 Nov 27;10(48):58900–14. doi: 10.1021/acsomega.5c07656 (PMC12771126; doi:10.1021/acsomega.5c07656)
Supplement: Supplementary file 1 [file ao5c07656_si_001.zip › xyzs/12_o-Fluoro_acryl/gfn2-5-5-dlpnoccsdt.xyz]

52
gfn2-5-5-wb97xd.log	Energy: -714207.6215819
F         -3.28701       -0.87526       -2.11179
O         -0.68442        2.30166        0.06249
N          1.88681       -1.35396        0.34314
N         -2.00278        0.44988       -0.05984
C         -0.88125       -0.50649        0.02037
C          0.13754       -0.35504       -1.10883
C         -0.19206       -0.48060        1.38668
C          1.20687       -1.42903       -0.99240
C          0.89602       -1.53904        1.45432
C          3.03071       -2.31402        0.47033
C          4.19673       -1.97183       -0.45495
C         -3.30288       -0.11227        0.12056
C         -1.81385        1.80016       -0.03892
C          4.67032       -0.54643       -0.28031
C         -3.92666       -0.79043       -0.92359
C         -3.96446       -0.03417        1.34556
C         -3.02925        2.65207       -0.18665
C          4.40475        0.42273       -1.25254
C          5.33676       -0.16117        0.88941
C         -5.17296       -1.37581       -0.78954
C         -5.22258       -0.60913        1.50486
C         -5.82331       -1.27864        0.43957
C          4.79920        1.74813       -1.06421
C          5.73237        1.16045        1.08017
C         -3.00191        3.94423        0.13876
C          5.46367        2.12010        0.10254
H         -1.34494       -1.49110       -0.09483
H         -0.35159       -0.46854       -2.07950
H          0.60957        0.62986       -1.07967
H          0.24166        0.50557        1.57424
H         -0.91704       -0.68907        2.17840
H          0.79216       -2.43771       -1.06695
H          1.96458       -1.29671       -1.76306
H          1.44695       -1.47659        2.39302
H          0.49306       -2.54901        1.34162
H          2.63453       -3.31011        0.26387
H          3.35119       -2.26877        1.51292
H          3.93222       -2.15887       -1.49866
H          4.99780       -2.67178       -0.19859
H         -3.48139        0.48887        2.16502
H         -3.93520        2.19661       -0.57326
H          3.88373        0.13726       -2.16302
H          5.54750       -0.90492        1.65395
H         -5.61978       -1.88925       -1.63371
H         -5.73039       -0.53703        2.46047
H         -6.80237       -1.73004        0.56053
H          4.58658        2.48766       -1.83024
H          6.25293        1.44199        1.99055
H          5.77197        3.15048        0.25055
H         -3.88216        4.56703        0.01614
H         -2.10625        4.40976        0.54093
H          2.27250       -0.40563        0.43533
