# Supplementary material for: Quantum Chemical Exploration of Fentanyl and Its Analogs: Conformational Landscapes and Energetics in Solution
Source: ACS Omega. 2025 Nov 27;10(48):58900–14. doi: 10.1021/acsomega.5c07656 (PMC12771126; doi:10.1021/acsomega.5c07656)
Supplement: Supplementary file 1 [file ao5c07656_si_001.zip › xyzs/12_o-Fluoro_acryl/gfn2-53-53-dlpnoccsdt.xyz]

52
gfn2-53-53-wb97xd.log	Energy: -714203.7219368
F         -4.05739        1.31742        0.20187
O          0.33286        1.18747        1.85131
N          1.76692        1.73760       -0.39029
N         -1.33130        0.80009        0.32921
C         -1.02283        1.86667       -0.67161
C         -0.29859        3.11818       -0.14095
C         -0.23385        1.31504       -1.85678
C          1.20580        3.12434       -0.45449
C          1.15505        0.84602       -1.44813
C          3.26956        1.70086       -0.39005
C          3.82988        0.59723        0.51068
C         -2.26235       -0.17316       -0.15386
C         -0.69249        0.56829        1.50707
C          3.30277       -0.78319        0.19576
C         -3.62213        0.11241       -0.22953
C         -1.82275       -1.42361       -0.58786
C         -1.28987       -0.45224        2.41213
C          3.66465       -1.43817       -0.98638
C          2.36899       -1.38908        1.04077
C         -4.54367       -0.79810       -0.71646
C         -2.73012       -2.36014       -1.07272
C         -4.08712       -2.04489       -1.13941
C          3.07968       -2.65479       -1.32996
C          1.77529       -2.60356        0.69822
C         -0.58030       -0.97496        3.41237
C          2.12393       -3.23613       -0.49383
H         -2.00479        2.17976       -1.02930
H         -0.73250        3.97785       -0.65682
H         -0.47624        3.25881        0.92417
H         -0.75110        0.47990       -2.33438
H         -0.16723        2.11658       -2.59822
H          1.41710        3.51100       -1.45345
H          1.74729        3.72643        0.27471
H          1.11766       -0.15948       -1.02923
H          1.82711        0.84368       -2.30628
H          3.61652        2.66882       -0.02683
H          3.59488        1.58471       -1.42487
H          3.60676        0.84635        1.55290
H          4.91757        0.63105        0.39236
H         -0.76085       -1.64846       -0.53327
H         -2.31778       -0.75587        2.24675
H          4.39152       -0.97942       -1.65216
H          2.08563       -0.89038        1.96281
H         -5.59421       -0.53184       -0.75227
H         -2.37717       -3.33098       -1.40316
H         -4.79801       -2.76999       -1.52117
H          3.36360       -3.14828       -2.25468
H          1.03680       -3.04735        1.35985
H          1.65965       -4.17829       -0.76884
H         -1.02241       -1.70695        4.08052
H          0.45271       -0.68978        3.58947
H          1.43472        1.38977        0.53193
