# Supplementary material for: Quantum Chemical Exploration of Fentanyl and Its Analogs: Conformational Landscapes and Energetics in Solution
Source: ACS Omega. 2025 Nov 27;10(48):58900–14. doi: 10.1021/acsomega.5c07656 (PMC12771126; doi:10.1021/acsomega.5c07656)
Supplement: Supplementary file 1 [file ao5c07656_si_001.zip › xyzs/12_o-Fluoro_acryl/gfn2-63-63-dlpnoccsdt.xyz]

52
gfn2-63-63-wb97xd.log	Energy: -714205.6834436
F          4.08127        0.11875        1.96203
O          2.19260        2.59988       -0.27109
N         -1.63335        0.27864        0.11875
N          2.64976        0.37181       -0.39856
C          1.23961       -0.05049       -0.28335
C          0.65512        0.23219        1.10217
C          0.33948        0.51847       -1.37929
C         -0.76487       -0.29826        1.19950
C         -1.06994       -0.03299       -1.23738
C         -3.04996       -0.18447        0.27841
C         -4.03297        0.58105       -0.60357
C          3.61755       -0.66282       -0.21813
C          3.02018        1.68563       -0.39472
C         -5.44481        0.16858       -0.25718
C          4.31033       -0.78759        0.98395
C          3.85497       -1.60787       -1.21563
C          4.46919        1.97342       -0.59817
C         -6.05898       -0.89466       -0.92590
C         -6.14430        0.81559        0.76651
C          5.23229       -1.79519        1.21037
C          4.76853       -2.63688       -1.00925
C          5.45795       -2.72733        0.20038
C         -7.34736       -1.30214       -0.58137
C         -7.43263        0.41169        1.11309
C          4.97555        3.17161       -0.30815
C         -8.03777       -0.64958        0.43966
H          1.26328       -1.13583       -0.41863
H          1.25160       -0.26425        1.87226
H          0.66475        1.30669        1.30578
H          0.30857        1.60908       -1.33247
H          0.71428        0.23136       -2.36528
H         -0.80366       -1.38339        1.07307
H         -1.21997       -0.03339        2.15420
H         -1.72688        0.41041       -1.98365
H         -1.09986       -1.12164       -1.33461
H         -3.30218       -0.03943        1.33053
H         -3.05836       -1.25455        0.05824
H         -3.84456        0.37722       -1.66043
H         -3.90343        1.65575       -0.43526
H          3.31433       -1.52312       -2.15309
H          5.10130        1.18576       -0.99599
H         -5.52460       -1.40418       -1.72383
H         -5.67566        1.64337        1.29285
H          5.75223       -1.84369        2.16069
H          4.94604       -3.36414       -1.79402
H          6.17496       -3.52520        0.36211
H         -7.81239       -2.12743       -1.11216
H         -7.96447        0.92704        1.90722
H         -9.04201       -0.96383        0.70704
H          6.02717        3.38491       -0.47043
H          4.35663        3.96499        0.10205
H         -1.62709        1.29895        0.23109
