# Supplementary material for: Quantum Chemical Exploration of Fentanyl and Its Analogs: Conformational Landscapes and Energetics in Solution
Source: ACS Omega. 2025 Nov 27;10(48):58900–14. doi: 10.1021/acsomega.5c07656 (PMC12771126; doi:10.1021/acsomega.5c07656)
Supplement: Supplementary file 1 [file ao5c07656_si_001.zip › xyzs/12_o-Fluoro_acryl/gfn2-65-65-dlpnoccsdt.xyz]

52
gfn2-65-65-wb97xd.log	Energy: -714202.4186875
F         -2.29949       -0.88896       -1.87580
O         -1.06344        2.39685       -0.34049
N          1.41638        1.42916        0.19480
N         -1.95734        0.47100        0.51298
C         -0.79105        0.03426        1.32913
C          0.23931       -0.75874        0.52060
C         -0.10752        1.16697        2.12909
C          1.06796        0.09749       -0.42684
C          1.33451        1.41245        1.68703
C          2.66730        2.05203       -0.34731
C          3.97695        1.54934        0.26024
C         -2.97168       -0.52599        0.35896
C         -2.02615        1.61652       -0.21503
C          4.30958        0.10303       -0.02618
C         -3.11455       -1.21102       -0.84527
C         -3.81316       -0.86856        1.41687
C         -3.33993        1.94531       -0.83393
C          4.65874       -0.29584       -1.32176
C          4.23925       -0.86638        0.97749
C         -4.06792       -2.19753       -1.03055
C         -4.77304       -1.86276        1.25900
C         -4.90129       -2.52316        0.03649
C          4.90850       -1.63468       -1.61189
C          4.48847       -2.20907        0.69140
C         -3.41877        2.80764       -1.84709
C          4.81776       -2.59814       -0.60561
H         -1.23306       -0.65761        2.04555
H          0.89958       -1.25239        1.24098
H         -0.24435       -1.55004       -0.05716
H         -0.68450        2.09049        2.07053
H         -0.07451        0.87761        3.18147
H          1.98862       -0.41707       -0.69269
H          0.52369        0.33074       -1.34412
H          1.69094        2.37954        2.04386
H          2.00495        0.63591        2.05501
H          2.57255        3.12261       -0.15494
H          2.64478        1.89260       -1.42784
H          3.98354        1.73245        1.33826
H          4.75171        2.19246       -0.17040
H         -3.70704       -0.34318        2.36079
H         -4.23085        1.47079       -0.43599
H          4.72295        0.44963       -2.11071
H          3.97781       -0.57111        1.99029
H         -4.14483       -2.69630       -1.99025
H         -5.42455       -2.11761        2.08769
H         -5.65210       -3.29578       -0.09053
H          5.17469       -1.92760       -2.62312
H          4.42304       -2.94976        1.48283
H          5.00920       -3.64277       -0.83099
H         -4.37780        3.05880       -2.28850
H         -2.53209        3.27610       -2.26512
H          0.62771        2.03723       -0.09222
