# Supplementary material for: Quantum Chemical Exploration of Fentanyl and Its Analogs: Conformational Landscapes and Energetics in Solution
Source: ACS Omega. 2025 Nov 27;10(48):58900–14. doi: 10.1021/acsomega.5c07656 (PMC12771126; doi:10.1021/acsomega.5c07656)
Supplement: Supplementary file 1 [file ao5c07656_si_001.zip › xyzs/12_o-Fluoro_acryl/gfn2-67-67-dlpnoccsdt.xyz]

52
gfn2-67-67-wb97xd.log	Energy: -714208.0327574
F         -2.74119        0.57507        2.10314
O         -3.41700       -2.68601        0.27099
N          1.83505       -1.62078        0.07786
N         -2.36446       -0.74671       -0.29385
C         -1.06148       -1.44091       -0.28519
C         -0.08267       -0.88045       -1.31359
C         -0.41861       -1.41617        1.10352
C          1.21555       -1.67050       -1.28699
C          0.89612       -2.17762        1.10652
C          3.17039       -2.29899        0.13850
C          4.24222       -1.57022       -0.67014
C         -2.37134        0.68215       -0.22565
C         -3.47649       -1.47126        0.02563
C          4.34301       -0.10725       -0.30151
C         -2.53786        1.32813        0.99712
C         -2.18861        1.47022       -1.36128
C         -4.81095       -0.80665        0.05557
C          4.84120        0.27493        0.95016
C          3.88919        0.88510       -1.17550
C         -2.53103        2.70633        1.12228
C         -2.16812        2.85797       -1.26302
C         -2.33911        3.47439       -0.02357
C          4.88824        1.61767        1.31681
C          3.93426        2.23145       -0.81102
C         -5.30498       -0.04093       -0.91627
C          4.43335        2.60084        0.43626
H         -1.27908       -2.47670       -0.55304
H         -0.49655       -0.94426       -2.32305
H          0.14291        0.17181       -1.10761
H         -0.23789       -0.37961        1.41257
H         -1.07945       -1.87797        1.84110
H          1.06193       -2.72828       -1.51568
H          1.92730       -1.25103       -1.99603
H          1.39375       -2.10063        2.07355
H          0.75638       -3.23281        0.85759
H          3.02470       -3.32126       -0.21592
H          3.44738       -2.32586        1.19387
H          4.06210       -1.67964       -1.74253
H          5.18330       -2.08380       -0.45074
H         -2.07221        0.98258       -2.32317
H         -5.42333       -1.10031        0.90411
H          5.19616       -0.48714        1.63963
H          3.49596        0.59992       -2.14800
H         -2.67377        3.15813        2.09767
H         -2.02563        3.45736       -2.15563
H         -2.32827        4.55631        0.05525
H          5.28171        1.89823        2.28919
H          3.57853        2.98908       -1.50272
H          4.46989        3.64761        0.72174
H         -6.32712        0.32146       -0.86476
H         -4.72445        0.23262       -1.79255
H          1.98453       -0.63031        0.30905
