# Supplementary material for: Quantum Chemical Exploration of Fentanyl and Its Analogs: Conformational Landscapes and Energetics in Solution
Source: ACS Omega. 2025 Nov 27;10(48):58900–14. doi: 10.1021/acsomega.5c07656 (PMC12771126; doi:10.1021/acsomega.5c07656)
Supplement: Supplementary file 1 [file ao5c07656_si_001.zip › xyzs/12_o-Fluoro_acryl/gfn2-68-68-dlpnoccsdt.xyz]

52
gfn2-68-68-wb97xd.log	Energy: -714207.7482760
F         -3.86988        0.05156        1.83777
O         -3.03614       -2.77545       -0.87704
N          1.90620       -1.34095        0.67090
N         -2.25305       -0.73720       -0.24762
C         -0.97043       -1.34013        0.16684
C          0.04852       -1.35039       -0.97359
C         -0.37163       -0.65498        1.39275
C          1.33728       -2.02574       -0.53642
C          0.91899       -1.34675        1.80015
C          3.22302       -1.91278        1.10158
C          4.34170       -1.64099        0.09739
C         -2.48806        0.64601        0.02077
C         -3.21645       -1.55237       -0.75403
C          4.47303       -0.17106       -0.23129
C         -3.28845        1.02190        1.09617
C         -1.89302        1.65249       -0.73798
C         -4.53110       -0.98816       -1.17665
C          4.03398        0.33004       -1.46060
C          4.98348        0.72433        0.71660
C         -3.52237        2.34504        1.42611
C         -2.10240        2.99162       -0.42116
C         -2.91698        3.33649        0.65692
C          4.10490        1.69539       -1.74070
C          5.05687        2.08731        0.43982
C         -4.69744        0.01068       -2.04203
C          4.61586        2.57729       -0.79079
H         -1.19954       -2.37489        0.43474
H         -0.34635       -1.89649       -1.83407
H          0.26522       -0.32504       -1.29455
H         -0.15904        0.39990        1.18708
H         -1.05993       -0.70018        2.24099
H          1.17646       -3.06827       -0.24965
H          2.08186       -1.98457       -1.33027
H          1.38724       -0.83200        2.63923
H          0.75841       -2.39472        2.06562
H          3.07072       -2.98301        1.25404
H          3.45580       -1.44683        2.06103
H          4.19180       -2.22217       -0.81589
H          5.25982       -2.01006        0.56439
H         -1.27506        1.37579       -1.58535
H         -5.38142       -1.55584       -0.80707
H          3.63237       -0.35455       -2.20336
H          5.32701        0.34749        1.67681
H         -4.16084        2.58443        2.26926
H         -1.63522        3.76498       -1.02118
H         -3.08615        4.37955        0.90253
H          3.76063        2.06700       -2.70107
H          5.46005        2.76823        1.18334
H          4.67286        3.63970       -1.00682
H         -5.69290        0.28839       -2.37488
H         -3.86163        0.56643       -2.45660
H          2.06792       -0.35812        0.41589
