# Supplementary material for: Quantum Chemical Exploration of Fentanyl and Its Analogs: Conformational Landscapes and Energetics in Solution
Source: ACS Omega. 2025 Nov 27;10(48):58900–14. doi: 10.1021/acsomega.5c07656 (PMC12771126; doi:10.1021/acsomega.5c07656)
Supplement: Supplementary file 1 [file ao5c07656_si_001.zip › xyzs/12_o-Fluoro_acryl/gfn2-7-7-dlpnoccsdt.xyz]

52
gfn2-7-7-wb97xd.log	Energy: -714204.4127996
F          1.26522       -1.10821       -1.49308
O         -0.74751       -0.16168        1.48516
N         -1.68497        1.85498       -0.07548
N          1.31272        0.50996        0.74396
C          1.04425        1.97230        0.58499
C          0.65358        2.33936       -0.84669
C          0.03124        2.58729        1.57172
C         -0.73450        1.84415       -1.24091
C         -1.32152        2.90589        0.92275
C         -3.11574        1.93502       -0.49504
C         -3.52477        0.78504       -1.41399
C          2.52366        0.08358        0.10930
C          0.44458       -0.41493        1.22823
C         -3.25832       -0.57761       -0.81286
C          2.47481       -0.71257       -1.03203
C          3.77285        0.49118        0.57295
C          0.91981       -1.79891        1.51307
C         -3.92726       -0.98538        0.34730
C         -2.30794       -1.43514       -1.37423
C          3.61255       -1.13067       -1.69881
C          4.93224        0.09477       -0.08606
C          4.85244       -0.71784       -1.21711
C         -3.64622       -2.21616        0.93562
C         -2.02091       -2.66718       -0.78632
C          2.01164       -2.09606        2.21561
C         -2.68748       -3.05974        0.37244
H          2.01244        2.43010        0.78812
H          0.69308        3.43068       -0.91063
H          1.37807        1.95268       -1.56762
H         -0.09872        1.95603        2.44991
H          0.44815        3.53583        1.91725
H         -1.15995        2.47905       -2.01981
H         -0.69791        0.81751       -1.60475
H         -2.11455        2.93502        1.67075
H         -1.30707        3.86001        0.39175
H         -3.25549        2.89988       -0.98803
H         -3.70588        1.92005        0.42333
H         -3.02193        0.87270       -2.38079
H         -4.59596        0.91433       -1.59931
H          3.82779        1.11070        1.46251
H          0.21605       -2.56910        1.20823
H         -4.67077       -0.33064        0.79529
H         -1.78232       -1.13370       -2.27672
H          3.51939       -1.76004       -2.57690
H          5.89846        0.41391        0.28914
H          5.75544       -1.03256       -1.72927
H         -4.17356       -2.51642        1.83613
H         -1.27191       -3.31520       -1.23155
H         -2.46209       -4.01561        0.83544
H          2.23202       -3.12587        2.47918
H          2.70531       -1.33466        2.56059
H         -1.54314        0.95987        0.43523
