# Supplementary material for: Quantum Chemical Exploration of Fentanyl and Its Analogs: Conformational Landscapes and Energetics in Solution
Source: ACS Omega. 2025 Nov 27;10(48):58900–14. doi: 10.1021/acsomega.5c07656 (PMC12771126; doi:10.1021/acsomega.5c07656)
Supplement: Supplementary file 1 [file ao5c07656_si_001.zip › xyzs/12_o-Fluoro_acryl/gfn2-73-73-dlpnoccsdt.xyz]

52
gfn2-73-73-wb97xd.log	Energy: -714204.2230282
F         -3.94541       -0.45792       -1.72401
O         -0.94095        1.78485       -1.64777
N          1.92409       -1.41043       -0.47610
N         -1.92859        0.47075       -0.06794
C         -0.74748       -0.40156        0.10459
C         -0.46636       -1.24998       -1.13832
C          0.50547        0.34498        0.56136
C          0.71018       -2.18356       -0.90373
C          1.63621       -0.64364        0.78533
C          3.14308       -2.28818       -0.35003
C          4.39356       -1.62075       -0.91980
C         -3.15023       -0.04786        0.46047
C         -1.92075        1.52310       -0.93458
C          4.75397       -0.32024       -0.24171
C         -4.14232       -0.53374       -0.38667
C         -3.35708       -0.14146        1.83584
C         -3.10672        2.42555       -1.00587
C          4.41626        0.90465       -0.82407
C          5.36677       -0.32247        1.01654
C         -5.32657       -1.07293        0.08468
C         -4.53319       -0.69097        2.33644
C         -5.51844       -1.15082        1.46210
C          4.66955        2.10429       -0.15799
C          5.62420        0.87296        1.68287
C         -3.72771        2.94898        0.05023
C          5.27139        2.09104        1.09867
H         -1.02212       -1.08341        0.91426
H         -1.33955       -1.86196       -1.38075
H         -0.25602       -0.60543       -1.99645
H          0.81574        1.08929       -0.17574
H          0.31506        0.86139        1.50588
H          0.51139       -2.90797       -0.10968
H          0.97296       -2.71665       -1.81773
H          2.55175       -0.13296        1.08073
H          1.38586       -1.39142        1.54229
H          2.93684       -3.20866       -0.89682
H          3.25521       -2.52876        0.70870
H          4.24805       -1.45742       -1.99293
H          5.20491       -2.34621       -0.80758
H         -2.58698        0.22816        2.50582
H         -3.35760        2.73598       -2.01661
H          3.94191        0.91846       -1.80255
H          5.63304       -1.26954        1.47928
H         -6.07195       -1.42798       -0.61837
H         -4.68367       -0.75313        3.40878
H         -6.43916       -1.57384        1.84952
H          4.39630        3.04704       -0.62230
H          6.09959        0.85578        2.65898
H          5.46960        3.02301        1.61911
H         -4.51583        3.68379       -0.08260
H         -3.46682        2.67902        1.06965
H          2.10659       -0.72071       -1.21461
