# Supplementary material for: Quantum Chemical Exploration of Fentanyl and Its Analogs: Conformational Landscapes and Energetics in Solution
Source: ACS Omega. 2025 Nov 27;10(48):58900–14. doi: 10.1021/acsomega.5c07656 (PMC12771126; doi:10.1021/acsomega.5c07656)
Supplement: Supplementary file 1 [file ao5c07656_si_001.zip › xyzs/12_o-Fluoro_acryl/gfn2-75-75-dlpnoccsdt.xyz]

52
gfn2-75-75-wb97xd.log	Energy: -714204.2023894
F         -2.66346        2.21816        0.44537
O         -1.16936       -0.48024        2.54463
N          2.01396       -1.55621       -0.38129
N         -2.07685       -0.48978        0.45322
C         -0.82066       -0.90404       -0.20755
C          0.25524        0.18301       -0.14865
C         -0.27989       -2.24458        0.28984
C          1.48488       -0.25679       -0.92203
C          0.96980       -2.63036       -0.48603
C          3.31085       -1.96249       -1.03307
C          4.52922       -1.54619       -0.21090
C         -3.06866        0.05799       -0.41691
C         -2.15162       -0.32372        1.80486
C          4.65020       -0.05575        0.00149
C         -3.33241        1.42509       -0.42442
C         -3.75254       -0.74731       -1.32639
C         -3.46197        0.01215        2.43412
C          5.08759        0.77518       -1.03634
C          4.26565        0.52584        1.21270
C         -4.26269        2.00025       -1.27229
C         -4.68266       -0.19254       -2.19986
C         -4.94153        1.17807       -2.16860
C          5.12651        2.15731       -0.87089
C          4.30028        1.91049        1.38128
C         -4.61621       -0.59511        2.16209
C          4.72788        2.72989        0.33857
H         -1.09125       -1.03979       -1.25851
H         -0.11687        1.10588       -0.60198
H          0.52751        0.40007        0.88841
H         -0.04160       -2.19889        1.35474
H         -1.02465       -3.03114        0.14217
H          1.25894       -0.43912       -1.97588
H          2.28279        0.48151       -0.85300
H          1.40881       -3.54416       -0.08510
H          0.77273       -2.76475       -1.55287
H          3.31981       -1.51908       -2.03026
H          3.29352       -3.04762       -1.13595
H          5.40276       -1.92368       -0.75118
H          4.49624       -2.06197        0.75455
H         -3.54927       -1.81367       -1.33487
H         -3.38191        0.72696        3.24870
H          5.38970        0.33355       -1.98273
H          3.92515       -0.11018        2.02630
H         -4.43925        3.06933       -1.22935
H         -5.21052       -0.83146       -2.89955
H         -5.67123        1.61253       -2.84357
H          5.46748        2.78942       -1.68532
H          3.99267        2.34647        2.32696
H          4.75570        3.80752        0.46732
H         -5.50711       -0.36761        2.73943
H         -4.71069       -1.33932        1.37636
H          2.19305       -1.41865        0.62021
