# Supplementary material for: Quantum Chemical Exploration of Fentanyl and Its Analogs: Conformational Landscapes and Energetics in Solution
Source: ACS Omega. 2025 Nov 27;10(48):58900–14. doi: 10.1021/acsomega.5c07656 (PMC12771126; doi:10.1021/acsomega.5c07656)
Supplement: Supplementary file 1 [file ao5c07656_si_001.zip › xyzs/12_o-Fluoro_acryl/gfn2-77-77-dlpnoccsdt.xyz]

52
gfn2-77-77-wb97xd.log	Energy: -714208.0236272
F         -2.35024        0.90705        1.99704
O         -3.18810       -2.62699        0.93103
N          1.86480       -1.54553       -0.50381
N         -2.36375       -0.80993       -0.16816
C         -1.05121       -1.47336       -0.29669
C         -0.32707       -1.11388       -1.59174
C         -0.14638       -1.17159        0.89943
C          0.99248       -1.86336       -1.68160
C          1.17544       -1.90939        0.77704
C          3.21677       -2.17833       -0.64087
C          4.22471       -1.64200        0.37462
C         -2.42648        0.60845       -0.34336
C         -3.35528       -1.47982        0.48975
C          4.30101       -0.13171        0.36892
C         -2.39470        1.45685        0.76114
C         -2.49810        1.18739       -1.60970
C         -4.69197       -0.84237        0.66333
C          3.79934        0.61523        1.43878
C          4.82696        0.54741       -0.73729
C         -2.43436        2.83540        0.64729
C         -2.53027        2.57096       -1.75381
C         -2.49855        3.39291       -0.62741
C          3.82429        2.01026        1.40860
C          4.85404        1.93942       -0.77042
C         -5.39690       -0.26800       -0.31035
C          4.35092        2.67571        0.30359
H         -1.26538       -2.54387       -0.31202
H         -0.92892       -1.38282       -2.46359
H         -0.12500       -0.03855       -1.64089
H          0.04643       -0.09368        0.96306
H         -0.62420       -1.48438        1.83097
H          0.85164       -2.94720       -1.67982
H          1.54248       -1.57506       -2.57753
H          1.83591       -1.65173        1.60314
H          1.03812       -2.99357        0.75308
H          3.55103       -1.96157       -1.65718
H          3.07645       -3.25587       -0.53648
H          5.19075       -2.07278        0.09383
H          3.99463       -2.00524        1.37923
H         -2.53901        0.54016       -2.47912
H         -5.11946       -0.99288        1.65113
H          3.38431        0.10007        2.30136
H          5.21945       -0.02097       -1.57688
H         -2.41602        3.44916        1.54103
H         -2.58792        3.00617       -2.74554
H         -2.52873        4.47179       -0.73679
H          3.43150        2.57443        2.24910
H          5.26957        2.45061       -1.63358
H          4.37147        3.76088        0.27814
H         -6.40847        0.08001       -0.12485
H         -5.00504       -0.14244       -1.31548
H          2.00571       -0.52701       -0.49785
