# Supplementary material for: Quantum Chemical Exploration of Fentanyl and Its Analogs: Conformational Landscapes and Energetics in Solution
Source: ACS Omega. 2025 Nov 27;10(48):58900–14. doi: 10.1021/acsomega.5c07656 (PMC12771126; doi:10.1021/acsomega.5c07656)
Supplement: Supplementary file 1 [file ao5c07656_si_001.zip › xyzs/12_o-Fluoro_acryl/gfn2-79-79-dlpnoccsdt.xyz]

52
gfn2-79-79-wb97xd.log	Energy: -714202.0023475
F         -4.05218        1.65764       -0.30116
O          0.02970        0.65936        1.64215
N          1.74256        1.67545       -0.22086
N         -1.64511        0.37421        0.13297
C         -0.91207        0.98252       -1.00560
C         -0.56105        2.47275       -0.83801
C          0.30120        0.12131       -1.44779
C          0.78551        2.82658       -0.19040
C          1.59811        0.91345       -1.50026
C          3.14748        2.08930        0.09792
C          3.84992        1.07427        1.00087
C         -2.82264       -0.35353       -0.22397
C         -1.11606        0.25371        1.37564
C          3.91593       -0.31917        0.42208
C         -4.02159        0.31501       -0.45403
C         -2.79240       -1.73746       -0.38799
C         -1.97157       -0.35163        2.43225
C          2.98885       -1.29292        0.80493
C          4.85819       -0.63651       -0.56281
C         -5.17805       -0.34590       -0.82838
C         -3.94376       -2.42671       -0.75887
C         -5.13201       -1.73092       -0.97888
C          2.98687       -2.55126        0.20264
C          4.86188       -1.89292       -1.16368
C         -1.43719       -0.79643        3.56947
C          3.92097       -2.85312       -0.78636
H         -1.64721        0.95662       -1.80866
H         -0.56422        2.88265       -1.85114
H         -1.36132        2.97768       -0.29358
H          0.42985       -0.71916       -0.75905
H          0.11878       -0.30117       -2.43772
H          1.25915        3.64948       -0.72906
H          0.68067        3.10565        0.85800
H          2.45246        0.24681       -1.60734
H          1.62226        1.64370       -2.31306
H          3.09524        3.05131        0.60997
H          3.66903        2.22871       -0.85150
H          3.33417        1.05251        1.96657
H          4.85807        1.46156        1.17651
H         -1.85741       -2.26112       -0.21347
H         -3.04014       -0.41664        2.25688
H          2.25306       -1.05883        1.57058
H          5.58406        0.11296       -0.86821
H         -6.09028        0.21696       -0.99258
H         -3.91162       -3.50409       -0.87903
H         -6.03085       -2.26432       -1.26957
H          2.25473       -3.29327        0.50680
H          5.59744       -2.12361       -1.92844
H          3.92110       -3.83130       -1.25736
H         -2.06232       -1.22591        4.34561
H         -0.36684       -0.75042        3.75063
H          1.39290        1.05943        0.53400
