# Supplementary material for: Quantum Chemical Exploration of Fentanyl and Its Analogs: Conformational Landscapes and Energetics in Solution
Source: ACS Omega. 2025 Nov 27;10(48):58900–14. doi: 10.1021/acsomega.5c07656 (PMC12771126; doi:10.1021/acsomega.5c07656)
Supplement: Supplementary file 1 [file ao5c07656_si_001.zip › xyzs/12_o-Fluoro_acryl/gfn2-83-83-dlpnoccsdt.xyz]

52
gfn2-83-83-wb97xd.log	Energy: -714207.5629725
F          3.62866       -1.21010        1.80978
O          0.74727        2.27623        0.67365
N         -1.90555       -1.34249        0.32003
N          2.02403        0.43273        0.27986
C          0.88702       -0.50822        0.26726
C          0.08559       -0.52558        1.56840
C         -0.03392       -0.29391       -0.93561
C         -1.00078       -1.58618        1.49264
C         -1.12835       -1.34761       -0.96339
C         -3.04819       -2.31367        0.31123
C         -4.13865       -1.94388       -0.69224
C          3.25221       -0.08670       -0.23010
C          1.86489        1.77003        0.49486
C         -4.63429       -0.52643       -0.51317
C          4.03895       -0.92772        0.55270
C          3.67707        0.19567       -1.52786
C          3.10677        2.59425        0.54970
C         -4.34522        0.46033       -1.46037
C         -5.35075       -0.16722        0.63518
C          5.22067       -1.48070        0.09249
C          4.86665       -0.34172       -2.01262
C          5.63433       -1.17885       -1.20402
C         -4.76475        1.77749       -1.26876
C         -5.77078        1.14634        0.82966
C          3.05247        3.92138        0.43964
C         -5.47792        2.12377       -0.12302
H          1.34424       -1.49658        0.15748
H          0.73572       -0.76788        2.41290
H         -0.37085        0.44819        1.75911
H         -0.48309        0.70278       -0.89888
H          0.53533       -0.37505       -1.86580
H         -0.58808       -2.58957        1.35781
H         -1.62287       -1.57252        2.38780
H         -1.82379       -1.15354       -1.77847
H         -0.72365       -2.35768       -1.06966
H         -3.45286       -2.31458        1.32506
H         -2.62625       -3.29775        0.09801
H         -4.95344       -2.65433       -0.52126
H         -3.79400       -2.09841       -1.71766
H          3.06559        0.84622       -2.14536
H          4.05649        2.08855        0.69086
H         -3.78531        0.19507       -2.35356
H         -5.58139       -0.92449        1.38047
H          5.80037       -2.12752        0.74176
H          5.18968       -0.11077       -3.02189
H          6.55980       -1.60249       -1.57940
H         -4.53299        2.53094       -2.01543
H         -6.32889        1.40783        1.72364
H         -5.80510        3.14791        0.02788
H          3.95521        4.52104        0.49626
H          2.11059        4.44037        0.28404
H         -2.30416       -0.40165        0.43220
