# Supplementary material for: Quantum Chemical Exploration of Fentanyl and Its Analogs: Conformational Landscapes and Energetics in Solution
Source: ACS Omega. 2025 Nov 27;10(48):58900–14. doi: 10.1021/acsomega.5c07656 (PMC12771126; doi:10.1021/acsomega.5c07656)
Supplement: Supplementary file 1 [file ao5c07656_si_001.zip › xyzs/12_o-Fluoro_acryl/gfn2-85-85-dlpnoccsdt.xyz]

52
gfn2-85-85-wb97xd.log	Energy: -714207.7095650
F         -3.36873        0.52520        2.04146
O         -3.37430       -2.76182       -0.27552
N          1.89122       -1.63235        0.07164
N         -2.30951       -0.75753       -0.15499
C         -1.02151       -1.43266        0.09912
C         -0.24118       -1.67143       -1.19454
C         -0.15320       -0.67421        1.10027
C          1.06152       -2.40115       -0.91375
C          1.13774       -1.43465        1.35345
C          3.23383       -2.26771        0.27295
C          4.21096       -1.36007        1.02025
C         -2.36500        0.66837       -0.08879
C         -3.42127       -1.52152       -0.32722
C          4.32668        0.00768        0.38504
C         -2.87941        1.29534        1.04299
C         -1.86617        1.47031       -1.11385
C         -4.74205       -0.87688       -0.58197
C          4.95941        0.16146       -0.85471
C          3.75415        1.13068        0.99076
C         -2.92233        2.67150        1.17925
C         -1.88673        2.85728       -0.99781
C         -2.41521        3.45580        0.14542
C          5.02058        1.40838       -1.47209
C          3.81239        2.38121        0.37410
C         -4.99626        0.00019       -1.55176
C          4.44492        2.52274       -0.85926
H         -1.27418       -2.40203        0.53569
H         -0.82976       -2.27676       -1.88873
H         -0.02084       -0.71525       -1.68218
H          0.09275        0.32688        0.72821
H         -0.67025       -0.55927        2.05647
H          0.89276       -3.38740       -0.47362
H          1.65431       -2.51046       -1.82223
H          1.77632       -0.87987        2.03895
H          0.95762       -2.43281        1.76062
H          3.61613       -2.49207       -0.72470
H          3.06614       -3.20425        0.80816
H          5.17638       -1.87440        0.99431
H          3.92738       -1.26714        2.07157
H         -1.47566        0.99779       -2.00859
H         -5.54428       -1.28495        0.02769
H          5.40802       -0.70368       -1.33669
H          3.25710        1.02366        1.95165
H         -3.34129        3.11033        2.07796
H         -1.49785        3.46961       -1.80412
H         -2.43763        4.53661        0.23614
H          5.51897        1.51196       -2.43119
H          3.36283        3.24250        0.85887
H          4.49212        3.49472       -1.34052
H         -6.01184        0.33875       -1.73293
H         -4.21843        0.39204       -2.20042
H          2.05300       -0.70150       -0.33303
