# Supplementary material for: Quantum Chemical Exploration of Fentanyl and Its Analogs: Conformational Landscapes and Energetics in Solution
Source: ACS Omega. 2025 Nov 27;10(48):58900–14. doi: 10.1021/acsomega.5c07656 (PMC12771126; doi:10.1021/acsomega.5c07656)
Supplement: Supplementary file 2 [file ao5c07656_si_002.zip]

Archive with 11 entries (10 files):
- Spreadsheets/
- Spreadsheets/GFN2-xTB Analysis.xlsx
- __MACOSX/Spreadsheets/._GFN2-xTB Analysis.xlsx
- Spreadsheets/Fentanyl Structures 1-11.xlsx
- __MACOSX/Spreadsheets/._Fentanyl Structures 1-11.xlsx
- Spreadsheets/~$Fentanyl Structures 1-11.xlsx
- __MACOSX/Spreadsheets/._~$Fentanyl Structures 1-11.xlsx
- Spreadsheets/Fentanyl Structures 12-24.xlsx
- __MACOSX/Spreadsheets/._Fentanyl Structures 12-24.xlsx
- Spreadsheets/Fentanyl Structures 25-34.xlsx
- __MACOSX/Spreadsheets/._Fentanyl Structures 25-34.xlsx
