# Supplementary material for: Quantum Chemical Exploration of Fentanyl and Its Analogs: Conformational Landscapes and Energetics in Solution
Source: ACS Omega. 2025 Nov 27;10(48):58900–14. doi: 10.1021/acsomega.5c07656 (PMC12771126; doi:10.1021/acsomega.5c07656)
Supplement: Supplementary file 2 [file ao5c07656_si_002.zip › Spreadsheets/GFN2-xTB Analysis.xlsx]

## Sheet: Sheet1
Relative Energies			gfn2-xtb Relative E_el (kcal/mol)	wB97X-D/6-31++G** Relative E_el (kcal/mol)	DLPNO-CCSD(T)/haug-cc-pVnZ relative E_el (kcal/mol)					RMSDs between GFN2-xTB and wB97X-D/6-31++G** Structures
Analog 1	Structure 1		0.602	0	0					Analog 1
	Structure 2		0.596	0.06	0.06					Structure 1	0.591
	Structure 3		2.771	2.42	2.03					Structure 2	0.601
Analog 2	Structure 1	66	1.91	2.00999	1.32					Structure 3	0.287
	Structure 2	2	0.16	0.971253	0.69					Structure 4	0.345
	Structure 3	26	0.855	1.40986	1.06					Structure 5	0.467
	Structure 4	37	1.064	2.22195	2.08					Structure 6	0.99
	Structure 5	38	1.119	2.27182	1.94					Structure 7	0.596
	Structure 6	34	1.029	2.21815	1.96					Structure 8	0.343
	Structure 7	15	0.698	0	0					Structure 9	0.446
Analog 3	Structure 1	20	1.122	0	0					Structure 10	0.264
	Structure 2	18	1.116	0.0331953	0.17					Structure 11	0.432
	Structure 3	91	2.624	1.93555	1.62					Structure 12	0.36
Analog 4	Structure 1	12	1.055	0.0201117	0	`				Structure 13	0.531
	Structure 2	71	2.61	1.86884	1.45					Analog 2
	Structure 3	70	2.605	1.86272	1.5					Structure 1	0.607
	Structure 4	13	1.108	0	0.01					Structure 2	0.66
Analog 5	Structure 1	26	1.033	0.116306	0					Structure 3	0.285
	Structure 2	27	1.035	0.287417	0.31					Structure 4	0.522
	Structure 3	131	2.572	1.98542	1.59					Structure 5	0.436
	Structure 4	29	1.062	0.067196	0					Structure 6	0.489
	Structure 5	30	1.079	0.406385	0.41					Structure 7	0.756
Analog 6	Structure 1	68	2.96	0.0692935	0					Structure 8	0.81
	Structure 2	66	2.916	0	0.45					Structure 9	0.372
	Structure 3	10	0.754	0.98	0.59					Structure 10	0.827
	Structure 4	123	4.492	1.92	1.54					Structure 11	0.881
	Structure 5	7	0.366	3.02	2					Structure 12	0.745
	Structure 6	122	4.464	1.88272	1.72					Structure 13	0.131
Analog 7	Structure 1	5	0.164	0.182133	0.18					Structure 14	0.82
	Structure 2	7	0.212	0.0491724	0.16					Structure 15	1.1
	Structure 3	64	1.288	0	0					Structure 16	0.281
	Structure 4	65	1.291	0.192369	0.11					Analog 3
	Structure 5	16	0.543	0.52151	0.45					Structure 1	0.704
Analog 8	Structure 1	10	0.386	0	0					Structure 2	0.533
	Structure 2	11	0.388	0.0480985	0.09					Structure 3	0.596
	Structure 3	12	0.42	0.0510187	0.18					Structure 4	0.651
Analog 9	Structure 1	30	1.09	0	0.11					Structure 5	0.545
	Structure 2	138	2.646	1.87896	1.56					Structure 6	0.431
	Structure 3	35	1.099	0.0036738	0					Structure 7	0.445
	Structure 4	137	2.587	1.628	1.54					Structure 8	0.301
	Structure 5	102	2.141	1.90777	1.67					Structure 9	0.365
Analog 10	Structure 1	5	0.158	0.202373	0					Analog 4
	Structure 2	6	0.139	0.207221	0.19					Structure 1	0.681
	Structure 3	4	0.142	0	0.02					Structure 2	0.385
Analog 11	Structure 1	12	0.962	0	0					Structure 3	0.422
	Structure 2	97	2.522	1.8411	1.43					Structure 4	0.579
	Structure 3	57	2.012	1.70562	1.66					Structure 5	0.545
	Structure 4	4	0.329	2.49102	1.78					Structure 6	0.433
Analog 12	Structure 1	103	2.194	0.033258	0					Structure 7	0.785
	Structure 2	107	2.219	0	0.01					Structure 8	0.686
	Structure 3	219	3.888	1.92018	1.42					Structure 9	0.351
	Structure 4	134	2.665	1.8681	1.38					Structure 10	0.788
Analog 13	Structure 1	49	1.489	0.02	0					Structure 11	0.412
	Structure 2	15	0.896	0	0.17					Structure 12	0.536
	Structure 3	120	2.446	1.97	1.45					Analog 5
Analog 14	Structure 1	9	0.682	0.11	0.31					Structure 1	0.678
	Structure 2	10	0.692	0	0					Structure 2	0.55
	Structure 3	95	2.236	1.81	1.52					Structure 3	0.425
	Structure 4	148	4.075	1.78	1.43					Structure 4	0.364
Analog 15	Structure 1	35	0.962	0	0					Structure 5	0.821
	Structure 2	22	0.747	0.0552208	0.02					Structure 6	0.558
	Structure 3	23	0.777	0.362073	0.07					Structure 7	0.559
	Structure 4	234	4.677	0.353915	0.29					Structure 8	0.616
	Structure 5	132	2.319	1.95469	1.35					Structure 9	0.547
Analog 16	Structure 1	29	0.71	0.25	0.48					Structure 10	0.719
	Structure 2	21	0.637	0.2	0.18					Structure 11	0.377
	Structure 3	20	0.61	0.0650602	0.35					Structure 12	0.384
	Structure 4	31	0.675	0	0					Structure 13	0.747
	Structure 5	134	2.185	1.96426	1.36672					Structure 14	0.444
	Structure 6	26	0.695	0.178884	0.24					Structure 15	0.415
Analog 17	Structure 1	16	0.629	0.176845	0					Structure 16	0.606
	Structure 2	17	0.642	0	0.02
	Structure 3	73	1.722	1.71	1.67
	Structure 4	105	2.194	1.9	1.5
Analog 18	Structure 1	10	0.589	0	0
	Structure 2	8	0.548	0.13	0.0784646
	Structure 3	9	0.548	0.181294	0.37194
	Structure 4	96	2.134	1.93183	1.4875
Analog 19	Structure 1	115	4.042	0.506212	0.24
	Structure 2	7	0.261	0	0.05
	Structure 3	11	0.327	0.198017	0.16
	Structure 4	125	5.155	2.29665	1.93
	Structure 5	67	1.835	2.05892	1.44
	Structure 6	8	0.285	0.0574234	0
Analog 20	Structure 1	39	0.788	0.665762	0.57
	Structure 2	35	0.749	0.48	0.28
	Structure 3	65	1.056	0.03	0
Analog 21	Structure 1	79	1.5	0.91	0.29
	Structure 2	49	1.282	0.37	0
	Structure 3	88	1.591	0.52	0.05
	Structure 4	36	1.216	0.756212	0.1
Analog 22	Structure 1	234	3.027	0.310435	0.4
	Structure 2	114	1.667	0.0343185	0
	Structure 3	113	1.624	0	0.24
	Structure 4	245	3.179	1.8	1.5
	Structure 5	321	4.548	2.20482	1.81
Analog 23	Structure 1	14	0.948	0	0.17
	Structure 2	17	1.007	0.161057	0
	Structure 3	25	1.081	0.09	0.38
	Structure 4	197	2.512	1.98	1.63
	Structure 5	20	1.027	0.143624	0.43
Analog 24	Structure 1	41	0.532	0.0166102	0
	Structure 2	39	0.53	0	0.01
	Structure 3	34	0.469	0.02	0.02
	Structure 4	71	0.899	0.19	0.13
	Structure 5	174	1.618	1.81652	1.65
Analog 25	Structure 1	31	0.537	0	0.08
	Structure 2	21	0.474	0.00924321	0
Analog 26	Structure 1	102	1.366	0.195915	0.1
	Structure 2	287	2.789	2.09756	1.75
	Structure 3	85	1.186	0.184764	0
Analog 27	Structure 1	63	0.652	0.08	0.17
	Structure 2	71	0.692	0.02	0.17
	Structure 3	66	0.692	0.0239269	0
Analog 28	Structure 1	238	2.181	1.97576	1.56
	Structure 2	39	0.607	0	0
	Structure 3	40	0.607	0.01	0.03
	Structure 4	49	0.637	0.27	0.36
	Structure 5	37	0.605	0.315531	0.26
	Structure 6	237	2.149	1.91025	1.57
	Structure 7	46	0.655	0.0874309	0.33
Analog 29	Structure 1	24	0.464	0.00555346	0
	Structure 2	167	1.98	1.94479	1.68
	Structure 3	30	0.523	0	0.09
	Structure 4	26	0.473	0.111596	0.24
	Structure 5	162	1.924	2.10861	1.86
	Structure 6	231	2.6	2.48243	2.31
Analog 30	Structure 1	124	2.495	0.0525037	0
	Structure 2	100	2.35	0.54	0.23
	Structure 3	354	4.964	2.64091	1.78
	Structure 4	189	3.233	0.53	0.39
	Structure 5	127	2.552	0.24	0.1
Analog 31	Structure 1	300	3.309	0.175884	0
	Structure 2	265	2.935	2.10525	1.63
	Structure 3	64	1.238	0.0949034	0.29
Analog 32	Structure 1	67	1.815	0	0.15
	Structure 2	55	1.765	0.0135166	0
	Structure 3	56	1.773	0.128357	0.28
	Structure 4	63	1.782	0.27	0.52
	Structure 5	5	0.438	0.74	0.33
Analog 33	Structure 1	25	0.61	0.0380208	0
	Structure 2	136	2.191	0	0.12
	Structure 3	50	0.845	0.616792	0.49
	Structure 4	53	0.91	0.591089	0.56
	Structure 5	164	2.82	0.586872	0.6
Analog 34	Structure 1	7	0.072	0.578275	0
	Structure 2	205	2.089	1.90727	0.93
	Structure 3	3	0.029	0.671398	0.08
	Structure 4	4	0.051	0.84	0.4
