# Supplementary material for: Quantum Chemical Exploration of Fentanyl and Its Analogs: Conformational Landscapes and Energetics in Solution
Source: ACS Omega. 2025 Nov 27;10(48):58900–14. doi: 10.1021/acsomega.5c07656 (PMC12771126; doi:10.1021/acsomega.5c07656)
Supplement: Supplementary file 2 [file ao5c07656_si_002.zip › Spreadsheets/Fentanyl Structures 1-11.xlsx]

## Sheet: 1
Fentanyl Derivatives 1-11																				1H= 4.359 744 722 2071(85) x 10-18 J						E234 = (1/1320)(243ED-2048ET+3125EQ)
																				Hartree	4.36e-18			Hartree to kcal/mol		E34 = -(1/369)*(256ET-625EQ)
Fentanyl Derivative #1																				Nav	6.02e+23	628		627.51		E23 = -(1/175)*(81ED-256ET)												RT	0.593019	0.616887
																									DLPNO-CCSD(T)/CBS//wb97xd/6-31++G**													Sum	1.92844	1.98716
	wB97X-D							DLPNO-CCSD(T)//wB97X-D					DLPNO-CCSD(T)/haug-cc-pVnZ//wB97X-D						DLPNO-CCSD(T)/cc-pVNZ//wB97X-D ∆Eel					∆G (298.15 K)					∆G (310.15 K)					Boltzmann Populations					e-(∆G/RT)			Stabilization G			DLPNO-CCSD(T)/haug-cc-pVnZ//wB97X-D ∆Eel
Structure	Electronic Energy	G (298.15)	G (310.15)	∆Eel (kcal/mol)	∆G 298.15 (kcal/mol)	∆G (310.15)		cc-pVDZ	cc-pVTZ	cc-pVQZ	DTQ		haug-cc-pVDZ	haug-cc-pVTZ	haug-cc-pVQZ	haug-cc-pV5Z	HA DTQ		D	T	Q	DTQ		D	T	Q	DTQ		D	T	Q	DTQ		Structure	298 K	310 K			298 K	310 K		298 K	310 K		D	T	Q	DTQ
21	-1040.2	258.103	256.047	0.0550263	0.508026	0.520026		-1037.54	-1038.56	-1038.86	-1039.09		-1037.7	-1038.63	-1038.89		-1039.08		0	0.00643278	0	0		0.420627	0.459433	0.453	0.43706		0.432627	0.471433	0.465	0.44906		21	0.248151	0.24301	x - 2		0.478543	0.4829		-0.389442	-0.423621		0.136943	0.00120085	0.0159319	0.0610644
20	-1040.2	258.888	256.858	0.0968122	1.33481	1.37281		-1037.54	-1038.56	-1038.86	-1039.09								0.820646	0.173868	0.233131	0.443215		2.02627	1.41187	1.47113	1.66527		2.06427	1.44987	1.50913	1.70327		20	0.031278	0.0318159	x - 4		0.0603176	0.0632234
19	-1040.2	259.318	257.299	0.130735	1.79874	1.84774		-1037.54	-1038.56	-1038.86	-1039.09								0.761596	0.209378	0.200418	0.299805		2.39722	1.87738	1.86842	1.95187		2.44622	1.92638	1.91742	2.00087		19	0.019291	0.0196398	x - 7		0.0372016	0.0390275
18	-1040.2	258.87	256.836	0.277786	1.49779	1.53179		-1037.54	-1038.56	-1038.86	-1039.09								1.12775	0.443532	0.409129	0.498023		2.31537	1.66353	1.62913	1.70208		2.34937	1.69753	1.66313	1.73608		18	0.0293956	0.0301681	x - 5		0.0566876	0.0599488
24	-1040.2	258.907	256.876	0.304198	1.5612	1.5982		-1037.54	-1038.56	-1038.86	-1039.09								1.12217	0.495395	0.433103	0.473286		2.34679	1.7524	1.6901	1.71435		2.38379	1.7894	1.7271	1.75135		24	0.028794	0.0294308	x - 6		0.0555274	0.0584838
106	-1040.19	258.685	256.655	1.63977	2.67477	2.71277		-1037.54	-1038.56	-1038.86	-1039.08								1.82	1.71056	1.82312	2.00717		2.82262	2.74556	2.85812	3.02623		2.86062	2.78356	2.89612	3.06423		106	0.00315174	0.00350364			0.00607794	0.0069623
112	-1040.19	258.694	256.664	1.6766	2.7206	2.7586		-1037.54	-1038.56	-1038.86	-1039.08								1.7816	1.67549	1.7137	1.79547		2.79322	2.71949	2.7577	2.82353		2.83122	2.75749	2.7957	2.86153		112	0.00443606	0.00486657			0.00855468	0.00967066
83	-1040.19	259.025	256.996	1.74845	3.12345	3.16245		-1037.53	-1038.56	-1038.86	-1039.08								2.667	1.96962	1.9934	2.16428		4.00963	3.34462	3.3684	3.52334		4.04863	3.38362	3.4074	3.56234		83	0.001363	0.0015626			0.00262846	0.00310513
108	-1040.19	259.026	256.999	1.80289	3.17889	3.21989		-1037.53	-1038.56	-1038.86	-1039.08								2.74826	2.09819	2.0604	2.13839		4.09189	3.47419	3.4364	3.49845		4.13289	3.51519	3.4774	3.53945		108	0.00142143	0.00162167			0.00274113	0.00322251
168	-1040.19	258.866	256.841	1.84135	3.05735	3.10035		-1037.53	-1038.56	-1038.86	-1039.08								2.14028	2.17687	2.27214	2.40564		3.3239	3.39287	3.48814	3.6057		3.3669	3.43587	3.53114	3.6487		168	0.00118625	0.00135845			0.0022876	0.00269945
145	-1040.19	258.033	255.973	1.84374	2.22674	2.23474		-1037.54	-1038.56	-1038.86	-1039.08								1.6608	1.64752	1.66008	1.68967		2.01143	2.03052	2.04308	2.05673		2.01943	2.03852	2.05108	2.06473		145	0.0161643	0.0177082	x - 8		0.0311718	0.035189
172	-1040.19	259.026	257.002	1.86414	3.24014	3.28414		-1037.53	-1038.56	-1038.86	-1039.08								2.12442	2.15353	2.19183	2.24882		3.46804	3.52953	3.56783	3.60888		3.51204	3.57353	3.61183	3.65288		172	0.00117991	0.00134929			0.00227539	0.00268125
104	-1040.19	258.43	256.384	1.92476	2.70476	2.72676		-1037.53	-1038.56	-1038.86	-1039.08								2.84972	2.09514	2.14135	2.35343		3.59735	2.87514	2.92135	3.11749		3.61935	2.89714	2.94335	3.13949		104	0.00270221	0.00310125			0.00521104	0.00616269
174	-1040.19	259.819	257.815	1.94377	4.11277	4.17677		-1037.53	-1038.56	-1038.86	-1039.08								3.07553	2.56046	2.65548	2.89021		5.21216	4.72946	4.82448	5.04327		5.27616	4.79346	4.88848	5.10727		174	0.000105046	0.000127702			0.000202574	0.000253764
144	-1040.19	258.503	256.455	1.97767	2.83067	2.85067		-1037.53	-1038.56	-1038.86	-1039.08								2.32937	1.78463	1.80454	1.94203		3.15	2.63763	2.65754	2.77909		3.17	2.65763	2.67754	2.79909		144	0.00478123	0.00538491	x - 13		0.00922031	0.0107007
80	-1040.19	259.12	257.099	2.06049	3.53049	3.57749		-1037.53	-1038.56	-1038.86	-1039.08								2.72401	2.16241	2.13903	2.22044		4.16163	3.63241	3.60903	3.6745		4.20863	3.67941	3.65603	3.7215		80	0.00105632	0.00120724			0.00203704	0.00239899
111	-1040.19	259.085	257.062	2.06383	3.49883	3.54383		-1037.53	-1038.56	-1038.86	-1039.08								2.7196	2.13484	2.14402	2.2742		4.12222	3.56984	3.57902	3.69326		4.16722	3.61484	3.62402	3.73826		111	0.00102341	0.00117488			0.00197359	0.00233467
166	-1040.19	260.141	258.149	2.15035	4.64135	4.71735		-1037.53	-1038.56	-1038.86	-1039.08								3.21637	2.65626	2.73601	2.95817		5.675	5.14726	5.22701	5.43323		5.751	5.22326	5.30301	5.50923		166	5.44248e-05	6.65604e-05			0.000104955	0.000132266
165	-1040.19	259.261	257.238	2.1519	3.7629	3.8079		-1037.53	-1038.56	-1038.86	-1039.08								3.15847	2.60935	2.6251	2.75771		4.7371	4.22035	4.2361	4.35277		4.7821	4.26535	4.2811	4.39777		165	0.000336564	0.000403363			0.000649042	0.000801546
187	-1040.19	257.941	255.875	2.39436	2.68536	2.68736		-1037.53	-1038.56	-1038.86	-1039.08								2.27192	2.36572	2.38168	2.39621		2.53054	2.65672	2.67268	2.67127		2.53254	2.65872	2.67468	2.67327		187	0.00573457	0.00660323	x - 9		0.0110588	0.0131217
31	-1040.19	257.641	255.572	2.58725	2.57825	2.57725		-1037.53	-1038.56	-1038.86	-1039.08								2.00458	2.28029	2.4752	2.70095		1.96321	2.27129	2.4662	2.67601		1.96221	2.27029	2.4652	2.67501		31	0.0056889	0.00658461	x - 10		0.0109707	0.0130847
33	-1040.19	257.61	255.538	2.58819	2.54819	2.54419		-1037.53	-1038.56	-1038.86	-1039.08								1.92702	2.2499	2.48704	2.76186		1.85465	2.2099	2.44704	2.70592		1.85065	2.2059	2.44304	2.70192		33	0.00540911	0.00630358	x - 12		0.0104311	0.0125262
16	-1040.19	258.832	256.797	2.69488	3.87688	3.90988		-1037.53	-1038.56	-1038.86	-1039.08								2.84398	2.63622	2.76012	2.97777		3.9936	3.81822	3.94212	4.14383		4.0266	3.85122	3.97512	4.17683		16	0.000478722	0.000577085			0.000923187	0.00114676
183	-1040.19	258.509	256.455	2.70898	3.56798	3.58198		-1037.53	-1038.56	-1038.86	-1039.08								3.29047	2.7774	2.71458	2.73312		4.11709	3.6364	3.57358	3.57618		4.13109	3.6504	3.58758	3.59018		183	0.0012468	0.00149364			0.00240438	0.0029681
15	-1040.19	258.821	256.788	2.76813	3.93913	3.97413		-1037.53	-1038.56	-1038.86	-1039.08								2.88193	2.6796	2.77014	2.94116		4.02056	3.8506	3.94114	4.09622		4.05556	3.8856	3.97614	4.13122		15	0.000518738	0.000621365			0.00100035	0.00123475
213	-1040.19	260.44	258.47	3.12671	5.91671	6.01471		-1037.53	-1038.56	-1038.86	-1039.08								4.57188	3.91638	3.98528	4.21013		7.32951	6.70638	6.77528	6.98419		7.42751	6.80438	6.87328	7.08219		213	3.98067e-06	5.19797e-06			7.67648e-06	1.03292e-05
216	-1040.19	260.737	258.778	3.16509	6.25209	6.36109		-1037.53	-1038.56	-1038.86	-1039.08								4.17783	3.85366	4.01279	4.30004		7.23245	6.94066	7.09979	7.3711		7.34145	7.04966	7.20879	7.4801		216	2.07301e-06	2.72709e-06			3.99768e-06	5.41916e-06
2	-1040.19	261.26	259.328	3.49474	7.10474	7.24074		-1037.53	-1038.56	-1038.86	-1039.08								2.40852	2.59002	3.14651	3.88404		5.98615	6.20002	6.75651	7.4781		6.12215	6.33602	6.89251	7.6141		2	1.7308e-06	2.19465e-06			3.33773e-06	4.36113e-06
128	-1040.19	258.149	256.095	4.12188	4.62088	4.63488		-1037.53	-1038.56	-1038.86	-1039.08								3.79238	3.99932	4.19018	4.42304		4.25901	4.49832	4.68918	4.9061		4.27301	4.51232	4.70318	4.9201		128	0.000132383	0.000172967			0.000255293	0.000343714
184	-1040.19	258.206	256.156	4.21719	4.77319	4.79119		-1037.53	-1038.56	-1038.86	-1039.08								3.83217	4.27606	4.48701	4.70374		4.3558	4.83206	5.04301	5.2438		4.3738	4.85006	5.06101	5.2618		184	7.49071e-05	9.94048e-05			0.000144454	0.000197533
10	-1040.19	260.125	258.152	4.31949	6.79449	6.88949		-1037.53	-1038.56	-1038.86	-1039.08								2.81473	3.38854	3.8942	4.49		5.25736	5.86354	6.3692	6.94906		5.35236	5.95854	6.4642	7.04406		10	4.22363e-06	5.52943e-06			8.14502e-06	1.09879e-05
65	-1040.19	258.214	256.162	4.3507	4.9147	4.9307		-1037.53	-1038.56	-1038.86	-1039.08								4.38769	4.08388	4.29302	4.64491		4.91931	4.64788	4.85702	5.19297		4.93531	4.66388	4.87302	5.20897		65	8.16105e-05	0.000108292			0.000157381	0.000215194
152	-1040.19	256.915	254.818	4.35195	3.61695	3.58795		-1037.53	-1038.56	-1038.86	-1039.08								3.439	3.84124	4.00097	4.15532		2.67162	3.10624	3.26597	3.40438		2.64262	3.07724	3.23697	3.37538		152	0.00166576	0.00211576			0.00321232	0.00420435
62	-1040.19	258.404	256.354	4.37126	5.12526	5.14326		-1037.53	-1038.56	-1038.86	-1039.08								4.35952	4.03489	4.25743	4.6315		5.08115	4.78889	5.01143	5.36956		5.09915	4.80689	5.02943	5.38756		62	6.05936e-05	8.10727e-05			0.000116851	0.000161104
162	-1040.19	259.127	257.105	4.42849	5.90549	5.95149		-1037.53	-1038.55	-1038.86	-1039.08								4.65294	4.55891	4.73724	5.00838		6.09757	6.03591	6.21424	6.46944		6.14357	6.08191	6.26024	6.51544		162	9.48271e-06	1.30267e-05			1.82868e-05	2.58861e-05
169	-1040.19	259.488	257.473	4.47681	6.31481	6.36781		-1037.53	-1038.55	-1038.86	-1039.08								4.65306	4.54125	4.76079	5.09154		6.45868	6.37925	6.59879	6.9136		6.51168	6.43225	6.65179	6.9666		169	4.48388e-06	6.26919e-06			8.64688e-06	1.24579e-05
12	-1040.19	260.452	258.482	4.51316	7.31516	7.41316		-1037.53	-1038.56	-1038.86	-1039.08								3.84453	4.00042	4.37051	4.85787		6.61416	6.80242	7.17251	7.64393		6.71216	6.90042	7.27051	7.74193		12	1.30858e-06	1.78391e-06			2.52352e-06	3.54491e-06
137	-1040.19	257.47	255.387	4.54432	4.36432	4.34932		-1037.53	-1038.56	-1038.86	-1039.08								4.273	4.14095	4.21575	4.35233		4.06062	3.96095	4.03575	4.15639		4.04562	3.94595	4.02075	4.14139		137	0.000468689	0.000611209			0.000903838	0.00121457
1	-1040.19	260.412	258.444	4.555	7.317	7.417		-1037.53	-1038.56	-1038.86	-1039.08								3.71243	3.56915	4.17201	5.03274		6.44206	6.33115	6.93401	7.7788		6.54206	6.43115	7.03401	7.8788		1	1.04238e-06	1.42893e-06			2.01016e-06	2.83951e-06
191	-1040.19	257.617	255.537	4.78104	4.74804	4.73604		-1037.53	-1038.55	-1038.86	-1039.08								3.98783	4.4034	4.53583	4.6504		3.92246	4.3704	4.50283	4.60146		3.91046	4.3584	4.49083	4.58946		191	0.000221278	0.000295626			0.000426721	0.000587456
181	-1040.19	257.988	255.916	4.99988	5.33788	5.33388		-1037.53	-1038.55	-1038.86	-1039.08								4.78613	4.78947	4.91208	5.0891		5.09176	5.12747	5.25008	5.41116		5.08776	5.12347	5.24608	5.40716		181	5.64884e-05	7.85369e-05			0.000108934	0.000156065
11	-1040.19	259.483	257.483	5.06829	6.90129	6.96929		-1037.53	-1038.56	-1038.86	-1039.08								4.00377	4.26846	4.75043	5.37073		5.8044	6.10146	6.58343	7.18779		5.8724	6.16946	6.65143	7.25579		11	2.82391e-06	3.92299e-06			5.44573e-06	7.79562e-06
160	-1040.19	259.824	257.837	5.15037	7.32437	7.40537		-1037.53	-1038.56	-1038.86	-1039.08								3.74164	3.96994	4.51977	5.23959		5.88327	6.14394	6.69377	7.39765		5.96427	6.22494	6.77477	7.47865		160	1.98226e-06	2.73352e-06			3.82267e-06	5.43194e-06
222	-1040.19	258.467	256.422	5.87712	6.69412	6.71712		-1037.53	-1038.55	-1038.85	-1039.08								6.4745	6.15484	6.16159	6.23964		7.25913	6.97184	6.97859	7.0407		7.28213	6.99484	7.00159	7.0637		222	3.61888e-06	5.35617e-06			6.97879e-06	1.06436e-05
228	-1040.19	258.832	256.793	5.99624	7.17824	7.20724		-1037.53	-1038.55	-1038.85	-1039.08								7.17213	6.30608	6.30352	6.46944		8.32176	7.48808	7.48552	7.6355		8.35076	7.51708	7.51452	7.6645		228	1.32732e-06	2.02248e-06			2.55965e-06	4.01899e-06
225	-1040.19	258.524	256.482	6.13108	7.00508	7.03108		-1037.53	-1038.55	-1038.85	-1039.08								6.86477	6.43858	6.38646	6.40362		7.7064	7.31258	7.26046	7.26168		7.7324	7.33858	7.28646	7.28768		225	2.49308e-06	3.72534e-06			4.80775e-06	7.40284e-06
217	-1040.19	258.74	256.702	6.18471	7.27471	7.30471		-1037.53	-1038.55	-1038.85	-1039.08								7.63159	6.60166	6.59698	6.79015		8.68922	7.69166	7.68698	7.86421		8.71922	7.72166	7.71698	7.89421		217	9.02565e-07	1.39368e-06			1.74054e-06	2.76947e-06
32	-1040.19	261.557	259.636	6.24369	10.1507	10.2977		-1037.53	-1038.55	-1038.85	-1039.08								4.79567	5.37375	6.10272	7.00308		8.6703	9.28075	10.0097	10.8941		8.8173	9.42775	10.1567	11.0411		32	5.45158e-09	8.4858e-09			1.0513e-08	1.68626e-08
49	-1040.19	260.657	258.701	6.33131	9.33831	9.45031		-1037.53	-1038.55	-1038.85	-1039.08								5.87774	6.02374	6.56545	7.28931		8.85237	9.03074	9.57245	10.2804		8.96437	9.14274	9.68445	10.3924		49	1.53468e-08	2.42906e-08			2.95954e-08	4.82693e-08
227	-1040.19	259.2	257.175	6.44447	7.99447	8.03747		-1037.53	-1038.55	-1038.85	-1039.08								7.88606	6.8562	6.72446	6.7439		9.40369	8.4062	8.27446	8.27796		9.44669	8.4492	8.31746	8.32096		227	4.49235e-07	6.978e-07			8.66323e-07	1.38664e-06
4	-1040.19	258.765	256.741	7.18998	8.30498	8.34898		-1037.53	-1038.55	-1038.85	-1039.08								5.29083	6.46195	6.97456	7.46991		6.37346	7.57695	8.08956	8.56897		6.41746	7.62095	8.13356	8.61297		4	2.7501e-07	4.34657e-07			5.30339e-07	8.63734e-07
37	-1040.19	261.016	259.071	7.3112	10.6772	10.8002		-1037.53	-1038.55	-1038.85	-1039.07								6.2098	6.267	7.06915	8.16549		9.54342	9.633	10.4352	11.5156		9.66642	9.756	10.5582	11.6386		37	1.91176e-09	3.22187e-09			3.68672e-09	6.40238e-09
13	-1040.19	259.621	257.622	7.337	9.308	9.377		-1037.53	-1038.55	-1038.85	-1039.07								5.94667	6.57568	7.14746	7.82352		7.88529	8.54668	9.11846	9.77858		7.95429	8.61568	9.18746	9.84758		13	3.57687e-08	5.87457e-08			6.89777e-08	1.16737e-07
5	-1040.19	259.632	257.629	7.48641	9.46841	9.53341		-1037.53	-1038.55	-1038.85	-1039.07								6.25327	6.85063	7.41498	8.08668		8.2029	8.83263	9.39698	10.0527		8.2679	8.89763	9.46198	10.1177		5	2.25277e-08	3.79118e-08			4.34433e-08	7.53369e-08
102	-1040.18	257.829	255.758	7.6628	7.8418	7.8388		-1037.53	-1038.55	-1038.85	-1039.08								6.2347	6.71108	7.14391	7.65807		6.38133	6.89008	7.32291	7.82113		6.37833	6.88708	7.31991	7.81813		102	9.70576e-07	1.57662e-06			1.8717e-06	3.133e-06
57	-1040.18	258.013	255.956	7.66781	8.03081	8.04181		-1037.53	-1038.55	-1038.85	-1039.07								5.86362	6.70177	7.20743	7.75457		6.19425	7.06477	7.57043	8.10163		6.20525	7.07577	7.58143	8.11263		57	6.04792e-07	9.78127e-07			1.1663e-06	1.9437e-06
25	-1040.2	257.65	255.582	0	0	0		-1037.54	-1038.56	-1038.86	-1039.09		-1037.7	-1038.63	-1038.89		-1039.08		0.0323728	0	0	0.0159401		0	0	0	0		0	0	0	0		25	0.518554	0.50323	x - 1		1	1					0	0	0	0
193	-1040.19	258.56	256.511	2.15863	3.06863	3.08763		-1037.53	-1038.56	-1038.86	-1039.08								2.54276	1.96786	1.93074	1.9958		3.42039	2.87786	2.84074	2.88986		3.43939	2.89686	2.85974	2.90886		193	0.00396663	0.00450716			0.00764941	0.00895646
186	-1040.19	256.61	254.489	2.41528	1.37528	1.32228		-1037.53	-1038.56	-1038.86	-1039.08		-1037.7	-1038.62	-1038.88		-1039.07		2.24385	2.36546	2.384	2.39695		1.17147	1.32546	1.344	1.34101		1.11847	1.27246	1.291	1.28801		186	0.0540396	0.0623728	x - 3		0.104212	0.123945					2.54351	2.41799	2.2455	2.03274
135	-1040.19	257.641	255.572	2.58722	2.57822	2.57722		-1037.53	-1038.56	-1038.86	-1039.08								2.00465	2.28017	2.47525	2.70127		1.96328	2.27117	2.46625	2.67633		1.96228	2.27017	2.46525	2.67533		135	0.00568583	0.00658119	x - 11		0.0109648	0.0130779
[truncated: 16 more columns]

## Sheet: 2
Fentanyl Derivatives 1-11																				1H= 4.359 744 722 2071(85) x 10-18 J						E234 = (1/1320)(243ED-2048ET+3125EQ)
																				Hartree	4.36e-18			Hartree to kcal/mol		E34 = -(1/369)*(256ET-625EQ)
Fentanyl Derivative #2																				Nav	6.02e+23	628		627.51		E23 = -(1/175)*(81ED-256ET)												RT	0.593019	0.616887
/home/liyahreed/fentanyl/2_Fentanyl/QM/wb97xd-ultrafine/								/home/liyahreed/fentanyl/2_Fentanyl/QM/wb97xd-ultrafine/dlpno																			DLPNO-CCSD(T)/CBS//wb97xd/6-31++G**											Sum	4.80586	4.81337
	wB97X-D							DLPNO-CCSD(T)//wB97X-D					DLPNO-CCSD(T)/haug-cc-pVnZ//wB97X-D						DLPNO-CCSD(T)/cc-pVNZ//wB97X-D ∆Eel					∆G (298.15 K)					∆G (310.15 K)					Boltzmann Populations					e-(∆G/RT)			Stabilization G			DLPNO-CCSD(T)/haug-cc-pVnZ//wB97X-D ∆Eel
Structure	Electronic Energy	G (298.15)	G (310.15)	∆Eel (kcal/mol)	∆G 298.15 (kcal/mol)	∆G (310.15)		cc-pVDZ	cc-pVTZ	cc-pVQZ	DTQ		haug-cc-pVDZ	haug-cc-pVTZ	haug-cc-pVQZ	haug-cc-pV5Z	HA DTQ		D	T	Q	DTQ		D	T	Q	DTQ		D	T	Q	DTQ		Structure	298 K	310 K			298 K	310 K		298 K	310 K		D	T	Q	DTQ
15	-1078.26	263.654	261.647	0	0.0450055	0.122005		-1075.5	-1076.56	-1076.87	-1077.1		-1075.68	-1076.63	-1076.9		-1077.09		0	0	0	0		1.06524	0.5873	0.601831	0.709686		1.14224	0.6643	0.678831	0.786686		15	0.0628773	0.0580385	x - 7		0.30218	0.279361		-0.930942	-0.969374		0	0	0	0
2	-1078.26	262.742	260.7	0.971253	0.104258	0.146258		-1075.5	-1076.56	-1076.87	-1077.1		-1075.67	-1076.63	-1076.9		-1077.09		0.0632167	0.633667	0.571275	0.380944		0.216458	0.308967	0.261106	0.17863		0.258458	0.350967	0.303106	0.22063		2	0.153961	0.145286	x - 2		0.739914	0.699317					1.81687	0.956805	0.77921	0.694692
26	-1078.26	262.751	260.707	1.40986	0.551862	0.591862		-1075.5	-1076.56	-1076.87	-1077.1		-1075.67	-1076.63	-1076.9		-1077.09		0.0632167	0.633667	0.571275	0.380944		0.225458	0.317967	0.270106	0.18763		0.265458	0.357967	0.310106	0.22763		26	0.151642	0.143647	x - 3		0.728769	0.691427					1.95802	1.31135	1.15419	1.05832
67	-1078.26	263.751	261.751	1.87451	2.01651	2.10051		-1075.5	-1076.56	-1076.87	-1077.1								1.62396	2.1454	2.14923	2.05846		2.7862	2.8297	2.84806	2.86515		2.8702	2.9137	2.93206	2.94915		67	0.0016594	0.00174309			0.00797482	0.00839013
68	-1078.26	263.841	261.844	1.99134	2.22335	2.31035		-1075.5	-1076.56	-1076.87	-1077.1								1.67642	2.08164	2.16899	2.21382		2.92866	2.85594	2.95782	3.11051		3.01566	2.94294	3.04482	3.19751		68	0.00109715	0.0011654			0.00527274	0.0056095
66	-1078.26	261.599	259.515	2.00999	0	0		-1075.5	-1076.56	-1076.87	-1077.1		-1075.67	-1076.63	-1076.9		-1077.09		0.989758	1.4677	1.45317	1.34531		0	0	0	0		0	0	0	0		66	0.208079	0.207755	xxx - 1		1	1					2.82373	1.94361	1.6109	1.31795
62	-1078.26	263.545	261.536	2.17019	2.1062	2.1812		-1075.5	-1076.56	-1076.87	-1077.1								1.72222	1.90881	1.93016	1.925		2.67846	2.38711	2.42299	2.52569		2.75346	2.46211	2.49799	2.60069		62	0.00294141	0.00306649			0.014136	0.0147602
64	-1078.26	263.366	261.347	2.19892	1.95592	2.02092		-1075.5	-1076.56	-1076.87	-1077.1								1.85976	2.17506	2.181	2.13109		2.63701	2.47436	2.49484	2.55278		2.70201	2.53936	2.55984	2.61778		64	0.00281006	0.0029827			0.0135047	0.0143568
34	-1078.26	261.847	259.772	2.21815	0.456151	0.465151		-1075.5	-1076.56	-1076.87	-1077.1		-1075.67	-1076.63	-1076.9		-1077.09		1.41245	1.82359	1.85884	1.83135		0.670696	0.603892	0.653668	0.734031		0.679696	0.612892	0.662668	0.743031		34	0.0603483	0.0622945	x - 6		0.290025	0.299846					2.79655	2.17763	2.03748	1.95977
37	-1078.26	261.539	259.457	2.22195	0.151954	0.153954		-1075.5	-1076.56	-1076.87	-1077.1		-1075.67	-1076.63	-1076.9		-1077.09		1.44675	1.86176	1.91689	1.91587		0.396991	0.334063	0.403721	0.510558		0.398991	0.336063	0.405721	0.512558		37	0.087968	0.0905118	x - 4		0.422762	0.435667					2.95942	2.23194	2.10991	2.07696
38	-1078.26	261.76	259.684	2.27182	0.422822	0.430822		-1075.5	-1076.56	-1076.87	-1077.1		-1075.67	-1076.63	-1076.9		-1077.09		1.31098	1.88574	1.88539	1.7791		0.482217	0.579037	0.593217	0.594782		0.490217	0.587037	0.601217	0.602782		38	0.0763208	0.0781963	x - 5		0.366787	0.376387					2.68221	2.19452	2.0488	1.93932
77	-1078.26	261.536	259.448	2.88959	0.816593	0.812593		-1075.5	-1076.56	-1076.87	-1077.1								1.88083	2.4446	2.43196	2.31088		0.828072	0.913904	0.915789	0.902566		0.824072	0.909904	0.911789	0.898566		77	0.0454192	0.0484118	x - 8		0.218278	0.233024
52	-1078.26	262.691	260.652	2.94614	2.02815	2.07315		-1075.5	-1076.56	-1076.87	-1077.1								2.16882	2.5586	2.64112	2.68222		2.27106	2.1829	2.27996	2.4289		2.31606	2.2279	2.32496	2.4739		52	0.00346285	0.00376616			0.016642	0.0181279
61	-1078.26	263.432	261.418	2.95881	2.78181	2.85181		-1075.5	-1076.56	-1076.87	-1077.1								2.33426	2.72102	2.71512	2.63585		3.1775	3.08632	3.09495	3.12354		3.2475	3.15632	3.16495	3.19354		61	0.0010733	0.00117292			0.00515811	0.00564568
120	-1078.26	262.219	260.16	2.9937	1.6037	1.6287		-1075.5	-1076.56	-1076.87	-1077.1								3.21957	2.97968	2.6482	2.23908		2.84981	2.13198	1.81503	1.51377		2.87481	2.15698	1.84003	1.53877		120	0.0162042	0.0171491	x - 12		0.0778749	0.0825449
72	-1078.26	261.849	259.777	3.01127	1.25127	1.26327		-1075.5	-1076.56	-1076.87	-1077.1								1.99162	2.4927	2.46735	2.34043		1.25186	1.275	1.26418	1.24512		1.26386	1.287	1.27618	1.25712		72	0.0254903	0.0270725	x - 10		0.122503	0.13031
123	-1078.26	262.391	260.333	3.01817	1.80018	1.82618		-1075.5	-1076.56	-1076.87	-1077.1								3.17637	2.8966	2.52264	2.06278		2.97861	2.2209	1.86147	1.50946		3.00461	2.2469	1.88747	1.53546		123	0.0163223	0.0172412	x - 11		0.0784424	0.0829885
93	-1078.26	262.081	260.017	3.12967	1.60167	1.62167		-1075.5	-1076.56	-1076.87	-1077.1								2.13489	2.61037	2.56806	2.42266		1.62713	1.62467	1.59689	1.55934		1.64713	1.64467	1.61689	1.57934		93	0.0150055	0.0160575	x - 13		0.0721144	0.0772905
43	-1078.26	262.226	260.171	3.15235	1.76936	1.79836		-1075.5	-1076.56	-1076.87	-1077.1								1.59434	2.34153	2.47556	2.52127		1.23159	1.50083	1.64939	1.80295		1.26059	1.52983	1.67839	1.83195		43	0.00995048	0.010662	x - 15		0.0478206	0.0513199
1	-1078.26	261.623	259.54	3.23196	1.24596	1.24696		-1075.5	-1076.56	-1076.87	-1077.1								1.36367	2.32262	2.47184	2.49936		0.39791	0.878916	1.04267	1.17805		0.39891	0.879916	1.04367	1.17905		1	0.0285425	0.0307249	x - 9		0.137171	0.14789
127	-1078.25	263.248	261.221	3.50683	3.14584	3.20284		-1075.5	-1076.56	-1076.87	-1077.1								3.61854	3.3812	3.16597	2.91534		4.27779	3.5625	3.3618	3.21903		4.33479	3.6195	3.4188	3.27603		127	0.000913668	0.00102611			0.00439096	0.00493904
129	-1078.25	263.158	261.13	3.55943	3.10843	3.16443		-1075.5	-1076.56	-1076.87	-1077.1								3.59085	3.40508	3.10086	2.71907		4.16009	3.49638	3.20669	2.93275		4.21609	3.55238	3.26269	2.98875		129	0.00148061	0.0016347			0.00711561	0.00786841
243	-1078.25	262.999	260.961	3.6203	3.01031	3.05631		-1075.5	-1076.56	-1076.87	-1077.1								3.90087	3.36114	3.12954	2.9122		4.31111	3.29344	3.07637	2.96689		4.35711	3.33944	3.12237	3.01289		243	0.0013978	0.00157199			0.00671762	0.00756655
10	-1078.25	262.898	260.865	3.73467	3.02368	3.07468		-1075.5	-1076.56	-1076.87	-1077.1								2.14148	2.99874	3.10424	3.09069		2.45072	2.83004	2.95007	3.04437		2.50172	2.88104	3.00107	3.09537		10	0.00122659	0.00137524			0.0058948	0.00661953
12	-1078.25	262.491	260.443	3.84181	2.72381	2.75981		-1075.5	-1076.56	-1076.87	-1077.1								2.22478	3.13049	3.28576	3.33134		2.12702	2.55479	2.72459	2.87803		2.16302	2.59079	2.76059	2.91403		12	0.00162374	0.0018452			0.00780349	0.00888165
245	-1078.25	261.605	259.518	4.14788	2.14388	2.14088		-1075.5	-1076.56	-1076.87	-1077.1								4.12773	3.79195	3.49305	3.14613		3.14397	2.33025	2.04588	1.80682		3.14097	2.32725	2.04288	1.80382		245	0.00988589	0.0111595	x - 14		0.0475102	0.053715
46	-1078.25	261.454	259.366	4.35441	2.19942	2.19542		-1075.5	-1076.56	-1076.87	-1077.1								2.3645	3.2596	3.38109	3.38244		1.22974	1.6469	1.78292	1.89213		1.22574	1.6429	1.77892	1.88813		46	0.00856128	0.00973398	x - 16		0.0411443	0.0468532
121	-1078.25	263.982	261.984	4.38728	4.76029	4.84629		-1075.5	-1076.56	-1076.87	-1077.1								4.39722	4.33132	4.27512	4.2104		5.79046	5.24662	5.20495	5.24809		5.87646	5.33262	5.29095	5.33409		121	2.98414e-05	3.65007e-05			0.000143414	0.000175692
45	-1078.25	262.072	260.009	4.46496	2.92796	2.94896		-1075.5	-1076.56	-1076.87	-1077.1								2.79302	3.73215	3.85799	3.85717		2.27626	2.73745	2.87782	2.98486		2.29726	2.75845	2.89882	3.00586		45	0.00135607	0.00159			0.00651709	0.00765325
136	-1078.25	264.306	262.331	4.68729	5.38429	5.49329		-1075.49	-1076.55	-1076.87	-1077.1								6.0138	5.46829	5.20942	4.95585		7.73104	6.70759	6.46325	6.31753		7.84004	6.81659	6.57225	6.42653		136	4.91602e-06	6.21165e-06			2.36257e-05	2.98989e-05
196	-1078.25	263.791	261.785	4.77216	4.95417	5.03217		-1075.5	-1076.55	-1076.87	-1077.1								5.1197	5.18278	5.13634	5.06123		6.32194	5.90708	5.87517	5.90792		6.39994	5.98508	5.95317	5.98592		196	9.80832e-06	1.26884e-05			4.71374e-05	6.10737e-05
174	-1078.25	264.508	262.539	4.86786	5.76687	5.88187		-1075.5	-1076.56	-1076.87	-1077.1								3.44749	3.91067	4.27152	4.67969		5.36674	5.35197	5.72735	6.24337		5.48174	5.46697	5.84235	6.35837		174	5.5709e-06	6.93733e-06			2.67729e-05	3.33919e-05
115	-1078.25	262.566	260.512	4.98856	3.94556	3.97556		-1075.5	-1076.56	-1076.87	-1077.1								4.28507	4.61492	4.60194	4.52346		4.26231	4.11422	4.11577	4.14515		4.29231	4.14422	4.14577	4.17515		115	0.000191668	0.000238893			0.000921128	0.00114988
211	-1078.25	262.985	260.949	5.12727	4.50327	4.55127		-1075.5	-1076.55	-1076.87	-1077.1								5.24659	4.89571	4.77928	4.68467		5.64283	4.81401	4.71212	4.72535		5.69083	4.86201	4.76012	4.77335		211	7.20509e-05	9.05862e-05			0.000346266	0.000436025
219	-1078.25	262.736	260.698	5.18099	4.308	4.354		-1075.5	-1076.55	-1076.87	-1077.1								5.32426	4.95297	4.83054	4.73148		5.4715	4.62227	4.51437	4.52317		5.5175	4.66827	4.56037	4.56917		219	0.000101324	0.000126128			0.000486947	0.000607102
117	-1078.25	262.506	260.451	5.23588	4.13289	4.16189		-1075.5	-1076.55	-1076.87	-1077.1								4.66575	4.91255	4.88987	4.81341		4.58299	4.35185	4.3437	4.37509		4.61199	4.38085	4.3727	4.40409		117	0.000130062	0.000164826			0.000625059	0.000793366
218	-1078.25	263.037	261.013	5.28876	4.71676	4.77676		-1075.5	-1076.55	-1076.87	-1077.1								5.37598	5.49957	5.39127	5.22042		5.82422	5.46987	5.3761	5.3131		5.88422	5.52987	5.4361	5.3731		218	2.67426e-05	3.42636e-05			0.000128521	0.000164923
114	-1078.25	263.663	261.657	5.74343	5.79743	5.87543		-1075.49	-1076.55	-1076.86	-1077.1								6.23697	6.16483	5.91326	5.58253		7.31121	6.76113	6.52409	6.30121		7.38921	6.83913	6.60209	6.37921		114	5.05322e-06	6.70691e-06			2.4285e-05	3.22828e-05
119	-1078.25	262.249	260.184	5.80526	4.44527	4.46427		-1075.5	-1076.55	-1076.87	-1077.1								4.81484	5.24381	5.21961	5.10755		4.47508	4.42611	4.41644	4.41223		4.49408	4.44511	4.43544	4.43123		119	0.000122166	0.000157731			0.000587113	0.000759219
111	-1078.25	262.737	260.688	5.81337	4.94138	4.97638		-1075.5	-1076.55	-1076.87	-1077.1								4.83237	5.38387	5.30618	5.09843		4.98061	5.05417	4.99101	4.89112		5.01561	5.08917	5.02601	4.92612		111	5.44808e-05	7.07156e-05			0.000261827	0.00034038
118	-1078.25	261.534	259.442	5.81423	3.73924	3.73124		-1075.5	-1076.55	-1076.87	-1077.1								4.80508	5.28215	5.23544	5.08375		3.75032	3.74945	3.71727	3.67344		3.74232	3.74145	3.70927	3.66544		118	0.000424623	0.000545815			0.00204068	0.00262721
190	-1078.25	261.884	259.808	5.83782	4.11282	4.12082		-1075.5	-1076.55	-1076.87	-1077.1								5.27989	5.64453	5.56336	5.38523		4.57513	4.46183	4.39519	4.32492		4.58313	4.46983	4.40319	4.33292		190	0.000141546	0.000184984			0.000680248	0.000890394
251	-1078.25	262.542	260.489	6.07633	5.00934	5.04034		-1075.49	-1076.55	-1076.86	-1077.1								5.9422	6.26704	6.2224	6.10155		5.89545	5.74234	5.71223	5.69923		5.92645	5.77334	5.74323	5.73023		251	1.39452e-05	1.92048e-05			6.70185e-05	9.24398e-05
178	-1078.25	265.172	263.226	6.19123	7.75424	7.89224		-1075.5	-1076.55	-1076.86	-1077.1								5.19808	5.91729	6.0043	5.99087		7.78132	8.02259	8.12413	8.21856		7.91932	8.16059	8.26213	8.35656		178	1.99255e-07	2.71927e-07			9.57592e-07	1.30888e-06
41	-1078.25	262.335	260.279	6.43293	5.15894	5.18694		-1075.5	-1076.55	-1076.87	-1077.1								4.31261	5.38083	5.45714	5.36484		4.05885	4.64913	4.73997	4.75552		4.08685	4.67713	4.76797	4.78352		41	6.84773e-05	8.91055e-05			0.000329092	0.000428898
204	-1078.25	263.764	261.76	6.44068	6.59569	6.67569		-1075.49	-1076.55	-1076.86	-1077.09								6.99313	6.82507	6.6151	6.35893		8.16838	7.52237	7.32694	7.17861		8.24838	7.60237	7.40694	7.25861		204	1.15082e-06	1.61218e-06			5.53066e-06	7.76003e-06
42	-1078.25	262.148	260.092	6.54465	5.08366	5.11166		-1075.5	-1076.55	-1076.87	-1077.1								4.17516	5.35946	5.55082	5.59447		3.7344	4.44076	4.64665	4.79815		3.7624	4.46876	4.67465	4.82615		42	6.37273e-05	8.31556e-05			0.000306264	0.000400259
207	-1078.25	261.287	259.188	6.55714	4.23515	4.22015		-1075.49	-1076.55	-1076.86	-1077.1								5.73265	5.98408	5.86249	5.64994		4.43089	4.20438	4.09732	3.99263		4.41589	4.18938	4.08232	3.97763		207	0.000247884	0.00032905			0.00119129	0.00158384
101	-1078.25	264.114	262.128	6.70499	7.20999	7.30799		-1075.5	-1076.55	-1076.86	-1077.09								5.10943	6.1809	6.40125	6.50532		6.63468	7.2282	7.46308	7.675		6.73268	7.3262	7.56108	7.773		101	4.98284e-07	7.00291e-07			2.39468e-06	3.37076e-06
228	-1078.25	262.621	260.57	6.71296	5.72497	5.75797		-1075.49	-1076.55	-1076.86	-1077.09								7.0449	6.92329	6.65132	6.30182		7.07714	6.47759	6.22015	5.9785		7.11014	6.51059	6.25315	6.0115		228	8.70769e-06	1.21729e-05			4.18479e-05	5.85927e-05
171	-1078.25	262.182	260.122	6.72147	5.29447	5.31847		-1075.49	-1076.55	-1076.86	-1077.09								6.32396	6.4653	6.40202	6.28947		5.9172	5.5806	5.53185	5.52716		5.9412	5.6046	5.55585	5.55116		171	1.86399e-05	2.56732e-05			8.95805e-05	0.000123575
209	-1078.25	261.042	258.938	6.74666	4.17966	4.15966		-1075.49	-1076.55	-1076.86	-1077.1								6.09292	6.20587	6.13786	6.02406		4.54617	4.18118	4.12769	4.12175		4.52617	4.16118	4.10769	4.10175		209	0.000199383	0.000269079			0.000958206	0.00129518
208	-1078.25	261.175	259.078	6.85205	4.41805	4.40505		-1075.49	-1076.55	-1076.86	-1077.1								6.076	6.11572	6.05431	5.96302		4.66224	4.22402	4.17714	4.19371		4.64924	4.21102	4.16414	4.18071		208	0.000176599	0.000236751			0.00084871	0.00113957
175	-1078.25	263.288	261.267	6.98494	6.66395	6.72695		-1075.49	-1076.55	-1076.86	-1077.09								7.47491	7.36252	7.16571	6.91728		8.17415	7.58382	7.40154	7.26097		8.23715	7.64682	7.46454	7.32397		175	1.0016e-06	1.45012e-06			4.81355e-06	6.97996e-06
141	-1078.25	262.188	260.118	7.26298	5.84199	5.85599		-1075.49	-1076.55	-1076.86	-1077.09								6.34759	6.70724	6.74053	6.71985		5.94684	5.82854	5.87636	5.96354		5.96084	5.84254	5.89036	5.97754		141	8.93024e-06	1.28619e-05			4.29175e-05	6.19093e-05
103	-1078.25	262.085	260.026	7.28198	5.75798	5.78298		-1075.5	-1076.55	-1076.86	-1077.09								5.3793	6.40817	6.55949	6.57701		4.87554	5.42647	5.59232	5.71769		4.90054	5.45147	5.61732	5.74269		103	1.35177e-05	1.88208e-05			6.49643e-05	9.05912e-05
95	-1078.25	262.173	260.116	7.32912	5.89313	5.92013		-1075.5	-1076.55	-1076.86	-1077.09								5.36631	6.1598	6.36135	6.49087		4.95055	5.2661	5.48218	5.71956		4.97755	5.2931	5.50918	5.74656		95	1.34754e-05	1.87033e-05			6.47607e-05	9.00259e-05
192	-1078.25	261.702	259.613	7.41406	5.50707	5.50207		-1075.49	-1076.55	-1076.86	-1077.09								6.12952	6.64807	6.60277	6.44536		5.24276	5.28337	5.2526	5.20304		5.23776	5.27837	5.2476	5.19804		192	3.21963e-05	4.55068e-05			0.000154731	0.000219041
172	-1078.25	262.227	260.161	7.59002	6.20802	6.22602		-1075.49	-1076.55	-1076.86	-1077.09								5.70846	6.59019	6.66775	6.6115		5.3467	5.75049	5.84259	5.89418		5.3647	5.76849	5.86059	5.91218		172	1.00381e-05	1.42993e-05			4.82418e-05	6.88277e-05
173	-1078.25	261.434	259.345	7.60833	5.43333	5.42833		-1075.49	-1076.55	-1076.86	-1077.09								5.86516	6.68826	6.76079	6.70845		4.7104	5.05556	5.14262	5.19813		4.7054	5.05056	5.13762	5.19313		173	3.2464e-05	4.58706e-05			0.000156018	0.000220792
137	-1078.25	262.138	260.073	7.62057	6.14957	6.16857		-1075.49	-1076.55	-1076.86	-1077.09								5.9159	6.51352	6.60239	6.61388		5.46514	5.58482	5.68822	5.80757		5.48414	5.60382	5.70722	5.82657		137	1.16168e-05	1.64282e-05			5.58288e-05	7.90751e-05
210	-1078.25	264.289	262.308	7.63816	8.31816	8.42116		-1075.49	-1076.55	-1076.86	-1077.09								6.18521	7.01183	7.28119	7.49734		7.88545	8.23413	8.51802	8.84202		7.98845	8.33713	8.62102	8.94502		210	6.96334e-08	1.04753e-07			3.34648e-07	5.04215e-07
248	-1078.25	263.514	261.508	7.649	7.55401	7.63201		-1075.49	-1076.55	-1076.86	-1077.09								6.11018	6.90609	7.22091	7.50489		7.03543	7.35339	7.68274	8.07458		7.11343	7.43139	7.76074	8.15258		248	2.54011e-07	3.78491e-07			1.22074e-06	1.82182e-06
97	-1078.25	260.861	258.755	7.7003	4.95231	4.93031		-1075.49	-1076.55	-1076.86	-1077.09								6.08604	6.73201	6.80873	6.79472		4.35829	4.52631	4.61756	4.71141		4.33629	4.50431	4.59556	4.68941		97	7.37651e-05	0.000103791			0.000354505	0.000499584
163	-1078.25	261.972	259.898	7.72461	6.08762	6.09762		-1075.49	-1076.55	-1076.86	-1077.09								6.029	6.73357	6.86804	6.92222		5.41224	5.63887	5.78787	5.94991		5.42224	5.64887	5.79787	5.95991		163	9.13787e-06	1.32348e-05			4.39153e-05	6.37041e-05
185	-1078.25	262.38	260.32	7.76031	6.53132	6.55532		-1075.49	-1076.55	-1076.86	-1077.09								5.98779	6.89788	6.97856	6.92135		5.77903	6.21118	6.30639	6.35703		5.80303	6.23518	6.33039	6.38103		185	4.59925e-06	6.68714e-06			2.21034e-05	3.21877e-05
203	-1078.25	261.224	259.119	7.79751	5.41252	5.39152		-1075.49	-1076.55	-1076.86	-1077.09								6.35281	6.8487	6.81216	6.67091		4.98806	5.006	4.98399	4.9506		4.96706	4.985	4.96299	4.9296		203	4.92814e-05	7.03178e-05			0.00023684	0.000338465
[truncated: 16 more columns]

## Sheet: 3
Fentanyl Derivatives 1-11																				1H= 4.359 744 722 2071(85) x 10-18 J						E234 = (1/1320)(243ED-2048ET+3125EQ)
																				Hartree	4.36e-18			Hartree to kcal/mol		E34 = -(1/369)*(256ET-625EQ)
Fentanyl Derivative #3																				Nav	6.02e+23	628		627.51		E23 = -(1/175)*(81ED-256ET)												RT	0.593019	0.616887
/home/liyahreed/fentanyl/3_Fentanyl/QM/wb97xd-ultrafine/									/home/liyahreed/fentanyl/3_Fentanyl/QM/wb97xd-ultrafine/dlpno																	DLPNO-CCSD(T)/CBS//wb97xd/6-31++G**												Sum	1.77548	1.83061
	wB97X-D							DLPNO-CCSD(T)//wB97X-D					DLPNO-CCSD(T)/haug-cc-pVnZ//wB97X-D						DLPNO-CCSD(T)/cc-pVNZ//wB97X-D ∆Eel					∆G (298.15 K)					∆G (310.15 K)					Boltzmann Populations					e-(∆G/RT)			Stabilization G			DLPNO-CCSD(T)/haug-cc-pVnZ//wB97X-D ∆Eel
Structure	Electronic Energy	G (298.15)	G (310.15)	∆Eel (kcal/mol)	∆G 298.15 (kcal/mol)	∆G (310.15)		cc-pVDZ	cc-pVTZ	cc-pVQZ	DTQ		haug-cc-pVDZ	haug-cc-pVTZ	haug-cc-pVQZ	haug-cc-pV5Z	HA DTQ		D	T	Q	DTQ		D	T	Q	DTQ		D	T	Q	DTQ		Structure	298 K	310 K			298 K	310 K		298 K	310 K		D	T	Q	DTQ
18	-1117.57	276.973	274.792	0	0.254805	0.267805		-1114.71	-1115.81	-1116.13	-1116.37		-1114.88	-1115.88	-1116.16		-1116.36		0	0	0.076941	0.222826		0.271755	0.259857	0.364941	0.510826		0.284755	0.272857	0.377941	0.523826		18	0.238004	0.233682	x - 2		0.42257	0.42778		-0.340434	-0.372999		0	0	0.0750413	0.165648
20	-1117.57	276.685	274.491	0.0331953	0	0		-1114.71	-1115.81	-1116.13	-1116.37		-1114.88	-1115.88	-1116.16		-1116.36		0.0162451	0.0281434	0	0		0	0	0	0		0	0	0	0		20	0.563229	0.546267	xxx - 1		1	1					0.16285	0.0115835	0	0
52	-1117.57	276.607	274.411	1.676	1.56481	1.56281		-1114.7	-1115.8	-1116.13	-1116.37								1.67931	1.52863	1.6514	1.88769		1.58506	1.42249	1.5734	1.80969		1.58306	1.42049	1.5714	1.80769		52	0.0266297	0.029159	x - 4		0.0472804	0.0533786
71	-1117.57	276.481	274.286	1.80528	1.56809	1.56709		-1114.7	-1115.8	-1116.13	-1116.37								1.85377	1.70339	1.80349	2.00872		1.63353	1.47125	1.59949	1.80472		1.63253	1.47025	1.59849	1.80372		71	0.0268539	0.0293474	x - 5		0.0476786	0.0537235
54	-1117.57	276.695	274.504	1.81701	1.79381	1.79681		-1114.7	-1115.8	-1116.13	-1116.37								1.83086	1.78586	1.87687	2.05028		1.82462	1.76771	1.88687	2.06028		1.82762	1.77071	1.88987	2.06328		54	0.0174523	0.0192681	x - 7		0.0309861	0.0352722
106	-1117.57	277.285	275.11	1.91706	2.48387	2.50287		-1114.7	-1115.8	-1116.13	-1116.37								2.23957	2.36072	2.37194	2.40566		2.82333	2.93257	2.97194	3.00566		2.84233	2.95157	2.99094	3.02466		106	0.00354412	0.00405525			0.0062925	0.00742356
91	-1117.57	276.172	273.962	1.93555	1.38935	1.37335		-1114.7	-1115.8	-1116.13	-1116.37		-1114.88	-1115.87	-1116.15		-1116.36		1.60747	1.70624	1.71012	1.73793		1.07822	1.16509	1.19712	1.22493		1.06222	1.14909	1.18112	1.20893		91	0.0713856	0.0769668	x - 3		0.126743	0.140896					2.19785	1.8638	1.73866	1.61703
110	-1117.57	276.025	273.805	2.49441	1.80122	1.77522		-1114.7	-1115.8	-1116.13	-1116.37								2.27044	2.41357	2.37009	2.32496		1.5942	1.72543	1.71009	1.66496		1.5682	1.69943	1.68409	1.63896		110	0.0339907	0.038332	x - 6		0.0603497	0.0701707
10	-1117.57	277.168	274.997	2.63893	3.08874	3.11174		-1114.7	-1115.8	-1116.13	-1116.37								1.93617	2.26497	2.40042	2.56579		2.40292	2.71983	2.88342	3.04879		2.42592	2.74283	2.90642	3.07179		10	0.0032955	0.00375697			0.00585109	0.00687753
144	-1117.57	278.809	276.695	2.67016	4.76096	4.84096		-1114.7	-1115.8	-1116.12	-1116.36								3.86771	3.39603	3.66847	4.16851		5.97547	5.49189	5.79247	6.29251		6.05547	5.57189	5.87247	6.37251		144	1.38802e-05	1.78276e-05			2.46439e-05	3.26353e-05
132	-1117.57	276.764	274.578	2.6723	2.7181	2.7261		-1114.7	-1115.8	-1116.13	-1116.37								4.10445	3.27366	2.98635	2.78708		4.16721	3.32452	3.06535	2.86608		4.17521	3.33252	3.07335	2.87408		132	0.00448458	0.00517632	x - 9		0.00796227	0.0094758
1	-1117.57	279.441	277.355	3.28574	6.00854	6.11654		-1114.7	-1115.8	-1116.12	-1116.36								2.67877	2.98999	3.3385	3.79845		5.41852	5.71784	6.0945	6.55445		5.52652	5.82584	6.2025	6.66245		1	8.92417e-06	1.11423e-05			1.58447e-05	2.03972e-05
137	-1117.56	277.703	275.546	3.74481	4.72962	4.76662		-1114.7	-1115.8	-1116.12	-1116.36								4.22778	4.22008	4.17612	4.1581		5.22954	5.20994	5.19412	5.1761		5.26654	5.24694	5.23112	5.2131		137	9.11999e-05	0.00011677			0.000161923	0.00021376
138	-1117.56	278.305	276.161	3.75176	5.33856	5.38856		-1114.7	-1115.8	-1116.12	-1116.36								4.41064	4.3343	4.32028	4.35583		6.01439	5.92616	5.94028	5.97583		6.06439	5.97616	5.99028	6.02583		138	2.36764e-05	3.12724e-05			4.2037e-05	5.72475e-05
171	-1117.56	277.141	274.964	3.91784	4.34064	4.35764		-1114.7	-1115.8	-1116.12	-1116.36								5.20905	4.32675	4.23928	4.32276		5.6488	4.75461	4.69528	4.77876		5.6658	4.77161	4.71228	4.79576		171	0.000178231	0.00022969			0.000316445	0.000420471
2	-1117.56	278.468	276.347	4.07048	5.82029	5.89329		-1114.7	-1115.8	-1116.12	-1116.36								2.42031	3.04087	3.46549	3.97257		4.18707	4.79573	5.24849	5.75557		4.26007	4.86873	5.32149	5.82857		2	3.43259e-05	4.3056e-05			6.09448e-05	7.88186e-05
45	-1117.56	276.737	274.553	4.19911	4.21791	4.22791		-1114.7	-1115.8	-1116.12	-1116.36								3.65353	3.90023	4.08848	4.34118		3.68928	3.92408	4.14048	4.39318		3.69928	3.93408	4.15048	4.40318		45	0.00034148	0.000434036			0.000606289	0.00079455
34	-1117.56	276.873	274.693	4.23094	4.38574	4.39974		-1114.7	-1115.8	-1116.12	-1116.36								3.4628	3.80969	3.96088	4.14443		3.63456	3.96955	4.14888	4.33243		3.64856	3.98355	4.16288	4.34643		34	0.00037831	0.000475852			0.000671681	0.000871098
92	-1117.56	277.402	275.236	4.26218	4.94599	4.97399		-1114.7	-1115.8	-1116.12	-1116.36								4.0612	4.43293	4.62617	4.86265		4.76196	5.12178	5.34317	5.57965		4.78996	5.14978	5.37117	5.60765		92	4.61805e-05	6.15979e-05			8.19924e-05	0.000112762
40	-1117.56	276.784	274.6	4.26425	4.33005	4.34005		-1114.7	-1115.8	-1116.12	-1116.36								3.63224	3.93967	4.07233	4.23782		3.715	4.01053	4.17133	4.33682		3.725	4.02053	4.18133	4.34682		40	0.000375524	0.000475556			0.000666734	0.000870556
103	-1117.56	277.215	275.048	4.3266	4.82341	4.85041		-1114.7	-1115.8	-1116.12	-1116.36								3.80866	4.28832	4.48366	4.70314		4.32241	4.79018	5.01366	5.23314		4.34941	4.81718	5.04066	5.26014		103	8.28366e-05	0.000108197			0.000147074	0.000198066
77	-1117.56	276.014	273.799	4.39053	3.68633	3.66533		-1114.7	-1115.8	-1116.12	-1116.36								3.40184	3.79242	3.8965	4.00759		2.71459	3.09327	3.2255	3.33659		2.69359	3.07227	3.2045	3.31559		77	0.00202838	0.00253044			0.00360134	0.00463225
6	-1117.56	278.149	276.02	4.45435	5.88516	5.95016		-1114.7	-1115.8	-1116.12	-1116.36								3.39961	4.00486	4.48023	5.05951		4.84737	5.44072	5.94423	6.52351		4.91237	5.50572	6.00923	6.58851		6	9.40213e-06	1.25612e-05			1.66933e-05	2.29946e-05
76	-1117.56	275.21	272.966	4.4641	2.95591	2.90591		-1114.7	-1115.8	-1116.12	-1116.36								3.44847	3.79875	3.9365	4.10105		1.95722	2.29561	2.4615	2.62605		1.90722	2.24561	2.4115	2.57605		76	0.00672219	0.00839152	x - 8		0.0119351	0.0153616
123	-1117.56	278.093	275.953	4.66772	6.04252	6.09652		-1114.7	-1115.8	-1116.12	-1116.36								6.05211	5.40262	5.32008	5.36746		7.44386	6.78248	6.72808	6.77546		7.49786	6.83648	6.78208	6.82946		123	6.14771e-06	8.49964e-06			1.09151e-05	1.55595e-05
104	-1117.56	275.911	273.688	4.92208	4.11489	4.08589		-1114.7	-1115.8	-1116.12	-1116.36								3.97253	4.4289	4.5539	4.6815		3.18228	3.62675	3.7799	3.9075		3.15328	3.59775	3.7509	3.8785		104	0.000774545	0.00101602			0.00137519	0.00185994
13	-1117.56	278.308	276.185	6.17124	7.76105	7.83205		-1114.7	-1115.8	-1116.12	-1116.36								5.19852	5.69771	6.33522	7.15574		6.80527	7.29257	7.95822	8.77874		6.87627	7.36357	8.02922	8.84974		13	2.0971e-07	3.2144e-07			3.72335e-07	5.88431e-07
158	-1117.56	277.561	275.403	6.39852	7.24132	7.27732		-1114.7	-1115.8	-1116.12	-1116.36								7.67942	7.10015	6.94349	6.87658		8.53917	7.94801	7.81949	7.75258		8.57517	7.98401	7.85549	7.78858		158	1.18337e-06	1.79542e-06			2.10105e-06	3.28671e-06
153	-1117.56	278.015	275.869	6.42872	7.72552	7.77352		-1114.69	-1115.8	-1116.12	-1116.36								7.86167	7.19703	7.13721	7.21844		9.17543	8.49889	8.46721	8.54844		9.22343	8.54689	8.51521	8.59644		153	3.09226e-07	4.84646e-07			5.49024e-07	8.87197e-07
154	-1117.56	277.998	275.853	6.67387	7.95368	8.00268		-1114.69	-1115.79	-1116.12	-1116.36								8.4939	7.6301	7.4784	7.47066		9.79066	8.91496	8.7914	8.78366		9.83966	8.96396	8.8404	8.83266		154	2.07976e-07	3.30463e-07			3.69256e-07	6.04947e-07
155	-1117.56	277.224	275.049	6.74809	7.25389	7.27289		-1114.69	-1115.79	-1116.12	-1116.36								8.4896	7.69348	7.47823	7.37112		9.01235	8.20434	8.01723	7.91012		9.03135	8.22334	8.03623	7.92912		155	9.07292e-07	1.42964e-06			1.61088e-06	2.6171e-06
25	-1117.56	276.72	274.54	6.97164	6.97344	6.98744		-1114.7	-1115.8	-1116.12	-1116.36								5.24734	6.27816	6.6999	7.12752		5.26609	6.28501	6.7349	7.16252		5.28009	6.29901	6.7489	7.17652		25	3.20071e-06	4.84241e-06			5.68278e-06	8.86454e-06
27	-1117.56	276.225	274.017	7.35179	6.8586	6.8446		-1114.7	-1115.8	-1116.12	-1116.36								5.61848	6.37242	6.85401	7.41441		5.14223	5.88428	6.39401	6.95441		5.12823	5.87028	6.38001	6.94041		27	4.54627e-06	7.10044e-06			8.0718e-06	1.29981e-05
125	-1117.56	276.042	273.821	7.47107	6.79488	6.76788		-1114.69	-1115.79	-1116.12	-1116.36								8.14051	8.01233	7.84685	7.68485		7.48126	7.34118	7.20385	7.04185		7.45426	7.31418	7.17685	7.01485		125	3.923e-06	6.29331e-06			6.9652e-06	1.15206e-05
124	-1117.56	277.68	275.53	7.4994	8.46121	8.50521		-1114.69	-1115.79	-1116.12	-1116.36								8.2646	7.96633	7.90736	7.92231		9.24336	8.93319	8.90236	8.91731		9.28736	8.97719	8.94636	8.96131		124	1.66012e-07	2.6826e-07			2.94751e-07	4.91079e-07
51	-1117.56	278.493	276.37	7.52408	9.29889	9.36989		-1114.7	-1115.8	-1116.12	-1116.36								6.64231	7.2951	7.72497	8.2333		8.43407	9.07495	9.53297	10.0413		8.50507	9.14595	9.60397	10.1123		51	2.49453e-08	4.15189e-08			4.42898e-08	7.60047e-08
29	-1117.56	276.673	274.486	7.7819	7.73671	7.74371		-1114.7	-1115.8	-1116.12	-1116.36								6.0746	6.79676	7.24478	7.76513		6.04635	6.75662	7.23278	7.75313		6.05335	6.76362	7.23978	7.76013		29	1.18228e-06	1.88017e-06			2.0991e-06	3.44185e-06
[truncated: 17 more columns]

## Sheet: 4
Fentanyl Derivatives 1-11																				1H= 4.359 744 722 2071(85) x 10-18 J						E234 = (1/1320)(243ED-2048ET+3125EQ)
																				Hartree	4.36e-18			Hartree to kcal/mol		E34 = -(1/369)*(256ET-625EQ)
Fentanyl Derivative #4																				Nav	6.02e+23	628		627.51		E23 = -(1/175)*(81ED-256ET)												RT	0.593019	0.616887
/home/liyahreed/fentanyl/4_Fentanyl/QM/wb97xd-ultrafine/									/home/liyahreed/fentanyl/4_Fentanyl/QM/wb97xd-ultrafine/dlpno																DLPNO-CCSD(T)/CBS//wb97xd/6-31++G**													Sum	2.41332	2.54827
	wB97X-D							DLPNO-CCSD(T)//wB97X-D					DLPNO-CCSD(T)/haug-cc-pVnZ//wB97X-D						DLPNO-CCSD(T)/cc-pVNZ//wB97X-D ∆Eel					∆G (298.15 K)					∆G (310.15 K)					Boltzmann Populations					e-(∆G/RT)			Stabilization G			DLPNO-CCSD(T)/haug-cc-pVnZ//wB97X-D ∆Eel
Structure	Electronic Energy	G (298.15)	G (310.15)	∆Eel (kcal/mol)	∆G 298.15 (kcal/mol)	∆G (310.15)		cc-pVDZ	cc-pVTZ	cc-pVQZ	DTQ		haug-cc-pVDZ	haug-cc-pVTZ	haug-cc-pVQZ	haug-cc-pV5Z	HA DTQ		D	T	Q	DTQ		D	T	Q	DTQ		D	T	Q	DTQ		Structure	298 K	310 K			298 K	310 K		298 K	310 K		D	T	Q	DTQ
13	-1117.57	279.978	277.889	0	0.975888	1.01389		-1114.71	-1115.8	-1116.13	-1116.37		-1114.88	-1115.87	-1116.15		-1116.36		0.081894	0.14485	0.0208682	0		1.07789	1.14085	1.01687	0.835743		1.11589	1.17885	1.05487	0.873743		13	0.101236	0.0951985	x - 4	13	0.244314	0.242592		-0.522451	-0.577046		0	0.0102255	0.0362977	0.00987092
12	-1117.57	278.982	276.855	0.0201117	0	0		-1114.71	-1115.8	-1116.13	-1116.37		-1114.88	-1115.87	-1116.15		-1116.36		0	0	0	0.160257		0	0	0	0		0	0	0	0		12	0.414368	0.392423	x - 1	12	1	1					0.326991	0	0	0
29	-1117.57	278.765	276.633	1.6033	1.36619	1.36119		-1114.7	-1115.8	-1116.13	-1116.36								1.99628	1.74647	1.72078	1.89189		1.77928	1.52947	1.50378	1.51464		1.77428	1.52447	1.49878	1.50964		29	0.0322218	0.033959	x - 6	29	0.0777614	0.0865369
31	-1117.57	279.023	276.908	1.60928	1.63017	1.64217		-1114.7	-1115.8	-1116.13	-1116.36								1.89863	1.81859	1.78259	1.90835		1.93963	1.85959	1.82359	1.78909		1.95163	1.87159	1.83559	1.80109		31	0.0202841	0.0211724	x - 10	31	0.0489519	0.053953
26	-1117.57	278.739	276.607	1.63273	1.36962	1.36462		-1114.7	-1115.8	-1116.13	-1116.36								1.93406	1.73012	1.74813	1.97055		1.69106	1.48712	1.50513	1.56729		1.68606	1.48212	1.50013	1.56229		26	0.0294842	0.0311808	x - 7	26	0.0711547	0.0794572
28	-1117.57	279.015	276.892	1.64732	1.66021	1.66421		-1114.7	-1115.8	-1116.13	-1116.37								1.8864	1.75027	1.67825	1.76508		1.9194	1.78327	1.71125	1.63782		1.9234	1.78727	1.71525	1.64182		28	0.0261778	0.027409	x - 8	28	0.0631753	0.0698456
25	-1117.57	279.169	277.056	1.67202	1.83891	1.85291		-1114.7	-1115.8	-1116.12	-1116.36								1.99342	1.95711	1.91636	2.02758		2.18042	2.14411	2.10336	2.05432		2.19442	2.15811	2.11736	2.06832		25	0.0129693	0.0137289	x - 11	25	0.0312989	0.0349851
87	-1117.57	279.665	277.564	1.82844	2.49133	2.51733		-1114.7	-1115.8	-1116.12	-1116.36								2.17054	2.24206	2.24241	2.38998		2.85354	2.92506	2.92541	2.91272		2.87954	2.95106	2.95141	2.93872		87	0.00304979	0.00334863		87	0.00736012	0.00853322
96	-1117.57	279.743	277.643	1.84777	2.58866	2.61566		-1114.7	-1115.8	-1116.12	-1116.36								2.25636	2.26934	2.29961	2.49887		3.01736	3.03034	3.06061	3.09961		3.04436	3.05734	3.08761	3.12661		96	0.00222536	0.00246938		96	0.00537049	0.00629265
70	-1117.57	278.134	275.973	1.86272	0.994613	0.960613		-1114.7	-1115.8	-1116.13	-1116.37		-1114.88	-1115.87	-1116.15		-1116.35		1.76521	1.83312	1.70445	1.67627		0.917209	0.985115	0.85645	0.668009		0.883209	0.951115	0.82245	0.634009		70	0.13433	0.140412	x - 3	70	0.32418	0.357809					2.13535	1.92066	1.75211	1.50096
71	-1117.57	278.115	275.957	1.86884	0.981725	0.950725		-1114.7	-1115.8	-1116.13	-1116.37		-1114.88	-1115.87	-1116.15		-1116.35		1.60805	1.61888	1.57277	1.66798		0.741045	0.751885	0.705772	0.640721		0.710045	0.720885	0.674772	0.609721		71	0.140656	0.146051	x - 2	71	0.339447	0.372178					2.31246	1.87804	1.68997	1.45257
16	-1117.57	279.477	277.371	2.25142	2.7263	2.7473		-1114.7	-1115.8	-1116.12	-1116.36								1.87849	2.06271	2.0694	2.2049		2.37349	2.55771	2.5644	2.53965		2.39449	2.57871	2.5854	2.56065		16	0.00572123	0.00618066	x	16	0.0138071	0.01575
99	-1117.57	278.184	276.023	2.43693	1.61882	1.58482		-1114.7	-1115.8	-1116.12	-1116.36								2.29316	2.38931	2.29379	2.30574		1.49516	1.59131	1.49579	1.34748		1.46116	1.55731	1.46179	1.31348		99	0.0427134	0.0466713	x - 5	99	0.103081	0.118931
20	-1117.57	278.313	276.16	2.51028	1.82117	1.79517		-1114.7	-1115.8	-1116.12	-1116.36								2.10525	2.43891	2.46435	2.59798		1.43625	1.76991	1.79535	1.76872		1.41025	1.74391	1.76935	1.74272		20	0.0209928	0.0232734	x - 9	20	0.0506623	0.059307
125	-1117.57	279.953	277.861	2.54115	3.49204	3.52704		-1114.7	-1115.8	-1116.12	-1116.36								4.21168	3.30317	3.00985	2.93626		5.18268	4.27417	3.98085	3.747		5.21768	4.30917	4.01585	3.782		125	0.000746947	0.000853473		125	0.00180262	0.00217488
111	-1117.57	281.561	279.543	2.76847	5.32735	5.43635		-1114.7	-1115.8	-1116.12	-1116.36								1.77426	1.85138	2.39301	3.2797		4.35326	4.43038	4.97201	5.69844		4.46226	4.53938	5.08101	5.80744		111	2.78074e-05	3.20079e-05		111	6.7108e-05	8.15649e-05
145	-1117.56	280.969	278.911	3.58646	5.55334	5.62234		-1114.7	-1115.8	-1116.12	-1116.36								4.33452	4.26076	4.18821	4.26283		6.32152	6.24776	6.17521	6.08957		6.39052	6.31676	6.24421	6.15857		145	1.43786e-05	1.81158e-05		145	3.47001e-05	4.61639e-05
19	-1117.56	279.827	277.742	3.61876	4.44365	4.48565		-1114.7	-1115.8	-1116.12	-1116.36								2.96741	3.55841	3.91436	4.45256		3.81241	4.40341	4.75936	5.1373		3.85441	4.44541	4.80136	5.1793		19	7.16324e-05	8.86085e-05		19	0.000172872	0.000225799
132	-1117.56	280.335	278.258	3.62107	4.95396	5.00396		-1114.7	-1115.8	-1116.12	-1116.36								4.26147	4.12437	4.0496	4.13285		5.61447	5.47737	5.4026	5.32559		5.66447	5.52737	5.4526	5.37559		132	5.21453e-05	6.44592e-05		132	0.000125843	0.00016426
134	-1117.56	280.78	278.712	3.71354	5.49143	5.55043		-1114.7	-1115.8	-1116.12	-1116.36								4.18418	4.12998	4.09066	4.20713		5.98218	5.92798	5.88866	5.84487		6.04118	5.98698	5.94766	5.90387		134	2.1723e-05	2.73759e-05		134	5.24245e-05	6.97611e-05
124	-1117.56	280.777	278.703	3.735	5.50989	5.56289		-1114.7	-1115.8	-1116.12	-1116.36								4.34797	4.32005	4.29693	4.43072		6.14297	6.11505	6.09193	6.06546		6.19597	6.16805	6.14493	6.11846		124	1.49753e-05	1.93329e-05		124	3.61401e-05	4.92654e-05
42	-1117.56	279.855	277.764	3.79722	4.65011	4.68611		-1114.7	-1115.8	-1116.12	-1116.36								3.62252	3.73407	3.81122	4.05645		4.49552	4.60707	4.68422	4.76919		4.53152	4.64307	4.72022	4.80519		42	0.000133258	0.0001625		42	0.000321594	0.000414094
46	-1117.56	278.695	276.568	3.87783	3.57072	3.57072		-1114.7	-1115.8	-1116.12	-1116.36								3.60549	3.77712	3.87382	4.13471		3.31849	3.49012	3.58682	3.68746		3.31849	3.49012	3.58682	3.68746		46	0.000825839	0.000994829		46	0.00199301	0.0025351
100	-1117.56	278.895	276.767	3.93797	3.83086	3.82986		-1114.7	-1115.8	-1116.12	-1116.36								3.81165	4.06442	4.10569	4.27585		3.72465	3.97742	4.01869	4.02859		3.72365	3.97642	4.01769	4.02759		100	0.000464585	0.000573177		100	0.00112119	0.00146061
102	-1117.56	279.384	277.275	3.95159	4.33348	4.35148		-1114.7	-1115.8	-1116.12	-1116.36								3.74085	4.00082	4.10774	4.36635		4.14285	4.40282	4.50974	4.60809		4.16085	4.42082	4.52774	4.62609		102	0.000174853	0.00021724		102	0.000421974	0.000553586
76	-1117.56	278.819	276.686	4.00808	3.82497	3.81897		-1114.7	-1115.8	-1116.12	-1116.36								3.34481	3.56285	3.6161	3.80903		3.18181	3.39985	3.4531	3.48577		3.17581	3.39385	3.4471	3.47977		76	0.00116038	0.00139303		76	0.00280035	0.00354982
72	-1117.56	280.69	278.632	4.08932	5.7772	5.8462		-1114.7	-1115.8	-1116.12	-1116.36								2.48281	3.15881	3.63133	4.31327		4.19081	4.86681	5.33933	5.86101		4.25981	4.93581	5.40833	5.93001		72	2.11398e-05	2.62401e-05		72	5.10171e-05	6.6867e-05
47	-1117.56	278.863	276.734	4.12923	3.99011	3.98811		-1114.7	-1115.8	-1116.12	-1116.36								3.76035	3.96251	4.12423	4.46842		3.64135	3.84351	4.00523	4.18916		3.63935	3.84151	4.00323	4.18716		47	0.000354382	0.000442536		47	0.000855236	0.0011277
54	-1117.56	278.623	276.488	4.15622	3.77711	3.76911		-1114.7	-1115.8	-1116.12	-1116.36								3.58994	3.96895	4.08272	4.32877		3.23094	3.60995	3.72372	3.80951		3.22294	3.60195	3.71572	3.80151		54	0.000672214	0.000826897		54	0.00162227	0.00210716
52	-1117.56	278.138	275.984	4.16851	3.3044	3.2774		-1114.7	-1115.8	-1116.12	-1116.36								3.79848	4.02903	4.09174	4.29532		2.95448	3.18503	3.24774	3.29106		2.92748	3.15803	3.22074	3.26406		52	0.00161136	0.00197616		52	0.00388871	0.00503578
101	-1117.56	279.232	277.113	4.2227	4.45259	4.46059		-1114.7	-1115.8	-1116.12	-1116.36								4.04249	4.41875	4.5667	4.86		4.29249	4.66875	4.8167	4.94974		4.30049	4.67675	4.8247	4.95774		101	9.82809e-05	0.000126899		101	0.000237183	0.000323372
69	-1117.56	280.942	278.898	4.33738	6.27727	6.36027		-1114.7	-1115.8	-1116.12	-1116.36								2.82943	3.36438	3.83207	4.53339		4.78943	5.32438	5.79207	6.33313		4.87243	5.40738	5.87507	6.41613		69	9.5356e-06	1.19326e-05		69	2.30124e-05	3.04074e-05
77	-1117.56	277.879	275.712	4.37586	3.25275	3.21275		-1114.7	-1115.8	-1116.12	-1116.36								3.49275	3.87151	3.95193	4.15243		2.38975	2.76851	2.84893	2.88918		2.34975	2.72851	2.80893	2.84918		77	0.0031733	0.00387174		77	0.00765819	0.00986624
78	-1117.56	277.893	275.728	4.3921	3.28298	3.24498		-1114.7	-1115.8	-1116.12	-1116.36								3.48208	3.84494	3.91319	4.09998		2.39308	2.75594	2.82419	2.85072		2.35508	2.71794	2.78619	2.81272		78	0.00338591	0.00410744		78	0.00817126	0.0104669
122	-1117.56	278.966	276.838	4.49066	4.45455	4.45355		-1114.7	-1115.8	-1116.12	-1116.36								3.9465	4.22811	4.2993	4.50505		3.9305	4.21211	4.2833	4.32879		3.9295	4.21111	4.2823	4.32779		122	0.000280039	0.000352328		122	0.000675822	0.000897828
117	-1117.56	280.488	278.408	4.5592	6.04509	6.09209		-1114.7	-1115.8	-1116.12	-1116.36								6.29231	5.70084	5.39901	5.25542		7.79831	7.20684	6.90501	6.60116		7.84531	7.25384	6.95201	6.64816		117	6.06814e-06	8.19182e-06		117	1.46443e-05	2.0875e-05
123	-1117.56	278.793	276.651	4.81122	4.6021	4.5871		-1114.7	-1115.8	-1116.12	-1116.36								3.97417	4.43049	4.54008	4.7662		3.78517	4.24149	4.35108	4.41695		3.77017	4.22649	4.33608	4.40195		123	0.000241355	0.000312421		123	0.000582467	0.000796134
11	-1117.56	281.209	279.173	5.90936	8.11625	8.20725		-1114.7	-1115.8	-1116.12	-1116.36								5.54149	6.09685	6.49666	7.10138		7.76849	8.32385	8.72366	9.16813		7.85949	8.41485	8.81466	9.25913		11	8.00117e-08	1.18915e-07		11	1.93094e-07	3.03028e-07
23	-1117.56	278.853	276.731	7.21461	7.0655	7.0705		-1114.7	-1115.79	-1116.12	-1116.36								5.58365	6.28397	6.68383	7.26194		5.45465	6.15497	6.55483	6.97269		5.45965	6.15997	6.55983	6.97769		23	3.24319e-06	4.80167e-06		23	7.82684e-06	1.2236e-05
67	-1117.56	280.421	278.356	7.3708	8.78968	8.85168		-1114.7	-1115.79	-1116.12	-1116.36								6.4609	7.18528	7.54766	8.07011		7.8999	8.62428	8.98666	9.34885		7.9619	8.68628	9.04866	9.41085		67	5.8993e-08	9.29869e-08		67	1.42369e-07	2.36956e-07
24	-1117.56	278.867	276.737	7.39682	7.26171	7.25871		-1114.7	-1115.79	-1116.12	-1116.36								5.50197	6.41997	6.90199	7.55238		5.38697	6.30497	6.78699	7.27712		5.38397	6.30197	6.78399	7.27412		24	1.94099e-06	2.96963e-06		24	4.68423e-06	7.56743e-06
32	-1117.56	279.036	276.917	7.61908	7.65297	7.66097		-1114.7	-1115.79	-1116.12	-1116.36								6.00561	6.639	6.98889	7.51099		6.05961	6.693	7.04289	7.40474		6.06761	6.701	7.05089	7.41274		32	1.56518e-06	2.372e-06		32	3.77727e-06	6.04449e-06
37	-1117.56	278.66	276.523	7.83113	7.48902	7.47902		-1114.7	-1115.79	-1116.12	-1116.36								5.91392	6.80154	7.22297	7.7961		5.59192	6.47954	6.90097	7.31385		5.58192	6.46954	6.89097	7.30385		37	1.82442e-06	2.82991e-06		37	4.40291e-06	7.21138e-06
113	-1117.56	281.654	279.639	7.92024	10.5721	10.6841		-1114.69	-1115.79	-1116.11	-1116.35								8.20598	8.14306	8.48533	9.12519		10.878	10.8151	11.1573	11.6369		10.99	10.9271	11.2693	11.7489		113	1.24489e-09	2.10081e-09		113	3.00432e-09	5.35343e-09
81	-1117.56	279.406	277.296	7.92182	8.32571	8.34271		-1114.7	-1115.79	-1116.12	-1116.36								6.56741	7.17038	7.52996	8.0709		6.99141	7.59438	7.95396	8.33465		7.00841	7.61138	7.97096	8.35165		81	3.26249e-07	5.17742e-07		81	7.87343e-07	1.31935e-06
85	-1117.56	280.575	278.509	7.94651	9.5194	9.5804		-1114.7	-1115.79	-1116.12	-1116.35								7.03105	7.51848	8.02833	8.79603		8.62405	9.11148	9.62133	10.2288		8.68505	9.17248	9.68233	10.2898		85	1.3378e-08	2.23691e-08		85	3.22853e-08	5.70025e-08
138	-1117.56	279.197	277.083	7.95001	8.1449	8.1579		-1114.7	-1115.79	-1116.12	-1116.36								7.47932	7.61652	7.66954	7.87703		7.69432	7.83152	7.88454	7.93178		7.70732	7.84452	7.89754	7.94478		138	6.4356e-07	1.00128e-06		138	1.55312e-06	2.55152e-06
[truncated: 17 more columns]

## Sheet: 5
Fentanyl Derivatives 1-11																				1H= 4.359 744 722 2071(85) x 10-18 J						E234 = (1/1320)(243ED-2048ET+3125EQ)
																				Hartree	4.36e-18			Hartree to kcal/mol		E34 = -(1/369)*(256ET-625EQ)
Fentanyl Derivative #5																				Nav	6.02e+23	628		627.51		E23 = -(1/175)*(81ED-256ET)												RT	0.593019	0.616887
/home/liyahreed/fentanyl/5_Fentanyl/QM/wb97xd-ultrafine/								/home/liyahreed/fentanyl/5_Fentanyl/QM/wb97xd-ultrafine/dlpno																	DLPNO-CCSD(T)/CBS//wb97xd/6-31++G**													Sum	3.58869	3.73534
	wB97X-D							DLPNO-CCSD(T)//wB97X-D					DLPNO-CCSD(T)/haug-cc-pVnZ//wB97X-D						DLPNO-CCSD(T)/cc-pVNZ//wB97X-D ∆Eel					∆G (298.15 K)					∆G (310.15 K)					Boltzmann Populations					e-(∆G/RT)			Stabilization G			DLPNO-CCSD(T)/haug-cc-pVnZ//wB97X-D ∆Eel
Structure	Electronic Energy	G (298.15)	G (310.15)	∆Eel (kcal/mol)	∆G 298.15 (kcal/mol)	∆G (310.15)		cc-pVDZ	cc-pVTZ	cc-pVQZ	DTQ		haug-cc-pVDZ	haug-cc-pVTZ	haug-cc-pVQZ	haug-cc-pV5Z	HA DTQ		D	T	Q	DTQ		D	T	Q	DTQ		D	T	Q	DTQ		Structure	298 K	310 K			298 K	310 K		298 K	310 K		D	T	Q	DTQ
25	-1156.9	297.226	295.069	0	0.832694	0.870694		-1153.94	-1155.08	-1155.41	-1155.66								0	0	0	0.145789		0.732898	0.696471	0.833807	1.09479		0.770898	0.734471	0.871807	1.13279		25	0.0439846	0.0426751	x - 6		0.157847	0.159406		-0.757752	-0.812958
29	-1156.9	296.739	294.567	0.067196	0.41289	0.43589		-1153.94	-1155.07	-1155.41	-1155.66		-1154.12	-1155.15	-1155.44		-1155.65		0.329344	0.245515	0.16236	0.209873		0.575242	0.454985	0.509166	0.671873		0.598242	0.477985	0.532166	0.694873		29	0.0897473	0.0867905	x - 4		0.322075	0.324192					0	0	0	0
26	-1156.9	296.277	294.082	0.116306	0	0		-1153.94	-1155.07	-1155.41	-1155.66		-1154.12	-1155.15	-1155.44		-1155.65		0.248664	0.366048	0.158976	0		0.0325616	0.113518	0.0437825	0		0.0325616	0.113518	0.0437825	0		26	0.278653	0.267713	xxx - 1		1	1					0.400867	0.292416	0.161178	0.00168541
27	-1156.9	296.144	293.949	0.287417	0.0381112	0.0381112		-1153.94	-1155.07	-1155.41	-1155.66		-1154.12	-1155.15	-1155.44		-1155.65		0.349102	0.385529	0.248193	0.199479		0	0	0	0.0664794		0	0	0	0.0664794		27	0.249103	0.240363	x - 2		0.893952	0.897838					0.489183	0.322145	0.304972	0.312239
30	-1156.9	296.483	294.292	0.406385	0.496079	0.500079		-1153.94	-1155.07	-1155.41	-1155.66		-1154.12	-1155.15	-1155.44		-1155.65		0.8656	0.702504	0.574894	0.57621		0.855498	0.655974	0.665701	0.78221		0.859498	0.659974	0.669701	0.78621		30	0.0745103	0.0748462	x - 5		0.267394	0.279576					0.713817	0.463657	0.420781	0.408203
56	-1156.9	296.352	294.163	1.71472	1.67341	1.67941		-1153.93	-1155.07	-1155.41	-1155.65								2.10026	1.88594	1.91676	2.14415		1.95916	1.70841	1.87657	2.21915		1.96516	1.71441	1.88257	2.22515		56	0.00660511	0.00726342	x - 13		0.0237037	0.0271314
74	-1156.9	296.226	294.032	1.71995	1.55265	1.55365		-1153.93	-1155.07	-1155.41	-1155.66								1.91886	1.95944	1.9339	2.03729		1.65176	1.65591	1.76771	1.98629		1.65276	1.65691	1.76871	1.98729		74	0.00978174	0.0106807	x - 9		0.0351036	0.039896
60	-1156.9	296.595	294.414	1.74239	1.94409	1.95809		-1153.93	-1155.07	-1155.41	-1155.66								2.23074	2.09399	1.96311	1.95511		2.33264	2.15946	2.16591	2.27311		2.34664	2.17346	2.17991	2.28711		60	0.00603067	0.00656936	x - 15		0.0216422	0.0245388
76	-1156.9	296.466	294.277	1.80127	1.87397	1.87997		-1153.93	-1155.07	-1155.41	-1155.65								2.26393	2.17918	2.08545	2.11866		2.23683	2.11565	2.15925	2.30766		2.24283	2.12165	2.16525	2.31366		76	0.00568928	0.00629255	x - 16		0.0204171	0.0235048
151	-1156.9	297.939	295.799	1.80875	3.35444	3.40944		-1153.93	-1155.07	-1155.41	-1155.65								2.20294	2.36002	2.20718	2.11505		3.64884	3.76949	3.75398	3.77705		3.70384	3.82449	3.80898	3.83205		151	0.000477484	0.000536868			0.00171354	0.00200538
158	-1156.9	297.863	295.719	1.85644	3.32614	3.37714		-1153.93	-1155.07	-1155.41	-1155.65								2.52807	2.54417	2.3377	2.19821		3.89796	3.87764	3.80851	3.78421		3.94896	3.92864	3.85951	3.83521		158	0.000471756	0.000534127			0.00169299	0.00199515
64	-1156.9	297.121	294.959	1.89361	2.6213	2.6543		-1153.93	-1155.07	-1155.41	-1155.66								2.09236	1.92902	1.88851	2.00897		2.72026	2.52049	2.61732	2.85297		2.75326	2.55349	2.65032	2.88597		64	0.00226832	0.00248838			0.00814028	0.00929494
58	-1156.9	297.304	295.15	1.96112	2.87182	2.91282		-1153.93	-1155.07	-1155.41	-1155.66								2.13212	2.03936	1.92779	1.9381		2.94301	2.81383	2.8396	2.9651		2.98401	2.85483	2.8806	3.0061		58	0.00187754	0.00204807			0.00673789	0.00765026
131	-1156.9	294.936	292.689	1.98542	0.528116	0.476116		-1153.93	-1155.07	-1155.41	-1155.66		-1154.12	-1155.14	-1155.43		-1155.64		1.87808	1.87192	1.73207	1.68776		0.320982	0.278393	0.275878	0.346759		0.268982	0.226393	0.223878	0.294759		131	0.15528	0.166018	x - 3		0.557253	0.620136					2.29456	1.98703	1.79714	1.5941
164	-1156.9	297.7	295.556	2.06898	3.37567	3.42667		-1153.93	-1155.07	-1155.41	-1155.65								2.52953	2.54688	2.50448	2.5891		3.73643	3.71735	3.81229	4.0121		3.78743	3.76835	3.86329	4.0631		164	0.000321234	0.000369152			0.00115281	0.00137891
62	-1156.9	296.491	294.303	2.09186	2.18956	2.19656		-1153.93	-1155.07	-1155.41	-1155.65								2.62238	2.39997	2.25527	2.24413		2.62028	2.36144	2.35407	2.45813		2.62728	2.36844	2.36107	2.46513		62	0.00441435	0.00492261			0.0158417	0.0183876
132	-1156.9	296.081	293.875	2.10003	1.78773	1.77673		-1153.93	-1155.07	-1155.41	-1155.66								1.81907	1.79171	1.70954	1.748		1.40697	1.34318	1.39835	1.552		1.39597	1.33218	1.38735	1.541		132	0.0203452	0.0220185	x - 7		0.0730127	0.0822467
55	-1156.9	295.938	293.733	2.11166	1.65635	1.64635		-1153.93	-1155.07	-1155.41	-1155.65								2.68524	2.452	2.3222	2.33342		2.13014	1.86048	1.868	1.99442		2.12014	1.85048	1.858	1.98442		55	0.00964848	0.0107304	x - 8		0.0346254	0.0400818
149	-1156.9	297.625	295.475	2.15421	3.3859	3.4309		-1153.93	-1155.07	-1155.41	-1155.65								2.91728	2.82568	2.75313	2.81657		4.04918	3.92115	3.98593	4.16457		4.09418	3.96615	4.03093	4.20957		149	0.000248406	0.000291132			0.000891451	0.00108748
1	-1156.9	299.4	297.33	2.1772	5.1839	5.3089		-1153.93	-1155.07	-1155.41	-1155.65								1.9504	2.43874	2.64548	2.98406		4.85729	5.30921	5.65328	6.10706		4.98229	5.43421	5.77828	6.23206		1	9.3883e-06	1.09707e-05			3.36917e-05	4.09794e-05
42	-1156.9	298.742	296.649	2.30526	4.65395	4.75595		-1153.93	-1155.07	-1155.41	-1155.65								1.69284	2.34545	2.59844	2.97005		3.94174	4.55792	4.94825	5.43505		4.04374	4.65992	5.05025	5.53705		42	2.91562e-05	3.38478e-05			0.000104633	0.000126433
172	-1156.9	296.196	293.993	2.4851	2.28779	2.27979		-1153.93	-1155.07	-1155.41	-1155.65								2.17412	2.46925	2.39141	2.37642		1.87701	2.13572	2.19522	2.29542		1.86901	2.12772	2.18722	2.28742		172	0.00580793	0.00656599	x - 14		0.0208429	0.0245262
171	-1156.9	295.922	293.711	2.52984	2.05853	2.04253		-1153.93	-1155.07	-1155.41	-1155.65								2.59313	2.69173	2.58793	2.57364		2.02203	2.0842	2.11774	2.21864		2.00603	2.0682	2.10174	2.20264		171	0.0066108	0.00753337	x - 12		0.0237241	0.0281397
33	-1156.9	296.25	294.053	2.54759	2.40428	2.40228		-1153.93	-1155.07	-1155.41	-1155.65								1.93246	2.39667	2.4137	2.49733		1.68935	2.11714	2.27151	2.47033		1.68735	2.11514	2.26951	2.46833		33	0.00432448	0.00489716			0.0155192	0.0182926
41	-1156.9	295.773	293.556	2.58815	1.96785	1.94585		-1153.93	-1155.07	-1155.41	-1155.65								2.20605	2.53313	2.51215	2.56903		1.48595	1.7766	1.89295	2.06503		1.46395	1.7546	1.87095	2.04303		41	0.00856547	0.00975793	x - 10		0.0307388	0.0364492
38	-1156.9	296.008	293.805	2.63642	2.25111	2.24311		-1153.93	-1155.07	-1155.41	-1155.65								2.24167	2.61639	2.50453	2.42839		1.75657	2.09486	2.12034	2.15939		1.74857	2.08686	2.11234	2.15139		38	0.00730547	0.008186	x - 11		0.026217	0.0305775
196	-1156.9	298.489	296.367	2.79699	4.89269	4.96569		-1153.93	-1155.07	-1155.4	-1155.65								4.45721	3.81328	3.51599	3.37379		6.45311	5.77275	5.61279	5.58579		6.52611	5.84575	5.68579	5.65879		196	2.26119e-05	2.77859e-05			8.11472e-05	0.00010379
2	-1156.9	298.704	296.608	2.99474	5.30543	5.40443		-1153.93	-1155.07	-1155.4	-1155.65								2.77759	3.28948	3.46245	3.75052		4.98849	5.46395	5.77425	6.17752		5.08749	5.56295	5.87325	6.27652		2	8.33661e-06	1.0208e-05			2.99175e-05	3.81302e-05
10	-1156.9	298.878	296.791	3.05403	5.53872	5.64672		-1153.93	-1155.07	-1155.41	-1155.65								1.80862	2.55915	2.80805	3.15603		4.19352	4.90762	5.29386	5.75703		4.30152	5.01562	5.40186	5.86503		10	1.69406e-05	1.98897e-05			6.07945e-05	7.42947e-05
121	-1156.9	298.314	296.21	3.17746	5.09815	5.18915		-1153.93	-1155.07	-1155.41	-1155.65								1.76617	2.49941	2.89369	3.44365		3.58707	4.28388	4.8155	5.48065		3.67807	4.37488	4.9065	5.57165		121	2.69983e-05	3.20017e-05			9.68886e-05	0.000119537
248	-1156.9	297.661	295.516	3.30751	4.5752	4.6252		-1153.93	-1155.07	-1155.4	-1155.65								4.34382	3.76615	3.44158	3.24987		5.51172	4.89763	4.71038	4.63387		5.56172	4.94763	4.76038	4.68387		248	0.000112583	0.000134952			0.000404026	0.000504092
6	-1156.9	298.457	296.348	3.35368	5.41738	5.50338		-1153.93	-1155.07	-1155.4	-1155.65								2.57724	3.28977	3.64194	4.13813		4.54113	5.21724	5.70675	6.31813		4.62713	5.30324	5.79275	6.40413		6	6.5768e-06	8.30042e-06			2.36021e-05	3.10049e-05
4	-1156.9	298.462	296.356	3.4151	5.48379	5.57279		-1153.93	-1155.07	-1155.4	-1155.65								2.95996	3.49594	3.74585	4.1347		4.92886	5.42841	5.81566	6.3197		5.01786	5.51741	5.90466	6.4087		4	6.55935e-06	8.23908e-06			2.35395e-05	3.07758e-05
22	-1156.9	298.882	296.786	3.53452	6.02322	6.12222		-1153.93	-1155.07	-1155.4	-1155.65								2.5623	3.29405	3.50777	3.8111		4.9512	5.64652	5.99758	6.4161		5.0502	5.74552	6.09658	6.5151		22	5.57522e-06	6.9338e-06			2.00077e-05	2.59001e-05
242	-1156.9	297.916	295.777	3.81414	5.33683	5.39283		-1153.93	-1155.07	-1155.4	-1155.65								4.52123	4.35808	4.20887	4.18065		5.94413	5.74455	5.73267	5.81965		6.00013	5.80055	5.78867	5.87565		242	1.52432e-05	1.95504e-05			5.4703e-05	7.30276e-05
21	-1156.9	297.911	295.78	4.1556	5.67329	5.73729		-1153.93	-1155.07	-1155.4	-1155.65								3.47579	3.93665	4.19915	4.61905		4.89368	5.31812	5.71795	6.25305		4.95768	5.38212	5.78195	6.31705		21	7.33966e-06	9.55885e-06			2.63398e-05	3.57056e-05
219	-1156.9	297.27	295.105	4.16041	5.03711	5.06711		-1153.93	-1155.07	-1155.4	-1155.65								4.69748	4.67521	4.58687	4.61596		5.47438	5.41568	5.46467	5.60896		5.50438	5.44568	5.49467	5.63896		219	2.17456e-05	2.86938e-05			7.80383e-05	0.000107181
77	-1156.9	296.436	294.25	4.19771	4.2404	4.2494		-1153.93	-1155.07	-1155.4	-1155.65								3.71523	4.14001	4.19313	4.33336		3.65812	4.04648	4.23694	4.49236		3.66712	4.05548	4.24594	4.50136		77	0.000142924	0.000181412			0.000512908	0.000677634
101	-1156.9	296.175	293.979	4.2315	4.01319	4.01219		-1153.93	-1155.07	-1155.4	-1155.65								4.04576	4.34344	4.32432	4.38917		3.72765	3.98891	4.10713	4.28717		3.72665	3.98791	4.10613	4.28617		101	0.000202012	0.000257136			0.000724957	0.000960492
116	-1156.9	296.47	294.287	4.24641	4.3231	4.3351		-1153.93	-1155.07	-1155.4	-1155.65								3.6745	4.1821	4.2512	4.39802		3.6514	4.12257	4.329	4.59102		3.6634	4.13457	4.341	4.60302		116	0.000121018	0.000153849			0.000434297	0.00057468
169	-1156.9	296.391	294.201	4.291	4.2887	4.2937		-1153.93	-1155.07	-1155.4	-1155.65								3.913	4.41885	4.55856	4.80228		3.8109	4.28032	4.55737	4.91628		3.8159	4.28532	4.56237	4.92128		169	6.99282e-05	9.1842e-05			0.000250951	0.000343061
170	-1156.9	296.549	294.365	4.3038	4.4595	4.4705		-1153.93	-1155.07	-1155.4	-1155.65								3.95051	4.51029	4.63034	4.83723		4.00641	4.52976	4.78714	5.10923		4.01741	4.54076	4.79814	5.12023		170	5.05062e-05	6.65238e-05			0.000181251	0.000248489
100	-1156.9	295.846	293.638	4.30985	3.76255	3.74955		-1153.93	-1155.07	-1155.4	-1155.65								4.0244	4.24396	4.31835	4.52545		3.3773	3.56043	3.77216	4.09445		3.3643	3.54743	3.75916	4.08145		100	0.000279584	0.000358333			0.00100334	0.0013385
122	-1156.9	295.884	293.68	4.32138	3.81208	3.80308		-1153.93	-1155.07	-1155.4	-1155.65								3.84349	4.16398	4.17585	4.27887		3.23439	3.51845	3.66766	3.88587		3.22539	3.50945	3.65866	3.87687		122	0.000397437	0.000499247			0.00142628	0.00186486
177	-1156.9	296.663	294.483	4.3328	4.6025	4.6175		-1153.93	-1155.07	-1155.4	-1155.65								4.2347	4.67378	4.67986	4.75313		4.4046	4.80725	4.95067	5.13913		4.4196	4.82225	4.96567	5.15413		177	4.80231e-05	6.29671e-05			0.00017234	0.000235204
214	-1156.9	296.146	293.938	4.33898	4.09168	4.07868		-1153.93	-1155.07	-1155.4	-1155.65								5.61435	4.93044	4.64007	4.51469		5.26725	4.54691	4.39387	4.38369		5.25425	4.53391	4.38087	4.37069		214	0.000171668	0.000224212			0.000616064	0.00083751
178	-1156.9	296.28	294.089	4.39063	4.27732	4.28132		-1153.93	-1155.07	-1155.4	-1155.65								4.337	4.57358	4.67418	4.91398		4.1239	4.32405	4.56199	4.91698		4.1279	4.32805	4.56599	4.92098		178	6.98451e-05	9.18858e-05			0.000250652	0.000343225
139	-1156.9	295.494	293.271	4.44997	3.55066	3.52266		-1153.93	-1155.07	-1155.4	-1155.65								3.34151	3.97776	3.97167	3.99201		2.34241	2.94223	3.07348	3.20901		2.31441	2.91423	3.04548	3.18101		139	0.0012444	0.00154243			0.00446576	0.0057615
233	-1156.9	298.178	296.048	4.4671	6.25179	6.31679		-1153.93	-1155.07	-1155.4	-1155.65								6.3679	5.55114	5.31419	5.28632		8.0528	7.19961	7.09999	7.18732		8.1178	7.26461	7.16499	7.25232		233	1.51868e-06	2.09877e-06			5.45007e-06	7.83962e-06
144	-1156.9	295.448	293.224	4.5242	3.57889	3.54989		-1153.93	-1155.07	-1155.4	-1155.65								3.74874	4.18442	4.17375	4.22474		2.70364	3.10289	3.22956	3.39574		2.67464	3.07389	3.20056	3.36674		144	0.000908263	0.00114144			0.00325947	0.00426366
142	-1156.9	294.819	292.576	4.5431	2.96879	2.92079		-1153.93	-1155.07	-1155.4	-1155.65								3.82966	4.13387	4.07027	4.07309		2.15556	2.42334	2.49707	2.61509		2.10756	2.37534	2.44907	2.56709		142	0.00338779	0.00417266			0.0121577	0.0155863
182	-1156.9	295.789	293.573	4.87418	4.26987	4.24887		-1153.93	-1155.07	-1155.4	-1155.65								3.88446	4.61544	4.6292	4.65923		3.18036	3.87491	4.02601	4.17123		3.15936	3.85391	4.00501	4.15023		182	0.000245631	0.000320527			0.000881493	0.00119728
183	-1156.9	295.721	293.501	4.90321	4.2309	4.2059		-1153.93	-1155.07	-1155.4	-1155.65								4.16839	4.72709	4.66727	4.6284		3.39629	3.91856	3.99607	4.0724		3.37129	3.89356	3.97107	4.0474		183	0.000290177	0.00037867			0.00104136	0.00141446
35	-1156.9	299.072	296.99	4.96597	7.64467	7.75767		-1153.93	-1155.07	-1155.4	-1155.65								4.32353	5.19808	5.75753	6.50732		6.90243	7.74055	8.43733	9.30232		7.01543	7.85355	8.55033	9.41532		35	4.29097e-08	6.29782e-08			1.5399e-07	2.35245e-07
13	-1156.9	299.039	296.957	5.10702	7.75272	7.86572		-1153.93	-1155.07	-1155.4	-1155.65								4.60053	5.45012	5.73701	6.11868		7.14643	7.9596	8.38381	8.88068		7.25943	8.0726	8.49681	8.99368		13	8.73657e-08	1.24746e-07			3.13528e-07	4.65971e-07
195	-1156.9	298.277	296.156	5.35551	7.23921	7.31321		-1153.93	-1155.07	-1155.4	-1155.65								6.46367	6.18228	5.98382	5.91003		8.24756	7.92975	7.86863	7.91003		8.32156	8.00375	7.94263	7.98403		195	4.48941e-07	6.40958e-07			1.61111e-06	2.3942e-06
218	-1156.9	298.414	296.293	5.75798	7.77868	7.85268		-1153.93	-1155.07	-1155.4	-1155.65								4.72451	5.06548	5.10032	5.23097		6.64541	6.94995	7.12213	7.36797		6.71941	7.02395	7.19613	7.44197		218	1.11986e-06	1.54328e-06			4.01884e-06	5.76469e-06
190	-1156.89	300.766	298.741	6.2316	10.6043	10.7743		-1153.93	-1155.07	-1155.4	-1155.65								6.35773	6.32985	6.70721	7.37415		10.6306	10.5663	11.081	11.8631		10.8006	10.7363	11.251	12.0331		190	5.7167e-10	9.04093e-10			2.05155e-09	3.3771e-09
43	-1156.89	298.104	295.989	6.65426	8.36496	8.44496		-1153.93	-1155.07	-1155.4	-1155.65								5.56958	6.13672	6.69092	7.49014		7.18048	7.71119	8.40273	9.31714		7.26048	7.79119	8.48273	9.39714		43	4.18504e-08	6.48615e-08			1.50188e-07	2.4228e-07
24	-1156.89	297.424	295.275	6.73647	7.76716	7.81316		-1153.93	-1155.07	-1155.4	-1155.65								4.83153	6.07407	6.48256	6.95818		5.76243	6.96854	7.51437	8.10518		5.80843	7.01454	7.56037	8.15118		24	3.23052e-07	4.88827e-07			1.15933e-06	1.82594e-06
192	-1156.89	299.773	297.712	6.75045	10.1301	10.2641		-1153.93	-1155.06	-1155.4	-1155.65								7.02894	7.03481	7.28175	7.76414		10.3088	10.2783	10.6626	11.2601		10.4428	10.4123	10.7966	11.3941		192	1.58035e-09	2.5473e-09			5.67139e-09	9.51503e-09
45	-1156.89	298.17	296.054	6.813	8.58969	8.66869		-1153.93	-1155.07	-1155.4	-1155.65								5.70444	6.31806	6.85107	7.61274		7.38133	7.95853	8.62888	9.50574		7.46033	8.03753	8.70788	9.58474		45	3.04495e-08	4.78537e-08			1.09274e-07	1.7875e-07
17	-1156.89	296.831	294.668	6.91056	7.34826	7.38026		-1153.93	-1155.06	-1155.4	-1155.65								5.25741	6.59692	6.98999	7.42667		5.59531	6.8984	7.4288	7.98067		5.62731	6.9304	7.4608	8.01267		17	3.98528e-07	6.11884e-07			1.43019e-06	2.2856e-06
15	-1156.89	296.814	294.641	6.91281	7.3335	7.3555		-1153.93	-1155.07	-1155.4	-1155.65								5.35287	6.45323	6.76662	7.13838		5.67377	6.7377	7.18842	7.67538		5.69577	6.7597	7.21042	7.69738		15	6.66866e-07	1.02009e-06			2.39318e-06	3.81039e-06
221	-1156.89	297.876	295.741	7.00126	8.48395	8.54395		-1153.92	-1155.06	-1155.4	-1155.65								8.2101	7.80196	7.70443	7.792		9.593	9.14843	9.18824	9.391		9.653	9.20843	9.24824	9.451		221	3.69496e-08	5.94387e-08			1.32601e-07	2.22024e-07
222	-1156.89	297.73	295.587	7.02135	8.35805	8.41005		-1153.92	-1155.06	-1155.4	-1155.65								8.10248	7.81027	7.60616	7.52663		9.33938	9.01074	8.94396	8.97963		9.39138	9.06274	8.99596	9.03163		222	7.39395e-08	1.17304e-07			2.65346e-07	4.3817e-07
86	-1156.89	296.645	294.468	7.28345	7.53514	7.55314		-1153.93	-1155.07	-1155.4	-1155.65								5.34476	6.34312	6.73769	7.23923		5.49666	6.45859	6.9905	7.60723		5.51466	6.47659	7.0085	7.62523		86	7.48078e-07	1.14665e-06			2.68462e-06	4.28314e-06
53	-1156.89	296.793	294.616	7.36078	7.76047	7.77847		-1153.93	-1155.06	-1155.4	-1155.65								5.69505	6.59938	6.91261	7.32025		5.99494	6.86285	7.31342	7.83625		6.01294	6.88085	7.33142	7.85425		53	5.0842e-07	7.91038e-07			1.82456e-06	2.9548e-06
138	-1156.89	297.977	295.847	7.46875	9.05245	9.11745		-1153.93	-1155.06	-1155.4	-1155.65								6.38904	7.30623	7.6439	8.0826		7.87294	8.7537	9.22871	9.7826		7.93794	8.8187	9.29371	9.8476		138	1.90909e-08	3.12509e-08			6.85113e-08	1.16733e-07
206	-1156.89	299.247	297.165	7.47831	10.332	10.445		-1153.92	-1155.06	-1155.4	-1155.64								7.81083	7.81638	8.07302	8.56874		10.5647	10.5338	10.9278	11.5387		10.6777	10.6468	11.0408	11.6517		206	9.87933e-10	1.67777e-09			3.54538e-09	6.26703e-09
127	-1156.89	298.011	295.881	7.5233	9.141	9.206		-1153.93	-1155.06	-1155.4	-1155.65								6.74783	7.55771	7.79232	8.10985		8.26572	9.03918	9.41113	9.84385		8.33072	9.10418	9.47613	9.90885		127	1.72176e-08	2.82972e-08			6.17885e-08	1.057e-07
71	-1156.89	295.712	293.501	7.75879	7.07748	7.06148		-1153.93	-1155.06	-1155.4	-1155.65								5.84332	6.86638	7.18663	7.582		5.06222	6.04885	6.50644	7.017		5.04622	6.03285	6.49044	7.001		71	2.02393e-06	3.15423e-06			7.26327e-06	1.17821e-05
111	-1156.89	296.197	294.002	7.84214	7.64583	7.64583		-1153.93	-1155.06	-1155.4	-1155.65								6.18489	6.99047	7.28071	7.67508		5.88879	6.65794	7.08552	7.59508		5.88879	6.65794	7.08552	7.59508		111	7.63557e-07	1.20408e-06			2.74017e-06	4.49764e-06
202	-1156.89	299.228	297.146	7.8885	10.7232	10.8362		-1153.92	-1155.06	-1155.4	-1155.64								7.67599	7.78562	8.0522	8.54234		10.4109	10.4841	10.888	11.4933		10.5239	10.5971	11.001	11.6063		202	1.06652e-09	1.80588e-09			3.82743e-09	6.74558e-09
54	-1156.89	296.029	293.826	7.97613	7.61183	7.60383		-1153.93	-1155.06	-1155.4	-1155.65								6.4613	7.33259	7.63666	8.03785		5.9972	6.83206	7.27347	7.78985		5.9892	6.82406	7.26547	7.78185		54	5.49806e-07	8.89555e-07			1.97308e-06	3.32279e-06
165	-1156.89	295.852	293.642	8.06129	7.51999	7.50499
148	-1156.89	296.398	294.208	8.14371	8.1484	8.1534
91	-1156.89	294.785	292.543	8.16997	6.56167	6.51467
247	-1156.89	296.689	294.508	8.18101	8.4767	8.4907
130	-1156.89	296.691	294.514	8.20634	8.50403	8.52203
166	-1156.89	297.666	295.528	8.20895	9.48165	9.53865
249	-1156.89	296.406	294.212	8.21509	8.22779	8.22879
84	-1156.89	295.396	293.17	8.4215	7.42419	7.39319
244	-1156.89	295.268	293.037	8.4974	7.37209	7.33609
159	-1156.89	296.184	293.988	8.5049	8.29559	8.29459
155	-1156.89	297.405	295.256	8.52934	9.54103	9.58703
251	-1156.89	295.311	293.079	8.57352	7.49121	7.45421
152	-1156.89	295.834	293.623	8.72743	8.16812	8.15212
153	-1156.89	296.343	294.153	8.76743	8.71712	8.72212
208	-1156.89	300.222	298.183	8.86534	12.694	12.85
210	-1156.89	299.843	297.789	9.43955	12.8892	13.0302
204	-1156.89	297.279	295.11	10.3085	11.1942	11.2202
203	-1156.89	296.431	294.232	10.3475	10.3852	10.3812
201	-1156.89	298.575	296.467	10.3825	12.5642	12.6512
205	-1156.89	296.836	294.646	10.4319	10.8746	10.8796
211	-1156.89	295.866	293.642	10.6912	10.1639	10.1349
241	-1156.89	297.883	295.745	10.7524	12.2421	12.2991
212	-1156.89	296.09	293.873	10.7524	10.4491	10.4271
245	-1156.89	297.051	294.883	10.9347	11.5924	11.6194
250	-1156.89	297.505	295.354	11.1748	12.2865	12.3305
[truncated: 16 more columns]

## Sheet: 6
Fentanyl Derivatives 25-34																				1H= 4.359 744 722 2071(85) x 10-18 J						E234 = (1/1320)(243ED-2048ET+3125EQ)
																				Hartree	4.36e-18			Hartree to kcal/mol		E34 = -(1/369)*(256ET-625EQ)
Fentanyl Derivative #6																				Nav	6.02e+23	628		627.51		E23 = -(1/175)*(81ED-256ET)												RT	0.593019	0.616887
/home/liyahreed/fentanyl/6_Fentanyl/QM/wb97xd-ultrafine/								/home/liyahreed/fentanyl/6_Fentanyl/QM/wb97xd-ultrafine/dlpno																	DLPNO-CCSD(T)/CBS//wb97xd/6-31++G**													Sum	2.96638	3.15308
	wB97X-D							DLPNO-CCSD(T)//wB97X-D					DLPNO-CCSD(T)/haug-cc-pVnZ//wB97X-D						DLPNO-CCSD(T)/cc-pVNZ//wB97X-D ∆Eel					∆G (298.15 K)					∆G (310.15 K)					Boltzmann Populations					e-(∆G/RT)			Stabilization G			DLPNO-CCSD(T)/haug-cc-pVnZ//wB97X-D ∆Eel
Structure	Electronic Energy	G (298.15)	G (310.15)	∆Eel (kcal/mol)	∆G 298.15 (kcal/mol)	∆G (310.15)		cc-pVDZ	cc-pVTZ	cc-pVQZ	DTQ		haug-cc-pVDZ	haug-cc-pVTZ	haug-cc-pVQZ	haug-cc-pV5Z	HA DTQ		D	T	Q	DTQ		D	T	Q	DTQ		D	T	Q	DTQ		Structure	298 K	310 K			298 K	310 K		298 K	310 K		D	T	Q	DTQ
66	-1190.35	254.329	252.233	0	0	0		-1187.36	-1188.52	-1188.87	-1189.12		-1187.56	-1188.6	-1188.9		-1189.11		0.877576	0.0946036	0.14199	0.427666		1.07358	0.290604	0.14599	0.431666		1.08158	0.298604	0.15099	0.436666		66	0.162796	0.15626	x - 2		0.482916	0.4927		-0.644815	-0.708421		0.0500716	0.0711314	0.234327	0.453607
68	-1190.35	254.325	252.224	0.0692935	0.0652935	0.0602935		-1187.36	-1188.52	-1188.87	-1189.12		-1187.56	-1188.6	-1188.9		-1189.11		0.733293	0.136468	0	0		0.925293	0.328468	0	0		0.928293	0.331468	0	0		68	0.337111	0.31715	x - 1		1	1					0	0	0	0
10	-1190.34	254.133	252.029	0.982173	0.786173	0.778173		-1187.37	-1188.52	-1188.87	-1189.12		-1187.56	-1188.6	-1188.9		-1189.11		0	0	0.244802	0.656291		0	0	0.0528021	0.464291		0	0	0.0498021	0.461291		10	0.154082	0.150145	x - 3		0.457066	0.47342					0.0706697	0.175151	0.358151	0.589154
100	-1190.34	254.456	252.362	1.6862	1.8132	1.8152		-1187.36	-1188.52	-1188.86	-1189.12								2.50402	1.76548	1.82127	2.11026		2.82702	2.08848	1.95227	2.24126		2.83702	2.09848	1.95927	2.24826		100	0.00769838	0.00828838	x - 15		0.0228363	0.0261339
107	-1190.34	253.894	251.778	1.76123	1.32623	1.30623		-1187.36	-1188.52	-1188.86	-1189.12								2.76645	2.02907	1.98574	2.13897		2.52745	1.79007	1.55474	1.70797		2.51545	1.77807	1.53974	1.69297		107	0.0189214	0.0203892	x - 8		0.056128	0.0642888
134	-1190.34	255.286	253.217	1.85533	2.81233	2.83933		-1187.36	-1188.52	-1188.86	-1189.12								3.08848	2.45326	2.47095	2.68881		4.24148	3.60626	3.43195	3.64981		4.27648	3.64126	3.46395	3.68181		134	0.000715903	0.0008114			0.00212364	0.00255841
131	-1190.34	255.209	253.136	1.88061	2.76061	2.78361		-1187.36	-1188.52	-1188.86	-1189.12								2.84126	2.28179	2.24575	2.37619		3.91726	3.35779	3.12975	3.26019		3.94826	3.38879	3.15775	3.28819		131	0.00138097	0.00153583			0.0040965	0.0048426
122	-1190.34	253.546	251.411	1.88272	1.09972	1.06072		-1187.36	-1188.52	-1188.86	-1189.12		-1187.55	-1188.59	-1188.89		-1189.11		2.412	1.70546	1.71029	1.92371		1.825	1.11846	0.931293	1.14471		1.794	1.08746	0.897293	1.11071		122	0.0489163	0.0523983	x - 6		0.145104	0.165216					2.01915	1.89245	1.80799	1.71582
123	-1190.34	253.578	251.447	1.91959	1.16859	1.13359		-1187.36	-1188.52	-1188.86	-1189.12		-1187.55	-1188.6	-1188.89		-1189.11		2.283	1.70737	1.60023	1.63642		1.728	1.15237	0.853227	0.889425		1.701	1.12537	0.823227	0.859425		123	0.0752328	0.0787446	x - 4		0.223169	0.248288					2.04175	1.80057	1.67384	1.54494
43	-1190.34	254.046	251.94	2.35476	2.07176	2.06176		-1187.36	-1188.52	-1188.86	-1189.12								2.43756	2.18548	2.13685	2.19348		2.35056	2.09848	1.85785	1.91448		2.34856	2.09648	1.85285	1.90948		43	0.013357	0.0143538	x - 10		0.039622	0.0452589
138	-1190.34	253.818	251.692	2.48019	1.96919	1.93919		-1187.36	-1188.52	-1188.86	-1189.12								3.06447	2.59074	2.51684	2.57973		2.74947	2.27574	2.00984	2.07273		2.72747	2.25374	1.98484	2.04773		138	0.0102287	0.0114721	x - 11		0.0303421	0.0361724
31	-1190.34	254.103	251.998	2.65816	2.43216	2.42316		-1187.36	-1188.52	-1188.86	-1189.12								1.79605	1.87387	2.03018	2.30633		1.76605	1.84387	1.80818	2.08433		1.76505	1.84287	1.80418	2.08033		31	0.0100306	0.0108816	x - 12		0.0297546	0.0343107
33	-1190.34	254.389	252.291	2.685	2.745	2.743		-1187.36	-1188.52	-1188.86	-1189.12								1.76851	1.77136	1.95307	2.27776		2.02451	2.02736	2.01707	2.34176		2.03051	2.03336	2.02007	2.34476		33	0.00649823	0.00708809	x - 17		0.0192762	0.0223493
46	-1190.34	253.51	251.379	2.87046	2.05146	2.01646		-1187.36	-1188.52	-1188.86	-1189.12								1.68191	1.8271	1.94492	2.15605		1.05891	1.2041	1.12992	1.34105		1.03191	1.1771	1.09992	1.31105		46	0.0351289	0.0378683	x - 7		0.104206	0.119402
119	-1190.34	253.993	251.878	2.91717	2.58117	2.56217		-1187.36	-1188.52	-1188.86	-1189.12								3.14812	2.77583	2.73192	2.81714		3.00812	2.63583	2.39992	2.48514		2.99712	2.62483	2.38592	2.47114		119	0.00510258	0.00577503	x - 19		0.0151362	0.0182092
120	-1190.34	253.683	251.558	2.92803	2.28203	2.25303		-1187.36	-1188.52	-1188.86	-1189.12								3.17806	2.84798	2.76023	2.77776		2.72806	2.39798	2.11823	2.13576		2.70706	2.37698	2.09423	2.11176		120	0.00919732	0.0103411	x - 13		0.0272828	0.0326063
6	-1190.34	254.359	252.265	3.00115	3.03115	3.03315		-1187.36	-1188.52	-1188.86	-1189.12								1.54764	1.75654	1.93333	2.21335		1.77364	1.98254	1.96733	2.24735		1.78364	1.99254	1.97433	2.25435		6	0.00761968	0.0082069	x - 16		0.0226029	0.0258771
7	-1190.34	253.032	250.884	3.01684	1.71984	1.66784		-1187.36	-1188.52	-1188.86	-1189.12		-1187.55	-1188.59	-1188.89		-1189.11		1.45188	1.71989	1.95919	2.3138		0.350883	0.618892	0.666186	1.0208		0.306883	0.574892	0.619186	0.973805		7	0.0602826	0.0654179	x - 5		0.178821	0.206268					2.0047	2.01185	2.00815	2.00178
157	-1190.34	255.586	253.529	3.59656	4.85356	4.89256		-1187.36	-1188.52	-1188.86	-1189.12								4.42266	4.05373	4.10165	4.31182		5.87566	5.50673	5.36265	5.57282		5.92266	5.55373	5.40665	5.61682		157	2.79606e-05	3.52345e-05			8.29419e-05	0.000111097
38	-1190.34	256.918	254.912	3.63225	6.22125	6.31125		-1187.36	-1188.52	-1188.86	-1189.12								2.59334	2.13017	2.69287	3.62433		5.37834	4.91517	5.28587	6.21733		5.47634	5.01317	5.38087	6.31233		38	9.43063e-06	1.14109e-05			2.79748e-05	3.59795e-05
64	-1190.34	254.467	252.368	3.6363	3.7743	3.7713		-1187.36	-1188.52	-1188.86	-1189.12								3.52726	3.42536	3.63677	4.02135		3.86126	3.75936	3.77877	4.16335		3.86626	3.76436	3.78077	4.16535		64	0.000301136	0.000370523			0.000893283	0.00116829
76	-1190.34	253.953	251.844	3.99384	3.61784	3.60484		-1187.36	-1188.52	-1188.86	-1189.12								4.12534	3.7133	3.71402	3.8676		3.94534	3.5333	3.34202	3.4956		3.94034	3.5283	3.33402	3.4876		76	0.000928506	0.00111162			0.0027543	0.00350503
150	-1190.34	256.823	254.81	4.04007	6.53407	6.61707		-1187.36	-1188.52	-1188.86	-1189.12								4.35204	4.10514	4.40782	4.94392		7.04204	6.79514	6.90582	7.44192		7.13304	6.88614	6.99382	7.52992		150	1.19597e-06	1.58536e-06			3.5477e-06	4.99876e-06
103	-1190.34	254.586	252.494	4.0442	4.3012	4.3052		-1187.36	-1188.52	-1188.86	-1189.12								4.41298	4.16431	4.22282	4.42535		4.86598	4.61731	4.48382	4.68635		4.87798	4.62931	4.49282	4.69535		103	0.000124667	0.000156926			0.000369809	0.0004948
85	-1190.34	253.585	251.458	4.04936	3.30536	3.27436		-1187.36	-1188.52	-1188.86	-1189.12								4.1712	3.8151	3.87157	4.09108		3.6232	3.2671	3.13157	3.35108		3.6002	3.2441	3.10557	3.32508		85	0.00118475	0.00144669			0.00351442	0.00456154
109	-1190.34	254.25	252.148	4.06222	3.98322	3.97722		-1187.36	-1188.52	-1188.86	-1189.12								4.1732	4.00446	4.13083	4.41144		4.2902	4.12146	4.05583	4.33644		4.2922	4.12346	4.05483	4.33544		109	0.000224906	0.000281236			0.000667159	0.000886761
96	-1190.34	252.436	250.268	4.20142	2.30842	2.23642		-1187.36	-1188.52	-1188.86	-1189.12								3.80631	3.57082	3.60639	3.77511		2.10931	1.87382	1.71739	1.88611		2.04531	1.80982	1.65039	1.81911		96	0.0140116	0.0166185	x - 9		0.0415638	0.0523995
2	-1190.34	256.037	254.006	4.23601	5.94401	6.00901		-1187.36	-1188.52	-1188.86	-1189.12								2.52955	2.83421	3.29342	3.94201		4.43355	4.73821	5.00542	5.65401		4.50655	4.81121	5.07542	5.72401		2	2.43831e-05	2.96146e-05			7.23295e-05	9.33774e-05
1	-1190.34	255.899	253.86	4.42001	5.99001	6.04701		-1187.36	-1188.52	-1188.86	-1189.12								2.60962	2.89275	3.49659	4.34691		4.37562	4.65875	5.07059	5.92091		4.44062	4.72375	5.13259	5.98291		1	1.55462e-05	1.94642e-05			4.6116e-05	6.13724e-05
147	-1190.34	254.297	252.193	4.50349	4.47149	4.46349		-1187.36	-1188.52	-1188.86	-1189.12								4.9609	4.5186	4.56204	4.77962		5.1249	4.6826	4.53404	4.75162		5.1249	4.6826	4.53104	4.74862		147	0.000111674	0.000143943			0.000331266	0.000453865
145	-1190.34	254.426	252.327	4.53097	4.62797	4.62497		-1187.36	-1188.52	-1188.86	-1189.12								4.94408	4.47523	4.5524	4.82096		5.23708	4.76823	4.6534	4.92196		5.24208	4.77323	4.6554	4.92396		145	8.37915e-05	0.00010833			0.000248558	0.000341573
144	-1190.34	254.327	252.223	4.53496	4.53296	4.52496		-1187.36	-1188.52	-1188.86	-1189.12								4.87329	4.49634	4.65021	5.00675		5.06729	4.69034	4.65221	5.00875		5.06729	4.69034	4.64921	5.00575		144	7.23838e-05	9.48787e-05			0.000214718	0.00029916
121	-1190.34	255.069	252.994	4.59244	5.33244	5.35344		-1187.36	-1188.52	-1188.86	-1189.12								3.63366	3.8958	4.17056	4.57474		4.56966	4.8318	4.91456	5.31874		4.59866	4.8608	4.94056	5.34474		121	4.29159e-05	5.47663e-05			0.000127305	0.000172683
17	-1190.34	253.792	251.678	4.60296	4.06596	4.04796		-1187.36	-1188.52	-1188.86	-1189.12								3.31762	3.49737	3.71576	4.05804		2.97662	3.15637	3.18276	3.52504		2.96662	3.14637	3.16976	3.51204		17	0.000883542	0.00106845			0.00262092	0.00336891
49	-1190.34	254.418	252.324	4.61058	4.69958	4.70158		-1187.36	-1188.52	-1188.86	-1189.12								3.5027	3.74678	4.05926	4.51836		3.7877	4.03178	4.15226	4.61136		3.7977	4.04178	4.15926	4.61836		49	0.00014147	0.000177784			0.000419654	0.000560566
23	-1190.34	253.077	250.935	4.65378	3.40178	3.35578		-1187.36	-1188.52	-1188.86	-1189.12								3.27679	3.43819	3.66503	4.02224		2.22079	2.38219	2.41703	2.77424		2.18279	2.34419	2.37603	2.73324		23	0.0031338	0.00377603			0.00929604	0.0119061
41	-1190.34	252.736	250.576	4.7587	3.1657	3.1017		-1187.36	-1188.52	-1188.86	-1189.12								2.96967	3.17257	3.44578	3.85876		1.57267	1.77557	1.85678	2.26976		1.51667	1.71957	1.79778	2.21076		41	0.00733709	0.00880777	x - 14		0.0217646	0.0277716
153	-1190.34	253.391	251.251	4.7626	3.8246	3.7806		-1187.36	-1188.52	-1188.86	-1189.12								4.684	4.3417	4.41625	4.65796		3.942	3.5997	3.48225	3.72396		3.906	3.5637	3.44325	3.68496		153	0.000631754	0.000807263			0.00187402	0.00254537
112	-1190.34	252.999	250.852	4.79864	3.46864	3.41764		-1187.36	-1188.52	-1188.86	-1189.12								3.0736	3.32073	3.51701	3.81665		1.9396	2.18673	2.19101	2.49065		1.8966	2.14373	2.14501	2.44465		112	0.00505538	0.00602842	x - 18		0.0149962	0.0190081
118	-1190.34	255.736	253.688	4.88186	6.28886	6.33686		-1187.36	-1188.52	-1188.86	-1189.12								3.60156	3.56156	3.94375	4.55048		5.20456	5.16456	5.35475	5.96148		5.26056	5.22056	5.40775	6.01448		118	1.45182e-05	1.84932e-05			4.30665e-05	5.83105e-05
136	-1190.34	255.52	253.456	4.88558	6.07658	6.10858		-1187.36	-1188.52	-1188.86	-1189.12								4.6981	4.66166	4.77382	5.01065		6.0851	6.04866	5.96882	6.20565		6.1251	6.08866	6.00582	6.24265		136	9.61827e-06	1.27755e-05			2.85315e-05	4.02822e-05
125	-1190.34	252.855	250.702	5.29022	3.81622	3.75922		-1187.36	-1188.52	-1188.86	-1189.12								3.77745	4.04526	4.34281	4.77714		2.49945	2.76726	2.87281	3.30714		2.45045	2.71826	2.82081	3.25514		125	0.00127588	0.00162038			0.00378474	0.0051092
44	-1190.34	255.5	253.449	5.29594	6.46694	6.51194		-1187.36	-1188.52	-1188.86	-1189.12								2.89455	3.43586	3.93991	4.60626		4.26155	4.80286	5.11491	5.78126		4.31455	4.85586	5.16491	5.83126		44	1.96742e-05	2.48886e-05			5.83611e-05	7.84757e-05
67	-1190.34	254.775	252.691	5.50205	5.94805	5.96005		-1187.36	-1188.52	-1188.86	-1189.12								4.19067	4.32624	4.84979	5.61749		4.83267	4.96824	5.29979	6.06749		4.85267	4.98824	5.31679	6.08449		67	1.21416e-05	1.65091e-05			3.60167e-05	5.20546e-05
12	-1190.34	256.597	254.58	5.61159	7.87959	7.95859		-1187.36	-1188.52	-1188.86	-1189.12								3.65738	4.11052	4.62095	5.31223		6.12138	6.57452	6.89295	7.58423		6.20838	6.66152	6.97695	7.66823		12	9.40804e-07	1.26693e-06			2.79078e-06	3.99475e-06
11	-1190.34	255.668	253.62	6.07698	7.41598	7.46398		-1187.36	-1188.52	-1188.86	-1189.12								4.34113	4.56443	5.13205	5.94384		5.87613	6.09943	6.47505	7.28684		5.93213	6.15543	6.52805	7.33984		11	1.55342e-06	2.15746e-06			4.60804e-06	6.80264e-06
149	-1190.34	254.776	252.687	6.17944	6.62644	6.63344		-1187.36	-1188.51	-1188.86	-1189.11								6.1155	6.03839	6.2449	6.61823		6.7585	6.68139	6.6959	7.06923		6.7735	6.69639	6.7079	7.08123		149	2.24213e-06	3.28104e-06			6.65101e-06	1.03454e-05
75	-1190.34	256.652	254.644	6.20845	8.53145	8.61945		-1187.36	-1188.51	-1188.86	-1189.11								4.39932	5.00592	5.76269	6.76259		6.91832	7.52492	8.08969	9.08959		7.01432	7.62092	8.18269	9.18259		75	7.43116e-08	1.088e-07			2.20437e-07	3.43056e-07
152	-1190.34	254.863	252.781	6.23688	6.77088	6.78488		-1187.36	-1188.51	-1188.86	-1189.11								6.09183	5.94715	6.19132	6.62858		6.82183	6.67715	6.72932	7.16658		6.84383	6.69915	6.74832	7.18558		152	1.90268e-06	2.77043e-06			5.64407e-06	8.73538e-06
9	-1190.34	256.688	254.681	6.52003	8.87903	8.96803		-1187.36	-1188.51	-1188.86	-1189.11								4.66336	5.06632	5.79001	6.78216		7.21836	7.62132	8.15301	9.14516		7.31536	7.71832	8.24701	9.23916		9	6.76639e-08	9.92661e-08			2.00717e-07	3.12994e-07
156	-1190.34	253.924	251.802	6.79754	6.39254	6.36654		-1187.36	-1188.51	-1188.86	-1189.11								6.26434	6.01588	6.26302	6.72345		6.05534	5.80688	5.86202	6.32245		6.03734	5.78888	5.84102	6.30145		156	7.8988e-06	1.16141e-05			2.34309e-05	3.66201e-05
87	-1190.33	254.699	252.619	7.32703	7.69703	7.71303		-1187.36	-1188.51	-1188.86	-1189.11								6.12753	6.34982	6.98063	7.87904		6.69353	6.91582	7.35463	8.25304		6.71753	6.93982	7.37563	8.27404		87	3.04578e-07	4.74522e-07			9.03493e-07	1.49621e-06
124	-1190.33	253.378	251.242	7.75748	6.80648	6.76648		-1187.35	-1188.51	-1188.86	-1189.11								6.69205	6.81595	7.11411	7.57576		5.93705	6.06095	6.16711	6.62876		5.90505	6.02895	6.13211	6.59376		124	4.71228e-06	7.23086e-06			1.39784e-05	2.27995e-05
115	-1190.33	255.226	253.156	7.82983	8.72683	8.75283		-1187.35	-1188.51	-1188.85	-1189.11								7.50823	7.66207	7.93039	8.34572		8.60123	8.75507	8.83139	9.24672		8.63523	8.78907	8.86239	9.27772		115	5.70143e-08	9.32519e-08			1.69126e-07	2.94031e-07
3	-1190.33	253.787	251.677	7.98366	7.44166	7.42766
128	-1190.33	253.387	251.255	8.1696	7.2276	7.1916
27	-1190.33	253.579	251.452	8.31551	7.56551	7.53451
42	-1190.33	255.336	253.272	8.42144	9.42844	9.46044
126	-1190.33	253.394	251.256	8.46746	7.53246	7.49046
129	-1190.33	255.16	253.087	8.49029	9.32129	9.34429
29	-1190.33	253.357	251.222	8.74638	7.77438	7.73538
148	-1190.33	254.278	252.174	8.76356	8.71256	8.70456
139	-1190.33	253.624	251.502	8.987	8.282	8.256
143	-1190.33	254.626	252.528	9.01851	9.31551	9.31351
53	-1190.33	253.576	251.446	9.0319	8.2789	8.2449
56	-1190.33	255.199	253.13	9.084	9.954	9.981
72	-1190.33	254.457	252.356	9.9852	10.1132	10.1082
62	-1190.33	253.583	251.449	10.1404	9.3944	9.3564
93	-1190.33	254.157	252.047	10.5018	10.3298	10.3158
94	-1190.33	254.285	252.182	10.5597	10.5157	10.5087
[truncated: 17 more columns]

## Sheet: 7
Fentanyl Derivatives 1-11																				1H= 4.359 744 722 2071(85) x 10-18 J						E234 = (1/1320)(243ED-2048ET+3125EQ)
																				Hartree	4.36e-18			Hartree to kcal/mol		E34 = -(1/369)*(256ET-625EQ)
Fentanyl Derivative #7																				Nav	6.02e+23	628		627.51		E23 = -(1/175)*(81ED-256ET)												RT	0.593019	0.616887
/home/liyahreed/fentanyl/7_Fentanyl/QM/wb97xd-ultrafine/									/home/liyahreed/fentanyl/7_Fentanyl/QM/wb97xd-ultrafine/dlpno																DLPNO-CCSD(T)/CBS//wb97xd/6-31++G**													Sum	4.68308	4.89043
	wB97X-D							DLPNO-CCSD(T)//wB97X-D					DLPNO-CCSD(T)/haug-cc-pVnZ//wB97X-D						DLPNO-CCSD(T)/cc-pVNZ//wB97X-D ∆Eel					∆G (298.15 K)					∆G (310.15 K)					Boltzmann Populations					e-(∆G/RT)			Stabilization G			DLPNO-CCSD(T)/haug-cc-pVnZ//wB97X-D ∆Eel
Structure	Electronic Energy	G (298.15)	G (310.15)	∆Eel (kcal/mol)	∆G 298.15 (kcal/mol)	∆G (310.15)		cc-pVDZ	cc-pVTZ	cc-pVQZ	DTQ		haug-cc-pVDZ	haug-cc-pVTZ	haug-cc-pVQZ	haug-cc-pV5Z	HA DTQ		D	T	Q	DTQ		D	T	Q	DTQ		D	T	Q	DTQ		Structure	298 K	310 K			298 K	310 K		298 K	310 K		D	T	Q	DTQ
64	-1192.79	282.617	280.461	0	0.222828	0.229828		-1189.78	-1190.95	-1191.3	-1191.56		-1189.98	-1191.03	-1191.33		-1191.55		0	0	0	0		0.196871	0.200119	0.248158	0.313249		0.205871	0.209119	0.257158	0.322249		64	0.12591	0.121279	x - 3		0.589649	0.593108		-0.915596	-0.979172		0	0	0	0
7	-1192.79	282.345	280.182	0.0491724	0	0		-1189.78	-1190.95	-1191.3	-1191.56		-1189.98	-1191.03	-1191.33		-1191.55		0.14809	0.0863012	0.0942126	0.116406		0.0729611	0.01442	0.0703701	0.157655		0.0749611	0.01642	0.0723701	0.159655		7	0.163686	0.157854	x - 2		0.766553	0.771972					0.248284	0.0945945	0.112025	0.164152
5	-1192.79	282.281	280.116	0.182133	0.0689602	0.0669602		-1189.78	-1190.95	-1191.3	-1191.56		-1189.98	-1191.03	-1191.33		-1191.55		0.139129	0.135881	0.0878425	0.022751		0	0	0	0		0	0	0	0		5	0.213535	0.204481	x - 1		1	1					0.198241	0.0990533	0.124346	0.177191
65	-1192.79	282.574	280.418	0.192369	0.372197	0.379197		-1189.78	-1190.95	-1191.3	-1191.56		-1189.98	-1191.03	-1191.33		-1191.55		0.307942	0.21479	0.158133	0.0978067		0.461813	0.371908	0.36329	0.368056		0.470813	0.380908	0.37229	0.377056		65	0.114795	0.110969	x - 4		0.537596	0.542687					0.458554	0.242354	0.171212	0.113732
159	-1192.79	283.175	281.037	0.343051	1.12388	1.14888		-1189.78	-1190.95	-1191.3	-1191.56								0.46848	0.214931	0.271759	0.396144		1.22335	0.97305	1.07792	1.26739		1.25035	1.00005	1.10492	1.29439		159	0.0251941	0.0250835	x - 12		0.117986	0.122669
158	-1192.79	282.98	280.836	0.498418	1.08425	1.10325		-1189.78	-1190.95	-1191.3	-1191.56								0.252531	0.219314	0.255531	0.31117		0.812402	0.782433	0.866689	0.987419		0.833402	0.803433	0.887689	1.00842		158	0.0403958	0.0398764	x - 7		0.189177	0.195013
16	-1192.79	282.728	280.574	0.52151	0.855338	0.864338		-1189.78	-1190.95	-1191.3	-1191.56		-1189.97	-1191.03	-1191.33		-1191.55		0.42831	0.319164	0.281674	0.250502		0.736181	0.630283	0.640832	0.67475		0.747181	0.641283	0.651832	0.68575		16	0.0684412	0.0672788	x - 5		0.320516	0.329022					0.632382	0.352993	0.372697	0.451074
23	-1192.79	283.528	281.41	1.46519	2.59901	2.64401		-1189.77	-1190.95	-1191.3	-1191.56								0.993694	1.21264	1.41912	1.66115		2.10157	2.32376	2.57828	2.8854		2.14857	2.37076	2.62528	2.9324		23	0.00164575	0.00176286			0.00770717	0.00862113
220	-1192.79	281.865	279.684	1.65597	1.12679	1.10879		-1189.77	-1190.95	-1191.3	-1191.56								1.76648	1.64549	1.66909	1.72364		1.21135	1.09361	1.16525	1.28489		1.19535	1.07761	1.14925	1.26889		220	0.0244616	0.0261422	x - 11		0.114556	0.127846
207	-1192.79	282.879	280.733	1.7906	2.27543	2.29243		-1189.77	-1190.95	-1191.3	-1191.56								1.97126	1.70028	1.7872	1.95594		2.43013	2.1624	2.29736	2.53119		2.44913	2.1814	2.31636	2.55019		207	0.00299063	0.00327561			0.0140054	0.0160192
58	-1192.79	282.352	280.188	1.8928	1.85063	1.84963		-1189.77	-1190.95	-1191.3	-1191.56								1.93825	1.80877	1.79868	1.80873		1.87012	1.74389	1.78184	1.85698		1.87112	1.74489	1.78284	1.85798		58	0.00932223	0.0100605	x - 15		0.0436568	0.0492
270	-1192.79	281.899	279.717	1.90771	1.41253	1.39353		-1189.77	-1190.95	-1191.3	-1191.56								1.5363	1.57165	1.54717	1.50718		1.01517	1.05377	1.07732	1.10243		0.998167	1.03677	1.06032	1.08543		270	0.0332743	0.0351965	x - 8		0.155826	0.172126
182	-1192.79	283.475	281.347	1.96366	3.04449	3.07949		-1189.77	-1190.95	-1191.3	-1191.55								2.26168	2.27435	2.33492	2.41542		3.31656	3.33247	3.44108	3.58667		3.35356	3.36947	3.47808	3.62367		182	0.000504418	0.000574852			0.00236223	0.00281127
183	-1192.79	283.218	281.079	1.99801	2.82183	2.84583		-1189.77	-1190.95	-1191.3	-1191.55								2.34326	2.37713	2.43696	2.51253		3.14113	3.17825	3.28611	3.42678		3.16713	3.20425	3.31211	3.45278		183	0.000660514	0.000758335			0.00309324	0.00370858
126	-1192.79	281.902	279.719	2.01859	1.52642	1.50642		-1189.77	-1190.95	-1191.3	-1191.56								1.57073	1.56581	1.56974	1.57602		1.05261	1.05093	1.1029	1.17427		1.03461	1.03293	1.0849	1.15627		126	0.0294779	0.0313781	x - 9		0.138047	0.153452
92	-1192.79	282.463	280.305	2.11147	2.1803	2.1853		-1189.77	-1190.95	-1191.3	-1191.55								2.05737	1.95232	2.02332	2.13974		2.10024	1.99844	2.11747	2.29899		2.10724	2.00544	2.12447	2.30599		92	0.00442397	0.00486644			0.0207178	0.023799
116	-1192.79	282.624	280.47	2.13732	2.36714	2.37614		-1189.77	-1190.95	-1191.3	-1191.55								2.1395	1.91774	1.98267	2.11228		2.34338	2.12486	2.23783	2.43253		2.35438	2.13586	2.24883	2.44353		116	0.00353196	0.00389388			0.0165405	0.0190427
132	-1192.79	282.016	279.841	2.16766	1.78948	1.77748		-1189.77	-1190.95	-1191.3	-1191.55								2.32615	2.07741	2.13119	2.2505		1.92202	1.67653	1.77834	1.96275		1.91202	1.66653	1.76834	1.95275		132	0.0077993	0.00862771	x - 16		0.0365248	0.0421932
306	-1192.79	282.995	280.855	2.21467	2.81549	2.83849		-1189.77	-1190.95	-1191.3	-1191.56								2.08241	1.91644	1.97088	2.07588		2.65728	2.49456	2.59704	2.76713		2.68228	2.51956	2.62204	2.79213		306	0.00200899	0.00221294			0.00940826	0.0108222
226	-1192.79	283.614	281.49	2.22406	3.44388	3.48288		-1189.77	-1190.95	-1191.3	-1191.55								2.53894	2.46164	2.59341	2.78782		3.73282	3.65876	3.83857	4.09807		3.77382	3.69976	3.87957	4.13907		226	0.000212945	0.000249291			0.000997238	0.00121914
348	-1192.79	282.145	279.968	2.28801	2.03884	2.02484		-1189.77	-1190.95	-1191.3	-1191.56								1.94684	1.83254	1.86859	1.93892		1.67171	1.56066	1.64475	1.78017		1.65971	1.54866	1.63275	1.76817		348	0.0106113	0.0116371	x - 14		0.0496938	0.0569104
228	-1192.79	283.332	281.199	2.31027	3.2481	3.2781		-1189.77	-1190.95	-1191.3	-1191.55								2.42852	2.32059	2.44347	2.63138		3.34039	3.23571	3.40663	3.65962		3.37239	3.26771	3.43863	3.69162		228	0.000446026	0.000514888			0.00208878	0.00251802
180	-1192.79	281.346	279.14	2.35661	1.30844	1.26544		-1189.77	-1190.95	-1191.3	-1191.56								1.69731	1.65636	1.77641	1.9481		0.623179	0.585476	0.753563	0.99035		0.582179	0.544476	0.712563	0.94935		180	0.0401967	0.0438835	x - 6		0.188244	0.214609
26	-1192.79	283.629	281.505	2.38801	3.62284	3.66184		-1189.77	-1190.95	-1191.3	-1191.55								1.80787	2.13111	2.24323	2.33704		3.01674	3.34323	3.50339	3.66229		3.05774	3.38423	3.54439	3.70329		26	0.000444028	0.000505246			0.00207942	0.00247087
103	-1192.79	282.475	280.311	2.46217	2.543	2.542		-1189.77	-1190.95	-1191.3	-1191.55								1.79645	2.2491	2.31028	2.31061		1.85133	2.30722	2.41644	2.48186		1.85233	2.30822	2.41744	2.48286		103	0.00325005	0.00365338			0.0152202	0.0178666
208	-1192.79	281.777	279.59	2.49683	1.87966	1.85566		-1189.77	-1190.95	-1191.3	-1191.55								2.0861	2.23339	2.21148	2.1544		1.44297	1.59351	1.61964	1.62765		1.42097	1.57151	1.59764	1.60565		208	0.0137235	0.0151446	x - 13		0.0642681	0.0740634
13	-1192.79	282.042	279.868	2.50326	2.15109	2.14009		-1189.77	-1190.95	-1191.3	-1191.55								1.82833	2.27505	2.38632	2.45623		1.4502	1.90017	2.05948	2.19448		1.4412	1.89117	2.05048	2.18548		13	0.00527657	0.00591635	x - 19		0.0247106	0.0289335
22	-1192.79	285.082	283.023	2.6029	5.29072	5.39472		-1189.77	-1190.95	-1191.3	-1191.55								1.99076	2.59076	2.93983	3.30669		4.65263	5.25588	5.65298	6.08493		4.75863	5.36188	5.75898	6.19093		22	7.46786e-06	8.95723e-06			3.49726e-05	4.38047e-05
444	-1192.79	284.926	282.857	2.75524	5.28706	5.38106		-1189.77	-1190.95	-1191.29	-1191.55								3.44239	3.31737	3.49091	3.75123		5.94826	5.82649	6.04807	6.37348		6.04426	5.92249	6.14407	6.46948		444	4.59075e-06	5.70265e-06			2.14989e-05	2.78884e-05
28	-1192.79	281.724	279.538	2.83757	2.1674	2.1444		-1189.77	-1190.95	-1191.3	-1191.55								2.15406	2.43594	2.55784	2.67264		1.45793	1.74306	1.913	2.09289		1.43693	1.72206	1.892	2.07189		28	0.0062625	0.00711246	x - 17		0.0293278	0.034783
189	-1192.79	282.144	279.97	2.84378	2.59361	2.58261		-1189.77	-1190.95	-1191.3	-1191.55								2.05643	2.40764	2.54651	2.67176		1.7803	2.13476	2.32167	2.51201		1.7713	2.12576	2.31267	2.50301		189	0.00308896	0.003536			0.0144659	0.0172925
385	-1192.79	281.068	278.852	2.88447	1.55829	1.50529		-1189.77	-1190.95	-1191.3	-1191.55								2.44552	2.42486	2.45526	2.50063		1.09339	1.07598	1.15442	1.26488		1.04239	1.02498	1.10342	1.21388		385	0.0253011	0.0285805	x - 10		0.118487	0.139771
115	-1192.79	283.611	281.494	3.10871	4.32554	4.37154		-1189.77	-1190.95	-1191.29	-1191.55								2.88079	2.90139	3.17976	3.55662		4.07167	4.09551	4.42192	4.86387		4.11967	4.14351	4.46992	4.91187		115	5.85383e-05	7.1228e-05			0.00027414	0.000348336
304	-1192.79	283.139	280.994	3.28894	4.03377	4.05177		-1189.77	-1190.95	-1191.29	-1191.55								4.00402	3.77215	3.69688	3.63662		4.72289	4.49427	4.46703	4.47187		4.74289	4.51427	4.48703	4.49187		304	0.000113374	0.000140712			0.00053094	0.000688139
231	-1192.79	284.585	282.502	3.30892	5.49975	5.57975		-1189.77	-1190.95	-1191.29	-1191.55								3.26191	3.4975	3.7836	4.13144		5.42678	5.66562	5.99975	6.41269		5.50878	5.74762	6.08175	6.49469		231	4.297e-06	5.47427e-06			2.01232e-05	2.67715e-05
411	-1192.79	284.704	282.623	3.32525	5.63508	5.71708		-1189.77	-1190.95	-1191.29	-1191.55								4.46246	4.11772	4.16788	4.29994		6.74633	6.40483	6.50304	6.70018		6.83033	6.48883	6.58704	6.78418		411	2.64619e-06	3.42389e-06			1.23923e-05	1.67443e-05
193	-1192.79	283.205	281.071	3.34111	4.15194	4.18094		-1189.77	-1190.95	-1191.29	-1191.55								2.58841	2.80058	3.07238	3.40498		3.37329	3.5887	3.90854	4.30623		3.40429	3.6197	3.93954	4.33723		193	0.000149908	0.000180802			0.000702032	0.000884199
196	-1192.79	283.092	280.953	3.35263	4.05046	4.07446		-1189.77	-1190.95	-1191.29	-1191.55								2.73692	2.89867	3.17208	3.51616		3.40879	3.57379	3.89523	4.30441		3.43479	3.59979	3.92123	4.33041		196	0.000150367	0.00018281			0.000704184	0.000894021
235	-1192.79	284.559	282.474	3.35999	5.52482	5.60282		-1189.77	-1190.95	-1191.29	-1191.55								3.2171	3.45259	3.78998	4.20799		5.35597	5.59471	5.98014	6.46324		5.43597	5.67471	6.06014	6.54324		235	3.94588e-06	5.05994e-06			1.84789e-05	2.47453e-05
52	-1192.79	283.085	280.952	3.4282	4.11903	4.14903		-1189.77	-1190.95	-1191.29	-1191.55								2.66098	3.07194	3.24504	3.40609		3.32585	3.74006	3.9612	4.18734		3.35785	3.77206	3.9932	4.21934		52	0.000183186	0.000218876			0.000857877	0.0010704
56	-1192.79	282.732	280.584	3.51501	3.85284	3.86784		-1189.77	-1190.95	-1191.29	-1191.55								2.69145	3.15504	3.33995	3.50745		3.00333	3.47016	3.70311	3.9357		3.02033	3.48716	3.72011	3.9527		56	0.000280011	0.000337218			0.00131131	0.00164914
373	-1192.79	284.94	282.875	3.5416	6.08743	6.18543		-1189.77	-1190.95	-1191.29	-1191.55								2.23809	2.76912	3.24168	3.79012		4.75796	5.29224	5.81284	6.42636		4.85796	5.39224	5.91284	6.52636		373	4.19906e-06	5.20029e-06			1.96645e-05	2.54316e-05
422	-1192.79	284.581	282.494	3.61167	5.79849	5.87449		-1189.77	-1190.95	-1191.29	-1191.55								4.5511	4.22291	4.39209	4.68383		6.71197	6.38703	6.60424	6.96108		6.78997	6.46503	6.68224	7.03908		422	1.70433e-06	2.26501e-06			7.98153e-06	1.10769e-05
117	-1192.79	284.111	282.014	3.6604	5.37723	5.44323		-1189.77	-1190.95	-1191.29	-1191.55								4.5511	4.22291	4.39209	4.68383		6.24197	5.91703	6.13424	6.49108		6.30997	5.98503	6.20224	6.55908		423	3.76492e-06	4.93167e-06			1.76315e-05	2.4118e-05
85	-1192.79	285.089	283.025	3.75539	6.45022	6.54922		-1189.77	-1190.95	-1191.29	-1191.55								1.75039	2.68446	3.2694	3.89729		4.41927	5.35658	5.98955	6.68254		4.52027	5.45758	6.09055	6.78354		85	2.72609e-06	3.42745e-06			1.27665e-05	1.67617e-05
156	-1192.79	284.906	282.846	3.75884	6.27067	6.37367		-1189.77	-1190.95	-1191.29	-1191.55								2.24781	2.65815	3.24776	3.97846		4.73369	5.14727	5.78492	6.58071		4.83869	5.25227	5.88992	6.68571		156	3.2368e-06	4.01647e-06			1.51582e-05	1.96423e-05
105	-1192.79	284.753	282.684	3.80927	6.1681	6.2621		-1189.77	-1190.95	-1191.29	-1191.55								2.09581	2.75902	3.37325	4.09108		4.42868	5.09514	5.75741	6.54033		4.52468	5.19114	5.85341	6.63633		105	3.46491e-06	4.35124e-06			1.62265e-05	2.12794e-05
473	-1192.79	284.847	282.766	3.9409	6.39373	6.47573		-1189.77	-1190.95	-1191.29	-1191.55								5.00758	4.59394	4.61292	4.71502		7.43445	7.02406	7.09108	7.25827		7.51845	7.10806	7.17508	7.34227		473	1.03255e-06	1.38556e-06			4.83553e-06	6.77597e-06
266	-1192.78	283.055	280.911	3.96378	4.62461	4.64361		-1189.77	-1190.95	-1191.29	-1191.55								3.31581	3.67449	3.90177	4.14654		3.95068	4.31261	4.58793	4.89779		3.97168	4.33361	4.60893	4.91879		266	5.52837e-05	7.04332e-05			0.000258898	0.000344448
114	-1192.78	283.274	281.143	3.98713	4.86696	4.89896		-1189.77	-1190.95	-1191.29	-1191.55								3.80759	3.8801	4.02961	4.2207		4.66146	4.73722	4.93476	5.19094		4.69546	4.77122	4.96876	5.22494		114	3.37214e-05	4.28786e-05			0.00015792	0.000209695
133	-1192.78	283.664	281.544	4.00368	5.2735	5.3165		-1189.77	-1190.95	-1191.29	-1191.55								3.68096	3.77392	3.99091	4.27051		4.92483	5.02104	5.28607	5.63076		4.96983	5.06604	5.33107	5.67576		133	1.60624e-05	2.06473e-05			7.52214e-05	0.000100974
181	-1192.78	281.498	279.303	4.0355	3.13932	3.10732		-1189.77	-1190.95	-1191.29	-1191.55								2.50632	3.01094	3.20686	3.38188		1.58419	2.09205	2.33602	2.57612		1.55419	2.06205	2.30602	2.54612		181	0.0027724	0.00329728			0.0129834	0.0161251
31	-1192.78	283.513	281.396	4.03637	5.1552	5.2012		-1189.77	-1190.95	-1191.29	-1191.55								3.12706	3.59281	3.89928	4.23261		4.21993	4.68893	5.04344	5.44186		4.26793	4.73693	5.09144	5.48986		31	2.20877e-05	2.79087e-05			0.000103439	0.000136485
30	-1192.78	283.226	281.098	4.07595	4.90778	4.94278		-1189.77	-1190.95	-1191.29	-1191.55								2.9939	3.52017	3.788	4.05736		3.79977	4.32929	4.64516	4.97961		3.83677	4.36629	4.68216	5.01661		30	4.8159e-05	6.01052e-05			0.000225533	0.00029394
152	-1192.78	284.054	281.949	4.08403	5.74386	5.80186		-1189.77	-1190.95	-1191.29	-1191.55								1.80398	2.72116	3.41554	4.19621		3.43785	4.35828	5.1007	5.94646		3.49785	4.41828	5.1607	6.00646		152	9.43215e-06	1.20795e-05			4.41716e-05	5.90739e-05
102	-1192.78	282.644	280.491	4.10086	4.35069	4.36069		-1189.77	-1190.95	-1191.29	-1191.55								3.48347	3.90885	4.07218	4.21723		3.70734	4.13596	4.34734	4.55748		3.71934	4.14796	4.35934	4.56948		102	9.81348e-05	0.000124079			0.000459573	0.000606797
101	-1192.78	281.626	279.444	4.14518	3.37701	3.35801		-1189.77	-1190.95	-1191.29	-1191.55								3.50021	3.96321	4.11197	4.23017		2.70608	3.17233	3.36913	3.55242		2.68908	3.15533	3.35213	3.53542		101	0.000534407	0.00066326			0.00250267	0.00324362
150	-1192.78	283.418	281.296	4.16648	5.19031	5.23131		-1189.77	-1190.95	-1191.29	-1191.55								2.68222	3.22101	3.68613	4.22296		3.68009	4.22213	4.73529	5.33721		3.72309	4.26513	4.77829	5.38021		150	2.63507e-05	3.33377e-05			0.000123403	0.000163035
206	-1192.78	282.096	279.923	4.18455	3.88637	3.87637		-1189.77	-1190.95	-1191.29	-1191.55								3.80298	4.22917	4.48574	4.75811		3.47885	3.90829	4.21289	4.55036		3.47085	3.90029	4.20489	4.54236		206	9.93191e-05	0.000129654			0.00046512	0.000634062
238	-1192.78	281.834	279.652	4.18554	3.62537	3.60637		-1189.77	-1190.95	-1191.29	-1191.55								3.86216	4.33518	4.49751	4.63241		3.27603	3.7523	3.96267	4.16266		3.25903	3.7353	3.94567	4.14566		238	0.00019097	0.000246642			0.000894328	0.00120619
234	-1192.78	284.563	282.477	4.19145	6.36028	6.43728		-1189.77	-1190.95	-1191.29	-1191.55								4.05429	4.37106	4.55406	4.74599		6.19716	6.51718	6.74822	7.00523		6.27616	6.59618	6.82722	7.08423		234	1.58205e-06	2.10514e-06			7.40885e-06	1.0295e-05
233	-1192.78	284.704	282.616	4.20195	6.51178	6.58678		-1189.77	-1190.95	-1191.29	-1191.55								4.0135	4.30669	4.5265	4.77311		6.29738	6.59381	6.86166	7.17336		6.37438	6.67081	6.93866	7.25036		233	1.1915e-06	1.60816e-06			5.57991e-06	7.8646e-06
142	-1192.78	282.022	279.844	4.22197	3.8498	3.8348		-1189.77	-1190.95	-1191.29	-1191.55								2.97225	3.38609	3.49496	3.56765		2.57413	2.99121	3.14812	3.2859		2.56113	2.97821	3.13512	3.2729		142	0.000837632	0.00101507			0.0039227	0.00496414
194	-1192.78	283.197	281.06	4.23501	5.03784	5.06384		-1189.77	-1190.95	-1191.29	-1191.55								3.41551	3.71599	3.82644	3.92217		4.19238	4.49611	4.6546	4.81542		4.22038	4.52411	4.6826	4.84342		194	6.35215e-05	7.95864e-05			0.000297476	0.000389212
149	-1192.78	281.845	279.664	4.25289	3.70371	3.68571		-1189.77	-1190.95	-1191.29	-1191.55								2.9665	3.40715	3.48957	3.52114		2.39137	2.83527	2.96573	3.06239		2.37537	2.81927	2.94973	3.04639		149	0.00122107	0.00146543			0.00571839	0.00716657
166	-1192.78	281.387	279.182	4.28621	3.27903	3.23703		-1189.77	-1190.95	-1191.29	-1191.55								3.26054	3.74644	3.84539	3.89123		2.22741	2.71656	2.86354	2.97448		2.18741	2.67656	2.82354	2.93448		166	0.00141619	0.00175691			0.00663215	0.00859206
162	-1192.78	280.655	278.425	4.34644	2.60727	2.54027		-1189.77	-1190.95	-1191.29	-1191.55								3.1937	3.71584	3.81767	3.86079		1.42857	1.95396	2.10383	2.21204		1.36357	1.88896	2.03883	2.14704		162	0.00512264	0.00629677	x - 18		0.0239897	0.0307939
281	-1192.78	284.29	282.195	4.35764	6.25346	6.32146		-1189.77	-1190.95	-1191.29	-1191.55								3.64066	4.01349	4.18741	4.35659		5.51053	5.88661	6.10857	6.34284		5.58053	5.95661	6.17857	6.41284		281	4.83414e-06	6.251e-06			2.26387e-05	3.057e-05
342	-1192.78	282.245	280.08	4.461	4.31183	4.30983		-1189.77	-1190.95	-1191.29	-1191.55								3.72945	4.00888	4.2283	4.4769		3.55432	3.837	4.10446	4.41815		3.55432	3.837	4.10446	4.41815		342	0.000124124	0.000158574			0.000581285	0.000775494
420	-1192.78	282.593	280.436	4.49797	4.6968	4.7028		-1189.77	-1190.95	-1191.29	-1191.55								4.00357	4.30908	4.63849	5.0327		4.17644	4.4852	4.86265	5.32194		4.18444	4.4932	4.87065	5.32994		420	2.70376e-05	3.61676e-05			0.000126619	0.000176875
121	-1192.78	281.782	279.599	4.51457	3.9024	3.8824		-1189.77	-1190.95	-1191.29	-1191.55								3.5283	3.89738	4.1776	4.49284		2.89018	3.2625	3.59076	3.97109		2.87218	3.2445	3.57276	3.95309		121	0.000263793	0.000337009			0.00123537	0.00164812
175	-1192.78	281.872	279.693	4.52414	4.00196	3.98596		-1189.77	-1190.95	-1191.29	-1191.55								3.74252	4.02772	4.25446	4.51201		3.19439	3.48284	3.75762	4.08026		3.18039	3.46884	3.74362	4.06626		175	0.000219437	0.000280521			0.00102764	0.00137187
289	-1192.78	282.165	279.994	4.52459	4.29542	4.28742		-1189.77	-1190.95	-1191.29	-1191.55								4.04036	4.41274	4.71073	5.04965		3.78523	4.16086	4.50689	4.9109		3.77923	4.15486	4.50089	4.9049		289	5.4075e-05	7.20372e-05			0.000253238	0.000352293
129	-1192.78	281.34	279.143	4.52466	3.47049	3.43649		-1189.77	-1190.95	-1191.29	-1191.55								3.74287	4.03937	4.29189	4.58261		2.66274	2.96249	3.26305	3.61886		2.63074	2.93049	3.23105	3.58686		129	0.000477764	0.000610193			0.00223741	0.00298411
223	-1192.78	281.467	279.266	4.60182	3.67465	3.63665		-1189.77	-1190.95	-1191.29	-1191.55								3.42388	3.8103	4.02706	4.25233		2.47075	2.86042	3.12522	3.41558		2.43475	2.82442	3.08922	3.37958		223	0.000673107	0.000853875			0.00315221	0.00417581
222	-1192.78	281.951	279.765	4.72847	4.2853	4.2623		-1189.77	-1190.95	-1191.29	-1191.55								3.78544	4.39458	4.48922	4.5065		3.31631	3.9287	4.07138	4.15375		3.29531	3.9077	4.05038	4.13275		222	0.000193859	0.000251857			0.00090786	0.00123169
367	-1192.78	280.754	278.527	4.73177	3.09159	3.02759		-1189.77	-1190.95	-1191.29	-1191.55								3.34741	3.79524	4.03033	4.26936		1.68128	2.13236	2.41549	2.71961		1.61928	2.07036	2.35349	2.65761		367	0.00217657	0.00275212			0.0101931	0.0134591
32	-1192.78	284.053	281.951	5.01981	6.67864	6.73964		-1189.77	-1190.95	-1191.29	-1191.55								3.89204	4.5188	4.76359	4.98292		5.52491	6.15492	6.44774	6.73217		5.58791	6.21792	6.51074	6.79517		32	2.50723e-06	3.36344e-06			1.17416e-05	1.64487e-05
203	-1192.78	283.559	281.443	5.10605	6.27088	6.31788		-1189.77	-1190.94	-1191.29	-1191.55								4.45026	4.71078	4.89309	5.09443		5.58913	5.85289	6.08325	6.34968		5.63813	5.90189	6.13225	6.39868		203	4.77873e-06	6.39617e-06			2.23792e-05	3.128e-05
263	-1192.78	281.79	279.599	5.11357	4.50939	4.48139		-1189.77	-1190.95	-1191.29	-1191.55								4.03011	4.49832	4.69134	4.86909		3.39998	3.87143	4.1125	4.35534		3.37398	3.84543	4.0865	4.32934		263	0.000137992	0.000183127			0.000646229	0.000895571
441	-1192.78	285.736	283.699	5.11888	8.46071	8.58671		-1189.77	-1190.94	-1191.29	-1191.55								5.97006	5.77059	6.13293	6.66514		9.28594	9.08971	9.50009	10.0974		9.41394	9.21771	9.62809	10.2254		441	8.60395e-09	1.29384e-08			4.0293e-08	6.32743e-08
113	-1192.78	285.207	283.155	5.19769	8.01051	8.12151		-1189.77	-1190.94	-1191.29	-1191.55								4.48093	5.30065	5.80127	6.33493		7.2678	8.09077	8.63943	9.23818		7.3808	8.20377	8.75243	9.35118		113	3.66383e-08	5.33743e-08			1.7158e-07	2.61023e-07
247	-1192.78	281.411	279.205	5.28115	4.29798	4.25498		-1189.77	-1190.95	-1191.29	-1191.55								3.7258	4.35931	4.57292	4.7484		2.71667	3.35343	3.61508	3.85565		2.67567	3.31243	3.57408	3.81465		247	0.00032048	0.000421795			0.00150084	0.00206276
12	-1192.78	283.965	281.865	5.2862	6.85702	6.92002		-1189.77	-1190.95	-1191.29	-1191.55								3.90974	4.32551	4.809	5.3936		5.45461	5.87363	6.40516	7.05485		5.51961	5.93863	6.47016	7.11985		12	1.45506e-06	1.98704e-06			6.81418e-06	9.71747e-06
36	-1192.78	285.36	283.315	5.29957	8.26539	8.38339		-1189.77	-1190.95	-1191.29	-1191.55								3.86825	4.55065	5.24432	6.06725		6.80812	7.49377	8.23548	9.12349		6.92812	7.61377	8.35548	9.24349		36	4.44551e-08	6.35538e-08			2.08187e-07	3.10805e-07
408	-1192.78	285.359	283.3	5.38863	8.35346	8.45746		-1189.77	-1190.95	-1191.29	-1191.55								3.70378	4.50807	5.28279	6.1941		6.64265	7.45019	8.27294	9.24934		6.74865	7.55619	8.37894	9.35534		408	3.59548e-08	5.30149e-08			1.68379e-07	2.59266e-07
432	-1192.78	286.379	284.364	5.43006	9.41489	9.56289		-1189.77	-1190.94	-1191.29	-1191.55								5.03591	5.30921	6.07324	7.06768		8.99478	9.27133	10.0834	11.1429		9.14478	9.42133	10.2334	11.2929		432	1.4757e-09	2.29255e-09			6.91083e-09	1.12115e-08
2	-1192.78	284.588	282.513	5.45661	7.65044	7.73844		-1189.77	-1190.95	-1191.29	-1191.55								2.94853	3.87592	4.5981	5.41492		5.1164	6.04704	6.81726	7.69917		5.2064	6.13704	6.90726	7.78917		2	4.90933e-07	6.71434e-07			2.29908e-06	3.2836e-06
323	-1192.78	282.564	280.407	5.61722	5.78704	5.79304		-1189.77	-1190.95	-1191.29	-1191.55								4.13098	4.5992	4.84697	5.09958		4.27485	4.74632	5.04213	5.35983		4.28285	4.75432	5.05013	5.36783		323	2.53645e-05	3.40135e-05			0.000118784	0.00016634
138	-1192.78	283.374	281.25	5.68038	6.66021	6.69921		-1189.77	-1190.94	-1191.29	-1191.55								4.77968	5.26883	5.62934	6.03225		5.73356	6.22595	6.63449	7.1025		5.77456	6.26695	6.67549	7.1435		138	1.34272e-06	1.91231e-06			6.28809e-06	9.352e-06
300	-1192.78	284.128	282.033	5.69338	7.42721	7.49521		-1189.77	-1190.95	-1191.29	-1191.55								3.13324	4.1327	4.77938	5.47966		4.84111	5.84382	6.53853	7.30391		4.91111	5.91382	6.60853	7.37391		300	9.5606e-07	1.31628e-06			4.47731e-06	6.43715e-06
141	-1192.78	282.915	280.778	5.70008	6.22091	6.24691		-1189.77	-1190.94	-1191.29	-1191.55								4.93849	5.18403	5.74394	6.46438		5.43336	5.68215	6.2901	7.07563		5.46136	5.71015	6.3181	7.10363		141	1.40496e-06	2.03998e-06			6.57956e-06	9.97639e-06
406	-1192.78	283.998	281.898	5.71046	7.31429	7.37729		-1189.77	-1190.94	-1191.29	-1191.55								4.95378	5.53531	6.0002	6.52884		6.53165	7.11643	7.62935	8.22309		6.59665	7.18143	7.69435	8.28809		406	2.02922e-07	2.99058e-07			9.503e-07	1.46252e-06
3	-1192.78	285.589	283.548	5.72404	8.91887	9.04087		-1189.77	-1190.95	-1191.29	-1191.55								3.34141	4.13978	4.88844	5.7652		6.51028	7.3119	8.1086	9.05045		6.63428	7.4359	8.2326	9.17445		3	5.02825e-08	7.10805e-08			2.35477e-07	3.47614e-07
261	-1192.78	283.878	281.773	5.74376	7.22758	7.28558		-1189.77	-1190.94	-1191.29	-1191.55								4.77189	5.43966	5.91758	6.44818		6.22976	6.90078	7.42674	8.02243		6.28976	6.96078	7.48674	8.08243		261	2.84632e-07	4.17392e-07			1.33295e-06	2.04122e-06
40	-1192.78	285.82	283.791	5.78088	9.20671	9.34071		-1189.77	-1190.94	-1191.29	-1191.55								4.27059	4.88523	5.67053	6.63122		7.67046	8.28835	9.12169	10.1475		7.80646	8.42435	9.25769	10.2835		40	7.90709e-09	1.17757e-08			3.70296e-08	5.75882e-08
471	-1192.78	284.366	282.271	5.83531	7.80714	7.87514		-1189.77	-1190.94	-1191.29	-1191.55								6.7716	6.65908	6.70715	6.7936		8.71747	8.6082	8.70431	8.85585		8.78747	8.6782	8.77431	8.92585		471	6.98119e-08	1.06357e-07			3.26935e-07	5.20131e-07
293	-1192.78	281.991	279.81	5.8728	5.46963	5.45163		-1189.77	-1190.94	-1191.29	-1191.55								4.83387	5.08425	5.19731	5.30582		4.40475	4.65837	4.81947	4.99307		4.38875	4.64237	4.80347	4.97707		293	4.70778e-05	6.40833e-05			0.000220469	0.000313395
213	-1192.78	281.843	279.664	5.89215	5.34098	5.32498		-1189.77	-1190.94	-1191.29	-1191.55								4.47364	5.09053	5.44323	5.81196		3.89651	4.51665	4.91739	5.35121		3.88251	4.50265	4.90339	5.33721		213	2.57358e-05	3.57442e-05			0.000120523	0.000174805
424	-1192.78	283.065	280.922	5.90661	6.57744	6.59744		-1189.77	-1190.94	-1191.29	-1191.55								6.40012	6.12094	6.08363	6.08401		7.04499	6.76905	6.77978	6.84525		7.06699	6.79105	6.80178	6.86725		424	2.07195e-06	2.99253e-06			9.70313e-06	1.46347e-05
262	-1192.78	285.183	283.124	5.92028	8.70911	8.81311		-1189.77	-1190.94	-1191.29	-1191.55								5.79316	6.00037	6.38439	6.87137		8.55603	8.76649	9.19855	9.75062		8.66203	8.87249	9.30455	9.85662		262	1.54401e-08	2.35232e-08			7.23075e-08	1.15039e-07
360	-1192.78	280.731	278.507	5.94073	4.27756	4.21656		-1189.77	-1190.95	-1191.29	-1191.55								3.94458	4.60133	4.78722	4.92052		2.25545	2.91545	3.14938	3.34777		2.19645	2.85645	3.09038	3.28877		360	0.00075465	0.000989298			0.00353409	0.00483809
463	-1192.78	284.747	282.663	5.95739	8.31022	8.38922		-1189.76	-1190.94	-1191.29	-1191.55								7.17253	6.90661	6.97521	7.11796		9.4994	9.23673	9.35336	9.56121		9.5804	9.31773	9.43436	9.64221		463	2.12502e-08	3.32999e-08			9.95167e-08	1.62851e-07
345	-1192.78	282.158	279.983	5.96633	5.73015	5.71815		-1189.77	-1190.94	-1191.29	-1191.55								4.8867	5.48313	5.68923	5.86125		4.62457	5.22425	5.47839	5.7155		4.61457	5.21425	5.46839	5.7055		345	1.39236e-05	1.96755e-05			6.52053e-05	9.62215e-05
454	-1192.78	284.16	282.057	6.04718	7.813	7.873		-1189.77	-1190.94	-1191.29	-1191.55								7.00403	6.65588	6.722	6.87651		8.7439	8.399	8.51316	8.73276		8.8059	8.461	8.57516	8.79476		454	8.59166e-08	1.3154e-07			4.02355e-07	6.43286e-07
461	-1192.78	283.583	281.451	6.10727	7.2961	7.3271		-1189.77	-1190.94	-1191.29	-1191.55								6.61749	6.41068	6.33389	6.26696		7.78036	7.5768	7.54804	7.54621		7.81336	7.6098	7.58104	7.57921		461	6.35392e-07	9.43664e-07			2.9756e-06	4.61492e-06
148	-1192.78	283.126	280.994	6.28814	7.01997	7.05097		-1189.77	-1190.94	-1191.29	-1191.55								5.23298	5.84353	6.18434	6.53798		5.93886	6.55265	6.9415	7.36023		5.97186	6.58565	6.9745	7.39323		148	8.69442e-07	1.27569e-06			4.07167e-06	6.23869e-06
457	-1192.78	282.573	280.409	6.28946	6.46829	6.46729		-1189.77	-1190.94	-1191.29	-1191.55								6.85641	6.50076	6.43143	6.40208		7.00928	6.65688	6.63558	6.67133		7.01028	6.65788	6.63658	6.67233		457	2.77812e-06	4.10455e-06			1.30102e-05	2.0073e-05
21	-1192.78	284.868	282.806	6.30421	8.77804	8.87904		-1189.77	-1190.95	-1191.29	-1191.55								3.238	4.39317	5.33979	6.42157		5.68587	6.84429	7.83895	8.98582		5.78887	6.94729	7.94195	9.08882		21	5.60725e-08	8.16651e-08			2.62592e-07	3.99377e-07
452	-1192.78	284.335	282.24	6.3594	8.30023	8.36823		-1189.76	-1190.94	-1191.29	-1191.55								7.52424	7.16829	7.28636	7.51333		9.43911	9.08641	9.25252	9.54458		9.50911	9.15641	9.32252	9.61458		452	2.18545e-08	3.48251e-08			1.02346e-07	1.7031e-07
426	-1192.78	282.254	280.085	6.35941	6.21924	6.21324		-1189.77	-1190.94	-1191.29	-1191.55								6.99993	6.59054	6.49814	6.44715		6.8338	6.42766	6.38329	6.3974		6.8298	6.42366	6.37929	6.3934		426	4.40927e-06	6.45118e-06			2.0649e-05	3.1549e-05
62	-1192.78	284.515	282.435	6.40228	8.52311	8.60611		-1189.77	-1190.94	-1191.29	-1191.55								4.77316	5.66155	6.39616	7.23715		6.86803	7.75966	8.54232	9.4484		6.95303	7.84466	8.62732	9.5334		62	2.57026e-08	3.97231e-08			1.20368e-07	1.94263e-07
24	-1192.78	285.223	283.176	6.55753	9.38635	9.50235		-1189.77	-1190.94	-1191.29	-1191.55								4.1705	5.12206	6.03583	7.11017		6.97337	7.92818	8.88999	10.0294		7.09137	8.04618	9.00799	10.1474		24	9.64884e-09	1.46815e-08			4.51863e-08	7.1799e-08
154	-1192.78	283.755	281.646	6.59058	7.95141	8.00541		-1189.77	-1190.94	-1191.29	-1191.55								5.89929	6.30191	6.59865	6.9303		7.23416	7.64003	7.98481	8.38155		7.29016	7.69603	8.04081	8.43755		154	1.5534e-07	2.34712e-07			7.2747e-07	1.14784e-06
14	-1192.78	283.802	281.701	6.60583	8.01365	8.07565		-1189.77	-1190.94	-1191.29	-1191.55								3.60896	4.87779	5.56727	6.2765		4.99083	6.26291	7.00043	7.77475		5.05483	6.32691	7.06443	7.83875		14	4.32181e-07	6.19574e-07			2.02394e-06	3.02998e-06
482	-1192.78	284.359	282.255	6.61977	8.5846	8.6436		-1189.76	-1190.94	-1191.29	-1191.55								7.27905	6.99836	7.2621	7.67442		9.21792	8.94048	9.25226	9.72967		9.27892	9.00148	9.31326	9.79067		482	1.59953e-08	2.61773e-08			7.49075e-08	1.28018e-07
283	-1192.78	284.204	282.106	6.62651	8.43633	8.50133		-1189.77	-1190.94	-1191.29	-1191.55								5.86148	6.51281	6.86922	7.23668		7.64536	8.29993	8.70438	9.13693		7.71236	8.36693	8.77138	9.20393		283	4.34592e-08	6.77633e-08			2.03523e-07	3.31391e-07
153	-1192.78	283.472	281.353	6.64106	7.71889	7.76289		-1189.77	-1190.94	-1191.29	-1191.55								5.67057	6.14045	6.40793	6.68719		6.72244	7.19557	7.51109	7.85544		6.76844	7.24157	7.55709	7.90144		153	3.77202e-07	5.59705e-07			1.76647e-06	2.7372e-06
272	-1192.78	284.38	282.288	6.67964	8.66547	8.73647		-1189.77	-1190.94	-1191.29	-1191.55								5.86086	6.55431	6.85886	7.14767		7.82073	8.51743	8.87002	9.22391		7.89373	8.59043	8.94302	9.29691		272	3.75301e-08	5.82818e-08			1.75757e-07	2.85023e-07
337	-1192.78	283.784	281.672	6.69964	8.08947	8.14047		-1189.77	-1190.94	-1191.29	-1191.55								3.49998	4.8229	5.62453	6.47716		4.86385	6.19001	7.03969	7.95741		4.91685	6.24301	7.09269	8.01041		337	3.17611e-07	4.69076e-07			1.4874e-06	2.29398e-06
186	-1192.78	283.444	281.325	6.7767	7.82653	7.87053		-1189.77	-1190.94	-1191.29	-1191.55								5.11915	6.26997	6.81258	7.34268		6.14302	7.29709	7.88773	8.48293		6.18902	7.34309	7.93373	8.52893		186	1.30929e-07	2.02395e-07			6.1315e-07	9.89799e-07
219	-1192.78	282.006	279.829	6.79904	6.41087	6.39687		-1189.77	-1190.94	-1191.29	-1191.55								5.30823	5.92672	6.17481	6.40021		4.8941	5.51584	5.81197	6.10246		4.8821	5.50384	5.79997	6.09046		219	7.25041e-06	1.05417e-05			3.39543e-05	5.15533e-05
104	-1192.78	284.04	281.95	6.87899	8.52481	8.59781		-1189.77	-1190.94	-1191.29	-1191.55								3.642	5.33732	6.3861	7.50813		5.26187	6.96044	8.05726	9.24438		5.33687	7.03544	8.13226	9.31938		104	3.62571e-08	5.61977e-08			1.69795e-07	2.74831e-07
397	-1192.78	283.882	281.769	6.89396	8.38179	8.43179		-1189.77	-1190.94	-1191.29	-1191.55								5.38885	5.33828	5.85334	6.56695		6.85072	6.8034	7.3665	8.1452		6.90272	6.8554	7.4185	8.1972		397	2.31403e-07	3.4653e-07			1.08368e-06	1.69468e-06
139	-1192.78	282.48	280.326	7.03059	7.11641	7.12541		-1189.77	-1190.94	-1191.29	-1191.55								5.23653	6.42773	6.94072	7.42289		5.2964	6.49085	7.05187	7.59914		5.3074	6.50185	7.06287	7.61014		139	5.81129e-07	8.97504e-07			2.72148e-06	4.38918e-06
174	-1192.78	284.592	282.513	7.13253	9.33036	9.41436		-1189.77	-1190.94	-1191.29	-1191.55								3.55508	5.21838	6.37097	7.64086		5.72695	7.3935	8.59413	9.9291		5.81295	7.4795	8.68013	10.0151		174	1.14271e-08	1.81937e-08			5.35142e-08	8.89747e-08
119	-1192.78	283.21	281.082	7.15117	7.967	8.002		-1189.77	-1190.94	-1191.29	-1191.55								5.03144	6.18957	6.87444	7.59776		5.82131	6.98269	7.7156	8.504		5.85831	7.01969	7.7526	8.541		119	1.26358e-07	1.98473e-07			5.91744e-07	9.70617e-07
365	-1192.78	284.1	282.001	7.1653	8.87113	8.93513		-1189.77	-1190.94	-1191.29	-1191.55								5.86542	6.957	7.40971	7.82782		7.54529	8.64012	9.14087	9.62407		7.61129	8.70612	9.20687	9.69007		365	1.9113e-08	3.08141e-08			8.9508e-08	1.50694e-07
15	-1192.78	285.82	283.786	7.17384	10.5997	10.7287		-1189.77	-1190.94	-1191.29	-1191.55								4.65372	5.9099	6.72078	7.59833		8.05359	9.31302	10.1719	11.1146		8.18459	9.44402	10.3029	11.2456		15	1.54796e-09	2.47544e-09			7.24921e-09	1.21059e-08
291	-1192.78	283.395	281.26	7.24436	8.24519	8.27319		-1189.77	-1190.94	-1191.29	-1191.55								6.08427	6.75254	6.98922	7.18983		7.05914	7.73066	8.01537	8.28108		7.08914	7.76066	8.04537	8.31108		291	1.84019e-07	2.8812e-07			8.61776e-07	1.40903e-06
429	-1192.78	284.032	281.923	7.28393	8.92176	8.97576		-1189.76	-1190.94	-1191.29	-1191.54								7.917	8.12123	8.4985	8.97679		9.52887	9.73634	10.1617	10.705		9.58487	9.79234	10.2177	10.761		429	3.08805e-09	5.42968e-09			1.44616e-08	2.65534e-08
73	-1192.78	285.368	283.315	7.30442	10.2783	10.3883		-1189.77	-1190.94	-1191.29	-1191.55								5.64416	6.6251	7.24322	7.90787		8.59203	9.57622	10.2424	10.9721		8.70403	9.68822	10.3544	11.0841		73	1.96829e-09	3.21604e-09			9.21766e-09	1.57278e-08
248	-1192.78	282.906	280.764	7.3924	7.90422	7.92522		-1189.77	-1190.94	-1191.29	-1191.55								4.73113	6.01431	6.60947	7.1871		5.217	6.50342	7.14663	7.78935		5.24	6.52642	7.16963	7.81235		248	4.21674e-07	6.4667e-07			1.97474e-06	3.16249e-06
75	-1192.78	286.08	284.063	7.45938	11.1452	11.2912		-1189.77	-1190.94	-1191.29	-1191.54								5.76699	6.79354	7.62966	8.58402		9.42687	10.4567	11.3408	12.3603		9.57487	10.6047	11.4888	12.5083		75	1.89446e-10	3.19674e-10			8.87192e-10	1.56334e-09
477	-1192.78	283.774	281.664	7.51173	8.89156	8.94456		-1189.76	-1190.94	-1191.29	-1191.55								7.59093	7.40584	7.67703	8.08193		8.9448	8.76296	9.08218	9.55218		8.9998	8.81796	9.13718	9.60718		477	2.15763e-08	3.52456e-08			1.01044e-07	1.72366e-07
197	-1192.78	282.907	280.765	7.5147	8.02753	8.04853		-1189.77	-1190.94	-1191.29	-1191.55								5.50473	6.55247	7.21495	7.92795		5.9916	7.04259	7.7531	8.5312		6.0146	7.06559	7.7761	8.5542		197	1.20694e-07	1.94273e-07			5.65221e-07	9.50077e-07
177	-1192.78	281.749	279.561	7.55941	6.91423	6.88923		-1189.77	-1190.94	-1191.29	-1191.55								5.55626	6.53585	7.04585	7.5629		4.88513	5.86797	6.42601	7.00815		4.86213	5.84497	6.40301	6.98515		177	1.57429e-06	2.47194e-06			7.37252e-06	1.20888e-05
87	-1192.78	284.131	282.039	7.68696	9.42379	9.49479		-1189.77	-1190.94	-1191.29	-1191.55								5.61551	6.48458	7.03311	7.6232		7.32638	8.1987	8.79527	9.45044		7.39938	8.2717	8.86827	9.52344		87	2.56143e-08	4.03695e-08			1.19954e-07	1.97424e-07
51	-1192.78	285.43	283.385	7.70991	10.7457	10.8637		-1189.77	-1190.94	-1191.29	-1191.55								4.28021	5.98206	7.08882	8.28895		7.29008	8.99517	10.15	11.4152		7.41008	9.11517	10.27	11.5352		51	9.32406e-10	1.54796e-09			4.36653e-09	7.57019e-09
243	-1192.78	283.98	281.875	7.71441	9.30024	9.35824		-1189.77	-1190.94	-1191.29	-1191.54								6.55524	7.44578	7.92093	8.40671		8.11511	9.0089	9.53208	10.083		8.17511	9.0689	9.59208	10.143		243	8.81579e-09	1.47879e-08			4.12851e-08	7.23193e-08
151	-1192.78	281.709	279.522	7.76095	7.07578	7.05178		-1189.77	-1190.94	-1191.29	-1191.55								5.73606	6.67299	7.15068	7.6314		5.02493	5.96511	6.49084	7.03665		5.00293	5.94311	6.46884	7.01465		151	1.50041e-06	2.35651e-06			7.02656e-06	1.15243e-05
320	-1192.78	284.618	282.537	7.84928	10.0731	10.1551		-1189.77	-1190.94	-1191.29	-1191.55								5.90397	6.4454	7.09923	7.89362		8.10184	8.64652	9.34839	10.2079		8.18584	8.73052	9.43239	10.2919		320	7.14141e-09	1.16165e-08			3.34438e-08	5.68094e-08
41	-1192.78	284.213	282.122	7.87114	9.68997	9.76197		-1189.77	-1190.94	-1191.29	-1191.55								4.85949	6.18856	7.14203	8.20117		6.65236	7.98468	8.98619	10.1104		6.72636	8.05868	9.06019	10.1844		41	8.41694e-09	1.38268e-08			3.94172e-08	6.76191e-08
211	-1192.78	283.129	280.992	7.91095	8.64578	8.67178		-1189.77	-1190.94	-1191.29	-1191.54								6.72475	7.61581	8.07379	8.53601		7.43362	8.32793	8.83395	9.36126		7.46162	8.35593	8.86195	9.38926		211	2.97712e-08	5.01789e-08			1.39421e-07	2.45396e-07
187	-1192.78	283.522	281.407	7.92763	9.05545	9.10345		-1189.77	-1190.94	-1191.29	-1191.55								5.74092	6.86589	7.49783	8.15487		6.84279	7.97101	8.65099	9.37312		6.89279	8.02101	8.70099	9.42312		187	2.91816e-08	4.74987e-08			1.3666e-07	2.32289e-07
198	-1192.78	281.74	279.55	7.92947	7.27529	7.24829		-1189.77	-1190.94	-1191.29	-1191.55								5.98364	6.79842	7.34217	7.93572		5.30351	6.12154	6.71333	7.37197		5.27851	6.09654	6.68833	7.34697		198	8.52405e-07	1.37504e-06			3.99188e-06	6.72456e-06
343	-1192.78	282.435	280.27	8.01303	8.05386	8.05186
322	-1192.78	281.818	279.635	8.05444	7.47827	7.45827
480	-1192.78	283.431	281.302	8.0576	9.09443	9.12843
434	-1192.78	282.089	279.913	8.07798	7.77281	7.75981
381	-1192.78	283.411	281.282	8.13086	9.14769	9.18169
417	-1192.78	282.186	280.008	8.16112	7.95295	7.93795
171	-1192.78	281.512	279.318	8.16856	7.28639	7.25539
237	-1192.78	283.097	280.956	8.18155	8.88437	8.90637
419	-1192.78	281.165	278.958	8.31061	7.08144	7.03744
308	-1192.78	282.278	280.11	8.31675	8.20058	8.19558
468	-1192.78	283.73	281.611	8.32433	9.66016	9.70416
479	-1192.78	282.312	280.142	8.37562	8.29345	8.28645
313	-1192.78	282.999	280.863	8.42812	9.03295	9.05995
199	-1192.78	281.299	279.099	8.44192	7.34674	7.30974
361	-1192.78	282.186	280.014	8.47765	8.26948	8.26048
376	-1192.78	281.567	279.372	8.50038	7.67321	7.64121
437	-1192.78	282.213	280.038	8.54085	8.35968	8.34768
264	-1192.78	282.815	280.67	8.55293	8.97376	8.99176
435	-1192.78	281.867	279.683	8.57709	8.04991	8.02891
392	-1192.78	283.004	280.864	8.68432	9.29415	9.31715
390	-1192.78	282.25	280.078	8.75899	8.61482	8.60582
71	-1192.78	285.229	283.18	8.77015	11.605	11.719
446	-1192.78	281.887	279.703	8.77856	8.27139	8.25039
425	-1192.78	282.998	280.845	8.79862	9.40245	9.41245
305	-1192.78	283.166	281.029	8.82277	9.5946	9.6206
331	-1192.78	282.605	280.45	8.84002	9.05085	9.05885
46	-1192.78	283.809	281.707	8.95244	10.3673	10.4283
394	-1192.78	282.923	280.776	9.06652	9.59535	9.61135
451	-1192.78	283.045	280.889	9.07138	9.72221	9.72921
202	-1192.78	283.118	280.982	9.34318	10.067	10.094
48	-1192.78	283.621	281.509	9.37737	10.6042	10.6552
475	-1192.78	283.53	281.411	9.41415	10.55	10.594
265	-1192.78	284.912	282.841	9.42185	11.9397	12.0317
438	-1192.78	283.708	281.596	9.59215	10.906	10.957
481	-1192.78	283.741	281.628	9.74297	11.0898	11.1398
44	-1192.78	282.744	280.6	9.74816	10.098	10.117
218	-1192.78	282.58	280.428	9.77781	9.96364	9.97464
125	-1192.78	286.143	284.16	9.84598	13.5948	13.7748
124	-1192.78	284.722	282.657	9.84767	12.1755	12.2735
325	-1192.78	283.118	280.993	10.0457	10.7695	10.8075
330	-1192.78	284.143	282.048	10.1024	11.8512	11.9192
334	-1192.77	283.168	281.037	10.2747	11.0485	11.0805
212	-1192.77	282.545	280.389	10.332	10.4828	10.4898
485	-1192.77	283.61	281.489	10.4121	11.6279	11.6699
458	-1192.77	283.537	281.412	10.4227	11.5656	11.6036
466	-1192.77	283.271	281.142	10.4802	11.357	11.391
110	-1192.77	284.884	282.818	10.5046	12.9944	13.0914
443	-1192.77	283.39	281.263	10.5821	11.5779	11.6139
216	-1192.77	282.545	280.386	10.655	10.8058	10.8098
294	-1192.77	284.011	281.904	10.7233	12.3402	12.3962
221	-1192.77	282.268	280.109	10.7392	10.613	10.617
448	-1192.77	282.774	280.626	10.8453	11.2251	11.2401
230	-1192.77	282.411	280.246	11.0912	11.108	11.106
214	-1192.77	283.083	280.943	11.1215	11.8103	11.8333
346	-1192.77	282.97	280.821	11.3083	11.8841	11.8981
312	-1192.77	282.137	279.963	11.3322	11.0751	11.0641
470	-1192.77	284.284	282.18	11.3902	13.2801	13.3391
225	-1192.77	282.76	280.606	11.5583	11.9241	11.9331
340	-1192.77	283.19	281.054	11.7919	12.5877	12.6147
10	-1192.78	284.127	282.032	5.69338	7.42621	7.49421
[truncated: 17 more columns]

## Sheet: 8
Fentanyl Derivatives 1-11																				1H= 4.359 744 722 2071(85) x 10-18 J						E234 = (1/1320)(243ED-2048ET+3125EQ)
																				Hartree	4.36e-18			Hartree to kcal/mol		E34 = -(1/369)*(256ET-625EQ)
Fentanyl Derivative #8																				Nav	6.02e+23	628		627.51		E23 = -(1/175)*(81ED-256ET)												RT	0.593019	0.616887
/home/liyahreed/fentanyl/8_Fentanyl/QM/wb97xd-ultrafine/									/home/liyahreed/fentanyl/8_Fentanyl/QM/wb97xd-ultrafine/dlpno																DLPNO-CCSD(T)/CBS//wb97xd/6-31++G**													Sum	1.29965	1.30818
	wB97X-D							DLPNO-CCSD(T)//wB97X-D					DLPNO-CCSD(T)/haug-cc-pVnZ//wB97X-D						DLPNO-CCSD(T)/cc-pVNZ//wB97X-D ∆Eel					∆G (298.15 K)					∆G (310.15 K)					Boltzmann Populations					e-(∆G/RT)			Stabilization G			DLPNO-CCSD(T)/haug-cc-pVnZ//wB97X-D ∆Eel
Structure	Electronic Energy	G (298.15)	G (310.15)	∆Eel (kcal/mol)	∆G 298.15 (kcal/mol)	∆G (310.15)		cc-pVDZ	cc-pVTZ	cc-pVQZ	DTQ		haug-cc-pVDZ	haug-cc-pVTZ	haug-cc-pVQZ	haug-cc-pV5Z	HA DTQ		D	T	Q	DTQ		D	T	Q	DTQ		D	T	Q	DTQ		Structure	298 K	310 K			298 K	310 K		298 K	310 K		D	T	Q	DTQ
10	-1000.89	240.77	238.755	0	0	0		-998.339	-999.323	-999.613	-999.828		-998.499	-999.385	-999.637		-999.818		0.0226701	0	0.0763624	0.214909		0	0	0	0		0	0	0	0		10	0.76944	0.76442	x - 1		1	1		-0.155426	-0.16572		0	0.0214051	0	0
11	-1000.89	242.175	240.219	0.0480985	1.4531	1.5121		-998.339	-999.323	-999.613	-999.829		-998.499	-999.385	-999.637		-999.818		0.0333008	0.0232572	0	0		1.41563	1.42826	1.32864	1.19009		1.47463	1.48726	1.38764	1.24909		11	0.103423	0.100916	x - 2		0.134413	0.132016					0.190447	0	0.00723518	0.0853987
12	-1000.89	242.306	240.353	0.0510187	1.58702	1.64902		-998.339	-999.322	-999.613	-999.828		-998.499	-999.385	-999.637		-999.818		0	0.0607328	0.112073	0.20105		1.51333	1.59673	1.57171	1.52214		1.57533	1.65873	1.63371	1.58414		12	0.0590802	0.0586247	x - 3		0.0767834	0.0766918					0.205686	0.0247156	0.061879	0.179222
30	-1000.89	242.132	240.173	1.66029	3.02229	3.07829		-998.336	-999.32	-999.61	-999.826								1.80274	1.64259	1.75439	1.9667		3.14207	3.00459	3.04003	3.11379		3.19807	3.06059	3.09603	3.16979		30	0.00403465	0.00448505			0.00524361	0.00586727
32	-1000.89	242.272	240.319	1.66313	3.16513	3.22713		-998.336	-999.32	-999.61	-999.825								1.84307	1.80925	1.88714	2.02983		3.3224	3.31125	3.31278	3.31692		3.3844	3.37325	3.37478	3.37892		32	0.00286449	0.00319551			0.00372282	0.00418031
65	-1000.89	241.346	239.354	1.85644	2.43244	2.45544		-998.337	-999.32	-999.61	-999.826								1.52513	1.54772	1.59834	1.69335		2.07846	2.12372	2.09798	2.05444		2.10146	2.14672	2.12098	2.07744		65	0.0240778	0.0263508	x - 4		0.0312926	0.0344717
79	-1000.89	243.078	241.151	1.89715	4.20515	4.29315		-998.336	-999.319	-999.609	-999.825								2.10956	2.21545	2.31796	2.4686		4.39489	4.52345	4.5496	4.56169		4.48289	4.61145	4.6376	4.64969		79	0.000351109	0.000407289			0.000456318	0.000532808
95	-1000.89	241.275	239.281	1.92012	2.42512	2.44612		-998.336	-999.32	-999.61	-999.826								1.75296	1.77355	1.79121	1.84151		2.23529	2.27855	2.21984	2.1316		2.25629	2.29955	2.24084	2.1526		95	0.0211402	0.0233282	x - 5		0.0274748	0.0305175
82	-1000.89	241.403	239.413	2.38401	3.01701	3.04201		-998.336	-999.319	-999.609	-999.825								2.27589	2.38541	2.41179	2.45766		2.88622	3.01841	2.96843	2.87575		2.91122	3.04341	2.99343	2.90075		82	0.00602746	0.00693707	x - 6		0.00783357	0.00907495
102	-1000.89	242.006	240.041	2.63377	3.86977	3.91977		-998.336	-999.319	-999.609	-999.824								1.98359	2.35793	2.51619	2.69363		3.19692	3.59393	3.67583	3.71472		3.24692	3.64393	3.72583	3.76472		102	0.00146459	0.00170974			0.00190345	0.00223665
15	-1000.89	241.402	239.417	2.63558	3.26758	3.29758		-998.336	-999.319	-999.609	-999.825								1.96986	2.30428	2.4123	2.52841		2.57919	2.93628	2.96794	2.9455		2.60919	2.96628	2.99794	2.9755		15	0.00535862	0.00614541	x - 7		0.00696431	0.00803931
112	-1000.89	244.108	242.223	3.21307	6.55107	6.68107		-998.333	-999.316	-999.606	-999.822								4.15167	3.8442	3.96744	4.22251		7.467	7.1822	7.22907	7.3456		7.597	7.3122	7.35907	7.4756		112	3.21115e-06	4.17287e-06			4.17336e-06	5.45887e-06
114	-1000.89	244.774	242.91	3.22714	7.23114	7.38214		-998.333	-999.316	-999.606	-999.822								4.16016	3.86817	4.048	4.3776		8.14149	7.87217	7.97563	8.16669		8.29249	8.02317	8.12663	8.31769		114	8.04156e-07	1.0656e-06			1.04512e-06	1.39401e-06
101	-1000.89	243.647	241.737	3.74322	6.62022	6.72522		-998.333	-999.316	-999.606	-999.822								4.22468	4.26457	4.26128	4.27939		7.07901	7.14157	7.06192	6.94148		7.18401	7.24657	7.16692	7.04648		101	6.34768e-06	8.3664e-06			8.24974e-06	1.09448e-05
104	-1000.89	243.638	241.728	3.74702	6.61502	6.72002		-998.333	-999.316	-999.606	-999.822								4.20208	4.2199	4.23789	4.28915		7.04741	7.0879	7.02953	6.94225		7.15241	7.1929	7.13453	7.04725		104	6.33951e-06	8.35605e-06			8.23912e-06	1.09312e-05
1	-1000.89	244.634	242.77	4.0328	7.8968	8.0478		-998.335	-999.318	-999.607	-999.822								2.47729	2.86467	3.45099	4.21137		6.31862	6.72867	7.23862	7.86046		6.46962	6.87967	7.38962	8.01146		1	1.34775e-06	1.7506e-06			1.75159e-06	2.2901e-06
42	-1000.88	241.956	239.994	4.20295	5.38895	5.44195		-998.334	-999.316	-999.606	-999.822								3.59377	3.8507	4.03187	4.26227		4.7571	5.0367	5.14151	5.23336		4.8101	5.0897	5.19451	5.28636		42	0.000113122	0.000145105			0.000147019	0.000189823
47	-1000.88	241.477	239.497	4.24414	4.95114	4.98614		-998.334	-999.316	-999.606	-999.822								3.59255	3.91472	4.08561	4.28992		4.27688	4.62172	4.71624	4.78201		4.31188	4.65672	4.75124	4.81701		47	0.000242154	0.000310533			0.000314715	0.000406234
52	-1000.88	241.108	239.116	4.27679	4.61479	4.63779		-998.333	-999.316	-999.606	-999.822								3.66488	3.92269	4.08101	4.27999		3.98021	4.26069	4.34265	4.40308		4.00321	4.28369	4.36565	4.42608		52	0.000458777	0.000585232			0.000596248	0.00076559
84	-1000.88	242.603	240.663	4.28579	6.11879	6.19379		-998.333	-999.316	-999.606	-999.821								3.78946	4.25031	4.45751	4.68597		5.59978	6.08331	6.21415	6.30406		5.67478	6.15831	6.28915	6.37906		84	1.85963e-05	2.46837e-05			2.41686e-05	3.22907e-05
85	-1000.88	242.562	240.619	4.29158	6.08358	6.15558		-998.333	-999.316	-999.606	-999.821								3.84419	4.25141	4.52286	4.84905		5.61352	6.04341	6.2385	6.42614		5.68552	6.11541	6.3105	6.49814		85	1.51364e-05	2.03506e-05			1.9672e-05	2.66223e-05
67	-1000.88	240.888	238.883	4.37031	4.48831	4.49831		-998.334	-999.317	-999.607	-999.822								3.288	3.72997	3.90508	4.09312		3.38333	3.84797	3.94671	3.99621		3.39333	3.85797	3.95671	4.00621		67	0.000911107	0.0011559			0.00118412	0.00151213
66	-1000.88	240.955	238.953	4.37648	4.56148	4.57448		-998.334	-999.317	-999.607	-999.822								3.33413	3.77476	3.89378	4.00537		3.49646	3.95976	4.00242	3.97546		3.50946	3.97276	4.01542	3.98846		66	0.000943558	0.00118965			0.00122629	0.00155628
108	-1000.88	243.024	241.094	5.05009	7.30409	7.38909		-998.33	-999.314	-999.604	-999.819								5.71909	5.66045	5.7846	5.99512		7.95042	7.91445	7.96224	8.03421		8.03542	7.99945	8.04724	8.11921		108	1.00545e-06	1.47003e-06			1.30672e-06	1.92306e-06
77	-1000.88	243.376	241.471	5.32859	7.93459	8.04459		-998.334	-999.316	-999.606	-999.82								3.42112	4.02958	4.56588	5.21717		6.00445	6.63558	7.09552	7.60827		6.11445	6.74558	7.20552	7.71827		77	2.06205e-06	2.81577e-06			2.67994e-06	3.68353e-06
117	-1000.88	241.284	239.292	5.87909	6.39309	6.41609		-998.329	-999.313	-999.603	-999.819								6.46382	6.13915	6.17265	6.30818		6.95515	6.65315	6.61029	6.60727		6.97815	6.67615	6.63329	6.63027		117	1.11524e-05	1.64268e-05			1.44942e-05	2.14892e-05
123	-1000.88	242.116	240.158	5.90172	7.24772	7.30472		-998.329	-999.313	-999.603	-999.819								6.59147	6.22182	6.23793	6.35797		7.9148	7.56782	7.50757	7.48906		7.9718	7.62482	7.56457	7.54606		123	2.52116e-06	3.72248e-06			3.27662e-06	4.86968e-06
103	-1000.88	244.127	242.244	5.98362	9.34062	9.47262		-998.332	-999.315	-999.604	-999.819								4.32058	4.88982	5.55577	6.39158		7.65491	8.24682	8.83641	9.53368		7.78691	8.37882	8.96841	9.66568		103	8.02111e-08	1.1984e-07			1.04246e-07	1.56772e-07
17	-1000.88	244.707	242.852	6.7034	10.6404	10.8004		-998.332	-999.314	-999.603	-999.817								4.74775	5.49751	6.31223	7.31823		8.66208	9.43451	10.1729	11.0403		8.82208	9.59451	10.3329	11.2003		17	6.32189e-09	9.95845e-09			8.21623e-09	1.30275e-08
3	-1000.88	242.759	240.829	7.34777	9.33677	9.42177		-998.331	-999.312	-999.602	-999.817								5.31486	6.47482	7.04097	7.63155		7.28119	8.46382	8.95361	9.40564		7.36619	8.54882	9.03861	9.49064		3	9.95408e-08	1.59158e-07			1.29368e-07	2.08207e-07
94	-1000.88	241.835	239.872	7.67073	8.73573	8.78773		-998.33	-999.312	-999.602	-999.817								5.74606	6.57398	7.02988	7.53083		6.78839	7.63898	8.01852	8.38092		6.84039	7.69098	8.07052	8.43292		94	5.60333e-07	8.84035e-07			7.28235e-07	1.15648e-06
63	-1000.88	243.079	241.156	7.82924	10.1382	10.2302		-998.329	-999.311	-999.6	-999.815								6.64725	7.45391	8.0019	8.6327		8.93358	9.76291	10.2345	10.7268		9.02558	9.85491	10.3265	10.8188		63	1.07266e-08	1.8484e-08			1.39408e-08	2.41805e-08
124	-1000.88	242.634	240.687	8.05882	9.92282	9.99082
27	-1000.88	241.701	239.728	8.07778	9.00878	9.05078
68	-1000.88	242.646	240.705	8.32397	10.2	10.274
105	-1000.88	241.538	239.557	8.32581	9.09381	9.12781
69	-1000.88	243.623	241.72	8.40547	11.2585	11.3705
107	-1000.88	242.207	240.244	8.88266	10.3197	10.3717
98	-1000.87	241.858	239.876	10.7415	11.8295	11.8625
99	-1000.87	241.013	238.993	11.1057	11.3487	11.3437
[truncated: 17 more columns]

## Sheet: 9
Fentanyl Derivatives 1-11																				1H= 4.359 744 722 2071(85) x 10-18 J						E234 = (1/1320)(243ED-2048ET+3125EQ)
																				Hartree	4.36e-18			Hartree to kcal/mol		E34 = -(1/369)*(256ET-625EQ)
Fentanyl Derivative #9																				Nav	6.02e+23	628		627.51		E23 = -(1/175)*(81ED-256ET)												RT	0.593019	0.616887
/home/liyahreed/fentanyl/9_Fentanyl/QM/wb97xd-ultrafine/									/home/liyahreed/fentanyl/9_Fentanyl/QM/wb97xd-ultrafine/dlpno																DLPNO-CCSD(T)/CBS//wb97xd/6-31++G**													Sum	2.21853	2.32178
	wB97X-D							DLPNO-CCSD(T)//wB97X-D					DLPNO-CCSD(T)/haug-cc-pVnZ//wB97X-D						DLPNO-CCSD(T)/cc-pVNZ//wB97X-D ∆Eel					∆G (298.15 K)					∆G (310.15 K)					Boltzmann Populations					e-(∆G/RT)			Stabilization G			DLPNO-CCSD(T)/haug-cc-pVnZ//wB97X-D ∆Eel
Structure	Electronic Energy	G (298.15)	G (310.15)	∆Eel (kcal/mol)	∆G 298.15 (kcal/mol)	∆G (310.15)		cc-pVDZ	cc-pVTZ	cc-pVQZ	DTQ		haug-cc-pVDZ	haug-cc-pVTZ	haug-cc-pVQZ	haug-cc-pV5Z	HA DTQ		D	T	Q	DTQ		D	T	Q	DTQ		D	T	Q	DTQ		Structure	298 K	310 K			298 K	310 K		298 K	310 K		D	T	Q	DTQ
30	-1040.2	257.954	255.905	0	0	0		-1037.54	-1038.57	-1038.87	-1039.09		-1037.71	-1038.63	-1038.89		-1039.08		0	0	0	0		0	0	0	0		0	0	0	0		30	0.45075	0.430704	x - 1		1	1		-0.472543	-0.519626		0.146349	0.0711705	0.0833587	0.113865
35	-1040.2	258.498	256.469	0.0036738	0.547674	0.567674		-1037.54	-1038.57	-1038.87	-1039.09		-1037.71	-1038.63	-1038.89		-1039.08		0.117536	0.0794923	0.104194	0.144974		0.661536	0.623492	0.648194	0.688974		0.681536	0.643492	0.668194	0.708974		35	0.141049	0.136475	x - 3		0.31292	0.316866					0	0	0	0
100	-1040.2	258.891	256.874	0.227418	1.16442	1.19642		-1037.54	-1038.57	-1038.87	-1039.09								0.313801	0.235456	0.315623	0.439669		1.2508	1.17246	1.25262	1.37667		1.2828	1.20446	1.28462	1.40867		100	0.0442322	0.0438997	x - 6		0.0981303	0.101926
82	-1040.2	259.27	257.261	0.242546	1.55855	1.59855		-1037.54	-1038.57	-1038.87	-1039.09								0.268344	0.186405	0.272597	0.405542		1.58434	1.5024	1.5886	1.72154		1.62434	1.5424	1.6286	1.76154		82	0.0247271	0.0247762	x - 7		0.0548577	0.0575251
102	-1040.2	257.29	255.219	1.628	0.963996	0.941996		-1037.54	-1038.56	-1038.86	-1039.09		-1037.71	-1038.63	-1038.89		-1039.08		1.95706	1.79833	1.81293	1.86212		1.29306	1.13433	1.14893	1.19812		1.27106	1.11233	1.12693	1.17612		102	0.0597718	0.0639995	x - 5		0.132605	0.148593					1.51709	1.57076	1.61681	1.6699
19	-1040.2	258.559	256.538	1.74389	2.34889	2.37689		-1037.54	-1038.56	-1038.86	-1039.09								1.24278	1.59215	1.79275	2.00273		1.84778	2.19715	2.39775	2.60773		1.87578	2.22515	2.42575	2.63573		19	0.00554853	0.00600619	x - 12		0.0123096	0.0139451
130	-1040.2	258.704	256.681	1.7465	2.4965	2.5225		-1037.54	-1038.56	-1038.86	-1039.09								1.97597	1.85498	1.9199	2.03096		2.72597	2.60498	2.6699	2.78096		2.75197	2.63098	2.6959	2.80696		130	0.00414301	0.00455044			0.00919138	0.0105651
22	-1040.2	258.692	256.669	1.76233	2.50033	2.52633		-1037.54	-1038.56	-1038.86	-1039.09								1.17594	1.52869	1.6264	1.69507		1.91394	2.26669	2.3644	2.43307		1.93994	2.29269	2.3904	2.45907		22	0.00744879	0.00799772	x - 11		0.0165253	0.018569
169	-1040.2	258.634	256.609	1.8434	2.5234	2.5474		-1037.54	-1038.56	-1038.86	-1039.09								2.20649	2.16262	2.28781	2.46708		2.88649	2.84262	2.96781	3.14708		2.91049	2.86662	2.99181	3.17108		169	0.00223453	0.00252177			0.00495736	0.005855
138	-1040.2	256.991	254.906	1.87896	0.915963	0.879963		-1037.54	-1038.56	-1038.86	-1039.09		-1037.7	-1038.63	-1038.89		-1039.08		1.47727	1.48723	1.53873	1.60732		0.514267	0.524225	0.575726	0.644317		0.478267	0.488225	0.539726	0.608317		138	0.15208	0.160663	x - 2		0.337394	0.373026					2.00987	1.71293	1.6269	1.56393
137	-1040.2	257.464	255.393	1.90777	1.41777	1.39577		-1037.54	-1038.56	-1038.86	-1039.09		-1037.71	-1038.63	-1038.89		-1039.08		1.52457	1.56107	1.61652	1.68562		1.03457	1.07107	1.12652	1.19562		1.01257	1.04907	1.10452	1.17362		137	0.0600244	0.0642595	x - 4		0.133166	0.149196					1.98864	1.7225	1.62496	1.54058
166	-1040.2	258.868	256.852	1.91595	2.82995	2.86295		-1037.54	-1038.56	-1038.86	-1039.09								2.23386	2.23979	2.3653	2.53584		3.14786	3.15379	3.2793	3.44984		3.18086	3.18679	3.3123	3.48284		166	0.00134111	0.00152134			0.00297529	0.00353223
179	-1040.2	258.785	256.767	1.91662	2.74762	2.77862		-1037.54	-1038.56	-1038.86	-1039.09								2.05519	1.85118	2.0013	2.24414		2.88619	2.68218	2.8323	3.07514		2.91719	2.71318	2.8633	3.10614		179	0.00252272	0.00280171			0.00559673	0.00650496
192	-1040.2	259.443	257.446	2.09557	3.58457	3.63657		-1037.54	-1038.56	-1038.86	-1039.09								2.42788	2.39855	2.56656	2.80169		3.91688	3.88755	4.05556	4.29069		3.96888	3.93955	4.10756	4.34269		192	0.000324838	0.000377467			0.000720662	0.000876396
188	-1040.2	258.143	256.096	2.15071	2.33971	2.34171		-1037.54	-1038.56	-1038.86	-1039.09								1.98593	1.93377	1.99894	2.09765		2.17493	2.12277	2.18794	2.28665		2.17693	2.12477	2.18994	2.28865		188	0.00953496	0.0105426	x - 9		0.0211536	0.0244776
193	-1040.2	259.032	257.016	2.15499	3.23299	3.26599		-1037.54	-1038.56	-1038.86	-1039.09								2.48838	2.4596	2.62223	2.84993		3.56638	3.5376	3.70023	3.92793		3.59938	3.5706	3.73323	3.96093		193	0.000598875	0.000700883			0.00132862	0.0016273
187	-1040.2	257.968	255.917	2.16588	2.17988	2.17788		-1037.54	-1038.56	-1038.86	-1039.09								1.90616	1.81987	1.90423	2.03546		1.92016	1.83387	1.91823	2.04946		1.91816	1.83187	1.91623	2.04746		187	0.0142241	0.0155865	x - 8		0.0315566	0.0361884
185	-1040.2	257.991	255.932	2.43654	2.47354	2.46354		-1037.54	-1038.56	-1038.86	-1039.09								2.09818	2.22814	2.29604	2.36498		2.13518	2.26514	2.33304	2.40198		2.12518	2.25514	2.32304	2.39198		185	0.00784978	0.00891664	x - 10		0.017415	0.0207025
198	-1040.2	258.545	256.508	2.66627	3.25727	3.26927		-1037.54	-1038.56	-1038.86	-1039.09								2.66739	2.68138	2.73517	2.80616		3.25839	3.27238	3.32617	3.39716		3.27039	3.28438	3.33817	3.40916		198	0.0014657	0.00171435			0.0032517	0.00398034
5	-1040.2	260.804	258.869	2.90155	5.75155	5.86555		-1037.54	-1038.56	-1038.86	-1039.09								1.81212	2.14767	2.82359	3.68609		4.66212	4.99767	5.67359	6.53609		4.77612	5.11167	5.78759	6.65009		5	7.36649e-06	8.96289e-06			1.63428e-05	2.08099e-05
1	-1040.2	260.652	258.713	3.23955	5.93755	6.04755		-1037.54	-1038.56	-1038.86	-1039.09								1.5427	2.11864	2.79843	3.62197		4.2407	4.81664	5.49643	6.31997		4.3507	4.92664	5.60643	6.42997		1	1.06056e-05	1.2806e-05			2.35287e-05	2.97327e-05
62	-1040.2	258.906	256.897	3.3228	4.2748	4.3148		-1037.54	-1038.56	-1038.86	-1039.09								2.72588	3.03484	3.24483	3.4751		3.67788	3.98684	4.19683	4.4271		3.71788	4.02684	4.23683	4.4671		62	0.000258091	0.000308531			0.000572583	0.000716342
149	-1040.2	259.11	257.109	3.34122	4.49722	4.54522		-1037.54	-1038.56	-1038.86	-1039.09								2.894	3.30156	3.62567	3.99385		4.05	4.45756	4.78167	5.14985		4.098	4.50556	4.82967	5.19785		149	7.62902e-05	9.43715e-05			0.000169252	0.00021911
59	-1040.2	258.104	256.064	3.35681	3.50681	3.51581		-1037.54	-1038.56	-1038.86	-1039.09								2.83416	3.15586	3.35294	3.56322		2.98416	3.30586	3.50294	3.71322		2.99316	3.31486	3.51194	3.72222		59	0.000860157	0.00103205			0.00190828	0.00239619
162	-1040.2	259.539	257.545	3.37963	4.96463	5.01963		-1037.54	-1038.56	-1038.86	-1039.09								3.02138	3.46525	3.75633	4.07264		4.60638	5.05025	5.34133	5.65764		4.66138	5.10525	5.39633	5.71264		162	3.24033e-05	4.09658e-05			7.18876e-05	9.51137e-05
135	-1040.2	257.415	255.35	3.51598	2.97698	2.96098		-1037.54	-1038.56	-1038.86	-1039.09								2.44675	2.88791	3.06822	3.23358		1.90775	2.34891	2.52922	2.69458		1.89175	2.33291	2.51322	2.67858		135	0.00479265	0.00560317	x - 13		0.0106326	0.0130093
133	-1040.2	257.347	255.279	3.54748	2.94048	2.92148		-1037.54	-1038.56	-1038.86	-1039.09								2.58785	2.95739	3.19546	3.45299		1.98085	2.35039	2.58846	2.84599		1.96185	2.33139	2.56946	2.82699		133	0.00371269	0.00440503			0.0082367	0.0102275
163	-1040.2	258.264	256.225	3.99638	4.30638	4.31638		-1037.54	-1038.56	-1038.86	-1039.09								3.1602	3.62236	3.81861	4.00189		3.4702	3.93236	4.12861	4.31189		3.4802	3.94236	4.13861	4.32189		163	0.000313434	0.000390415			0.000695361	0.000906459
11	-1040.2	259.555	257.575	4.00979	5.61079	5.67979		-1037.54	-1038.56	-1038.86	-1039.09								2.12221	2.87488	3.46532	4.13414		3.72321	4.47588	5.06632	5.73514		3.79221	4.54488	5.13532	5.80414		11	2.84339e-05	3.53191e-05			6.30815e-05	8.20032e-05
201	-1040.19	259.98	258.013	4.93234	6.95834	7.04034		-1037.53	-1038.56	-1038.86	-1039.08								3.4968	4.07917	4.74162	5.54026		5.5228	6.10517	6.76762	7.56626		5.6048	6.18717	6.84962	7.64826		201	1.29665e-06	1.77716e-06			2.87665e-06	4.12618e-06
155	-1040.19	260.266	258.31	5.01894	7.33094	7.42394		-1037.54	-1038.56	-1038.86	-1039.08								3.16222	3.57876	4.1518	4.85871		5.47422	5.89076	6.4638	7.17071		5.56722	5.98376	6.5568	7.26371		155	2.5264e-06	3.31478e-06			5.60488e-06	7.6962e-06
212	-1040.19	258.782	256.756	5.8337	6.6617	6.6847		-1037.53	-1038.56	-1038.86	-1039.08								6.46601	5.99858	6.02094	6.13756		7.29401	6.82658	6.84894	6.96556		7.31701	6.84958	6.87194	6.98856		212	3.57059e-06	5.17798e-06			7.92144e-06	1.20221e-05
213	-1040.19	257.892	255.837	5.84865	5.78665	5.78065		-1037.53	-1038.56	-1038.86	-1039.08								6.58079	6.06594	6.06308	6.15394		6.51879	6.00394	6.00108	6.09194		6.51279	5.99794	5.99508	6.08594		213	1.55788e-05	2.23675e-05			3.4562e-05	5.19325e-05
26	-1040.19	260.276	258.327	5.95565	8.27765	8.37765		-1037.53	-1038.56	-1038.86	-1039.08								4.51062	5.32359	6.10971	7.035		6.83262	7.64559	8.43171	9.357		6.93262	7.74559	8.53171	9.457		26	6.3297e-08	9.47015e-08			1.40426e-07	2.19876e-07
3	-1040.19	259.265	257.273	6.00737	7.31837	7.37537		-1037.53	-1038.56	-1038.86	-1039.08								4.0536	5.29032	5.87136	6.43821		5.3646	6.60132	7.18236	7.74921		5.4216	6.65832	7.23936	7.80621		3	9.52436e-07	1.37571e-06			2.11301e-06	3.19409e-06
13	-1040.19	258.322	256.3	6.35069	6.71869	6.74569		-1037.53	-1038.56	-1038.86	-1039.08								4.21534	5.12283	5.85264	6.68355		4.58334	5.49083	6.22064	7.05155		4.61034	5.51783	6.24764	7.07855		13	3.08867e-06	4.4752e-06			6.85229e-06	1.03904e-05
14	-1040.19	259.07	257.068	6.42914	7.54514	7.59214		-1037.53	-1038.56	-1038.86	-1039.08								4.51713	5.49164	6.21214	7.01797		5.63313	6.60764	7.32814	8.13397		5.68013	6.65464	7.37514	8.18097		14	4.97809e-07	7.49367e-07			1.1044e-06	1.73987e-06
51	-1040.19	259.687	257.708	6.54846	8.28146	8.35146		-1037.53	-1038.56	-1038.86	-1039.08								5.51376	6.38663	6.88564	7.40731		7.24676	8.11963	8.61864	9.14031		7.31676	8.18963	8.68864	9.21031		51	9.12166e-08	1.41263e-07			2.02366e-07	3.27982e-07
24	-1040.19	258.716	256.704	6.76509	7.52709	7.56409		-1037.53	-1038.56	-1038.86	-1039.08								5.11831	6.01638	6.53469	7.07811		5.88031	6.77838	7.29669	7.84011		5.91731	6.81538	7.33369	7.87711		24	8.17091e-07	1.22635e-06			1.81274e-06	2.84733e-06
49	-1040.19	257.851	255.802	6.885	6.782	6.782		-1037.53	-1038.56	-1038.86	-1039.08								5.0441	5.8232	6.35113	6.92959		4.9411	5.7202	6.24813	6.82659		4.9411	5.7202	6.24813	6.82659		49	4.5135e-06	6.73269e-06			1.00133e-05	1.56318e-05
16	-1040.19	259.315	257.329	6.99274	8.35374	8.41674		-1037.53	-1038.56	-1038.86	-1039.08								4.97674	5.91592	6.54816	7.2398		6.33774	7.27692	7.90916	8.6008		6.40074	7.33992	7.97216	8.6638		16	2.2656e-07	3.42593e-07			5.02629e-07	7.95426e-07
203	-1040.19	258.072	256.032	7.06053	7.17853	7.18753		-1037.53	-1038.55	-1038.86	-1039.08								6.50437	6.84236	7.06633	7.31037		6.62237	6.96036	7.18433	7.42837		6.63137	6.96936	7.19333	7.43737		203	1.63609e-06	2.50148e-06			3.62971e-06	5.8079e-06
108	-1040.19	258.689	256.669	7.12198	7.85698	7.88598		-1037.53	-1038.56	-1038.86	-1039.08								5.46127	6.34949	6.80595	7.26661		6.19627	7.08449	7.54095	8.00161		6.22527	7.11349	7.56995	8.03061		108	6.22292e-07	9.56197e-07			1.38057e-06	2.22008e-06
65	-1040.19	258.336	256.303	7.3141	7.6961	7.7121		-1037.53	-1038.56	-1038.86	-1039.08								5.44706	6.12342	6.67466	7.30392		5.82906	6.50542	7.05666	7.68592		5.84506	6.52142	7.07266	7.70192		65	1.05972e-06	1.62911e-06			2.35101e-06	3.78244e-06
121	-1040.19	258.793	256.781	7.42219	8.26119	8.29819		-1037.53	-1038.55	-1038.86	-1039.08								6.0563	7.00678	7.5347	8.08162		6.8953	7.84578	8.3737	8.92062		6.9323	7.88278	8.4107	8.95762		121	1.32119e-07	2.12778e-07			2.93109e-07	4.94024e-07
132	-1040.19	259.941	257.965	7.45241	9.43941	9.51241		-1037.53	-1038.55	-1038.86	-1039.08								6.28973	7.02998	7.55098	8.12714		8.27673	9.01698	9.53798	10.1141		8.34973	9.08998	9.61098	10.1871		132	1.76561e-08	2.89955e-08			3.91706e-08	6.73213e-08
81	-1040.19	259.196	257.193	7.66448	8.90648	8.95248		-1037.53	-1038.56	-1038.86	-1039.08								5.77595	6.46499	6.9877	7.5756		7.01795	7.70699	8.2297	8.8176		7.06395	7.75299	8.2757	8.8636		81	1.57184e-07	2.47808e-07			3.48717e-07	5.75356e-07
210	-1040.19	258.475	256.448	7.79929	8.32029	8.34229		-1037.53	-1038.55	-1038.85	-1039.08								7.31296	7.68051	7.89331	8.11664		7.83396	8.20151	8.41431	8.63764		7.85596	8.22351	8.43631	8.65964		210	2.12914e-07	3.44911e-07			4.72354e-07	8.00808e-07
144	-1040.19	259.214	257.212	8.00333	9.26333	9.31033		-1037.53	-1038.55	-1038.86	-1039.08								6.46164	7.13982	7.57833	8.05311		7.72164	8.39982	8.83833	9.31311		7.76864	8.44682	8.88533	9.36011		144	6.8159e-08	1.10807e-07			1.51213e-07	2.57269e-07
142	-1040.19	260.089	258.116	8.04265	10.1776	10.2536
200	-1040.19	258.088	256.04	9.59421	9.72821	9.72921
199	-1040.19	258.156	256.108	9.60549	9.80749	9.80849
[truncated: 18 more columns]

## Sheet: 10
Fentanyl Derivatives 1-11																				1H= 4.359 744 722 2071(85) x 10-18 J						E234 = (1/1320)(243ED-2048ET+3125EQ)
																				Hartree	4.36e-18			Hartree to kcal/mol		E34 = -(1/369)*(256ET-625EQ)
Fentanyl Derivative #10																				Nav	6.02e+23	628		627.51		E23 = -(1/175)*(81ED-256ET)												RT	0.593019	0.616887
/home/liyahreed/fentanyl/10_Fentanyl/QM/wb97xd-ultrafine/									/home/liyahreed/fentanyl/10_Fentanyl/QM/wb97xd-ultrafine/dlpno																DLPNO-CCSD(T)/CBS//wb97xd/6-31++G**													Sum	1.77722	1.79205
	wB97X-D							DLPNO-CCSD(T)//wB97X-D					DLPNO-CCSD(T)/haug-cc-pVnZ//wB97X-D						DLPNO-CCSD(T)/cc-pVNZ//wB97X-D ∆Eel					∆G (298.15 K)					∆G (310.15 K)					Boltzmann Populations					e-(∆G/RT)			Stabilization G			DLPNO-CCSD(T)/haug-cc-pVnZ//wB97X-D ∆Eel
Structure	Electronic Energy	G (298.15)	G (310.15)	∆Eel (kcal/mol)	∆G 298.15 (kcal/mol)	∆G (310.15)		cc-pVDZ	cc-pVTZ	cc-pVQZ	DTQ		haug-cc-pVDZ	haug-cc-pVTZ	haug-cc-pVQZ	haug-cc-pV5Z	HA DTQ		D	T	Q	DTQ		D	T	Q	DTQ		D	T	Q	DTQ		Structure	298 K	310 K			298 K	310 K		298 K	310 K		D	T	Q	DTQ
4	-1040.2	258.933	256.918	0	1.19663	1.24763		-1037.54	-1038.56	-1038.87	-1039.09		-1037.71	-1038.63	-1038.89		-1039.08		0.0366689	0	0	0.0473482		1.43567	1.30764	1.35628	1.44635		1.48667	1.35864	1.40728	1.49735		4	0.0490945	0.0492609	x - 3		0.0872517	0.0882779		-0.341015	-0.359866		0	0	0	0.0227835
5	-1040.2	257.534	255.468	0.202373	0	0		-1037.54	-1038.56	-1038.87	-1039.09		-1037.71	-1038.63	-1038.89		-1039.08		0	0.0913594	0.0427248	0		0	0	0	0		0	0	0	0		5	0.562677	0.558021	x - 1		1	1					0.257973	0.170754	0.0822215	0
6	-1040.2	257.771	255.715	0.207221	0.241848	0.251848		-1037.54	-1038.56	-1038.87	-1039.09		-1037.71	-1038.63	-1038.89		-1039.08		0.0877406	0.135386	0.0902241	0.0602957		0.324741	0.281026	0.284499	0.297296		0.334741	0.291026	0.294499	0.307296		6	0.340829	0.339087	x - 2		0.605727	0.60766					0.394973	0.200344	0.173198	0.194691
143	-1040.2	258.781	256.766	2.08534	3.12996	3.18096		-1037.54	-1038.56	-1038.86	-1039.09								1.98674	2.11266	2.01661	1.90269		3.23374	3.2683	3.22088	3.14969		3.28474	3.3193	3.27188	3.20069		143	0.00277717	0.00311412			0.00493564	0.00558066
33	-1040.2	258.398	256.366	2.14378	2.80541	2.83941		-1037.54	-1038.56	-1038.86	-1039.09								1.94979	2.10815	2.06494	2.0173		2.81379	2.88079	2.88622	2.8813		2.84779	2.91479	2.92022	2.9153		33	0.0043667	0.00494596			0.00776058	0.00886339
38	-1040.2	258.877	256.86	2.32532	3.46595	3.51495		-1037.54	-1038.56	-1038.86	-1039.09								2.0922	2.0455	1.9544	1.87901		3.4352	3.29714	3.25467	3.22201		3.4842	3.34614	3.30367	3.27101		38	0.00245832	0.00277862			0.00436898	0.00497942
76	-1040.2	259.376	257.382	2.34595	3.98558	4.05758		-1037.54	-1038.56	-1038.86	-1039.09								2.61959	2.50593	2.41638	2.35545		4.46159	4.25657	4.21566	4.19745		4.53359	4.32857	4.28766	4.26945		76	0.000474543	0.000550698			0.000843366	0.000986877
48	-1040.2	258.489	256.456	2.36801	3.12063	3.15363		-1037.54	-1038.56	-1038.86	-1039.09								1.8394	1.97598	1.89434	1.79816		2.7944	2.83962	2.80662	2.75316		2.8274	2.87262	2.83962	2.78616		48	0.00541997	0.00609772	x - 5		0.00963248	0.0109274
36	-1040.2	257.506	255.443	2.42939	2.19901	2.20201		-1037.54	-1038.56	-1038.86	-1039.09								2.06015	2.14556	2.0056	1.83908		2.03215	2.0262	1.93487	1.81108		2.03515	2.0292	1.93787	1.81408		36	0.0265412	0.0294793	x - 4		0.0471695	0.0528283
79	-1040.2	259.443	257.445	2.50259	4.20921	4.27721		-1037.54	-1038.56	-1038.86	-1039.09								2.64098	2.4854	2.42004	2.39991		4.54998	4.30304	4.28632	4.30891		4.61798	4.37104	4.35432	4.37691		79	0.000393235	0.000462662			0.000698864	0.000829113
10	-1040.2	258.549	256.525	2.8129	3.62553	3.66753		-1037.54	-1038.56	-1038.86	-1039.09								2.05601	2.42831	2.46465	2.48641		3.07101	3.35195	3.43693	3.50141		3.11301	3.39395	3.47893	3.54341		10	0.00153469	0.00178672			0.00272748	0.00320188
155	-1040.2	261.064	259.125	3.22723	6.55486	6.68186		-1037.53	-1038.56	-1038.86	-1039.08								4.22917	3.91818	3.90221	3.97824		7.75917	7.35682	7.38949	7.50824		7.88617	7.48382	7.51649	7.63524		155	1.78501e-06	2.35163e-06			3.17235e-06	4.21423e-06
139	-1040.2	259.119	257.102	3.54255	4.92518	4.97418		-1037.53	-1038.56	-1038.86	-1039.08								3.67717	3.81831	3.72109	3.60275		5.26217	5.31195	5.26336	5.18775		5.31117	5.36095	5.31236	5.23675		139	8.93375e-05	0.000114795			0.000158772	0.000205719
138	-1040.2	258.753	256.725	3.54609	4.56272	4.60072		-1037.53	-1038.56	-1038.86	-1039.08								3.61685	3.71506	3.60149	3.46871		4.83585	4.8427	4.77777	4.68771		4.87385	4.8807	4.81577	4.72571		138	0.000207607	0.000262849			0.000368962	0.000471039
88	-1040.2	259.07	257.061	3.604	4.93763	4.99463		-1037.53	-1038.56	-1038.86	-1039.08								3.61489	3.32639	3.26229	3.26835		5.15089	4.77103	4.75557	4.80435		5.20789	4.82803	4.81257	4.86135		88	0.000170537	0.000210966			0.000303081	0.000378061
106	-1040.19	258.966	256.955	3.77133	5.00096	5.05596		-1037.53	-1038.56	-1038.86	-1039.08								3.47714	3.32139	3.26324	3.253		4.90914	4.66203	4.65252	4.685		4.96414	4.71703	4.70752	4.74		106	0.000208555	0.000256828			0.000370648	0.000460247
102	-1040.19	258.354	256.317	4.01076	4.62839	4.65739		-1037.53	-1038.56	-1038.86	-1039.09								3.4143	3.45298	3.31629	3.16284		4.2343	4.18162	4.09356	3.98284		4.2633	4.21062	4.12256	4.01184		102	0.000681471	0.000836136			0.00121112	0.0014984
118	-1040.19	258.284	256.249	4.45523	5.00285	5.03385		-1037.53	-1038.56	-1038.86	-1039.08								4.02023	3.97826	3.83517	3.68784		4.77023	4.6369	4.54245	4.43784		4.80123	4.6679	4.57345	4.46884		118	0.000316397	0.000398608			0.000562306	0.000714324
37	-1040.19	258.872	256.855	4.47027	5.6059	5.6549		-1037.53	-1038.56	-1038.86	-1039.08								3.80098	4.22656	4.26369	4.27672		5.13898	5.4732	5.55897	5.61472		5.18798	5.5222	5.60797	5.66372		37	4.34857e-05	5.7456e-05			7.72836e-05	0.000102964
40	-1040.19	258.402	256.368	4.50835	5.17398	5.20598		-1037.53	-1038.56	-1038.86	-1039.08								3.89895	4.34453	4.35896	4.33727		4.76695	5.12117	5.18424	5.20527		4.79895	5.15317	5.21624	5.23727		40	8.67373e-05	0.000114699			0.000154151	0.000205547
1	-1040.19	260.65	258.709	4.6038	7.51743	7.64243		-1037.54	-1038.56	-1038.86	-1039.08								2.8583	3.49566	3.85814	4.27707		5.9743	6.5203	6.93142	7.39307		6.0993	6.6453	7.05642	7.51807		1	2.16761e-06	2.84351e-06			3.85231e-06	5.0957e-06
148	-1040.19	258.1	256.055	4.82102	5.18464	5.20564		-1037.53	-1038.56	-1038.86	-1039.08								3.77397	4.26748	4.21994	4.10466		4.33997	4.74212	4.74321	4.67066		4.36097	4.76312	4.76421	4.69166		148	0.000213659	0.000277762			0.000379719	0.000497762
146	-1040.19	257.385	255.313	4.88396	4.53259	4.52659		-1037.53	-1038.56	-1038.86	-1039.08								3.82005	4.28192	4.29758	4.27457		3.67105	4.04156	4.10586	4.12557		3.66505	4.03556	4.09986	4.11957		146	0.000535697	0.000702155			0.00095205	0.0012583
44	-1040.19	257.722	255.668	4.88679	4.87242	4.88442		-1037.53	-1038.56	-1038.86	-1039.08								3.88175	4.31824	4.31701	4.27558		4.06975	4.41488	4.46228	4.46358		4.08175	4.42688	4.47428	4.47558		44	0.000302958	0.000394277			0.000538422	0.000706563
128	-1040.19	259.044	257.034	4.93263	6.24026	6.29626		-1037.53	-1038.56	-1038.86	-1039.08								4.43427	4.42674	4.46773	4.56576		5.94427	5.84538	5.935	6.07576		6.00027	5.90138	5.991	6.13176		128	1.99852e-05	2.6905e-05			3.55181e-05	4.8215e-05
161	-1040.19	258.367	256.333	4.96293	5.59356	5.62556		-1037.53	-1038.56	-1038.86	-1039.08								4.2498	4.62281	4.56443	4.45653		5.0828	5.36445	5.3547	5.28953		5.1148	5.39645	5.3867	5.32153		161	7.52484e-05	0.000100055			0.000133733	0.000179304
81	-1040.19	258.318	256.277	4.9633	5.54493	5.56993		-1037.53	-1038.56	-1038.86	-1039.08								4.38776	4.73544	4.65827	4.52935		5.17176	5.42808	5.39955	5.31335		5.19676	5.45308	5.42455	5.33835		81	7.22865e-05	9.73649e-05			0.000128469	0.000174483
129	-1040.19	257.94	255.892	5.01491	5.21854	5.23654		-1037.53	-1038.56	-1038.86	-1039.08								4.43126	4.46096	4.47038	4.51839		4.83726	4.7756	4.83365	4.92439		4.85526	4.7936	4.85165	4.94239		129	0.000139286	0.000184995			0.000247542	0.00033152
87	-1040.19	258.638	256.615	5.03455	5.93618	5.97918		-1037.53	-1038.56	-1038.86	-1039.08								4.44185	4.81387	4.77776	4.70051		5.54585	5.82651	5.83904	5.80451		5.58885	5.86951	5.88204	5.84751		87	3.1576e-05	4.26528e-05			5.61174e-05	7.64358e-05
112	-1040.19	258.381	256.345	5.03821	5.68284	5.71284		-1037.53	-1038.56	-1038.86	-1039.08								4.56717	4.4855	4.42241	4.39177		5.41417	5.24114	5.22668	5.23877		5.44417	5.27114	5.25668	5.26877		112	8.19735e-05	0.00010899			0.000145685	0.000195315
162	-1040.19	260.372	258.402	5.46771	8.10334	8.19934		-1037.53	-1038.56	-1038.86	-1039.08								5.86667	5.76983	5.68158	5.61933		8.70467	8.51647	8.47685	8.45733		8.80067	8.61247	8.57285	8.55333		162	3.60229e-07	5.30914e-07			6.40205e-07	9.51423e-07
63	-1040.19	260.083	258.12	5.57541	7.92204	8.02504		-1037.53	-1038.56	-1038.86	-1039.08								3.37731	4.24301	4.45764	4.63236		5.92631	6.70065	6.96392	7.18136		6.02931	6.80365	7.06692	7.28436		63	3.09758e-06	4.15323e-06			5.50508e-06	7.44278e-06
142	-1040.19	257.848	255.791	5.94281	6.05444	6.06344		-1037.53	-1038.56	-1038.86	-1039.08								5.44611	5.87509	5.91069	5.921		5.76011	6.09773	6.18196	6.235		5.76911	6.10673	6.19096	6.244		142	1.52788e-05	2.24292e-05			2.71538e-05	4.01943e-05
119	-1040.19	258.497	256.472	6.28112	7.04174	7.08274		-1037.53	-1038.56	-1038.86	-1039.08								5.42267	5.68989	5.70655	5.72075		6.38567	6.56153	6.62683	6.68375		6.42667	6.60253	6.66783	6.72475		119	7.16884e-06	1.02887e-05			1.27406e-05	1.84379e-05
101	-1040.19	258.618	256.594	6.30057	7.18219	7.22419		-1037.53	-1038.56	-1038.86	-1039.08								5.36032	5.66999	5.70195	5.72926		6.44432	6.66263	6.74323	6.81326		6.48632	6.70463	6.78523	6.85526		101	5.76242e-06	8.32689e-06			1.02411e-05	1.49222e-05
109	-1040.19	258.192	256.153	6.50707	6.9627	6.9897		-1037.53	-1038.56	-1038.86	-1039.08								5.23608	5.59664	5.56294	5.49108		5.89408	6.16328	6.17821	6.14908		5.92108	6.19028	6.20521	6.17608		109	1.76609e-05	2.50398e-05			3.13873e-05	4.48726e-05
110	-1040.19	257.805	255.747	6.55461	6.62323	6.63123		-1037.53	-1038.56	-1038.86	-1039.08								5.27389	5.65346	5.59288	5.48076		5.54489	5.8331	5.82115	5.75176		5.55289	5.8411	5.82915	5.75976		110	3.45131e-05	4.91722e-05			6.13372e-05	8.81189e-05
144	-1040.19	261.972	260.068	6.79819	11.0338	11.1958		-1037.53	-1038.56	-1038.86	-1039.08								5.50822	5.5083	6.00032	6.71371		9.94622	9.85494	10.3956	11.1517		10.1082	10.0169	10.5576	11.3137		144	3.83142e-09	6.04905e-09			6.80928e-09	1.08402e-08
132	-1040.19	258.206	256.17	6.94403	7.41366	7.44366		-1037.53	-1038.56	-1038.86	-1039.08								5.6721	6.06477	5.99997	5.87967		6.3441	6.64541	6.62925	6.55167		6.3741	6.67541	6.65925	6.58167		132	8.95724e-06	1.29744e-05			1.5919e-05	2.32508e-05
130	-1040.19	257.877	255.826	6.97199	7.11261	7.12761		-1037.53	-1038.56	-1038.86	-1039.08								5.57798	5.95969	6.00487	6.03698		5.92098	6.21133	6.30514	6.37998		5.93598	6.22633	6.32014	6.39498		130	1.1965e-05	1.75598e-05			2.12643e-05	3.1468e-05
135	-1040.19	257.308	255.239	7.08105	6.65267	6.64967		-1037.53	-1038.56	-1038.86	-1039.08								5.79052	6.13319	6.09861	6.02884		5.56452	5.81583	5.82988	5.80284		5.56152	5.81283	5.82688	5.79984		135	3.16648e-05	4.60792e-05			5.62753e-05	8.25761e-05
140	-1040.19	260.878	258.936	7.36851	10.5101	10.6341		-1037.53	-1038.56	-1038.86	-1039.08								5.51854	6.04734	6.30869	6.6093		8.86254	9.29998	9.60996	9.9533		8.98654	9.42398	9.73396	10.0773		140	2.89073e-08	4.48879e-08			5.13745e-08	8.04412e-08
7	-1040.19	260.076	258.103	7.37676	9.71639	9.80939		-1037.53	-1038.55	-1038.86	-1039.08								5.29741	6.54287	7.03042	7.50842		7.83941	8.99351	9.52969	10.0504		7.93241	9.08651	9.62269	10.1434		7	2.45407e-08	4.03259e-08			4.36141e-08	7.2266e-08
137	-1040.19	258.44	256.407	7.42362	8.12725	8.16025		-1037.53	-1038.55	-1038.86	-1039.08								6.16724	6.52877	6.5411	6.532		7.07324	7.34341	7.40437	7.438		7.10624	7.37641	7.43737	7.471		137	2.00945e-06	3.06897e-06			3.57123e-06	5.49974e-06
136	-1040.19	258.027	255.986	7.4447	7.73532	7.76032		-1037.53	-1038.55	-1038.86	-1039.08								6.19268	6.57328	6.64514	6.71394		6.68568	6.97492	7.09542	7.20694		6.71068	6.99992	7.12042	7.23194		136	2.96685e-06	4.52164e-06			5.27273e-06	8.10299e-06
122	-1040.19	258.028	255.979	7.60194	7.89357	7.91057		-1037.53	-1038.55	-1038.86	-1039.08								6.53332	6.85028	6.87358	6.8877		7.02732	7.25292	7.32486	7.3817		7.04432	7.26992	7.34186	7.3987		122	2.20958e-06	3.4506e-06			3.92691e-06	6.18364e-06
125	-1040.19	257.169	255.09	7.63269	7.06532	7.05232		-1037.53	-1038.55	-1038.86	-1039.08								6.53604	6.8474	6.89834	6.95127		6.17104	6.39104	6.49061	6.58627		6.15804	6.37804	6.47761	6.57327		125	8.44966e-06	1.31524e-05			1.50169e-05	2.35698e-05
14	-1040.19	259.193	257.195	7.82546	9.28208	9.35008		-1037.53	-1038.55	-1038.85	-1039.08								6.15623	7.01361	7.31686	7.61429		7.81523	8.58125	8.93313	9.27329		7.88323	8.64925	9.00113	9.34129		14	9.09937e-08	1.4801e-07			1.61716e-07	2.6524e-07
15	-1040.19	258.946	256.937	7.86625	9.07588	9.13288		-1037.53	-1038.55	-1038.86	-1039.08								5.71692	6.67354	7.02355	7.36666		7.12892	7.99418	8.39283	8.77866		7.18592	8.05118	8.44983	8.83566		15	2.09533e-07	3.35938e-07			3.72385e-07	6.02017e-07
16	-1040.19	258.655	256.631	7.87231	8.79094	8.83294		-1037.53	-1038.55	-1038.85	-1039.08								5.8596	6.79314	7.13054	7.46065		6.9806	7.82278	8.20881	8.58165		7.0226	7.86478	8.25081	8.62365		16	2.92101e-07	4.73717e-07			5.19128e-07	8.48923e-07
19	-1040.19	258.61	256.59	7.90591	8.77954	8.82554		-1037.53	-1038.55	-1038.86	-1039.08								5.70616	6.75804	7.05668	7.31198		6.78216	7.74269	8.08995	8.38798		6.82816	7.78869	8.13595	8.43398		19	4.04911e-07	6.44231e-07			7.19616e-07	1.15449e-06
22	-1040.19	260.087	258.119	8.01285	10.3635	10.4615
21	-1040.19	258.527	256.5	8.09248	8.88311	8.92211
62	-1040.19	259.855	257.874	8.19624	10.3149	10.3999
49	-1040.19	260.653	258.712	8.41036	11.327	11.452
159	-1040.19	258.004	255.963	8.41936	8.68699	8.71199
70	-1040.19	260.763	258.83	8.77415	11.8008	11.9338
45	-1040.19	258.663	256.64	9.63743	10.5641	10.6071
41	-1040.19	258.801	256.786	9.70997	10.7746	10.8256
103	-1040.19	259.642	257.654	9.81044	11.7161	11.7941
25	-1040.18	259.562	257.577	9.93939	11.765	11.846
32	-1040.18	258.484	256.456	10.5261	11.2738	11.3118
64	-1040.18	259.182	257.18	10.5451	11.9907	12.0547
116	-1040.18	258.983	256.96	10.6924	11.9391	11.9821
117	-1040.18	257.644	255.575	10.9687	10.8763	10.8733
gfn2-4-4-dlpnoccsdt	-1037.54	-1038.56	-1038.87
gfn2-5-5-dlpnoccsdt	-1037.54	-1038.56	-1038.87
gfn2-6-6-dlpnoccsdt	-1037.54	-1038.56	-1038.87
gfn2-143-143-dlpnoccsdt	-1037.54	-1038.56	-1038.86
gfn2-33-33-dlpnoccsdt	-1037.54	-1038.56	-1038.86
gfn2-38-38-dlpnoccsdt	-1037.54	-1038.56	-1038.86
gfn2-76-76-dlpnoccsdt	-1037.54	-1038.56	-1038.86
gfn2-48-48-dlpnoccsdt	-1037.54	-1038.56	-1038.86
gfn2-36-36-dlpnoccsdt	-1037.54	-1038.56	-1038.86
gfn2-79-79-dlpnoccsdt	-1037.54	-1038.56	-1038.86
gfn2-10-10-dlpnoccsdt	-1037.54	-1038.56	-1038.86
gfn2-155-155-dlpnoccsdt	-1037.53	-1038.56	-1038.86
gfn2-139-139-dlpnoccsdt	-1037.53	-1038.56	-1038.86
gfn2-138-138-dlpnoccsdt	-1037.53	-1038.56	-1038.86
gfn2-88-88-dlpnoccsdt	-1037.53	-1038.56	-1038.86
gfn2-106-106-dlpnoccsdt	-1037.53	-1038.56	-1038.86
gfn2-102-102-dlpnoccsdt	-1037.53	-1038.56	-1038.86
gfn2-118-118-dlpnoccsdt	-1037.53	-1038.56	-1038.86
gfn2-37-37-dlpnoccsdt	-1037.53	-1038.56	-1038.86
gfn2-40-40-dlpnoccsdt	-1037.53	-1038.56	-1038.86
gfn2-1-1-dlpnoccsdt	-1037.54	-1038.56	-1038.86
gfn2-148-148-dlpnoccsdt	-1037.53	-1038.56	-1038.86
gfn2-146-146-dlpnoccsdt	-1037.53	-1038.56	-1038.86
gfn2-44-44-dlpnoccsdt	-1037.53	-1038.56	-1038.86
gfn2-128-128-dlpnoccsdt	-1037.53	-1038.56	-1038.86
gfn2-161-161-dlpnoccsdt	-1037.53	-1038.56	-1038.86
gfn2-81-81-dlpnoccsdt	-1037.53	-1038.56	-1038.86
gfn2-129-129-dlpnoccsdt	-1037.53	-1038.56	-1038.86
gfn2-87-87-dlpnoccsdt	-1037.53	-1038.56	-1038.86
gfn2-112-112-dlpnoccsdt	-1037.53	-1038.56	-1038.86
gfn2-162-162-dlpnoccsdt	-1037.53	-1038.56	-1038.86
gfn2-63-63-dlpnoccsdt	-1037.53	-1038.56	-1038.86
gfn2-142-142-dlpnoccsdt	-1037.53	-1038.56	-1038.86
gfn2-119-119-dlpnoccsdt	-1037.53	-1038.56	-1038.86
gfn2-101-101-dlpnoccsdt	-1037.53	-1038.56	-1038.86
gfn2-109-109-dlpnoccsdt	-1037.53	-1038.56	-1038.86
gfn2-110-110-dlpnoccsdt	-1037.53	-1038.56	-1038.86
gfn2-144-144-dlpnoccsdt	-1037.53	-1038.56	-1038.86
gfn2-132-132-dlpnoccsdt	-1037.53	-1038.56	-1038.86
gfn2-130-130-dlpnoccsdt	-1037.53	-1038.56	-1038.86
gfn2-135-135-dlpnoccsdt	-1037.53	-1038.56	-1038.86
gfn2-140-140-dlpnoccsdt	-1037.53	-1038.56	-1038.86
gfn2-7-7-dlpnoccsdt	-1037.53	-1038.55	-1038.86
gfn2-137-137-dlpnoccsdt	-1037.53	-1038.55	-1038.86
gfn2-136-136-dlpnoccsdt	-1037.53	-1038.55	-1038.86
gfn2-122-122-dlpnoccsdt	-1037.53	-1038.55	-1038.86
gfn2-125-125-dlpnoccsdt	-1037.53	-1038.55	-1038.86
gfn2-14-14-dlpnoccsdt	-1037.53	-1038.55	-1038.85
gfn2-15-15-dlpnoccsdt	-1037.53	-1038.55	-1038.86
gfn2-16-16-dlpnoccsdt	-1037.53	-1038.55	-1038.85
gfn2-19-19-dlpnoccsdt	-1037.53	-1038.55	-1038.86
[truncated: 17 more columns]

[truncated: 1 more sheets: 11]
