# Supplementary material for: Quantum Chemical Exploration of Fentanyl and Its Analogs: Conformational Landscapes and Energetics in Solution
Source: ACS Omega. 2025 Nov 27;10(48):58900–14. doi: 10.1021/acsomega.5c07656 (PMC12771126; doi:10.1021/acsomega.5c07656)
Supplement: Supplementary file 2 [file ao5c07656_si_002.zip › Spreadsheets/Fentanyl Structures 12-24.xlsx]

## Sheet: 12
Fentanyl Derivatives 12-24																				1H= 4.359 744 722 2071(85) x 10-18 J						E234 = (1/1320)(243ED-2048ET+3125EQ)
																				Hartree	4.36e-18			Hartree to kcal/mol		E34 = -(1/369)*(256ET-625EQ)
Fentanyl Derivative #12																				Nav	6.02e+23	628		627.51		E23 = -(1/175)*(81ED-256ET)												RT	0.593019	0.616887
/home/kmcknight/fentanyl/12_Fentanyl/QM/wb97xd-ultrafine/								/home/kmcknight/fentanyl/12_Fentanyl/QM/wb97xd-ultrafine/dlpno																			DLPNO-CCSD(T)/CBS//wb97xd/6-31++G**											Sum	2.20941	2.33786
	wB97X-D							DLPNO-CCSD(T)//wB97X-D					DLPNO-CCSD(T)/haug-cc-pVnZ//wB97X-D						DLPNO-CCSD(T)/cc-pVNZ//wB97X-D ∆Eel					∆G (298.15 K)					∆G (310.15 K)					Boltzmann Populations					e-(∆G/RT)			Stabilization G			DLPNO-CCSD(T)/haug-cc-pVnZ//wB97X-D ∆Eel
Structure	Electronic Energy	G (298.15)	G (310.15)	∆Eel (kcal/mol)	∆G 298.15 (kcal/mol)	∆G (310.15)		cc-pVDZ	cc-pVTZ	cc-pVQZ	DTQ		haug-cc-pVDZ	haug-cc-pVTZ	haug-cc-pVQZ	haug-cc-pV5Z	HA DTQ		D	T	Q	DTQ		D	T	Q	DTQ		D	T	Q	DTQ		Structure	298 K	310 K			298 K	310 K		298 K	310 K		D	T	Q	DTQ
gfn2-107-107-wb97xd	-1138.17	239.731	237.698	0	0.540742	0.555742		-1135.35	-1136.46	-1136.79	-1137.04		-1135.54	-1136.53	-1136.82		-1137.03		0.00374484	0.0521478	0.00764126	0		0.577745	0.626148	0.581641	0.511871		0.592745	0.641148	0.596641	0.526871		gfn2-107-107-wb97xd	0.190923	0.182079	x	2	0.421826	0.425674		-0.4701	-0.523881		0.00750316	0	0	0
gfn2-103-103-wb97xd	-1138.17	239.157	237.109	0.033258	0	0		-1135.35	-1136.46	-1136.79	-1137.04		-1135.54	-1136.53	-1136.82		-1137.03		0	0	0	0.0621286		0	0	0	0		0	0	0	0		gfn2-103-103-wb97xd	0.45261	0.427742	x	1	1	1					0	0.111266	0.0758968	0.00566832
gfn2-113-113-wb97xd	-1138.16	239.391	237.345	1.65035	1.85109	1.85309		-1135.34	-1136.46	-1136.79	-1137.03								1.80601	1.74289	1.7477	1.82802		2.04001	1.97689	1.9817	1.99989		2.04201	1.97889	1.9837	2.00189		gfn2-113-113-wb97xd	0.015528	0.016666	x		0.0343076	0.0389627
gfn2-109-109-wb97xd	-1138.16	239.423	237.382	1.68173	1.91447	1.92147		-1135.34	-1136.46	-1136.79	-1137.03								1.773	1.70202	1.65949	1.67654		2.039	1.96802	1.92549	1.88041		2.046	1.97502	1.93249	1.88741		gfn2-109-109-wb97xd	0.0189939	0.0200644	x		0.0419652	0.0469076
gfn2-227-227-wb97xd	-1138.16	239.708	237.669	1.75452	2.27226	2.28126		-1135.34	-1136.45	-1136.79	-1137.03								3.36058	2.47723	2.09432	1.79545		3.91158	3.02823	2.64532	2.28432		3.92058	3.03723	2.65432	2.29332		gfn2-227-227-wb97xd	0.00961197	0.0103911	x		0.0212367	0.0242928
gfn2-168-168-wb97xd	-1138.16	240.271	238.251	1.85304	2.93378	2.96178		-1135.34	-1136.45	-1136.79	-1137.03								2.13147	2.22407	2.25964	2.35337		3.24547	3.33807	3.37364	3.40524		3.27347	3.36607	3.40164	3.43324		gfn2-168-168-wb97xd	0.00145182	0.00163737			0.00320766	0.00382793
gfn2-134-134-wb97xd	-1138.16	238.765	236.693	1.8681	1.44284	1.41884		-1135.34	-1136.46	-1136.79	-1137.03		-1135.53	-1136.53	-1136.81		-1137.02		1.71731	1.80327	1.72666	1.66819		1.32531	1.41127	1.33466	1.21406		1.30131	1.38727	1.31066	1.19006		gfn2-134-134-wb97xd	0.0584271	0.0621397	x	4	0.129089	0.145274					2.14988	1.91847	1.68941	1.41742
gfn2-176-176-wb97xd	-1138.16	239.803	237.769	1.88755	2.50029	2.51429		-1135.34	-1136.45	-1136.79	-1137.03								2.05625	2.18013	2.21956	2.31279		2.70225	2.82613	2.86556	2.89667		2.71625	2.84013	2.87956	2.91067		gfn2-176-176-wb97xd	0.00342268	0.00381984			0.00756208	0.00893023
gfn2-219-219-wb97xd	-1138.16	238.579	236.503	1.92018	1.30892	1.28092		-1135.34	-1136.46	-1136.79	-1137.03		-1135.53	-1136.53	-1136.81		-1137.02		1.75177	1.76159	1.72471	1.7346		1.17377	1.18359	1.14671	1.09447		1.14577	1.15559	1.11871	1.06647		gfn2-219-219-wb97xd	0.0714812	0.0759231	x	3	0.157931	0.177497					2.10969	1.89274	1.66172	1.38438
gfn2-67-67-wb97xd	-1138.16	239.173	237.123	1.94653	1.92928	1.92728		-1135.34	-1136.45	-1136.79	-1137.03								2.4077	1.95084	1.76294	1.65222		2.4237	1.96684	1.77894	1.6061		2.4217	1.96484	1.77694	1.6041		gfn2-67-67-wb97xd	0.0301653	0.0317602	x		0.0666474	0.0742507
gfn2-77-77-wb97xd	-1138.16	239.594	237.555	1.95595	2.35969	2.36869		-1135.34	-1136.45	-1136.79	-1137.03								2.45219	2.00965	1.88779	1.86475		2.88919	2.44665	2.32479	2.23962		2.89819	2.45565	2.33379	2.24862		gfn2-77-77-wb97xd	0.0103645	0.011172	x		0.0228995	0.0261186
gfn2-230-230-wb97xd	-1138.16	239.966	237.939	1.9685	2.74424	2.76524		-1135.34	-1136.45	-1136.79	-1137.03								3.11308	2.42825	2.12802	1.90569		3.92208	3.23725	2.93702	2.65256		3.94308	3.25825	2.95802	2.67356		gfn2-230-230-wb97xd	0.00516579	0.0056101	x		0.0114133	0.0131156
gfn2-68-68-wb97xd	-1138.16	239.561	237.52	2.2308	2.60154	2.60854		-1135.34	-1136.45	-1136.78	-1137.03								4.05445	2.86686	2.55164	2.40136		4.45845	3.27086	2.95564	2.74323		4.46545	3.27786	2.96264	2.75023		gfn2-68-68-wb97xd	0.00443334	0.0049544			0.00979505	0.0115827
gfn2-85-85-wb97xd	-1138.16	238.758	236.693	2.2697	1.83744	1.82044		-1135.34	-1136.45	-1136.78	-1137.03								4.11349	2.94277	2.63866	2.50046		3.71449	2.54377	2.23966	2.03933		3.69749	2.52677	2.22266	2.02233		gfn2-85-85-wb97xd	0.0145288	0.0161228	x		0.0321	0.0376928
gfn2-5-5-wb97xd	-1138.16	239.081	237.022	2.35755	2.2483	2.2373		-1135.34	-1136.45	-1136.78	-1137.03								2.47517	2.50728	2.51243	2.57569		2.39917	2.43128	2.43643	2.43756		2.38817	2.42028	2.42543	2.42656		gfn2-5-5-wb97xd	0.00742313	0.00837254	x		0.0164007	0.0195738
gfn2-189-189-wb97xd	-1138.16	239.239	237.179	2.38956	2.4383	2.4263		-1135.34	-1136.45	-1136.78	-1137.03								2.28519	2.43326	2.40583	2.4032		2.36719	2.51526	2.48783	2.42307		2.35519	2.50326	2.47583	2.41107		gfn2-189-189-wb97xd	0.0076068	0.00858551	x		0.0168065	0.0200717
gfn2-83-83-wb97xd	-1138.16	238.217	236.133	2.41654	1.44328	1.40728		-1135.34	-1136.45	-1136.78	-1137.03								2.42478	2.51453	2.56123	2.67068		1.48478	1.57453	1.62123	1.66856		1.44878	1.53853	1.58523	1.63256		gfn2-83-83-wb97xd	0.0271497	0.0303282	x		0.0599848	0.070903
gfn2-3-3-wb97xd	-1138.16	238.452	236.376	2.4931	1.75484	1.72684		-1135.34	-1136.45	-1136.78	-1137.03								2.28036	2.36187	2.34228	2.36262		1.57536	1.65687	1.63728	1.5955		1.54736	1.62887	1.60928	1.5675		gfn2-3-3-wb97xd	0.0307094	0.0337015	x		0.0678494	0.0787893
gfn2-172-172-wb97xd	-1138.16	239.083	237.029	2.99887	2.89161	2.88561		-1135.34	-1136.45	-1136.78	-1137.03								4.28279	3.54688	3.35324	3.28607		4.20879	3.47288	3.27924	3.14994		4.20279	3.46688	3.27324	3.14394		gfn2-172-172-wb97xd	0.00223296	0.00261708			0.00493351	0.00611835
gfn2-225-225-wb97xd	-1138.16	239.369	237.324	3.0202	3.19895	3.20195		-1135.34	-1136.45	-1136.78	-1137.03								5.38645	4.0396	3.45686	2.97007		5.59845	4.2516	3.66886	3.11994		5.60145	4.2546	3.67186	3.12294		gfn2-225-225-wb97xd	0.00234882	0.0027077			0.0051895	0.00633021
gfn2-177-177-wb97xd	-1138.16	239.327	237.283	3.02146	3.1582	3.1622		-1135.34	-1136.45	-1136.78	-1137.03								4.12455	3.453	3.21671	3.07935		4.29455	3.623	3.38671	3.18723		4.29855	3.627	3.39071	3.19123		gfn2-177-177-wb97xd	0.00209689	0.00242397			0.00463287	0.00566689
gfn2-266-266-wb97xd	-1138.16	239.159	237.102	3.33961	3.30835	3.29935		-1135.34	-1136.45	-1136.78	-1137.03								5.07452	4.13022	3.82698	3.6483		5.07652	4.13222	3.82898	3.58818		5.06752	4.12322	3.81998	3.57918		gfn2-266-266-wb97xd	0.00106645	0.00129243			0.00235623	0.00302152
gfn2-271-271-wb97xd	-1138.16	239.845	237.811	3.4331	4.08785	4.10185		-1135.34	-1136.45	-1136.78	-1137.03								5.14326	4.16097	3.90845	3.8061		5.83126	4.84897	4.59645	4.43197		5.84526	4.86297	4.61045	4.44597		gfn2-271-271-wb97xd	0.000257034	0.000317083			0.000567892	0.000741293
gfn2-291-291-wb97xd	-1138.16	240.641	238.63	3.47703	4.92777	4.96477		-1135.34	-1136.45	-1136.78	-1137.03								5.58258	4.67538	4.41106	4.27875		7.06658	6.15938	5.89506	5.70063		7.10358	6.19638	5.93206	5.73763		gfn2-291-291-wb97xd	3.02621e-05	3.90694e-05			6.68613e-05	9.13386e-05
gfn2-1-1-wb97xd	-1138.16	241.806	239.856	3.51845	6.13419	6.23219		-1135.34	-1136.45	-1136.78	-1137.03								2.38944	2.65567	3.05939	3.62456		5.03844	5.30467	5.70839	6.21143		5.13644	5.40267	5.80639	6.30943		gfn2-1-1-wb97xd	1.27882e-05	1.54624e-05			2.82544e-05	3.61489e-05
gfn2-167-167-wb97xd	-1138.16	239.707	237.673	3.62638	4.14312	4.15712		-1135.34	-1136.45	-1136.78	-1137.03								4.16255	3.64727	3.55391	3.58324		4.71255	4.19727	4.10391	4.07111		4.72655	4.21127	4.11791	4.08511		gfn2-167-167-wb97xd	0.000472356	0.00056915			0.00104363	0.00133059
gfn2-160-160-wb97xd	-1138.16	239.385	237.342	3.63391	3.82865	3.83365		-1135.34	-1136.45	-1136.78	-1137.03								4.19637	3.67856	3.55868	3.55221		4.42437	3.90656	3.78668	3.71808		4.42937	3.91156	3.79168	3.72308		gfn2-160-160-wb97xd	0.000856656	0.00102352			0.0018927	0.00239284
gfn2-162-162-wb97xd	-1138.16	239.749	237.719	3.63579	4.19453	4.21253		-1135.34	-1136.45	-1136.78	-1137.03								4.22824	3.60545	3.51314	3.5637		4.82024	4.19745	4.10514	4.09357		4.83824	4.21545	4.12314	4.11157		gfn2-162-162-wb97xd	0.0004548	0.000545253			0.00100484	0.00127472
gfn2-286-286-wb97xd	-1138.16	238.687	236.607	3.77008	3.26682	3.23482		-1135.34	-1136.45	-1136.78	-1137.03								4.73852	4.08414	3.83824	3.68458		4.26852	3.61414	3.36824	3.15245		4.23652	3.58214	3.33624	3.12045		gfn2-286-286-wb97xd	0.00222353	0.00271865			0.00491268	0.00635582
gfn2-223-223-wb97xd	-1138.16	240.154	238.139	3.81589	4.77963	4.81263		-1135.34	-1136.45	-1136.78	-1137.03								4.6542	4.23202	4.18716	4.26566		5.6512	5.22902	5.18416	5.20053		5.6842	5.26202	5.21716	5.23353		gfn2-223-223-wb97xd	7.03299e-05	8.84551e-05			0.000155387	0.000206795
gfn2-207-207-wb97xd	-1138.16	238.895	236.829	3.83408	3.53883	3.52083		-1135.34	-1136.45	-1136.78	-1137.03								4.00279	3.61777	3.48182	3.42892		3.74079	3.35577	3.21982	3.1048		3.72279	3.33777	3.20182	3.0868		gfn2-207-207-wb97xd	0.00240959	0.0028711			0.00532376	0.00671221
gfn2-222-222-wb97xd	-1138.16	239.977	237.951	3.85918	4.64593	4.66793		-1135.34	-1136.45	-1136.78	-1137.03								4.60006	4.1909	4.1262	4.17518		5.42006	5.0109	4.9462	4.93305		5.44206	5.0329	4.9682	4.95505		gfn2-222-222-wb97xd	0.000110415	0.000138924			0.000243952	0.000324784
gfn2-186-186-wb97xd	-1138.16	238.696	236.634	3.88805	3.39379	3.37979		-1135.34	-1136.45	-1136.78	-1137.03								5.81382	4.62874	4.33289	4.20862		5.35282	4.16774	3.87189	3.6855		5.33882	4.15374	3.85789	3.6715		gfn2-186-186-wb97xd	0.000905044	0.00111279			0.00199961	0.00260154
gfn2-47-47-wb97xd	-1138.16	239.711	237.677	3.92382	4.44456	4.45856		-1135.34	-1136.45	-1136.78	-1137.03								4.3693	4.28625	4.28335	4.35679		4.9233	4.84025	4.83735	4.84866		4.9373	4.85425	4.85135	4.86266		gfn2-47-47-wb97xd	0.000127302	0.00016137			0.000281261	0.00037726
gfn2-121-121-wb97xd	-1138.16	238.905	236.845	3.95707	3.67182	3.65982		-1135.34	-1136.45	-1136.78	-1137.03								4.12648	4.10225	4.08744	4.13379		3.87448	3.85025	3.83544	3.81967		3.86248	3.83825	3.82344	3.80767		gfn2-121-121-wb97xd	0.000721791	0.000892376			0.00159473	0.00208625
gfn2-142-142-wb97xd	-1138.16	239.386	237.345	3.99347	4.18921	4.19621		-1135.34	-1136.45	-1136.78	-1137.03								4.40894	4.45889	4.50961	4.63191		4.63794	4.68789	4.73861	4.79878		4.64494	4.69489	4.74561	4.80578		gfn2-142-142-wb97xd	0.000138473	0.000176957			0.000305942	0.0004137
gfn2-180-180-wb97xd	-1138.16	239.396	237.354	4.0079	4.21365	4.21965		-1135.34	-1136.45	-1136.78	-1137.03								5.83677	4.741	4.47607	4.37765		6.07577	4.98	4.71507	4.55452		6.08177	4.986	4.72107	4.56052		gfn2-180-180-wb97xd	0.000209047	0.000263348			0.00046187	0.000615671
gfn2-264-264-wb97xd	-1138.16	239.286	237.237	4.02547	4.12122	4.12022		-1135.34	-1136.45	-1136.78	-1137.03								4.37919	4.41255	4.4714	4.60786		4.50819	4.54155	4.6004	4.67474		4.50719	4.54055	4.5994	4.67374		gfn2-264-264-wb97xd	0.000170689	0.000219193			0.000377121	0.000512441
gfn2-31-31-wb97xd	-1138.16	238.895	236.836	4.08383	3.78857	3.77757		-1135.34	-1136.45	-1136.78	-1137.03								4.07973	4.06285	4.11426	4.24981		3.81773	3.80085	3.85226	3.92568		3.80673	3.78985	3.84126	3.91468		gfn2-31-31-wb97xd	0.000603634	0.000750258			0.00133367	0.00175399
gfn2-117-117-wb97xd	-1138.16	239.495	237.458	4.10454	4.40928	4.42028		-1135.34	-1136.45	-1136.78	-1137.03								3.99552	4.16757	4.29228	4.49326		4.33352	4.50557	4.63028	4.76913		4.34452	4.51657	4.64128	4.78013		gfn2-117-117-wb97xd	0.00014557	0.000184468			0.000321624	0.000431259
gfn2-33-33-wb97xd	-1138.16	239.285	237.24	4.1127	4.20744	4.21044		-1135.34	-1136.45	-1136.78	-1137.03								3.66891	3.67517	3.78574	3.99791		3.79691	3.80317	3.91374	4.06378		3.79991	3.80617	3.91674	4.06678		gfn2-33-33-wb97xd	0.000478225	0.000586308			0.00105659	0.0013707
gfn2-28-28-wb97xd	-1138.16	238.224	236.142	4.11332	3.14707	3.11307		-1135.34	-1136.45	-1136.78	-1137.03								4.0668	4.00841	4.05906	4.20119		3.1338	3.07541	3.12606	3.20606		3.0998	3.04141	3.09206	3.17206		gfn2-28-28-wb97xd	0.00203133	0.00250045			0.00448802	0.00584569
gfn2-35-35-wb97xd	-1138.16	238.767	236.703	4.11772	3.69446	3.67846		-1135.34	-1136.45	-1136.78	-1137.03								3.84638	3.85037	3.92891	4.09771		3.45638	3.46037	3.53891	3.64558		3.44038	3.44437	3.52291	3.62958		gfn2-35-35-wb97xd	0.000968059	0.00119103			0.00213884	0.00278445
gfn2-116-116-wb97xd	-1138.16	238.876	236.813	4.13466	3.8204	3.8054		-1135.34	-1136.45	-1136.78	-1137.03								4.17007	4.32493	4.42564	4.59696		3.88907	4.04393	4.14464	4.25384		3.87407	4.02893	4.12964	4.23884		gfn2-116-116-wb97xd	0.000347095	0.000443608			0.000766875	0.00103709
gfn2-124-124-wb97xd	-1138.16	238.454	236.373	4.1629	3.42664	3.39364		-1135.34	-1136.45	-1136.78	-1137.03								4.0296	4.0565	4.03901	4.07227		3.3266	3.3535	3.33601	3.30715		3.2936	3.3205	3.30301	3.27415		gfn2-124-124-wb97xd	0.00171298	0.0021191			0.00378467	0.00495415
gfn2-9-9-wb97xd	-1138.16	239.892	237.867	4.16541	4.86715	4.89015		-1135.34	-1136.45	-1136.78	-1137.03								4.26716	3.85465	3.81559	3.90024		5.00216	4.58965	4.55059	4.57311		5.02516	4.61265	4.57359	4.59611		gfn2-9-9-wb97xd	0.000202596	0.000248586			0.000447617	0.000581158
gfn2-226-226-wb97xd	-1138.16	238.282	236.194	4.22188	3.31363	3.27363		-1135.34	-1136.45	-1136.78	-1137.03								3.68384	3.81504	3.81955	3.8637		2.80884	2.94004	2.94455	2.92657		2.76884	2.90004	2.90455	2.88657		gfn2-226-226-wb97xd	0.00325434	0.00397197			0.00719016	0.0092859
gfn2-10-10-wb97xd	-1138.16	239.531	237.494	4.22314	4.56388	4.57488		-1135.34	-1136.45	-1136.78	-1137.03								4.15274	3.79785	3.7773	3.87665		4.52674	4.17185	4.1513	4.18852		4.53774	4.18285	4.1623	4.19952		gfn2-10-10-wb97xd	0.000387507	0.000472798			0.000856159	0.00110533
gfn2-45-45-wb97xd	-1138.16	239.188	237.144	4.26455	4.2623	4.2663		-1135.34	-1136.45	-1136.78	-1137.03								4.65807	4.24774	4.20006	4.27254		4.68907	4.27874	4.23106	4.24141		4.69307	4.28274	4.23506	4.24541		gfn2-45-45-wb97xd	0.000354443	0.000438904			0.00078311	0.00102609
gfn2-46-46-wb97xd	-1138.16	239.063	237.013	4.26832	4.14106	4.13906		-1135.34	-1136.45	-1136.78	-1137.03								4.50151	4.15533	4.09699	4.14306		4.40751	4.06133	4.00299	3.98693		4.40551	4.05933	4.00099	3.98493		gfn2-46-46-wb97xd	0.000544399	0.000669505			0.0012028	0.00156521
gfn2-63-63-wb97xd	-1138.16	238.043	235.953	4.29593	3.14867	3.10667		-1135.34	-1136.45	-1136.78	-1137.03								3.63614	3.7526	3.80054	3.90679		2.52214	2.6386	2.68654	2.73066		2.48014	2.5966	2.64454	2.68866		gfn2-63-63-wb97xd	0.00452833	0.00547442	x		0.0100049	0.0127984
gfn2-229-229-wb97xd	-1138.16	239.179	237.12	4.37939	4.36813	4.35713		-1135.34	-1136.45	-1136.78	-1137.03								4.7064	4.27607	4.2308	4.31023		4.7284	4.29807	4.2528	4.2701		4.7174	4.28707	4.2418	4.2591		gfn2-229-229-wb97xd	0.000337702	0.00042927			0.000746122	0.00100357
gfn2-4-4-wb97xd	-1138.16	240.702	238.71	4.55572	6.06746	6.12346		-1135.34	-1136.45	-1136.78	-1137.03								3.17645	3.49953	3.8495	4.33071		4.72145	5.04453	5.3945	5.81358		4.77745	5.10053	5.4505	5.86958		gfn2-4-4-wb97xd	2.50138e-05	3.15458e-05			5.52656e-05	7.37495e-05
gfn2-197-197-wb97xd	-1138.16	238.791	236.727	4.594	4.19474	4.17874		-1135.34	-1136.45	-1136.78	-1137.03								6.47263	5.29908	5.02989	4.93996		6.10663	4.93308	4.66389	4.51183		6.09063	4.91708	4.64789	4.49583		gfn2-197-197-wb97xd	0.00022465	0.000292464			0.000496344	0.000683739
gfn2-185-185-wb97xd	-1138.16	240.566	238.567	4.60215	5.9779	6.0269		-1135.34	-1136.45	-1136.78	-1137.03								4.08167	4.18223	4.46397	4.89284		5.49067	5.59123	5.87297	6.23972		5.53967	5.64023	5.92197	6.28872		gfn2-185-185-wb97xd	1.21927e-05	1.59906e-05			2.69386e-05	3.73836e-05
gfn2-157-157-wb97xd	-1138.16	238.433	236.348	4.60466	3.84741	3.81041		-1135.34	-1136.45	-1136.78	-1137.03								4.46521	4.62931	4.66013	4.73419		3.74121	3.90531	3.93613	3.94807		3.70421	3.86831	3.89913	3.91107		gfn2-157-157-wb97xd	0.00058127	0.000754663			0.00128426	0.00176429
gfn2-290-290-wb97xd	-1138.16	240.487	238.481	4.65424	5.95098	5.99298		-1135.33	-1136.45	-1136.78	-1137.03								7.50934	6.06768	5.72657	5.58766		8.83934	7.39768	7.05657	6.85553		8.88134	7.43968	7.09857	6.89753		gfn2-290-290-wb97xd	4.31627e-06	5.96006e-06			9.5364e-06	1.39338e-05
gfn2-244-244-wb97xd	-1138.16	239.095	237.029	4.658	4.56275	4.54475		-1135.34	-1136.45	-1136.78	-1137.03								6.05842	5.06674	4.77827	4.6285		5.99642	5.00474	4.71627	4.50438		5.97842	4.98674	4.69827	4.48638		gfn2-244-244-wb97xd	0.000227493	0.000296981			0.000502623	0.0006943
gfn2-232-232-wb97xd	-1138.16	238.691	236.625	4.66616	4.1669	4.1489		-1135.34	-1136.45	-1136.78	-1137.03								6.00342	5.19944	5.05596	5.0699		5.53742	4.73344	4.58996	4.54177		5.51942	4.71544	4.57196	4.52377		gfn2-232-232-wb97xd	0.00021359	0.000279513			0.000471906	0.000653461
gfn2-235-235-wb97xd	-1138.16	238.36	236.285	4.67369	3.84343	3.81643		-1135.34	-1136.45	-1136.78	-1137.03								6.0435	5.25561	5.13289	5.17225		5.2465	4.45861	4.33589	4.31313		5.2195	4.43161	4.30889	4.28613		gfn2-235-235-wb97xd	0.000314071	0.000410872			0.00069391	0.00096056
gfn2-125-125-wb97xd	-1138.16	238.437	236.352	4.70444	3.95118	3.91418		-1135.34	-1136.45	-1136.78	-1137.03								4.19937	4.37818	4.40044	4.46009		3.47937	3.65818	3.68044	3.67796		3.44237	3.62118	3.64344	3.64096		gfn2-125-125-wb97xd	0.000916613	0.00116925			0.00202517	0.00273354
gfn2-256-256-wb97xd	-1138.16	239.275	237.231	4.72389	4.80863	4.81263		-1135.33	-1136.45	-1136.78	-1137.03								6.96832	5.49084	5.10294	4.90662		7.08632	5.60884	5.22094	4.96249		7.09032	5.61284	5.22494	4.96649		gfn2-256-256-wb97xd	0.000105068	0.000136372			0.000232137	0.000318817
gfn2-255-255-wb97xd	-1138.16	239.774	237.746	4.77095	5.3547	5.3747		-1135.33	-1136.45	-1136.78	-1137.03								6.8801	5.50471	5.0872	4.83162		7.4971	6.12171	5.7042	5.38649		7.5171	6.14171	5.7242	5.40649		gfn2-255-255-wb97xd	5.13992e-05	6.68284e-05			0.000113562	0.000156235
gfn2-267-267-wb97xd	-1138.16	240.078	238.058	4.81614	5.70388	5.73188		-1135.33	-1136.45	-1136.78	-1137.03								7.44975	5.93167	5.57588	5.43095		8.37075	6.85267	6.49688	6.28982		8.39875	6.88067	6.52488	6.31782		gfn2-267-267-wb97xd	1.12048e-05	1.52536e-05			2.4756e-05	3.56608e-05
gfn2-270-270-wb97xd	-1138.16	239.776	237.745	4.877	5.46275	5.47975		-1135.34	-1136.45	-1136.78	-1137.03								6.36857	5.70455	5.58647	5.60938		6.98757	6.32355	6.20547	6.16625		7.00457	6.34055	6.22247	6.18325		gfn2-270-270-wb97xd	1.38007e-05	1.8972e-05			3.04914e-05	4.43538e-05
gfn2-272-272-wb97xd	-1138.16	240.423	238.415	4.87889	6.11163	6.15163		-1135.34	-1136.45	-1136.78	-1137.03								6.19809	5.57339	5.43875	5.43177		7.46409	6.83939	6.70475	6.63565		7.50409	6.87939	6.74475	6.67565		gfn2-272-272-wb97xd	6.25377e-06	8.54006e-06			1.38171e-05	1.99654e-05
gfn2-251-251-wb97xd	-1138.16	237.427	235.316	4.93411	3.17085	3.10785		-1135.34	-1136.45	-1136.78	-1137.03								5.50785	4.98006	4.80117	4.71584		3.77785	3.25006	3.07117	2.92371		3.71485	3.18706	3.00817	2.86071		gfn2-251-251-wb97xd	0.0032701	0.00414204			0.00722497	0.0096835
gfn2-250-250-wb97xd	-1138.16	238.521	236.447	4.9887	4.31944	4.29344		-1135.34	-1136.45	-1136.78	-1137.03								5.4623	4.85437	4.69399	4.64873		4.8263	4.21837	4.05799	3.9506		4.8003	4.19237	4.03199	3.9246		gfn2-250-250-wb97xd	0.00057879	0.000738285			0.00127878	0.001726
gfn2-42-42-wb97xd	-1138.16	240.045	238.03	5.19139	6.04613	6.07913		-1135.34	-1136.45	-1136.78	-1137.03								4.67296	4.96463	5.3032	5.7746		5.56096	5.85263	6.1912	6.60048		5.59396	5.88563	6.2242	6.63348		gfn2-42-42-wb97xd	6.63588e-06	9.14428e-06			1.46614e-05	2.1378e-05
gfn2-278-278-wb97xd	-1138.16	238.579	236.499	5.49071	4.87945	4.84745		-1135.34	-1136.45	-1136.78	-1137.03								6.27739	5.74463	5.55784	5.46261		5.69939	5.16663	4.97984	4.82249		5.66739	5.13463	4.94784	4.79049		gfn2-278-278-wb97xd	0.000133046	0.000181398			0.000293952	0.000424082
gfn2-7-7-wb97xd	-1138.16	241.858	239.913	5.56664	8.23438	8.33738		-1135.34	-1136.45	-1136.78	-1137.03								4.43116	4.44103	4.96397	5.73935		7.13216	7.14203	7.66497	8.37822		7.23516	7.24503	7.76797	8.48122		gfn2-7-7-wb97xd	3.31111e-07	4.57421e-07			7.31558e-07	1.06938e-06
gfn2-73-73-wb97xd	-1138.16	239.038	236.989	5.75614	5.60389	5.60289		-1135.34	-1136.45	-1136.78	-1137.03								5.82169	5.35977	5.40582	5.61595		5.70269	5.24077	5.28682	5.43482		5.70169	5.23977	5.28582	5.43382		gfn2-73-73-wb97xd	4.73763e-05	6.39322e-05			0.000104673	0.000149464
gfn2-159-159-wb97xd	-1138.16	239.839	237.812	5.76869	6.41744	6.43844		-1135.34	-1136.45	-1136.78	-1137.03								6.20897	5.86811	5.9804	6.25883		6.89097	6.55011	6.6624	6.8787		6.91197	6.57111	6.6834	6.8997		gfn2-159-159-wb97xd	4.15089e-06	5.93915e-06			9.17101e-06	1.38849e-05
gfn2-154-154-wb97xd	-1138.16	239.857	237.832	5.76932	6.43606	6.45906		-1135.34	-1136.45	-1136.78	-1137.03								6.18538	5.85525	5.8832	6.04432		6.88538	6.55525	6.5832	6.68219		6.90838	6.57825	6.6062	6.70519		gfn2-154-154-wb97xd	5.78173e-06	8.14074e-06			1.27742e-05	1.90319e-05
gfn2-75-75-wb97xd	-1138.16	238.883	236.827	5.77685	5.46959	5.46159		-1135.34	-1136.45	-1136.78	-1137.03								5.8719	5.43129	5.33927	5.35668		5.5979	5.15729	5.06527	5.02055		5.5899	5.14929	5.05727	5.01255		gfn2-75-75-wb97xd	9.52688e-05	0.000126561			0.000210487	0.00029588
gfn2-153-153-wb97xd	-1138.16	239.567	237.533	5.79631	6.17305	6.18705		-1135.34	-1136.45	-1136.78	-1137.03								6.16145	5.77724	5.75876	5.86634		6.57145	6.18724	6.16876	6.21422		6.58545	6.20124	6.18276	6.22822		gfn2-153-153-wb97xd	1.27284e-05	1.76383e-05			2.81222e-05	4.12358e-05
gfn2-143-143-wb97xd	-1138.16	238.739	236.677	5.80697	5.35571	5.34171		-1135.34	-1136.45	-1136.78	-1137.03								6.24438	5.80256	5.90161	6.18052		5.82638	5.38456	5.48361	5.7004		5.81238	5.37056	5.46961	5.6864		gfn2-143-143-wb97xd	3.02739e-05	4.24525e-05			6.68873e-05	9.92478e-05
gfn2-215-215-wb97xd	-1138.16	239.794	237.765	5.84337	6.44711	6.46611		-1135.34	-1136.45	-1136.78	-1137.03								6.43304	6.18814	6.27263	6.49538		7.07004	6.82514	6.90963	7.07025		7.08904	6.84414	6.92863	7.08925		gfn2-215-215-wb97xd	3.0051e-06	4.36795e-06			6.63949e-06	1.02116e-05
gfn2-216-216-wb97xd	-1138.16	239.636	237.605	5.86157	6.30731	6.32431		-1135.34	-1136.45	-1136.78	-1137.03								6.3772	6.15256	6.19105	6.34717		6.8562	6.63156	6.67005	6.76404		6.8732	6.64856	6.68705	6.78104		gfn2-216-216-wb97xd	5.03633e-06	7.19887e-06			1.11273e-05	1.68299e-05
gfn2-131-131-wb97xd	-1138.16	238.82	236.758	5.89545	5.52519	5.51119		-1135.34	-1136.45	-1136.78	-1137.03								5.60497	5.23142	5.25792	5.42506		5.26797	4.89442	4.92092	5.02593		5.25397	4.88042	4.90692	5.01193		gfn2-131-131-wb97xd	9.44078e-05	0.000126687			0.000208585	0.000296176
gfn2-265-265-wb97xd	-1138.16	238.524	236.447	5.98644	5.32018	5.29118		-1135.34	-1136.45	-1136.78	-1137.03								5.88733	5.61442	5.5713	5.62471		5.25433	4.98142	4.9383	4.92958		5.22533	4.95242	4.9093	4.90058		gfn2-265-265-wb97xd	0.000111063	0.000151748			0.000245383	0.000354766
gfn2-12-12-wb97xd	-1138.16	241.065	239.096	6.13202	8.00676	8.08576		-1135.34	-1136.45	-1136.78	-1137.03								5.01643	5.26449	5.8252	6.60838		6.92443	7.17249	7.7332	8.45425		7.00343	7.25149	7.8122	8.53325		gfn2-12-12-wb97xd	2.91269e-07	4.20425e-07			6.43532e-07	9.82892e-07
gfn2-53-53-wb97xd	-1138.16	241.681	239.73	6.25752	8.74827	8.84527		-1135.34	-1136.45	-1136.78	-1137.02								5.94178	6.00481	6.48242	7.18604		8.46578	8.52881	9.00642	9.64791		8.56278	8.62581	9.10342	9.74491		gfn2-53-53-wb97xd	3.89159e-08	5.89754e-08			8.59811e-08	1.37876e-07
gfn2-224-224-wb97xd	-1138.16	238.094	236.003	6.48594	5.38968	5.34668		-1135.34	-1136.45	-1136.78	-1137.03								6.6114	6.44751	6.35947	6.33139		5.5484	5.38451	5.29647	5.20626		5.5054	5.34151	5.25347	5.16326		gfn2-224-224-wb97xd	6.96542e-05	9.91282e-05			0.000153894	0.000231748
gfn2-284-284-wb97xd	-1138.16	239.32	237.275	6.67733	6.80707	6.81007		-1135.33	-1136.45	-1136.78	-1137.03								9.21386	7.61208	7.19749	6.98758		9.37686	7.77508	7.36049	7.08845		9.37986	7.77808	7.36349	7.09145		gfn2-284-284-wb97xd	2.91428e-06	4.35241e-06			6.43883e-06	1.01753e-05
gfn2-44-44-wb97xd	-1138.15	241.216	239.24	6.97289	8.99863	9.07063		-1135.34	-1136.45	-1136.78	-1137.03								5.94934	5.795	6.08864	6.58071		8.00834	7.854	8.14764	8.57759		8.08034	7.926	8.21964	8.64959		gfn2-44-44-wb97xd	2.36577e-07	3.48168e-07			5.22694e-07	8.13966e-07
gfn2-2-2-wb97xd	-1138.15	239.955	237.942	7.12161	7.88635	7.92135		-1135.34	-1136.45	-1136.78	-1137.03								5.62027	6.24865	6.60251	7.03282		6.41827	7.04665	7.40051	7.76869		6.45327	7.08165	7.43551	7.80369		gfn2-2-2-wb97xd	9.25468e-07	1.37185e-06			2.04473e-06	3.20718e-06
gfn2-26-26-wb97xd	-1138.15	239.947	237.923	7.19753	7.95428	7.97828		-1135.34	-1136.45	-1136.78	-1137.02								6.61444	7.00577	7.34952	7.80966		7.40444	7.79577	8.13952	8.53753		7.42844	7.81977	8.16352	8.56153		gfn2-26-26-wb97xd	2.53109e-07	4.01589e-07			5.59222e-07	9.38857e-07
gfn2-137-137-wb97xd	-1138.15	240.431	238.433	7.21385	8.45459	8.50459		-1135.34	-1136.45	-1136.78	-1137.02								6.71389	6.3728	6.74203	7.37183		7.98789	7.6468	8.01603	8.5837		8.03789	7.6968	8.06603	8.6337		gfn2-137-137-wb97xd	2.34148e-07	3.57247e-07			5.17328e-07	8.35191e-07
gfn2-88-88-wb97xd	-1138.15	240.298	238.296	7.26656	8.3743	8.4203		-1135.33	-1136.45	-1136.78	-1137.02								7.85081	7.09351	7.31974	7.83062		8.99181	8.23451	8.46074	8.9095		9.03781	8.28051	8.50674	8.9555		gfn2-88-88-wb97xd	1.35176e-07	2.12043e-07			2.98658e-07	4.95726e-07
gfn2-94-94-wb97xd	-1138.15	241.091	239.115	7.51505	9.4158	9.4878		-1135.34	-1136.45	-1136.78	-1137.02								6.1686	6.3153	6.96946	7.8991		8.1026	8.2493	8.90346	9.77097		8.1746	8.3213	8.97546	9.84297		gfn2-94-94-wb97xd	3.16231e-08	5.03078e-08			6.98683e-08	1.17612e-07
gfn2-65-65-wb97xd	-1138.15	240.409	238.403	7.56086	8.7796	8.8216		-1135.33	-1136.45	-1136.78	-1137.02								7.10193	7.47089	7.74639	8.11732		8.35393	8.72289	8.99839	9.30719		8.39593	8.76489	9.04039	9.34919		gfn2-65-65-wb97xd	6.91271e-08	1.1201e-07			1.5273e-07	2.61864e-07
gfn2-123-123-wb97xd	-1138.15	238.431	236.349	7.63742	6.87816	6.84416		-1135.33	-1136.45	-1136.78	-1137.02								6.99542	7.25679	7.49365	7.83154		6.26942	6.53079	6.76765	7.04341		6.23542	6.49679	6.73365	7.00941		gfn2-123-123-wb97xd	3.14424e-06	4.97148e-06			6.94689e-06	1.16226e-05
gfn2-281-281-wb97xd	-1138.15	239.959	237.933	7.72213	8.49087	8.51287		-1135.33	-1136.45	-1136.78	-1137.02								7.43339	7.59652	7.66821	7.79835		8.23539	8.39852	8.47021	8.53822		8.25739	8.42052	8.49221	8.56022		gfn2-281-281-wb97xd	2.52813e-07	4.02439e-07			5.58566e-07	9.40845e-07
gfn2-152-152-wb97xd	-1138.15	239.635	237.601	7.74598	8.19072	8.20472		-1135.33	-1136.44	-1136.78	-1137.02								7.88685	8.1007	8.35436	8.72398		8.36485	8.5787	8.83236	9.13985		8.37885	8.5927	8.84636	9.15385		gfn2-152-152-wb97xd	9.16647e-08	1.53738e-07			2.02525e-07	3.59418e-07
gfn2-182-182-wb97xd	-1138.15	240.133	238.119	7.76669	8.70943	8.74343		-1135.33	-1136.45	-1136.78	-1137.02								7.38923	7.11305	7.62364	8.4348		8.36523	8.08905	8.59964	9.34867		8.39923	8.12305	8.63364	9.38267		gfn2-182-182-wb97xd	6.44573e-08	1.06094e-07			1.42412e-07	2.48032e-07
gfn2-194-194-wb97xd	-1138.15	238.878	236.817	7.83822	7.52596	7.51296		-1135.34	-1136.45	-1136.78	-1137.02								6.42997	6.8546	7.18541	7.62174		6.15097	6.5756	6.90641	7.28061		6.13797	6.5626	6.89341	7.26761		gfn2-194-194-wb97xd	2.10768e-06	3.27124e-06			4.65673e-06	7.64769e-06
gfn2-263-263-wb97xd	-1138.15	238.902	236.841	7.97251	7.68425	7.67125		-1135.33	-1136.45	-1136.78	-1137.02								7.54501	7.58518	7.63256	7.7521		7.29001	7.33018	7.37756	7.43497		7.27701	7.31718	7.36456	7.42197		gfn2-263-263-wb97xd	1.62466e-06	2.54708e-06			3.58952e-06	5.9547e-06
gfn2-79-79-wb97xd	-1138.15	239.586	237.551	7.9769	8.37264	8.38564		-1135.33	-1136.45	-1136.78	-1137.02								7.2816	7.92088	8.24948	8.64326		7.7106	8.34988	8.67848	9.01013		7.7236	8.36288	8.69148	9.02313		gfn2-79-79-wb97xd	1.14077e-07	1.90023e-07			2.52042e-07	4.44246e-07
gfn2-254-254-wb97xd	-1138.15	237.747	235.642	7.99635	6.5531	6.4961		-1135.33	-1136.44	-1136.78	-1137.02								8.45233	8.15238	8.17141	8.31478		7.04233	6.74238	6.76141	6.84265		6.98533	6.68538	6.70441	6.78565		gfn2-254-254-wb97xd	4.41107e-06	7.14525e-06			9.74583e-06	1.67046e-05
gfn2-280-280-wb97xd	-1138.15	239.009	236.942	8.00012	7.81886	7.79986		-1135.33	-1136.44	-1136.78	-1137.02								8.27718	8.35	8.34834	8.3948		8.12918	8.202	8.20034	8.18467		8.11018	8.183	8.18134	8.16567		gfn2-280-280-wb97xd	4.58906e-07	7.62907e-07			1.01391e-06	1.78357e-06
gfn2-233-233-wb97xd	-1138.15	238.176	236.086	8.10052	7.08626	7.04426
gfn2-127-127-wb97xd	-1138.15	240.502	238.502	8.1639	9.47564	9.52364
gfn2-191-191-wb97xd	-1138.15	239.02	236.957	8.32705	8.15679	8.14179
gfn2-204-204-wb97xd	-1138.15	239.581	237.551	8.38478	8.77552	8.79352
gfn2-283-283-wb97xd	-1138.15	238.477	236.399	8.44565	7.73239	7.70239
gfn2-289-289-wb97xd	-1138.15	239.532	237.485	8.46887	8.81061	8.81161
gfn2-273-273-wb97xd	-1138.15	239.7	237.658	8.57554	9.08529	9.09129
gfn2-203-203-wb97xd	-1138.15	239.671	237.633	8.67846	9.1592	9.1692
gfn2-184-184-wb97xd	-1138.15	237.837	235.727	8.84098	7.48772	7.42572
gfn2-74-74-wb97xd	-1138.15	240.151	238.149	8.8573	9.81804	9.86404
gfn2-193-193-wb97xd	-1138.15	241.017	239.044	9.05182	10.8786	10.9536
gfn2-41-41-wb97xd	-1138.15	240.574	238.58	9.0901	10.4738	10.5278
gfn2-128-128-wb97xd	-1138.15	239.958	237.941	9.34738	10.1151	10.1461
gfn2-181-181-wb97xd	-1138.15	240.666	238.672	9.50802	10.9838	11.0378
gfn2-234-234-wb97xd	-1138.15	239.67	237.631	9.60215	10.0819	10.0909
gfn2-213-213-wb97xd	-1138.15	238.31	236.231	9.78664	8.90638	8.87538
gfn2-139-139-wb97xd	-1138.15	238.697	236.633	9.86884	9.37558	9.35958
gfn2-100-100-wb97xd	-1138.15	239.89	237.868	9.94289	10.6426	10.6686
gfn2-208-208-wb97xd	-1138.15	239.544	237.508	10.1023	10.456	10.468
gfn2-183-183-wb97xd	-1138.15	238.837	236.776	10.128	9.77475	9.76175
gfn2-214-214-wb97xd	-1138.15	240.624	238.631	10.1851	11.6188	11.6738
gfn2-292-292-wb97xd	-1138.15	240.288	238.27	10.2297	11.3274	11.3574
gfn2-220-220-wb97xd	-1138.15	238.482	236.409	10.2497	9.54148	9.51648
gfn2-211-211-wb97xd	-1138.15	240.217	238.204	10.3972	11.4239	11.4589
gfn2-201-201-wb97xd	-1138.15	239.155	237.1	10.6043	10.569	10.562
gfn2-150-150-wb97xd	-1138.15	238.748	236.687	10.6576	10.2154	10.2024
gfn2-221-221-wb97xd	-1138.15	239.644	237.61	10.7398	11.1936	11.2076
gfn2-252-252-wb97xd	-1138.15	238.188	236.083	10.7555	9.75325	9.69625
gfn2-156-156-wb97xd	-1138.15	239.473	237.43	10.9074	11.1901	11.1951
gfn2-245-245-wb97xd	-1138.15	238.967	236.903	10.9456	10.7224	10.7064
gfn2-209-209-wb97xd	-1138.15	237.978	235.883	11.0724	9.86015	9.81315
gfn2-240-240-wb97xd	-1138.15	239.227	237.172	11.2657	11.3024	11.2954
gfn2-248-248-wb97xd	-1138.15	238.442	236.361	11.2694	10.5212	10.4882
gfn2-241-241-wb97xd	-1138.15	239.467	237.427	11.3648	11.6416	11.6496
gfn2-242-242-wb97xd	-1138.15	240.07	238.047	11.5776	12.4573	12.4823
[truncated: 19 more columns]

## Sheet: 13
Fentanyl Derivatives 12-24																				1H= 4.359 744 722 2071(85) x 10-18 J						E234 = (1/1320)(243ED-2048ET+3125EQ)
																				Hartree	4.36e-18			Hartree to kcal/mol		E34 = -(1/369)*(256ET-625EQ)
Fentanyl Derivative #13																				Nav	6.02e+23	628		627.51		E23 = -(1/175)*(81ED-256ET)												RT	0.593019	0.616887
/home/kmcknight/fentanyl/13_Fentanyl/QM/wb97xd-ultrafine/								/home/kmcknight/fentanyl/13_Fentanyl/QM/wb97xd-ultrafine/dlpno																			DLPNO-CCSD(T)/CBS//wb97xd/6-31++G**											Sum	2.71911	2.89816
	wB97X-D							DLPNO-CCSD(T)//wB97X-D					DLPNO-CCSD(T)/haug-cc-pVnZ//wB97X-D						DLPNO-CCSD(T)/cc-pVNZ//wB97X-D ∆Eel					∆G (298.15 K)					∆G (310.15 K)					Boltzmann Populations					e-(∆G/RT)			Stabilization G			DLPNO-CCSD(T)/haug-cc-pVnZ//wB97X-D ∆Eel
Structure	Electronic Energy	G (298.15)	G (310.15)	∆Eel (kcal/mol)	∆G 298.15 (kcal/mol)	∆G (310.15)		cc-pVDZ	cc-pVTZ	cc-pVQZ	DTQ		haug-cc-pVDZ	haug-cc-pVTZ	haug-cc-pVQZ	haug-cc-pV5Z	HA DTQ		D	T	Q	DTQ		D	T	Q	DTQ		D	T	Q	DTQ		Structure	298 K	310 K			298 K	310 K		298 K	310 K		D	T	Q	DTQ
gfn2-15-15-wb97xd	-1138.17	239.304	237.254	0	0.013943	0.012943		-1135.35	-1136.46	-1136.79	-1137.04		-1135.54	-1136.53	-1136.82		-1137.03		0.126184	0.0915078	0.133581	0.197496		0.162184	0.127508	0.169581	0.233496		0.161184	0.126508	0.168581	0.232496		gfn2-15-15-dlpnoccsdt	0.24807	0.2367	x	2	0.674529	0.685995		-0.5932	-0.656414		0	0.0352495	0.100354	0.173751
gfn2-49-49-wb97xd	-1138.17	239.268	237.219	0.022057	0	0		-1135.35	-1136.46	-1136.79	-1137.04		-1135.54	-1136.53	-1136.82		-1137.03		0	0	0	0		0	0	0	0		0	0	0	0		gfn2-49-49-dlpnoccsdt	0.367767	0.345047	x	1	1	1					0.0496421	0	0	0
gfn2-63-63-wb97xd	-1138.17	239.253	237.205	1.68681	1.64975	1.65075		-1135.34	-1136.46	-1136.79	-1137.04								1.76141	1.73419	1.79038	1.87223		1.74641	1.71919	1.77538	1.85723		1.74741	1.72019	1.77638	1.85823		gfn2-63-63-dlpnoccsdt	0.0160486	0.0169692	x		0.0436379	0.0491796
gfn2-64-64-wb97xd	-1138.17	238.787	236.723	1.73709	1.23403	1.21903		-1135.34	-1136.46	-1136.79	-1137.04								1.88456	1.82306	1.92627	2.07871		1.40356	1.34206	1.44527	1.59771		1.38856	1.32706	1.43027	1.58271		gfn2-64-64-dlpnoccsdt	0.0248597	0.0265235	x		0.0675962	0.0768695
gfn2-132-132-wb97xd	-1138.17	238.972	236.914	1.95766	1.6396	1.6306		-1135.34	-1136.45	-1136.79	-1137.03								2.20274	2.2792	2.3806	2.50519		1.90674	1.9832	2.0846	2.20919		1.89774	1.9742	2.0756	2.20019		gfn2-132-132-dlpnoccsdt	0.00886515	0.0097482	x		0.0241053	0.0282518
gfn2-120-120-wb97xd	-1138.17	237.849	235.746	1.96517	0.524108	0.470108		-1135.34	-1136.46	-1136.79	-1137.04		-1135.53	-1136.53	-1136.82		-1137.03		1.73858	1.70319	1.75274	1.82702		0.319576	0.28419	0.333743	0.408018		0.265576	0.23019	0.279743	0.354018		gfn2-120-120-dlpnoccsdt	0.184826	0.194377	x	3	0.502563	0.563337					2.07523	1.85217	1.66947	1.45155
gfn2-194-194-wb97xd	-1138.17	239.313	237.262	2.00944	2.03239	2.03039		-1135.34	-1136.45	-1136.79	-1137.03								3.40211	2.46391	2.3308	2.3215		3.44711	2.50891	2.3758	2.3665		3.44511	2.50691	2.3738	2.3645		gfn2-194-194-dlpnoccsdt	0.00679952	0.00746871	x		0.0184886	0.0216455
gfn2-210-210-wb97xd	-1138.17	239.413	237.37	2.04118	2.16412	2.17012		-1135.34	-1136.45	-1136.79	-1137.03								3.29586	2.42918	2.27215	2.21696		3.44086	2.57418	2.41715	2.36196		3.44686	2.58018	2.42315	2.36796		gfn2-210-210-dlpnoccsdt	0.00685176	0.00742693	x		0.0186307	0.0215244
gfn2-102-102-wb97xd	-1138.16	239.765	237.736	2.23154	2.70648	2.72648		-1135.34	-1136.45	-1136.79	-1137.03								3.04518	2.51984	2.38038	2.28638		3.54218	3.01684	2.87738	2.78338		3.56218	3.03684	2.89738	2.80338		gfn2-102-102-dlpnoccsdt	0.00336648	0.00366664			0.00915384	0.0106265
gfn2-101-101-wb97xd	-1138.16	239.205	237.157	2.31176	2.2267	2.2277		-1135.34	-1136.45	-1136.79	-1137.04								2.9483	2.4537	2.22216	1.99661		2.8853	2.3907	2.15916	1.93361		2.8863	2.3917	2.16016	1.93461		gfn2-101-101-dlpnoccsdt	0.0141093	0.0149932	x		0.0383648	0.0434528
gfn2-142-142-wb97xd	-1138.16	238.108	236.012	2.46429	1.28223	1.23523		-1135.34	-1136.45	-1136.79	-1137.03								2.30487	2.41663	2.43355	2.43611		1.14487	1.25663	1.27355	1.27611		1.09787	1.20963	1.22655	1.22911		gfn2-142-142-dlpnoccsdt	0.0427583	0.0470514	x		0.116265	0.136362
gfn2-2-2-wb97xd	-1138.16	238.953	236.897	2.57366	2.2366	2.2296		-1135.34	-1136.45	-1136.79	-1137.03								2.11787	2.32656	2.44163	2.56057		1.80287	2.01156	2.12663	2.24557		1.79587	2.00456	2.11963	2.23857		gfn2-2-2-dlpnoccsdt	0.00833761	0.00916016	x		0.0226709	0.0265476
gfn2-110-110-wb97xd	-1138.16	239.219	237.172	2.68919	2.61814	2.62014		-1135.34	-1136.45	-1136.79	-1137.03								4.0166	3.0936	2.89142	2.78487		3.9676	3.0446	2.84242	2.73587		3.9696	3.0466	2.84442	2.73787		gfn2-110-110-dlpnoccsdt	0.00364729	0.00407744			0.00991738	0.0118171
gfn2-190-190-wb97xd	-1138.16	239.534	237.495	3.28982	3.53376	3.54376		-1135.34	-1136.45	-1136.78	-1137.03								5.59552	4.07054	3.72125	3.52436		5.86152	4.33654	3.98725	3.79036		5.87152	4.34654	3.99725	3.80036		gfn2-190-190-dlpnoccsdt	0.000616205	0.000728434			0.00167553	0.00211112
gfn2-222-222-wb97xd	-1138.16	240.707	238.704	3.78742	5.20436	5.25036		-1135.34	-1136.45	-1136.78	-1137.03								4.52118	4.38271	4.35484	4.34222		5.96018	5.82171	5.79384	5.78122		6.00618	5.86771	5.83984	5.82722		gfn2-222-222-dlpnoccsdt	2.14646e-05	2.72555e-05			5.83645e-05	7.89908e-05
gfn2-220-220-wb97xd	-1138.16	239.944	237.919	3.82701	4.48095	4.50495		-1135.34	-1136.45	-1136.78	-1137.03								4.47206	4.41178	4.46607	4.55139		5.14806	5.08778	5.14207	5.22739		5.17206	5.11178	5.16607	5.25139		gfn2-220-220-dlpnoccsdt	5.46156e-05	6.93177e-05			0.000148506	0.000200894
gfn2-14-14-wb97xd	-1138.16	240.954	238.976	3.82946	5.49341	5.56441		-1135.34	-1136.45	-1136.78	-1137.03								2.85476	3.06828	3.43192	3.88986		4.54076	4.75428	5.11792	5.57586		4.61176	4.82528	5.18892	5.64686		gfn2-14-14-dlpnoccsdt	3.03474e-05	3.65118e-05			8.25179e-05	0.000105817
gfn2-221-221-wb97xd	-1138.16	237.943	235.838	3.93642	2.58936	2.53336		-1135.34	-1136.45	-1136.78	-1137.03								4.89387	4.09363	3.91617	3.82083		3.56887	2.76863	2.59117	2.49583		3.51287	2.71263	2.53517	2.43983		gfn2-221-221-dlpnoccsdt	0.00546717	0.00661015	x		0.0148658	0.0191573
gfn2-153-153-wb97xd	-1138.16	239.069	237.019	3.95737	3.73631	3.73531		-1135.34	-1136.45	-1136.78	-1137.03								4.71805	4.10456	4.00826	3.98952		4.51905	3.90556	3.80926	3.79052		4.51805	3.90456	3.80826	3.78952		gfn2-153-153-dlpnoccsdt	0.000616035	0.000741343			0.00167507	0.00214853
gfn2-158-158-wb97xd	-1138.16	238.813	236.757	3.99089	3.51383	3.50683		-1135.34	-1136.45	-1136.78	-1137.03								4.73404	4.1007	4.01079	4.00442		4.27904	3.6457	3.55579	3.54942		4.27204	3.6387	3.54879	3.54242		gfn2-158-158-dlpnoccsdt	0.000925061	0.00110656			0.00251534	0.003207
gfn2-160-160-wb97xd	-1138.16	239.326	237.283	4.01639	4.05234	4.05834		-1135.34	-1136.45	-1136.78	-1137.03								4.69925	4.0497	4.04611	4.16078		4.75725	4.1077	4.10411	4.21878		4.76325	4.1137	4.11011	4.22478		gfn2-160-160-dlpnoccsdt	0.000299205	0.000366091			0.000813572	0.00106099
gfn2-41-41-wb97xd	-1138.16	238.902	236.846	4.12571	3.73765	3.73065		-1135.34	-1136.45	-1136.78	-1137.03								3.73868	3.86771	4.11854	4.43778		3.37268	3.50171	3.75254	4.07178		3.36568	3.49471	3.74554	4.06478		gfn2-41-41-dlpnoccsdt	0.000383379	0.000474499			0.00104245	0.00137517
gfn2-25-25-wb97xd	-1138.16	238.949	236.892	4.14279	3.80174	3.79374		-1135.34	-1136.45	-1136.78	-1137.03								3.69251	3.81956	4.05223	4.347		3.37351	3.50056	3.73323	4.028		3.36551	3.49256	3.72523	4.02		gfn2-25-25-dlpnoccsdt	0.00041275	0.00051022			0.00112231	0.0014787
gfn2-192-192-wb97xd	-1138.16	239.296	237.248	4.15003	4.15598	4.15698		-1135.34	-1136.45	-1136.78	-1137.03								4.03937	4.31697	4.46474	4.61569		4.06737	4.34497	4.49274	4.64369		4.06837	4.34597	4.49374	4.64469		gfn2-192-192-dlpnoccsdt	0.000146146	0.00018534			0.000397388	0.000537144
gfn2-35-35-wb97xd	-1138.16	238.499	236.429	4.16633	3.37527	3.35427		-1135.34	-1136.45	-1136.78	-1137.03								3.71678	3.8205	4.00545	4.23926		2.94778	3.0515	3.23645	3.47026		2.92678	3.0305	3.21545	3.44926		gfn2-35-35-dlpnoccsdt	0.00105717	0.00128696			0.00287456	0.00372981
gfn2-196-196-wb97xd	-1138.16	239.562	237.526	4.18976	4.4617	4.4747		-1135.34	-1136.45	-1136.78	-1137.03								5.28924	4.73905	4.57065	4.44165		5.58324	5.03305	4.86465	4.73565		5.59624	5.04605	4.87765	4.74865		gfn2-196-196-dlpnoccsdt	0.000125153	0.000156596			0.000340306	0.000453839
gfn2-195-195-wb97xd	-1138.16	239.671	237.641	4.18994	4.57088	4.58988		-1135.34	-1136.45	-1136.78	-1137.03								5.22226	4.68202	4.66591	4.74334		5.62526	5.08502	5.06891	5.14634		5.64426	5.10402	5.08791	5.16534		gfn2-195-195-dlpnoccsdt	6.2615e-05	7.96946e-05			0.000170257	0.000230968
gfn2-185-185-wb97xd	-1138.16	238.394	236.317	4.2028	3.30674	3.27874		-1135.34	-1136.45	-1136.78	-1137.03								4.66746	4.1302	4.04411	4.02529		3.79346	3.2562	3.17011	3.15129		3.76546	3.2282	3.14211	3.12329		gfn2-185-185-dlpnoccsdt	0.00181027	0.00218299			0.00492232	0.00632666
gfn2-76-76-wb97xd	-1138.16	238.844	236.783	4.23687	3.79081	3.77881		-1135.34	-1136.45	-1136.78	-1137.03								4.00878	4.31586	4.52436	4.75293		3.58478	3.89186	4.10036	4.32893		3.57278	3.87986	4.08836	4.31693		gfn2-76-76-dlpnoccsdt	0.000248488	0.000315296			0.000675666	0.000913778
gfn2-56-56-wb97xd	-1138.16	237.49	235.379	4.30094	2.50089	2.43889		-1135.34	-1136.45	-1136.78	-1137.03								3.42685	3.69278	3.80793	3.91643		1.64885	1.91478	2.02993	2.13843		1.58685	1.85278	1.96793	2.07643		gfn2-56-56-dlpnoccsdt	0.00998865	0.0119139	x		0.0271602	0.0345283
gfn2-55-55-wb97xd	-1138.16	236.606	234.461	4.37067	1.68661	1.59061		-1135.34	-1136.45	-1136.78	-1137.03								3.50209	3.73872	3.8804	4.03058		0.840089	1.07672	1.2184	1.36858		0.744089	0.980724	1.1224	1.27258		gfn2-55-55-dlpnoccsdt	0.0365848	0.04385	x		0.0994781	0.127084
gfn2-173-173-wb97xd	-1138.16	239.378	237.337	4.41114	4.49908	4.50708		-1135.34	-1136.45	-1136.78	-1137.03								5.75275	4.81139	4.73473	4.8032		5.86275	4.92139	4.84473	4.9132		5.87075	4.92939	4.85273	4.9212		gfn2-173-173-dlpnoccsdt	9.27724e-05	0.000118388			0.000252259	0.000343107
gfn2-175-175-wb97xd	-1138.16	239.365	237.326	4.41208	4.48702	4.49702		-1135.34	-1136.45	-1136.78	-1137.03								5.79388	4.74773	4.66	4.73263		5.89088	4.84473	4.757	4.82963		5.90088	4.85473	4.767	4.83963		gfn2-175-175-dlpnoccsdt	0.000106812	0.000135124			0.000290433	0.00039161
gfn2-193-193-wb97xd	-1138.16	238.066	235.973	4.51858	3.29452	3.25052		-1135.34	-1136.45	-1136.78	-1137.03								5.50673	4.62128	4.42898	4.32903		4.30473	3.41928	3.22698	3.12703		4.26073	3.37528	3.18298	3.08303		gfn2-193-193-dlpnoccsdt	0.00188586	0.00233021			0.00512785	0.00675331
gfn2-204-204-wb97xd	-1138.16	239.202	237.158	4.56309	4.47503	4.48003		-1135.34	-1136.45	-1136.78	-1137.03								6.23854	5.35487	5.23457	5.23273		6.17254	5.28887	5.16857	5.16673		6.17754	5.29387	5.17357	5.17173		gfn2-204-204-dlpnoccsdt	6.04981e-05	7.88726e-05			0.000164501	0.000228585
gfn2-23-23-wb97xd	-1138.16	238.479	236.412	4.63335	3.8223	3.8043		-1135.34	-1136.45	-1136.78	-1137.03								4.83371	4.44842	4.48347	4.60232		4.04471	3.65942	3.69447	3.81332		4.02671	3.64142	3.67647	3.79532		gfn2-23-23-dlpnoccsdt	0.000592798	0.000734403			0.00161188	0.00212842
gfn2-112-112-wb97xd	-1138.16	240.864	238.88	4.65762	6.23156	6.29656		-1135.34	-1136.45	-1136.78	-1137.03								3.11717	3.54697	4.02601	4.60193		4.71317	5.14297	5.62201	6.19793		4.77817	5.20797	5.68701	6.26293		gfn2-112-112-dlpnoccsdt	1.06304e-05	1.34497e-05			2.89052e-05	3.89794e-05
gfn2-197-197-wb97xd	-1138.16	237.977	235.88	4.81501	3.50196	3.45396		-1135.34	-1136.45	-1136.78	-1137.03								4.04686	4.35671	4.57449	4.81525		2.75586	3.06571	3.28349	3.52425		2.70786	3.01771	3.23549	3.47625		gfn2-197-197-dlpnoccsdt	0.000965181	0.00123187			0.00262443	0.00357016
gfn2-140-140-wb97xd	-1138.16	240.954	238.976	3.82947	5.49341	5.56441		-1135.34	-1136.45	-1136.78	-1137.03								3.18562	3.90519	4.40629	4.95905		4.87162	5.59119	6.09229	6.64505		4.94262	5.66219	6.16329	6.71605		gfn2-140-140-dlpnoccsdt	5.00154e-06	6.45227e-06			1.35998e-05	1.86997e-05
gfn2-206-206-wb97xd	-1138.16	238.097	236.002	5.07155	3.87849	3.83249		-1135.34	-1136.45	-1136.78	-1137.03								6.28838	5.46127	5.30476	5.24302		5.11738	4.29027	4.13376	4.07202		5.07138	4.24427	4.08776	4.02602		gfn2-206-206-dlpnoccsdt	0.000383219	0.000505263			0.00104202	0.00146433
gfn2-218-218-wb97xd	-1138.16	238.229	236.142	5.21998	4.15892	4.12092		-1135.33	-1136.45	-1136.78	-1137.03								7.16781	5.73818	5.36811	5.12525		6.12881	4.69918	4.32911	4.08625		6.09081	4.66118	4.29111	4.04825		gfn2-218-218-dlpnoccsdt	0.000374135	0.000487383			0.00101732	0.00141251
gfn2-201-201-wb97xd	-1138.16	240.891	238.906	5.31631	6.91725	6.98125		-1135.34	-1136.45	-1136.78	-1137.03								4.27415	4.56682	5.13534	5.85887		5.89715	6.18982	6.75834	7.48187		5.96115	6.25382	6.82234	7.54587		gfn2-201-201-dlpnoccsdt	1.21973e-06	1.68079e-06			3.31659e-06	4.87119e-06
gfn2-8-8-wb97xd	-1138.16	240.138	238.126	5.32053	6.16847	6.20547		-1135.34	-1136.45	-1136.78	-1137.03								4.05729	4.58092	5.07609	5.65679		4.92729	5.45092	5.94609	6.52679		4.96429	5.48792	5.98309	6.56379		gfn2-8-8-dlpnoccsdt	6.10532e-06	8.25852e-06			1.6601e-05	2.39345e-05
gfn2-11-11-wb97xd	-1138.16	240.86	238.886	6.02222	7.59216	7.66716		-1135.34	-1136.45	-1136.78	-1137.03								4.97949	5.28752	5.80379	6.45305		6.57149	6.87952	7.39579	8.04505		6.64649	6.95452	7.47079	8.12005		gfn2-11-11-dlpnoccsdt	4.71871e-07	6.6265e-07			1.28307e-06	1.92047e-06
gfn2-42-42-wb97xd	-1138.16	241.339	239.38	6.11535	8.16429	8.25429		-1135.34	-1136.45	-1136.78	-1137.03								5.34486	5.10129	5.66997	6.49244		7.41586	7.17229	7.74097	8.56344		7.50586	7.26229	7.83097	8.65344		gfn2-42-42-dlpnoccsdt	1.96869e-07	2.79105e-07			5.35309e-07	8.08891e-07
gfn2-81-81-wb97xd	-1138.16	238.764	236.705	6.16841	5.64236	5.63236		-1135.34	-1136.45	-1136.78	-1137.03								6.34989	5.83326	5.90173	6.09046		5.84589	5.32926	5.39773	5.58646		5.83589	5.31926	5.38773	5.57646		gfn2-81-81-dlpnoccsdt	2.98096e-05	4.09255e-05			8.10557e-05	0.000118609
gfn2-141-141-wb97xd	-1138.16	239.452	237.414	6.18713	6.34907	6.36007		-1135.33	-1136.45	-1136.78	-1137.03								6.70659	6.33359	6.52276	6.8501		6.89059	6.51759	6.70676	7.0341		6.90159	6.52859	6.71776	7.0451		gfn2-141-141-dlpnoccsdt	2.59528e-06	3.78492e-06			7.05686e-06	1.09693e-05
gfn2-77-77-wb97xd	-1138.16	238.027	235.944	6.23288	4.96983	4.93583		-1135.34	-1136.45	-1136.78	-1137.03								6.38788	5.88693	6.04589	6.35548		5.14688	4.64593	4.80489	5.11448		5.11288	4.61193	4.77089	5.08048		gfn2-77-77-dlpnoccsdt	6.60704e-05	9.14466e-05			0.000179653	0.000265027
gfn2-144-144-wb97xd	-1138.16	239.335	237.297	6.2385	6.28345	6.29445		-1135.33	-1136.45	-1136.78	-1137.03								6.67459	6.37275	6.51027	6.75387		6.74159	6.43975	6.57727	6.82087		6.75259	6.45075	6.58827	6.83187		gfn2-144-144-dlpnoccsdt	3.71826e-06	5.34775e-06			1.01104e-05	1.54986e-05
gfn2-128-128-wb97xd	-1138.16	238.217	236.135	6.33404	5.26099	5.22799		-1135.34	-1136.45	-1136.78	-1137.03								6.15343	5.89852	5.90485	5.96042		5.10243	4.84752	4.85385	4.90942		5.06943	4.81452	4.82085	4.87642		gfn2-128-128-dlpnoccsdt	9.33646e-05	0.0001273			0.000253869	0.000368936
gfn2-127-127-wb97xd	-1138.16	238.452	236.38	6.3759	5.53784	5.51484		-1135.34	-1136.45	-1136.78	-1137.03								6.02893	5.65155	5.70989	5.85914		5.21293	4.83555	4.89389	5.04314		5.18993	4.81255	4.87089	5.02014		gfn2-127-127-dlpnoccsdt	7.45166e-05	0.000100843			0.000202619	0.00029226
gfn2-151-151-wb97xd	-1138.16	237.612	235.504	6.86896	5.1909	5.1319		-1135.33	-1136.45	-1136.78	-1137.03								6.73543	6.50985	6.54944	6.6451		5.07943	4.85385	4.89344	4.9891		5.02043	4.79485	4.83444	4.9301		gfn2-151-151-dlpnoccsdt	8.16259e-05	0.000116691			0.00022195	0.000338188
gfn2-7-7-wb97xd	-1138.16	239.149	237.107	7.23301	7.09196	7.09896		-1135.34	-1136.45	-1136.78	-1137.03								5.55342	6.42046	6.9019	7.40062		5.43442	6.30146	6.7829	7.28162		5.44142	6.30846	6.7899	7.28862		gfn2-7-7-dlpnoccsdt	1.70968e-06	2.55045e-06			4.64881e-06	7.39162e-06
gfn2-181-181-wb97xd	-1138.16	240.538	238.542	7.39581	8.64376	8.69676		-1135.34	-1136.45	-1136.78	-1137.03								6.39876	6.24669	6.61585	7.14865		7.66876	7.51669	7.88585	8.41865		7.72176	7.56969	7.93885	8.47165		gfn2-181-181-dlpnoccsdt	2.51315e-07	3.74761e-07			6.83354e-07	1.08612e-06
gfn2-44-44-wb97xd	-1138.16	238.824	236.767	7.5598	7.09374	7.08574		-1135.34	-1136.45	-1136.78	-1137.03								6.00431	6.47777	7.02116	7.67705		5.56031	6.03377	6.57716	7.23305		5.55231	6.02577	6.56916	7.22505		gfn2-44-44-dlpnoccsdt	1.85561e-06	2.8273e-06			5.0456e-06	8.19397e-06
gfn2-125-125-wb97xd	-1138.16	240.037	238.022	7.70594	8.45288	8.48688		-1135.33	-1136.45	-1136.78	-1137.03								6.94075	7.47263	7.85222	8.27338		7.70975	8.24163	8.62122	9.04238		7.74375	8.27563	8.65522	9.07638		gfn2-125-125-dlpnoccsdt	8.77874e-08	1.4061e-07			2.38704e-07	4.07511e-07
gfn2-10-10-wb97xd	-1138.16	240.86	238.886	6.02223	7.59217	7.66717		-1135.33	-1136.45	-1136.78	-1137.03								6.79511	6.86768	7.48541	8.31675		8.38711	8.45968	9.07741	9.90875		8.46211	8.53468	9.15241	9.98375		gfn2-10-10-dlpnoccsdt	2.0368e-08	3.23012e-08			5.53828e-08	9.36139e-08
gfn2-214-214-wb97xd	-1138.16	238.948	236.887	7.89959	7.55753	7.54553		-1135.33	-1136.45	-1136.78	-1137.03								7.46028	7.77091	7.90462	8.03027		7.14028	7.45091	7.58462	7.71027		7.12828	7.43891	7.57262	7.69827		gfn2-214-214-dlpnoccsdt	8.29843e-07	1.31287e-06			2.25644e-06	3.80489e-06
gfn2-105-105-wb97xd	-1138.16	240.68	238.692	7.97096	9.36091	9.42191		-1135.33	-1136.45	-1136.78	-1137.02								7.0811	6.96939	7.58616	8.45012		8.4931	8.38139	8.99816	9.86212		8.5541	8.44239	9.05916	9.92312		gfn2-105-105-dlpnoccsdt	2.20344e-08	3.56374e-08			5.9914e-08	1.03283e-07
gfn2-113-113-wb97xd	-1138.16	238.591	236.528	7.9818	7.28274	7.26874		-1135.34	-1136.45	-1136.78	-1137.03								6.45262	6.92711	7.34098	7.81956		5.77562	6.25011	6.66398	7.14256		5.76162	6.23611	6.64998	7.12856		gfn2-113-113-dlpnoccsdt	2.16149e-06	3.30597e-06			5.87732e-06	9.58123e-06
[truncated: 19 more columns]

## Sheet: 14
Fentanyl Derivatives 12-24																				1H= 4.359 744 722 2071(85) x 10-18 J						E234 = (1/1320)(243ED-2048ET+3125EQ)
																				Hartree	4.36e-18			Hartree to kcal/mol		E34 = -(1/369)*(256ET-625EQ)
Fentanyl Derivative #14																				Nav	6.02e+23	628		627.51		E23 = -(1/175)*(81ED-256ET)												RT	0.593019	0.616887
/home/kmcknight/fentanyl/14_Fentanyl/QM/wb97xd-ultrafine/								/home/kmcknight/fentanyl/14_Fentanyl/QM/wb97xd-ultrafine/dlpno																			DLPNO-CCSD(T)/CBS//wb97xd/6-31++G**											Sum	2.25416	2.32867
	wB97X-D							DLPNO-CCSD(T)//wB97X-D					DLPNO-CCSD(T)/haug-cc-pVnZ//wB97X-D						DLPNO-CCSD(T)/cc-pVNZ//wB97X-D ∆Eel					∆G (298.15 K)					∆G (310.15 K)					Boltzmann Populations					e-(∆G/RT)			Stabilization G			DLPNO-CCSD(T)/haug-cc-pVnZ//wB97X-D ∆Eel
Structure	Electronic Energy	G (298.15)	G (310.15)	∆Eel (kcal/mol)	∆G 298.15 (kcal/mol)	∆G (310.15)		cc-pVDZ	cc-pVTZ	cc-pVQZ	DTQ		haug-cc-pVDZ	haug-cc-pVTZ	haug-cc-pVQZ	haug-cc-pV5Z	HA DTQ		D	T	Q	DTQ		D	T	Q	DTQ		D	T	Q	DTQ		Structure	298 K	310 K			298 K	310 K		298 K	310 K		D	T	Q	DTQ
gfn2-10-10-wb97xd	-1079.5	274.991	272.88	0	0.145796	0.153796		-1076.74	-1077.8	-1078.12	-1078.35		-1076.91	-1077.87	-1078.14		-1078.34		0	0	0	0		0.0730514	0.119407	0.165527	0.220058		0.0810514	0.127407	0.173527	0.228058		gfn2-10-10-wb97xd	0.306095	0.296714	x	2	0.689988	0.690947		-0.481993	-0.521452		0.00691904	0	0	0
gfn2-9-9-wb97xd	-1079.5	274.738	272.619	0.107204	0	0		-1076.74	-1077.8	-1078.12	-1078.35		-1076.91	-1077.87	-1078.14		-1078.34		0.179949	0.133593	0.0874734	0.0329418		0	0	0	0		0	0	0	0		gfn2-9-9-wb97xd	0.443624	0.429431	x	1	1	1					0	0.195155	0.260233	0.312022
gfn2-37-37-wb97xd	-1079.5	275.542	273.452	1.57269	2.26949	2.29849		-1076.73	-1077.8	-1078.11	-1078.34								1.78055	1.61279	1.75151	1.97208		2.4046	2.2832	2.46804	2.74313		2.4336	2.3122	2.49704	2.77213		gfn2-37-37-wb97xd	0.00434604	0.00480046			0.00979668	0.0111787
gfn2-169-169-wb97xd	-1079.5	274.929	272.814	1.60841	1.6922	1.6962		-1076.73	-1077.8	-1078.11	-1078.34								2.73842	1.84295	1.60646	1.44793		2.74947	1.90035	1.70999	1.60599		2.75347	1.90435	1.71399	1.60999		gfn2-169-169-wb97xd	0.0295718	0.0315824	x		0.0666596	0.0735449
gfn2-41-41-wb97xd	-1079.5	274.84	272.729	1.61107	1.60586	1.61386		-1076.73	-1077.8	-1078.11	-1078.34								2.00183	1.89231	1.92742	1.99559		1.92388	1.86072	1.94195	2.06465		1.93188	1.86872	1.94995	2.07265		gfn2-41-41-wb97xd	0.0136452	0.0149185	x		0.0307584	0.0347403
gfn2-174-174-wb97xd	-1079.5	275.374	273.27	1.63028	2.15907	2.17407		-1076.73	-1077.8	-1078.11	-1078.35								2.80127	2.03876	1.66015	1.28278		3.25732	2.54117	2.20867	1.88584		3.27232	2.55617	2.22367	1.90084		gfn2-174-174-wb97xd	0.018447	0.0197097	x		0.0415826	0.0458973
gfn2-46-46-wb97xd	-1079.5	274.956	272.845	1.7399	1.8507	1.8587		-1076.73	-1077.8	-1078.11	-1078.34								1.9825	1.8591	1.89087	1.95703		2.02055	1.9435	2.02139	2.14208		2.02855	1.9515	2.02939	2.15008		gfn2-46-46-wb97xd	0.0119748	0.0131587	x		0.0269932	0.0306421
gfn2-110-110-wb97xd	-1079.5	275.656	273.563	1.77859	2.58939	2.61539		-1076.73	-1077.8	-1078.11	-1078.34								2.15346	2.19394	2.28085	2.39225		2.89151	2.97835	3.11138	3.27731		2.91751	3.00435	3.13738	3.30331		gfn2-110-110-wb97xd	0.0017656	0.00202922			0.00397995	0.00472538
gfn2-148-148-wb97xd	-1079.5	274.366	272.227	1.78262	1.30341	1.28341		-1076.73	-1077.8	-1078.11	-1078.34		-1076.91	-1077.87	-1078.14		-1078.33		1.61759	1.5848	1.60316	1.6343		1.06564	1.0792	1.14368	1.22936		1.04564	1.0592	1.12368	1.20936		gfn2-148-148-wb97xd	0.0558086	0.0604635	x	4	0.125802	0.140799					1.90182	1.83917	1.65995	1.42514
gfn2-68-68-wb97xd	-1079.5	275.418	273.324	1.80359	2.37639	2.40139		-1076.73	-1077.8	-1078.11	-1078.34								2.09334	1.88143	1.93336	2.0434		2.59339	2.42783	2.52589	2.69046		2.61839	2.45283	2.55089	2.71546		gfn2-68-68-wb97xd	0.00474976	0.00526241	x		0.0107067	0.0122544
gfn2-95-95-wb97xd	-1079.5	274.504	272.374	1.80851	1.4673	1.4563		-1076.73	-1077.8	-1078.11	-1078.34		-1076.91	-1077.87	-1078.14		-1078.33		1.50257	1.50065	1.4843	1.4623		1.08862	1.13305	1.16282	1.19536		1.07762	1.12205	1.15182	1.18436		gfn2-95-95-wb97xd	0.0591018	0.0629642	x	3	0.133225	0.146623					1.86788	1.79663	1.67298	1.51575
gfn2-112-112-wb97xd	-1079.5	275.758	273.674	1.94005	2.85284	2.88784		-1076.73	-1077.8	-1078.11	-1078.34								2.3512	2.32161	2.44115	2.61004		3.19125	3.20802	3.37367	3.5971		3.22625	3.24302	3.40867	3.6321		gfn2-112-112-wb97xd	0.00102967	0.00119085			0.00232103	0.0027731
gfn2-126-126-wb97xd	-1079.5	274.44	272.3	2.38643	1.98123	1.96023		-1076.73	-1077.8	-1078.11	-1078.34								2.26714	2.38803	2.4083	2.41377		1.78919	1.95644	2.02283	2.08283		1.76819	1.93544	2.00183	2.06183		gfn2-126-126-wb97xd	0.0132331	0.0151825	x		0.0298296	0.0353549
gfn2-125-125-wb97xd	-1079.5	274.677	272.552	2.51231	2.34411	2.33811		-1076.73	-1077.8	-1078.11	-1078.34								2.45655	2.51085	2.49596	2.46559		2.2156	2.31626	2.34748	2.37165		2.2096	2.31026	2.34148	2.36565		gfn2-125-125-wb97xd	0.00813113	0.00927799	x		0.0183289	0.0216053
gfn2-12-12-wb97xd	-1079.5	274.13	271.988	2.55073	1.83553	1.81253		-1076.73	-1077.8	-1078.11	-1078.34								2.04673	2.33795	2.47966	2.61983		1.25878	1.59636	1.78419	1.97889		1.23578	1.57336	1.76119	1.95589		gfn2-12-12-wb97xd	0.0157683	0.0180272	x		0.0355443	0.0419792
gfn2-22-22-wb97xd	-1079.5	274.72	272.603	2.58147	2.45627	2.45827		-1076.73	-1077.8	-1078.11	-1078.34								2.07237	2.42034	2.51894	2.5897		1.87442	2.26875	2.41346	2.53876		1.87642	2.27075	2.41546	2.54076		gfn2-22-22-wb97xd	0.00613436	0.00698514	x		0.0138278	0.0162661
gfn2-226-226-wb97xd	-1079.5	277.585	275.571	2.63088	5.37068	5.47568		-1076.73	-1077.8	-1078.11	-1078.34								3.23315	3.33461	3.55386	3.83499		5.9002	6.04802	6.31339	6.64905		6.0052	6.15302	6.41839	6.75405		gfn2-226-226-wb97xd	5.99263e-06	7.55051e-06			1.35084e-05	1.75826e-05
gfn2-223-223-wb97xd	-1079.5	277.222	275.19	3.19378	5.57058	5.65758		-1076.73	-1077.8	-1078.11	-1078.34								4.42396	3.95658	4.09401	4.36798		6.72801	6.30698	6.49054	6.81904		6.81501	6.39398	6.57754	6.90604		gfn2-223-223-wb97xd	4.49911e-06	5.90166e-06			1.01417e-05	1.3743e-05
gfn2-209-209-wb97xd	-1079.5	275.51	273.416	3.21026	3.87506	3.90006		-1076.73	-1077.8	-1078.11	-1078.34								4.40014	3.58551	3.49407	3.51899		4.9922	4.22392	4.1786	4.25805		5.0172	4.24892	4.2036	4.28305		gfn2-209-209-wb97xd	0.000337794	0.000414555			0.000761443	0.00096536
gfn2-215-215-wb97xd	-1079.5	275.947	273.863	3.24111	4.34291	4.37791		-1076.73	-1077.8	-1078.11	-1078.34								4.4237	3.5685	3.3972	3.3204		5.45275	4.64391	4.51873	4.49645		5.48775	4.67891	4.55373	4.53145		gfn2-215-215-wb97xd	0.000225974	0.000277143			0.000509382	0.000645374
gfn2-136-136-wb97xd	-1079.5	276.023	273.944	3.28589	4.46369	4.50369		-1076.73	-1077.8	-1078.11	-1078.34								4.26486	3.86612	3.8261	3.84478		5.36991	5.01752	5.02363	5.09684		5.40991	5.05752	5.06363	5.13684		gfn2-136-136-wb97xd	8.21045e-05	0.000103873			0.000185077	0.000241886
gfn2-211-211-wb97xd	-1079.5	275.226	273.119	3.35302	3.73382	3.74582		-1076.73	-1077.8	-1078.11	-1078.34								4.4772	3.63847	3.43942	3.32164		4.78525	3.99288	3.83995	3.7767		4.79725	4.00488	3.85195	3.7887		gfn2-211-211-wb97xd	0.000760622	0.000923873			0.00171457	0.00215139
gfn2-135-135-wb97xd	-1079.5	276.064	273.987	3.42166	4.64045	4.68245		-1076.73	-1077.8	-1078.11	-1078.34								4.57365	4.15973	3.92951	3.6909		5.7197	5.35213	5.16803	4.98395		5.7617	5.39413	5.21003	5.02595		gfn2-135-135-wb97xd	9.93209e-05	0.000124329			0.000223885	0.00028952
gfn2-207-207-wb97xd	-1079.5	275.789	273.701	3.45809	4.40188	4.43288		-1076.73	-1077.8	-1078.11	-1078.34								4.50895	3.72131	3.50618	3.35701		5.38	4.63872	4.46971	4.37506		5.411	4.66972	4.50071	4.40606		gfn2-207-207-wb97xd	0.000277305	0.00033961			0.000625091	0.000790837
gfn2-137-137-wb97xd	-1079.5	275.628	273.537	3.49757	4.28036	4.30836		-1076.73	-1077.8	-1078.11	-1078.34								4.6347	4.15081	3.90735	3.66352		5.34476	4.90722	4.70988	4.52057		5.37276	4.93522	4.73788	4.54857		gfn2-137-137-wb97xd	0.000216967	0.000269557			0.00048908	0.000627709
gfn2-2-2-wb97xd	-1079.5	276.536	274.483	3.84414	5.53494	5.60094		-1076.73	-1077.8	-1078.11	-1078.34								2.78348	3.39726	3.82318	4.2926		4.40154	5.06167	5.5337	6.05766		4.46754	5.12767	5.5997	6.12366		gfn2-2-2-wb97xd	1.6245e-05	2.09786e-05			3.66188e-05	4.88522e-05
gfn2-1-1-wb97xd	-1079.5	276.471	274.426	4.06794	5.69374	5.76774		-1076.73	-1077.8	-1078.11	-1078.34								2.52336	3.29944	3.83809	4.43179		4.07641	4.89884	5.48362	6.13184		4.15041	4.97284	5.55762	6.20584		gfn2-1-1-wb97xd	1.43347e-05	1.83619e-05			3.23128e-05	4.27587e-05
gfn2-60-60-wb97xd	-1079.5	274.794	272.677	4.11743	4.06622	4.06822		-1076.73	-1077.8	-1078.11	-1078.34								3.68238	3.93607	4.10988	4.30085		3.55843	3.85847	4.0784	4.32391		3.56043	3.86047	4.0804	4.32591		gfn2-60-60-wb97xd	0.00030229	0.000386734			0.00068141	0.000900573
gfn2-36-36-wb97xd	-1079.5	274.408	272.276	4.13088	3.69367	3.68067		-1076.73	-1077.8	-1078.11	-1078.34								3.73687	4.00568	4.14725	4.29134		3.22692	3.54209	3.72977	3.9284		3.21392	3.52909	3.71677	3.9154		gfn2-36-36-wb97xd	0.000588941	0.00075234			0.00132757	0.00175195
gfn2-100-100-wb97xd	-1079.5	276.545	274.496	4.13475	5.83454	5.90454		-1076.73	-1077.8	-1078.11	-1078.34								2.42964	3.20034	3.63892	4.09678		4.05669	4.87374	5.35845	5.87084		4.12669	4.94374	5.42845	5.94084		gfn2-100-100-wb97xd	2.22605e-05	2.82153e-05			5.01789e-05	6.57039e-05
gfn2-66-66-wb97xd	-1079.5	274.529	272.403	4.14046	3.82425	3.81725		-1076.73	-1077.8	-1078.11	-1078.34								3.76903	4.00972	4.16505	4.33315		3.38008	3.66712	3.86858	4.0912		3.37308	3.66012	3.86158	4.0842		gfn2-66-66-wb97xd	0.00044755	0.000572232			0.00100885	0.00133254
gfn2-14-14-wb97xd	-1079.5	276.367	274.31	4.15756	5.67936	5.74136		-1076.73	-1077.8	-1078.11	-1078.34								3.31461	3.70049	4.15153	4.69727		4.76367	5.19589	5.69306	6.29332		4.82567	5.25789	5.75506	6.35532		gfn2-14-14-wb97xd	1.09177e-05	1.44106e-05			2.46102e-05	3.35574e-05
gfn2-116-116-wb97xd	-1079.5	275.259	273.16	4.18312	4.59692	4.61692		-1076.73	-1077.8	-1078.11	-1078.34								3.85613	4.26798	4.43964	4.59854		4.19719	4.65539	4.87316	5.0866		4.21719	4.67539	4.89316	5.1066		gfn2-116-116-wb97xd	8.35348e-05	0.000109092			0.000188301	0.00025404
gfn2-115-115-wb97xd	-1079.5	275.056	272.948	4.23992	4.45071	4.46171		-1076.73	-1077.8	-1078.11	-1078.34								3.81571	4.28513	4.46451	4.62337		3.95376	4.46954	4.69504	4.90843		3.96476	4.48054	4.70604	4.91943		gfn2-115-115-wb97xd	0.00011281	0.000147762			0.000254293	0.000344089
gfn2-147-147-wb97xd	-1079.5	273.727	271.569	4.3684	3.2502	3.2112		-1076.73	-1077.8	-1078.11	-1078.34								3.54378	3.9486	4.05311	4.12148		2.35283	2.80401	2.95463	3.07754		2.31383	2.76501	2.91563	3.03854		gfn2-147-147-wb97xd	0.00247282	0.00311695			0.00557415	0.00725834
gfn2-131-131-wb97xd	-1079.5	274.273	272.128	4.74949	4.17728	4.15128		-1076.73	-1077.8	-1078.11	-1078.34								3.98637	4.33629	4.55608	4.79222		3.34142	3.73769	4.00361	4.29428		3.31542	3.71169	3.97761	4.26828		gfn2-131-131-wb97xd	0.000317775	0.000424601			0.000716316	0.000988753
gfn2-155-155-wb97xd	-1079.5	275.531	273.44	4.94976	5.63555	5.66355		-1076.73	-1077.79	-1078.11	-1078.34								6.00238	5.65015	5.56141	5.50491		6.61543	6.30956	6.26694	6.26497		6.64343	6.33756	6.29494	6.29297		gfn2-155-155-wb97xd	1.14523e-05	1.59433e-05			2.58154e-05	3.71267e-05
gfn2-150-150-wb97xd	-1079.5	275.814	273.731	4.95184	5.92064	5.95664		-1076.73	-1077.79	-1078.11	-1078.34								5.99956	5.62662	5.47327	5.33224		6.89561	6.56902	6.4618	6.3753		6.93161	6.60502	6.4978	6.4113		gfn2-150-150-wb97xd	9.50809e-06	1.31605e-05			2.14328e-05	3.06464e-05
gfn2-156-156-wb97xd	-1079.5	275.471	273.376	5.08513	5.71093	5.73493		-1076.73	-1077.79	-1078.11	-1078.34								6.45622	5.86031	5.7127	5.62056		7.00928	6.45972	6.35823	6.32062		7.03328	6.48372	6.38223	6.34462		gfn2-156-156-wb97xd	1.04266e-05	1.46629e-05			2.35032e-05	3.41449e-05
gfn2-157-157-wb97xd	-1079.5	275.779	273.696	5.25658	6.19038	6.22638		-1076.73	-1077.79	-1078.11	-1078.34								6.25508	5.89416	5.69936	5.49942		7.11614	6.80157	6.65288	6.50748		7.15214	6.83757	6.68888	6.54348		gfn2-157-157-wb97xd	7.60844e-06	1.06223e-05			1.71507e-05	2.47358e-05
gfn2-188-188-wb97xd	-1079.49	277.025	274.978	5.28436	7.46415	7.53615		-1076.73	-1077.79	-1078.11	-1078.34								6.60988	6.30545	6.18498	6.0763		8.71693	8.45885	8.38451	8.33036		8.78893	8.53085	8.45651	8.40236		gfn2-188-188-wb97xd	3.51819e-07	5.21856e-07			7.93058e-07	1.21523e-06
gfn2-182-182-wb97xd	-1079.49	274.463	272.326	5.3329	4.9507	4.9327		-1076.73	-1077.79	-1078.11	-1078.34								6.03702	5.6481	5.47183	5.30239		5.58207	5.23951	5.10935	4.99445		5.56407	5.22151	5.09135	4.97645		gfn2-182-182-wb97xd	9.75791e-05	0.000134718			0.000219959	0.000313713
gfn2-196-196-wb97xd	-1079.49	275.719	273.625	5.75849	6.63229	6.65729		-1076.73	-1077.79	-1078.11	-1078.34								6.47451	6.3307	6.17921	5.99854		7.27556	7.17811	7.07274	6.9466		7.30056	7.20311	7.09774	6.9716		gfn2-196-196-wb97xd	3.62832e-06	5.30659e-06			8.17881e-06	1.23573e-05
gfn2-138-138-wb97xd	-1079.49	275.296	273.195	5.82779	6.27858	6.29658		-1076.73	-1077.79	-1078.11	-1078.34								6.11543	6.05713	6.06309	6.08196		6.49348	6.48154	6.53361	6.60702		6.51148	6.49954	6.55161	6.62502		gfn2-138-138-wb97xd	6.43277e-06	9.30711e-06			1.45005e-05	2.16732e-05
gfn2-139-139-wb97xd	-1079.49	274.66	272.536	5.89454	5.70934	5.70434		-1076.73	-1077.79	-1078.11	-1078.34								6.23319	6.00507	6.0646	6.18799		5.97524	5.79348	5.89913	6.07705		5.97024	5.78848	5.89413	6.07205		gfn2-139-139-wb97xd	1.57223e-05	2.28092e-05			3.54407e-05	5.31149e-05
gfn2-225-225-wb97xd	-1079.49	275.518	273.421	5.99142	6.66422	6.68622		-1076.73	-1077.79	-1078.11	-1078.34								6.7623	6.3175	6.35969	6.49925		7.36235	6.96391	7.05221	7.24631		7.38435	6.98591	7.07421	7.26831		gfn2-225-225-wb97xd	2.18884e-06	3.28041e-06			4.93399e-06	7.63898e-06
gfn2-27-27-wb97xd	-1079.49	276.451	274.401	6.04136	7.64716	7.71616		-1076.73	-1077.79	-1078.11	-1078.34								5.10614	5.69968	6.22925	6.84414		6.63919	7.27908	7.85478	8.5242		6.70819	7.34808	7.92378	8.5932		gfn2-27-27-wb97xd	2.53723e-07	3.82997e-07			5.71932e-07	8.91871e-07
gfn2-5-5-wb97xd	-1079.49	275.547	273.462	6.97011	7.6719	7.7059		-1076.73	-1077.79	-1078.1	-1078.34								5.0009	6.22459	6.74154	7.22317		5.62995	6.89999	7.46307	7.99923		5.66395	6.93399	7.49707	8.03323		gfn2-5-5-wb97xd	6.14919e-07	9.49333e-07			1.38613e-06	2.21068e-06
gfn2-6-6-wb97xd	-1079.49	275.313	273.222	7.13877	7.60657	7.63457		-1076.73	-1077.79	-1078.1	-1078.33								5.34561	6.41193	7.01163	7.63537		5.74066	6.85334	7.49916	8.17743		5.76866	6.88134	7.52716	8.20543		gfn2-6-6-wb97xd	4.55321e-07	7.18112e-07			1.02637e-06	1.67224e-06
gfn2-132-132-wb97xd	-1079.49	276.499	274.452	7.37631	9.03011	9.10211		-1076.73	-1077.79	-1078.1	-1078.33								7.20258	7.41367	7.66904	7.97937		8.78363	9.04108	9.34256	9.70743		8.85563	9.11308	9.41456	9.77943		gfn2-132-132-wb97xd	3.45008e-08	5.5986e-08			7.77703e-08	1.30373e-07
gfn2-161-161-wb97xd	-1079.49	275.353	273.255	7.38511	7.89291	7.91391		-1076.72	-1077.79	-1078.1	-1078.33								7.92354	7.71182	7.84613	8.06877		8.35859	8.19323	8.37366	8.65083		8.37959	8.21423	8.39466	8.67183		gfn2-161-161-wb97xd	2.04939e-07	3.37163e-07			4.61965e-07	7.8514e-07
gfn2-193-193-wb97xd	-1079.49	275.854	273.776	7.44406	8.45285	8.49385		-1076.72	-1077.79	-1078.1	-1078.33								7.91026	8.0447	8.08851	8.12367		8.84631	9.02711	9.11704	9.20673		8.88731	9.06811	9.15804	9.24773		gfn2-193-193-wb97xd	8.02622e-08	1.32556e-07			1.80924e-07	3.08678e-07
gfn2-30-30-wb97xd	-1079.49	274.58	272.456	7.4605	7.1953	7.1903		-1076.73	-1077.79	-1078.1	-1078.34								5.62442	6.55323	6.92968	7.27345		5.28647	6.26164	6.6842	7.08251		5.28147	6.25664	6.6792	7.07751		gfn2-30-30-wb97xd	2.88519e-06	4.46947e-06			6.50368e-06	1.04079e-05
gfn2-94-94-wb97xd	-1079.49	275.922	273.848	7.62951	8.7063	8.7513		-1076.73	-1077.79	-1078.1	-1078.33								6.58045	7.43568	7.86081	8.2847		7.5845	8.48609	8.95734	9.43576		7.6295	8.53109	9.00234	9.48076		gfn2-94-94-wb97xd	5.45482e-08	9.08535e-08			1.22961e-07	2.11567e-07
gfn2-185-185-wb97xd	-1079.49	274.858	272.742	7.63609	7.64888	7.65188		-1076.73	-1077.79	-1078.1	-1078.33								7.6763	7.6794	7.66742	7.65047		7.61635	7.6658	7.69995	7.73753		7.61935	7.6688	7.70295	7.74053		gfn2-185-185-wb97xd	9.56028e-07	1.52574e-06			2.15504e-06	3.55294e-06
gfn2-29-29-wb97xd	-1079.49	274.272	272.135	7.69724	7.12403	7.10603		-1076.73	-1077.79	-1078.1	-1078.33								5.90711	6.78936	7.24439	7.7042		5.26117	6.18977	6.69092	7.20526		5.24317	6.17177	6.67292	7.18726		gfn2-29-29-wb97xd	2.34574e-06	3.74104e-06			5.28768e-06	8.71162e-06
gfn2-93-93-wb97xd	-1079.49	276.051	273.981	7.837	9.04279	9.09179		-1076.73	-1077.79	-1078.1	-1078.33								6.82724	7.64934	8.12021	8.61273		7.96029	8.82875	9.34573	9.89279		8.00929	8.87775	9.39473	9.94179		gfn2-93-93-wb97xd	2.52393e-08	4.30301e-08			5.68935e-08	1.00203e-07
gfn2-113-113-wb97xd	-1079.49	274.539	272.413	7.87925	7.57305	7.56605		-1076.73	-1077.79	-1078.1	-1078.33								5.98381	6.78796	7.26947	7.77984		5.60486	6.45537	6.98299	7.5479		5.59786	6.44837	6.97599	7.5409		gfn2-113-113-wb97xd	1.31627e-06	2.10874e-06			2.96709e-06	4.91054e-06
gfn2-216-216-wb97xd	-1079.49	274.966	272.852	8.02232	8.14312	8.14812
gfn2-109-109-wb97xd	-1079.49	274.58	272.455	8.08488	7.81968	7.81368
gfn2-213-213-wb97xd	-1079.49	275.071	272.955	8.0965	8.3223	8.3253
gfn2-143-143-wb97xd	-1079.49	276.914	274.874	8.11867	10.1875	10.2665
gfn2-106-106-wb97xd	-1079.49	275.243	273.137	8.16485	8.56265	8.57565
gfn2-194-194-wb97xd	-1079.49	274.442	272.309	8.16486	7.76165	7.74765
gfn2-189-189-wb97xd	-1079.49	276.708	274.663	8.16868	10.0315	10.1055
gfn2-104-104-wb97xd	-1079.49	275.967	273.891	8.22411	9.3459	9.3889
gfn2-197-197-wb97xd	-1079.49	274.102	271.959	8.32339	7.58019	7.55619
gfn2-103-103-wb97xd	-1079.49	274.766	272.643	8.42515	8.34595	8.34195
gfn2-108-108-wb97xd	-1079.49	275.402	273.306	8.47292	9.02971	9.05271
gfn2-206-206-wb97xd	-1079.49	275.206	273.093	8.83387	9.19467	9.20067
gfn2-145-145-wb97xd	-1079.49	277.875	275.878	9.54853	12.5783	12.7003
gfn2-149-149-wb97xd	-1079.49	275.61	273.503	10.3107	11.0755	11.0875
gfn2-160-160-wb97xd	-1079.49	275.084	272.963	10.3535	10.5923	10.5903
gfn2-141-141-wb97xd	-1079.49	276.2	274.14	10.4603	11.8151	11.8741
gfn2-167-167-wb97xd	-1079.49	273.895	271.73	10.7039	9.75373	9.70773
gfn2-190-190-wb97xd	-1079.49	275.526	273.437	10.8594	11.5402	11.5702
gfn2-171-171-wb97xd	-1079.49	274.642	272.514	10.879	10.6758	10.6668
gfn2-186-186-wb97xd	-1079.49	276.71	274.66	10.9597	12.8245	12.8935
gfn2-180-180-wb97xd	-1079.49	275.358	273.258	11.2702	11.783	11.802
gfn2-202-202-wb97xd	-1079.49	275.683	273.595	11.5096	12.3474	12.3784
gfn2-205-205-wb97xd	-1079.49	277.21	275.175	11.5543	13.9191	14.0031
gfn2-204-204-wb97xd	-1079.48	276.047	273.969	11.8022	13.004	13.045
[truncated: 19 more columns]

## Sheet: 15
Fentanyl Derivatives 12-24																				1H= 4.359 744 722 2071(85) x 10-18 J						E234 = (1/1320)(243ED-2048ET+3125EQ)
																				Hartree	4.36e-18			Hartree to kcal/mol		E34 = -(1/369)*(256ET-625EQ)
Fentanyl Derivative #15																				Nav	6.02e+23	628		627.51		E23 = -(1/175)*(81ED-256ET)												RT	0.593019	0.616887
/home/kmcknight/fentanyl/15_Fentanyl/QM/wb97xd-ultrafine/								/home/kmcknight/fentanyl/15_Fentanyl/QM/wb97xd-ultrafine/dlpno																			DLPNO-CCSD(T)/CBS//wb97xd/6-31++G**											Sum	3.72801	3.81833
	wB97X-D							DLPNO-CCSD(T)//wB97X-D					DLPNO-CCSD(T)/haug-cc-pVnZ//wB97X-D						DLPNO-CCSD(T)/cc-pVNZ//wB97X-D ∆Eel					∆G (298.15 K)					∆G (310.15 K)					Boltzmann Populations					e-(∆G/RT)			Stabilization G			DLPNO-CCSD(T)/haug-cc-pVnZ//wB97X-D ∆Eel
Structure	Electronic Energy	G (298.15)	G (310.15)	∆Eel (kcal/mol)	∆G 298.15 (kcal/mol)	∆G (310.15)		cc-pVDZ	cc-pVTZ	cc-pVQZ	DTQ		haug-cc-pVDZ	haug-cc-pVTZ	haug-cc-pVQZ	haug-cc-pV5Z	HA DTQ		D	T	Q	DTQ		D	T	Q	DTQ		D	T	Q	DTQ		Structure	298 K	310 K			298 K	310 K		298 K	310 K		D	T	Q	DTQ
gfn2-35-35-wb97xd	-1178.72	269.345	267.186	0	0	0		-1175.77	-1176.93	-1177.28	-1177.53		-1175.97	-1177.01	-1177.3		-1177.52		0.258257	0.0896061	0	0.0926211		0.323257	0.154606	0.0512688	0		0.323257	0.154606	0.0512688	0		gfn2-35-35-wb97xd	0.268239	0.261895	x	1	1	1		-0.780339	-0.826513		0	0.0530939	0.0333322	0
gfn2-22-22-wb97xd	-1178.72	269.486	267.329	0.0552208	0.196221	0.198221		-1175.77	-1176.93	-1177.28	-1177.53		-1175.97	-1177.01	-1177.3		-1177.52		0.424918	0.196651	0.0180706	0		0.630918	0.402651	0.210339	0.0483789		0.632918	0.404651	0.212339	0.0503789		gfn2-22-22-wb97xd	0.247225	0.241357	x	2	0.921658	0.921579					0.0847494	0	0	0.0190662
gfn2-234-234-wb97xd	-1178.71	269.638	267.485	0.353915	0.646915	0.652915		-1175.77	-1176.93	-1177.28	-1177.53		-1175.97	-1177.01	-1177.3		-1177.52		-0.00298587	0.0775676	0.123494	0.355569		0.355014	0.435568	0.467762	0.555948		0.361014	0.441568	0.473762	0.561948		gfn2-234-234-wb97xd	0.105045	0.10532	x	4	0.391611	0.402146					0.112821	0.0685522	0.155181	0.285254
gfn2-23-23-wb97xd	-1178.71	269.28	267.121	0.362073	0.297073	0.297073		-1175.77	-1176.93	-1177.28	-1177.53		-1175.97	-1177.01	-1177.3		-1177.52		0	0	0.0137312	0.216611		0	0	0	0.05899		0	0	0	0.05899		gfn2-23-23-wb97xd	0.242841	0.238011	x	3	0.905313	0.908804					0.126564	0.1588	0.120856	0.0665008
gfn2-104-104-wb97xd	-1178.71	269.876	267.738	1.61395	2.14495	2.16595		-1175.77	-1176.93	-1177.27	-1177.53								2.04452	1.73682	1.63995	1.74823		2.64052	2.33282	2.22222	2.18661		2.66152	2.35382	2.24322	2.20761		gfn2-104-104-wb97xd	0.00671691	0.00731051	x		0.0250408	0.0279139
gfn2-113-113-wb97xd	-1178.71	269.984	267.846	1.70494	2.34394	2.36494		-1175.77	-1176.93	-1177.27	-1177.53								1.91349	1.64136	1.64242	1.87807		2.61749	2.34536	2.33269	2.42445		2.63849	2.36636	2.35369	2.44545		gfn2-113-113-wb97xd	0.00449765	0.00497168			0.0167673	0.0189835
gfn2-163-163-wb97xd	-1178.71	270.399	268.276	1.843	2.897	2.933		-1175.77	-1176.93	-1177.27	-1177.53								2.5378	2.34386	2.31514	2.49568		3.6568	3.46286	3.42041	3.45706		3.6928	3.49886	3.45641	3.49306		gfn2-163-163-wb97xd	0.000788424	0.000909864			0.00293926	0.00347416
gfn2-164-164-wb97xd	-1178.71	269.842	267.698	1.92269	2.41969	2.43469		-1175.77	-1176.93	-1177.27	-1177.53								2.43086	2.2164	2.25966	2.5424		2.99286	2.7784	2.80793	2.94678		3.00786	2.7934	2.82293	2.96178		gfn2-164-164-wb97xd	0.00186407	0.00215281			0.0069493	0.00822012
gfn2-132-132-wb97xd	-1178.71	268.39	266.194	1.95469	0.999692	0.962692		-1175.77	-1176.93	-1177.27	-1177.53		-1175.96	-1177	-1177.3		-1177.52		1.7043	1.60285	1.6094	1.82113		0.814297	0.712852	0.705666	0.773504		0.777297	0.675852	0.668666	0.736504		gfn2-132-132-wb97xd	0.0727864	0.0793634	x	5	0.271349	0.303036					2.07638	1.84844	1.61692	1.34578
gfn2-102-102-wb97xd	-1178.71	269.914	267.776	1.99799	2.56699	2.58799		-1175.77	-1176.93	-1177.27	-1177.53								1.79295	1.74156	1.85413	2.20162		2.42695	2.37556	2.4744	2.678		2.44795	2.39656	2.4954	2.699		gfn2-102-102-wb97xd	0.00293292	0.00329611			0.010934	0.0125856
gfn2-133-133-wb97xd	-1178.71	269.525	267.362	2.18875	2.36875	2.36475		-1175.77	-1176.93	-1177.27	-1177.53								1.73802	1.80116	1.76595	1.89027		1.98302	2.04616	1.99721	1.97765		1.97902	2.04216	1.99321	1.97365		gfn2-133-133-wb97xd	0.00955439	0.0106822	x		0.0356189	0.0407881
gfn2-166-166-wb97xd	-1178.71	270.069	267.934	2.20883	2.93283	2.95683		-1175.77	-1176.93	-1177.27	-1177.53								2.12836	2.18241	2.37107	2.8032		2.91736	2.97141	3.14634	3.43458		2.94136	2.99541	3.17034	3.45858		gfn2-166-166-wb97xd	0.000818883	0.000962165			0.00305281	0.00367386
gfn2-167-167-wb97xd	-1178.71	270.271	268.14	2.23268	3.15868	3.18668		-1175.77	-1176.93	-1177.27	-1177.53								2.42615	2.47503	2.50978	2.73239		3.41715	3.46603	3.48704	3.56577		3.44515	3.49403	3.51504	3.59377		gfn2-167-167-wb97xd	0.000656369	0.000772817			0.00244695	0.00295087
gfn2-176-176-wb97xd	-1178.71	269.301	267.133	2.46799	2.42399	2.41499		-1175.77	-1176.93	-1177.27	-1177.53								2.36081	2.31097	2.24837	2.35605		2.38181	2.33197	2.25564	2.21943		2.37281	2.32297	2.24664	2.21043		gfn2-176-176-wb97xd	0.0063553	0.0072772	x		0.0236927	0.0277867
gfn2-11-11-wb97xd	-1178.71	268.555	266.369	2.61044	1.82044	1.79344		-1175.77	-1176.93	-1177.27	-1177.53								2.39808	2.40655	2.52709	2.87448		1.67308	1.68155	1.78836	1.99186		1.64608	1.65455	1.76136	1.96486		gfn2-11-11-wb97xd	0.00932816	0.0108355	x		0.0347755	0.0413734
gfn2-181-181-wb97xd	-1178.71	268.731	266.541	2.78112	2.16712	2.13612		-1175.77	-1176.93	-1177.27	-1177.53								2.27238	2.48335	2.48173	2.62476		1.72338	1.93435	1.91899	1.91814		1.69238	1.90335	1.88799	1.88714		gfn2-181-181-wb97xd	0.0105628	0.0122902	x		0.0393783	0.046928
gfn2-193-193-wb97xd	-1178.71	270.382	268.253	3.26932	4.30632	4.33632		-1175.76	-1176.93	-1177.27	-1177.53								3.89493	3.68906	3.4959	3.45376		4.99693	4.79106	4.58417	4.39814		5.02693	4.82106	4.61417	4.42814		gfn2-193-193-wb97xd	0.000161275	0.000199836			0.000601236	0.000763038
gfn2-192-192-wb97xd	-1178.71	270.515	268.39	3.33647	4.50647	4.54047		-1175.76	-1176.93	-1177.27	-1177.53								3.91395	3.68708	3.54837	3.58455		5.14895	4.92208	4.76963	4.66193		5.18295	4.95608	4.80363	4.69593		gfn2-192-192-wb97xd	0.000103366	0.000129463			0.000385352	0.000494331
gfn2-191-191-wb97xd	-1178.71	269.971	267.829	3.782	4.408	4.425		-1175.76	-1176.93	-1177.27	-1177.53								4.01395	3.96886	3.93001	4.0693		4.70495	4.65986	4.60728	4.60267		4.72195	4.67686	4.62428	4.61967		gfn2-191-191-wb97xd	0.000114229	0.000146498			0.000425848	0.000559376
gfn2-21-21-wb97xd	-1178.71	270.922	268.827	3.82718	5.40418	5.46818		-1175.76	-1176.93	-1177.27	-1177.53								3.36208	3.61789	3.91349	4.45472		5.00408	5.25989	5.54176	5.9391		5.06808	5.32389	5.60576	6.0031		gfn2-21-21-wb97xd	1.19964e-05	1.55555e-05			4.47229e-05	5.93961e-05
gfn2-52-52-wb97xd	-1178.71	269.218	267.057	4.14658	4.01958	4.01758		-1175.76	-1176.93	-1177.27	-1177.52								4.07564	4.11421	4.2855	4.69674		4.01364	4.05221	4.20977	4.47711		4.01164	4.05021	4.20777	4.47511		gfn2-52-52-wb97xd	0.000141166	0.000185183			0.000526268	0.00070709
gfn2-2-2-wb97xd	-1178.71	270.529	268.422	4.21686	5.40086	5.45286		-1175.76	-1176.93	-1177.27	-1177.52								3.13904	3.47112	3.98356	4.80726		4.38804	4.72012	5.21883	5.89864		4.44004	4.77212	5.27083	5.95064		gfn2-2-2-wb97xd	1.28434e-05	1.69362e-05			4.78805e-05	6.46679e-05
gfn2-141-141-wb97xd	-1178.71	269.247	267.089	4.22628	4.12828	4.12928		-1175.76	-1176.92	-1177.27	-1177.52								4.15733	4.41735	4.57043	4.91598		4.12433	4.38435	4.52369	4.72536		4.12533	4.38535	4.52469	4.72636		gfn2-141-141-wb97xd	9.28809e-05	0.000123231			0.000346261	0.000470537
gfn2-135-135-wb97xd	-1178.71	270.455	268.346	4.23632	5.34632	5.39632		-1175.77	-1176.93	-1177.27	-1177.53								2.49581	3.47092	3.88215	4.44906		3.67081	4.64592	5.04342	5.46644		3.72081	4.69592	5.09342	5.51644		gfn2-135-135-wb97xd	2.66196e-05	3.42371e-05			9.92381e-05	0.000130729
gfn2-137-137-wb97xd	-1178.71	268.805	266.627	4.24949	3.70949	3.69049		-1175.76	-1176.92	-1177.27	-1177.52								4.00835	4.29878	4.44669	4.77958		3.53335	3.82378	3.95796	4.14696		3.51435	3.80478	3.93896	4.12796		gfn2-137-137-wb97xd	0.000246329	0.000325088			0.000918318	0.00124129
gfn2-1-1-wb97xd	-1178.71	270.849	268.754	4.26016	5.76416	5.82816		-1175.77	-1176.93	-1177.27	-1177.52								2.70139	3.53618	3.9496	4.54535		4.27039	5.10518	5.50487	5.95673		4.33439	5.16918	5.56887	6.02073		gfn2-1-1-wb97xd	1.1645e-05	1.51172e-05			4.34128e-05	5.77226e-05
gfn2-127-127-wb97xd	-1178.71	268.076	265.87	4.39633	3.12733	3.08033		-1175.76	-1176.93	-1177.27	-1177.53								3.76757	3.91393	4.0517	4.39725		2.56357	2.70993	2.83397	3.03563		2.51657	2.66293	2.78697	2.98863		gfn2-127-127-wb97xd	0.0016047	0.00206111			0.00598233	0.00786998
gfn2-77-77-wb97xd	-1178.71	269.304	267.144	4.43398	4.39298	4.39198		-1175.76	-1176.93	-1177.27	-1177.52								3.69584	4.12269	4.3641	4.79974		3.71984	4.14669	4.37437	4.66612		3.71884	4.14569	4.37337	4.66512		gfn2-77-77-wb97xd	0.00010264	0.000136094			0.000382643	0.000519652
gfn2-41-41-wb97xd	-1178.71	270.028	267.895	4.4685	5.1515	5.1775		-1175.76	-1176.93	-1177.27	-1177.52								3.4635	3.92238	4.31648	4.955		4.2115	4.67038	5.05075	5.54538		4.2375	4.69638	5.07675	5.57138		gfn2-41-41-wb97xd	2.33018e-05	3.13197e-05			8.68693e-05	0.000119589
gfn2-74-74-wb97xd	-1178.71	268.86	266.679	4.50615	4.02115	3.99915		-1175.76	-1176.93	-1177.27	-1177.52								3.47348	4.01137	4.29654	4.77158		3.05348	3.59137	3.86281	4.19396		3.03148	3.56937	3.84081	4.17196		gfn2-74-74-wb97xd	0.000227561	0.000302709			0.000848349	0.00115584
gfn2-94-94-wb97xd	-1178.71	269.789	267.681	4.50928	4.95328	5.00428		-1175.76	-1176.93	-1177.27	-1177.52								3.39032	3.88293	4.16402	4.64181		3.89932	4.39193	4.65929	4.99318		3.95032	4.44293	4.71029	5.04418		gfn2-94-94-wb97xd	5.91273e-05	7.36157e-05			0.000220428	0.000281089
gfn2-153-153-wb97xd	-1178.71	269.329	267.171	4.52748	4.51148	4.51248		-1175.76	-1176.92	-1177.27	-1177.52								3.6421	4.3205	4.5995	5.04022		3.6911	4.3695	4.63477	4.9316		3.6921	4.3705	4.63577	4.9326		gfn2-153-153-wb97xd	6.55981e-05	8.82123e-05			0.000244551	0.000336824
gfn2-128-128-wb97xd	-1178.71	267.282	265.048	4.68499	2.62199	2.54699		-1175.76	-1176.93	-1177.27	-1177.53								3.30182	3.86135	4.04931	4.38744		1.30382	1.86335	2.03758	2.23182		1.22882	1.78835	1.96258	2.15682		gfn2-128-128-wb97xd	0.00622388	0.0079379	x		0.0232027	0.0303095
gfn2-158-158-wb97xd	-1178.71	268.69	266.499	4.84186	4.18686	4.15486		-1175.76	-1176.92	-1177.27	-1177.52								4.24612	4.41948	4.59225	4.98068		3.65612	3.82948	3.98851	4.23306		3.62412	3.79748	3.95651	4.20106		gfn2-158-158-wb97xd	0.00021304	0.000288761			0.000794216	0.00110258
gfn2-244-244-wb97xd	-1178.71	270.429	268.312	4.91779	6.00179	6.04379		-1175.76	-1176.92	-1177.27	-1177.52								5.65087	5.38624	5.38134	5.60746		6.79987	6.53524	6.51661	6.59884		6.84187	6.57724	6.55861	6.64084		gfn2-244-244-wb97xd	3.94361e-06	5.53234e-06			1.47018e-05	2.11243e-05
gfn2-168-168-wb97xd	-1178.71	268.735	266.544	5.13303	4.52303	4.49103		-1175.76	-1176.92	-1177.27	-1177.52								3.80124	4.48128	4.69429	5.04449		3.25624	3.93628	4.13556	4.34187		3.22424	3.90428	4.10356	4.30987		gfn2-168-168-wb97xd	0.000177328	0.000242068			0.000661082	0.000924296
gfn2-274-274-wb97xd	-1178.71	270.569	268.446	5.15876	6.38276	6.41876		-1175.76	-1176.92	-1177.27	-1177.52								6.13788	6.03514	6.06032	6.29775		7.42688	7.32414	7.33558	7.42913		7.46288	7.36014	7.37158	7.46513		gfn2-274-274-wb97xd	9.72378e-07	1.45412e-06			3.62504e-06	5.55231e-06
gfn2-253-253-wb97xd	-1178.71	269.642	267.486	5.22841	5.52541	5.52841		-1175.76	-1176.92	-1177.27	-1177.52								5.37309	5.28689	5.23249	5.35807		5.73509	5.64889	5.58076	5.56245		5.73809	5.65189	5.58376	5.56545		gfn2-253-253-wb97xd	2.26406e-05	3.16223e-05			8.44046e-05	0.000120744
gfn2-252-252-wb97xd	-1178.71	268.887	266.698	5.26167	4.80367	4.77367		-1175.76	-1176.92	-1177.27	-1177.52								5.25918	5.16017	5.1423	5.32019		4.86618	4.76717	4.73557	4.76957		4.83618	4.73717	4.70557	4.73957		gfn2-252-252-wb97xd	8.62082e-05	0.00012062			0.000321385	0.000460567
gfn2-243-243-wb97xd	-1178.71	270.153	268.019	5.44427	6.25227	6.27727		-1175.76	-1176.92	-1177.27	-1177.52								5.73481	5.68135	5.69338	5.90377		6.60781	6.55435	6.55265	6.61914		6.63281	6.57935	6.57765	6.64414		gfn2-243-243-wb97xd	3.81087e-06	5.50279e-06			1.4207e-05	2.10115e-05
gfn2-188-188-wb97xd	-1178.71	270.478	268.355	5.5453	6.6783	6.7143		-1175.76	-1176.92	-1177.27	-1177.52								5.68434	5.62139	5.6388	5.85829		6.88234	6.81939	6.82306	6.89867		6.91834	6.85539	6.85906	6.93467		gfn2-188-188-wb97xd	2.37859e-06	3.436e-06			8.86741e-06	1.31198e-05
gfn2-187-187-wb97xd	-1178.71	269.68	267.533	5.62186	5.95686	5.96886		-1175.76	-1176.92	-1177.27	-1177.52								5.70968	5.7111	5.78035	6.05889		6.10968	6.1111	6.16662	6.30127		6.12168	6.1231	6.17862	6.31327		gfn2-187-187-wb97xd	6.51358e-06	9.40856e-06			2.42827e-05	3.5925e-05
gfn2-285-285-wb97xd	-1178.71	268.89	266.709	6.22489	5.76989	5.74789		-1175.76	-1176.92	-1177.27	-1177.52								6.24737	6.39374	6.30364	6.33758		5.85737	6.00374	5.89991	5.78996		5.83537	5.98174	5.87791	5.76796		gfn2-285-285-wb97xd	1.54267e-05	2.27732e-05			5.7511e-05	8.69557e-05
gfn2-119-119-wb97xd	-1178.71	270.526	268.418	6.35918	7.54018	7.59118		-1175.76	-1176.92	-1177.26	-1177.52								6.11015	6.14469	6.6636	7.55091		7.35615	7.39069	7.89587	8.63929		7.40715	7.44169	7.94687	8.69029		gfn2-119-119-wb97xd	1.26352e-07	1.99562e-07			4.71044e-07	7.61995e-07
gfn2-36-36-wb97xd	-1178.7	270.836	268.744	6.49221	7.98321	8.05021		-1175.76	-1176.92	-1177.27	-1177.52								4.63525	5.49298	6.14448	7.06156		6.19125	7.04898	7.68675	8.45994		6.25825	7.11598	7.75375	8.52694		gfn2-36-36-wb97xd	1.70974e-07	2.60064e-07			6.37394e-07	9.93008e-07
gfn2-233-233-wb97xd	-1178.7	268.494	266.296	6.78714	5.93614	5.89714		-1175.76	-1176.92	-1177.27	-1177.52								5.62998	6.17105	6.32917	6.62988		4.84398	5.38505	5.52944	5.68626		4.80498	5.34605	5.49044	5.64726		gfn2-233-233-wb97xd	1.83746e-05	2.76948e-05			6.85006e-05	0.000105748
gfn2-184-184-wb97xd	-1178.7	273.535	271.524	7.07956	11.2696	11.4176		-1175.76	-1176.92	-1177.26	-1177.52								5.78438	6.36576	6.90123	7.71053		10.0394	10.6208	11.1425	11.8079		10.1874	10.7688	11.2905	11.9559		gfn2-184-184-wb97xd	6.04031e-10	1.00242e-09			2.25183e-09	3.82756e-09
gfn2-42-42-wb97xd	-1178.7	269.253	267.094	7.08082	6.98882	6.98882		-1175.76	-1176.92	-1177.26	-1177.52								5.97201	6.6586	7.06213	7.67163		5.94501	6.6316	7.0214	7.48701		5.94501	6.6316	7.0214	7.48701		gfn2-42-42-wb97xd	8.81957e-07	1.40345e-06			3.28795e-06	5.35884e-06
gfn2-221-221-wb97xd	-1178.7	269.971	267.835	7.12098	7.74698	7.76998		-1175.76	-1176.92	-1177.26	-1177.52								7.53576	7.44124	7.51281	7.81217		8.22676	8.13224	8.19007	8.34555		8.24976	8.15524	8.21307	8.36855		gfn2-221-221-wb97xd	2.07347e-07	3.36188e-07			7.72992e-07	1.28368e-06
gfn2-224-224-wb97xd	-1178.7	270.183	268.051	7.16114	7.99914	8.02614		-1175.76	-1176.92	-1177.26	-1177.52								7.23171	7.17548	7.33115	7.73847		8.13471	8.07848	8.22042	8.48385		8.16171	8.10548	8.24742	8.51085		gfn2-224-224-wb97xd	1.64216e-07	2.66933e-07			6.122e-07	1.01924e-06
gfn2-265-265-wb97xd	-1178.7	270.53	268.41	7.20569	8.39069	8.42969		-1175.76	-1176.92	-1177.26	-1177.52								7.37581	7.59087	7.69589	7.98402		8.62581	8.84087	8.93216	9.0764		8.66481	8.87987	8.97116	9.1154		gfn2-265-265-wb97xd	6.046e-08	1.00184e-07			2.25396e-07	3.82534e-07
gfn2-260-260-wb97xd	-1178.7	270.544	268.427	7.23142	8.43042	8.47242		-1175.76	-1176.92	-1177.26	-1177.52								7.45243	7.58445	7.67973	7.96983		8.71643	8.84845	8.93	9.07621		8.75843	8.89045	8.972	9.11821		gfn2-260-260-wb97xd	6.04792e-08	9.97281e-08			2.25467e-07	3.80795e-07
gfn2-194-194-wb97xd	-1178.7	271.293	269.208	7.25401	9.20201	9.27601		-1175.76	-1176.92	-1177.26	-1177.52								7.3097	7.25323	7.58429	8.2315		9.3227	9.26623	9.58356	10.0869		9.3967	9.34023	9.65756	10.1609		gfn2-194-194-wb97xd	1.10014e-08	1.83978e-08			4.10132e-08	7.0249e-08
gfn2-248-248-wb97xd	-1178.7	268.86	266.675	7.3519	6.8669	6.8409		-1175.76	-1176.92	-1177.26	-1177.52								7.08608	7.23035	7.23065	7.38861		6.66608	6.81035	6.79692	6.81098		6.64008	6.78435	6.77092	6.78498		gfn2-248-248-wb97xd	2.7576e-06	4.37955e-06			1.02804e-05	1.67226e-05
gfn2-33-33-wb97xd	-1178.7	269.466	267.309	7.37637	7.49737	7.49937		-1175.76	-1176.92	-1177.26	-1177.52								5.5232	6.63305	7.27098	8.1231		5.7092	6.81905	7.44325	8.15148		5.7112	6.82105	7.44525	8.15348		gfn2-33-33-wb97xd	2.87625e-07	4.76426e-07			1.07227e-06	1.81915e-06
gfn2-5-5-wb97xd	-1178.7	268.985	266.823	7.39269	7.03269	7.02969		-1175.76	-1176.92	-1177.26	-1177.52								5.3335	6.2751	6.95872	7.90428		5.0385	5.9801	6.64999	7.45166		5.0355	5.9771	6.64699	7.44866		gfn2-5-5-wb97xd	9.36125e-07	1.49346e-06			3.48989e-06	5.70253e-06
gfn2-272-272-wb97xd	-1178.7	269.439	267.276	7.81877	7.91277	7.90877		-1175.76	-1176.92	-1177.26	-1177.52								7.59568	7.80286	7.83144	8.01649		7.75468	7.96186	7.97671	8.01787		7.75068	7.95786	7.97271	8.01387		gfn2-272-272-wb97xd	3.60308e-07	5.97422e-07			1.34323e-06	2.28115e-06
gfn2-201-201-wb97xd	-1178.7	268.888	266.714	7.83634	7.37934	7.36434		-1175.76	-1176.92	-1177.26	-1177.52								5.80947	6.61564	7.11926	7.84363		5.41747	6.22364	6.71353	7.29401		5.40247	6.20864	6.69853	7.27901		gfn2-201-201-wb97xd	1.22122e-06	1.96623e-06			4.55272e-06	7.50771e-06
gfn2-276-276-wb97xd	-1178.7	269.053	266.877	7.89846	7.60646	7.58946		-1175.76	-1176.92	-1177.26	-1177.52								7.94827	7.98853	8.10396	8.4385		7.72127	7.76153	7.86323	8.05388		7.70427	7.74453	7.84623	8.03688		gfn2-276-276-wb97xd	3.39082e-07	5.75553e-07			1.2641e-06	2.19765e-06
gfn2-121-121-wb97xd	-1178.7	270.527	268.41	7.98192	9.16392	9.20592		-1175.76	-1176.92	-1177.26	-1177.52								6.83547	7.52702	8.094	8.92609		8.08247	8.77402	9.32727	10.0155		8.12447	8.81602	9.36927	10.0575		gfn2-121-121-wb97xd	1.24092e-08	2.17555e-08			4.62616e-08	8.30696e-08
gfn2-206-206-wb97xd	-1178.7	270.968	268.874	8.002	9.625	9.69		-1175.76	-1176.92	-1177.26	-1177.52								7.1991	7.43443	7.81623	8.47911		8.8871	9.12243	9.4905	10.0095		8.9521	9.18743	9.5555	10.0745		gfn2-206-206-wb97xd	1.2535e-08	2.11635e-08			4.67305e-08	8.08091e-08
gfn2-122-122-wb97xd	-1178.7	268.358	266.16	8.00953	7.02253	6.98353
gfn2-286-286-wb97xd	-1178.7	270.028	267.899	8.03651	8.71951	8.74951
gfn2-249-249-wb97xd	-1178.7	268.854	266.673	8.14319	7.65219	7.63019
gfn2-148-148-wb97xd	-1178.7	269.815	267.67	8.15009	8.62009	8.63409
gfn2-281-281-wb97xd	-1178.7	269.37	267.208	8.17331	8.19831	8.19531
gfn2-88-88-wb97xd	-1178.7	268.836	266.66	8.25489	7.74589	7.72889
gfn2-257-257-wb97xd	-1178.7	268.769	266.585	8.36345	7.78745	7.76245
gfn2-129-129-wb97xd	-1178.7	268.566	266.38	8.41678	7.63778	7.61078
gfn2-138-138-wb97xd	-1178.7	269.017	266.845	8.56927	8.24127	8.22827
gfn2-147-147-wb97xd	-1178.7	270.182	268.06	8.64018	9.47718	9.51418
gfn2-177-177-wb97xd	-1178.7	269.771	267.632	8.76254	9.18854	9.20854
gfn2-287-287-wb97xd	-1178.7	271.878	269.814	8.86043	11.3934	11.4884
gfn2-142-142-wb97xd	-1178.7	269.791	267.65	8.88993	9.33593	9.35393
gfn2-232-232-wb97xd	-1178.7	271.262	269.181	9.81864	11.7356	11.8136
gfn2-211-211-wb97xd	-1178.7	271.545	269.478	10.1562	12.3562	12.4482
gfn2-205-205-wb97xd	-1178.7	270.107	267.959	10.2937	11.0557	11.0667
gfn2-202-202-wb97xd	-1178.7	270.315	268.195	10.3646	11.3346	11.3736
gfn2-256-256-wb97xd	-1178.7	269.102	266.931	10.8735	10.6305	10.6185
gfn2-284-284-wb97xd	-1178.7	271.322	269.231	10.9519	12.9289	12.9969
gfn2-271-271-wb97xd	-1178.7	269.584	267.424	11.2977	11.5367	11.5357
gfn2-250-250-wb97xd	-1178.7	269.441	267.289	11.6535	11.7495	11.7565
gfn2-273-273-wb97xd	-1178.7	271.062	268.964	11.7558	13.4728	13.5338
gfn2-258-258-wb97xd	-1178.7	269.685	267.536	12.0538	12.3938	12.4038
gfn2-288-288-wb97xd	-1178.7	269.373	267.214	12.3519	12.3799	12.3799
[truncated: 18 more columns]

## Sheet: 16
Fentanyl Derivatives 12-24																				1H= 4.359 744 722 2071(85) x 10-18 J						E234 = (1/1320)(243ED-2048ET+3125EQ)
																				Hartree	4.36e-18			Hartree to kcal/mol		E34 = -(1/369)*(256ET-625EQ)
Fentanyl Derivative #16																				Nav	6.02e+23	628		627.51		E23 = -(1/175)*(81ED-256ET)												RT	0.593019	0.616887
/home/kmcknight/fentanyl/16_Fentanyl/QM/wb97xd-ultrafine/								/home/kmcknight/fentanyl/16_Fentanyl/QM/wb97xd-ultrafine/dlpno																			DLPNO-CCSD(T)/CBS//wb97xd/6-31++G**											Sum	3.60756	3.69665
	wB97X-D							DLPNO-CCSD(T)//wB97X-D					DLPNO-CCSD(T)/haug-cc-pVnZ//wB97X-D						DLPNO-CCSD(T)/cc-pVNZ//wB97X-D ∆Eel					∆G (298.15 K)					∆G (310.15 K)					Boltzmann Populations					e-(∆G/RT)			Stabilization G			DLPNO-CCSD(T)/haug-cc-pVnZ//wB97X-D ∆Eel
Structure	Electronic Energy	G (298.15)	G (310.15)	∆Eel (kcal/mol)	∆G 298.15 (kcal/mol)	∆G (310.15)		cc-pVDZ	cc-pVTZ	cc-pVQZ	DTQ		haug-cc-pVDZ	haug-cc-pVTZ	haug-cc-pVQZ	haug-cc-pV5Z	HA DTQ		D	T	Q	DTQ		D	T	Q	DTQ		D	T	Q	DTQ		Structure	298 K	310 K			298 K	310 K		298 K	310 K		D	T	Q	DTQ
gfn2-31-31-wb97xd	-1178.72	269.73	267.583	0	0.649607	0.679607		-1175.77	-1176.93	-1177.28	-1177.53		-1175.97	-1177.01	-1177.31		-1177.52		0	0	0	0.10942		0.76415	0.810192	0.810153	0.801624		0.79415	0.840192	0.840153	0.831624		gfn2-31-31-wb97xd	0.0717334	0.0702619	x	4	0.258782	0.259734		-0.760862	-0.806535		0	0	0	0
gfn2-20-20-wb97xd	-1178.72	269.322	267.167	0.0650602	0.306667	0.328667		-1175.77	-1176.93	-1177.28	-1177.53		-1175.97	-1177.01	-1177.31		-1177.52		0.0205232	0.0712505	-0.00112032	0		0.376673	0.473442	0.401032	0.284204		0.398673	0.495442	0.423032	0.306204		gfn2-20-20-wb97xd		0.164672	x	3	0.619248	0.608737					0.191882	0.0941686	0.194041	0.348597
gfn2-26-26-wb97xd	-1178.72	269.744	267.598	0.178884	0.842491	0.873491		-1175.77	-1176.93	-1177.28	-1177.53		-1175.97	-1177.01	-1177.31		-1177.52		0.19126	0.130453	0.122056	0.231189		0.96941	0.954644	0.946209	0.937393		1.00041	0.985644	0.977209	0.968393		gfn2-26-26-wb97xd		0.0562902	x	6	0.205828	0.208085					0.118581	0.148202	0.189703	0.241
gfn2-21-21-wb97xd	-1178.72	269.069	266.907	0.196122	0.184729	0.199729		-1175.77	-1176.93	-1177.28	-1177.53		-1175.97	-1177.01	-1177.31		-1177.52		0.15125	0.138123	0.108046	0.178755		0.254399	0.287315	0.257199	0.209958		0.269399	0.302315	0.272199	0.224958		gfn2-21-21-wb97xd		0.187853	x	2	0.70184	0.694428					0.367854	0.188382	0.168842	0.175161
gfn2-29-29-wb97xd	-1178.72	268.829	266.652	0.251393	0	0		-1175.77	-1176.93	-1177.28	-1177.53		-1175.97	-1177.01	-1177.31		-1177.52		0.13685	0.0908084	0.0908472	0.208796		0	0	0	0		0	0	0	0		gfn2-29-29-wb97xd		0.270515	x	1	1	1					0.335375	0.196185	0.303808	0.476597
gfn2-202-202-wb97xd	-1178.71	269.677	267.53	1.58405	2.18065	2.21065		-1175.77	-1176.93	-1177.27	-1177.53								2.49992	1.71808	1.47575	1.39772		3.21107	2.47528	2.2329	2.03692		3.24107	2.50528	2.2629	2.06692		gfn2-202-202-wb97xd		0.00948541	x		0.0322306	0.0350643
gfn2-98-98-wb97xd	-1178.71	269.537	267.39	1.65292	2.10953	2.13953		-1175.77	-1176.93	-1177.27	-1177.53								1.79438	1.62667	1.53098	1.54043		2.36553	2.24386	2.14813	2.03963		2.39553	2.27386	2.17813	2.06963		gfn2-98-98-wb97xd		0.00944386	x		0.0320838	0.0349107
gfn2-115-115-wb97xd	-1178.71	269.386	267.235	1.6771	1.98271	2.00871		-1175.77	-1176.93	-1177.27	-1177.53								1.4911	1.32719	1.47546	1.81781		1.91125	1.79338	1.94161	2.16601		1.93725	1.81938	1.96761	2.19201		gfn2-115-115-wb97xd		0.00774454	x		0.0259259	0.0286289
gfn2-100-100-wb97xd	-1178.71	269.368	267.214	1.75062	2.03823	2.06123		-1175.77	-1176.93	-1177.27	-1177.53								1.85111	1.81491	1.85958	2.03675		2.25326	2.2631	2.30773	2.36695		2.27626	2.2861	2.33073	2.38995		gfn2-100-100-wb97xd		0.00561878	x		0.0184746	0.0207707
gfn2-105-105-wb97xd	-1178.71	269.295	267.139	1.75252	1.96713	1.98813		-1175.77	-1176.93	-1177.27	-1177.53								1.83664	1.78664	1.74547	1.8078		2.16579	2.16183	2.12062	2.065		2.18679	2.18283	2.14162	2.086		gfn2-105-105-wb97xd		0.00919657	x		0.0307402	0.0339965
gfn2-122-122-wb97xd	-1178.71	269.214	267.059	1.78214	1.91575	1.93775		-1175.77	-1176.93	-1177.27	-1177.53								1.5878	1.62086	1.62263	1.72837		1.83595	1.91505	1.91678	1.90458		1.85795	1.93705	1.93878	1.92658		gfn2-122-122-wb97xd		0.0119086	x		0.0402895	0.0440221
gfn2-206-206-wb97xd	-1178.71	269.479	267.324	1.8106	2.2092	2.2312		-1175.76	-1176.93	-1177.27	-1177.53								2.79759	2.03203	1.71074	1.52175		3.31074	2.59123	2.2699	1.96296		3.33274	2.61323	2.2919	1.98496		gfn2-206-206-wb97xd		0.0108333	x		0.0365123	0.0400471
gfn2-116-116-wb97xd	-1178.71	269.145	266.982	1.88172	1.94633	1.96033		-1175.77	-1176.93	-1177.27	-1177.53								2.01808	1.90561	1.93709	2.11026		2.19723	2.1308	2.16224	2.21746		2.21123	2.1448	2.17624	2.23146		gfn2-116-116-wb97xd		0.00726473	x		0.0237713	0.0268552
gfn2-179-179-wb97xd	-1178.71	270.563	268.445	1.89872	3.38133	3.44033		-1175.77	-1176.93	-1177.27	-1177.53								1.93664	2.07465	2.03432	2.06318		3.53379	3.71784	3.67747	3.58839		3.59279	3.77684	3.73647	3.64739		gfn2-179-179-wb97xd		0.000731805			0.00235539	0.00270523
gfn2-135-135-wb97xd	-1178.71	268.765	266.584	1.91619	1.6008	1.5968		-1175.77	-1176.93	-1177.27	-1177.53								1.52372	1.49012	1.58042	1.8195		1.32287	1.33531	1.42557	1.5467		1.31887	1.33131	1.42157	1.5427		gfn2-135-135-wb97xd		0.0221877	x		0.0736681	0.0820203
gfn2-86-86-wb97xd	-1178.71	269.616	267.473	1.94054	2.47615	2.51015		-1175.77	-1176.93	-1177.27	-1177.53								1.78889	1.76717	1.67391	1.6598		2.43904	2.46336	2.37006	2.238		2.47304	2.49736	2.40406	2.272		gfn2-86-86-wb97xd		0.00680268	x		0.0229621	0.0251471
gfn2-134-134-wb97xd	-1178.71	268.425	266.231	1.96426	1.30887	1.29187		-1175.77	-1176.93	-1177.27	-1177.53		-1175.97	-1177.01	-1177.3		-1177.52		1.32691	1.44021	1.46682	1.59177		0.786062	0.945397	0.971969	0.978972		0.769062	0.928397	0.954969	0.961972		gfn2-134-134-wb97xd		0.0568792	x	5	0.191891	0.210263					2.17719	1.86466	1.63002	1.36672
gfn2-169-169-wb97xd	-1178.71	270.391	268.265	1.98376	3.29437	3.34537		-1175.77	-1176.93	-1177.27	-1177.53								2.18287	2.17397	2.24341	2.44942		3.60802	3.64516	3.71456	3.80263		3.65902	3.69616	3.76556	3.85363		gfn2-169-169-wb97xd		0.00052384			0.00164121	0.00193645
gfn2-22-22-wb97xd	-1178.71	268.29	266.096	2.62997	1.83958	1.82258		-1175.77	-1176.93	-1177.27	-1177.53								1.8272	2.16458	2.26224	2.4431		1.15135	1.53477	1.6324	1.6953		1.13435	1.51777	1.6154	1.6783		gfn2-22-22-wb97xd		0.0178094	x		0.0573393	0.065835
gfn2-19-19-wb97xd	-1178.71	269.248	267.088	2.63733	2.80494	2.82194		-1175.77	-1176.93	-1177.27	-1177.53								1.85056	2.23274	2.38939	2.64266		2.13271	2.56093	2.71754	2.85287		2.14971	2.57793	2.73454	2.86987		gfn2-19-19-wb97xd		0.00258093			0.00814172	0.00954079
gfn2-14-14-wb97xd	-1178.71	268.974	266.807	2.63911	2.53272	2.54272		-1175.77	-1176.93	-1177.27	-1177.53								1.75905	2.1626	2.2414	2.38429		1.7672	2.21679	2.29556	2.32049		1.7772	2.22679	2.30556	2.33049		gfn2-14-14-wb97xd		0.0061873	x		0.0199801	0.0228723
gfn2-181-181-wb97xd	-1178.71	268.534	266.34	2.67617	2.12978	2.11278		-1175.77	-1176.93	-1177.27	-1177.53								2.35732	2.39003	2.37093	2.44821		1.92547	2.00422	1.98508	1.94442		1.90847	1.98722	1.96808	1.92742		gfn2-181-181-wb97xd		0.0118924	x		0.0376717	0.0439622
gfn2-13-13-wb97xd	-1178.71	267.966	265.763	2.68607	1.57167	1.54567		-1175.77	-1176.93	-1177.27	-1177.53								1.90282	2.30508	2.35692	2.46319		0.902974	1.35127	1.40308	1.39139		0.876974	1.32527	1.37708	1.36539		gfn2-13-13-wb97xd		0.0295763	x		0.0957243	0.109333
gfn2-319-319-wb97xd	-1178.71	270.607	268.489	3.20408	4.73069	4.78969		-1175.76	-1176.93	-1177.27	-1177.53								4.41355	3.65796	3.56506	3.68654		6.0547	5.34516	5.25221	5.25574		6.1137	5.40416	5.31121	5.31474		gfn2-319-319-wb97xd		4.90411e-05			0.000141574	0.000181288
gfn2-317-317-wb97xd	-1178.71	269.996	267.857	3.23229	4.1479	4.1859		-1175.76	-1176.93	-1177.27	-1177.53								4.54795	3.82123	3.62028	3.5887		5.5781	4.89742	4.69643	4.5469		5.6161	4.93542	4.73443	4.5849		gfn2-317-317-wb97xd		0.000160094			0.000467841	0.000591811
gfn2-256-256-wb97xd	-1178.71	269.937	267.799	3.23741	4.09402	4.13302		-1175.76	-1176.93	-1177.27	-1177.53								4.12866	3.30444	3.18179	3.27522		5.09981	4.32163	4.19894	4.17443		5.13881	4.36063	4.23794	4.21343		gfn2-256-256-wb97xd		0.000292346			0.000876756	0.0010807
gfn2-261-261-wb97xd	-1178.71	269.669	267.516	3.23784	3.82645	3.85045		-1175.76	-1176.93	-1177.27	-1177.53								4.20717	3.34514	3.16209	3.1799		4.91032	4.09434	3.91125	3.8111		4.93432	4.11834	3.93525	3.8351		gfn2-261-261-wb97xd		0.000539809			0.00161792	0.00199549
gfn2-188-188-wb97xd	-1178.71	269.627	267.481	3.39264	3.93924	3.97024		-1175.76	-1176.93	-1177.27	-1177.53								4.1036	3.84825	3.57741	3.36347		4.76475	4.55544	4.28456	3.95268		4.79575	4.58644	4.31556	3.98368		gfn2-188-188-wb97xd		0.000424272			0.00127432	0.00156838
gfn2-320-320-wb97xd	-1178.71	270.133	267.999	3.5045	4.5571	4.6001		-1175.76	-1176.93	-1177.27	-1177.53								4.7741	4.02336	3.76659	3.6631		5.94125	5.23655	4.97974	4.75831		5.98425	5.27955	5.02274	4.80131		gfn2-320-320-wb97xd		0.000112726			0.00032755	0.000416708
gfn2-194-194-wb97xd	-1178.71	270.341	268.215	3.50453	4.76514	4.81614		-1175.76	-1176.93	-1177.27	-1177.53								4.56226	4.16778	3.96803	3.87692		5.93741	5.58897	5.38918	5.18013		5.98841	5.63997	5.44018	5.23113		gfn2-194-194-wb97xd		5.616e-05			0.000160828	0.000207604
gfn2-187-187-wb97xd	-1178.71	269.989	267.853	3.53842	4.44703	4.48803		-1175.76	-1176.93	-1177.27	-1177.53								4.48672	4.12771	3.88555	3.72993		5.50987	5.1969	4.9547	4.68113		5.55087	5.2379	4.9957	4.72213		gfn2-187-187-wb97xd		0.000128164			0.000373076	0.000473777
gfn2-193-193-wb97xd	-1178.71	269.507	267.353	3.54894	3.97554	3.99854		-1175.76	-1176.93	-1177.27	-1177.53								4.37544	4.06736	3.81762	3.64227		4.91659	4.65455	4.40478	4.11147		4.93959	4.67755	4.42778	4.13447		gfn2-193-193-wb97xd		0.000332264			0.000974957	0.00122827
gfn2-301-301-wb97xd	-1178.71	268.192	265.989	3.73423	2.84583	2.81983		-1175.76	-1176.93	-1177.27	-1177.53								4.21753	3.50826	3.18118	2.97391		3.44368	2.78045	2.45333	2.12811		3.41768	2.75445	2.42733	2.10211		gfn2-301-301-wb97xd		0.0089595	x		0.0276368	0.0331201
gfn2-5-5-wb97xd	-1178.71	270.942	268.848	3.9778	5.8394	5.9224		-1175.76	-1176.93	-1177.27	-1177.53								2.6368	3.31434	3.71079	4.2376		4.61295	5.33654	5.73295	6.1418		4.69595	5.41954	5.81595	6.2248		gfn2-5-5-wb97xd		1.12168e-05			3.17746e-05	4.14645e-05
gfn2-3-3-wb97xd	-1178.71	270.86	268.763	3.98787	5.76747	5.84747		-1175.76	-1176.93	-1177.27	-1177.53								2.74032	3.39898	3.77301	4.27262		4.63447	5.33917	5.71316	6.09483		4.71447	5.41917	5.79316	6.17483		gfn2-3-3-wb97xd		1.21633e-05			3.43941e-05	4.49635e-05
gfn2-107-107-wb97xd	-1178.71	269.509	267.357	4.17358	4.60219	4.62719		-1175.76	-1176.93	-1177.27	-1177.53								3.36768	3.73956	3.85938	4.0642		3.91083	4.32875	4.44854	4.5354		3.93583	4.35375	4.47354	4.5604		gfn2-107-107-wb97xd		0.000166579			0.000477001	0.000615786
gfn2-82-82-wb97xd	-1178.71	268.667	266.486	4.18592	3.77253	3.76853		-1175.76	-1176.93	-1177.27	-1177.53								3.44683	3.75394	3.82798	3.9821		3.14798	3.50113	3.57513	3.6113		3.14398	3.49713	3.57113	3.6073		gfn2-82-82-wb97xd		0.000780932			0.0022661	0.00288683
gfn2-103-103-wb97xd	-1178.71	269.21	267.048	4.19685	4.32646	4.34146		-1175.76	-1176.93	-1177.27	-1177.53								3.78305	4.06473	4.16939	4.37007		4.0272	4.35493	4.45955	4.54227		4.0422	4.36993	4.47455	4.55727		gfn2-103-103-wb97xd		0.000167427			0.000471507	0.000618919
gfn2-73-73-wb97xd	-1178.71	268.934	266.767	4.19937	4.05298	4.06298		-1175.76	-1176.93	-1177.27	-1177.53								3.52079	3.80053	3.88574	4.06019		3.48894	3.81472	3.8999	3.95639		3.49894	3.82472	3.9099	3.96639		gfn2-73-73-wb97xd		0.000436329			0.00126636	0.00161296
gfn2-1-1-wb97xd	-1178.71	270.217	268.104	4.20286	5.33947	5.40347		-1175.77	-1176.93	-1177.27	-1177.53								2.52541	3.3285	3.67922	4.12039		3.77656	4.62569	4.97638	5.2996		3.84056	4.68969	5.04038	5.3636		gfn2-1-1-wb97xd		4.53072e-05			0.000131482	0.000167485
gfn2-146-146-wb97xd	-1178.71	270.359	268.252	4.21479	5.4934	5.5634		-1175.77	-1176.93	-1177.27	-1177.53								2.5353	3.41124	3.85696	4.41463		3.92845	4.85043	5.29612	5.73583		3.99845	4.92043	5.36612	5.80583		gfn2-146-146-wb97xd		2.21222e-05			6.30075e-05	8.17781e-05
gfn2-47-47-wb97xd	-1178.71	268.745	266.569	4.23076	3.89536	3.89636		-1175.76	-1176.93	-1177.27	-1177.53								3.57109	3.92542	4.01979	4.19303		3.35024	3.75061	3.84494	3.90023		3.35124	3.75161	3.84594	3.90123		gfn2-47-47-wb97xd		0.000484938			0.00139215	0.00179265
gfn2-102-102-wb97xd	-1178.71	268.805	266.628	4.23509	3.9597	3.9597		-1175.76	-1176.93	-1177.27	-1177.53								3.69917	3.99962	4.1038	4.30038		3.53832	3.88481	3.98896	4.06758		3.53832	3.88481	3.98896	4.06758		gfn2-102-102-wb97xd		0.000370316			0.00104985	0.00136893
gfn2-149-149-wb97xd	-1178.71	269.363	267.207	4.24823	4.53083	4.55183		-1175.76	-1176.93	-1177.27	-1177.53								3.6734	4.1122	4.39243	4.80427		4.07055	4.55539	4.83558	5.12947		4.09155	4.57639	4.85658	5.15047		gfn2-149-149-wb97xd		6.40039e-05			0.000175168	0.0002366
gfn2-148-148-wb97xd	-1178.71	270.013	267.888	4.26297	5.19558	5.24758		-1175.77	-1176.93	-1177.27	-1177.53								2.35646	3.18947	3.62958	4.18746		3.40361	4.28267	4.72273	5.16267		3.45561	4.33467	4.77473	5.21467		gfn2-148-148-wb97xd		5.76786e-05			0.000165633	0.000213218
gfn2-62-62-wb97xd	-1178.71	268.251	266.059	4.26973	3.44033	3.42533		-1175.76	-1176.93	-1177.27	-1177.53								3.70461	3.9349	4.0651	4.31015		2.98976	3.2661	3.39625	3.52335		2.97476	3.2511	3.38125	3.50835		gfn2-62-62-wb97xd		0.000916804			0.00262839	0.0033891
gfn2-182-182-wb97xd	-1178.71	270.769	268.671	4.27792	5.96653	6.04553		-1175.77	-1176.93	-1177.27	-1177.53								2.46393	3.23967	3.68419	4.25865		4.26708	5.08886	5.53334	5.98986		4.34608	5.16786	5.61234	6.06886		gfn2-182-182-wb97xd		1.4443e-05			4.10543e-05	5.33906e-05
gfn2-24-24-wb97xd	-1178.71	270.078	267.954	4.30982	5.30742	5.36042		-1175.76	-1176.93	-1177.27	-1177.53								3.24151	3.66354	4.06086	4.6359		4.35366	4.82173	5.21902	5.67611		4.40666	4.87473	5.27202	5.72911		gfn2-24-24-wb97xd		2.5052e-05			6.96836e-05	9.26086e-05
gfn2-35-35-wb97xd	-1178.71	270.695	268.593	4.335	5.94961	6.02461		-1175.76	-1176.93	-1177.27	-1177.53								3.2693	3.74316	4.08501	4.57465		4.99845	5.51835	5.86016	6.23186		5.07345	5.59335	5.93516	6.30686		gfn2-35-35-wb97xd		9.81976e-06			2.72979e-05	3.63002e-05
gfn2-126-126-wb97xd	-1178.71	268.298	266.1	4.38668	3.60429	3.58329		-1175.76	-1176.93	-1177.27	-1177.53								3.30563	3.76048	3.85805	4.01716		2.63778	3.13867	3.23621	3.27737		2.61678	3.11767	3.21521	3.25637		gfn2-126-126-wb97xd		0.00137936			0.00397957	0.005099
gfn2-132-132-wb97xd	-1178.71	267.559	265.34	4.43122	2.90983	2.86783		-1175.76	-1176.93	-1177.27	-1177.53								3.27953	3.7649	3.86084	4.0121		1.87268	2.40409	2.49999	2.53331		1.83068	2.36209	2.45799	2.49131		gfn2-132-132-wb97xd		0.00476746			0.0139555	0.0176236
gfn2-123-123-wb97xd	-1178.71	267.95	265.743	4.44703	3.31664	3.28664		-1175.76	-1176.93	-1177.27	-1177.53								3.37459	3.81487	3.93562	4.12912		2.35874	2.84506	2.96578	3.04132		2.32874	2.81506	2.93578	3.01132		gfn2-123-123-wb97xd		0.00205206			0.00592518	0.00758574
gfn2-151-151-wb97xd	-1178.71	268.825	266.641	4.83054	4.57515	4.56815		-1175.76	-1176.93	-1177.27	-1177.53								3.7719	4.31097	4.42794	4.59806		3.63105	4.21616	4.33309	4.38527		3.62405	4.20916	4.32609	4.37827		gfn2-151-151-wb97xd		0.000223793			0.000614427	0.000827286
gfn2-155-155-wb97xd	-1178.71	268.264	266.063	4.87141	4.05501	4.03101		-1175.76	-1176.93	-1177.27	-1177.53								3.88405	4.40249	4.50902	4.66868		3.1822	3.74669	3.85318	3.89488		3.1582	3.72269	3.82918	3.87088		gfn2-155-155-wb97xd		0.000509394			0.00140477	0.00188305
gfn2-231-231-wb97xd	-1178.71	270.448	268.331	4.98115	6.34875	6.40875		-1175.76	-1176.92	-1177.27	-1177.52								5.93188	5.58647	5.38413	5.28046		7.41403	7.11466	6.91229	6.69066		7.47403	7.17466	6.97229	6.75066		gfn2-231-231-wb97xd		4.78251e-06			1.25929e-05	1.76793e-05
gfn2-234-234-wb97xd	-1178.71	269.527	267.377	5.16649	5.61309	5.64009		-1175.76	-1176.92	-1177.27	-1177.52								6.06803	5.58396	5.42403	5.40388		6.62918	6.19115	6.03119	5.89308		6.65618	6.21815	6.05819	5.92008		gfn2-234-234-wb97xd		1.8382e-05			4.83314e-05	6.7952e-05
gfn2-226-226-wb97xd	-1178.71	269.62	267.47	5.27407	5.81367	5.84067		-1175.76	-1176.92	-1177.27	-1177.53								6.12578	5.71667	5.28617	4.88221		6.77993	6.41686	5.98632	5.46442		6.80693	6.44386	6.01332	5.49142		gfn2-226-226-wb97xd		3.68281e-05			9.95775e-05	0.000136141
gfn2-277-277-wb97xd	-1178.71	270.725	268.616	5.28784	6.93245	7.00045		-1175.76	-1176.92	-1177.27	-1177.52								6.2101	6.0253	5.96341	6.02222		7.96925	7.8305	7.76856	7.70942		8.03725	7.8985	7.83656	7.77742		gfn2-277-277-wb97xd		9.05336e-07			2.25966e-06	3.34671e-06
gfn2-235-235-wb97xd	-1178.71	269.905	267.77	5.29298	6.11759	6.15959		-1175.76	-1176.92	-1177.27	-1177.52								6.35373	5.88394	5.68499	5.60885		7.29288	6.86913	6.67014	6.47605		7.33488	6.91113	6.71214	6.51805		gfn2-235-235-wb97xd		6.97301e-06			1.80841e-05	2.57768e-05
gfn2-244-244-wb97xd	-1178.71	269.525	267.367	5.2991	5.74371	5.76271		-1175.76	-1176.92	-1177.27	-1177.52								5.72729	5.39952	5.39181	5.55103		6.28644	6.00472	5.99697	6.03824		6.30544	6.02372	6.01597	6.05724		gfn2-244-244-wb97xd		1.47176e-05			3.78379e-05	5.44058e-05
gfn2-283-283-wb97xd	-1178.71	270.197	268.071	5.3195	6.43611	6.48711		-1175.76	-1176.92	-1177.27	-1177.52								6.13631	6.00971	5.93146	5.95719		7.36746	7.2869	7.20861	7.11639		7.41846	7.3379	7.25961	7.16739		gfn2-283-283-wb97xd		2.43376e-06			6.14253e-06	8.99677e-06
gfn2-243-243-wb97xd	-1178.71	269.147	266.974	5.41902	5.48562	5.48962		-1175.76	-1176.92	-1177.27	-1177.52								5.89338	5.57461	5.37709	5.27509		6.07453	5.8018	5.60424	5.3843		6.07853	5.8058	5.60824	5.3883		gfn2-243-243-wb97xd		4.35288e-05			0.000113982	0.000160911
gfn2-294-294-wb97xd	-1178.71	269.763	267.612	5.84751	6.53012	6.55612		-1175.76	-1176.92	-1177.27	-1177.52								6.28419	6.23372	6.03708	5.88689		7.08134	7.07691	6.88023	6.6121		7.10734	7.10291	6.90623	6.6381		gfn2-294-294-wb97xd		5.73992e-06			1.43769e-05	2.12185e-05
gfn2-186-186-wb97xd	-1178.71	269.897	267.759	5.89524	6.71185	6.75085		-1175.76	-1176.92	-1177.27	-1177.52								5.90689	6.04161	5.99703	6.02069		6.83804	7.0188	6.97418	6.87989		6.87704	7.0578	7.01318	6.91889		gfn2-186-186-wb97xd		3.64101e-06			9.15259e-06	1.34595e-05
gfn2-190-190-wb97xd	-1178.71	269.175	267.011	5.92102	6.01563	6.02863		-1175.76	-1176.92	-1177.27	-1177.52								5.92759	5.8441	5.87854	6.05043		6.13674	6.0993	6.1337	6.18763		6.14974	6.1123	6.1467	6.20063		gfn2-190-190-wb97xd		1.1665e-05			2.94116e-05	4.31215e-05
gfn2-45-45-wb97xd	-1178.71	270.778	268.686	6.19729	7.8949	7.9799		-1175.76	-1176.92	-1177.27	-1177.52								5.03476	5.66779	6.20467	6.93169		6.84691	7.52598	8.06282	8.6719		6.93191	7.61098	8.14782	8.7569		gfn2-45-45-wb97xd		1.85033e-07			4.45841e-07	6.84004e-07
gfn2-41-41-wb97xd	-1178.71	270.381	268.274	6.23856	7.53917	7.60917		-1175.76	-1176.92	-1177.27	-1177.52								5.05862	5.7242	6.16352	6.75114		6.47377	7.1854	7.62467	8.09434		6.54377	7.2554	7.69467	8.16434		gfn2-41-41-wb97xd		4.83521e-07			1.18073e-06	1.78741e-06
gfn2-11-11-wb97xd	-1178.71	269.487	267.345	7.09444	7.50105	7.53605		-1175.76	-1176.92	-1177.27	-1177.52								5.07964	6.15181	6.75036	7.48086		5.60079	6.71901	7.31751	7.93006		5.63579	6.75401	7.35251	7.96506		gfn2-11-11-wb97xd		6.67895e-07			1.55761e-06	2.46898e-06
gfn2-17-17-wb97xd	-1178.71	269.116	266.958	7.3028	7.33841	7.35741		-1175.76	-1176.92	-1177.27	-1177.52								5.41428	6.42632	7.00247	7.71343		5.56443	6.62251	7.19862	7.79163		5.58343	6.64151	7.21762	7.81063		gfn2-17-17-wb97xd		8.57888e-07			1.96715e-06	3.17131e-06
gfn2-191-191-wb97xd	-1178.71	271.52	269.443	7.43333	9.87293	9.97293		-1175.76	-1176.92	-1177.26	-1177.52								7.14227	7.25964	7.58553	8.11898		9.69642	9.85983	10.1857	10.6012		9.79642	9.95983	10.2857	10.7012		gfn2-191-191-wb97xd		7.91506e-09			1.72297e-08	2.92592e-08
gfn2-233-233-wb97xd	-1178.71	269.572	267.424	7.46023	7.95184	7.98084		-1175.76	-1176.92	-1177.26	-1177.52								7.33858	7.44651	7.41045	7.45069		7.94472	8.0987	8.0626	7.9849		7.97372	8.1277	8.0916	8.0139		gfn2-233-233-wb97xd		6.17061e-07			1.42004e-06	2.28106e-06
gfn2-220-220-wb97xd	-1178.71	269.465	267.311	7.47029	7.8549	7.8779		-1175.76	-1176.92	-1177.26	-1177.52								7.59806	7.60305	7.57416	7.64314		8.09721	8.14824	8.11931	8.07034		8.12021	8.17124	8.14231	8.09334		gfn2-220-220-wb97xd		5.42497e-07			1.22949e-06	2.00542e-06
gfn2-274-274-wb97xd	-1178.71	270.553	268.437	7.47865	8.95126	9.01226		-1175.76	-1176.92	-1177.26	-1177.52								7.84497	7.87438	8.00272	8.28223		9.43212	9.50757	9.63588	9.79743		9.49312	9.56857	9.69688	9.85843		gfn2-274-274-wb97xd		3.10282e-08			6.68187e-08	1.147e-07
gfn2-275-275-wb97xd	-1178.7	269.867	267.725	7.49447	8.28108	8.31608		-1175.76	-1176.92	-1177.26	-1177.52								7.97894	8.13121	8.03558	7.98619		8.88008	9.0784	8.98273	8.81539		8.91508	9.1134	9.01773	8.85039		gfn2-275-275-wb97xd		1.59012e-07			3.5002e-07	5.87811e-07
gfn2-183-183-wb97xd	-1178.7	270.825	268.729	7.51478	9.25938	9.34038		-1175.76	-1176.92	-1177.26	-1177.52								7.18623	7.36708	7.6485	8.10945		9.04538	9.27227	9.55365	9.89665		9.12638	9.35327	9.63465	9.97765		gfn2-183-183-wb97xd		2.55757e-08			5.65246e-08	9.45443e-08
gfn2-221-221-wb97xd	-1178.7	268.098	265.897	7.53043	6.54804	6.52404		-1175.76	-1176.92	-1177.26	-1177.52								7.91398	7.87358	7.80471	7.8274		7.04613	7.05177	6.98286	6.8876		7.02213	7.02777	6.95886	6.8636		gfn2-221-221-wb97xd		3.98244e-06			9.03442e-06	1.47217e-05
gfn2-89-89-wb97xd	-1178.7	268.565	266.384	7.62918	7.11379	7.10979		-1175.76	-1176.92	-1177.27	-1177.52								5.61125	6.57744	6.98052	7.46325		5.2104	6.22264	6.62567	6.99046		5.2064	6.21864	6.62167	6.98646		gfn2-89-89-wb97xd		3.2633e-06			7.5958e-06	1.20633e-05
gfn2-74-74-wb97xd	-1178.7	268.738	266.561	7.63876	7.29637	7.29637		-1175.76	-1176.92	-1177.27	-1177.52								5.59872	6.51408	6.93974	7.4627		5.37087	6.33227	6.75789	7.1629		5.37087	6.33227	6.75789	7.1629		gfn2-74-74-wb97xd		2.45152e-06			5.67914e-06	9.06242e-06
gfn2-241-241-wb97xd	-1178.7	268.915	266.742	7.67238	7.50699	7.51099		-1175.76	-1176.92	-1177.26	-1177.52								7.38918	7.52292	7.48381	7.51513		7.33833	7.51811	7.47896	7.39233		7.34233	7.52211	7.48296	7.39633		gfn2-241-241-wb97xd		1.6792e-06			3.85712e-06	6.20741e-06
gfn2-128-128-wb97xd	-1178.7	270.119	267.995	7.79691	8.83551	8.88851		-1175.76	-1176.92	-1177.26	-1177.52								6.49529	7.3738	7.78749	8.30087		7.64844	8.573	8.98664	9.38207		7.70144	8.626	9.03964	9.43507		gfn2-128-128-wb97xd		6.16321e-08			1.34613e-07	2.27833e-07
gfn2-131-131-wb97xd	-1178.7	269.664	267.523	7.79771	8.38132	8.41732		-1175.76	-1176.92	-1177.26	-1177.52								6.62592	7.45231	7.85657	8.36666		7.32407	8.19651	8.60073	8.99286		7.36007	8.23251	8.63673	9.02886		gfn2-131-131-wb97xd		1.19065e-07			2.59491e-07	4.40141e-07
gfn2-70-70-wb97xd	-1178.7	268.68	266.499	7.84733	7.44693	7.44293		-1175.76	-1176.92	-1177.26	-1177.52								5.86841	6.77415	7.18946	7.70004		5.58256	6.53434	6.94961	7.34225		5.57856	6.53034	6.94561	7.33825		gfn2-70-70-wb97xd		1.84498e-06			4.19703e-06	6.82027e-06
gfn2-79-79-wb97xd	-1178.7	268.943	266.773	7.87331	7.73592	7.74292		-1175.76	-1176.92	-1177.26	-1177.52								5.90409	6.73527	7.18288	7.75135		5.88124	6.75846	7.20603	7.65656		5.88824	6.76546	7.21303	7.66356		gfn2-79-79-wb97xd		1.08886e-06			2.47035e-06	4.02513e-06
gfn2-127-127-wb97xd	-1178.7	270.359	268.242	7.99972	9.27832	9.33832		-1175.76	-1176.92	-1177.26	-1177.52								6.74568	7.5574	8.00258	8.57132		8.13883	8.99659	9.44173	9.89252		8.19883	9.05659	9.50173	9.95252		gfn2-127-127-wb97xd		2.66389e-08			5.69194e-08	9.84749e-08
gfn2-130-130-wb97xd	-1178.7	270	267.873	8.00238	8.92198	8.97198		-1175.76	-1176.92	-1177.26	-1177.52								6.85621	7.72325	8.14173	8.66377		7.89036	8.80345	9.22188	9.62597		7.94036	8.85345	9.27188	9.67597		gfn2-130-130-wb97xd		4.17074e-08			8.92215e-08	1.54178e-07
gfn2-295-295-wb97xd	-1178.7	268.92	266.744	8.0037	7.84331	7.84431		-1175.76	-1176.92	-1177.26	-1177.52								7.33641	7.75034	7.9059	8.15184		7.29056	7.75053	7.90605	8.03405		7.29156	7.75153	7.90705	8.03505		gfn2-295-295-wb97xd		5.96265e-07			1.30709e-06	2.20418e-06
gfn2-309-309-wb97xd	-1178.7	269.43	267.273	8.04037	8.38998	8.40998
gfn2-113-113-wb97xd	-1178.7	268.86	266.688	8.06449	7.8441	7.8491
gfn2-232-232-wb97xd	-1178.7	268.832	266.661	8.0669	7.81851	7.82451
gfn2-101-101-wb97xd	-1178.7	268.487	266.3	8.06774	7.47435	7.46435
gfn2-292-292-wb97xd	-1178.7	269.06	266.891	8.12042	8.10003	8.10803
gfn2-302-302-wb97xd	-1178.7	269.6	267.449	8.12314	8.64274	8.66874
gfn2-291-291-wb97xd	-1178.7	268.643	266.455	8.16717	7.72978	7.71878
gfn2-298-298-wb97xd	-1178.7	270.794	268.698	8.22298	9.93659	10.0176
gfn2-255-255-wb97xd	-1178.7	268.487	266.301	8.24284	7.64945	7.64045
gfn2-304-304-wb97xd	-1178.7	271.241	269.157	8.25998	10.4206	10.5136
gfn2-210-210-wb97xd	-1178.7	268.74	266.565	8.26543	7.92504	7.92704
gfn2-110-110-wb97xd	-1178.7	268.484	266.301	8.27184	7.67544	7.66944
gfn2-254-254-wb97xd	-1178.7	268.45	266.263	8.27826	7.64787	7.63787
gfn2-287-287-wb97xd	-1178.7	268.873	266.698	8.36342	8.15603	8.15803
gfn2-163-163-wb97xd	-1178.7	268.929	266.759	8.3656	8.21421	8.22121
gfn2-248-248-wb97xd	-1178.7	268.536	266.348	8.36982	7.82542	7.81442
gfn2-262-262-wb97xd	-1178.7	268.219	266.022	8.38206	7.52067	7.50067
gfn2-153-153-wb97xd	-1178.7	268.977	266.807	8.38398	8.28059	8.28759
gfn2-160-160-wb97xd	-1178.7	270.227	268.107	8.39539	9.542	9.599
gfn2-170-170-wb97xd	-1178.7	270.215	268.093	8.43001	9.56462	9.61962
gfn2-162-162-wb97xd	-1178.7	269.074	266.907	8.59893	8.59254	8.60254
gfn2-152-152-wb97xd	-1178.7	270.37	268.254	8.60142	9.89102	9.95202
gfn2-174-174-wb97xd	-1178.7	269.774	267.64	8.63112	9.32472	9.36772
gfn2-156-156-wb97xd	-1178.7	269.176	267.019	8.87873	8.97433	8.99433
gfn2-271-271-wb97xd	-1178.7	269.309	267.146	9.04598	9.27458	9.28858
gfn2-207-207-wb97xd	-1178.7	272.108	270.066	9.56284	12.5905	12.7255
gfn2-201-201-wb97xd	-1178.7	271.562	269.502	9.66912	12.1507	12.2677
gfn2-213-213-wb97xd	-1178.7	269.381	267.214	10.4472	10.7478	10.7578
gfn2-281-281-wb97xd	-1178.7	270.389	268.276	10.5655	11.8742	11.9382
gfn2-211-211-wb97xd	-1178.7	267.67	265.437	10.7945	9.38411	9.32811
gfn2-205-205-wb97xd	-1178.7	267.356	265.121	10.8212	9.09684	9.03884
gfn2-237-237-wb97xd	-1178.7	268.006	265.783	10.8788	9.80441	9.75841
gfn2-39-39-wb97xd	-1178.71	270.768	268.676	6.19731	7.88492	7.96992
gfn2-282-282-wb97xd	-1178.7	270.827	268.726	10.9393	12.6859	12.7619
gfn2-272-272-wb97xd	-1178.7	271.01	268.919	11.0944	13.0241	13.1101
gfn2-286-286-wb97xd	-1178.7	271.022	268.928	11.1064	13.048	13.131
gfn2-247-247-wb97xd	-1178.7	269.661	267.519	11.4319	12.0125	12.0475
gfn2-245-245-wb97xd	-1178.7	269.393	267.237	11.4379	11.7505	11.7715
gfn2-314-314-wb97xd	-1178.7	270.168	268.04	11.7094	12.797	12.846
gfn2-306-306-wb97xd	-1178.7	270.608	268.502	11.7244	13.252	13.323
gfn2-240-240-wb97xd	-1178.7	268.843	266.664	11.0273	10.7899	10.7879
[truncated: 18 more columns]

## Sheet: 17
Fentanyl Derivatives 12-24																				1H= 4.359 744 722 2071(85) x 10-18 J						E234 = (1/1320)(243ED-2048ET+3125EQ)
																				Hartree	4.36e-18			Hartree to kcal/mol		E34 = -(1/369)*(256ET-625EQ)
Fentanyl Derivative #17																				Nav	6.02e+23	628		627.51		E23 = -(1/175)*(81ED-256ET)												RT	0.593019	0.616887
/home/kmcknight/fentanyl/17_Fentanyl/QM/wb97xd-ultrafine/								/home/kmcknight/fentanyl/17_Fentanyl/QM/wb97xd-ultrafine/dlpno																			DLPNO-CCSD(T)/CBS//wb97xd/6-31++G**											Sum	2.65526	2.7379
	wB97X-D							DLPNO-CCSD(T)//wB97X-D					DLPNO-CCSD(T)/haug-cc-pVnZ//wB97X-D						DLPNO-CCSD(T)/cc-pVNZ//wB97X-D ∆Eel					∆G (298.15 K)					∆G (310.15 K)					Boltzmann Populations					e-(∆G/RT)			Stabilization G			DLPNO-CCSD(T)/haug-cc-pVnZ//wB97X-D ∆Eel
Structure	Electronic Energy	G (298.15)	G (310.15)	∆Eel (kcal/mol)	∆G 298.15 (kcal/mol)	∆G (310.15)		cc-pVDZ	cc-pVTZ	cc-pVQZ	DTQ		haug-cc-pVDZ	haug-cc-pVTZ	haug-cc-pVQZ	haug-cc-pV5Z	HA DTQ		D	T	Q	DTQ		D	T	Q	DTQ		D	T	Q	DTQ		Structure	298 K	310 K			298 K	310 K		298 K	310 K		D	T	Q	DTQ
gfn2-17-17-wb97xd	-1178.72	269.199	267.035	0	0	0		-1175.77	-1176.93	-1177.28	-1177.53		-1175.97	-1177.01	-1177.31		-1177.52		0	0	0	0		0	0	0	0.00546908		0	0	0	0.00646908		gfn2-17-17-dlpnoccsdt	0.373154	0.361434	x	2	0.99082	0.989568		-0.579107	-0.621322		0	0	0	0.0181282
gfn2-16-16-wb97xd	-1178.72	269.095	266.93	0.176845	0.0728447	0.0718447		-1175.77	-1176.93	-1177.28	-1177.53		-1175.97	-1177.01	-1177.31		-1177.52		0.184917	0.172075	0.140011	0.0985309		0.0809173	0.0680746	0.0360111	0		0.0799173	0.0670746	0.0350111	0		gfn2-16-16-dlpnoccsdt	0.376612	0.365244	x	1	1	1					0.235988	0.170909	0.0859993	0
gfn2-179-179-wb97xd	-1178.71	269.6	267.446	1.67345	2.07445	2.08445		-1175.77	-1176.93	-1177.27	-1177.53								2.58321	1.89048	1.58846	1.30301		2.98421	2.29148	1.98946	1.70948		2.99421	2.30148	1.99946	1.72048		gfn2-179-179-dlpnoccsdt	0.0210846	0.0224569	x		0.055985	0.0614846
gfn2-73-73-wb97xd	-1178.71	268.726	266.55	1.71094	1.23794	1.22594		-1175.77	-1176.93	-1177.27	-1177.53		-1175.97	-1177.01	-1177.3		-1177.52		1.53598	1.5885	1.6049	1.61766		1.06298	1.1155	1.1319	1.15013		1.05098	1.1035	1.1199	1.13913		gfn2-73-73-dlpnoccsdt	0.0541508	0.0576272	x	3	0.143784	0.157777					1.55237	1.55064	1.59209	1.66722
gfn2-72-72-wb97xd	-1178.71	269.275	267.118	1.7299	1.8059	1.8129		-1175.77	-1176.93	-1177.27	-1177.53								1.66213	1.5657	1.61782	1.70684		1.73813	1.6417	1.69382	1.78831		1.74513	1.6487	1.70082	1.79631		gfn2-72-72-dlpnoccsdt	0.0184602	0.0198594	x		0.0490165	0.0543729
gfn2-92-92-wb97xd	-1178.71	269.003	266.837	1.77684	1.58084	1.57884		-1175.77	-1176.93	-1177.27	-1177.53								1.69102	1.67953	1.71067	1.75537		1.49502	1.48353	1.51467	1.56484		1.49302	1.48153	1.51267	1.56384		gfn2-92-92-dlpnoccsdt	0.0269088	0.0289486	x		0.0714498	0.0792583
gfn2-74-74-wb97xd	-1178.71	269.196	267.035	1.80846	1.80546	1.80846		-1175.77	-1176.93	-1177.27	-1177.53								1.69773	1.74666	1.77313	1.80031		1.69473	1.74366	1.77013	1.80278		1.69773	1.74666	1.77313	1.80678		gfn2-74-74-dlpnoccsdt	0.0180152	0.0195252	x		0.0478351	0.053458
gfn2-70-70-wb97xd	-1178.71	269.565	267.418	1.87361	2.23961	2.25661		-1175.77	-1176.93	-1177.27	-1177.53								1.86795	1.78195	1.84502	1.94711		2.23395	2.14795	2.21102	2.31858		2.25095	2.16495	2.22802	2.33658		gfn2-70-70-dlpnoccsdt	0.00754912	0.008272	x		0.0200448	0.0226479
gfn2-105-105-wb97xd	-1178.71	268.791	266.614	1.90295	1.49495	1.48195		-1175.77	-1176.93	-1177.27	-1177.53		-1175.97	-1177.01	-1177.3		-1177.52		1.51313	1.582	1.58483	1.57603		1.10513	1.174	1.17683	1.17349		1.09213	1.161	1.16383	1.16149		gfn2-105-105-dlpnoccsdt	0.0520584	0.055575	x	4	0.138228	0.152159					2.11498	1.72398	1.59228	1.50228
gfn2-132-132-wb97xd	-1178.71	269.836	267.692	2.04334	2.68034	2.70034		-1175.77	-1176.93	-1177.27	-1177.53								2.45652	2.42885	2.48804	2.57408		3.09352	3.06585	3.12504	3.21654		3.11352	3.08585	3.14504	3.23754		gfn2-132-132-dlpnoccsdt	0.00166063	0.00192008			0.0044094	0.00525698
gfn2-142-142-wb97xd	-1178.71	268.951	266.771	2.47825	2.23025	2.21425		-1175.77	-1176.93	-1177.27	-1177.53								2.25116	2.40541	2.37347	2.30139		2.00316	2.15741	2.12547	2.05886		1.98716	2.14141	2.10947	2.04386		gfn2-142-142-dlpnoccsdt	0.0116976	0.0132949	x		0.0310602	0.0364
gfn2-11-11-wb97xd	-1178.71	268.93	266.759	2.69109	2.42209	2.41509		-1175.77	-1176.93	-1177.27	-1177.53								1.95365	2.36062	2.47232	2.55013		1.68465	2.09162	2.20332	2.2866		1.67765	2.08462	2.19632	2.2806		gfn2-11-11-dlpnoccsdt	0.00796738	0.00905775	x		0.0211554	0.0247992
gfn2-10-10-wb97xd	-1178.71	268.802	266.628	2.73012	2.33312	2.32312		-1175.77	-1176.93	-1177.27	-1177.53								1.92143	2.43592	2.50467	2.50397		1.52443	2.03892	2.10767	2.11244		1.51443	2.02892	2.09767	2.10344		gfn2-10-10-dlpnoccsdt	0.0106871	0.012071	x		0.028377	0.0330491
gfn2-148-148-wb97xd	-1178.71	269.801	267.656	3.28063	3.88263	3.90163		-1175.76	-1176.93	-1177.27	-1177.53								4.00952	3.84222	3.75104	3.65717		4.61152	4.44422	4.35304	4.26464		4.63052	4.46322	4.37204	4.28464		gfn2-148-148-dlpnoccsdt	0.0002836	0.000351685			0.00075303	0.000962878
gfn2-222-222-wb97xd	-1178.71	269.491	267.34	3.30042	3.59242	3.60542		-1175.76	-1176.93	-1177.27	-1177.53								4.26578	3.4426	3.25851	3.15833		4.55778	3.7346	3.55051	3.4558		4.57078	3.7476	3.56351	3.4698		gfn2-222-222-dlpnoccsdt	0.00110932	0.00131768			0.00294554	0.00360768
gfn2-147-147-wb97xd	-1178.71	269.496	267.339	3.4565	3.7535	3.7605		-1175.76	-1176.93	-1177.27	-1177.53								4.44844	4.11334	3.88433	3.63286		4.74544	4.41034	4.18133	3.93533		4.75244	4.41734	4.18833	3.94333		gfn2-147-147-dlpnoccsdt	0.000494168	0.000611562			0.00131214	0.00167439
gfn2-242-242-wb97xd	-1178.71	268.815	266.632	3.556	3.172	3.153		-1175.76	-1176.93	-1177.27	-1177.53								4.16627	3.52166	3.28214	3.07328		3.78227	3.13766	2.89814	2.69475		3.76327	3.11866	2.87914	2.67675		gfn2-242-242-dlpnoccsdt	0.00400318	0.00476566			0.0106295	0.0130479
gfn2-229-229-wb97xd	-1178.71	271.021	268.914	3.88167	5.70367	5.76067		-1175.76	-1176.93	-1177.27	-1177.53								4.25976	4.32676	4.31062	4.27622		6.08176	6.14876	6.13262	6.10369		6.13876	6.20576	6.18962	6.16169		gfn2-229-229-dlpnoccsdt	1.27612e-05	1.67763e-05			3.38841e-05	4.59317e-05
gfn2-245-245-wb97xd	-1178.71	270.107	267.977	3.91456	4.82256	4.85656		-1175.76	-1176.93	-1177.27	-1177.53								4.21162	4.20823	4.23176	4.26457		5.11962	5.11623	5.13976	5.17804		5.15362	5.15023	5.17376	5.21304		gfn2-245-245-dlpnoccsdt	6.07833e-05	7.80825e-05			0.000161395	0.000213782
gfn2-3-3-wb97xd	-1178.71	270.3	268.187	4.03034	5.13134	5.18234		-1175.76	-1176.93	-1177.27	-1177.53								2.7318	3.46113	3.85071	4.24916		3.8328	4.56213	4.95171	5.35563		3.8838	4.61313	5.00271	5.40763		gfn2-3-3-dlpnoccsdt	4.50529e-05	5.69582e-05			0.000119627	0.000155945
gfn2-246-246-wb97xd	-1178.71	270.807	268.695	4.05399	5.66199	5.71399		-1175.76	-1176.93	-1177.27	-1177.53								4.47818	4.48521	4.51638	4.5577		6.08618	6.09321	6.12438	6.17117		6.13818	6.14521	6.17638	6.22417		gfn2-246-246-dlpnoccsdt	1.13885e-05	1.51602e-05			3.02395e-05	4.15071e-05
gfn2-107-107-wb97xd	-1178.71	270.725	268.63	4.23661	5.76261	5.83161		-1175.77	-1176.93	-1177.27	-1177.53								2.50816	3.3896	3.90241	4.44138		4.03416	4.9156	5.42841	5.97285		4.10316	4.9846	5.49741	6.04285		gfn2-107-107-dlpnoccsdt	1.59114e-05	2.03403e-05			4.22488e-05	5.56897e-05
gfn2-68-68-wb97xd	-1178.71	269.017	266.848	4.26204	4.08004	4.07504		-1175.76	-1176.93	-1177.27	-1177.53								3.49424	3.90418	4.04134	4.15344		3.31224	3.72218	3.85934	3.97691		3.30724	3.71718	3.85434	3.97291		gfn2-68-68-dlpnoccsdt	0.000460709	0.000582933			0.0012233	0.00159601
gfn2-42-42-wb97xd	-1178.71	269.202	267.04	4.26462	4.26762	4.26962		-1175.76	-1176.93	-1177.27	-1177.53								3.49391	3.93557	4.05364	4.13379		3.49691	3.93857	4.05664	4.14226		3.49891	3.94057	4.05864	4.14526		gfn2-42-42-dlpnoccsdt	0.000348604	0.00044084			0.000925632	0.00120697
gfn2-111-111-wb97xd	-1178.71	270.242	268.125	4.329	5.372	5.419		-1175.77	-1176.93	-1177.27	-1177.53								2.40354	3.3175	3.70946	4.07718		3.44654	4.3605	4.75246	5.12565		3.49354	4.4075	4.79946	5.17365		gfn2-111-111-dlpnoccsdt	6.6397e-05	8.32303e-05			0.000176301	0.000227876
gfn2-129-129-wb97xd	-1178.71	269.124	266.96	4.33472	4.25972	4.25972		-1175.76	-1176.93	-1177.27	-1177.53								3.83681	4.39106	4.57857	4.73294		3.76181	4.31606	4.50357	4.66341		3.76181	4.31606	4.50357	4.66441		gfn2-129-129-dlpnoccsdt	0.000144767	0.000190018			0.000384395	0.000520249
gfn2-20-20-wb97xd	-1178.71	270.246	268.129	4.35237	5.39937	5.44637		-1175.76	-1176.93	-1177.27	-1177.53								3.33293	3.87868	4.18749	4.5093		4.37993	4.92568	5.23449	5.56177		4.42693	4.97268	5.28149	5.60977		gfn2-20-20-dlpnoccsdt	3.18244e-05	4.10441e-05			8.45021e-05	0.000112375
gfn2-102-102-wb97xd	-1178.71	267.458	265.23	4.49134	2.75034	2.68634		-1175.76	-1176.93	-1177.27	-1177.53								3.39346	3.8305	3.96037	4.0575		1.65246	2.0895	2.21937	2.32197		1.58846	2.0255	2.15537	2.25897		gfn2-102-102-dlpnoccsdt	0.00750603	0.00938092	x		0.0199304	0.025684
gfn2-103-103-wb97xd	-1178.71	267.733	265.522	4.5145	3.0485	3.0015		-1175.76	-1176.93	-1177.27	-1177.53								3.39407	3.91019	4.01467	4.06251		1.92807	2.44419	2.54867	2.60198		1.88107	2.39719	2.50167	2.55598		gfn2-103-103-dlpnoccsdt	0.0046811	0.00579627	x		0.0124295	0.0158696
gfn2-134-134-wb97xd	-1178.71	268.327	266.124	4.95379	4.08179	4.04279		-1175.76	-1176.93	-1177.27	-1177.53								4.00276	4.51112	4.63934	4.72109		3.13076	3.63912	3.76734	3.85456		3.09176	3.60012	3.72834	3.81656		gfn2-134-134-dlpnoccsdt	0.000566277	0.000751087			0.00150361	0.0020564
gfn2-186-186-wb97xd	-1178.71	269.988	267.856	5.00057	5.78957	5.82157		-1175.76	-1176.92	-1177.27	-1177.53								5.71437	5.47957	5.36484	5.25119		6.50337	6.26857	6.15384	6.04566		6.53537	6.30057	6.18584	6.07866		gfn2-186-186-dlpnoccsdt	1.4073e-05	1.91932e-05			3.73674e-05	5.25491e-05
gfn2-184-184-wb97xd	-1178.71	269.901	267.757	5.0475	5.7495	5.7695		-1175.76	-1176.92	-1177.27	-1177.52								5.80936	5.65738	5.5347	5.39492		6.51136	6.35938	6.2367	6.10239		6.53136	6.37938	6.2567	6.12339		gfn2-184-184-dlpnoccsdt	1.27891e-05	1.78508e-05			3.39583e-05	4.88736e-05
gfn2-185-185-wb97xd	-1178.71	270.33	268.206	5.15602	6.28702	6.32702		-1175.76	-1176.92	-1177.27	-1177.52								6.17869	5.7115	5.58622	5.50092		7.30969	6.8425	6.71722	6.63739		7.34969	6.8825	6.75722	6.67839		gfn2-185-185-dlpnoccsdt	5.1884e-06	7.25989e-06			1.37765e-05	1.98768e-05
gfn2-187-187-wb97xd	-1178.71	270.408	268.286	5.17326	6.38226	6.42426		-1175.76	-1176.92	-1177.27	-1177.52								6.17772	5.79921	5.67705	5.5797		7.38672	7.00821	6.88605	6.79416		7.42872	7.05021	6.92805	6.83716		gfn2-187-187-dlpnoccsdt	3.9831e-06	5.61244e-06			1.05761e-05	1.53663e-05
gfn2-208-208-wb97xd	-1178.71	270.256	268.132	5.19602	6.25302	6.29302		-1175.76	-1176.92	-1177.27	-1177.52								6.19665	6.05891	5.99246	5.92693		7.25365	7.11591	7.04946	6.9894		7.29365	7.15591	7.08946	7.0304		gfn2-208-208-dlpnoccsdt	2.86576e-06	4.10308e-06			7.60932e-06	1.12338e-05
gfn2-199-199-wb97xd	-1178.71	268.941	266.76	5.24206	4.98406	4.96706		-1175.76	-1176.92	-1177.27	-1177.53								5.60702	5.51026	5.42734	5.33177		5.34902	5.25226	5.16934	5.07924		5.33202	5.23526	5.15234	5.06324		gfn2-199-199-dlpnoccsdt	7.18021e-05	9.95432e-05			0.000190653	0.000272539
gfn2-225-225-wb97xd	-1178.71	269.418	267.257	5.91386	6.13286	6.13586		-1175.76	-1176.92	-1177.27	-1177.52								6.60365	6.46699	6.23622	5.94581		6.82265	6.68599	6.45522	6.17028		6.82565	6.68899	6.45822	6.17428		gfn2-225-225-dlpnoccsdt	1.14057e-05	1.64373e-05			3.0285e-05	4.50036e-05
gfn2-153-153-wb97xd	-1178.71	269.885	267.742	5.94484	6.63084	6.65184		-1175.76	-1176.92	-1177.27	-1177.52								6.01218	6.17461	6.0978	5.96287		6.69818	6.86061	6.7838	6.65434		6.71918	6.88161	6.8048	6.67634		gfn2-153-153-dlpnoccsdt	5.04223e-06	7.28409e-06			1.33884e-05	1.99431e-05
gfn2-151-151-wb97xd	-1178.71	269.337	267.181	5.96853	6.10653	6.11453		-1175.76	-1176.92	-1177.27	-1177.52								5.86302	6.13303	6.09689	5.99777		6.00102	6.27103	6.23489	6.14124		6.00902	6.27903	6.24289	6.15024		gfn2-151-151-dlpnoccsdt	1.19781e-05	1.70905e-05			3.1805e-05	4.6792e-05
gfn2-150-150-wb97xd	-1178.71	269.625	267.478	5.97458	6.40058	6.41758		-1175.76	-1176.92	-1177.27	-1177.52								5.90928	6.07384	6.02282	5.92276		6.33528	6.49984	6.44882	6.35423		6.35228	6.51684	6.46582	6.37223		gfn2-150-150-dlpnoccsdt	8.36385e-06	1.19254e-05			2.22082e-05	3.26504e-05
gfn2-29-29-wb97xd	-1178.71	271.147	269.065	6.18977	8.13777	8.21977		-1175.76	-1176.92	-1177.27	-1177.52								5.12276	5.81645	6.3536	6.96042		7.07076	7.76445	8.3016	8.91389		7.15276	7.84645	8.3836	8.99689		gfn2-29-29-dlpnoccsdt	1.11648e-07	1.6931e-07			2.96453e-07	4.63553e-07
gfn2-30-30-wb97xd	-1178.71	270.273	268.165	6.74083	7.81483	7.87083		-1175.76	-1176.92	-1177.27	-1177.52								5.44321	6.21341	6.76088	7.36771		6.51721	7.28741	7.83488	8.44718		6.57321	7.34341	7.89088	8.50418		gfn2-30-30-dlpnoccsdt	2.45269e-07	3.76319e-07			6.51252e-07	1.03032e-06
gfn2-6-6-wb97xd	-1178.71	269.292	267.145	7.16168	7.25468	7.27168		-1175.76	-1176.92	-1177.27	-1177.52								5.03276	6.41287	6.94799	7.42565		5.12576	6.50587	7.04099	7.52412		5.14276	6.52287	7.05799	7.54212		gfn2-6-6-dlpnoccsdt	1.16317e-06	1.79002e-06			3.08851e-06	4.90088e-06
gfn2-5-5-wb97xd	-1178.71	269.718	267.583	7.32411	7.84311	7.87211		-1175.76	-1176.92	-1177.27	-1177.52								5.35942	6.47383	7.11623	7.78952		5.87842	6.99283	7.63523	8.31398		5.90742	7.02183	7.66423	8.34398		gfn2-5-5-dlpnoccsdt	3.07035e-07	4.87905e-07			8.15256e-07	1.33583e-06
gfn2-144-144-wb97xd	-1178.71	271.401	269.322	7.439	9.641	9.726		-1175.76	-1176.92	-1177.26	-1177.52								7.07335	7.41071	7.69845	8.02981		9.27535	9.61271	9.90045	10.2373		9.36035	9.69771	9.98545	10.3233		gfn2-144-144-dlpnoccsdt	1.1986e-08	1.97193e-08			3.18258e-08	5.39895e-08
gfn2-183-183-wb97xd	-1178.71	269.446	267.292	7.49383	7.74083	7.75083		-1175.76	-1176.92	-1177.26	-1177.52								7.55791	7.66227	7.56387	7.41009		7.80491	7.90927	7.81087	7.66256		7.81491	7.91927	7.82087	7.67356		gfn2-183-183-dlpnoccsdt	9.20986e-07	1.4465e-06			2.44545e-06	3.96036e-06
gfn2-212-212-wb97xd	-1178.71	270.364	268.241	7.51127	8.67627	8.71727		-1175.76	-1176.92	-1177.26	-1177.52								7.95819	8.17007	8.18833	8.17429		9.12319	9.33507	9.35333	9.34476		9.16419	9.37607	9.39433	9.38676		gfn2-212-212-dlpnoccsdt	5.39893e-08	8.99941e-08			1.43356e-07	2.46394e-07
gfn2-172-172-wb97xd	-1178.71	269.161	267	7.52113	7.48313	7.48613		-1175.76	-1176.92	-1177.26	-1177.52								7.63317	7.73219	7.7257	7.6986		7.59517	7.69419	7.6877	7.66606		7.59817	7.69719	7.6907	7.67006		gfn2-172-172-dlpnoccsdt	9.15565e-07	1.45473e-06			2.43106e-06	3.98289e-06
gfn2-214-214-wb97xd	-1178.71	270.399	268.279	7.57186	8.77186	8.81586		-1175.76	-1176.92	-1177.26	-1177.52								7.90485	8.15305	8.19752	8.21262		9.10485	9.35305	9.39752	9.41809		9.14885	9.39705	9.44152	9.46309		gfn2-214-214-dlpnoccsdt	4.7709e-08	7.95192e-08			1.2668e-07	2.17715e-07
gfn2-52-52-wb97xd	-1178.71	269.189	267.029	7.64217	7.63217	7.63617		-1175.76	-1176.92	-1177.27	-1177.52								5.65372	6.6252	7.06759	7.49368		5.64372	6.6152	7.05759	7.48915		5.64772	6.6192	7.06159	7.49415		gfn2-52-52-dlpnoccsdt	1.23382e-06	1.93475e-06			3.27609e-06	5.29715e-06
gfn2-200-200-wb97xd	-1178.7	268.372	266.183	7.74807	6.92107	6.89607		-1175.76	-1176.92	-1177.26	-1177.52								7.37046	7.61638	7.61707	7.57273		6.54346	6.78938	6.79007	6.7512		6.51846	6.76438	6.76507	6.7272		gfn2-200-200-dlpnoccsdt	4.28237e-06	6.70759e-06			1.13708e-05	1.83647e-05
gfn2-100-100-wb97xd	-1178.7	270.502	268.39	7.76699	9.06999	9.12199		-1175.76	-1176.92	-1177.26	-1177.52								6.58324	7.49435	7.8638	8.20127		7.88624	8.79735	9.1668	9.50974		7.93824	8.84935	9.2188	9.56274		gfn2-100-100-dlpnoccsdt	4.08776e-08	6.76584e-08			1.0854e-07	1.85242e-07
gfn2-40-40-wb97xd	-1178.7	268.568	266.387	7.85862	7.22762	7.21062		-1175.76	-1176.92	-1177.27	-1177.52								5.96774	6.94241	7.30255	7.61559		5.33674	6.31141	6.67155	6.99006		5.31974	6.29441	6.65455	6.97406		gfn2-40-40-dlpnoccsdt	2.8626e-06	4.4955e-06			7.60094e-06	1.23082e-05
gfn2-99-99-wb97xd	-1178.7	270.128	268.002	8.00635	8.93535	8.97335
gfn2-76-76-wb97xd	-1178.7	268.907	266.736	8.06609	7.77409	7.76709
gfn2-239-239-wb97xd	-1178.7	269.421	267.258	8.07745	8.29945	8.30045
gfn2-231-231-wb97xd	-1178.7	269.476	267.32	8.18963	8.46663	8.47463
gfn2-157-157-wb97xd	-1178.7	271.051	268.96	8.2422	10.0942	10.1672
gfn2-156-156-wb97xd	-1178.7	268.865	266.693	8.2603	7.9263	7.9183
gfn2-209-209-wb97xd	-1178.7	270.407	268.294	8.28017	9.48817	9.53917
gfn2-204-204-wb97xd	-1178.7	270.632	268.53	8.28488	9.71788	9.77988
gfn2-211-211-wb97xd	-1178.7	268.781	266.606	8.33073	7.91273	7.90173
gfn2-123-123-wb97xd	-1178.7	269.382	267.222	8.38465	8.56765	8.57165
gfn2-206-206-wb97xd	-1178.7	268.381	266.188	8.44379	7.62579	7.59679
gfn2-138-138-wb97xd	-1178.7	269.981	267.847	8.45135	9.23335	9.26335
gfn2-114-114-wb97xd	-1178.7	268.863	266.688	8.58233	8.24633	8.23533
gfn2-118-118-wb97xd	-1178.7	269.778	267.641	8.67236	9.25136	9.27836
gfn2-232-232-wb97xd	-1178.7	269.593	267.439	8.97269	9.36669	9.37669
gfn2-226-226-wb97xd	-1178.7	268.842	266.658	9.05022	8.69322	8.67322
gfn2-158-158-wb97xd	-1178.7	272.304	270.262	9.64896	12.754	12.876
gfn2-173-173-wb97xd	-1178.7	268.606	266.412	10.5009	9.90793	9.87793
gfn2-191-191-wb97xd	-1178.7	268.527	266.332	10.5324	9.86035	9.82935
gfn2-155-155-wb97xd	-1178.7	269.797	267.664	10.6032	11.2012	11.2322
gfn2-196-196-wb97xd	-1178.7	269.176	267.013	10.9962	10.9732	10.9742
gfn2-210-210-wb97xd	-1178.7	269.338	267.187	11.0084	11.1474	11.1604
gfn2-201-201-wb97xd	-1178.7	269.833	267.694	11.3839	12.0179	12.0429
gfn2-235-235-wb97xd	-1178.7	269.457	267.304	11.6656	11.9236	11.9346
gfn2-238-238-wb97xd	-1178.7	271.003	268.906	11.7137	13.5177	13.5847
gfn2-237-237-wb97xd	-1178.7	270.633	268.52	11.9751	13.4091	13.4601
[truncated: 18 more columns]

## Sheet: 18
Fentanyl Derivatives 12-24																				1H= 4.359 744 722 2071(85) x 10-18 J						E234 = (1/1320)(243ED-2048ET+3125EQ)
																				Hartree	4.36e-18			Hartree to kcal/mol		E34 = -(1/369)*(256ET-625EQ)
Fentanyl Derivative #18																				Nav	6.02e+23	628		627.51		E23 = -(1/175)*(81ED-256ET)												RT	0.593019	0.616887
/home/kmcknight/fentanyl/18_Fentanyl/QM/wb97xd-ultrafine/								/home/kmcknight/fentanyl/18_Fentanyl/QM/wb97xd-ultrafine/dlpno																			DLPNO-CCSD(T)/CBS//wb97xd/6-31++G**											Sum	3.0033	3.13709
	wB97X-D							DLPNO-CCSD(T)//wB97X-D					DLPNO-CCSD(T)/haug-cc-pVnZ//wB97X-D						DLPNO-CCSD(T)/cc-pVNZ//wB97X-D ∆Eel					∆G (298.15 K)					∆G (310.15 K)					Boltzmann Populations					e-(∆G/RT)			Stabilization G			DLPNO-CCSD(T)/haug-cc-pVnZ//wB97X-D ∆Eel
Structure	Electronic Energy	G (298.15)	G (310.15)	∆Eel (kcal/mol)	∆G 298.15 (kcal/mol)	∆G (310.15)		cc-pVDZ	cc-pVTZ	cc-pVQZ	DTQ		haug-cc-pVDZ	haug-cc-pVTZ	haug-cc-pVQZ	haug-cc-pV5Z	HA DTQ		D	T	Q	DTQ		D	T	Q	DTQ		D	T	Q	DTQ		Structure	298 K	310 K			298 K	310 K		298 K	310 K		D	T	Q	DTQ
gfn2-10-10-wb97xd	-1539.08	268.158	265.973	0	0.00970623	0.0177062		-1535.8	-1536.94	-1537.27	-1537.52		-1535.99	-1537.01	-1537.3		-1537.51		0	0	0	0		0	0	0	0		0	0	0	0		10	0.332967	0.318767	x	1	1	1		-0.652151	-0.705284		0	0	0	0
gfn2-8-8-wb97xd	-1539.08	268.056	265.863	0.13408	0.0417862	0.0417862		-1535.8	-1536.94	-1537.27	-1537.52		-1535.99	-1537.01	-1537.3		-1537.51		0.359692	0.224798	0.252129	0.314334		0.257692	0.122798	0.150129	0.212334		0.249692	0.114798	0.142129	0.204334		8	0.232755	0.228886	x	2	0.699034	0.718037					0.0931661	0.280933	0.210011	0.0784646
gfn2-9-9-wb97xd	-1539.08	267.967	265.774	0.181294	0	0		-1535.8	-1536.94	-1537.27	-1537.52		-1535.99	-1537.01	-1537.3		-1537.51		0.291594	0.20766	0.292307	0.423506		0.100594	0.0166601	0.101307	0.232506		0.0925937	0.00866009	0.0933069	0.224506		9	0.224971	0.221523	x	3	0.675655	0.694937					0.160506	0.146428	0.24059	0.37194
gfn2-174-174-wb97xd	-1539.08	268.776	266.608	1.55169	2.17939	2.20439		-1535.79	-1536.93	-1537.27	-1537.52								2.6479	1.86602	1.64053	1.47613		3.2659	2.48402	2.25853	2.09413		3.2829	2.50102	2.27553	2.11113		174	0.00974478	0.0104043	x		0.0292666	0.0326393
gfn2-184-184-wb97xd	-1539.08	268.229	266.042	1.59154	1.67225	1.67825		-1535.79	-1536.93	-1537.27	-1537.52								2.66143	1.84266	1.6401	1.51385		2.73243	1.91366	1.7111	1.58485		2.73043	1.91166	1.7091	1.58285		184	0.023001	0.0244982	x		0.0690791	0.0768531
gfn2-74-74-wb97xd	-1539.08	267.729	265.531	1.6683	1.24901	1.24401		-1535.79	-1536.93	-1537.27	-1537.52								1.82162	1.67727	1.77123	1.92628		1.39262	1.24827	1.34223	1.49728		1.37962	1.23527	1.32923	1.48428		74	0.0266608	0.0287424	x		0.0800705	0.0901675
gfn2-49-49-wb97xd	-1539.08	268.308	266.129	1.67162	1.83133	1.84533		-1535.79	-1536.93	-1537.27	-1537.52								1.77167	1.65564	1.717	1.82226		1.92167	1.80564	1.867	1.97226		1.92767	1.81164	1.873	1.97826		49	0.0119682	0.012905	x		0.035944	0.0404843
gfn2-40-40-wb97xd	-1539.08	267.965	265.775	1.76423	1.58094	1.58394		-1535.79	-1536.93	-1537.27	-1537.52								1.923	1.78514	1.91945	2.12849		1.73	1.59214	1.72645	1.93549		1.725	1.58714	1.72145	1.93049		40	0.0127336	0.013944	x		0.038243	0.0437436
gfn2-39-39-wb97xd	-1539.08	268.331	266.154	1.79555	1.97826	1.99426		-1535.79	-1536.93	-1537.27	-1537.52								2.04152	1.74568	1.9193	2.21118		2.21452	1.91868	2.0923	2.38418		2.22252	1.92668	2.1003	2.39218		39	0.00597532	0.00659717	x		0.0179457	0.0206959
gfn2-117-117-wb97xd	-1539.08	268.701	266.537	1.88454	2.43725	2.46625		-1535.79	-1536.93	-1537.27	-1537.52								2.41495	2.33086	2.40784	2.52857		2.95795	2.87386	2.95084	3.07157		2.97895	2.89486	2.97184	3.09257		117	0.00187477	0.00211968			0.00563051	0.00664962
gfn2-96-96-wb97xd	-1539.08	267.438	265.225	1.93183	1.22153	1.20153		-1535.79	-1536.93	-1537.27	-1537.52		-1535.98	-1537.01	-1537.3		-1537.51		1.78137	1.6877	1.70377	1.74299		1.06137	0.967698	0.983771	1.02299		1.03337	0.939698	0.955771	0.994993		96	0.0593221	0.0635313	x	4	0.178162	0.199304					1.93044	1.76957	1.63791	1.4875
gfn2-118-118-wb97xd	-1539.08	269.053	266.898	2.07039	2.97509	3.01309		-1535.79	-1536.93	-1537.27	-1537.52								2.62676	2.49395	2.5855	2.73514		3.52176	3.38895	3.4805	3.63014		3.55176	3.41895	3.5105	3.66014		118	0.000730941	0.000844685			0.00219524	0.00264985
gfn2-15-15-wb97xd	-1539.08	267.377	265.168	2.65294	1.88165	1.86565		-1535.79	-1536.93	-1537.27	-1537.52								2.11375	2.44976	2.56414	2.65868		1.33275	1.66876	1.78314	1.87768		1.30875	1.64476	1.75914	1.85368		15	0.0140375	0.0157929	x		0.0421588	0.0495437
gfn2-14-14-wb97xd	-1539.08	267.498	265.291	2.66354	2.01325	1.99925		-1535.79	-1536.93	-1537.27	-1537.52								2.05145	2.42509	2.56149	2.67923		1.39145	1.76509	1.90149	2.01923		1.36945	1.74309	1.87949	1.99723		14	0.0110567	0.0125141	x		0.0332065	0.0392579
gfn2-247-247-wb97xd	-1539.08	269.763	267.645	2.79342	4.40812	4.48312		-1535.79	-1536.93	-1537.27	-1537.52								4.10469	3.78706	3.73269	3.71683		5.70969	5.39206	5.33769	5.32183		5.77669	5.45906	5.40469	5.38883		247	4.21685e-05	5.12491e-05			0.000126645	0.000160773
gfn2-246-246-wb97xd	-1539.08	269.098	266.95	2.79526	3.74497	3.78997		-1535.79	-1536.93	-1537.27	-1537.52								4.07215	3.7749	3.78223	3.84697		5.01215	4.7149	4.72223	4.78697		5.04915	4.7519	4.75923	4.82397		246	0.000103918	0.000128042			0.000312096	0.000401679
gfn2-254-254-wb97xd	-1539.08	269.656	267.53	3.12571	4.63342	4.70042		-1535.79	-1536.93	-1537.27	-1537.52								4.61174	4.0876	4.17156	4.38286		6.10974	5.5856	5.66956	5.88086		6.16874	5.6446	5.72856	5.93986		254	1.64278e-05	2.09773e-05			4.93376e-05	6.58077e-05
gfn2-230-230-wb97xd	-1539.08	268.88	266.718	3.14783	3.87953	3.91053		-1535.79	-1536.93	-1537.27	-1537.52								4.27269	3.3353	3.17347	3.12475		4.99469	4.0573	3.89547	3.84675		5.01769	4.0803	3.91847	3.86975		230	0.000507284	0.000601353			0.00152353	0.0018865
gfn2-140-140-wb97xd	-1539.08	268.479	266.305	3.25542	3.58613	3.60513		-1535.79	-1536.93	-1537.27	-1537.52								4.1506	3.80048	3.80009	3.86402		4.4716	4.12148	4.12109	4.18502		4.4826	4.13248	4.13209	4.19602		140	0.000286763	0.000354352			0.000861237	0.00111163
gfn2-236-236-wb97xd	-1539.08	268.597	266.424	3.27682	3.72552	3.74552		-1535.79	-1536.93	-1537.27	-1537.52								4.42178	3.56083	3.32963	3.17198		4.86078	3.99983	3.76863	3.61098		4.87278	4.01183	3.78063	3.62298		236	0.000754945	0.000897133			0.00226733	0.00281439
gfn2-256-256-wb97xd	-1539.08	267.263	265.036	3.5267	2.6414	2.6074		-1535.79	-1536.93	-1537.27	-1537.52								4.42123	3.66373	3.44462	3.28444		3.52623	2.76873	2.54962	2.38944		3.48423	2.72673	2.50762	2.34744		256	0.0059225	0.00709334	x		0.0177871	0.0222525
gfn2-258-258-wb97xd	-1539.08	267.662	265.447	3.53305	3.04675	3.02475		-1535.79	-1536.93	-1537.27	-1537.52								4.34788	3.60084	3.37649	3.20723		3.85188	3.10484	2.88049	2.71123		3.82188	3.07484	2.85049	2.68123		258	0.00344227	0.00412914			0.0103382	0.0129535
gfn2-259-259-wb97xd	-1539.08	266.981	264.751	3.67219	2.5049	2.4679		-1535.79	-1536.93	-1537.27	-1537.52								4.32094	3.59033	3.38196	3.23154		3.14394	2.41333	2.20496	2.05454		3.09894	2.36833	2.15996	2.00954		259	0.0104177	0.012267	x		0.0312875	0.0384828
gfn2-200-200-wb97xd	-1539.08	269.458	267.315	3.84889	5.15859	5.20859		-1535.79	-1536.93	-1537.27	-1537.52								4.4392	4.39542	4.41642	4.45319		5.7392	5.69542	5.71642	5.75319		5.7812	5.73742	5.75842	5.79519		200	2.03741e-05	2.65216e-05			6.11896e-05	8.32007e-05
gfn2-58-58-wb97xd	-1539.08	267.865	265.674	4.21853	3.93523	3.93723		-1535.79	-1536.93	-1537.27	-1537.52								3.91998	4.07139	4.18006	4.30078		3.62698	3.77839	3.88706	4.00778		3.62098	3.77239	3.88106	4.00178		58	0.000386655	0.00048549			0.00116124	0.00152303
gfn2-97-97-wb97xd	-1539.08	269.235	267.101	4.22271	5.30941	5.36841		-1535.79	-1536.93	-1537.27	-1537.52								2.74452	3.47369	3.99287	4.56858		3.82152	4.55069	5.06987	5.64558		3.87252	4.60169	5.12087	5.69658		97	2.44281e-05	3.1119e-05			7.3365e-05	9.76231e-05
gfn2-90-90-wb97xd	-1539.08	267.7	265.505	4.2456	3.7973	3.7953		-1535.79	-1536.93	-1537.27	-1537.52								3.96027	4.14582	4.20851	4.26008		3.50227	3.68782	3.75051	3.80208		3.49227	3.67782	3.74051	3.79208		90	0.000546973	0.000682042			0.00164273	0.00213963
gfn2-125-125-wb97xd	-1539.08	267.913	265.72	4.29848	4.06318	4.06318		-1535.79	-1536.93	-1537.27	-1537.52								4.18768	4.53046	4.71652	4.90783		3.94268	4.28546	4.47152	4.66283		3.93468	4.27746	4.46352	4.65483		125	0.000128115	0.000168433			0.000384768	0.000528388
gfn2-106-106-wb97xd	-1539.08	269.452	267.322	4.31172	5.61543	5.67843		-1535.79	-1536.93	-1537.27	-1537.52								2.65267	3.36192	3.88164	4.46177		3.94667	4.65592	5.17564	5.75577		4.00167	4.71092	5.23064	5.81077		106	2.02858e-05	2.58604e-05			6.09245e-05	8.11264e-05
gfn2-76-76-wb97xd	-1539.08	266.612	264.377	4.31242	2.77613	2.73413		-1535.79	-1536.93	-1537.27	-1537.52								3.90672	4.17337	4.30203	4.42888		2.36072	2.62737	2.75603	2.88288		2.31072	2.57737	2.70603	2.83288		76	0.00257713	0.00322921			0.00773991	0.0101303
gfn2-124-124-wb97xd	-1539.08	268.068	265.882	4.32726	4.24697	4.25397		-1535.79	-1536.93	-1537.27	-1537.52								4.20516	4.57858	4.79421	5.02032		4.11516	4.48858	4.70421	4.93032		4.11416	4.48758	4.70321	4.92932		124	8.16028e-05	0.00010794			0.000245078	0.000338618
gfn2-17-17-wb97xd	-1539.08	269.489	267.36	4.33268	5.67339	5.73739		-1535.79	-1536.93	-1537.27	-1537.52								3.55955	3.9056	4.30154	4.77925		4.89055	5.2366	5.63254	6.11025		4.94655	5.2926	5.68854	6.16625		17	1.1158e-05	1.45335e-05			3.35109e-05	4.55928e-05
gfn2-107-107-wb97xd	-1539.08	266.756	264.522	4.41415	3.02185	2.98085		-1535.79	-1536.93	-1537.27	-1537.52								3.55312	3.86376	4.017	4.16937		2.15112	2.46176	2.615	2.76737		2.10212	2.41276	2.566	2.71837		107	0.00313137	0.00388791			0.00940445	0.0121967
gfn2-100-100-wb97xd	-1539.08	266.614	264.374	4.51263	2.97834	2.93134		-1535.79	-1536.93	-1537.27	-1537.52								3.61241	3.89278	4.05186	4.21776		2.06841	2.34878	2.50786	2.67376		2.01341	2.29378	2.45286	2.61876		100	0.00366677	0.00456918			0.0110124	0.0143339
gfn2-160-160-wb97xd	-1539.08	268.351	266.172	4.96343	5.16614	5.18014		-1535.79	-1536.93	-1537.26	-1537.51								5.89188	5.58021	5.52124	5.49797		6.08488	5.77321	5.71424	5.69097		6.09088	5.77921	5.72024	5.69697		160	2.26279e-05	3.10991e-05			6.79586e-05	9.75606e-05
gfn2-157-157-wb97xd	-1539.07	268.54	266.37	5.06144	5.45315	5.47615		-1535.79	-1536.93	-1537.26	-1537.51								5.88345	5.65702	5.61902	5.60874		6.26545	6.03902	6.00102	5.99074		6.28045	6.05402	6.01602	6.00574		157	1.36493e-05	1.88526e-05			4.09929e-05	5.91422e-05
gfn2-154-154-wb97xd	-1539.07	269.063	266.911	5.17768	6.09238	6.13338		-1535.79	-1536.93	-1537.26	-1537.51								6.38385	5.85391	5.75082	5.7074		7.28885	6.75891	6.65582	6.6124		7.32185	6.79191	6.68882	6.6454		154	4.78455e-06	6.68412e-06			1.43694e-05	2.09687e-05
gfn2-193-193-wb97xd	-1539.07	268.044	265.847	5.24754	5.14324	5.13924		-1535.79	-1536.93	-1537.26	-1537.51								5.88238	5.65412	5.55674	5.4656		5.76838	5.54012	5.44274	5.3516		5.75638	5.52812	5.43074	5.3396		193	4.01036e-05	5.55062e-05			0.000120443	0.000174128
gfn2-145-145-wb97xd	-1539.07	268.476	266.302	5.89203	6.21974	6.23874		-1535.79	-1536.93	-1537.26	-1537.51								6.1731	6.20273	6.18015	6.14382		6.4911	6.52073	6.49815	6.46182		6.5021	6.53173	6.50915	6.47282		145	6.16762e-06	8.84183e-06			1.85232e-05	2.77376e-05
gfn2-205-205-wb97xd	-1539.07	268.007	265.809	5.90272	5.76143	5.75643		-1535.79	-1536.93	-1537.26	-1537.51								6.86449	6.5204	6.29062	6.03975		6.71349	6.3694	6.13962	5.88875		6.70049	6.3564	6.12662	5.87575		205	1.62109e-05	2.3275e-05			4.86863e-05	7.30158e-05
gfn2-29-29-wb97xd	-1539.07	269.59	267.463	6.18605	7.62776	7.69376		-1535.79	-1536.93	-1537.26	-1537.51								5.294	5.87778	6.40946	7.02902		6.726	7.30978	7.84146	8.46102		6.784	7.36778	7.89946	8.51902		29	2.11844e-07	3.20626e-07			6.36231e-07	1.00583e-06
gfn2-26-26-wb97xd	-1539.07	269.277	267.143	6.68213	7.81084	7.86984		-1535.79	-1536.93	-1537.26	-1537.51								5.58855	6.25198	6.82391	7.48384		6.70755	7.37098	7.94291	8.60284		6.75855	7.42198	7.99391	8.65384		26	1.66782e-07	2.5768e-07			5.00898e-07	8.08366e-07
gfn2-5-5-wb97xd	-1539.07	268.287	266.116	7.12796	7.26666	7.28866		-1535.79	-1536.93	-1537.26	-1537.51								5.2748	6.48404	7.02526	7.54273		5.4038	6.61304	7.15426	7.67173		5.4178	6.62704	7.16826	7.68573		5	8.0176e-07	1.23777e-06			2.40793e-06	3.883e-06
gfn2-137-137-wb97xd	-1539.07	270.062	267.949	7.39397	9.30768	9.38768		-1535.79	-1536.92	-1537.26	-1537.51								7.26401	7.40296	7.77343	8.25444		9.16801	9.30696	9.67743	10.1584		9.24001	9.37896	9.74943	10.2304		137	1.21037e-08	2.00051e-08			3.6351e-08	6.27579e-08
gfn2-166-166-wb97xd	-1539.07	268.673	266.51	7.43418	7.95889	7.98889		-1535.78	-1536.92	-1537.26	-1537.51								8.05207	7.8894	7.84364	7.811		8.56707	8.4044	8.35864	8.326		8.58907	8.4264	8.38064	8.348		166	2.66007e-07	4.23054e-07			7.98901e-07	1.32716e-06
gfn2-208-208-wb97xd	-1539.07	269.702	267.568	7.45673	9.01043	9.06943		-1535.78	-1536.92	-1537.26	-1537.51								8.17914	8.28433	8.36393	8.45341		9.72314	9.82833	9.90793	9.99741		9.77414	9.87933	9.95893	10.0484		208	1.588e-08	2.68717e-08			4.76924e-08	8.42991e-08
gfn2-185-185-wb97xd	-1539.07	268.5	266.331	7.46814	7.81985	7.84385		-1535.78	-1536.92	-1537.26	-1537.51								7.93215	7.85687	7.85708	7.87122		8.27415	8.19887	8.19908	8.21322		8.29015	8.21487	8.21508	8.22922		185	3.2173e-07	5.12888e-07			9.66254e-07	1.60898e-06
gfn2-168-168-wb97xd	-1539.07	268.323	266.148	7.47594	7.65065	7.66865		-1535.79	-1536.92	-1537.26	-1537.51								7.74674	7.72663	7.76108	7.81189		7.91174	7.89163	7.92608	7.97689		7.92174	7.90163	7.93608	7.98689		168	4.79255e-07	7.59669e-07			1.43935e-06	2.38315e-06
gfn2-207-207-wb97xd	-1539.07	268.857	266.693	7.49679	8.20549	8.23449		-1535.78	-1536.92	-1537.26	-1537.51								8.19113	8.26936	8.29209	8.30877		8.89013	8.96836	8.99109	9.00777		8.91113	8.98936	9.01209	9.02877		207	8.42565e-08	1.40323e-07			2.53048e-07	4.40205e-07
gfn2-158-158-wb97xd	-1539.07	267.694	265.493	7.6168	7.16251	7.15451		-1535.79	-1536.93	-1537.26	-1537.51								5.93459	6.76274	7.19613	7.63632		5.47059	6.29874	6.73213	7.17232		5.45459	6.28274	6.71613	7.15632		158	1.86119e-06	2.91982e-06			5.58972e-06	9.15973e-06
gfn2-198-198-wb97xd	-1539.07	267.273	265.056	7.71246	6.83716	6.81316		-1535.79	-1536.92	-1537.26	-1537.51								7.57677	7.75199	7.61563	7.39691		6.69177	6.86699	6.73063	6.51191		6.65977	6.83499	6.69863	6.47991		198	5.6681e-06	8.74086e-06			1.7023e-05	2.74209e-05
gfn2-248-248-wb97xd	-1539.07	267.824	265.626	8.01887	7.69458	7.68958
gfn2-44-44-wb97xd	-1539.07	267.589	265.387	8.0712	7.5119	7.5029
gfn2-260-260-wb97xd	-1539.07	267.948	265.752	8.14235	7.94206	7.93906
gfn2-216-216-wb97xd	-1539.07	267.481	265.268	8.15043	7.48314	7.46314
gfn2-148-148-wb97xd	-1539.07	269.717	267.593	8.21128	9.77998	9.84898
gfn2-206-206-wb97xd	-1539.07	269.362	267.226	8.22792	9.44162	9.49862
gfn2-38-38-wb97xd	-1539.07	267.26	265.049	8.26584	7.37754	7.35954
gfn2-217-217-wb97xd	-1539.07	267.499	265.286	8.29056	7.64126	7.62126
gfn2-209-209-wb97xd	-1539.07	267.67	265.466	8.36407	7.88577	7.87477
gfn2-116-116-wb97xd	-1539.07	268.922	266.767	8.4253	9.19901	9.23701
gfn2-110-110-wb97xd	-1539.07	267.317	265.102	8.57527	7.74397	7.72197
gfn2-120-120-wb97xd	-1539.07	268.836	266.68	8.61351	9.30122	9.33822
gfn2-237-237-wb97xd	-1539.07	267.703	265.493	9.03993	8.59464	8.57764
gfn2-149-149-wb97xd	-1539.07	270.508	268.418	9.6118	11.9715	12.0745
gfn2-164-164-wb97xd	-1539.07	267.283	265.055	10.4996	9.6343	9.5993
gfn2-163-163-wb97xd	-1539.07	267.7	265.487	10.5175	10.0692	10.0492
gfn2-147-147-wb97xd	-1539.07	268.12	265.944	10.5595	10.5312	10.5482
gfn2-204-204-wb97xd	-1539.07	268.137	265.952	10.9318	10.9205	10.9285
gfn2-194-194-wb97xd	-1539.06	268.478	266.306	11.3574	11.6871	11.7081
gfn2-226-226-wb97xd	-1539.06	268.208	266.029	11.6126	11.6723	11.6863
[truncated: 18 more columns]

## Sheet: 19
Fentanyl Derivatives 12-24																				1H= 4.359 744 722 2071(85) x 10-18 J						E234 = (1/1320)(243ED-2048ET+3125EQ)
																				Hartree	4.36e-18			Hartree to kcal/mol		E34 = -(1/369)*(256ET-625EQ)
Fentanyl Derivative #19																				Nav	6.02e+23	628		627.51		E23 = -(1/175)*(81ED-256ET)												RT	0.593019	0.616887
/home/kmcknight/fentanyl/19_Fentanyl/QM/wb97xd-ultrafine/								/home/kmcknight/fentanyl/19_Fentanyl/QM/wb97xd-ultrafine/dlpno																			DLPNO-CCSD(T)/CBS//wb97xd/6-31++G**											Sum	3.4136	3.44089
	wB97X-D							DLPNO-CCSD(T)//wB97X-D					DLPNO-CCSD(T)/haug-cc-pVnZ//wB97X-D						DLPNO-CCSD(T)/cc-pVNZ//wB97X-D ∆Eel					∆G (298.15 K)					∆G (310.15 K)					Boltzmann Populations					e-(∆G/RT)			Stabilization G			DLPNO-CCSD(T)/haug-cc-pVnZ//wB97X-D ∆Eel
Structure	Electronic Energy	G (298.15)	G (310.15)	∆Eel (kcal/mol)	∆G 298.15 (kcal/mol)	∆G (310.15)		cc-pVDZ	cc-pVTZ	cc-pVQZ	DTQ		haug-cc-pVDZ	haug-cc-pVTZ	haug-cc-pVQZ	haug-cc-pV5Z	HA DTQ		D	T	Q	DTQ		D	T	Q	DTQ		D	T	Q	DTQ		Structure	298 K	310 K			298 K	310 K		298 K	310 K		D	T	Q	DTQ
gfn2-7-7-wb97xd	-1118.8	291.999	289.852	0	0.193788	0.227788		-1115.93	-1117.04	-1117.36	-1117.6		-1116.11	-1117.1	-1117.39		-1117.59		0	0.143935	0	0		0	0	0	0.0932424		0	0	0	0.127242		gfn2-7-7-wb97xd	0.250324	0.236456	x	2	0.854505	0.813617		-0.728089	-0.762305		0	0	0	0.0533574
gfn2-8-8-wb97xd	-1118.8	292.499	290.366	0.0574234	0.751211	0.799211		-1115.93	-1117.04	-1117.36	-1117.6		-1116.11	-1117.1	-1117.39		-1117.59		0.0116742	0	0.0266923	0.288659		0.511674	0.356065	0.526692	0.881902		0.525674	0.370065	0.540692	0.929902		gfn2-8-8-wb97xd		0.064368	x	6	0.226018	0.221483					0.00627525	0.0482127	0.00857051	0
gfn2-11-11-wb97xd	-1118.8	292.207	290.061	0.198017	0.599805	0.634805		-1115.93	-1117.03	-1117.36	-1117.6		-1116.11	-1117.1	-1117.39		-1117.59		0.469096	0.478007	0.246173	0.150834		0.677096	0.542072	0.454173	0.452077		0.678096	0.543072	0.455173	0.487077		gfn2-11-11-wb97xd		0.131954	x	3	0.466577	0.454039					0.473132	0.424125	0.288075	0.164415
gfn2-115-115-wb97xd	-1118.8	291.299	289.118	0.506212	0	0		-1115.93	-1117.03	-1117.36	-1117.6		-1116.11	-1117.1	-1117.39		-1117.59		2.06412	1.22791	0.806185	0.606758		1.36412	0.383979	0.106185	0		1.33012	0.349979	0.0721849	0		gfn2-115-115-wb97xd		0.290623	x	1	1	1					1.20602	0.923736	0.591763	0.243137
gfn2-160-160-wb97xd	-1118.8	293.189	291.076	1.6405	3.02429	3.09229		-1115.92	-1117.03	-1117.36	-1117.6								4.34673	3.33877	2.91522	2.74493		5.53673	4.38483	4.10522	4.02817		5.57073	4.41883	4.13922	4.09617		gfn2-160-160-wb97xd		0.000379826			0.00112199	0.00130694
gfn2-66-66-wb97xd	-1118.8	292.512	290.379	1.65222	2.35901	2.40701		-1115.93	-1117.03	-1117.36	-1117.6								1.8563	1.75054	1.79337	2.09473		2.3693	2.11961	2.30637	2.70098		2.3833	2.13361	2.32037	2.74898		gfn2-66-66-wb97xd		0.00337305			0.0105185	0.0116063
gfn2-110-110-wb97xd	-1118.8	292.122	289.973	1.7476	2.06438	2.09638		-1115.93	-1117.03	-1117.36	-1117.6								2.18151	2.09436	2.00009	2.11055		2.30451	2.07343	2.12309	2.32679		2.30251	2.07143	2.12109	2.35879		gfn2-110-110-wb97xd		0.00634919	x		0.0197691	0.0218469
gfn2-47-47-wb97xd	-1118.8	293.11	290.995	1.82498	3.12977	3.19577		-1115.93	-1117.03	-1117.36	-1117.6								2.25283	2.09881	2.02281	2.17055		3.36383	3.06587	3.13381	3.3748		3.39583	3.09787	3.16581	3.4408		gfn2-47-47-wb97xd		0.00109894			0.00337663	0.00378133
gfn2-84-84-wb97xd	-1118.8	293.212	291.103	1.95863	3.36542	3.43742		-1115.93	-1117.03	-1117.36	-1117.6								2.53905	2.52431	2.56378	2.84378		3.75205	3.59338	3.77678	4.15002		3.79005	3.63138	3.81478	4.22202		gfn2-84-84-wb97xd		0.000309729			0.000913587	0.00106574
gfn2-83-83-wb97xd	-1118.8	292.947	290.828	1.96716	3.10895	3.17095		-1115.93	-1117.03	-1117.36	-1117.6								2.64182	2.67441	2.59645	2.70717		3.58982	3.47848	3.54445	3.74841		3.61782	3.50648	3.57245	3.81041		gfn2-83-83-wb97xd		0.000603615			0.00179832	0.00207697
gfn2-67-67-wb97xd	-1118.8	290.993	288.802	2.05892	1.2467	1.2367		-1115.93	-1117.03	-1117.36	-1117.6		-1116.1	-1117.1	-1117.38		-1117.59		1.87597	1.9359	1.76942	1.75406		0.86997	0.785968	0.763424	0.841304		0.82597	0.741968	0.719424	0.831304		gfn2-67-67-wb97xd		0.0755237	x	5	0.242033	0.259869					2.37206	2.17787	1.82699	1.4363
gfn2-119-119-wb97xd	-1118.8	291.791	289.628	2.20167	2.18746	2.20546		-1115.92	-1117.03	-1117.36	-1117.6								3.72842	2.96536	2.45969	2.13202		3.52042	2.61343	2.25169	2.01726		3.50442	2.59743	2.23569	2.03526		gfn2-119-119-wb97xd		0.0107272	x		0.0333172	0.036911
gfn2-129-129-wb97xd	-1118.8	291.036	288.851	2.2493	1.48008	1.47608		-1115.92	-1117.03	-1117.36	-1117.6								3.77503	3.00734	2.59281	2.39062		2.81203	1.9004	1.62981	1.52086		2.77403	1.8624	1.59181	1.51686		gfn2-129-129-wb97xd		0.0248567	x		0.076949	0.0855289
gfn2-125-125-wb97xd	-1118.8	290.508	288.298	2.29665	0.999441	0.970441		-1115.92	-1117.03	-1117.36	-1117.6		-1116.1	-1117.1	-1117.38		-1117.58		3.82126	3.05214	2.51854	2.1538		2.33026	1.41721	1.02754	0.756039		2.26726	1.35421	0.964544	0.727039		gfn2-125-125-wb97xd		0.0894307	x	4	0.279459	0.307721					2.8425	2.70666	2.34492	1.92863
gfn2-9-9-wb97xd	-1118.8	292.216	290.076	2.38767	2.79846	2.83946		-1115.93	-1117.03	-1117.36	-1117.6								1.75294	2.15374	2.12714	2.2403		1.96994	2.2268	2.34414	2.55054		1.97694	2.2338	2.35114	2.59154		gfn2-9-9-wb97xd		0.00435373			0.0135558	0.0149807
gfn2-12-12-wb97xd	-1118.8	291.904	289.757	2.43288	2.53167	2.56567		-1115.93	-1117.03	-1117.36	-1117.6								1.66901	2.20278	2.18948	2.29635		1.57401	1.96385	2.09448	2.29459		1.57401	1.96385	2.09448	2.32859		gfn2-12-12-wb97xd		0.00666776	x		0.0208722	0.022943
gfn2-147-147-wb97xd	-1118.8	290.973	288.777	2.44412	1.61191	1.59691		-1115.92	-1117.03	-1117.36	-1117.6								3.5299	2.83995	2.39473	2.13625		2.5039	1.67002	1.36873	1.20349		2.4549	1.62102	1.31973	1.18849		gfn2-147-147-wb97xd		0.0423271	x		0.13141	0.145643
gfn2-100-100-wb97xd	-1118.8	291.718	289.551	2.45118	2.36397	2.37797		-1115.93	-1117.03	-1117.36	-1117.6								2.29995	2.60057	2.47856	2.4797		2.01895	2.17564	2.19756	2.29194		1.99895	2.15564	2.17756	2.30594		gfn2-100-100-wb97xd		0.00691713	x		0.0209657	0.0238011
gfn2-10-10-wb97xd	-1118.8	292.133	289.986	2.6564	2.98419	3.01819		-1115.93	-1117.03	-1117.36	-1117.6								2.5331	2.88264	2.76853	2.77147		2.6671	2.8727	2.90253	2.99871		2.6671	2.8727	2.90253	3.03271		gfn2-10-10-wb97xd		0.00212948			0.00636665	0.00732729
gfn2-140-140-wb97xd	-1118.8	293.677	291.592	2.98524	4.85703	4.95303		-1115.92	-1117.03	-1117.35	-1117.59								4.33106	4.14285	4.12421	4.35669		6.00906	5.67691	5.80221	6.12793		6.07106	5.73891	5.86421	6.22393		gfn2-140-140-wb97xd		1.20676e-05			3.25266e-05	4.15231e-05
gfn2-3-3-wb97xd	-1118.8	293.571	291.487	3.48821	5.25399	5.35099		-1115.93	-1117.03	-1117.35	-1117.59								2.55613	3.32074	3.48572	3.79387		4.12813	4.74881	5.05772	5.45912		4.19113	4.81181	5.12072	5.55612		gfn2-3-3-wb97xd		3.56261e-05			0.000100471	0.000122585
gfn2-157-157-wb97xd	-1118.8	294.25	292.182	3.76287	6.20766	6.32066		-1115.92	-1117.03	-1117.35	-1117.59								4.84973	4.52251	4.46578	4.67175		7.10073	6.62957	6.71678	7.01599		7.17973	6.70857	6.79578	7.12899		gfn2-157-157-wb97xd		2.78258e-06			7.27565e-06	9.57454e-06
gfn2-46-46-wb97xd	-1118.79	292.308	290.17	3.99815	4.50093	4.54393		-1115.92	-1117.03	-1117.35	-1117.59								3.46165	3.92918	3.9871	4.20355		3.77065	4.09424	4.2961	4.60579		3.77965	4.10324	4.3051	4.64879		gfn2-46-46-wb97xd		0.000155072			0.000423615	0.000533586
gfn2-102-102-wb97xd	-1118.79	293.576	291.487	4.00719	5.77798	5.86998		-1115.92	-1117.03	-1117.35	-1117.59								2.95148	3.43713	3.80355	4.43852		4.52848	4.87019	5.38055	6.10876		4.58648	4.92819	5.43855	6.20076		gfn2-102-102-wb97xd		1.25295e-05			3.35955e-05	4.31127e-05
gfn2-149-149-wb97xd	-1118.79	293.685	291.596	4.00853	5.88832	5.98032		-1115.92	-1117.03	-1117.35	-1117.59								5.2159	4.89194	4.69776	4.71519		6.9019	6.434	6.38376	6.49443		6.9599	6.492	6.44176	6.58643		gfn2-149-149-wb97xd		6.70527e-06			1.75321e-05	2.30721e-05
gfn2-15-15-wb97xd	-1118.79	292.796	290.68	4.02662	5.0174	5.0824		-1115.92	-1117.03	-1117.35	-1117.59								3.25609	4.04474	4.21381	4.52313		4.05309	4.6978	5.01081	5.41338		4.08409	4.7288	5.04181	5.47838		gfn2-15-15-wb97xd		4.04109e-05			0.000108528	0.000139049
gfn2-87-87-wb97xd	-1118.79	292.962	290.847	4.05697	5.21376	5.27976		-1115.92	-1117.03	-1117.35	-1117.59								3.79052	4.31632	4.39653	4.63275		4.75352	5.13538	5.35953	5.68899		4.78552	5.16738	5.39153	5.75499		gfn2-87-87-wb97xd		2.58084e-05			6.81864e-05	8.88038e-05
gfn2-39-39-wb97xd	-1118.79	291.642	289.479	4.17954	4.01633	4.03433		-1115.92	-1117.03	-1117.35	-1117.59								4.02957	4.27944	4.37513	4.6833		3.67257	3.77851	4.01813	4.41954		3.65657	3.76251	4.00213	4.43754		gfn2-39-39-wb97xd		0.000218402			0.000579925	0.000751498
gfn2-89-89-wb97xd	-1118.79	292.143	290	4.24835	4.58613	4.62413		-1115.92	-1117.03	-1117.35	-1117.59								4.14516	4.53548	4.57517	4.78091		4.28916	4.53555	4.71917	5.01815		4.29316	4.53955	4.72317	5.05615		gfn2-89-89-wb97xd		8.01217e-05			0.000211341	0.00027569
gfn2-137-137-wb97xd	-1118.79	293.694	291.593	4.39287	6.28166	6.36166		-1115.92	-1117.03	-1117.35	-1117.59								5.36488	5.24753	5.12625	5.20533		7.05988	6.7986	6.82125	6.99357		7.10588	6.8446	6.86725	7.07357		gfn2-137-137-wb97xd		3.04414e-06			7.55601e-06	1.04746e-05
gfn2-95-95-wb97xd	-1118.79	293.53	291.44	4.57802	6.30281	6.39381		-1115.92	-1117.03	-1117.35	-1117.59								4.03244	4.51436	4.59019	4.82849		5.56344	5.90142	6.12119	6.45273		5.62044	5.95842	6.17819	6.54373		gfn2-95-95-wb97xd		7.18586e-06			1.88094e-05	2.47257e-05
gfn2-97-97-wb97xd	-1118.79	291.31	289.129	4.71829	4.22308	4.22308		-1115.92	-1117.03	-1117.35	-1117.59								3.97122	4.53169	4.59071	4.79155		3.28222	3.69875	3.90171	4.19579		3.24822	3.66475	3.86771	4.19579		gfn2-97-97-wb97xd		0.000323183			0.000845727	0.00111204
gfn2-96-96-wb97xd	-1118.79	290.81	288.605	4.91248	3.91727	3.89327		-1115.92	-1117.03	-1117.35	-1117.59								4.43298	4.9212	4.86976	4.93286		3.24398	3.58827	3.68076	3.8371		3.18598	3.53027	3.62276	3.8131		gfn2-96-96-wb97xd		0.000600989			0.00154852	0.00206794
gfn2-101-101-wb97xd	-1118.79	293.378	291.277	5.31807	6.89086	6.97086		-1115.92	-1117.03	-1117.35	-1117.59								3.85845	4.87117	5.05203	5.33623		5.23745	6.10624	6.43103	6.80847		5.28345	6.15224	6.47703	6.88847		gfn2-101-101-wb97xd		4.10939e-06			1.0324e-05	1.41399e-05
gfn2-152-152-wb97xd	-1118.79	292.425	290.285	5.87334	6.49313	6.53413		-1115.92	-1117.03	-1117.35	-1117.59								6.36921	6.06562	5.96605	6.1091		6.79521	6.34768	6.39205	6.62834		6.80221	6.35468	6.39905	6.66934		gfn2-152-152-wb97xd		5.86203e-06			1.39884e-05	2.01706e-05
gfn2-28-28-wb97xd	-1118.79	294.226	292.168	5.98434	8.40513	8.52813		-1115.92	-1117.03	-1117.35	-1117.59								5.16962	5.7973	6.11609	6.65978		7.39662	7.88037	8.34309	8.98003		7.48562	7.96937	8.43209	9.10303		gfn2-28-28-wb97xd		1.13425e-07			2.65168e-07	3.90282e-07
gfn2-156-156-wb97xd	-1118.79	291.709	289.547	6.12213	6.02592	6.04492		-1115.92	-1117.03	-1117.35	-1117.59								6.90516	6.60875	6.50578	6.64286		6.61516	6.17482	6.21578	6.4461		6.60016	6.15982	6.20078	6.4651		gfn2-156-156-wb97xd		8.16274e-06			1.90209e-05	2.80871e-05
gfn2-151-151-wb97xd	-1118.79	292.364	290.224	6.19775	6.75654	6.79754		-1115.92	-1117.03	-1117.35	-1117.59								6.96639	6.61132	6.49781	6.63128		7.33139	6.83238	6.86281	7.08952		7.33839	6.83938	6.86981	7.13052		gfn2-151-151-wb97xd		2.77568e-06			6.4272e-06	9.55081e-06
gfn2-13-13-wb97xd	-1118.79	292.512	290.392	6.78701	7.4938	7.5548		-1115.92	-1117.03	-1117.35	-1117.59								5.4934	6.54429	6.77375	7.11737		6.0064	6.91335	7.28675	7.72361		6.0334	6.94035	7.31375	7.78461		gfn2-13-13-wb97xd		9.6136e-07			2.20623e-06	3.30793e-06
gfn2-143-143-wb97xd	-1118.79	292.344	290.205	7.60738	8.14617	8.18817		-1115.92	-1117.02	-1117.35	-1117.59								6.94169	7.42998	7.47161	7.66196		7.28669	7.63105	7.81661	8.1002		7.29469	7.63905	7.82461	8.1422		gfn2-143-143-wb97xd		5.38442e-07			1.16912e-06	1.85272e-06
gfn2-68-68-wb97xd	-1118.79	291.059	288.877	7.65771	6.91149	6.91049		-1115.92	-1117.02	-1117.35	-1117.59								5.99938	6.94723	7.22531	7.65439		5.05938	5.8633	6.28531	6.80763		5.02438	5.8283	6.25031	6.80663		gfn2-68-68-wb97xd		4.69237e-06			1.03387e-05	1.61459e-05
gfn2-86-86-wb97xd	-1118.79	292.086	289.945	7.79797	8.07876	8.11876		-1115.92	-1117.02	-1117.35	-1117.59								6.8313	7.73365	7.95999	8.3267		6.9183	7.67671	8.04699	8.50694		6.9243	7.68271	8.05299	8.54694		gfn2-86-86-wb97xd		2.79383e-07			5.88824e-07	9.61325e-07
gfn2-133-133-wb97xd	-1118.79	292.315	290.173	7.83481	8.3446	8.3836		-1115.92	-1117.02	-1117.35	-1117.59								7.23749	7.59185	7.63486	7.85177		7.55349	7.76391	7.95086	8.26101		7.55849	7.76891	7.95586	8.30001		gfn2-133-133-wb97xd		4.16906e-07			8.91433e-07	1.43453e-06
gfn2-74-74-wb97xd	-1118.79	291.088	288.905	8.06564	7.34842	7.34642
gfn2-132-132-wb97xd	-1118.79	292.265	290.121	8.23066	8.69045	8.72745
gfn2-103-103-wb97xd	-1118.79	292.287	290.144	8.33378	8.81557	8.85357
gfn2-108-108-wb97xd	-1118.79	293.135	291.03	8.35846	9.68825	9.76425
gfn2-73-73-wb97xd	-1118.79	291.372	289.197	8.64384	8.21063	8.21663
gfn2-109-109-wb97xd	-1118.79	291.667	289.511	8.65814	8.51993	8.54493
gfn2-113-113-wb97xd	-1118.79	292.075	289.915	9.69258	9.96237	9.98337
gfn2-111-111-wb97xd	-1118.79	290.177	287.949	10.0577	8.42947	8.38247
gfn2-114-114-wb97xd	-1118.79	291.557	289.378	10.0997	9.85147	9.85347
[truncated: 18 more columns]

## Sheet: 20
Fentanyl Derivatives 12-24																				1H= 4.359 744 722 2071(85) x 10-18 J						E234 = (1/1320)(243ED-2048ET+3125EQ)
																				Hartree	4.36e-18			Hartree to kcal/mol		E34 = -(1/369)*(256ET-625EQ)
Fentanyl Derivative #20																				Nav	6.02e+23	628		627.51		E23 = -(1/175)*(81ED-256ET)												RT	0.593019	0.616887
/home/kmcknight/fentanyl/20_Fentanyl/QM/wb97xd-ultrafine/								/home/kmcknight/fentanyl/20_Fentanyl/QM/wb97xd-ultrafine/dlpno																			DLPNO-CCSD(T)/CBS//wb97xd/6-31++G**											Sum	1.6361	1.67637
	wB97X-D							DLPNO-CCSD(T)//wB97X-D					DLPNO-CCSD(T)/haug-cc-pVnZ//wB97X-D						DLPNO-CCSD(T)/cc-pVNZ//wB97X-D ∆Eel					∆G (298.15 K)					∆G (310.15 K)					Boltzmann Populations					e-(∆G/RT)			Stabilization G			DLPNO-CCSD(T)/haug-cc-pVnZ//wB97X-D ∆Eel
Structure	Electronic Energy	G (298.15)	G (310.15)	∆Eel (kcal/mol)	∆G 298.15 (kcal/mol)	∆G (310.15)		cc-pVDZ	cc-pVTZ	cc-pVQZ	DTQ		haug-cc-pVDZ	haug-cc-pVTZ	haug-cc-pVQZ	haug-cc-pV5Z	HA DTQ		D	T	Q	DTQ		D	T	Q	DTQ		D	T	Q	DTQ		Structure	298 K	310 K			298 K	310 K		298 K	310 K		D	T	Q	DTQ
gfn2-64-64-wb97xd	-1079.5	275.595	273.498	0	1.72024	1.80024		-1076.74	-1077.8	-1078.11	-1078.35								0	0.0116503	0	0		2.35479	1.87739	1.90143	2.02219		2.43479	1.95739	1.98143	2.10219		gfn2-64-64-wb97xd	0.0201952	0.0197545	x		0.0330414	0.0331159		-0.291953	-0.318703
gfn2-82-82-wb97xd	-1079.5	275.135	273.02	0.00773719	1.26797	1.32997		-1076.74	-1077.8	-1078.11	-1078.35								0.0336294	0.0738549	0.103785	0.155384		1.92842	1.47959	1.54521	1.71758		1.99042	1.54159	1.60721	1.77958		gfn2-82-82-wb97xd		0.0333266	x		0.0552258	0.0558678
gfn2-65-65-wb97xd	-1079.5	274.792	272.662	0.0321285	0.949366	0.996366		-1076.74	-1077.8	-1078.11	-1078.35		-1076.91	-1077.87	-1078.14		-1078.34		0.0884208	0	0.0580984	0.171897		1.64021	1.06274	1.15653	1.39109		1.68721	1.10974	1.20353	1.43809		gfn2-65-65-wb97xd		0.0579698	x	3	0.0957731	0.0971789					0	0	0	0
gfn2-88-88-wb97xd	-1079.5	275.396	273.289	0.261646	1.78288	1.85288		-1076.74	-1077.8	-1078.11	-1078.35								0.301714	0.385808	0.369665	0.350186		2.45751	2.05254	2.07209	2.17338		2.52751	2.12254	2.14209	2.24338		gfn2-88-88-wb97xd		0.0157134	x		0.0256058	0.0263415
gfn2-67-67-wb97xd	-1079.5	275.277	273.165	0.280139	1.68238	1.74738		-1076.74	-1077.8	-1078.11	-1078.35								0.179097	0.228804	0.236894	0.25688		2.21589	1.77654	1.82032	1.96107		2.28089	1.84154	1.88532	2.02607		gfn2-67-67-wb97xd		0.0223489	x		0.0366285	0.037465
gfn2-37-37-wb97xd	-1079.5	275.229	273.116	0.303715	1.65795	1.72195		-1076.74	-1077.8	-1078.11	-1078.35								0.41108	0.234587	0.274468	0.379568		2.39987	1.73432	1.8099	2.03576		2.46387	1.79832	1.8739	2.09976		gfn2-37-37-wb97xd		0.0198326	x		0.032294	0.0332467
gfn2-35-35-wb97xd	-1079.5	274.592	272.454	0.477961	1.1952	1.2342		-1076.73	-1077.8	-1078.11	-1078.35		-1076.91	-1077.87	-1078.14		-1078.34	.	0.756236	0.519838	0.427664	0.363216		2.10803	1.38257	1.32609	1.38241		2.14703	1.42157	1.36509	1.42141		gfn2-35-35-wb97xd		0.0595587	x	2	0.0971853	0.0998424					0.360384	0.307832	0.290303	0.276009
gfn2-95-95-wb97xd	-1079.5	275.805	273.713	0.563955	2.49419	2.57919		-1076.73	-1077.8	-1078.11	-1078.35								0.80586	0.748466	0.726111	0.724184		3.37065	2.8242	2.83754	2.95638		3.45565	2.9092	2.92254	3.04138		gfn2-95-95-wb97xd		0.00430994			0.00683775	0.00722506
gfn2-98-98-wb97xd	-1079.5	275.521	273.416	0.598274	2.24451	2.31651		-1076.73	-1077.8	-1078.11	-1078.35								0.828179	0.800307	0.706254	0.600852		3.10897	2.59204	2.53368	2.54904		3.18097	2.66404	2.60568	2.62104		gfn2-98-98-wb97xd		0.00851902	x		0.01359	0.014281
gfn2-39-39-wb97xd	-1079.5	273.209	271.032	0.665762	0	0		-1076.74	-1077.8	-1078.11	-1078.35		-1076.91	-1077.87	-1078.14		-1078.33		0.0312058	0.520265	0.484572	0.363809		0	0	0	0		0	0	0	0		gfn2-39-39-wb97xd		0.596527	x	1	1	1					0.824293	0.584511	0.560081	0.570815
gfn2-102-102-wb97xd	-1079.5	275.44	273.331	0.707862	2.2731	2.3411		-1076.74	-1077.8	-1078.11	-1078.35								0.390885	0.508968	0.542167	0.583902		2.59068	2.2197	2.28859	2.45109		2.65868	2.2877	2.35659	2.51909		gfn2-102-102-wb97xd		0.0100499	x		0.0160308	0.0168474
gfn2-94-94-wb97xd	-1079.5	275.366	273.255	0.717827	2.20906	2.27506		-1076.73	-1077.8	-1078.11	-1078.35								0.537561	0.727434	0.726262	0.707781		2.66335	2.36417	2.39869	2.50097		2.72935	2.43017	2.46469	2.56697		gfn2-94-94-wb97xd		0.00929942	x		0.0147375	0.0155893
gfn2-188-188-wb97xd	-1079.5	275.568	273.471	1.60386	3.2971	3.3771		-1076.73	-1077.8	-1078.11	-1078.34								1.82257	1.70526	1.79291	1.95243		4.15036	3.544	3.66734	3.94763		4.23036	3.624	3.74734	4.02763		gfn2-188-188-wb97xd		0.000871248			0.00128522	0.00146053
gfn2-200-200-wb97xd	-1079.5	275.532	273.435	1.696	3.35324	3.43324		-1076.73	-1077.8	-1078.11	-1078.34								1.84796	1.80462	1.9502	2.17532		4.13975	3.60735	3.78863	4.13452		4.21975	3.68735	3.86863	4.21452		gfn2-200-200-wb97xd		0.00064353			0.000937794	0.00107879
gfn2-364-364-wb97xd	-1079.5	276.198	274.124	1.81781	4.14104	4.24404		-1076.73	-1077.8	-1078.11	-1078.34								2.24481	2.28162	2.30567	2.34986		5.2026	4.75035	4.8101	4.97505		5.3056	4.85335	4.9131	5.07805		gfn2-364-364-wb97xd		0.000158719			0.000227271	0.000266072
gfn2-363-363-wb97xd	-1079.5	276.224	274.149	1.88566	4.2349	4.3369		-1076.73	-1077.8	-1078.11	-1078.34								2.21984	2.3008	2.33417	2.38298		5.20363	4.79554	4.8646	5.03417		5.30563	4.89754	4.9666	5.13617		gfn2-363-363-wb97xd		0.00014445			0.000205709	0.000242152
gfn2-292-292-wb97xd	-1079.5	275.187	273.072	1.90112	3.21335	3.27535		-1076.73	-1077.8	-1078.11	-1078.34								1.51928	1.59032	1.609	1.63953		3.46607	3.04806	3.10242	3.25372		3.52807	3.11006	3.16442	3.31572		gfn2-292-292-wb97xd		0.00276266			0.00414144	0.00463124
gfn2-240-240-wb97xd	-1079.5	275.657	273.562	1.9059	3.68814	3.77014		-1076.73	-1077.8	-1078.11	-1078.34								1.92947	1.88425	1.93901	2.04028		4.34626	3.81199	3.90244	4.12448		4.42826	3.89399	3.98444	4.20648		gfn2-240-240-wb97xd		0.000651972			0.000953807	0.00109295
gfn2-294-294-wb97xd	-1079.5	273.963	271.806	1.93944	2.02768	2.04768		-1076.73	-1077.8	-1078.11	-1078.34								1.64497	1.71911	1.68856	1.65121		2.36777	1.95285	1.95799	2.0414		2.38777	1.97285	1.97799	2.0614		gfn2-294-294-wb97xd		0.0211048	x		0.0319881	0.0353795
gfn2-130-130-wb97xd	-1079.5	274.995	272.871	1.96064	3.08088	3.13388		-1076.73	-1077.8	-1078.11	-1078.34								2.29869	2.05106	2.00373	2.00268		4.05348	3.31679	3.30516	3.42487		4.10648	3.36979	3.35816	3.47787		gfn2-130-130-wb97xd		0.00212409			0.00310321	0.00356076
gfn2-234-234-wb97xd	-1079.5	275.099	272.982	1.99676	3.221	3.281		-1076.73	-1077.8	-1078.11	-1078.34								1.85777	1.90382	2.0063	2.15603		3.71657	3.27355	3.41173	3.68222		3.77657	3.33355	3.47173	3.74222		gfn2-234-234-wb97xd		0.00138379			0.00201069	0.00231975
gfn2-213-213-wb97xd	-1079.5	275.153	273.04	2.07817	3.35641	3.42041		-1076.73	-1077.8	-1078.11	-1078.34								1.90002	1.91313	2.00727	2.15166		3.81282	3.33687	3.4667	3.73185		3.87682	3.40087	3.5307	3.79585		gfn2-213-213-wb97xd		0.00126857			0.00184927	0.0021266
gfn2-317-317-wb97xd	-1079.5	274.541	272.4	2.09606	2.7623	2.7983		-1076.73	-1077.8	-1078.11	-1078.34								1.79729	1.91865	1.9367	1.95712		3.09808	2.73038	2.78413	2.92531		3.13408	2.76638	2.82013	2.96131		gfn2-317-317-wb97xd		0.00490722			0.00720544	0.00822631
gfn2-347-347-wb97xd	-1079.5	275.659	273.565	2.09774	3.88198	3.96498		-1076.73	-1077.8	-1078.11	-1078.34								2.29919	2.4048	2.53866	2.72034		4.71799	4.33453	4.50409	4.80653		4.80099	4.41753	4.58709	4.88953		gfn2-347-347-wb97xd		0.000215451			0.000301966	0.000361176
gfn2-308-308-wb97xd	-1079.5	276.047	273.961	2.09968	4.27192	4.36292		-1076.73	-1077.8	-1078.11	-1078.34								2.71466	2.57718	2.58583	2.64103		5.52145	4.89492	4.93926	5.11522		5.61245	4.98592	5.03026	5.20622		gfn2-308-308-wb97xd		0.000128943			0.000179428	0.000216155
gfn2-343-343-wb97xd	-1079.5	276.075	273.991	2.11184	4.31208	4.40508		-1076.73	-1077.8	-1078.11	-1078.34								2.44222	2.54225	2.59051	2.65615		5.27702	4.88799	4.97194	5.15834		5.37002	4.98099	5.06494	5.25134		gfn2-343-343-wb97xd		0.000119849			0.000166845	0.000200911
gfn2-126-126-wb97xd	-1079.5	275.054	272.932	2.13458	3.31382	3.36882		-1076.73	-1077.8	-1078.11	-1078.34								2.50516	2.15926	2.06772	2.02429		4.31895	3.484	3.42815	3.50548		4.37395	3.539	3.48315	3.56048		gfn2-126-126-wb97xd		0.00185786			0.00270879	0.00311447
gfn2-316-316-wb97xd	-1079.5	274.893	272.766	2.14347	3.16171	3.21171		-1076.73	-1077.8	-1078.11	-1078.34								1.76496	1.8445	1.87954	1.9309		3.41776	3.00823	3.07897	3.25109		3.46776	3.05823	3.12897	3.30109		gfn2-316-316-wb97xd		0.00282897			0.00415986	0.0047424
gfn2-140-140-wb97xd	-1079.5	275.565	273.499	2.16452	3.85476	3.96576		-1076.73	-1077.8	-1078.11	-1078.34								2.16175	2.07386	2.01336	1.96489		4.48654	3.90959	3.88479	3.95708		4.59754	4.02059	3.99579	4.06808		gfn2-140-140-wb97xd		0.000815948			0.00126489	0.00136783
gfn2-262-262-wb97xd	-1079.5	275.582	273.483	2.21434	3.92157	3.99957		-1076.73	-1077.8	-1078.11	-1078.34								2.51873	2.33083	2.35335	2.43682		4.86053	4.18357	4.24178	4.44601		4.93853	4.26157	4.31978	4.52401		gfn2-262-262-wb97xd		0.000389659			0.000554611	0.000653212
gfn2-244-244-wb97xd	-1079.5	274.31	272.164	2.2388	2.67404	2.70504		-1076.73	-1077.8	-1078.11	-1078.34								2.0219	1.9282	1.87173	1.82983		3.09169	2.50894	2.48816	2.56702		3.12269	2.53994	2.51916	2.59802		gfn2-244-244-wb97xd		0.00884291	x		0.0131842	0.014824
gfn2-145-145-wb97xd	-1079.5	275.009	272.892	2.27223	3.40647	3.46647		-1076.73	-1077.8	-1078.11	-1078.34								2.39865	2.23366	2.21851	2.24626		4.16744	3.51339	3.53394	3.68245		4.22744	3.57339	3.59394	3.74245		gfn2-145-145-wb97xd		0.00138328			0.00200992	0.00231889
gfn2-303-303-wb97xd	-1079.5	275.568	273.469	2.30069	3.99393	4.07193		-1076.73	-1077.8	-1078.11	-1078.34								2.83687	2.67926	2.76075	2.91926		5.16466	4.518	4.63517	4.91445		5.24266	4.596	4.71317	4.99245		gfn2-303-303-wb97xd		0.000182345			0.000251725	0.000305678
gfn2-141-141-wb97xd	-1079.5	274.49	272.36	2.30305	2.91829	2.96529		-1076.73	-1077.8	-1078.11	-1078.34								1.83907	2.22795	2.30653	2.36047		3.08887	2.98868	3.10296	3.27766		3.13587	3.03568	3.14996	3.32466		gfn2-141-141-wb97xd		0.00272294			0.00397762	0.00456465
gfn2-263-263-wb97xd	-1079.5	275.336	273.227	2.31518	3.77642	3.84442		-1076.73	-1077.8	-1078.11	-1078.34								2.63965	2.49906	2.59143	2.7617		4.73544	4.1058	4.23386	4.52489		4.80344	4.1738	4.30186	4.59289		gfn2-263-263-wb97xd		0.000348491			0.000485535	0.000584199
gfn2-255-255-wb97xd	-1079.5	275.465	273.36	2.35009	3.94033	4.01233		-1076.73	-1077.8	-1078.11	-1078.34								2.14969	2.24427	2.31322	2.40817		4.37448	3.98001	4.08465	4.30036		4.44648	4.05201	4.15665	4.37236		gfn2-255-255-wb97xd		0.000498246			0.000709007	0.000835244
gfn2-147-147-wb97xd	-1079.5	274.429	272.297	2.3504	2.90464	2.94964		-1076.73	-1077.8	-1078.11	-1078.34								1.99801	2.38588	2.36153	2.2749		3.18681	3.08562	3.09696	3.13109		3.23181	3.13062	3.14196	3.17609		gfn2-147-147-wb97xd		0.00346443			0.00509286	0.00580766
gfn2-299-299-wb97xd	-1079.5	275.842	273.75	2.35668	4.32392	4.40892		-1076.73	-1077.8	-1078.11	-1078.34								2.8052	2.68483	2.66856	2.68656		5.407	4.79756	4.81699	4.95575		5.492	4.88256	4.90199	5.04075		gfn2-299-299-wb97xd		0.000168614			0.000234792	0.00028266
gfn2-246-246-wb97xd	-1079.5	274.245	272.093	2.36134	2.73157	2.75657		-1076.73	-1077.8	-1078.11	-1078.34								2.26084	2.09144	2.03941	2.01752		3.26563	2.60718	2.59084	2.68972		3.29063	2.63218	2.61584	2.71472		gfn2-246-246-wb97xd		0.00731886	x		0.0107201	0.0122691
gfn2-282-282-wb97xd	-1079.5	276.154	274.109	2.397	4.67624	4.80824		-1076.73	-1077.8	-1078.11	-1078.34								1.33455	1.9049	2.09234	2.26173		4.24834	4.32964	4.55277	4.84293		4.38034	4.46164	4.68477	4.97493		gfn2-282-282-wb97xd		0.0001876			0.000283992	0.000314487
gfn2-373-373-wb97xd	-1079.5	274.745	272.607	2.44689	3.31713	3.35613		-1076.73	-1077.8	-1078.11	-1078.34								2.09571	2.26046	2.3019	2.34631		3.6005	3.27619	3.35333	3.5185		3.6395	3.31519	3.39233	3.5575		gfn2-373-373-wb97xd		0.00186686			0.00264997	0.00312954
gfn2-275-275-wb97xd	-1079.5	275.234	273.126	2.44972	3.80895	3.87795		-1076.73	-1077.8	-1078.11	-1078.34								2.14922	2.32866	2.41597	2.52039		4.14301	3.83339	3.95639	4.18158		4.21201	3.90239	4.02539	4.25058		gfn2-275-275-wb97xd		0.000606983			0.000866238	0.00101753
gfn2-264-264-wb97xd	-1079.5	275.665	273.57	2.46681	4.25705	4.33905		-1076.73	-1077.8	-1078.11	-1078.34								2.15383	2.2885	2.39941	2.54435		4.57862	4.22423	4.37083	4.63654		4.66062	4.30623	4.45283	4.71854		gfn2-264-264-wb97xd		0.000284269			0.000402208	0.00047654
gfn2-376-376-wb97xd	-1079.5	275.891	273.802	2.53668	4.55292	4.64092		-1076.73	-1077.8	-1078.11	-1078.34								2.57718	2.71759	2.91252	3.1713		5.22797	4.87932	5.10995	5.48949		5.31597	4.96732	5.19795	5.57749		gfn2-376-376-wb97xd		7.06357e-05			9.54557e-05	0.000118412
gfn2-375-375-wb97xd	-1079.5	275.867	273.775	2.55709	4.54933	4.63433		-1076.73	-1077.8	-1078.11	-1078.34								2.6468	2.81181	2.94312	3.11037		5.27359	4.94955	5.11655	5.40456		5.35859	5.03455	5.20155	5.48956		gfn2-375-375-wb97xd		8.14559e-05			0.000110152	0.00013655
gfn2-252-252-wb97xd	-1079.5	273.249	271.068	2.55822	1.93246	1.92846		-1076.73	-1077.8	-1078.11	-1078.34								1.48589	2.00993	2.03673	1.99497		1.49468	1.52967	1.59215	1.67116		1.49068	1.52567	1.58815	1.66716		gfn2-252-252-wb97xd		0.0399883	x		0.059722	0.0670352
gfn2-333-333-wb97xd	-1079.5	274.497	272.351	2.59962	3.22186	3.25286		-1076.73	-1077.8	-1078.11	-1078.34								1.88057	2.02117	2.19718	2.43006		3.13736	2.7889	3.00061	3.35425		3.16836	2.8199	3.03161	3.38525		gfn2-333-333-wb97xd		0.00246819			0.00349566	0.0041376
gfn2-79-79-wb97xd	-1079.5	275.422	273.32	2.6289	4.17614	4.25114		-1076.73	-1077.8	-1078.11	-1078.34								2.08236	2.42413	2.54794	2.67241		4.26415	4.11687	4.27637	4.5216		4.33915	4.19187	4.35137	4.5966		gfn2-79-79-wb97xd		0.000346399			0.000488233	0.000580693
gfn2-59-59-wb97xd	-1079.5	274.118	271.972	2.67551	2.91874	2.94974		-1076.73	-1077.8	-1078.11	-1078.34								1.94584	2.35548	2.48093	2.59514		2.82363	2.74421	2.90536	3.14033		2.85463	2.77521	2.93636	3.17133		gfn2-59-59-wb97xd		0.00349128			0.00501415	0.00585268
gfn2-422-422-wb97xd	-1079.5	277.9	275.88	2.8293	6.85453	7.01153		-1076.73	-1077.8	-1078.11	-1078.34								3.34159	3.28003	3.52865	3.89802		8.00138	7.45076	7.73508	8.22522		8.15838	7.60776	7.89208	8.38222		gfn2-422-422-wb97xd		7.48975e-07			9.469e-07	1.25556e-06
gfn2-337-337-wb97xd	-1079.5	274.227	272.073	2.93444	3.28667	3.30967		-1076.73	-1077.8	-1078.11	-1078.34								2.91222	2.85244	2.74706	2.63205		3.89901	3.35017	3.28049	3.28624		3.92201	3.37317	3.30349	3.30924		gfn2-337-337-wb97xd		0.00279184			0.00392045	0.00468016
gfn2-31-31-wb97xd	-1079.5	274.778	272.647	2.94993	3.85317	3.89917		-1076.73	-1077.8	-1078.11	-1078.34								2.51432	2.79292	2.75495	2.66981		4.05211	3.84166	3.83938	3.875		4.09811	3.88766	3.88538	3.921		gfn2-31-31-wb97xd		0.00103563			0.00145265	0.0017361
gfn2-29-29-wb97xd	-1079.5	274.685	272.55	2.97763	3.78787	3.82987		-1076.73	-1077.8	-1078.11	-1078.34								2.53425	2.7661	2.81852	2.86559		3.97904	3.72184	3.80995	3.97778		4.02104	3.76384	3.85195	4.01978		gfn2-29-29-wb97xd		0.000882395			0.00122149	0.00147922
gfn2-72-72-wb97xd	-1079.5	275.68	273.578	3.00603	4.81127	4.88627		-1076.73	-1077.8	-1078.11	-1078.34								1.99227	2.41123	2.51369	2.59473		4.43206	4.36197	4.50011	4.70192		4.50706	4.43697	4.57511	4.77692		gfn2-72-72-wb97xd		0.000258601			0.000360223	0.000433511
gfn2-76-76-wb97xd	-1079.5	274.681	272.548	3.04733	3.85357	3.89757		-1076.73	-1077.8	-1078.11	-1078.34								2.30687	2.63822	2.72431	2.79912		3.74766	3.58995	3.71174	3.90731		3.79166	3.63395	3.75574	3.95131		gfn2-76-76-wb97xd		0.000985982			0.00137563	0.00165287
gfn2-380-380-wb97xd	-1079.5	273.73	271.563	3.09097	2.94621	2.95621		-1076.73	-1077.8	-1078.11	-1078.34								1.90701	2.53487	2.63234	2.66812		2.3968	2.53561	2.66877	2.82531		2.4068	2.54561	2.67877	2.83531		gfn2-380-380-wb97xd		0.0060193	x		0.00852905	0.0100906
gfn2-340-340-wb97xd	-1079.5	273.705	271.539	3.10335	2.93359	2.94459		-1076.73	-1077.8	-1078.11	-1078.34								2.28756	2.87011	2.84346	2.71784		2.75235	2.84584	2.85488	2.85003		2.76335	2.85684	2.86588	2.86103		gfn2-340-340-wb97xd		0.00577342	x		0.00818072	0.00967839
gfn2-383-383-wb97xd	-1079.5	275.174	273.054	3.1477	4.44694	4.50394		-1076.73	-1077.8	-1078.11	-1078.34								2.48312	2.7452	2.79528	2.8336		4.41691	4.18993	4.27571	4.43479		4.47391	4.24693	4.33271	4.49179		gfn2-383-383-wb97xd		0.000410551			0.000565204	0.000688235
gfn2-49-49-wb97xd	-1079.5	274.524	272.395	3.18332	3.83256	3.88056		-1076.73	-1077.8	-1078.11	-1078.34								2.02186	2.8265	2.88526	2.83556		3.30565	3.62123	3.71569	3.78675		3.35365	3.66923	3.76369	3.83475		gfn2-49-49-wb97xd		0.00119104			0.00168575	0.00199663
gfn2-68-68-wb97xd	-1079.5	277.551	275.528	3.19715	6.87339	7.02739		-1076.73	-1077.8	-1078.11	-1078.34								2.43383	2.91517	3.21755	3.5605		6.74463	6.7369	7.07497	7.53869		6.89863	6.8909	7.22897	7.69269		gfn2-68-68-wb97xd		2.29035e-06			3.01356e-06	3.83947e-06
gfn2-51-51-wb97xd	-1079.5	274.082	271.93	3.29197	3.4992	3.5242		-1076.73	-1077.8	-1078.11	-1078.34								1.89672	2.70071	2.85851	2.94435		2.73852	3.05345	3.24694	3.45355		2.76352	3.07845	3.27194	3.47855		gfn2-51-51-wb97xd		0.00212177			0.00295674	0.00355688
gfn2-1-1-wb97xd	-1079.5	277.615	275.599	3.5069	7.24714	7.40814		-1076.73	-1077.8	-1078.11	-1078.34								2.01837	2.61903	3.22362	3.95784		6.39316	6.50477	7.14505	8.00003		6.55416	6.66577	7.30605	8.16103		gfn2-1-1-wb97xd		1.07198e-06			1.38426e-06	1.79703e-06
gfn2-10-10-wb97xd	-1079.5	277.063	275.031	3.54816	6.7364	6.8814		-1076.73	-1077.8	-1078.11	-1078.34								1.6091	2.40602	2.96222	3.59413		5.4319	5.73976	6.33164	7.08433		5.5769	5.88476	6.47664	7.22933		gfn2-10-10-wb97xd		4.85415e-06			6.4838e-06	8.13736e-06
gfn2-402-402-wb97xd	-1079.5	275.338	273.234	3.57055	5.03379	5.10679		-1076.73	-1077.8	-1078.11	-1078.34								3.93516	3.76886	3.59898	3.41537		6.03295	5.3776	5.24341	5.18056		6.10595	5.4506	5.31641	5.25356		gfn2-402-402-wb97xd		0.000119419			0.00016071	0.00020019
gfn2-22-22-wb97xd	-1079.5	277.081	275.044	3.64674	6.85298	6.99298		-1076.73	-1077.8	-1078.11	-1078.34								1.72672	2.62351	3.00608	3.38221		5.56751	5.97524	6.39351	6.8904		5.70751	6.11524	6.53351	7.0304		gfn2-22-22-wb97xd		6.70133e-06			8.99191e-06	1.12339e-05
gfn2-175-175-wb97xd	-1079.5	274.001	271.848	4.24583	4.37207	4.39607		-1076.73	-1077.8	-1078.11	-1078.34								3.56287	3.86543	4.08713	4.35267		4.32367	4.13717	4.39456	4.78086		4.34767	4.16117	4.41856	4.80486		gfn2-175-175-wb97xd		0.00024715			0.000315327	0.000414315
gfn2-214-214-wb97xd	-1079.5	275.04	272.918	4.25505	5.42029	5.47529		-1076.73	-1077.8	-1078.11	-1078.34								3.78481	4.07413	4.2651	4.49103		5.5846	5.38487	5.61152	5.95823		5.6396	5.43987	5.66652	6.01323		gfn2-214-214-wb97xd		3.48545e-05			4.33035e-05	5.84291e-05
gfn2-180-180-wb97xd	-1079.5	274.892	272.772	4.27816	5.2954	5.3524		-1076.73	-1077.8	-1078.11	-1078.34								3.7302	4.11101	4.27378	4.44433		5.38199	5.27375	5.47221	5.76352		5.43899	5.33075	5.52921	5.82052		gfn2-180-180-wb97xd		4.76349e-05			6.01331e-05	7.98537e-05
gfn2-361-361-wb97xd	-1079.5	275.119	273.005	4.28415	5.52838	5.59138		-1076.73	-1077.79	-1078.11	-1078.34								3.83295	4.32886	4.56881	4.82372		5.71175	5.71859	5.99424	6.36991		5.77475	5.78159	6.05724	6.43291		gfn2-361-361-wb97xd		1.76521e-05			2.16285e-05	2.95915e-05
gfn2-190-190-wb97xd	-1079.5	274.643	272.512	4.28871	5.05695	5.10295		-1076.73	-1077.8	-1078.11	-1078.34								3.76547	4.15106	4.31071	4.47611		5.16827	5.06479	5.26014	5.54631		5.21427	5.11079	5.30614	5.59231		gfn2-190-190-wb97xd		6.89591e-05			8.67343e-05	0.000115601
gfn2-401-401-wb97xd	-1079.5	276.563	274.489	4.32668	7.01492	7.11792		-1076.73	-1077.79	-1078.11	-1078.34								4.94745	4.7792	4.66452	4.55676		8.27024	7.61293	7.53395	7.54695		8.37324	7.71593	7.63695	7.64995		gfn2-401-401-wb97xd		2.45466e-06			2.97187e-06	4.11491e-06
gfn2-351-351-wb97xd	-1079.5	275.035	272.92	4.33221	5.49244	5.55444		-1076.73	-1077.79	-1078.11	-1078.34								3.87379	4.31933	4.59275	4.9027		5.66859	5.62506	5.93418	6.36489		5.73059	5.68706	5.99618	6.42689		gfn2-351-351-wb97xd		1.78253e-05			2.18125e-05	2.98818e-05
gfn2-349-349-wb97xd	-1079.5	277.317	275.287	4.36289	7.80512	7.95212		-1076.73	-1077.8	-1078.11	-1078.34								2.94321	3.55982	3.98932	4.4812		7.02001	7.14755	7.61275	8.22539		7.16701	7.29455	7.75975	8.37239		gfn2-349-349-wb97xd		7.61e-07			9.46622e-07	1.27572e-06
gfn2-296-296-wb97xd	-1079.5	273.994	271.837	4.4305	4.54974	4.56974		-1076.73	-1077.8	-1078.11	-1078.34								3.46261	3.86312	3.97247	4.06634		4.21641	4.12785	4.2729	4.48753		4.23641	4.14785	4.2929	4.50753		gfn2-296-296-wb97xd		0.000400205			0.000517105	0.000670893
gfn2-413-413-wb97xd	-1079.5	276.119	274.036	4.43422	6.67846	6.77246		-1076.73	-1077.79	-1078.11	-1078.34								4.30667	4.78704	4.73452	4.59235		7.18547	7.17678	7.15995	7.13854		7.27947	7.27078	7.25395	7.23254		gfn2-413-413-wb97xd		4.82892e-06			5.91732e-06	8.09506e-06
gfn2-321-321-wb97xd	-1079.5	273.873	271.707	4.43463	4.43287	4.44387		-1076.73	-1077.8	-1078.11	-1078.34								3.35801	3.75657	3.92521	4.10051		3.99081	3.9003	4.10464	4.40071		4.00181	3.9113	4.11564	4.41171		gfn2-321-321-wb97xd		0.000467461			0.000598639	0.000783638
gfn2-25-25-wb97xd	-1079.5	277.579	275.562	4.43646	8.1407	8.3007		-1076.73	-1077.8	-1078.11	-1078.34								2.82243	3.23133	3.85715	4.65571		7.16122	7.08107	7.74258	8.6619		7.32122	7.24107	7.90258	8.8219		gfn2-25-25-wb97xd		3.67219e-07			4.5342e-07	6.15595e-07
gfn2-18-18-wb97xd	-1079.5	276.437	274.371	4.47712	7.03935	7.15035		-1076.73	-1077.8	-1078.11	-1078.34								3.30995	3.88508	4.25089	4.66332		6.50674	6.59281	6.99432	7.52751		6.61774	6.70381	7.10532	7.63851		gfn2-18-18-wb97xd		2.50059e-06			3.0709e-06	4.19192e-06
gfn2-335-335-wb97xd	-1079.5	276.659	274.614	4.53741	7.32165	7.45365		-1076.73	-1077.8	-1078.11	-1078.34								2.56447	3.39035	3.92157	4.51401		5.98326	6.32008	6.887	7.6002		6.11526	6.45208	7.019	7.7322		gfn2-335-335-wb97xd		2.14825e-06			2.71664e-06	3.60127e-06
gfn2-426-426-wb97xd	-1079.5	276.519	274.453	4.54097	7.18521	7.29621		-1076.73	-1077.79	-1078.11	-1078.34								5.75061	4.99162	4.91677	4.9722		9.02941	7.78136	7.74219	7.91839		9.14041	7.89236	7.85319	8.02939		gfn2-426-426-wb97xd		1.32696e-06			1.58856e-06	2.22447e-06
gfn2-202-202-wb97xd	-1079.5	274.625	272.493	4.57587	5.32611	5.37111		-1076.73	-1077.8	-1078.11	-1078.34								3.74759	4.12186	4.27005	4.42186		5.13238	5.0176	5.20148	5.47405		5.17738	5.0626	5.24648	5.51905		gfn2-202-202-wb97xd		7.76536e-05			9.79725e-05	0.000130176
gfn2-117-117-wb97xd	-1079.5	274.799	272.673	4.579	5.50324	5.55424		-1076.73	-1077.79	-1078.11	-1078.34								4.06604	4.33597	4.38344	4.41673		5.62483	5.4057	5.48886	5.64292		5.67583	5.4567	5.53986	5.69392		gfn2-117-117-wb97xd		5.84861e-05			7.36944e-05	9.80444e-05
gfn2-206-206-wb97xd	-1079.5	275.176	273.062	4.58244	5.88368	5.94668		-1076.73	-1077.8	-1078.11	-1078.34								3.83045	4.08716	4.22572	4.38601		5.76624	5.5339	5.70815	5.9892		5.82924	5.5969	5.77115	6.0522		gfn2-206-206-wb97xd		3.27207e-05			4.10999e-05	5.4852e-05
gfn2-4-4-wb97xd	-1079.5	276.621	274.569	4.59565	7.34188	7.46688		-1076.73	-1077.8	-1078.11	-1078.34								3.11109	3.44383	4.04259	4.81817		6.49189	6.33557	6.97002	7.86636		6.61689	6.46057	7.09502	7.99136		gfn2-4-4-wb97xd		1.41135e-06			1.73425e-06	2.36595e-06
gfn2-118-118-wb97xd	-1079.5	274.009	271.856	4.61415	4.74839	4.77239		-1076.73	-1077.79	-1078.11	-1078.34								4.12711	4.4203	4.40571	4.34985		4.8959	4.70004	4.72113	4.78604		4.9199	4.72404	4.74513	4.81004		gfn2-118-118-wb97xd		0.000245084			0.000312585	0.000410851
gfn2-41-41-wb97xd	-1079.5	275.987	273.923	4.61659	6.72883	6.84183		-1076.73	-1077.8	-1078.11	-1078.34								2.35957	3.56676	4.09758	4.61928		5.10636	5.82449	6.39101	7.03348		5.21936	5.93749	6.50401	7.14648		gfn2-41-41-wb97xd		5.55188e-06			7.0643e-06	9.30701e-06
gfn2-302-302-wb97xd	-1079.5	274.821	272.693	4.61792	5.56416	5.61316		-1076.73	-1077.79	-1078.11	-1078.34								4.30345	4.64194	4.78461	4.93547		5.88424	5.73368	5.91204	6.18366		5.93324	5.78268	5.96104	6.23266		gfn2-302-302-wb97xd		2.44216e-05			2.96091e-05	4.09396e-05
gfn2-114-114-wb97xd	-1079.5	274.791	272.664	4.61828	5.53451	5.58451		-1076.73	-1077.79	-1078.11	-1078.34								4.13363	4.24291	4.34302	4.47786		5.68442	5.30465	5.44044	5.69605		5.73442	5.35465	5.49044	5.74605		gfn2-114-114-wb97xd		5.37469e-05			6.73791e-05	9.00996e-05
gfn2-370-370-wb97xd	-1079.5	275.67	273.571	4.6487	6.44393	6.52193		-1076.73	-1077.79	-1078.11	-1078.34								4.07131	4.51133	4.7188	4.93956		6.50111	6.45207	6.69522	7.03675		6.57911	6.53007	6.77322	7.11475		gfn2-370-370-wb97xd		5.84488e-06			7.0254e-06	9.79818e-06
gfn2-216-216-wb97xd	-1079.5	274.615	272.483	4.64936	5.3896	5.4346		-1076.73	-1077.79	-1078.11	-1078.34								3.96007	4.23819	4.38531	4.55338		5.33486	5.12392	5.30674	5.59557		5.37986	5.16892	5.35174	5.64057		gfn2-216-216-wb97xd		6.37694e-05			7.98199e-05	0.000106901
gfn2-209-209-wb97xd	-1079.5	274.505	272.37	4.6515	5.28173	5.32373		-1076.73	-1077.8	-1078.11	-1078.34								3.78859	4.08152	4.27139	4.49516		5.05339	4.85726	5.08281	5.42735		5.09539	4.89926	5.12481	5.46935		gfn2-209-209-wb97xd		8.41689e-05			0.000106	0.000141098
gfn2-359-359-wb97xd	-1079.5	275.295	273.183	4.6563	6.07654	6.14154		-1076.73	-1077.79	-1078.11	-1078.34								4.15938	4.59275	4.79931	5.02008		6.21418	6.15848	6.40074	6.74227		6.27918	6.22348	6.46574	6.80727		gfn2-359-359-wb97xd		9.62154e-06			1.15434e-05	1.61293e-05
gfn2-313-313-wb97xd	-1079.5	274.914	272.783	4.66415	5.70338	5.74938		-1076.73	-1077.79	-1078.11	-1078.34								4.28467	4.64201	4.75001	4.84998		5.95846	5.82674	5.97043	6.19117		6.00446	5.87274	6.01643	6.23717		gfn2-313-313-wb97xd		2.42436e-05			2.92364e-05	4.06413e-05
gfn2-248-248-wb97xd	-1079.5	273.21	271.025	4.76743	4.10267	4.09467		-1076.73	-1077.79	-1078.11	-1078.34								3.94302	4.25874	4.27245	4.25114		3.91281	3.73948	3.78887	3.88833		3.90481	3.73148	3.78087	3.88033		gfn2-248-248-wb97xd		0.00110621			0.00142036	0.00185442
gfn2-318-318-wb97xd	-1079.5	274.112	271.954	4.77416	5.0114	5.0304		-1076.73	-1077.8	-1078.11	-1078.34								3.49961	3.92985	4.06552	4.1899		4.3714	4.31259	4.48395	4.72909		4.3904	4.33159	4.50295	4.74809		gfn2-318-318-wb97xd		0.000270974			0.000344092	0.000454253
gfn2-319-319-wb97xd	-1079.5	274.086	271.926	4.78596	4.9972	5.0142		-1076.73	-1077.8	-1078.11	-1078.34								3.49248	4.007	4.14332	4.2531		4.33828	4.36373	4.53575	4.76629		4.35528	4.38073	4.55275	4.78329		gfn2-319-319-wb97xd		0.000255946			0.000323172	0.00042906
gfn2-170-170-wb97xd	-1079.5	274.992	272.873	4.79513	5.91236	5.97036		-1076.73	-1077.79	-1078.11	-1078.34								3.6357	4.39242	4.57219	4.69678		5.38749	5.65516	5.87062	6.11597		5.44549	5.71316	5.92862	6.17397		gfn2-170-170-wb97xd		2.6859e-05			3.31891e-05	4.50257e-05
gfn2-15-15-wb97xd	-1079.5	275.805	273.729	4.82352	6.75376	6.85476		-1076.73	-1077.8	-1078.11	-1078.34								2.56119	3.71446	4.25326	4.7958		5.12598	5.79019	6.36469	7.02799		5.22698	5.89119	6.46569	7.12899		gfn2-15-15-wb97xd		5.71148e-06			7.12991e-06	9.57455e-06
gfn2-378-378-wb97xd	-1079.5	274.284	272.135	4.89235	5.30159	5.32959		-1076.73	-1077.79	-1078.11	-1078.34								4.05568	4.51341	4.66738	4.81173		5.09948	5.06815	5.25781	5.52293		5.12748	5.09615	5.28581	5.55093		gfn2-378-378-wb97xd		7.37434e-05			9.0222e-05	0.000123621
gfn2-339-339-wb97xd	-1079.5	274.291	272.152	4.91584	5.33208	5.37008		-1076.73	-1077.79	-1078.11	-1078.34								3.89068	4.85365	5.0312	5.11479		4.94147	5.41539	5.62863	5.83298		4.97947	5.45339	5.66663	5.87098		gfn2-339-339-wb97xd		4.38938e-05			5.34869e-05	7.35823e-05
gfn2-286-286-wb97xd	-1079.5	273.571	271.402	5.03655	4.73279	4.74079		-1076.73	-1077.79	-1078.11	-1078.34								3.45872	4.31845	4.45689	4.50599		3.78952	4.16019	4.33431	4.50418		3.79752	4.16819	4.34231	4.51218		gfn2-286-286-wb97xd		0.000397201			0.000502789	0.000665856
gfn2-106-106-wb97xd	-1079.5	276.906	274.864	5.08962	8.12085	8.25585		-1076.73	-1077.8	-1078.11	-1078.34								3.27747	4.05338	4.62063	5.27153		6.94326	7.23012	7.83306	8.60472		7.07826	7.36512	7.96806	8.73972		gfn2-106-106-wb97xd		4.19546e-07			4.99315e-07	7.03314e-07
gfn2-279-279-wb97xd	-1079.5	275.752	273.664	5.09536	6.9726	7.0616		-1076.73	-1077.79	-1078.11	-1078.34								3.45527	4.27385	4.63243	4.99015		5.96706	6.29658	6.69086	7.16934		6.05606	6.38558	6.77986	7.25834		gfn2-279-279-wb97xd		4.63112e-06			5.61783e-06	7.76347e-06
gfn2-390-390-wb97xd	-1079.5	277.244	275.205	5.10954	8.47878	8.61678		-1076.73	-1077.79	-1078.11	-1078.34								4.19146	4.63896	5.04821	5.54353		8.19525	8.15369	8.59864	9.21472		8.33325	8.29169	8.73664	9.35272		gfn2-390-390-wb97xd		1.55317e-07			1.78502e-07	2.60369e-07
gfn2-166-166-wb97xd	-1079.5	277.021	274.973	5.11691	8.26314	8.39214		-1076.73	-1077.79	-1078.11	-1078.34								4.26967	4.85392	5.17678	5.52878		8.05047	8.14565	8.50421	8.97698		8.17947	8.27465	8.63321	9.10598		gfn2-166-166-wb97xd		2.31704e-07			2.66536e-07	3.88421e-07
gfn2-329-329-wb97xd	-1079.5	274.076	271.915	5.24491	5.44614	5.46214		-1076.73	-1077.79	-1078.11	-1078.34								4.50664	4.86401	4.9521	5.02483		5.34243	5.21075	5.33452	5.52802		5.35843	5.22675	5.35052	5.54402		gfn2-329-329-wb97xd		7.45738e-05			8.94507e-05	0.000125013
gfn2-377-377-wb97xd	-1079.5	274.482	272.338	5.28608	5.89332	5.92632		-1076.73	-1077.79	-1078.11	-1078.34								4.18492	4.69885	4.83855	4.95304		5.42671	5.45158	5.62697	5.86223		5.45971	5.48458	5.65997	5.89523		gfn2-377-377-wb97xd		4.22014e-05			5.09122e-05	7.07452e-05
gfn2-47-47-wb97xd	-1079.5	275.787	273.703	5.29071	7.20295	7.29595		-1076.73	-1077.8	-1078.11	-1078.34								3.33132	3.9688	4.4707	5.05774		5.87812	6.02654	6.56413	7.27193		5.97112	6.11954	6.65713	7.36493		gfn2-47-47-wb97xd		3.89623e-06			4.72538e-06	6.53153e-06
gfn2-287-287-wb97xd	-1079.5	275.963	273.886	5.29386	7.3821	7.4821		-1076.73	-1077.8	-1078.11	-1078.34								3.17174	3.93737	4.41692	4.9498		5.89454	6.1711	6.68635	7.34		5.99454	6.2711	6.78635	7.44		gfn2-287-287-wb97xd		3.44984e-06			4.21299e-06	5.78321e-06
gfn2-412-412-wb97xd	-1079.5	276.135	274.045	5.40867	7.66891	7.75591		-1076.73	-1077.79	-1078.11	-1078.34								6.15965	6.03537	5.97949	5.94403		9.05445	8.44111	8.42092	8.50622		9.14145	8.52811	8.50792	8.59322		gfn2-412-412-wb97xd		5.3201e-07			5.8954e-07	8.91845e-07
gfn2-355-355-wb97xd	-1079.5	273.548	271.372	5.46411	5.13735	5.13835		-1076.73	-1077.79	-1078.11	-1078.34								3.91319	4.85294	5.01059	5.07125		4.22099	4.67167	4.86502	5.04644		4.22199	4.67267	4.86602	5.04744		gfn2-355-355-wb97xd		0.000166793			0.000201494	0.000279608
gfn2-161-161-wb97xd	-1079.49	276.988	274.952	5.89306	9.0063	9.1473		-1076.73	-1077.79	-1078.1	-1078.34								5.06677	5.87633	6.42167	7.03642		8.81456	9.13506	9.71609	10.4516		8.95556	9.27606	9.85709	10.5926		gfn2-161-161-wb97xd		2.08125e-08			2.21724e-08	3.48895e-08
gfn2-78-78-wb97xd	-1079.49	276.564	274.508	6.38535	9.07459	9.19559		-1076.73	-1077.79	-1078.1	-1078.34								5.3093	6.03481	6.49505	7.00891		8.63309	8.86954	9.36548	10.0001		8.75409	8.99054	9.48648	10.1211		gfn2-78-78-wb97xd		4.46966e-08			4.74762e-08	7.49281e-08
gfn2-427-427-wb97xd	-1079.49	274.836	272.701	6.42164	7.38288	7.42488		-1076.72	-1077.79	-1078.1	-1078.34								7.24264	6.6183	6.59537	6.69702		8.83843	7.72504	7.7378	7.96021		8.88043	7.76704	7.7798	8.00221		gfn2-427-427-wb97xd		1.38673e-06			1.48039e-06	2.32468e-06
gfn2-24-24-wb97xd	-1079.49	276.85	274.802	6.48732	9.46256	9.59156		-1076.73	-1077.79	-1078.1	-1078.33								5.53715	6.51722	7.0906	7.71232		9.14695	9.63795	10.247	10.9895		9.27595	9.76695	10.376	11.1185		gfn2-24-24-wb97xd		8.87337e-09			8.95131e-09	1.4875e-08
gfn2-30-30-wb97xd	-1079.49	276.776	274.728	6.65173	9.55296	9.68196		-1076.73	-1077.79	-1078.1	-1078.33								5.31776	6.41629	7.03124	7.688		8.85355	9.46302	10.1137	10.8912		8.98255	9.59202	10.2427	11.0202		gfn2-30-30-wb97xd		1.04065e-08			1.05655e-08	1.74452e-08
gfn2-46-46-wb97xd	-1079.49	276.952	274.92	6.72457	9.80181	9.94681		-1076.73	-1077.79	-1078.1	-1078.34								4.78786	5.9235	6.56902	7.26073		8.49965	9.14624	9.82745	10.6399		8.64465	9.29124	9.97245	10.7849		gfn2-46-46-wb97xd		1.52383e-08			1.614e-08	2.5545e-08
gfn2-388-388-wb97xd	-1079.49	276.816	274.758	6.75464	9.69588	9.81488		-1076.73	-1077.79	-1078.1	-1078.34								6.10432	6.10287	6.36984	6.75325		9.68011	9.1896	9.49227	9.99644		9.79911	9.3086	9.61127	10.1154		gfn2-388-388-wb97xd		4.51087e-08			4.77702e-08	7.56188e-08
gfn2-171-171-wb97xd	-1079.49	276.769	274.723	6.8428	9.73704	9.86804		-1076.73	-1077.79	-1078.1	-1078.33								6.24002	6.97737	7.38757	7.83081		9.76882	10.0171	10.463	11.027		9.89982	10.1481	10.594	11.158		gfn2-171-171-wb97xd		8.32307e-09			8.40286e-09	1.39525e-08
gfn2-61-61-wb97xd	-1079.49	276.41	274.345	7.16059	9.69582	9.80782		-1076.73	-1077.79	-1078.1	-1078.33								5.18732	6.38472	6.9784	7.58787		8.35712	9.06545	9.69483	10.4251		8.46912	9.17745	9.80683	10.5371		gfn2-61-61-wb97xd		2.27738e-08			2.31878e-08	3.81773e-08
gfn2-108-108-wb97xd	-1079.49	277.181	275.149	7.34777	10.654	10.799		-1076.73	-1077.79	-1078.1	-1078.33								5.40067	6.10483	6.93343	7.95492		9.34147	9.55657	10.4209	11.5631		9.48647	9.70157	10.5659	11.7081		gfn2-108-108-wb97xd		3.41196e-09			3.40261e-09	5.7197e-09
gfn2-205-205-wb97xd	-1079.49	274.365	272.231	7.40388	7.89412	7.93712		-1076.73	-1077.79	-1078.1	-1078.33								5.45073	6.36202	6.96389	7.63721		6.57552	6.99775	7.63531	8.4294		6.61852	7.04075	7.67831	8.4724		gfn2-205-205-wb97xd		6.47105e-07			6.71072e-07	1.08479e-06
gfn2-55-55-wb97xd	-1079.49	276.051	273.98	7.45492	9.63116	9.73716		-1076.73	-1077.79	-1078.1	-1078.33								5.75268	6.3098	7.04922	7.97583		8.56347	8.63153	9.40665	10.454		8.66947	8.73753	9.51265	10.56		gfn2-55-55-wb97xd		2.19416e-08			2.20825e-08	3.67823e-08
gfn2-23-23-wb97xd	-1079.49	275.611	273.517	7.54823	9.28447	9.36747		-1076.73	-1077.79	-1078.1	-1078.33								5.58475	6.71489	7.21171	7.70109		7.95554	8.59663	9.12914	9.73928		8.03854	8.67963	9.21214	9.82228		gfn2-23-23-wb97xd		7.25512e-08			7.37027e-08	1.21623e-07
gfn2-298-298-wb97xd	-1079.49	276.426	274.363	7.6305	10.1817	10.2957		-1076.73	-1077.79	-1078.1	-1078.33								6.53136	7.45155	7.88153	8.31816		9.71716	10.1483	10.614	11.1714		9.83116	10.2623	10.728	11.2854		gfn2-298-298-wb97xd		6.77061e-09			6.58739e-09	1.13501e-08
gfn2-13-13-wb97xd	-1079.49	275.767	273.676	7.66838	9.56062	9.64662		-1076.73	-1077.79	-1078.1	-1078.33								5.75647	6.75611	7.41242	8.14392		8.28326	8.79385	9.48585	10.3381		8.36926	8.87985	9.57185	10.4241		gfn2-13-13-wb97xd		2.73495e-08			2.68492e-08	4.58478e-08
gfn2-12-12-wb97xd	-1079.49	274.873	272.761	7.75996	8.7582	8.8232		-1076.73	-1077.79	-1078.1	-1078.33								5.21984	6.91089	7.35093	7.65942		6.85263	8.05462	8.53036	8.95961		6.91763	8.11962	8.59536	9.02461		gfn2-12-12-wb97xd		2.6437e-07			2.74455e-07	4.43182e-07
gfn2-103-103-wb97xd	-1079.49	275.703	273.611	7.784	9.61224	9.69724		-1076.73	-1077.79	-1078.1	-1078.33								5.81675	6.94486	7.72969	8.61329		8.27954	8.91859	9.73912	10.7435		8.36454	9.00359	9.82412	10.8285		gfn2-103-103-wb97xd		1.41994e-08			1.35538e-08	2.38034e-08
gfn2-123-123-wb97xd	-1079.49	274.738	272.606	7.82693	8.69016	8.73516		-1076.73	-1077.79	-1078.1	-1078.33								5.87161	6.78172	7.17325	7.55916		7.3694	7.79045	8.21767	8.72435		7.4144	7.83545	8.26267	8.76935		gfn2-123-123-wb97xd		3.99869e-07			4.08096e-07	6.70328e-07
gfn2-283-283-wb97xd	-1079.49	275.472	273.372	7.82871	9.42595	9.50295		-1076.73	-1077.79	-1078.1	-1078.33								6.16508	7.09489	7.67464	8.3143		8.39687	8.83763	9.45307	10.2135		8.47387	8.91463	9.53007	10.2905		gfn2-283-283-wb97xd		3.39641e-08			3.31282e-08	5.69364e-08
gfn2-158-158-wb97xd	-1079.49	273.902	271.744	7.83968	7.86691	7.88591		-1076.73	-1077.79	-1078.1	-1078.33								5.75884	6.69632	7.20047	7.73536		6.42064	6.86905	7.4089	8.06455		6.43964	6.88805	7.4279	8.08355		gfn2-158-158-wb97xd		1.21544e-06			1.24156e-06	2.03752e-06
gfn2-271-271-wb97xd	-1079.49	275.964	273.886	7.921	10.0102	10.1092		-1076.73	-1077.79	-1078.1	-1078.33								6.70847	7.60229	8.11903	8.67915		9.43227	9.83703	10.3895	11.0703		9.53127	9.93603	10.4885	11.1693		gfn2-271-271-wb97xd		8.17148e-09			7.81066e-09	1.36984e-08
gfn2-254-254-wb97xd	-1079.49	274.608	272.485	7.93917	8.67241	8.72641		-1076.73	-1077.79	-1078.1	-1078.33								5.91869	6.84437	7.34101	7.8678		7.28649	7.7231	8.25544	8.90299		7.34049	7.7771	8.30944	8.95699		gfn2-254-254-wb97xd		2.94999e-07			3.01953e-07	4.94528e-07
gfn2-245-245-wb97xd	-1079.49	276.346	274.271	8.00867	10.4799	10.5819
gfn2-193-193-wb97xd	-1079.49	274.82	272.695	8.10473	9.04997	9.10197
gfn2-289-289-wb97xd	-1079.49	276.202	274.129	8.17807	10.5053	10.6093
gfn2-357-357-wb97xd	-1079.49	275.759	273.666	8.22906	10.1133	10.1973
gfn2-181-181-wb97xd	-1079.49	274.607	272.475	8.23081	8.96305	9.00805
gfn2-424-424-wb97xd	-1079.49	274.935	272.813	8.28657	9.34681	9.40181
gfn2-110-110-wb97xd	-1079.49	273.595	271.432	8.28857	8.00881	8.02281
gfn2-157-157-wb97xd	-1079.49	274.654	272.524	8.29974	9.07897	9.12597
gfn2-177-177-wb97xd	-1079.49	275.089	272.976	8.32384	9.53808	9.60208
gfn2-416-416-wb97xd	-1079.49	273.811	271.642	8.41131	8.34755	8.35555
gfn2-420-420-wb97xd	-1079.49	274.841	272.71	8.42665	9.39289	9.43889
gfn2-186-186-wb97xd	-1079.49	275.505	273.409	8.42906	10.0593	10.1403
gfn2-415-415-wb97xd	-1079.49	275.223	273.103	8.53545	9.88368	9.94068
gfn2-332-332-wb97xd	-1079.49	274.407	272.268	8.53553	9.06777	9.10577
gfn2-301-301-wb97xd	-1079.49	274.673	272.544	8.54494	9.34318	9.39118
gfn2-309-309-wb97xd	-1079.49	274.721	272.593	8.5459	9.39213	9.44113
gfn2-227-227-wb97xd	-1079.49	274.919	272.799	8.54838	9.59262	9.64962
gfn2-112-112-wb97xd	-1079.49	273.931	271.773	8.59397	8.65021	8.66921
gfn2-310-310-wb97xd	-1079.49	275.077	272.962	8.60262	9.80485	9.86685
gfn2-404-404-wb97xd	-1079.49	273.721	271.553	8.64932	8.49556	8.50456
gfn2-417-417-wb97xd	-1079.49	275.402	273.292	8.65809	10.1853	10.2523
gfn2-327-327-wb97xd	-1079.49	275.863	273.779	8.66502	10.6533	10.7463
gfn2-111-111-wb97xd	-1079.49	274.169	272.025	8.6674	8.96164	8.99464
gfn2-403-403-wb97xd	-1079.49	274.46	272.316	8.75321	9.33845	9.37145
gfn2-350-350-wb97xd	-1079.49	274.762	272.633	8.78492	9.67216	9.72016
gfn2-385-385-wb97xd	-1079.49	275.856	273.76	8.86647	10.8477	10.9287
gfn2-278-278-wb97xd	-1079.49	274.637	272.502	8.87712	9.63936	9.68136
gfn2-408-408-wb97xd	-1079.49	274.266	272.122	8.91207	9.30331	9.33631
gfn2-295-295-wb97xd	-1079.49	275.494	273.397	9.03914	10.6584	10.7384
gfn2-384-384-wb97xd	-1079.49	275.856	273.766	9.16159	11.1428	11.2298
gfn2-285-285-wb97xd	-1079.49	275.154	273.04	9.18504	10.4643	10.5273
gfn2-407-407-wb97xd	-1079.49	276.032	273.936	9.21095	11.3682	11.4492
gfn2-410-410-wb97xd	-1079.49	275.294	273.176	9.38233	10.8016	10.8606
gfn2-397-397-wb97xd	-1079.49	275.599	273.491	10.375	12.0992	12.1682
gfn2-400-400-wb97xd	-1079.49	274.405	272.247	10.7737	11.3039	11.3229
gfn2-392-392-wb97xd	-1079.49	274.154	271.985	10.9129	11.1921	11.2001
gfn2-395-395-wb97xd	-1079.49	273.551	271.362	11.1524	10.8287	10.8167
[truncated: 17 more columns]

## Sheet: 21
Fentanyl Derivatives 12-24																				1H= 4.359 744 722 2071(85) x 10-18 J						E234 = (1/1320)(243ED-2048ET+3125EQ)
																				Hartree	4.36e-18			Hartree to kcal/mol		E34 = -(1/369)*(256ET-625EQ)
Fentanyl Derivative #21																				Nav	6.02e+23	628		627.51		E23 = -(1/175)*(81ED-256ET)												RT	0.593019	0.616887
/home/kmcknight/fentanyl/21_Fentanyl/QM/wb97xd-ultrafine/								/home/kmcknight/fentanyl/21_Fentanyl/QM/wb97xd-ultrafine/dlpno																			DLPNO-CCSD(T)/CBS//wb97xd/6-31++G**											Sum	7.69948	7.84886
	wB97X-D							DLPNO-CCSD(T)//wB97X-D					DLPNO-CCSD(T)/haug-cc-pVnZ//wB97X-D						DLPNO-CCSD(T)/cc-pVNZ//wB97X-D ∆Eel					∆G (298.15 K)					∆G (310.15 K)					Boltzmann Populations					e-(∆G/RT)			Stabilization G			DLPNO-CCSD(T)/haug-cc-pVnZ//wB97X-D ∆Eel
Structure	Electronic Energy	G (298.15)	G (310.15)	∆Eel (kcal/mol)	∆G 298.15 (kcal/mol)	∆G (310.15)		haug-cc-pVDZ	haug-cc-pVTZ	haug-cc-pVQZ	DTQ		haug-cc-pVDZ	haug-cc-pVTZ	haug-cc-pVQZ	haug-cc-pV5Z	HA DTQ		D	T	Q	DTQ		D	T	Q	DTQ		D	T	Q	DTQ		Structure	298 K	310 K			298 K	310 K		298 K	310 K		D	T	Q	DTQ
gfn2-90-90-wb97xd	-1178.72	270.169	268.027	0	0.686783	0.745783		-1175.77	-1176.93	-1177.27	-1177.53								0.830812	0.0812399	0.0429225	0.102535		1.4562	1.05519	1.04235	1.09861		1.5152	1.11419	1.10135	1.15761		gfn2-90-90-wb97xd	0.0203694	0.0195086	x		0.156834	0.15312		-1.21044	-1.27101
gfn2-84-84-wb97xd	-1178.72	270.262	268.12	0.0402547	0.820038	0.879038		-1175.77	-1176.93	-1177.27	-1177.53								0.724286	0.0691928	0	0		1.44267	1.13614	1.09242	1.08907		1.50167	1.19514	1.15142	1.14807		gfn2-84-84-wb97xd	0.0206996	0.0198125	x		0.159376	0.155505
gfn2-59-59-wb97xd	-1178.72	269.743	267.581	0.371046	0.63183	0.67083		-1175.77	-1176.93	-1177.27	-1177.53								1.17902	0.321441	0.215837	0.203324		1.3784	0.869392	0.789262	0.773396		1.4174	0.908392	0.828262	0.812396		gfn2-59-59-wb97xd	0.0352489	0.0341396	x		0.271398	0.267957
gfn2-49-49-wb97xd	-1178.72	269.173	266.997	0.372954	0.0637372	0.0887372		-1175.77	-1176.93	-1177.27	-1177.53		-1175.97	-1177.01	-1177.3		-1177.52		1.13875	0.293575	0.117974	0.0074602		0.768135	0.271526	0.121399	0.00753247		0.793135	0.296526	0.146399	0.0325325		gfn2-49-49-wb97xd	0.12824	0.120862	x	2	0.987378	0.94863					0	0	0	0
gfn2-83-83-wb97xd	-1178.71	269.657	267.495	0.435605	0.610388	0.649388		-1175.77	-1176.93	-1177.27	-1177.53								0.550888	0.197114	0.209691	0.266035		0.664275	0.659064	0.697116	0.750107		0.703275	0.698064	0.736116	0.789107		gfn2-83-83-wb97xd	0.0366608	0.0354531	x		0.282269	0.278267
gfn2-111-111-wb97xd	-1178.71	269.94	267.789	0.494427	0.95221	1.00221		-1175.77	-1176.93	-1177.27	-1177.53								1.32236	0.529906	0.551328	0.700523		1.71874	1.27486	1.32175	1.4676		1.76874	1.32486	1.37175	1.5176		gfn2-111-111-wb97xd	0.0109333	0.0108841	x		0.084181	0.0854275
gfn2-88-88-wb97xd	-1178.71	268.999	266.819	0.516472	0.0332549	0.0542549		-1175.77	-1176.93	-1177.27	-1177.53		-1175.97	-1177.01	-1177.3		-1177.52		0.770728	0.325667	0.34542	0.428382		0.226115	0.129618	0.174845	0.254455		0.247115	0.150618	0.195845	0.275455		gfn2-88-88-wb97xd	0.0845648	0.0815212	x	3	0.651106	0.639849					0.142003	0.239831	0.16917	0.0545373
gfn2-130-130-wb97xd	-1178.71	269.978	267.83	0.530409	1.02619	1.07919		-1175.77	-1176.93	-1177.27	-1177.53								0.327508	0.0306225	0.122029	0.275694		0.761895	0.813573	0.930454	1.08077		0.814895	0.866573	0.983454	1.13377		gfn2-130-130-wb97xd	0.0209916	0.0202773	x		0.161624	0.159154
gfn2-129-129-wb97xd	-1178.71	270.042	267.898	0.549774	1.10956	1.16656		-1175.77	-1176.93	-1177.27	-1177.53								0.27333	0	0.138257	0.35165		0.771717	0.846951	1.01068	1.22072		0.828717	0.903951	1.06768	1.27772		gfn2-129-129-wb97xd	0.0165786	0.016057	x		0.127647	0.126029
gfn2-52-52-wb97xd	-1178.71	269.907	267.755	0.694534	1.11932	1.16832		-1175.77	-1176.93	-1177.27	-1177.53								0.858841	0.334662	0.331805	0.398415		1.22223	1.04661	1.06923	1.13249		1.27123	1.09561	1.11823	1.18149		gfn2-52-52-wb97xd	0.0192383	0.0187679	x		0.148125	0.147306
gfn2-102-102-wb97xd	-1178.71	269.828	267.67	0.741114	1.0869	1.1299		-1175.77	-1176.93	-1177.27	-1177.53								0.441515	0.148797	0.23793	0.387718		0.725902	0.781748	0.896355	1.04279		0.768902	0.824748	0.939355	1.08579		gfn2-102-102-wb97xd	0.0223798	0.0219173	x		0.172313	0.172025
gfn2-36-36-wb97xd	-1178.71	269.191	267.018	0.756212	0.464995	0.492995		-1175.77	-1176.93	-1177.27	-1177.53		-1175.97	-1177.01	-1177.3		-1177.52		0.640716	0.476607	0.42602	0.361075		0.288103	0.472558	0.447445	0.379147		0.316103	0.500558	0.475445	0.407147		gfn2-36-36-wb97xd	0.0685286	0.0658503	x	4	0.527635	0.51685					0.501447	0.432331	0.28769	0.102629
gfn2-127-127-wb97xd	-1178.71	269.561	267.403	0.787393	0.866176	0.909176		-1175.77	-1176.93	-1177.27	-1177.53								0	0.0213586	0.253516	0.54106		0.0173869	0.387309	0.64494	0.929132		0.0603869	0.430309	0.68794	0.972132		gfn2-127-127-wb97xd	0.0271077	0.0263513	x		0.208715	0.206828
gfn2-107-107-wb97xd	-1178.71	270.198	268.057	0.792745	1.50853	1.56853		-1175.77	-1176.93	-1177.27	-1177.53								0.402937	0.216418	0.306685	0.438475		1.05732	1.21937	1.33511	1.46355		1.11732	1.27937	1.39511	1.52355		gfn2-107-107-wb97xd	0.0110082	0.0107796	x		0.0847575	0.0846073
gfn2-79-79-wb97xd	-1178.71	268.57	266.369	0.912217	0	0		-1175.77	-1176.93	-1177.27	-1177.53		-1175.97	-1177.01	-1177.3		-1177.52		0.973613	0.625049	0.599575	0.602928		0	0	0	0		0	0	0	0		gfn2-79-79-wb97xd	0.129879	0.127407	x	1	1	1					0.0778471	0.342551	0.342576	0.29388
gfn2-74-74-wb97xd	-1178.71	269.571	267.409	0.938848	1.02763	1.06663		-1175.77	-1176.93	-1177.27	-1177.53								0.923318	0.574173	0.564387	0.589298		0.950705	0.950123	0.965811	0.987371		0.989705	0.989123	1.00481	1.02637		gfn2-74-74-wb97xd	0.0245721	0.0241334	x		0.189193	0.18942
gfn2-181-181-wb97xd	-1178.71	269.505	267.339	0.947313	0.970097	1.0051		-1175.77	-1176.93	-1177.27	-1177.53								0.771615	0.504606	0.558501	0.655372		0.733002	0.814556	0.893926	0.987444		0.768002	0.849556	0.928926	1.02244		gfn2-181-181-wb97xd	0.0245691	0.0242875	x		0.189169	0.190629
gfn2-191-191-wb97xd	-1178.71	270.16	268.02	0.950194	1.62798	1.68898		-1175.77	-1176.93	-1177.27	-1177.53								0.706856	0.418437	0.563101	0.788033		1.32324	1.38339	1.55353	1.77511		1.38424	1.44439	1.61453	1.83611		gfn2-191-191-wb97xd	0.00650952	0.00649467	x		0.0501199	0.0509758
gfn2-198-198-wb97xd	-1178.71	270.106	267.96	1.02086	1.64464	1.69964		-1175.77	-1176.93	-1177.27	-1177.53								0.586409	0.513833	0.600785	0.707066		1.1488	1.42478	1.53721	1.64014		1.2038	1.47978	1.59221	1.69514		gfn2-198-198-wb97xd	0.00817319	0.00816205	x		0.0629293	0.0640628
gfn2-214-214-wb97xd	-1178.71	269.642	267.484	1.04487	1.20466	1.24766		-1175.77	-1176.93	-1177.27	-1177.53								0.625795	0.541169	0.634365	0.751401		0.724182	0.98812	1.10679	1.22047		0.767182	1.03112	1.14979	1.26347		gfn2-214-214-wb97xd	0.0165856	0.0164322	x		0.1277	0.128974
gfn2-575-575-wb97xd	-1178.71	270.62	268.491	1.23825	2.37604	2.44804		-1175.77	-1176.93	-1177.27	-1177.53								2.10484	1.07339	0.96522	0.981203		3.18122	2.49834	2.41564	2.42828		3.25322	2.57034	2.48764	2.50028		gfn2-575-575-wb97xd	0.00216373	0.00221296			0.0166596	0.0173693
gfn2-566-566-wb97xd	-1178.71	270.219	268.073	1.58526	2.32204	2.37704		-1175.76	-1176.93	-1177.27	-1177.53								3.05775	1.69904	1.38802	1.18686		3.73314	2.72299	2.43744	2.23294		3.78814	2.77799	2.49244	2.28794		gfn2-566-566-wb97xd	0.00300786	0.00312222			0.023159	0.0245059
gfn2-292-292-wb97xd	-1178.71	269.951	267.802	1.65139	2.12017	2.17217		-1175.76	-1176.93	-1177.27	-1177.53								2.48311	1.64593	1.73136	1.97631		2.8905	2.40188	2.51278	2.75438		2.9425	2.45388	2.56478	2.80638		gfn2-292-292-wb97xd	0.00124848	0.00134733			0.00961266	0.010575
gfn2-281-281-wb97xd	-1178.71	270.04	267.895	1.77954	2.33732	2.39332		-1175.76	-1176.93	-1177.27	-1177.53								2.35436	1.71659	1.7268	1.83218		2.85075	2.56154	2.59722	2.69925		2.90675	2.61754	2.65322	2.75525		gfn2-281-281-wb97xd	0.00137011	0.00146376			0.0105491	0.0114888
gfn2-469-469-wb97xd	-1178.71	270.744	268.627	1.86683	3.12862	3.21262		-1175.76	-1176.93	-1177.27	-1177.53								2.91821	2.19435	2.26579	2.47076		4.1186	3.7433	3.84022	4.04184		4.2026	3.8273	3.92422	4.12584		gfn2-469-469-wb97xd	0.000142403	0.000158695			0.00109643	0.00124557
gfn2-253-253-wb97xd	-1178.71	269.816	267.664	1.98995	2.32373	2.37273		-1175.76	-1176.93	-1177.27	-1177.53								2.9501	2.03366	1.93443	1.94145		3.22248	2.65461	2.58085	2.58452		3.27148	2.70361	2.62985	2.63352		gfn2-253-253-wb97xd	0.00166256	0.00178307			0.0128008	0.0139951
gfn2-400-400-wb97xd	-1178.71	268.536	266.335	1.99087	1.04465	1.04465		-1175.77	-1176.93	-1177.27	-1177.53								2.17125	1.5414	1.57605	1.71341		1.16364	0.88235	0.942478	1.07648		1.16364	0.88235	0.942478	1.07648		gfn2-400-400-wb97xd	0.0211437	0.0222505	x		0.162796	0.174641
gfn2-275-275-wb97xd	-1178.71	269.034	266.857	2.16102	1.7128	1.7368		-1175.77	-1176.93	-1177.27	-1177.53								2.12483	1.78801	1.96092	2.2334		1.61522	1.62696	1.82535	2.09447		1.63922	1.65096	1.84935	2.11847		gfn2-275-275-wb97xd	0.00379893	0.0041093			0.0292498	0.0322533
gfn2-394-394-wb97xd	-1178.71	269.682	267.528	2.18985	2.38963	2.43663		-1175.77	-1176.93	-1177.27	-1177.53								1.93741	1.5948	1.78338	2.07835		2.0758	2.08175	2.2958	2.58742		2.1228	2.12875	2.3428	2.63442		gfn2-394-394-wb97xd	0.00165446	0.00178048			0.0127385	0.0139747
gfn2-245-245-wb97xd	-1178.71	269.529	267.369	2.19093	2.23771	2.27871		-1175.76	-1176.93	-1177.27	-1177.53								2.88948	2.05204	1.9571	1.95547		2.87487	2.38599	2.31653	2.31154		2.91587	2.42699	2.35753	2.35254		gfn2-245-245-wb97xd	0.00263445	0.00281176			0.0202839	0.0220691
gfn2-302-302-wb97xd	-1178.71	269.559	267.395	2.2212	2.29798	2.33498		-1175.77	-1176.93	-1177.27	-1177.53								2.24847	1.75888	1.94156	2.2555		2.26386	2.12283	2.33098	2.64157		2.30086	2.15983	2.36798	2.67857		gfn2-302-302-wb97xd	0.00151006	0.00165749			0.0116267	0.0130094
gfn2-376-376-wb97xd	-1178.71	269.726	267.572	2.22286	2.46664	2.51364		-1175.77	-1176.93	-1177.27	-1177.53								2.05907	1.67929	1.91159	2.27318		2.24145	2.21024	2.46802	2.82626		2.28845	2.25724	2.51502	2.87326		gfn2-376-376-wb97xd	0.00110597	0.0012089			0.00851539	0.00948852
gfn2-270-270-wb97xd	-1178.71	269.739	267.581	2.25774	2.51452	2.55752		-1175.76	-1176.93	-1177.27	-1177.53								2.41671	2.001	2.20356	2.53109		2.6121	2.54495	2.77298	3.09716		2.6551	2.58795	2.81598	3.14016		gfn2-270-270-wb97xd	0.000700406	0.000784316			0.00539277	0.00615599
gfn2-335-335-wb97xd	-1178.71	269.647	267.491	2.27998	2.44476	2.48976		-1175.76	-1176.93	-1177.27	-1177.53								2.91628	2.26376	2.2833	2.40415		3.01967	2.71572	2.76072	2.87823		3.06467	2.76072	2.80572	2.92323		gfn2-335-335-wb97xd	0.00101317	0.00111484			0.00780091	0.00875023
gfn2-231-231-wb97xd	-1178.71	269.27	267.103	2.31336	2.10115	2.13515		-1175.76	-1176.93	-1177.27	-1177.53								2.31127	2.13359	2.16303	2.21001		2.03765	2.20854	2.26345	2.30708		2.07165	2.24254	2.29745	2.34108		gfn2-231-231-wb97xd	0.00265434	0.00286449			0.0204371	0.022483
gfn2-240-240-wb97xd	-1178.71	269.921	267.771	2.341	2.77978	2.83078		-1175.76	-1176.93	-1177.27	-1177.53								2.74852	2.05721	2.08824	2.23196		3.12591	2.78316	2.83967	2.98003		3.17691	2.83416	2.89067	3.03103		gfn2-240-240-wb97xd	0.000853351	0.00093609			0.00657036	0.00734724
gfn2-349-349-wb97xd	-1178.71	268.695	266.497	2.34687	1.55965	1.56265		-1175.76	-1176.93	-1177.27	-1177.53								2.67711	1.90391	1.78389	1.73615		1.82849	1.40386	1.30932	1.25822		1.83149	1.40686	1.31232	1.26122		gfn2-349-349-wb97xd	0.0155628	0.0164924	x		0.119826	0.129446
gfn2-553-553-wb97xd	-1178.71	270.195	268.06	2.34693	3.05971	3.12571		-1175.76	-1176.93	-1177.27	-1177.53								2.3464	2.13724	2.35154	2.65711		2.99779	3.13719	3.37697	3.67918		3.06379	3.20319	3.44297	3.74518		gfn2-553-553-wb97xd	0.000262487	0.000294136			0.00202102	0.00230864
gfn2-478-478-wb97xd	-1178.71	270.08	267.933	2.3508	2.94858	3.00258		-1175.76	-1176.93	-1177.27	-1177.53								2.68579	2.33741	2.53499	2.84331		3.22218	3.22236	3.44541	3.75038		3.27618	3.27636	3.49941	3.80438		gfn2-478-478-wb97xd	0.000232789	0.00026722			0.00179236	0.00209737
gfn2-521-521-wb97xd	-1178.71	270.516	268.383	2.37983	3.41361	3.48161		-1175.76	-1176.93	-1177.27	-1177.53								3.37966	2.67324	2.75365	2.96768		4.35204	3.99419	4.10008	4.31075		4.42004	4.06219	4.16808	4.37875		gfn2-521-521-wb97xd	9.04859e-05	0.00010532			0.000696695	0.000826639
gfn2-235-235-wb97xd	-1178.71	269.738	267.586	2.39367	2.64945	2.69845		-1175.76	-1176.93	-1177.27	-1177.53								2.30511	2.05551	2.05113	2.06512		2.4995	2.59846	2.61956	2.63019		2.5485	2.64746	2.66856	2.67919		gfn2-235-235-wb97xd	0.00153933	0.00165583			0.011852	0.0129964
gfn2-539-539-wb97xd	-1178.71	270.336	268.197	2.40295	3.25674	3.31874		-1175.76	-1176.93	-1177.27	-1177.53								3.38543	2.67133	2.73418	2.9256		4.17781	3.81228	3.90061	4.08867		4.23981	3.87428	3.96261	4.15067		gfn2-539-539-wb97xd	0.000131588	0.000152432			0.00101316	0.00119642
gfn2-498-498-wb97xd	-1178.71	269.322	267.152	2.40717	2.24695	2.27795		-1175.77	-1176.93	-1177.27	-1177.53								1.83064	1.61692	1.76806	1.9881		1.60903	1.74387	1.92049	2.13718		1.64003	1.77487	1.95149	2.16818		gfn2-498-498-wb97xd	0.00353499	0.00379119			0.0272176	0.0297566
gfn2-564-564-wb97xd	-1178.71	270.175	268.036	2.41332	3.1061	3.1681		-1175.76	-1176.93	-1177.27	-1177.53								2.40853	2.10851	2.38666	2.79626		3.03991	3.08846	3.39208	3.79834		3.10191	3.15046	3.45408	3.86034		gfn2-564-564-wb97xd	0.000214707	0.00024405			0.00165313	0.00191551
gfn2-380-380-wb97xd	-1178.71	268.458	266.25	2.42801	1.40379	1.39679		-1175.77	-1176.93	-1177.27	-1177.53								2.11315	1.79586	1.89111	2.05379		1.02753	1.05881	1.17954	1.33886		1.02053	1.05181	1.17254	1.33186		gfn2-380-380-wb97xd	0.013584	0.0147078	x		0.10459	0.11544
gfn2-500-500-wb97xd	-1178.71	268.432	266.226	2.43094	1.38072	1.37572		-1175.77	-1176.93	-1177.27	-1177.53								1.80657	1.53851	1.73953	2.03778		0.694958	0.775463	1.00196	1.29685		0.689958	0.770463	0.996958	1.29185		gfn2-500-500-wb97xd	0.0145813	0.0156934	x		0.112268	0.123175
gfn2-554-554-wb97xd	-1178.71	269.547	267.394	2.43504	2.49983	2.54783		-1175.77	-1176.93	-1177.27	-1177.53								2.01675	1.78736	2.03088	2.38013		2.02014	2.13931	2.4083	2.7542		2.06814	2.18731	2.4563	2.8022		gfn2-554-554-wb97xd	0.00124886	0.00135649			0.0096156	0.0106469
gfn2-538-538-wb97xd	-1178.71	269.955	267.8	2.47801	2.95079	2.99679		-1175.76	-1176.93	-1177.27	-1177.53								2.95618	2.37972	2.41252	2.5375		3.36756	3.13967	3.19794	3.31957		3.41356	3.18567	3.24394	3.36557		gfn2-538-538-wb97xd	0.000481359	0.000544252			0.00370621	0.00427175
gfn2-419-419-wb97xd	-1178.71	270.209	268.073	2.49766	3.22444	3.28944		-1175.76	-1176.93	-1177.27	-1177.53								2.81749	2.69306	2.74283	2.80781		3.48287	3.70701	3.78225	3.84388		3.54787	3.77201	3.84725	3.90888		gfn2-419-419-wb97xd	0.000198835	0.000225582			0.00153093	0.00177056
gfn2-442-442-wb97xd	-1178.71	268.806	266.613	2.5028	1.82659	1.83459		-1175.76	-1176.93	-1177.27	-1177.53								2.86549	2.08944	2.12785	2.29725		2.12788	1.70039	1.76427	1.93032		2.13588	1.70839	1.77227	1.93832		gfn2-442-442-wb97xd	0.00501048	0.00550298	x		0.0385781	0.0431921
gfn2-220-220-wb97xd	-1178.71	269.523	267.364	2.51765	2.55843	2.60043		-1175.77	-1176.93	-1177.27	-1177.53								1.67427	1.83587	1.91393	1.96493		1.65366	2.16382	2.26735	2.315		1.69566	2.20582	2.30935	2.357		gfn2-220-220-wb97xd	0.00261915	0.00279154			0.0201661	0.0219104
gfn2-329-329-wb97xd	-1178.71	269.531	267.371	2.53724	2.58602	2.62702		-1175.77	-1176.93	-1177.27	-1177.53								2.24623	1.85212	1.99543	2.23797		2.23362	2.18807	2.35685	2.59604		2.27462	2.22907	2.39785	2.63704		gfn2-329-329-wb97xd	0.00163057	0.00177292			0.0125546	0.0139154
gfn2-426-426-wb97xd	-1178.71	269.742	267.588	2.54527	2.80505	2.85205		-1175.76	-1176.93	-1177.27	-1177.53								2.60963	2.55974	2.67102	2.8064		2.80802	3.10669	3.24345	3.37547		2.85502	3.15369	3.29045	3.42247		gfn2-426-426-wb97xd	0.000438056	0.000496295			0.0033728	0.00389535
gfn2-232-232-wb97xd	-1178.71	268.956	266.778	2.55182	2.02561	2.04861		-1175.77	-1176.93	-1177.27	-1177.53								1.77384	1.95552	2.11962	2.28459		1.18622	1.71647	1.90605	2.06766		1.20922	1.73947	1.92905	2.09066		gfn2-232-232-wb97xd	0.00397465	0.00429882			0.0306028	0.0337408
gfn2-247-247-wb97xd	-1178.71	269.404	267.247	2.57077	2.49256	2.53656		-1175.77	-1176.93	-1177.27	-1177.53								1.71248	1.94286	2.03706	2.09746		1.57287	2.15181	2.27148	2.32854		1.61687	2.19581	2.31548	2.37254		gfn2-247-247-wb97xd	0.00256003	0.0027221			0.0197109	0.0213654
gfn2-284-284-wb97xd	-1178.71	268.836	266.647	2.57819	1.93197	1.94397		-1175.76	-1176.93	-1177.27	-1177.53								2.78624	2.27929	2.31008	2.41952		2.07863	1.92024	1.9765	2.08259		2.09063	1.93224	1.9885	2.09459		gfn2-284-284-wb97xd	0.0038758	0.00427148			0.0298417	0.0335263
gfn2-285-285-wb97xd	-1178.71	269.897	267.746	2.59623	3.01102	3.06102		-1175.76	-1176.93	-1177.27	-1177.53								2.71859	2.27179	2.33045	2.46694		3.07198	2.97374	3.05787	3.19101		3.12198	3.02374	3.10787	3.24101		gfn2-285-285-wb97xd	0.000597887	0.000666026			0.00460342	0.00522755
gfn2-557-557-wb97xd	-1178.71	269.677	267.518	2.60196	2.79674	2.83874		-1175.76	-1176.93	-1177.27	-1177.53								2.41796	2.33444	2.62111	3.0025		2.55135	2.81639	3.12853	3.50657		2.59335	2.85839	3.17053	3.54857		gfn2-557-557-wb97xd	0.000351172	0.000404544			0.00270384	0.00317521
gfn2-327-327-wb97xd	-1178.71	267.864	265.643	2.63063	1.01241	0.99241		-1175.77	-1176.93	-1177.27	-1177.53								1.96914	1.94214	1.94882	1.93694		0.289525	0.611091	0.643243	0.628012		0.269525	0.591091	0.623243	0.608012		gfn2-327-327-wb97xd	0.045042	0.0475496	x		0.3468	0.37321
gfn2-528-528-wb97xd	-1178.71	270.25	268.107	2.64045	3.40823	3.46623		-1175.76	-1176.93	-1177.27	-1177.53								2.64675	2.36621	2.54781	2.82179		3.35313	3.42116	3.62823	3.89886		3.41113	3.47916	3.68623	3.95686		gfn2-528-528-wb97xd	0.000181229	0.000208701			0.00139537	0.00163806
gfn2-530-530-wb97xd	-1178.71	270.344	268.206	2.65802	3.51981	3.58281		-1175.76	-1176.93	-1177.27	-1177.53								2.72226	2.44465	2.63868	2.92912		3.52265	3.5936	3.8131	4.10019		3.58565	3.6566	3.8761	4.16319		gfn2-530-530-wb97xd	0.000129058	0.000149372			0.000993683	0.0011724
gfn2-427-427-wb97xd	-1178.71	269.689	267.532	2.67675	2.88354	2.92754		-1175.76	-1176.93	-1177.27	-1177.53								2.3773	2.12955	2.29468	2.54012		2.52269	2.6235	2.81411	3.05619		2.56669	2.6675	2.85811	3.10019		gfn2-427-427-wb97xd	0.000750501	0.000836811			0.00577847	0.00656801
gfn2-35-35-wb97xd	-1178.71	269.378	267.213	2.68154	2.57732	2.61332		-1175.76	-1176.93	-1177.27	-1177.53								2.80788	2.45501	2.56008	2.74274		2.64227	2.63796	2.76851	2.94781		2.67827	2.67396	2.80451	2.98381		gfn2-35-35-wb97xd	0.000900994	0.00101055			0.00693719	0.00793169
gfn2-433-433-wb97xd	-1178.71	269.972	267.828	2.68192	3.1717	3.2287		-1175.77	-1176.93	-1177.27	-1177.53								2.09725	2.38921	2.58015	2.76152		2.52563	3.16616	3.38258	3.56059		2.58263	3.22316	3.43958	3.61759		gfn2-433-433-wb97xd	0.000320595	0.00036172			0.00246841	0.00283909
gfn2-428-428-wb97xd	-1178.71	269.544	267.384	2.68545	2.74724	2.78824		-1175.76	-1176.93	-1177.27	-1177.53								2.36106	2.19729	2.31307	2.47556		2.36144	2.54624	2.6875	2.84664		2.40244	2.58724	2.7285	2.88764		gfn2-428-428-wb97xd	0.00106861	0.00118105			0.00822774	0.00926992
gfn2-596-596-wb97xd	-1178.71	268.901	266.718	2.6897	2.10848	2.12648		-1175.77	-1176.93	-1177.27	-1177.53								1.66785	1.67159	1.91032	2.21009		1.02524	1.37754	1.64174	1.93816		1.04324	1.39554	1.65974	1.95616		gfn2-596-596-wb97xd	0.00494465	0.0053461	x		0.0380713	0.0419608
gfn2-22-22-wb97xd	-1178.71	269.735	267.577	2.69144	2.94423	2.98723		-1175.76	-1176.93	-1177.27	-1177.53								2.49528	2.17345	2.28946	2.48137		2.68667	2.7134	2.85489	3.04345		2.72967	2.7564	2.89789	3.08645		gfn2-22-22-wb97xd	0.000766805	0.000855665			0.005904	0.006716
gfn2-609-609-wb97xd	-1178.71	270.175	268.035	2.69244	3.38522	3.44622		-1175.76	-1176.93	-1177.27	-1177.53								2.29259	2.24205	2.56479	2.98945		2.92398	3.222	3.57022	3.99152		2.98498	3.283	3.63122	4.05252		gfn2-609-609-wb97xd	0.000155012	0.000178721			0.00119351	0.00140276
gfn2-300-300-wb97xd	-1178.71	269.835	267.683	2.70376	3.05654	3.10554		-1175.76	-1176.93	-1177.27	-1177.53								2.46646	2.26971	2.36541	2.50652		2.75785	2.90966	3.03084	3.16859		2.80685	2.95866	3.07984	3.21759		gfn2-300-300-wb97xd	0.000620922	0.000691796			0.00478078	0.00542981
gfn2-422-422-wb97xd	-1178.71	269.563	267.404	2.70665	2.78743	2.82943		-1175.77	-1176.93	-1177.27	-1177.53								2.14933	2.33044	2.52041	2.72085		2.16872	2.69839	2.91383	3.11092		2.21072	2.74039	2.95583	3.15292		gfn2-422-422-wb97xd	0.000684339	0.000768256			0.00526905	0.00602993
gfn2-283-283-wb97xd	-1178.71	269.215	267.04	2.72338	2.45616	2.48216		-1175.76	-1176.93	-1177.27	-1177.53								2.43274	2.25709	2.33866	2.45656		2.10413	2.27704	2.38409	2.49864		2.13013	2.30304	2.41009	2.52464		gfn2-283-283-wb97xd	0.00192165	0.00212728			0.0147957	0.0166967
gfn2-601-601-wb97xd	-1178.71	269.226	267.055	2.72617	2.46995	2.49995		-1175.77	-1176.93	-1177.27	-1177.53								1.70203	1.61607	1.86892	2.20451		1.38442	1.64702	1.92534	2.25759		1.41442	1.67702	1.95534	2.28759		gfn2-601-601-wb97xd	0.00288541	0.003124			0.0222161	0.0245198
gfn2-519-519-wb97xd	-1178.71	269.724	267.565	2.79801	3.03979	3.08179		-1175.76	-1176.93	-1177.27	-1177.53								2.27975	2.04957	2.19459	2.4093		2.46014	2.57852	2.74902	2.96037		2.50214	2.62052	2.79102	3.00237		gfn2-519-519-wb97xd	0.000882118	0.000980608			0.00679185	0.00769666
gfn2-108-108-wb97xd	-1178.71	269.731	267.573	2.81988	3.06866	3.11166		-1175.77	-1176.93	-1177.27	-1177.53								1.96923	1.88936	2.10953	2.39932		2.15661	2.42531	2.67095	2.95739		2.19961	2.46831	2.71395	3.00039		gfn2-108-108-wb97xd	0.000886562	0.000983761			0.00682607	0.00772141
gfn2-495-495-wb97xd	-1178.71	269.357	267.18	2.82723	2.70201	2.72601		-1175.76	-1176.93	-1177.27	-1177.53								3.37743	2.64246	2.53482	2.49696		3.19082	2.80441	2.72225	2.68103		3.21482	2.82841	2.74625	2.70503		gfn2-495-495-wb97xd	0.00141286	0.00158791			0.0108783	0.0124633
gfn2-387-387-wb97xd	-1178.71	268.496	266.29	2.82906	1.84285	1.83785		-1175.76	-1176.93	-1177.27	-1177.53								2.49826	2.17502	2.20578	2.28136		1.45065	1.47597	1.5322	1.60443		1.44565	1.47097	1.5272	1.59943		gfn2-387-387-wb97xd	0.00868045	0.00953189	x		0.066835	0.0748145
gfn2-525-525-wb97xd	-1178.71	269.078	266.895	2.83225	2.42803	2.44603		-1175.77	-1176.93	-1177.27	-1177.53								2.23378	1.98667	2.15012	2.39314		1.76817	1.86962	2.05855	2.29821		1.78617	1.88762	2.07655	2.31621		gfn2-525-525-wb97xd	0.00269436	0.00298235			0.0207452	0.023408
gfn2-488-488-wb97xd	-1178.71	270.512	268.378	2.83745	3.86723	3.93423		-1175.76	-1176.93	-1177.27	-1177.53								2.91577	2.80265	2.95467	3.15738		3.88416	4.1196	4.29709	4.49645		3.95116	4.1866	4.36409	4.56345		gfn2-488-488-wb97xd	6.61581e-05	7.80687e-05			0.000509384	0.000612751
gfn2-382-382-wb97xd	-1178.71	268.362	266.153	2.84074	1.72052	1.71252		-1175.76	-1176.93	-1177.27	-1177.53								2.30771	1.98451	2.03779	2.14417		1.12609	1.15146	1.23022	1.33325		1.11809	1.14346	1.22222	1.32525		gfn2-382-382-wb97xd	0.0137133	0.0148664	x		0.105585	0.116685
gfn2-112-112-wb97xd	-1178.71	269.491	267.329	2.84331	2.85209	2.89109		-1175.77	-1176.93	-1177.27	-1177.53								2.11284	2.0953	2.33337	2.63616		2.06023	2.39125	2.6548	2.95423		2.09923	2.43025	2.6938	2.99323		gfn2-112-112-wb97xd	0.000891299	0.000995246			0.00686254	0.00781155
gfn2-653-653-wb97xd	-1178.71	271.086	268.971	2.88756	4.49134	4.57734		-1175.76	-1176.93	-1177.27	-1177.53								4.11193	3.1653	3.14451	3.26437		5.65431	5.05625	5.06094	5.17744		5.74031	5.14225	5.14694	5.26344		gfn2-653-653-wb97xd	2.09828e-05	2.51002e-05			0.000161556	0.000197008
gfn2-96-96-wb97xd	-1178.71	270.026	267.884	2.90918	3.45297	3.51197		-1175.76	-1176.93	-1177.27	-1177.53								2.3842	2.16431	2.32709	2.56419		2.86659	2.99526	3.18352	3.41726		2.92559	3.05426	3.24252	3.47626		gfn2-96-96-wb97xd	0.000408251	0.000454856			0.00314332	0.0035701
gfn2-620-620-wb97xd	-1178.71	271.047	268.938	2.92988	4.49466	4.58666		-1175.76	-1176.93	-1177.27	-1177.53								3.71584	2.76336	2.69816	2.75837		5.21923	4.61531	4.57559	4.63245		5.31123	4.70731	4.66759	4.72445		gfn2-620-620-wb97xd	5.26005e-05	6.01363e-05			0.000404996	0.000472001
gfn2-618-618-wb97xd	-1178.71	270.905	268.788	2.93477	4.35756	4.44156		-1175.76	-1176.93	-1177.27	-1177.53								3.83148	2.76372	2.63938	2.63994		5.19287	4.47367	4.37481	4.37201		5.27687	4.55767	4.45881	4.45601		gfn2-618-618-wb97xd	8.16048e-05	9.29214e-05			0.000628315	0.000729327
gfn2-20-20-wb97xd	-1178.71	268.943	266.756	2.97076	2.43154	2.44554		-1175.76	-1176.93	-1177.27	-1177.53								3.23559	2.74963	2.72336	2.75092		2.63498	2.49758	2.49678	2.52099		2.64898	2.51158	2.51078	2.53499		gfn2-20-20-wb97xd	0.00185055	0.00209186			0.0142483	0.0164187
gfn2-612-612-wb97xd	-1178.71	270.568	268.443	3.0142	4.09999	4.17599		-1175.76	-1176.93	-1177.27	-1177.53								3.0592	2.82257	3.05334	3.38647		4.08359	4.19552	4.45176	4.78154		4.15959	4.27152	4.52776	4.85754		gfn2-612-612-wb97xd	4.09071e-05	4.84657e-05			0.000314964	0.000380401
gfn2-46-46-wb97xd	-1178.71	269.133	266.953	3.02488	2.67567	2.69667		-1175.76	-1176.93	-1177.27	-1177.53								2.38747	2.26658	2.30212	2.347		1.97685	2.20453	2.26555	2.30708		1.99785	2.22553	2.28655	2.32808		gfn2-46-46-wb97xd	0.00265438	0.00292553			0.0204374	0.0229621
gfn2-485-485-wb97xd	-1178.71	269.605	267.436	3.02992	3.1527	3.1847		-1175.76	-1176.93	-1177.27	-1177.53								3.08544	2.90473	3.04498	3.24406		3.14683	3.31468	3.48041	3.67613		3.17883	3.34668	3.51241	3.70813		gfn2-485-485-wb97xd	0.000263842	0.000312344			0.00203144	0.00245155
gfn2-604-604-wb97xd	-1178.71	268.751	266.563	3.06538	2.33417	2.34717		-1175.76	-1176.93	-1177.27	-1177.53								2.34385	2.18177	2.23645	2.31509		1.55124	1.73772	1.81788	1.89316		1.56424	1.75072	1.83088	1.90616		gfn2-604-604-wb97xd	0.00533449	0.00579747	x		0.0410728	0.0455036
gfn2-603-603-wb97xd	-1178.71	268.871	266.682	3.07846	2.46724	2.47924		-1175.76	-1176.93	-1177.27	-1177.53								2.41379	2.18641	2.28932	2.44593		1.74118	1.86236	1.99075	2.144		1.75318	1.87436	2.00275	2.156		gfn2-603-603-wb97xd	0.00349453	0.00386675			0.0269061	0.0303496
gfn2-50-50-wb97xd	-1178.71	268.909	266.726	3.08735	2.51414	2.53214		-1175.76	-1176.93	-1177.27	-1177.53								2.56853	2.41151	2.44523	2.49427		1.93392	2.12546	2.18466	2.23034		1.95192	2.14346	2.20266	2.24834		gfn2-50-50-wb97xd	0.00302106	0.00332919			0.0232606	0.0261303
gfn2-520-520-wb97xd	-1178.71	268.718	266.524	3.0928	2.32858	2.33558		-1175.76	-1176.93	-1177.27	-1177.53								2.54054	2.30395	2.46438	2.70132		1.71493	1.8269	2.0128	2.24639		1.72193	1.8339	2.0198	2.25339		gfn2-520-520-wb97xd	0.00294039	0.00330205			0.0226395	0.0259173
gfn2-14-14-wb97xd	-1178.71	268.807	266.627	3.16162	2.4864	2.5074		-1175.76	-1176.93	-1177.27	-1177.53								2.65373	2.73817	2.83676	2.93003		1.91712	2.35012	2.47418	2.56411		1.93812	2.37112	2.49518	2.58511		gfn2-14-14-wb97xd	0.00172079	0.00192865			0.0132492	0.0151377
gfn2-615-615-wb97xd	-1178.71	269.961	267.807	3.1808	3.65958	3.70658		-1175.76	-1176.93	-1177.27	-1177.53								5.12228	3.5025	3.21736	3.09967		5.53966	4.26845	4.00879	3.88774		5.58666	4.31545	4.05579	3.93474		gfn2-615-615-wb97xd	0.00018466	0.000216321			0.00142179	0.00169787
gfn2-518-518-wb97xd	-1178.71	269.341	267.164	3.19491	3.0537	3.0777		-1175.77	-1176.93	-1177.27	-1177.53								1.66998	2.10918	2.30946	2.4765		1.46737	2.25513	2.48088	2.64457		1.49137	2.27913	2.50488	2.66857		gfn2-518-518-wb97xd	0.00150245	0.00168459			0.0115681	0.0132221
gfn2-639-639-wb97xd	-1178.71	269.63	267.466	3.20507	3.35285	3.38985		-1175.76	-1176.93	-1177.27	-1177.53								2.71626	2.62174	2.74428	2.90327		2.80264	3.05669	3.20471	3.36034		2.83964	3.09369	3.24171	3.39734		gfn2-639-639-wb97xd	0.000449373	0.000516927			0.00345994	0.00405729
gfn2-565-565-wb97xd	-1178.71	268.899	266.705	3.20747	2.62425	2.63125		-1175.76	-1176.93	-1177.27	-1177.53								2.59871	2.4218	2.58973	2.82594		1.9541	2.12575	2.31915	2.55201		1.9611	2.13275	2.32615	2.55901		gfn2-565-565-wb97xd	0.00175624	0.00201197			0.0135221	0.0157917
gfn2-613-613-wb97xd	-1178.71	268.907	266.718	3.22124	2.64603	2.65803		-1175.77	-1176.93	-1177.27	-1177.53								2.24718	2.27382	2.50726	2.79558		1.61057	1.98577	2.24468	2.52965		1.62257	1.99777	2.25668	2.54165		gfn2-613-613-wb97xd	0.00182372	0.0020694			0.0140417	0.0162424
gfn2-25-25-wb97xd	-1178.71	269.061	266.883	3.27574	2.85453	2.87753		-1175.76	-1176.93	-1177.27	-1177.53								2.86045	2.70115	2.84265	3.0395		2.37784	2.5671	2.73408	2.92757		2.40084	2.5901	2.75708	2.95057		gfn2-25-25-wb97xd	0.000932285	0.00106651			0.00717811	0.00837088
gfn2-477-477-wb97xd	-1178.71	268.286	266.079	3.27699	2.08077	2.07477		-1175.76	-1176.93	-1177.27	-1177.53								2.38309	2.64991	2.72971	2.76372		1.12547	1.74086	1.84613	1.8768		1.11947	1.73486	1.84013	1.8708		gfn2-477-477-wb97xd	0.00548373	0.00613952	x		0.0422219	0.0481882
gfn2-150-150-wb97xd	-1178.71	271.625	269.542	3.27769	5.42047	5.53847		-1175.76	-1176.93	-1177.27	-1177.53								3.56488	3.11687	3.40377	3.85259		5.64627	5.54682	5.8592	6.30466		5.76427	5.66482	5.9772	6.42266		gfn2-150-150-wb97xd	3.13582e-06	3.83333e-06			2.41442e-05	3.00873e-05
gfn2-644-644-wb97xd	-1178.71	268.513	266.302	3.28698	2.31776	2.30776		-1175.76	-1176.93	-1177.27	-1177.53								4.57058	3.21532	3.00066	2.93065		3.53996	2.53327	2.34409	2.27072		3.52996	2.52327	2.33409	2.26072		gfn2-644-644-wb97xd	0.00282221	0.00326306			0.0217296	0.0256113
gfn2-648-648-wb97xd	-1178.71	269.148	266.964	3.33358	2.99936	3.01636		-1175.76	-1176.93	-1177.27	-1177.53								4.51537	3.49642	3.31209	3.22164		4.11976	3.44937	3.29052	3.19671		4.13676	3.46637	3.30752	3.21371		gfn2-648-648-wb97xd	0.000592165	0.000696159			0.00455936	0.00546406
gfn2-524-524-wb97xd	-1178.71	268.181	265.96	3.39023	2.08901	2.06901		-1175.76	-1176.93	-1177.27	-1177.53								3.14269	2.89987	2.93372	2.99873		1.78007	1.88582	1.94515	2.0068		1.76007	1.86582	1.92515	1.9868		gfn2-524-524-wb97xd	0.00440419	0.00508703	x		0.03391	0.0399274
gfn2-597-597-wb97xd	-1178.71	267.889	265.664	3.44575	1.85253	1.82853		-1175.76	-1176.93	-1177.27	-1177.53								2.93716	2.73917	2.91466	3.1651		1.28255	1.43312	1.63409	1.88117		1.25855	1.40912	1.61009	1.85717		gfn2-597-597-wb97xd	0.00544341	0.00627661	x		0.0419114	0.0492643
gfn2-652-652-wb97xd	-1178.71	270.001	267.855	3.45847	3.97726	4.03226		-1175.76	-1176.92	-1177.27	-1177.53								5.18904	3.89495	3.74928	3.76233		5.64643	4.7009	4.5807	4.5904		5.70143	4.7559	4.6357	4.6454		gfn2-652-652-wb97xd	5.64654e-05	6.83575e-05			0.000434754	0.000536529
gfn2-1-1-wb97xd	-1178.71	271.671	269.599	3.47372	5.66251	5.79151		-1175.77	-1176.93	-1177.27	-1177.53								1.44825	2.07737	2.76447	3.56224		3.57564	4.55332	5.2659	6.06031		3.70464	4.68232	5.3949	6.18931		gfn2-1-1-wb97xd	4.73479e-06	5.59575e-06			3.64555e-05	4.39203e-05
gfn2-2-2-wb97xd	-1178.71	272.051	269.99	3.48974	6.05852	6.19852		-1175.77	-1176.93	-1177.27	-1177.53								1.23717	1.87026	2.61251	3.48495		3.74456	4.72621	5.49393	6.36302		3.88456	4.86621	5.63393	6.50302		gfn2-2-2-wb97xd	2.84191e-06	3.36512e-06			2.18812e-05	2.64124e-05
gfn2-103-103-wb97xd	-1178.71	270.972	268.875	3.67231	5.16209	5.26609		-1175.76	-1176.93	-1177.27	-1177.53								2.89213	2.89475	3.37774	4.01173		4.32052	4.6717	5.18017	5.81081		4.42452	4.7757	5.28417	5.91481		gfn2-103-103-wb97xd	7.21147e-06	8.73196e-06			5.55246e-05	6.85359e-05
gfn2-633-633-wb97xd	-1178.71	268.525	266.323	3.67506	2.71784	2.71684		-1175.76	-1176.93	-1177.27	-1177.53								3.87335	3.31622	3.0776	2.82788		2.85474	2.64617	2.43303	2.17996		2.85374	2.64517	2.43203	2.17896		gfn2-633-633-wb97xd	0.00328896	0.00372552			0.0253233	0.0292411
gfn2-100-100-wb97xd	-1178.71	271.214	269.123	3.68707	5.41885	5.52885		-1175.76	-1176.93	-1177.27	-1177.53								2.92457	2.86614	3.28438	3.84107		4.59496	4.88509	5.32881	5.88215		4.70496	4.99509	5.43881	5.99215		gfn2-100-100-wb97xd	6.39407e-06	7.70305e-06			4.9231e-05	6.04602e-05
gfn2-630-630-wb97xd	-1178.71	269.762	267.606	3.7372	4.01698	4.06198		-1175.76	-1176.92	-1177.27	-1177.53								4.34539	3.64389	3.52246	3.45956		4.56378	4.21084	4.11488	4.04863		4.60878	4.25584	4.15988	4.09363		gfn2-630-630-wb97xd	0.000140781	0.0001672			0.00108394	0.00131233
gfn2-8-8-wb97xd	-1178.71	271.758	269.684	3.88347	6.15926	6.28626		-1175.77	-1176.93	-1177.27	-1177.53								1.88497	2.44769	2.96275	3.53748		4.09935	5.01064	5.55117	6.12256		4.22635	5.13764	5.67817	6.24956		gfn2-8-8-wb97xd	4.263e-06	5.0751e-06			3.28229e-05	3.98337e-05
gfn2-32-32-wb97xd	-1178.71	270.738	268.636	3.93384	5.18963	5.28863		-1175.76	-1176.93	-1177.27	-1177.52								3.23056	3.17032	3.63805	4.26275		4.42494	4.71327	5.20648	5.82782		4.52394	4.81227	5.30548	5.92682		gfn2-32-32-wb97xd	7.00745e-06	8.56348e-06			5.39537e-05	6.72135e-05
gfn2-650-650-wb97xd	-1178.71	268.995	266.808	3.9353	3.44808	3.46208		-1175.76	-1176.93	-1177.27	-1177.53								3.88754	3.37436	3.26246	3.17793		3.33893	3.17431	3.08788	3.00001		3.35293	3.18831	3.10188	3.01401		gfn2-650-650-wb97xd	0.000825084	0.000962283			0.00635272	0.00755283
gfn2-64-64-wb97xd	-1178.71	270.962	268.863	3.9844	5.46418	5.56618		-1175.76	-1176.93	-1177.27	-1177.52								2.91995	2.88259	3.49053	4.30275		4.33833	4.64954	5.28296	6.09182		4.44033	4.75154	5.38496	6.19382		gfn2-64-64-wb97xd	4.48978e-06	5.55499e-06			3.4569e-05	4.36003e-05
gfn2-144-144-wb97xd	-1178.71	271.113	269.013	4.06875	5.69953	5.80053		-1175.76	-1176.93	-1177.27	-1177.52								2.78408	3.16349	3.64219	4.20093		4.35347	5.08145	5.58561	6.14101		4.45447	5.18245	5.68661	6.24201		gfn2-144-144-wb97xd	4.13241e-06	5.13759e-06			3.18174e-05	4.03242e-05
gfn2-17-17-wb97xd	-1178.71	272.316	270.264	4.23782	7.07161	7.22061		-1175.76	-1176.93	-1177.27	-1177.52								2.41117	2.58743	3.2807	4.17027		5.18355	5.70838	6.42713	7.31334		5.33255	5.85738	6.57613	7.46234		gfn2-17-17-wb97xd	5.72336e-07	7.10612e-07			4.40669e-06	5.5775e-06
gfn2-391-391-wb97xd	-1178.71	270.553	268.427	4.28479	5.35557	5.43057		-1175.76	-1176.92	-1177.27	-1177.52								4.51981	4.32852	4.57022	4.90995		5.5292	5.68647	5.95364	6.29003		5.6042	5.76147	6.02864	6.36503		gfn2-391-391-wb97xd	3.21417e-06	4.20873e-06			2.47474e-05	3.30337e-05
gfn2-176-176-wb97xd	-1178.71	269.274	267.108	4.286	4.07778	4.11278		-1175.76	-1176.92	-1177.27	-1177.52								4.37421	4.14955	4.26249	4.43231		4.10459	4.2285	4.36692	4.53338		4.13959	4.2635	4.40192	4.56838		gfn2-176-176-wb97xd	6.21637e-05	7.74472e-05			0.000478629	0.000607872
gfn2-213-213-wb97xd	-1178.71	268.955	266.777	4.29002	3.7628	3.7858		-1175.76	-1176.92	-1177.27	-1177.52								4.22287	3.86481	4.05533	4.35577		3.63426	3.62476	3.84075	4.13784		3.65726	3.64776	3.86375	4.16084		gfn2-213-213-wb97xd	0.000121118	0.000149941			0.000932549	0.00117686
gfn2-172-172-wb97xd	-1178.71	271.189	269.093	4.3295	6.03628	6.14128		-1175.76	-1176.93	-1177.27	-1177.52								3.52458	3.39807	3.84561	4.45489		5.16997	5.39202	5.86504	6.47097		5.27497	5.49702	5.97004	6.57597		gfn2-172-172-wb97xd	2.36896e-06	2.98984e-06			1.82398e-05	2.34668e-05
gfn2-274-274-wb97xd	-1178.71	268.76	266.573	4.41834	3.69612	3.71012		-1175.76	-1176.93	-1177.27	-1177.52								3.71111	3.49056	3.82338	4.29311		2.9275	3.05551	3.41381	3.88018		2.9415	3.06951	3.42781	3.89418		gfn2-274-274-wb97xd	0.000187028	0.000231021			0.00144002	0.00181325
gfn2-312-312-wb97xd	-1178.71	268.53	266.328	4.43484	3.48262	3.48162		-1175.76	-1176.92	-1177.27	-1177.52								4.05566	3.76165	3.90896	4.13855		3.04204	3.0966	3.26939	3.49562		3.04104	3.0956	3.26839	3.49462		gfn2-312-312-wb97xd	0.000357717	0.000441517			0.00275424	0.00346541
gfn2-6-6-wb97xd	-1178.71	270.975	268.875	4.4412	5.93399	6.03499		-1175.76	-1176.93	-1177.27	-1177.52								2.93736	2.84212	3.51361	4.42339		4.36875	4.62207	5.31904	6.22546		4.46975	4.72307	5.42004	6.32646		gfn2-6-6-wb97xd	3.58387e-06	4.48024e-06			2.75939e-05	3.51648e-05
gfn2-308-308-wb97xd	-1178.71	268.282	266.073	4.45472	3.2545	3.2465		-1175.76	-1176.92	-1177.27	-1177.52								4.1019	3.88097	4.04013	4.27247		2.84029	2.96792	3.15256	3.38155		2.83229	2.95992	3.14456	3.37355		gfn2-308-308-wb97xd	0.00043359	0.000537259			0.00333842	0.00421687
gfn2-536-536-wb97xd	-1178.71	270.052	267.91	4.45845	5.02823	5.08723		-1175.76	-1176.92	-1177.27	-1177.52								4.03321	4.01604	4.38884	4.87581		4.5416	4.87299	5.27127	5.75488		4.6006	4.93199	5.33027	5.81388		gfn2-536-536-wb97xd	7.92465e-06	1.0284e-05			6.10157e-05	8.0718e-05
gfn2-493-493-wb97xd	-1178.71	270.039	267.892	4.48404	5.04083	5.09483		-1175.76	-1176.92	-1177.27	-1177.52								4.05551	3.99971	4.40414	4.94146		4.55089	4.84366	5.27357	5.80754		4.60489	4.89766	5.32757	5.86154		gfn2-493-493-wb97xd	7.25132e-06	9.51948e-06			5.58315e-05	7.47171e-05
gfn2-502-502-wb97xd	-1178.71	271.435	269.346	4.49463	6.44741	6.55941		-1175.76	-1176.93	-1177.27	-1177.52								3.30199	3.35049	3.85206	4.50301		5.19338	5.59045	6.11749	6.76508		5.30538	5.70245	6.22949	6.87708		gfn2-502-502-wb97xd	1.44266e-06	1.83509e-06			1.11077e-05	1.44034e-05
gfn2-282-282-wb97xd	-1178.71	268.778	266.593	4.49816	3.79394	3.80994		-1175.76	-1176.92	-1177.27	-1177.52								3.80609	3.65186	3.93241	4.31844		3.04048	3.23481	3.54083	3.92351		3.05648	3.25081	3.55683	3.93951		gfn2-282-282-wb97xd	0.00017385	0.000214654			0.00133856	0.00168479
gfn2-526-526-wb97xd	-1178.71	269.821	267.666	4.50998	4.84876	4.89476		-1175.76	-1176.92	-1177.27	-1177.52								4.28424	4.09906	4.45061	4.93943		4.56163	4.72501	5.10203	5.58751		4.60763	4.77101	5.14803	5.63351		gfn2-526-526-wb97xd	1.05089e-05	1.37768e-05			8.09129e-05	0.000108132
gfn2-320-320-wb97xd	-1178.71	269.489	267.329	4.51268	4.51946	4.56046		-1175.76	-1176.92	-1177.27	-1177.52								4.04935	3.70061	3.94208	4.31048		3.99474	3.99456	4.2615	4.62656		4.03574	4.03556	4.3025	4.66756		gfn2-320-320-wb97xd	5.31254e-05	6.59458e-05			0.000409038	0.000517599
gfn2-346-346-wb97xd	-1178.71	269.04	266.862	4.51299	4.07078	4.09378		-1175.76	-1176.92	-1177.27	-1177.52								3.78365	3.66324	3.92787	4.28591		3.28003	3.50819	3.79829	4.15298		3.30303	3.53119	3.82129	4.17598		gfn2-346-346-wb97xd	0.000118066	0.000146307			0.000909049	0.00114834
gfn2-66-66-wb97xd	-1178.71	270.454	268.322	4.55784	5.52962	5.59862		-1175.76	-1176.92	-1177.27	-1177.52								4.46153	4.08795	4.33765	4.7219		5.37192	5.3469	5.62208	6.00297		5.44092	5.4159	5.69108	6.07197		gfn2-66-66-wb97xd	5.21544e-06	6.76806e-06			4.01562e-05	5.31216e-05
gfn2-228-228-wb97xd	-1178.71	269.374	267.21	4.59617	4.48796	4.52496		-1175.76	-1176.92	-1177.27	-1177.52								4.06753	3.81469	4.0155	4.31065		3.89792	3.99364	4.21992	4.51172		3.93492	4.03064	4.25692	4.54872		gfn2-228-228-wb97xd	6.44761e-05	7.9955e-05			0.000496433	0.000627556
gfn2-63-63-wb97xd	-1178.71	271.181	269.081	4.60384	6.30262	6.40362		-1175.76	-1176.92	-1177.27	-1177.52								4.78888	4.3154	4.60583	5.06415		6.42627	6.30135	6.61725	7.07222		6.52727	6.40235	6.71825	7.17322		gfn2-63-63-wb97xd	8.59468e-07	1.13546e-06			6.61746e-06	8.91207e-06
gfn2-523-523-wb97xd	-1178.71	270.653	268.547	4.61915	5.78994	5.88494		-1175.76	-1176.92	-1177.27	-1177.52								3.21328	3.61285	4.02933	4.49929		4.32267	5.0708	5.51275	5.97937		4.41767	5.1658	5.60775	6.07437		gfn2-523-523-wb97xd	5.42725e-06	6.74186e-06			4.1787e-05	5.29159e-05
gfn2-233-233-wb97xd	-1178.71	269.601	267.44	4.62112	4.7399	4.7799		-1175.76	-1176.92	-1177.27	-1177.52								4.21746	4.04361	4.27101	4.58798		4.27485	4.44956	4.70243	5.01605		4.31485	4.48956	4.74243	5.05605		gfn2-233-233-wb97xd	2.7546e-05	3.51304e-05			0.00021209	0.000275734
gfn2-139-139-wb97xd	-1178.71	268.918	266.736	4.62458	4.06037	4.07937		-1175.76	-1176.92	-1177.27	-1177.52								4.74653	4.2926	4.3489	4.48346		4.12092	4.01556	4.09732	4.22853		4.13992	4.03456	4.11632	4.24753		gfn2-139-139-wb97xd	0.000103943	0.000130283			0.000800304	0.00102257
gfn2-397-397-wb97xd	-1178.71	267.834	265.608	4.62565	2.97744	2.95244		-1175.76	-1176.93	-1177.27	-1177.52								3.47986	3.47847	3.80173	4.21804		1.77024	2.11742	2.46616	2.87911		1.74524	2.09242	2.44116	2.85411		gfn2-397-397-wb97xd	0.00101166	0.00124701			0.00778929	0.00978764
gfn2-171-171-wb97xd	-1178.71	268.525	266.324	4.63206	3.67484	3.67484		-1175.76	-1176.92	-1177.27	-1177.52								4.69611	4.17363	4.29369	4.52806		3.67749	3.50358	3.64911	3.88013		3.67749	3.50358	3.64911	3.88013		gfn2-171-171-wb97xd	0.000187043	0.000236342			0.00144013	0.00185501
gfn2-101-101-wb97xd	-1178.71	271.363	269.283	4.63268	6.51347	6.63447		-1175.76	-1176.93	-1177.27	-1177.52								2.43713	2.87531	3.56458	4.40047		4.25651	5.04326	5.75801	6.59054		4.37751	5.16426	5.87901	6.71154		gfn2-101-101-wb97xd	1.93636e-06	2.39994e-06			1.4909e-05	1.88368e-05
gfn2-448-448-wb97xd	-1178.71	269.132	266.952	4.6424	4.29218	4.31318		-1175.76	-1176.93	-1177.27	-1177.52								3.71676	3.51807	3.83395	4.27648		3.30515	3.45502	3.79637	4.23555		3.32615	3.47602	3.81737	4.25655		gfn2-448-448-wb97xd	0.000102719	0.000128392			0.000790887	0.00100773
gfn2-461-461-wb97xd	-1178.71	269.822	267.669	4.64823	4.98802	5.03602		-1175.76	-1176.92	-1177.27	-1177.52								4.57485	4.39649	4.62409	4.94216		4.85324	5.02344	5.27651	5.59124		4.90124	5.07144	5.32451	5.63924		gfn2-461-461-wb97xd	1.0443e-05	1.36494e-05			8.04054e-05	0.000107132
gfn2-455-455-wb97xd	-1178.71	269.952	267.804	4.65584	5.12562	5.17862		-1175.76	-1176.92	-1177.27	-1177.52								4.50661	4.40864	4.60343	4.86183		4.915	5.16559	5.38585	5.64091		4.968	5.21859	5.43885	5.69391		gfn2-455-455-wb97xd	9.60392e-06	1.24919e-05			7.39452e-05	9.80468e-05
gfn2-452-452-wb97xd	-1178.71	268.764	266.572	4.65928	3.94106	3.95006		-1175.76	-1176.93	-1177.27	-1177.52								3.73388	3.49588	3.79288	4.21684		2.95427	3.06483	3.38731	3.80791		2.96327	3.07383	3.39631	3.81691		gfn2-452-452-wb97xd	0.000211268	0.000261849			0.00162666	0.00205522
gfn2-379-379-wb97xd	-1178.71	269.686	267.527	4.66682	4.8706	4.9126		-1175.76	-1176.92	-1177.27	-1177.52								4.89587	4.56291	4.715	4.95829		5.03826	5.05386	5.23143	5.47136		5.08026	5.09586	5.27343	5.51336		gfn2-379-379-wb97xd	1.27824e-05	1.6739e-05			9.84178e-05	0.000131382
gfn2-45-45-wb97xd	-1178.71	270.881	268.786	4.71572	6.1145	6.2205		-1175.76	-1176.93	-1177.27	-1177.52								2.65546	3.26409	3.80345	4.40295		3.99284	4.95004	5.51487	6.11102		4.09884	5.05604	5.62087	6.21702		gfn2-45-45-wb97xd	4.34672e-06	5.34994e-06			3.34675e-05	4.19909e-05
gfn2-89-89-wb97xd	-1178.71	271.169	269.075	4.73123	6.41801	6.52501		-1175.76	-1176.93	-1177.27	-1177.52								3.46356	3.35607	4.00783	4.89288		5.08895	5.33002	6.00726	6.88895		5.19595	5.43702	6.11426	6.99595		gfn2-89-89-wb97xd	1.17071e-06	1.51348e-06			9.01389e-06	1.18791e-05
gfn2-572-572-wb97xd	-1178.71	270.563	268.456	4.75123	5.83202	5.92602		-1175.76	-1176.92	-1177.27	-1177.52								3.9121	3.72697	4.20986	4.87827		4.93148	5.09492	5.60328	6.26835		5.02548	5.18892	5.69728	6.36235		gfn2-572-572-wb97xd	3.33385e-06	4.22706e-06			2.56689e-05	3.31776e-05
gfn2-133-133-wb97xd	-1178.71	268.859	266.676	4.75859	4.13538	4.15338		-1175.76	-1176.92	-1177.27	-1177.52								4.23717	4.34606	4.48048	4.61826		3.55256	4.01001	4.1699	4.30433		3.57056	4.02801	4.1879	4.32233		gfn2-133-133-wb97xd	9.14712e-05	0.000115407			0.000704281	0.000905811
gfn2-121-121-wb97xd	-1178.71	268.956	266.778	4.76712	4.2409	4.2639		-1175.76	-1176.92	-1177.27	-1177.52								4.12051	4.29214	4.48467	4.69036		3.5329	4.0531	4.2711	4.47343		3.5559	4.0761	4.2941	4.49643		gfn2-121-121-wb97xd	6.87767e-05	8.70281e-05			0.000529545	0.000683072
gfn2-287-287-wb97xd	-1178.71	268.19	265.975	4.78689	3.49468	3.48068		-1175.76	-1176.92	-1177.27	-1177.52								4.57514	4.10299	4.19408	4.37957		3.22152	3.09794	3.2145	3.39665		3.20752	3.08394	3.2005	3.38265		gfn2-287-287-wb97xd	0.00042269	0.000529392			0.0032545	0.00415513
gfn2-607-607-wb97xd	-1178.71	268.668	266.467	4.7987	3.98449	3.98449		-1175.76	-1176.92	-1177.27	-1177.52								3.98244	3.79135	3.97617	4.2381		3.10682	3.2643	3.47459	3.73317		3.10682	3.2643	3.47459	3.73317		gfn2-607-607-wb97xd	0.000239646	0.000299919			0.00184515	0.00235402
gfn2-37-37-wb97xd	-1178.71	269.984	267.853	4.80202	5.3038	5.3738		-1175.76	-1176.92	-1177.27	-1177.52								3.64404	3.93778	4.33021	4.78677		4.08443	4.72673	5.14463	5.59784		4.15443	4.79673	5.21463	5.66784		gfn2-37-37-wb97xd	1.03273e-05	1.30309e-05			7.95146e-05	0.000102278
gfn2-359-359-wb97xd	-1178.71	269.308	267.132	4.86016	4.68594	4.71094		-1175.76	-1176.92	-1177.27	-1177.52								3.9224	3.71876	3.94208	4.25895		3.68679	3.83171	4.0805	4.39402		3.71179	3.85671	4.1055	4.41902		gfn2-359-359-wb97xd	7.86316e-05	9.86637e-05			0.000605423	0.000774398
gfn2-381-381-wb97xd	-1178.71	268.892	266.713	4.86998	4.27976	4.30176		-1175.76	-1176.92	-1177.27	-1177.52								4.27838	4.68951	4.86404	5.00104		3.62677	4.38646	4.58647	4.72011		3.64877	4.40846	4.60847	4.74211		gfn2-381-381-wb97xd	4.5372e-05	5.84386e-05			0.000349341	0.000458677
gfn2-194-194-wb97xd	-1178.71	268.04	265.825	4.87692	3.4347	3.4207		-1175.76	-1176.92	-1177.27	-1177.52								4.34421	4.06244	4.2862	4.61806		2.84059	2.90739	3.15662	3.48513		2.82659	2.89339	3.14262	3.47113		gfn2-194-194-wb97xd	0.000364099	0.00045865			0.00280337	0.00359988
gfn2-364-364-wb97xd	-1178.71	268.477	266.284	4.88583	3.88062	3.88862		-1175.76	-1176.92	-1177.27	-1177.52								4.50983	4.79232	4.93395	5.04964		3.44322	4.07427	4.24138	4.35371		3.45122	4.08227	4.24938	4.36171		gfn2-364-364-wb97xd	8.41625e-05	0.000108269			0.000648008	0.000849789
gfn2-413-413-wb97xd	-1178.71	269.062	266.879	4.90776	4.48755	4.50555		-1175.76	-1176.92	-1177.27	-1177.52								4.5106	4.47337	4.78223	5.18546		4.02898	4.34032	4.67466	5.07453		4.04698	4.35832	4.69266	5.09253		gfn2-413-413-wb97xd	2.49592e-05	3.31131e-05			0.000192173	0.0002599
gfn2-628-628-wb97xd	-1178.71	269.113	266.934	4.93626	4.56704	4.58904		-1175.76	-1176.92	-1177.27	-1177.52								4.75332	4.56028	4.71228	4.92969		4.3227	4.47823	4.6557	4.86976		4.3447	4.50023	4.6777	4.89176		gfn2-628-628-wb97xd	3.52529e-05	4.58508e-05			0.000271429	0.000359876
gfn2-319-319-wb97xd	-1178.71	268.506	266.3	4.99571	4.01949	4.01449		-1175.76	-1176.92	-1177.27	-1177.52								4.06794	4.01616	4.2162	4.4733		3.03033	3.32711	3.55263	3.80638		3.02533	3.32211	3.54763	3.80138		gfn2-319-319-wb97xd	0.000211816	0.000268526			0.00163087	0.00210763
gfn2-272-272-wb97xd	-1178.71	268.043	265.832	4.99915	3.55994	3.54994		-1175.76	-1176.92	-1177.27	-1177.52								4.03301	4.24233	4.34694	4.42548		2.53239	3.09028	3.22037	3.29555		2.52239	3.08028	3.21037	3.28555		gfn2-272-272-wb97xd	0.000501255	0.000619631			0.0038594	0.0048634
gfn2-318-318-wb97xd	-1178.71	268.172	265.955	5.00045	3.69023	3.67423		-1175.76	-1176.92	-1177.27	-1177.52								4.06534	3.96081	4.1979	4.51537		2.69373	2.93776	3.20033	3.51444		2.67773	2.92176	3.18433	3.49844		gfn2-318-318-wb97xd	0.000346541	0.000438789			0.00266819	0.00344399
gfn2-12-12-wb97xd	-1178.71	270.493	268.375	5.02303	6.03381	6.11681		-1175.76	-1176.93	-1177.27	-1177.52								2.70669	3.48791	4.01476	4.56538		3.65608	4.78586	5.33818	5.88545		3.73908	4.86886	5.42118	5.96845		gfn2-12-12-wb97xd	6.35853e-06	8.00468e-06			4.89574e-05	6.28277e-05
gfn2-29-29-wb97xd	-1178.71	271.213	269.116	5.11222	6.843	6.947		-1175.76	-1176.92	-1177.27	-1177.52								3.35175	3.95494	4.51047	5.1331		5.02114	5.97289	6.5539	7.17317		5.12514	6.07689	6.6579	7.27717		gfn2-29-29-wb97xd	7.24937e-07	9.59381e-07			5.58164e-06	7.53004e-06
gfn2-224-224-wb97xd	-1178.71	271.474	269.379	5.116	7.10778	7.21378		-1175.76	-1176.92	-1177.27	-1177.52								5.03226	4.63455	4.96555	5.46541		6.96265	6.9135	7.26998	7.76648		7.06865	7.0195	7.37598	7.87248		gfn2-224-224-wb97xd	2.6656e-07	3.65502e-07			2.05238e-06	2.86877e-06
gfn2-514-514-wb97xd	-1178.71	268.355	266.151	5.14772	4.0205	4.0175		-1175.76	-1176.92	-1177.27	-1177.52								4.19567	4.1932	4.49619	4.88498		3.00706	3.35315	3.68161	4.06705		3.00406	3.35015	3.67861	4.06405		gfn2-514-514-wb97xd	0.000136476	0.000175414			0.00105079	0.0013768
gfn2-499-499-wb97xd	-1178.71	270.492	268.37	5.17164	6.18143	6.26043		-1175.76	-1176.92	-1177.27	-1177.52								3.67028	4.0426	4.58909	5.24185		4.61867	5.33955	5.91151	6.56092		4.69767	5.41855	5.99051	6.63992		gfn2-499-499-wb97xd	2.03555e-06	2.6954e-06			1.56727e-05	2.11558e-05
gfn2-215-215-wb97xd	-1178.71	270.382	268.261	5.20522	6.10501	6.18501		-1175.76	-1176.92	-1177.27	-1177.52								4.45492	4.27619	4.73919	5.37923		5.29331	5.46314	5.95161	6.5883		5.37331	5.54314	6.03161	6.6683		gfn2-215-215-wb97xd	1.9437e-06	2.57421e-06			1.49655e-05	2.02046e-05
gfn2-408-408-wb97xd	-1178.71	268.831	266.634	5.24492	4.5937	4.5977		-1175.76	-1176.92	-1177.27	-1177.52								5.10333	4.7912	4.83534	4.92719		4.39071	4.42715	4.49677	4.58526		4.39471	4.43115	4.50077	4.58926		gfn2-408-408-wb97xd	5.6957e-05	7.48704e-05			0.00043854	0.000587648
gfn2-26-26-wb97xd	-1178.71	270.372	268.246	5.24805	6.13783	6.21283		-1175.76	-1176.92	-1177.27	-1177.52								4.47144	4.48966	4.84701	5.30633		5.29983	5.66661	6.04944	6.5054		5.37483	5.74161	6.12444	6.5804		gfn2-26-26-wb97xd	2.23531e-06	2.96841e-06			1.72108e-05	2.32986e-05
gfn2-483-483-wb97xd	-1178.71	268.463	266.256	5.30762	4.2884	4.2824		-1175.76	-1176.92	-1177.27	-1177.52								4.72244	4.5901	4.73	4.9197		3.64183	3.85805	4.02343	4.20977		3.63583	3.85205	4.01743	4.20377		gfn2-483-483-wb97xd	0.000107284	0.000139861			0.00082603	0.00109775
gfn2-568-568-wb97xd	-1178.71	268.087	265.868	5.36824	3.97303	3.95503		-1175.76	-1176.92	-1177.27	-1177.52								4.46356	4.61872	4.80642	5.00854		3.00694	3.51067	3.72384	3.92261		2.98894	3.49267	3.70584	3.90461		gfn2-568-568-wb97xd	0.000174114	0.000227147			0.00134058	0.00178285
gfn2-128-128-wb97xd	-1178.71	270.384	268.257	5.44319	6.34497	6.41897		-1175.76	-1176.92	-1177.27	-1177.52								4.70099	4.38739	4.77995	5.34849		5.54137	5.57634	5.99438	6.55957		5.61537	5.65034	6.06838	6.63357		gfn2-128-128-wb97xd	2.0402e-06	2.72331e-06			1.57085e-05	2.13749e-05
gfn2-386-386-wb97xd	-1178.71	268.059	265.844	5.45335	4.03013	4.01613		-1175.76	-1176.92	-1177.27	-1177.52								4.42981	4.79195	4.91856	4.99903		2.9452	3.6559	3.80798	3.8851		2.9312	3.6419	3.79398	3.8711		gfn2-386-386-wb97xd	0.000185482	0.000239827			0.00142812	0.00188237
gfn2-438-438-wb97xd	-1178.71	268.891	266.699	5.491	4.89979	4.90879		-1175.76	-1176.92	-1177.27	-1177.52								4.75607	4.75234	4.97346	5.25054		4.10346	4.44829	4.69489	4.96861		4.11246	4.45729	4.70389	4.97761		gfn2-438-438-wb97xd	2.98403e-05	3.98941e-05			0.000229755	0.000313123
gfn2-339-339-wb97xd	-1178.71	271.461	269.369	5.55449	7.53327	7.64227		-1175.76	-1176.92	-1177.27	-1177.52								4.33988	4.67401	5.19028	5.80875		6.25727	6.93996	7.4817	8.09683		6.36627	7.04896	7.5907	8.20583		gfn2-339-339-wb97xd	1.5271e-07	2.12917e-07			1.17579e-06	1.67115e-06
gfn2-122-122-wb97xd	-1178.71	271.821	269.751	5.64814	7.98692	8.11792		-1175.76	-1176.92	-1177.27	-1177.52								3.54222	4.09457	4.79681	5.62941		5.8196	6.72052	7.44824	8.27749		5.9506	6.85152	7.57924	8.40849		gfn2-122-122-wb97xd	1.12606e-07	1.53298e-07			8.67009e-07	1.20321e-06
gfn2-57-57-wb97xd	-1178.71	269.951	267.817	5.87857	6.34735	6.41435		-1175.76	-1176.92	-1177.27	-1177.52								3.25885	3.96779	4.61529	5.34421		3.66624	4.72375	5.39672	6.12228		3.73324	4.79075	5.46372	6.18928		gfn2-57-57-wb97xd	4.26497e-06	5.596e-06			3.28381e-05	4.39223e-05
gfn2-246-246-wb97xd	-1178.71	270.469	268.355	6.06026	7.04704	7.13404		-1175.76	-1176.92	-1177.26	-1177.52								6.24754	6.19467	6.58182	7.09497		7.17293	7.46862	7.88125	8.39105		7.25993	7.55562	7.96825	8.47805		gfn2-246-246-wb97xd	9.29815e-08	1.36951e-07			7.15909e-07	1.07491e-06
gfn2-120-120-wb97xd	-1178.71	271.58	269.495	6.48548	8.58326	8.69926		-1175.76	-1176.92	-1177.26	-1177.52								5.70698	6.16138	6.73135	7.40112		7.74337	8.54633	9.14178	9.80819		7.85937	8.66233	9.25778	9.92419		gfn2-120-120-wb97xd	8.52234e-09	1.31361e-08			6.56176e-08	1.03103e-07
gfn2-115-115-wb97xd	-1178.71	271.28	269.186	6.53824	8.33602	8.44302		-1175.76	-1176.92	-1177.26	-1177.52								5.63864	6.08044	6.70418	7.44978		7.37502	8.1654	8.8146	9.55685		7.48202	8.2724	8.9216	9.66385		gfn2-115-115-wb97xd	1.30205e-08	2.00331e-08			1.00251e-07	1.57237e-07
gfn2-217-217-wb97xd	-1178.7	270.984	268.881	6.6817	8.18349	8.28149		-1175.76	-1176.92	-1177.26	-1177.52								6.76777	6.468	6.7661	7.20293		8.20815	8.25695	8.58052	9.01401		8.30615	8.35495	8.67852	9.11201		gfn2-217-217-wb97xd	3.25219e-08	4.90062e-08			2.50402e-07	3.84643e-07
gfn2-316-316-wb97xd	-1178.7	271.421	269.331	6.7997	8.73848	8.84948		-1175.76	-1176.92	-1177.26	-1177.52								7.11502	6.92893	7.3993	8.05076		8.9924	9.15488	9.65072	10.2988		9.1034	9.26588	9.76172	10.4098		gfn2-316-316-wb97xd	3.72595e-09	5.97814e-09			2.86879e-08	4.69216e-08
gfn2-250-250-wb97xd	-1178.7	270.274	268.157	6.81831	7.61009	7.69409		-1175.76	-1176.92	-1177.26	-1177.52								5.25034	6.03425	6.67149	7.37258		5.98073	7.1132	7.77592	8.47365		6.06473	7.1972	7.85992	8.55765		gfn2-250-250-wb97xd	8.08917e-08	1.20372e-07			6.22824e-07	9.4478e-07
gfn2-48-48-wb97xd	-1178.7	270.437	268.309	6.83783	7.79262	7.86562		-1175.76	-1176.92	-1177.26	-1177.52								6.15685	6.48571	6.97369	7.55444		7.05024	7.72766	8.24111	8.81852		7.12324	7.80066	8.31411	8.89152		gfn2-48-48-wb97xd	4.52211e-08	7.00612e-08			3.48179e-07	5.499e-07
gfn2-118-118-wb97xd	-1178.7	271.609	269.533	6.97326	9.10004	9.22504		-1175.76	-1176.92	-1177.26	-1177.52								5.2361	5.95776	6.58119	7.27484		7.30149	8.37171	9.02061	9.71091		7.42649	8.49671	9.14561	9.83591		gfn2-118-118-wb97xd	1.00415e-08	1.5157e-08			7.73143e-08	1.18965e-07
gfn2-54-54-wb97xd	-1178.7	271.083	268.996	7.06306	8.66385	8.77785		-1175.76	-1176.92	-1177.26	-1177.52								4.77978	5.59443	6.4312	7.39946		6.31916	7.48238	8.34462	9.30954		6.43316	7.59638	8.45862	9.42354		gfn2-54-54-wb97xd	1.97581e-08	2.95754e-08			1.52127e-07	2.32133e-07
gfn2-197-197-wb97xd	-1178.7	270.469	268.361	7.08915	8.07593	8.16893		-1175.76	-1176.92	-1177.26	-1177.52								6.09958	6.26745	6.94124	7.80571		7.02496	7.5414	8.24067	9.10179		7.11796	7.6344	8.33367	9.19479		gfn2-197-197-wb97xd	2.80472e-08	4.28521e-08			2.15949e-07	3.3634e-07
gfn2-86-86-wb97xd	-1178.7	270.572	268.464	7.21059	8.30038	8.39338		-1175.76	-1176.92	-1177.26	-1177.52								4.24033	5.40406	6.28409	7.24726		5.26872	6.78101	7.68652	8.64634		5.36172	6.87401	7.77952	8.73934		gfn2-86-86-wb97xd	6.04557e-08	8.96633e-08			4.65478e-07	7.03754e-07
gfn2-114-114-wb97xd	-1178.7	270.315	268.191	7.25169	8.08447	8.16147		-1175.76	-1176.92	-1177.26	-1177.52								4.87761	5.61544	6.40261	7.3172		5.649	6.73539	7.54804	8.45928		5.726	6.81239	7.62504	8.53628		gfn2-114-114-wb97xd	8.28761e-08	1.24615e-07			6.38103e-07	9.78086e-07
gfn2-158-158-wb97xd	-1178.7	270.453	268.335	7.26847	8.23926	8.32226		-1175.76	-1176.92	-1177.26	-1177.52								6.2175	6.51384	7.16644	7.97828		7.12689	7.77179	8.44986	9.25835		7.20989	7.85479	8.53286	9.34135		gfn2-158-158-wb97xd	2.15392e-08	3.379e-08			1.65841e-07	2.65213e-07
gfn2-278-278-wb97xd	-1178.7	270.816	268.714	7.38018	8.71396	8.81296		-1175.76	-1176.92	-1177.26	-1177.52								5.69092	5.98794	6.79044	7.80713		6.9633	7.60889	8.43686	9.45021		7.0623	7.70789	8.53586	9.54921		gfn2-278-278-wb97xd	1.55857e-08	2.41244e-08			1.20002e-07	1.89349e-07
gfn2-373-373-wb97xd	-1178.7	270.816	268.709	7.38798	8.72176	8.81576		-1175.76	-1176.92	-1177.26	-1177.52								6.38071	7.01314	7.57696	8.20554		7.6531	8.63409	9.22338	9.84861		7.7471	8.72809	9.31738	9.94261		gfn2-373-373-wb97xd	7.96084e-09	1.27497e-08			6.12944e-08	1.0007e-07
gfn2-392-392-wb97xd	-1178.7	268.783	266.599	7.60782	6.9086	6.9256		-1175.76	-1176.92	-1177.26	-1177.52								6.84991	6.76788	7.25605	7.91272		6.0893	6.35583	6.86948	7.52279		6.1063	6.37283	6.88648	7.53979		gfn2-392-392-wb97xd	4.02032e-07	6.26768e-07			3.09544e-06	4.91941e-06
gfn2-152-152-wb97xd	-1178.7	271.176	269.082	7.61303	9.30681	9.41381		-1175.76	-1176.92	-1177.26	-1177.52								5.41997	6.01676	6.74783	7.61168		7.05236	7.99771	8.75426	9.61475		7.15936	8.10471	8.86126	9.72175		gfn2-152-152-wb97xd	1.18093e-08	1.82383e-08			9.09255e-08	1.4315e-07
gfn2-106-106-wb97xd	-1178.7	269.372	267.205	7.67956	7.56934	7.60334		-1175.76	-1176.92	-1177.26	-1177.52								6.85522	7.02358	7.42931	7.92712		6.6836	7.20053	7.63173	8.1262		6.7176	7.23453	7.66573	8.1602		gfn2-106-106-wb97xd	1.45331e-07	2.29263e-07			1.11897e-06	1.79945e-06
gfn2-348-348-wb97xd	-1178.7	271.726	269.653	7.6796	9.92338	10.0514		-1175.76	-1176.92	-1177.26	-1177.52								6.09472	6.27931	7.08868	8.13546		8.27711	8.81027	9.64511	10.6885		8.40511	8.93827	9.77311	10.8165		gfn2-348-348-wb97xd	1.93126e-09	3.09204e-09			1.48697e-08	2.4269e-08
gfn2-91-91-wb97xd	-1178.7	270.804	268.697	7.71035	9.03214	9.12614		-1175.76	-1176.92	-1177.26	-1177.52								5.84227	6.14557	6.83045	7.68516		7.10266	7.75452	8.46488	9.31623		7.19666	7.84852	8.55888	9.41023		gfn2-91-91-wb97xd	1.95363e-08	3.02202e-08			1.5042e-07	2.37194e-07
gfn2-196-196-wb97xd	-1178.7	270.27	268.138	7.74425	8.53203	8.60103		-1175.76	-1176.92	-1177.26	-1177.52								6.91559	7.28061	7.77016	8.34639		7.64197	8.35557	8.87058	9.44346		7.71097	8.42457	8.93958	9.51246		gfn2-196-196-wb97xd	1.5764e-08	2.5605e-08			1.21374e-07	2.0097e-07
gfn2-531-531-wb97xd	-1178.7	270.732	268.614	7.76435	9.01413	9.09713		-1175.76	-1176.92	-1177.26	-1177.52								7.75944	7.74478	8.15899	8.70212		8.94782	9.28173	9.72142	10.2612		9.03082	9.36473	9.80442	10.3442		gfn2-531-531-wb97xd	3.97012e-09	6.64934e-09			3.05679e-08	5.21897e-08
gfn2-62-62-wb97xd	-1178.7	269.351	267.193	7.78613	7.65491	7.69791		-1175.76	-1176.92	-1177.26	-1177.52								6.37555	6.9763	7.5322	8.15578		6.18293	7.13225	7.71363	8.33385		6.22593	7.17525	7.75663	8.37685		gfn2-62-62-wb97xd	1.02395e-07	1.61363e-07			7.88392e-07	1.26652e-06
gfn2-70-70-wb97xd	-1178.7	270.093	267.952	7.84939	8.46017	8.52017		-1175.76	-1176.92	-1177.26	-1177.52								6.36173	6.83429	7.43938	8.15383		6.91112	7.73224	8.36281	9.0739		6.97112	7.79224	8.42281	9.1339		gfn2-70-70-wb97xd	2.93976e-08	4.72973e-08			2.26346e-07	3.7123e-07
gfn2-164-164-wb97xd	-1178.7	270.661	268.548	7.91412	9.0929	9.1809		-1175.76	-1176.92	-1177.26	-1177.52								6.51208	6.61344	7.31132	8.22097		7.62947	8.07939	8.80274	9.70904		7.71747	8.16739	8.89074	9.79704		gfn2-164-164-wb97xd	1.00732e-08	1.61427e-08			7.75584e-08	1.26702e-07
gfn2-21-21-wb97xd	-1178.7	269.814	267.665	7.92553	8.25731	8.30931		-1175.76	-1176.92	-1177.26	-1177.52								6.43363	6.84852	7.49254	8.27084		6.70401	7.46747	8.13697	8.91191		6.75601	7.51947	8.18897	8.96391		gfn2-21-21-wb97xd	3.8632e-08	6.23036e-08			2.97446e-07	4.89013e-07
gfn2-574-574-wb97xd	-1178.7	269.247	267.088	7.92555	7.69033	7.73233		-1175.76	-1176.92	-1177.26	-1177.52								5.42598	6.35043	7.14413	8.0333		5.12937	6.40238	7.22156	8.10737		5.17137	6.44438	7.26356	8.14937		gfn2-574-574-wb97xd	1.50018e-07	2.33321e-07			1.15506e-06	1.8313e-06
gfn2-465-465-wb97xd	-1178.7	270.083	267.94	7.97521	8.576	8.634		-1175.76	-1176.92	-1177.26	-1177.52								7.22379	7.26352	7.77817	8.44861		7.76317	8.15148	8.69159	9.35868		7.82117	8.20948	8.74959	9.41668		gfn2-465-465-wb97xd	1.81867e-08	2.99059e-08			1.40028e-07	2.34727e-07
gfn2-10-10-wb97xd	-1178.7	269.812	267.673	8.00542	8.3352	8.3972
gfn2-223-223-wb97xd	-1178.7	269.042	266.864	8.01234	7.57212	7.59512
gfn2-406-406-wb97xd	-1178.7	268.82	266.633	8.02969	7.36747	7.38147
gfn2-356-356-wb97xd	-1178.7	268.62	266.421	8.05206	7.18985	7.19185
gfn2-360-360-wb97xd	-1178.7	269.504	267.344	8.08434	8.10612	8.14712
gfn2-441-441-wb97xd	-1178.7	268.826	266.64	8.10115	7.44494	7.45994
gfn2-512-512-wb97xd	-1178.7	270.292	268.163	8.10427	8.91406	8.98606
gfn2-322-322-wb97xd	-1178.7	270.591	268.468	8.10553	9.21432	9.29232
gfn2-480-480-wb97xd	-1178.7	270.499	268.369	8.16116	9.17794	9.24894
gfn2-451-451-wb97xd	-1178.7	269.428	267.261	8.18173	8.12751	8.16151
gfn2-309-309-wb97xd	-1178.7	269.026	266.845	8.18651	7.73029	7.75029
gfn2-277-277-wb97xd	-1178.7	269.591	267.445	8.22931	8.33809	8.39309
gfn2-432-432-wb97xd	-1178.7	268.194	265.989	8.23012	6.9419	6.9379
gfn2-559-559-wb97xd	-1178.7	271.373	269.276	8.26572	10.1565	10.2605
gfn2-535-535-wb97xd	-1178.7	270.283	268.152	8.26672	9.06751	9.13751
gfn2-254-254-wb97xd	-1178.7	270.103	267.962	8.2922	8.91298	8.97298
gfn2-641-641-wb97xd	-1178.7	268.398	266.198	8.30012	7.21591	7.21691
gfn2-209-209-wb97xd	-1178.7	269.097	266.921	8.31514	7.92992	7.95492
gfn2-288-288-wb97xd	-1178.7	268.925	266.743	8.34157	7.78435	7.80335
gfn2-580-580-wb97xd	-1178.7	269.909	267.759	8.35058	8.77736	8.82836
gfn2-450-450-wb97xd	-1178.7	269.165	266.991	8.39005	8.07284	8.09984
gfn2-511-511-wb97xd	-1178.7	270.484	268.367	8.39457	9.39635	9.48035
gfn2-192-192-wb97xd	-1178.7	270.807	268.695	8.41445	9.73923	9.82823
gfn2-311-311-wb97xd	-1178.7	270.478	268.352	8.41703	9.41281	9.48781
gfn2-295-295-wb97xd	-1178.7	269.452	267.283	8.44878	8.41856	8.45056
gfn2-137-137-wb97xd	-1178.7	268.434	266.239	8.45033	7.40211	7.40811
gfn2-457-457-wb97xd	-1178.7	269.575	267.415	8.46252	8.55531	8.59631
gfn2-251-251-wb97xd	-1178.7	268.753	266.566	8.47873	7.74952	7.76352
gfn2-395-395-wb97xd	-1178.7	268.575	266.376	8.48564	7.57842	7.58042
gfn2-636-636-wb97xd	-1178.7	268.891	266.704	8.55524	7.96403	7.97803
gfn2-412-412-wb97xd	-1178.7	270.269	268.131	8.55987	9.34665	9.40965
gfn2-260-260-wb97xd	-1178.7	270.574	268.456	8.56927	9.66105	9.74405
gfn2-509-509-wb97xd	-1178.7	269.429	267.26	8.5775	8.52429	8.55629
gfn2-330-330-wb97xd	-1178.7	268.833	266.645	8.6002	7.95098	7.96398
gfn2-263-263-wb97xd	-1178.7	269.196	267.016	8.61667	8.33045	8.35145
gfn2-374-374-wb97xd	-1178.7	268.575	266.387	8.68172	7.7745	7.7875
gfn2-435-435-wb97xd	-1178.7	269.665	267.501	8.71183	8.89462	8.93162
gfn2-579-579-wb97xd	-1178.7	270.376	268.251	8.72824	9.62202	9.69802
gfn2-576-576-wb97xd	-1178.7	269.041	266.86	8.72939	8.28817	8.30817
gfn2-326-326-wb97xd	-1178.7	268.587	266.399	8.75272	7.85751	7.87051
gfn2-237-237-wb97xd	-1178.7	269.111	266.931	8.76866	8.39744	8.41844
gfn2-651-651-wb97xd	-1178.7	268.614	266.419	8.77185	7.90364	7.90964
gfn2-631-631-wb97xd	-1178.7	268.194	265.988	8.78807	7.49985	7.49485
gfn2-552-552-wb97xd	-1178.7	268.546	266.347	8.80591	7.86969	7.87169
gfn2-642-642-wb97xd	-1178.7	269.063	266.879	8.80785	8.38863	8.40563
gfn2-503-503-wb97xd	-1178.7	270.549	268.42	8.82511	9.89189	9.96389
gfn2-166-166-wb97xd	-1178.7	268.637	266.449	8.82771	7.98249	7.99549
gfn2-372-372-wb97xd	-1178.7	269.954	267.809	8.83142	9.30321	9.35921
gfn2-593-593-wb97xd	-1178.7	270.019	267.871	8.86762	9.4044	9.4574
gfn2-332-332-wb97xd	-1178.7	268.56	266.362	8.87258	7.95037	7.95337
gfn2-637-637-wb97xd	-1178.7	268.995	266.816	8.95797	8.47076	8.49276
gfn2-507-507-wb97xd	-1178.7	268.877	266.695	9.03494	8.42972	8.44872
gfn2-418-418-wb97xd	-1178.7	268.488	266.286	9.06747	8.07325	8.07225
gfn2-290-290-wb97xd	-1178.7	269.558	267.396	9.08043	9.15622	9.19522
gfn2-474-474-wb97xd	-1178.7	269.517	267.359	9.09209	9.12687	9.16987
gfn2-555-555-wb97xd	-1178.7	269.95	267.802	9.11432	9.58211	9.63511
gfn2-515-515-wb97xd	-1178.7	269.37	267.213	9.11693	9.00472	9.04872
gfn2-504-504-wb97xd	-1178.7	268.14	265.927	9.14748	7.80527	7.79327
gfn2-361-361-wb97xd	-1178.7	268.648	266.453	9.16688	8.33267	8.33867
gfn2-517-517-wb97xd	-1178.7	269.722	267.571	9.18417	9.42396	9.47396
gfn2-602-602-wb97xd	-1178.7	269.696	267.54	9.23008	9.44386	9.48886
gfn2-424-424-wb97xd	-1178.7	270.084	267.941	9.36385	9.96564	10.0236
gfn2-638-638-wb97xd	-1178.7	269.251	267.076	9.3859	9.15468	9.18068
gfn2-473-473-wb97xd	-1178.7	269.73	267.569	9.39989	9.64767	9.68767
gfn2-606-606-wb97xd	-1178.7	270.367	268.233	9.45714	10.3419	10.4089
gfn2-591-591-wb97xd	-1178.7	270.726	268.605	9.51867	10.7624	10.8424
gfn2-475-475-wb97xd	-1178.7	269.57	267.406	9.68307	9.77085	9.80785
gfn2-617-617-wb97xd	-1178.7	269.107	266.908	10.6995	10.3243	10.3263
gfn2-625-625-wb97xd	-1178.7	270.171	268.02	10.8269	11.5156	11.5656
gfn2-634-634-wb97xd	-1178.7	268.883	266.682	10.9052	10.3059	10.3059
gfn2-655-655-wb97xd	-1178.7	269.592	267.414	10.9714	11.0811	11.1041
gfn2-624-624-wb97xd	-1178.7	269.436	267.255	11.06	11.0138	11.0338
gfn2-614-614-wb97xd	-1178.7	268.055	265.824	11.2452	9.81802	9.78802
gfn2-627-627-wb97xd	-1178.7	268.399	266.178	11.4432	10.36	10.34
[truncated: 17 more columns]

[truncated: 3 more sheets: 22, 23, 24]
