# Supplementary material for: Quantum Chemical Exploration of Fentanyl and Its Analogs: Conformational Landscapes and Energetics in Solution
Source: ACS Omega. 2025 Nov 27;10(48):58900–14. doi: 10.1021/acsomega.5c07656 (PMC12771126; doi:10.1021/acsomega.5c07656)
Supplement: Supplementary file 2 [file ao5c07656_si_002.zip › Spreadsheets/Fentanyl Structures 25-34.xlsx]

## Sheet: Analog 25
Fentanyl Derivatives 25-34																				1H= 4.359 744 722 2071(85) x 10-18 J					E234 = (1/1320)(243ED-2048ET+3125EQ)
																				Hartree	4.36e-18			Hartree to kcal/mol	E34 = -(1/369)*(256ET-625EQ)
Fentanyl Derivative #25																				Nav	6.02e+23	628		627.51	E23 = -(1/175)*(81ED-256ET)													RT	0.593019	0.616887
/home/audreyryu/opioids/fentanyl/fentanyl_25/QM/wb97xd-ultrafine/								/home/audreyryu/opioids/fentanyl/fentanyl_25/QM/wb97xd-ultrafine/dlpno																		DLPNO-CCSD(T)/CBS//wb97xd/6-31++G**												Sum	1.58742	1.64134
	wB97X-D							DLPNO-CCSD(T)//wB97X-D					DLPNO-CCSD(T)/haug-cc-pVnZ//wB97X-D						DLPNO-CCSD(T)/cc-pVNZ//wB97X-D ∆Eel					∆G (298.15 K)					∆G (310.15 K)					Boltzmann Populations					e-(∆G/RT)			Stabilization G			DLPNO-CCSD(T)/haug-cc-pVnZ//wB97X-D ∆Eel
Structure	Electronic Energy	G (298.15)	G (310.15)	∆Eel (kcal/mol)	∆G 298.15 (kcal/mol)	∆G (310.15)		cc-pVDZ	cc-pVTZ	cc-pVQZ	DTQ		haug-cc-pVDZ	haug-cc-pVTZ	haug-cc-pVQZ	haug-cc-pV5Z	HA DTQ		D	T	Q	DTQ		D	T	Q	DTQ		D	T	Q	DTQ		Structure	298 K	310 K			298 K	310 K		298 K	310 K		D	T	Q	DTQ
31-31	-1139.41	252.049	249.932	0	0	0		-1136.57	-1137.69	-1138.02	-1138.27		-1136.76	-1137.77	-1138.05		-1138.26		0.10945	0.121378	0.115765	0.105894		0	0	0	0		0	0	0	0		31	0.629954	0.609259	x - 1		1	1		-0.274039	-0.305674		0	0.0802184	0.0884448	0.0756209
21-21	-1139.41	253.45	251.384	0.00924321	1.41024	1.46124		-1136.57	-1137.69	-1138.02	-1138.27		-1136.76	-1137.77	-1138.05		-1138.26		0	0	0	0		1.29155	1.27962	1.28523	1.29511		1.34255	1.33062	1.33623	1.34611		21	0.0709324	0.0687275	x - 2		0.112599	0.112805					0.0505477	0	0	0
33-33	-1139.41	253.431	251.354	0.135492	1.51749	1.55749		-1136.57	-1137.69	-1138.02	-1138.27								0.999046	0.35023	0.323921	0.407387		2.2716	1.61085	1.59016	1.68349		2.3116	1.65085	1.63016	1.72349		33	0.0368478	0.0372775	x - 3		0.0584928	0.0611849
20-20	-1139.41	253.263	251.183	0.295268	1.50927	1.54627		-1136.57	-1137.69	-1138.02	-1138.27								1.24475	0.527955	0.515912	0.6314		2.3493	1.62058	1.61415	1.73951		2.3863	1.65758	1.65115	1.77651		20	0.0335267	0.0342078	x - 4		0.0532209	0.0561465
22-22	-1139.41	253.432	251.357	0.345563	1.72856	1.77056		-1136.57	-1137.69	-1138.02	-1138.27								1.14271	0.496547	0.453669	0.513989		2.41626	1.75817	1.7209	1.7911		2.45826	1.80017	1.7629	1.8331		22	0.0307333	0.0312094	x - 5		0.0487866	0.0512251
200-200	-1139.41	253.451	251.38	1.50974	2.91174	2.95774		-1136.56	-1137.69	-1138.02	-1138.27								3.47989	2.09048	1.74363	1.52511		4.77244	3.3711	3.02986	2.82122		4.81844	3.4171	3.07586	2.86722		200	0.00541011	0.00583787	x - 17		0.00858811	0.00958192
101-101	-1139.41	252.794	250.71	1.66833	2.41333	2.44633		-1136.57	-1137.69	-1138.02	-1138.27								1.681	1.65756	1.70515	1.77456		2.31655	2.28118	2.33439	2.41366		2.34955	2.31418	2.36739	2.44666		101	0.0107566	0.0115432	x - 8		0.0170752	0.0189463
118-118	-1139.41	252.752	250.665	1.73528	2.43828	2.46828		-1136.57	-1137.69	-1138.02	-1138.27								1.78664	1.77797	1.85368	1.9588		2.38019	2.35959	2.44091	2.5559		2.41019	2.38959	2.47091	2.5859		118	0.00846264	0.00921087	x - 11		0.0134337	0.0151181
132-132	-1139.41	252.75	250.662	1.75766	2.45866	2.48766		-1136.57	-1137.69	-1138.02	-1138.27								1.77947	1.76999	1.85075	1.96294		2.37102	2.34961	2.43599	2.55805		2.40002	2.37861	2.46499	2.58705		132	0.00843213	0.00919384	x - 10		0.0133853	0.0150902
112-112	-1139.41	253.175	251.1	1.81871	2.94471	2.98671		-1136.57	-1137.69	-1138.02	-1138.27								2.72197	1.99328	2.04612	2.25251		3.73852	2.9979	3.05635	3.27262		3.78052	3.0399	3.09835	3.31462		112	0.00252711	0.00282669			0.00401157	0.00463955
104-104	-1139.41	252.698	250.602	1.8468	2.4958	2.5168		-1136.57	-1137.69	-1138.02	-1138.27								2.70629	1.9708	2.00776	2.1937		3.24584	2.49842	2.54099	2.73681		3.26684	2.51942	2.56199	2.75781		104	0.00623764	0.00697071	x - 12		0.00990173	0.0114413
100-100	-1139.41	252.759	250.665	1.87152	2.58152	2.60452		-1136.57	-1137.69	-1138.02	-1138.27								2.6059	2.0475	2.0877	2.24547		3.20645	2.63612	2.68193	2.84957		3.22945	2.65912	2.70493	2.87257		100	0.0051575	0.0057874	x - 16		0.0081871	0.00949907
157-157	-1139.41	251.828	249.701	1.8854	1.6644	1.6544		-1136.57	-1137.69	-1138.02	-1138.27								1.69981	1.67226	1.6673	1.6656		1.36936	1.32988	1.33054	1.33871		1.35936	1.31988	1.32054	1.32871		157	0.0659045	0.0706937	x - 2		0.104618	0.116032
181-181	-1139.41	252.855	250.768	1.89523	2.70123	2.73123		-1136.57	-1137.69	-1138.02	-1138.27								2.36173	2.30275	2.32968	2.37737		3.05828	2.98737	3.01991	3.07747		3.08828	3.01737	3.04991	3.10747		181	0.00351187	0.00395468			0.0055748	0.00649097
156-156	-1139.41	252.964	250.874	2.00078	2.91578	2.94278		-1136.57	-1137.69	-1138.02	-1138.27								2.49601	1.90283	1.89798	2.00053		3.30156	2.69646	2.69721	2.80963		3.32856	2.72346	2.72421	2.83663		156	0.0055168	0.00613456	x - 15		0.00875746	0.0100689
86-86	-1139.41	252.771	250.678	2.0028	2.7248	2.7488		-1136.57	-1137.69	-1138.02	-1138.27								2.80039	2.12603	2.07918	2.13927		3.41294	2.72665	2.68542	2.75537		3.43694	2.75065	2.70942	2.77937		86	0.00604541	0.00673127	x - 13		0.00959659	0.0110483
179-179	-1139.41	254.126	252.077	2.00442	4.08142	4.14942		-1136.57	-1137.69	-1138.02	-1138.27								3.00645	2.56259	2.56287	2.64497		4.974	4.51821	4.52411	4.61607		5.042	4.58621	4.59211	4.68407		179	0.000262271	0.000307021			0.000416333	0.000503925
176-176	-1139.41	253.798	251.743	2.0094	3.7584	3.8204		-1136.57	-1137.69	-1138.02	-1138.27								3.1152	2.54571	2.63652	2.86552		4.75475	4.17333	4.26975	4.50863		4.81675	4.23533	4.33175	4.57063		176	0.000314368	0.000369008			0.000499033	0.000605666
123-123	-1139.41	252.916	250.828	2.00988	2.87688	2.90588		-1136.57	-1137.69	-1138.02	-1138.27								2.88517	2.12006	2.12521	2.2731		3.64272	2.86568	2.87644	3.03421		3.67172	2.89468	2.90544	3.06321		123	0.00377767	0.00424889			0.00599674	0.00697387
102-102	-1139.41	253.421	251.348	2.0391	3.4111	3.4551		-1136.57	-1137.69	-1138.02	-1138.27								2.90992	2.22559	2.24387	2.39486		4.17247	3.47621	3.50011	3.66097		4.21647	3.52021	3.54411	3.70497		102	0.00131286	0.00150131			0.00208406	0.00246416
158-158	-1139.41	252.099	249.978	2.08284	2.13284	2.12884		-1136.57	-1137.69	-1138.02	-1138.27								2.60816	2.02303	2.0094	2.09847		2.54871	1.95165	1.94363	2.04258		2.54471	1.94765	1.93963	2.03858		158	0.0201111	0.0223678	x - 6		0.0319247	0.036713
177-177	-1139.41	254.031	251.978	2.17687	4.15887	4.22287		-1136.56	-1137.69	-1138.02	-1138.27								3.47269	2.83114	2.84911	2.99179		5.34524	4.69176	4.71534	4.8679		5.40924	4.75576	4.77934	4.9319		177	0.000171526	0.000205447			0.000272283	0.000337207
196-196	-1139.41	252.099	249.983	2.43789	2.48789	2.48889		-1136.57	-1137.69	-1138.02	-1138.27								2.27021	2.42165	2.40505	2.35447		2.21076	2.35027	2.33928	2.29857		2.21176	2.35127	2.34028	2.29957		196	0.0130605	0.0146515	x - 7		0.0207325	0.024048
30-30	-1139.41	252.152	250.042	2.6365	2.7395	2.7465		-1136.57	-1137.69	-1138.02	-1138.27								2.02915	2.402	2.50748	2.58308		2.0227	2.38362	2.49472	2.58019		2.0297	2.39062	2.50172	2.58719		30	0.00812309	0.00919171	x - 9		0.0128947	0.0150867
195-195	-1139.41	252.658	250.554	2.76545	3.37445	3.38745		-1136.56	-1137.69	-1138.02	-1138.27								3.36605	2.86288	2.79573	2.79653		3.8656	3.3505	3.28897	3.29964		3.8786	3.3635	3.30197	3.31264		195	0.00241454	0.00283578			0.00383289	0.00465446
12-12	-1139.41	252.738	250.638	2.80177	3.49077	3.50777		-1136.57	-1137.69	-1138.02	-1138.27								2.84659	2.66424	2.80599	3.03338		3.42614	3.23186	3.37922	3.61649		3.44314	3.24886	3.39622	3.63349		12	0.00141511	0.00168573			0.00224637	0.00276686
37-37	-1139.41	252.975	250.889	2.87686	3.80286	3.83386		-1136.57	-1137.69	-1138.02	-1138.27								3.04442	2.86446	2.84137	2.84294		3.86097	3.66908	3.65161	3.66305		3.89197	3.70008	3.68261	3.69405		37	0.00130827	0.00152812			0.00207676	0.00250816
208-208	-1139.41	253.529	251.459	3.02126	4.50126	4.54826		-1136.56	-1137.69	-1138.02	-1138.27								4.94248	3.39748	3.24821	3.32852		6.31303	4.7561	4.61245	4.70263		6.36003	4.8031	4.65945	4.74963		208	0.000226653	0.000276068			0.000359793	0.000453121
218-218	-1139.41	252.277	250.166	3.11666	3.34466	3.35066		-1136.56	-1137.69	-1138.02	-1138.27								3.84773	3.21603	3.04978	2.93873		3.96628	3.32265	3.16201	3.06083		3.97228	3.32865	3.16801	3.06683		218	0.0036118	0.00422398			0.00573343	0.00693297
215-215	-1139.41	252.091	249.971	3.15092	3.19292	3.18992		-1136.56	-1137.69	-1138.02	-1138.27								3.78428	3.22414	3.03846	2.88767		3.71683	3.14476	2.96469	2.82378		3.71383	3.14176	2.96169	2.82078		215	0.00538679	0.0062943	x - 14		0.00855108	0.0103311
206-206	-1139.41	253.643	251.582	3.20298	4.79698	4.85298		-1136.56	-1137.69	-1138.02	-1138.27								5.26462	3.81117	3.53419	3.423		6.74917	5.28379	5.01243	4.91111		6.80517	5.33979	5.06843	4.96711		206	0.000159471	0.000194047			0.000253147	0.000318497
214-214	-1139.41	252.593	250.482	3.37017	3.91417	3.92017		-1136.56	-1137.69	-1138.02	-1138.27								4.93473	3.63884	3.3164	3.11405		5.36928	4.06146	3.74463	3.55216		5.37528	4.06746	3.75063	3.55816		214	0.00157727	0.00190469			0.00250378	0.00312624
3-3	-1139.4	255.221	253.23	3.64399	6.81599	6.94199		-1136.57	-1137.69	-1138.02	-1138.27								2.53052	2.7828	3.26751	3.88387		5.59307	5.83342	6.32375	6.94998		5.71907	5.95942	6.44975	7.07598		3	5.12303e-06	6.35687e-06			8.13238e-06	1.04338e-05
111-111	-1139.4	251.872	249.754	4.17595	3.99895	3.99795		-1136.56	-1137.69	-1138.02	-1138.27								3.68932	3.97371	4.12583	4.28149		3.40287	3.67533	3.83306	3.99859		3.40187	3.67433	3.83206	3.99759		111	0.000742952	0.00093424			0.00117937	0.0015334
187-187	-1139.4	253.254	251.181	4.25756	5.46256	5.50656		-1136.56	-1137.68	-1138.02	-1138.27								4.02967	4.42653	4.59843	4.76044		5.12522	5.51015	5.68766	5.85954		5.16922	5.55415	5.73166	5.90354		187	3.22183e-05	4.25256e-05			5.11438e-05	6.97988e-05
159-159	-1139.4	251.26	249.115	4.38895	3.59995	3.57195		-1136.56	-1137.69	-1138.02	-1138.27								3.46183	3.78224	3.91707	4.04246		2.56338	2.87187	3.01231	3.14756		2.53538	2.84387	2.98431	3.11956		159	0.00312037	0.00387792			0.00495333	0.00636498
148-148	-1139.4	252.447	250.34	4.39642	4.79442	4.80442		-1136.56	-1137.69	-1138.02	-1138.27								4.57307	4.28768	4.43174	4.68127		4.86162	4.5643	4.71398	4.97338		4.87162	4.5743	4.72398	4.98338		148	0.000143575	0.000188996			0.000227913	0.000310207
14-14	-1139.4	254.214	252.188	4.42958	6.59458	6.68558		-1136.57	-1137.69	-1138.02	-1138.27								2.93835	3.55756	4.06112	4.63572		4.9939	5.60118	6.11036	6.69482		5.0849	5.69218	6.20136	6.78582		14	7.8775e-06	1.01746e-05			1.25049e-05	1.66999e-05
71-71	-1139.4	253.013	250.928	4.43275	5.39675	5.42875		-1136.56	-1137.68	-1138.02	-1138.27								4.67647	4.4981	4.58959	4.74755		5.53102	5.34072	5.43783	5.60565		5.56302	5.37272	5.46983	5.63765		71	4.94354e-05	6.54396e-05			7.84746e-05	0.000107408
147-147	-1139.4	252.281	250.168	4.45027	4.68227	4.68627		-1136.56	-1137.68	-1138.02	-1138.27								4.69967	4.36876	4.47632	4.68433		4.82222	4.47938	4.59256	4.81044		4.82622	4.48338	4.59656	4.81444		147	0.000188976	0.000248536			0.000299984	0.000407931
174-174	-1139.4	251.889	249.761	4.63143	4.47143	4.46043		-1136.56	-1137.69	-1138.02	-1138.27								4.27378	4.21526	4.27794	4.37442		4.00433	3.93388	4.00217	4.10852		3.99333	3.92288	3.99117	4.09752		174	0.000617238	0.000794521			0.000979813	0.00130408
146-146	-1139.4	251.304	249.151	4.63847	3.89347	3.85747		-1136.56	-1137.69	-1138.02	-1138.27								4.20951	4.15013	4.26967	4.44407		3.35506	3.28375	3.4089	3.59317		3.31906	3.24775	3.3729	3.55717		146	0.00147186	0.00190774			0.00233646	0.00313124
18-18	-1139.4	253.807	251.755	4.65143	6.40943	6.47443		-1136.56	-1137.69	-1138.02	-1138.27								4.00722	4.10797	4.48688	4.98645		5.65577	5.7446	6.12911	6.63856		5.72077	5.8096	6.19411	6.70356		18	8.66149e-06	1.1626e-05			1.37494e-05	1.90822e-05
1-1	-1139.4	253.984	251.947	4.67941	6.61441	6.69441		-1136.56	-1137.69	-1138.02	-1138.27								3.86095	3.81504	4.36054	5.11493		5.6865	5.62866	6.17978	6.94404		5.7665	5.70866	6.25978	7.02404		1	5.1746e-06	6.91528e-06			8.21425e-06	1.13503e-05
207-207	-1139.4	251.69	249.557	4.90846	4.54946	4.53346		-1136.56	-1137.68	-1138.02	-1138.27								4.12134	4.54702	4.7061	4.84527		3.65289	4.06665	4.23134	4.38037		3.63689	4.05065	4.21534	4.36437		207	0.000390269	0.000515513			0.000619519	0.000846131
230-230	-1139.4	254.25	252.206	5.1023	7.3033	7.3763		-1136.56	-1137.68	-1138.02	-1138.26								5.85172	5.71157	5.74431	5.81488		7.94327	7.79119	7.82955	7.90998		8.01627	7.86419	7.90255	7.98298		230	1.01501e-06	1.46118e-06			1.61125e-06	2.39829e-06
210-210	-1139.4	253.59	251.536	5.19417	6.73517	6.79817		-1136.56	-1137.68	-1138.02	-1138.27								4.19108	4.46743	4.94711	5.55215		5.62263	5.88705	6.37234	6.98726		5.68563	5.95005	6.43534	7.05026		210	4.81091e-06	6.62755e-06			7.63693e-06	1.08781e-05
234-234	-1139.4	253.644	251.573	5.27653	6.87153	6.91753		-1136.56	-1137.68	-1138.02	-1138.26								6.79834	6.11079	6.14951	6.32903		8.28389	7.58441	7.62874	7.81813		8.32989	7.63041	7.67474	7.86413		234	1.18506e-06	1.77164e-06			1.88118e-06	2.90786e-06
182-182	-1139.4	254.143	252.108	5.2887	7.3827	7.4647		-1136.56	-1137.69	-1138.02	-1138.27								3.88755	4.16319	4.72059	5.43205		5.8721	6.13581	6.69882	7.42016		5.9541	6.21781	6.78082	7.50216		182	2.31842e-06	3.18572e-06			3.6803e-06	5.22884e-06
233-233	-1139.4	252.499	250.399	5.85235	6.30235	6.31935		-1136.56	-1137.68	-1138.02	-1138.26								6.5569	6.2083	6.20901	6.27416		6.89745	6.53692	6.54325	6.61827		6.91445	6.55392	6.56025	6.63527		233	8.96303e-06	1.2987e-05			1.42281e-05	2.13161e-05
232-232	-1139.4	253.014	250.93	6.17582	7.14082	7.17382		-1136.56	-1137.68	-1138.01	-1138.26								6.94568	6.49424	6.44398	6.45836		7.80123	7.33786	7.29321	7.31747		7.83423	7.37086	7.32621	7.35047		232	2.75675e-06	4.07381e-06			4.37612e-06	6.68649e-06
231-231	-1139.4	252.848	250.752	6.22056	7.01956	7.04056		-1136.56	-1137.68	-1138.01	-1138.26								7.73196	6.68436	6.63814	6.76778		8.42151	7.36198	7.32137	7.46089		8.44251	7.38298	7.34237	7.48189		231	2.16454e-06	3.29215e-06			3.43602e-06	5.40352e-06
38-38	-1139.4	255.362	253.378	6.35216	9.66516	9.79816		-1136.56	-1137.68	-1138.01	-1138.26								5.02013	5.58972	6.31654	7.20556		8.22368	8.78134	9.51377	10.4127		8.35668	8.91434	9.64677	10.5457		38	1.49159e-08	2.29378e-08			2.36777e-08	3.76487e-08
55-55	-1139.4	254.91	252.904	6.45801	9.31901	9.43001		-1136.56	-1137.68	-1138.01	-1138.26								6.09815	6.12541	6.76391	7.63199		8.8497	8.86504	9.50914	10.3871		8.9607	8.97604	9.62014	10.4981		55	1.5573e-08	2.47766e-08			2.47209e-08	4.06668e-08
8-8	-1139.4	253	250.926	7.29666	8.24766	8.29066		-1136.56	-1137.68	-1138.01	-1138.26								5.43863	6.6247	7.1372	7.61966		6.28018	7.45432	7.97244	8.46477		6.32318	7.49732	8.01544	8.50777		8	3.98272e-07	6.24096e-07			6.32224e-07	1.02435e-06
41-41	-1139.4	254.64	252.626	7.42305	10.0141	10.1171		-1136.56	-1137.68	-1138.01	-1138.26								6.36554	6.35971	7.16686	8.27165		8.84709	8.82933	9.64209	10.7568		8.95009	8.93233	9.74509	10.8598		41	8.34939e-09	1.37857e-08			1.3254e-08	2.2627e-08
24-24	-1139.4	253.376	251.311	7.47457	8.80157	8.85357		-1136.56	-1137.68	-1138.01	-1138.26								6.06659	6.82717	7.35367	7.93359		7.28414	8.03279	8.5649	9.15469		7.33614	8.08479	8.6169	9.20669		24	1.24427e-07	2.01002e-07			1.97518e-07	3.29912e-07
11-11	-1139.4	253.349	251.279	7.62147	8.92147	8.96847		-1136.56	-1137.68	-1138.01	-1138.26								6.49446	6.9458	7.57736	8.35787		7.68501	8.12442	8.76159	9.55198		7.73201	8.17142	8.80859	9.59898		11	6.36743e-08	1.06421e-07			1.01078e-07	1.74672e-07
80-80	-1139.4	251.794	249.677	7.77299	7.51799	7.51799		-1136.56	-1137.68	-1138.01	-1138.26								5.99795	6.86234	7.32281	7.79334		5.6335	6.48597	6.95205	7.43245		5.6335	6.48597	6.95205	7.43245		80	2.27088e-06	3.56686e-06			3.60483e-06	5.85442e-06
138-138	-1139.4	252.769	250.676	7.78936	8.50936	8.53336		-1136.56	-1137.68	-1138.01	-1138.26								6.43494	6.88646	7.3601	7.92465		7.04549	7.48508	7.96433	8.53875		7.06949	7.50908	7.98833	8.56275		138	3.51557e-07	5.70873e-07			5.58067e-07	9.36995e-07
154-154	-1139.4	253.812	251.764	7.89757	9.66057	9.72957		-1136.56	-1137.68	-1138.01	-1138.26								6.95072	7.71087	8.16714	8.65112		8.60427	9.35249	9.81438	10.3082		8.67327	9.42149	9.88338	10.3772		154	1.77881e-08	3.01392e-08			2.82372e-08	4.94686e-08
161-161	-1139.4	253.802	251.751	7.96698	9.71998	9.78598		-1136.56	-1137.68	-1138.01	-1138.26								7.46149	7.79553	8.27184	8.86167		9.10504	9.42715	9.90908	10.5088		9.17104	9.49315	9.97508	10.5748		161	1.26841e-08	2.18805e-08			2.0135e-08	3.59132e-08
227-227	-1139.4	252.869	250.781	8.06034	8.88034	8.90934
81-81	-1139.4	252.95	250.864	8.1467	9.0477	9.0787
83-83	-1139.4	252.15	250.039	8.16919	8.27019	8.27619
151-151	-1139.4	254.162	252.123	8.24302	10.356	10.434
142-142	-1139.4	252.206	250.096	8.26982	8.42682	8.43382
223-223	-1139.4	253.337	251.259	8.29879	9.58679	9.62579
217-217	-1139.4	252.358	250.252	8.32072	8.62972	8.64072
221-221	-1139.4	253.505	251.431	8.35703	9.81303	9.85603
171-171	-1139.4	251.926	249.806	8.4735	8.3505	8.3475
188-188	-1139.4	253.234	251.157	8.51032	9.69532	9.73532
213-213	-1139.4	252.847	250.753	8.53779	9.33579	9.35879
108-108	-1139.4	251.562	249.427	8.5411	8.0541	8.0361
180-180	-1139.4	253.535	251.475	8.54406	10.0301	10.0871
189-189	-1139.4	254.019	251.974	8.58926	10.5593	10.6313
212-212	-1139.4	251.787	249.654	8.65991	8.39791	8.38191
168-168	-1139.4	253.15	251.077	8.76241	9.86341	9.90741
164-164	-1139.4	252.352	250.235	8.80011	9.10311	9.10311
190-190	-1139.4	254.116	252.07	8.83434	10.9013	10.9723
178-178	-1139.4	254.193	252.15	8.8369	10.9809	11.0549
173-173	-1139.4	253.743	251.68	9.11901	10.813	10.867
216-216	-1139.4	252.932	250.835	9.30847	10.1915	10.2115
235-235	-1139.39	252.728	250.622	10.4084	11.0874	11.0984
203-203	-1139.39	253.282	251.195	10.7788	12.0118	12.0418
202-202	-1139.39	252.642	250.531	10.8215	11.4145	11.4205
205-205	-1139.39	251.692	249.541	11.1691	10.8121	10.7781
[truncated: 17 more columns]

## Sheet: Analog 26
Fentanyl Derivatives 25-34																				1H= 4.359 744 722 2071(85) x 10-18 J						E234 = (1/1320)(243ED-2048ET+3125EQ)
																				Hartree	4.36e-18			Hartree to kcal/mol		E34 = -(1/369)*(256ET-625EQ)
Fentanyl Derivative #26																				Nav	6.02e+23	628		627.51		E23 = -(1/175)*(81ED-256ET)												RT	0.593019	0.616887
/home/audreyryu/opioids/fentanyl/fentanyl_26/QM/wb97xd-ultrafine/									/home/audreyryu/opioids/fentanyl/fentanyl_26/QM/wb97xd-ultrafine/dlpno															DLPNO-CCSD(T)/CBS//wb97xd/6-31++G**														Sum	2.71825	2.86102
	wB97X-D							DLPNO-CCSD(T)//wB97X-D					DLPNO-CCSD(T)/haug-cc-pVnZ//wB97X-D						DLPNO-CCSD(T)/cc-pVNZ//wB97X-D ∆Eel					∆G (298.15 K)					∆G (310.15 K)					Boltzmann Populations					e-(∆G/RT)			Stabilization G			DLPNO-CCSD(T)/haug-cc-pVnZ//wB97X-D ∆Eel
Structure	Electronic Energy	G (298.15)	G (310.15)	∆Eel (kcal/mol)	∆G 298.15 (kcal/mol)	∆G (310.15)		cc-pVDZ	cc-pVTZ	cc-pVQZ	DTQ		haug-cc-pVDZ	haug-cc-pVTZ	haug-cc-pVQZ	haug-cc-pV5Z	HA DTQ		D	T	Q	DTQ		D	T	Q	DTQ		D	T	Q	DTQ		Structure	298 K	310 K			298 K	310 K		298 K	310 K		D	T	Q	DTQ
67	-1079.51	275.719	273.636	0	1.28309	1.33409		-1076.74	-1077.8	-1078.12	-1078.35								0.543046	0.113201	0.161099	0.235356		2.00471	1.38852	1.46418	1.68106		2.05571	1.43952	1.51518	1.73206		67	0.0216069	0.0210907	x - 8		0.058733	0.0603408		-0.593011	-0.648457
80	-1079.51	275.827	273.747	0.0302209	1.42131	1.47531		-1076.74	-1077.8	-1078.12	-1078.35								0.382267	0	0	0		1.95193	1.38332	1.41108	1.55371		2.00593	1.43732	1.46508	1.60771		80	0.0267832	0.0258011	x - 7		0.0728032	0.0738174
85	-1079.51	274.677	272.56	0.184764	0.425849	0.442849		-1076.74	-1077.8	-1078.12	-1078.35		-1076.91	-1077.87	-1078.14		-1078.34		0	0.151839	0.214036	0.200763		0.419667	0.385161	0.475114	0.60447		0.436667	0.402161	0.492114	0.62147		85	0.132749	0.127632	x - 3		0.360844	0.365157					0	0.0530669	0.00960632	0
102	-1079.51	274.24	272.106	0.195915	0	0		-1076.74	-1077.8	-1078.12	-1078.35		-1076.91	-1077.87	-1078.14		-1078.34		0.0173334	0.203678	0.175923	0.0332935		0	0	0	0		0	0	0	0		102	0.367884	0.349526	x - 1		1	1					0.214093	0	0	0.0990043
65	-1079.51	275.065	272.951	0.37921	1.0083	1.0283		-1076.74	-1077.8	-1078.12	-1078.35								0.903851	0.446217	0.499926	0.587244		1.71152	1.06754	1.149	1.37895		1.73152	1.08754	1.169	1.39895		65	0.035962	0.0361913	x - 5		0.0977535	0.103544
73	-1079.51	274.999	272.886	0.421768	0.984853	1.00585		-1076.74	-1077.8	-1078.12	-1078.35								0.82	0.455239	0.473096	0.494292		1.56167	1.01056	1.05617	1.22		1.58267	1.03156	1.07717	1.241		73	0.0470166	0.0467525	x - 4		0.127803	0.13376
223	-1079.51	275.684	273.598	0.453225	1.70131	1.74931		-1076.74	-1077.8	-1078.12	-1078.35								0.309527	0.487499	0.576469	0.594994		1.73619	1.72782	1.84455	2.0057		1.78419	1.77582	1.89255	2.0537		223	0.0124982	0.0125214	x - 12		0.0339731	0.0358241
212	-1079.51	275.218	273.116	0.457718	1.2398	1.2718		-1076.74	-1077.8	-1078.12	-1078.35								0.301922	0.43275	0.533843	0.577624		1.26259	1.20707	1.33592	1.52233		1.29459	1.23907	1.36792	1.55433		212	0.0282384	0.0281329	x - 6		0.0767588	0.0804888
72	-1079.51	275.523	273.425	0.765022	1.85211	1.88811		-1076.74	-1077.8	-1078.12	-1078.35								1.27003	0.909349	0.933176	0.961786		2.5357	1.98867	2.04025	2.21149		2.5717	2.02467	2.07625	2.24749		72	0.00883355	0.00914582	x - 18		0.0240118	0.0261663
81	-1079.51	275.707	273.618	1.04798	2.31906	2.36406		-1076.74	-1077.8	-1078.12	-1078.35								1.32917	1.14775	1.28362	1.43243		2.77884	2.41108	2.5747	2.86613		2.82384	2.45608	2.6197	2.91113		81	0.00292895	0.00311897			0.0079616	0.00892344
274	-1079.51	275.016	272.905	1.07634	1.65643	1.67943		-1076.74	-1077.8	-1078.12	-1078.35								1.36103	1.14952	1.29074	1.45242		2.1197	1.72184	1.89082	2.19512		2.1427	1.74484	1.91382	2.21812		274	0.0090808	0.00959178	x - 16		0.0246838	0.0274423
378	-1079.51	276.068	273.993	1.33239	2.96448	3.02348		-1076.73	-1077.8	-1078.12	-1078.35								2.55345	1.4191	1.33688	1.3629		4.36412	3.04342	2.98896	3.15761		4.42312	3.10242	3.04796	3.21661		378	0.00179165	0.00190089			0.00487015	0.00543847
383	-1079.51	276.239	274.169	1.35134	3.15442	3.21842		-1076.73	-1077.8	-1078.12	-1078.35								2.48841	1.44416	1.2979	1.21976		4.47007	3.23949	3.12098	3.18546		4.53407	3.30349	3.18498	3.24946		383	0.00170944	0.00180229			0.00464667	0.00515639
380	-1079.51	275.077	272.96	1.59726	2.23834	2.25534		-1076.73	-1077.8	-1078.12	-1078.35								3.15992	1.98467	1.68075	1.41115		3.97959	2.61799	2.34183	2.21486		3.99659	2.63499	2.35883	2.23186		380	0.00878354	0.00938055	x - 17		0.0238758	0.0268379
387	-1079.51	276.005	273.929	1.62369	3.19278	3.25078		-1076.74	-1077.8	-1078.12	-1078.35								1.56525	1.31775	1.15942	0.918095		3.31292	2.87907	2.74849	2.6498		3.37092	2.93707	2.80649	2.7078		387	0.00421834	0.00433671			0.0114665	0.0124074
215	-1079.51	275.833	273.753	1.6354	3.03249	3.08649		-1076.74	-1077.8	-1078.12	-1078.35								2.18102	1.55874	1.63385	1.78074		3.75669	2.94806	3.05092	3.34044		3.81069	3.00206	3.10492	3.39444		215	0.0013163	0.00142481			0.00357802	0.00407641
224	-1079.51	274.474	272.354	1.75972	1.7978	1.8118		-1076.74	-1077.8	-1078.12	-1078.35								1.72113	1.73444	1.81822	1.85998		1.9378	1.76476	1.8763	2.06068		1.9518	1.77876	1.8903	2.07468		224	0.0113915	0.0121027	x - 13		0.0309648	0.034626
228	-1079.51	274.174	272.041	1.76086	1.49895	1.49995		-1076.74	-1077.8	-1078.12	-1078.35								1.77127	1.81789	1.91936	1.97916		1.68793	1.54821	1.67744	1.87987		1.68893	1.54921	1.67844	1.88087		228	0.0154526	0.0165703	x - 11		0.0420039	0.047408
168	-1079.5	275.892	273.815	1.81412	3.27021	3.32721		-1076.74	-1077.8	-1078.12	-1078.35								2.1118	1.70608	1.72013	1.74366		3.74646	3.1544	3.1962	3.36236		3.80346	3.2114	3.2532	3.41936		168	0.00126853	0.0013684			0.00344818	0.00391502
213	-1079.5	273.896	271.749	1.86914	1.32922	1.31622		-1076.74	-1077.8	-1078.12	-1078.35								1.9058	1.95955	2.06527	2.12956		1.54447	1.41187	1.54534	1.75226		1.53147	1.39887	1.53234	1.73926		213	0.0191624	0.0208459	x - 9		0.0520881	0.0596405
316	-1079.5	276.333	274.268	1.87359	3.77067	3.83967		-1076.73	-1077.8	-1078.11	-1078.35								2.55678	2.15081	2.29491	2.49633		4.63244	4.04013	4.21199	4.55604		4.70144	4.10913	4.28099	4.62504		316	0.000169481	0.000193824			0.00046069	0.000554534
45	-1079.5	275.023	272.922	1.88173	2.46881	2.50181		-1076.74	-1077.8	-1078.12	-1078.35								1.17	1.65479	1.87005	2.00479		1.93567	2.23411	2.47713	2.7545		1.96867	2.26711	2.51013	2.7875		45	0.00353562	0.00381111			0.00961069	0.0109036
327	-1079.5	276.687	274.631	1.8947	4.14578	4.22378		-1076.73	-1077.8	-1078.11	-1078.35								2.57828	2.16827	2.26626	2.40535		5.00794	4.41159	4.53734	4.81906		5.08594	4.48959	4.61534	4.89706		327	0.000108767	0.00012471			0.000295655	0.000356797
48	-1079.5	274.248	272.119	1.92629	1.73838	1.74338		-1076.74	-1077.8	-1078.12	-1078.35								1.11536	1.52074	1.84279	2.13817		1.10603	1.32507	1.67487	2.11288		1.11103	1.33007	1.67987	2.11788		48	0.0104317	0.0112842	x - 15		0.0283559	0.0322843
266	-1079.5	275.471	273.374	1.93046	2.96555	3.00255		-1076.74	-1077.8	-1078.12	-1078.35								1.87077	1.51993	1.57543	1.64554		3.08444	2.54725	2.63051	2.84325		3.12144	2.58425	2.66751	2.88025		266	0.0030442	0.00327912			0.0082749	0.00938163
271	-1079.5	274.622	272.496	1.94182	2.12791	2.13591		-1076.74	-1077.8	-1078.12	-1078.35								1.8486	1.49319	1.48301	1.46414		2.21327	1.67151	1.68909	1.81285		2.22127	1.67951	1.69709	1.82085		271	0.0173013	0.0182635	x - 10		0.0470293	0.0522521
326	-1079.5	275.568	273.477	1.97019	3.10228	3.14528		-1076.74	-1077.8	-1078.11	-1078.35								2.2068	2.36045	2.53476	2.67447		3.51747	3.48477	3.68684	3.96917		3.56047	3.52777	3.72984	4.01217		326	0.000455938	0.000523443			0.00123935	0.00149758
196	-1079.5	275.343	273.243	1.9966	2.90369	2.93769		-1076.73	-1077.8	-1078.11	-1078.35								2.71011	2.19212	2.29267	2.45515		3.79577	3.09145	3.21975	3.52486		3.82977	3.12545	3.25375	3.55886		196	0.000964496	0.00109147			0.00262174	0.0031227
320	-1079.5	275.019	272.916	2.07876	2.66185	2.69285		-1076.74	-1077.8	-1078.11	-1078.35								2.07276	2.2361	2.38657	2.49188		2.83443	2.81142	2.98964	3.23758		2.86543	2.84242	3.02064	3.26858		320	0.00156561	0.00174729			0.00425571	0.00499902
287	-1079.5	272.968	270.785	2.09756	0.629649	0.580649		-1076.74	-1077.8	-1078.12	-1078.35		-1076.91	-1077.87	-1078.14		-1078.34		1.40563	1.54636	1.69823	1.80963		0.116294	0.0706782	0.25031	0.50434		0.0672944	0.0216782	0.20131	0.45534		287	0.157167	0.167077	x - 2		0.427217	0.478009					2.00962	1.63091	1.62547	1.74735
335	-1079.5	274.911	272.803	2.10749	2.58258	2.60858		-1076.74	-1077.8	-1078.11	-1078.35								2.06296	2.07329	2.18556	2.26682		2.71662	2.54061	2.68064	2.90453		2.74262	2.56661	2.70664	2.93053		335	0.00274533	0.00302245			0.00746248	0.00864728
338	-1079.5	274.87	272.759	2.15108	2.58517	2.60817		-1076.74	-1077.8	-1078.11	-1078.35								2.02107	2.06059	2.22521	2.37267		2.63374	2.48691	2.67929	2.96938		2.65674	2.50991	2.70229	2.99238		338	0.00246095	0.00273411			0.00668946	0.00782233
339	-1079.5	274.95	272.845	2.15462	2.66871	2.69771		-1076.74	-1077.8	-1078.11	-1078.35								2.12692	2.1142	2.31858	2.53002		2.81959	2.62052	2.85266	3.20673		2.84859	2.64952	2.88166	3.23573		339	0.00164922	0.00184287			0.00448298	0.00527247
256	-1079.5	274.78	272.668	2.15918	2.50327	2.52527		-1076.74	-1077.8	-1078.11	-1078.35								2.03751	2.12776	2.33126	2.52254		2.56017	2.46408	2.69534	3.02925		2.58217	2.48608	2.71734	3.05125		256	0.00222462	0.00248525			0.00604706	0.00711034
42	-1079.5	275.197	273.097	2.16823	2.92932	2.96332		-1076.74	-1077.8	-1078.11	-1078.35								1.82597	2.03507	2.18235	2.27489		2.76563	2.78839	2.96343	3.1986		2.79963	2.82239	2.99743	3.2326		42	0.00167199	0.00185224			0.00454488	0.0052993
347	-1079.5	274.09	271.945	2.34567	1.99975	1.98875		-1076.74	-1077.8	-1078.11	-1078.35								1.92946	2.11389	2.23547	2.2974		1.76212	1.76021	1.90955	2.11411		1.75112	1.74921	1.89855	2.10311		347	0.0104101	0.0115577	x - 14		0.0282972	0.0330667
361	-1079.5	275.463	273.368	2.35691	3.384	3.423		-1076.74	-1077.8	-1078.11	-1078.35								2.4043	2.56007	2.76573	2.9479		3.60996	3.57939	3.8128	4.1376		3.64896	3.61839	3.8518	4.1766		361	0.000343208	0.000400967			0.000932924	0.00114717
362	-1079.5	275.607	273.518	2.35967	3.53076	3.57576		-1076.74	-1077.8	-1078.11	-1078.35								2.28966	2.48572	2.73335	2.96549		3.63933	3.64904	3.92442	4.29919		3.68433	3.69404	3.96942	4.34419		362	0.000261347	0.000305579			0.000710406	0.000874267
69	-1079.5	276.133	274.064	2.37552	4.0726	4.1376		-1076.74	-1077.8	-1078.11	-1078.35								2.36604	2.36138	2.52819	2.68676		4.24171	4.0507	4.24526	4.54647		4.30671	4.1157	4.31026	4.61147		69	0.000172237	0.000198134			0.000468181	0.000566863
62	-1079.5	275.487	273.398	2.40163	3.45271	3.49771		-1076.74	-1077.8	-1078.11	-1078.35								2.42234	2.4461	2.62198	2.78774		3.65201	3.48942	3.69306	4.00144		3.69701	3.53442	3.73806	4.04644		62	0.000431791	0.000495157			0.00117372	0.00141665
185	-1079.5	275.585	273.491	2.43178	3.58086	3.62086		-1076.73	-1077.8	-1078.11	-1078.35								2.90637	2.44879	2.60417	2.83049		4.23404	3.59011	3.77324	4.1422		4.27404	3.63011	3.81324	4.1822		185	0.000340557	0.000397345			0.000925719	0.00113681
333	-1079.5	274.872	272.747	2.50223	2.93831	2.94731		-1076.73	-1077.8	-1078.11	-1078.35								2.6356	2.32014	2.35432	2.38876		3.25026	2.74847	2.8104	2.98747		3.25926	2.75747	2.8194	2.99647		333	0.002387	0.00271603			0.00648845	0.00777061
341	-1079.5	274.417	272.28	2.57252	2.5536	2.5506		-1076.74	-1077.8	-1078.11	-1078.35								2.19635	2.44347	2.52418	2.51868		2.35601	2.4168	2.52526	2.66238		2.35301	2.4138	2.52226	2.65938		341	0.0041298	0.00469081			0.0112258	0.0134205
11	-1079.5	278.047	276.058	2.57608	6.18716	6.33216		-1076.74	-1077.8	-1078.11	-1078.34								1.73655	2.2041	2.83566	3.54282		5.52621	5.80742	6.46673	7.31653		5.67121	5.95242	6.61173	7.46153		11	1.61245e-06	1.95204e-06			4.38303e-06	5.58481e-06
352	-1079.5	275.703	273.619	2.68956	3.95664	4.00664		-1076.73	-1077.8	-1078.11	-1078.35								3.42331	3.09192	3.18861	3.31146		4.86897	4.35124	4.47569	4.74116		4.91897	4.40124	4.52569	4.79116		352	0.000124035	0.000148066			0.000337158	0.000423618
331	-1079.5	274.535	272.403	2.69094	2.79003	2.79203		-1076.73	-1077.8	-1078.11	-1078.35								2.61211	2.41987	2.50203	2.57938		2.88977	2.5112	2.62111	2.84109		2.89177	2.5132	2.62311	2.84309		331	0.00305529	0.00348269			0.00830503	0.00996405
315	-1079.5	275.726	273.635	2.70808	3.99817	4.04117		-1076.73	-1077.8	-1078.11	-1078.34								3.46163	3.08405	3.23257	3.4348		4.9303	4.36637	4.54265	4.8875		4.9733	4.40937	4.58565	4.9305		315	9.69106e-05	0.000118129			0.000263427	0.000337968
397	-1079.5	277.614	275.596	2.70822	5.88631	6.00231		-1076.73	-1077.8	-1078.11	-1078.34								3.6017	3.2	3.62584	4.21172		6.95837	6.37032	6.82392	7.55242		7.07437	6.48632	6.93992	7.66842		397	1.08326e-06	1.39584e-06			2.94457e-06	3.99351e-06
359	-1079.5	275.826	273.748	2.712	4.10208	4.15808		-1076.73	-1077.8	-1078.11	-1078.34								3.43559	3.10091	3.2658	3.48251		5.00426	4.48323	4.67588	5.03522		5.06026	4.53923	4.73188	5.09122		359	7.55431e-05	9.10359e-05			0.000205345	0.000260455
355	-1079.5	274.597	272.473	2.7452	2.90628	2.91628		-1076.73	-1077.8	-1078.11	-1078.35								3.20636	2.9446	3.04012	3.14855		3.54602	3.09792	3.2212	3.47225		3.55602	3.10792	3.2312	3.48225		355	0.00105396	0.00123577			0.00286492	0.00353557
342	-1079.5	274.721	272.596	2.89924	3.18433	3.19333		-1076.73	-1077.8	-1078.11	-1078.35								2.55014	2.80569	2.88214	2.86925		3.0138	3.08302	3.18721	3.31696		3.0228	3.09202	3.19621	3.32596		342	0.00136948	0.00159211			0.00372258	0.00455506
367	-1079.5	274.949	272.83	2.96937	3.48246	3.49746		-1076.73	-1077.8	-1078.11	-1078.35								2.96178	2.83483	2.92438	2.99982		3.65344	3.34015	3.45745	3.67553		3.66844	3.35515	3.47245	3.69053		367	0.000748096	0.000881683			0.00203351	0.00252251
374	-1079.5	275.063	272.948	3.00567	3.63276	3.65176		-1076.73	-1077.8	-1078.11	-1078.34								3.49064	3.37252	3.59099	3.84112		4.2963	3.99184	4.23807	4.63083		4.3153	4.01084	4.25707	4.64983		374	0.000149399	0.00018619			0.000406104	0.000532692
1	-1079.5	276.244	274.195	3.07121	4.87929	4.96429		-1076.74	-1077.8	-1078.11	-1078.34								1.46703	2.21736	2.83627	3.47408		3.4537	4.01768	4.66435	5.44479		3.5387	4.10268	4.74935	5.52979		1	3.78657e-05	4.47149e-05			0.000102928	0.00012793
13	-1079.5	276.463	274.424	3.08819	5.11527	5.21027		-1076.74	-1077.8	-1078.11	-1078.34								1.42968	2.2972	2.87862	3.44359		3.63535	4.31652	4.92569	5.6333		3.73035	4.41152	5.02069	5.7283		13	2.75544e-05	3.24115e-05			7.48997e-05	9.27298e-05
276	-1079.5	276.282	274.228	3.15283	4.99892	5.07892		-1076.74	-1077.8	-1078.11	-1078.34								1.69778	2.48095	3.01348	3.52713		3.72245	4.31927	4.87956	5.53584		3.80245	4.39927	4.95956	5.61584		276	3.24763e-05	3.88931e-05			8.82785e-05	0.000111274
368	-1079.5	274.446	272.31	3.31958	3.32966	3.32766		-1076.73	-1077.8	-1078.11	-1078.35								3.44284	3.21364	3.27139	3.32218		3.6315	3.21596	3.30147	3.49489		3.6295	3.21396	3.29947	3.49289		368	0.00101448	0.00121465			0.00275762	0.00347512
7	-1079.5	277.492	275.48	3.35713	6.41321	6.53521		-1076.73	-1077.8	-1078.11	-1078.34								2.61385	2.72767	3.33511	4.07442		5.84852	5.77599	6.41119	7.29312		5.97052	5.89799	6.53319	7.41512		7	1.67736e-06	2.10454e-06			4.55949e-06	6.02114e-06
19	-1079.5	277.267	275.241	3.38052	6.2116	6.3196		-1076.74	-1077.8	-1078.11	-1078.34								2.45941	2.83399	3.28714	3.76747		5.46908	5.65731	6.13822	6.76118		5.57708	5.76531	6.24622	6.86918		19	4.11336e-06	5.09931e-06			1.11811e-05	1.45892e-05
404	-1079.5	276.018	273.948	3.38411	4.96619	5.03019		-1076.73	-1077.8	-1078.11	-1078.34								3.65163	3.63733	4.00396	4.43757		5.4123	5.21165	5.60604	6.18228		5.4763	5.27565	5.67004	6.24628		404	1.09182e-05	1.39971e-05			2.96784e-05	4.00461e-05
402	-1079.5	277.508	275.527	3.43567	6.50776	6.66076		-1076.73	-1077.8	-1078.11	-1078.34								4.36479	4.19879	4.39242	4.61739		7.61546	7.26311	7.4845	7.8521		7.76846	7.41611	7.6375	8.0051		402	6.53532e-07	8.08745e-07			1.77646e-06	2.31383e-06
133	-1079.5	274.304	272.176	3.50642	3.37451	3.38051		-1076.73	-1077.8	-1078.11	-1078.34								2.91906	3.34991	3.56731	3.71491		2.96572	3.21023	3.45539	3.74562		2.97172	3.21623	3.46139	3.75162		133	0.000664699	0.00079855			0.00180682	0.00228466
306	-1079.5	275.055	272.954	3.50692	4.126	4.159		-1076.73	-1077.8	-1078.11	-1078.34								2.96349	3.53653	3.88824	4.19331		3.76116	4.14786	4.52732	4.97502		3.79416	4.18086	4.56032	5.00802		306	8.36145e-05	0.00010418			0.000227285	0.000298062
308	-1079.5	275.371	273.279	3.54634	4.48142	4.52342		-1076.73	-1077.8	-1078.11	-1078.34								2.88608	3.49722	3.8703	4.19758		3.99975	4.42454	4.82538	5.29529		4.04175	4.46654	4.86738	5.33729		308	4.87231e-05	6.1091e-05			0.000132441	0.000174782
382	-1079.5	275.207	273.091	3.54825	4.31934	4.33734		-1076.73	-1077.8	-1078.11	-1078.34								3.73243	3.65718	3.77092	3.86994		4.6821	4.42051	4.562	4.80364		4.7001	4.43851	4.58	4.82164		382	0.000111632	0.000140928			0.000303443	0.000403196
135	-1079.5	274.537	272.418	3.55373	3.65482	3.66982		-1076.73	-1077.8	-1078.11	-1078.34								2.88861	3.29408	3.54578	3.74495		3.16828	3.3874	3.66686	4.00866		3.18328	3.4024	3.68186	4.02366		135	0.000426569	0.000513788			0.00115952	0.00146996
263	-1079.5	273.598	271.44	3.66304	2.82513	2.80113		-1076.73	-1077.8	-1078.11	-1078.34								2.57958	3.09403	3.31795	3.45908		1.92025	2.24835	2.50003	2.78379		1.89625	2.22435	2.47603	2.75979		263	0.00336527	0.00398624			0.00914763	0.0114047
118	-1079.5	274.368	272.237	3.73462	3.66671	3.66971		-1076.73	-1077.8	-1078.11	-1078.34								3.66911	3.73302	3.90991	4.06967		3.77978	3.65734	3.86199	4.16438		3.78278	3.66034	3.86499	4.16738		118	0.000328057	0.000407009			0.000891741	0.00116446
296	-1079.5	275.872	273.796	3.75708	5.19316	5.25116		-1076.73	-1077.8	-1078.11	-1078.34								3.61461	3.79013	4.14357	4.52419		5.22928	5.21845	5.59965	6.1229		5.28728	5.27645	5.65765	6.1809		296	1.2068e-05	1.5562e-05			3.28038e-05	4.4523e-05
116	-1079.5	275.154	273.053	3.76079	4.47888	4.51188		-1076.73	-1077.8	-1078.11	-1078.34								3.63739	3.65331	3.86816	4.08865		4.53405	4.36363	4.60624	4.96936		4.56705	4.39663	4.63924	5.00236		116	8.44161e-05	0.00010514			0.000229464	0.000300808
284	-1079.5	275.546	273.453	3.78302	4.8931	4.9341		-1076.73	-1077.8	-1078.11	-1078.34								3.57674	3.81476	4.17738	4.55905		4.86541	4.91708	5.30746	5.83175		4.90641	4.95808	5.34846	5.87275		284	1.97177e-05	2.5645e-05			5.35975e-05	7.33708e-05
255	-1079.5	273.749	271.589	3.9077	3.22079	3.19479		-1076.73	-1077.8	-1078.11	-1078.34								3.2162	3.39324	3.58335	3.74034		2.70787	2.69856	2.91642	3.21605		2.68187	2.67256	2.89042	3.19005		255	0.0016235	0.0019845			0.00441307	0.0056777
109	-1079.5	277.193	275.177	3.93202	6.68911	6.80711		-1076.73	-1077.8	-1078.11	-1078.34								3.22734	3.36375	3.98991	4.75067		6.16301	6.11307	6.76699	7.67037		6.28101	6.23107	6.88499	7.78837		109	8.87873e-07	1.14918e-06			2.41346e-06	3.28782e-06
169	-1079.5	275.45	273.357	3.95372	4.96781	5.00881		-1076.73	-1077.8	-1078.11	-1078.34								3.92032	3.91613	4.11318	4.31303		5.11298	4.92245	5.14726	5.48974		5.15398	4.96345	5.18826	5.53074		169	3.51017e-05	4.46462e-05			9.5415e-05	0.000127733
250	-1079.5	273.61	271.449	3.96886	3.14294	3.11594		-1076.73	-1077.8	-1078.11	-1078.34								3.24425	3.38831	3.62556	3.85308		2.59691	2.55463	2.81963	3.18979		2.56991	2.52763	2.79263	3.16279		250	0.00169702	0.00207418			0.00461291	0.00593426
325	-1079.5	276.472	274.41	3.99942	6.0355	6.1075		-1076.73	-1077.8	-1078.11	-1078.34								4.17782	4.22666	4.54422	4.89911		6.39249	6.25498	6.6003	7.09782		6.46449	6.32698	6.6723	7.16982		325	2.33162e-06	3.13224e-06			6.33793e-06	8.9614e-06
318	-1079.5	275.801	273.72	4.00192	5.367	5.42		-1076.73	-1077.8	-1078.11	-1078.34								4.13393	4.14788	4.45362	4.79875		5.6776	5.50521	5.8387	6.32645		5.7306	5.55821	5.8917	6.37945		318	8.56179e-06	1.12793e-05			2.32731e-05	3.22702e-05
172	-1079.5	275.286	273.191	4.03974	4.88983	4.92883		-1076.73	-1077.8	-1078.11	-1078.34								4.05208	4.04757	4.21274	4.36905		5.08075	4.88989	5.08281	5.38176		5.11975	4.92889	5.12181	5.42076		172	4.21123e-05	5.33598e-05			0.000114472	0.000152663
246	-1079.5	276.186	274.128	4.05854	5.80863	5.88463		-1076.73	-1077.8	-1078.11	-1078.34								2.53698	3.06205	3.65864	4.30739		4.46565	4.80437	5.42871	6.2201		4.54165	4.88037	5.50471	6.2961		246	1.02436e-05	1.29111e-05			2.78446e-05	3.69389e-05
155	-1079.5	274.379	272.258	4.06855	4.01163	4.02463		-1076.73	-1077.8	-1078.11	-1078.34								3.27658	3.84831	4.07906	4.21898		3.39825	3.78363	4.04214	4.32469		3.41125	3.79663	4.05514	4.33769		155	0.000250351	0.000308821			0.000680516	0.000883541
24	-1079.5	276.93	274.892	4.1529	6.64699	6.74299		-1076.73	-1077.8	-1078.11	-1078.34								3.04283	3.364	4.01394	4.77319		5.7155	5.85032	6.52802	7.4299		5.8115	5.94632	6.62402	7.5259		24	1.33187e-06	1.75862e-06			3.62036e-06	5.03145e-06
314	-1079.5	274.257	272.122	4.16658	3.98767	3.98667		-1076.73	-1077.8	-1078.11	-1078.34								3.11858	3.75459	4.00425	4.15819		3.11825	3.56791	3.84533	4.1419		3.11725	3.56691	3.84433	4.1409		314	0.000340733	0.000424862			0.000926196	0.00121554
270	-1079.5	274.555	272.428	4.18022	4.2993	4.3063		-1076.73	-1077.8	-1078.11	-1078.34								3.74543	3.84149	4.01744	4.16998		4.0431	3.95282	4.15652	4.45169		4.0501	3.95982	4.16352	4.45869		270	0.000202087	0.000253816			0.000549323	0.000726171
41	-1079.5	276.546	274.501	4.23008	6.34016	6.42916		-1076.73	-1077.8	-1078.11	-1078.34								3.02963	3.58898	4.07139	4.55772		5.3183	5.6913	6.20147	6.83042		5.4073	5.7803	6.29047	6.91942		41	3.66003e-06	4.70043e-06			9.94886e-06	1.3448e-05
273	-1079.5	275.423	273.345	4.24278	5.22987	5.28587		-1076.74	-1077.8	-1078.11	-1078.34								2.41895	3.14135	3.69604	4.25117		3.58462	4.12067	4.70311	5.40088		3.64062	4.17667	4.75911	5.45688		273	4.07762e-05	5.03252e-05			0.00011084	0.000143981
151	-1079.5	274.737	272.621	4.30362	4.6047	4.6227		-1076.73	-1077.8	-1078.11	-1078.34								3.96641	4.11652	4.36795	4.61376		4.44607	4.40984	4.68903	5.07747		4.46407	4.42784	4.70703	5.09547		151	7.03483e-05	9.04108e-05			0.000191224	0.000258667
307	-1079.5	275.015	272.9	4.41687	4.99596	5.01496		-1076.73	-1077.8	-1078.11	-1078.34								3.79767	4.02251	4.28557	4.53352		4.55534	4.59383	4.88465	5.27523		4.57434	4.61283	4.90365	5.29423		307	5.0399e-05	6.55071e-05			0.000136997	0.000187417
297	-1079.5	276.293	274.235	4.55691	6.414	6.49		-1076.73	-1077.8	-1078.11	-1078.34								3.57769	4.11934	4.6172	5.12791		5.61336	5.96866	6.49428	7.14762		5.68936	6.04466	6.57028	7.22362		297	2.14382e-06	2.87065e-06			5.82743e-06	8.21299e-06
295	-1079.5	276.452	274.4	5.00316	7.01925	7.10125		-1076.73	-1077.8	-1078.11	-1078.34								3.43841	3.6794	4.23367	4.87686		5.63307	5.68772	6.26975	7.05556		5.71507	5.76972	6.35175	7.13756		295	2.50382e-06	3.30038e-06			6.80601e-06	9.44244e-06
199	-1079.5	276.12	274.058	5.541	7.22508	7.29708		-1076.73	-1077.8	-1078.11	-1078.34								4.72705	4.93259	5.536	6.2529		6.58971	6.60891	7.24007	8.09961		6.66171	6.68091	7.31207	8.17161		199	4.3053e-07	6.17429e-07			1.17029e-06	1.76647e-06
51	-1079.5	276.648	274.608	5.62149	7.83358	7.92758		-1076.73	-1077.8	-1078.11	-1078.34								4.83948	5.24361	5.88454	6.6162		7.23015	7.44793	8.11662	8.99091		7.32415	7.54193	8.21062	9.08491		51	9.57779e-08	1.4048e-07			2.60348e-07	4.01916e-07
64	-1079.5	276.338	274.292	5.70208	7.60416	7.69216		-1076.73	-1077.8	-1078.11	-1078.34								4.5587	5.34473	6.07099	6.84902		6.63937	7.23905	7.99307	8.91372		6.72737	7.32705	8.08107	9.00172		64	1.09091e-07	1.60759e-07			2.96536e-07	4.59935e-07
405	-1079.5	275.513	273.418	5.92555	7.00264	7.04164		-1076.73	-1077.8	-1078.11	-1078.34								6.96018	6.20591	6.19826	6.25628		8.21584	7.27523	7.29534	7.49599		8.25484	7.31423	7.33434	7.53499		405	1.19141e-06	1.7329e-06			3.23854e-06	4.95784e-06
6	-1079.5	275.201	273.112	5.92794	6.69302	6.73802		-1076.73	-1077.8	-1078.11	-1078.34								3.93485	5.22799	5.97812	6.69545		4.87851	5.98531	6.7632	7.62316		4.92351	6.03031	6.8082	7.66816		6	9.61457e-07	1.39644e-06			2.61348e-06	3.99523e-06
32	-1079.5	276.258	274.206	5.93422	7.7563	7.8383		-1076.73	-1077.8	-1078.11	-1078.34								4.24781	5.18096	5.92529	6.70096		6.24848	6.99528	7.76737	8.68566		6.33048	7.07728	7.84937	8.76766		32	1.60254e-07	2.3494e-07			4.35609e-07	6.72168e-07
18	-1079.5	276.028	273.961	6.19695	7.78904	7.85604		-1076.73	-1077.8	-1078.11	-1078.34								4.56807	5.55754	6.17185	6.75934		6.33874	7.14187	7.78393	8.51405		6.40574	7.20887	7.85093	8.58105		18	2.14036e-07	3.17932e-07			5.81804e-07	9.09609e-07
100	-1079.5	276.99	274.954	6.41136	8.96545	9.06345		-1076.73	-1077.8	-1078.11	-1078.34								5.32578	5.72011	6.28705	6.91933		8.05844	8.26643	8.86112	9.63604		8.15644	8.36443	8.95912	9.73404		100	3.22707e-08	4.90481e-08			8.77197e-08	1.40327e-07
94	-1079.5	274.449	272.328	6.5325	6.54558	6.55858		-1076.73	-1077.8	-1078.11	-1078.34								4.53062	5.67989	6.20864	6.64972		4.72229	5.68521	6.24171	6.82543		4.73529	5.69821	6.25471	6.83843		94	3.691e-06	5.35994e-06			1.0033e-05	1.53349e-05
26	-1079.5	275.935	273.867	6.65071	8.14979	8.21579		-1076.73	-1077.79	-1078.11	-1078.34								5.37977	6.31796	6.86245	7.36391		7.05744	7.80929	8.38153	9.02562		7.12344	7.87529	8.44753	9.09162		26	9.03323e-08	1.3896e-07			2.45546e-07	3.97566e-07
104	-1079.5	274.35	272.22	6.6772	6.59128	6.59528		-1076.73	-1077.8	-1078.11	-1078.34								5.0842	5.83816	6.37137	6.89132		5.17687	5.74448	6.30544	6.96802		5.18087	5.74848	6.30944	6.97202		104	2.90211e-06	4.31624e-06			7.88864e-06	1.23488e-05
111	-1079.5	274.984	272.885	6.70843	7.25652	7.29152		-1076.73	-1077.79	-1078.11	-1078.34								5.41127	6.48847	7.03855	7.52205		6.13794	7.0288	7.60662	8.23276		6.17294	7.0638	7.64162	8.26776		111	3.43948e-07	5.2832e-07			9.34935e-07	1.51153e-06
145	-1079.5	275.941	273.872	6.79187	8.29695	8.36195		-1076.73	-1077.79	-1078.11	-1078.34								6.0895	6.70817	7.21449	7.72257		7.77317	8.2055	8.73956	9.39028		7.83817	8.2705	8.80456	9.45528		145	4.88414e-08	7.70674e-08			1.32763e-07	2.20491e-07
401	-1079.5	275.194	273.095	6.8898	7.64789	7.68289		-1076.73	-1077.79	-1078.11	-1078.34								6.26617	6.85569	7.10238	7.26082		7.20284	7.60601	7.88046	8.18153		7.23784	7.64101	7.91546	8.21653		401	3.7498e-07	5.74065e-07			1.01929e-06	1.64241e-06
103	-1079.5	275.039	272.938	6.92146	7.52455	7.55755		-1076.73	-1077.8	-1078.11	-1078.34								4.86924	5.91644	6.48286	6.99425		5.6509	6.51176	7.10594	7.75996		5.6839	6.54476	7.13894	7.79296		103	7.63388e-07	1.14067e-06			2.07508e-06	3.26348e-06
28	-1079.5	275.991	273.928	7.05169	8.60677	8.67777		-1076.73	-1077.8	-1078.11	-1078.34								4.86896	6.06022	6.60839	7.0683		6.60263	7.60754	8.18347	8.78601		6.67363	7.67854	8.25447	8.85701		28	1.35308e-07	2.03263e-07			3.678e-07	5.8154e-07
107	-1079.5	274.192	272.055	7.08299	6.83908	6.83608		-1076.73	-1077.8	-1078.11	-1078.34								5.55234	6.15573	6.67334	7.19968		5.487	5.90405	6.44942	7.11838		5.484	5.90105	6.44642	7.11538		107	2.25215e-06	3.4212e-06			6.12191e-06	9.78812e-06
392	-1079.5	274.247	272.116	7.14696	6.95805	6.96105		-1076.73	-1077.79	-1078.11	-1078.34								6.37103	6.86933	7.15732	7.38902		6.36069	6.67266	6.9884	7.36273		6.36369	6.67566	6.9914	7.36573		392	1.49161e-06	2.28e-06			4.05455e-06	6.52311e-06
214	-1079.5	274.427	272.304	7.23812	7.2292	7.2402		-1076.73	-1077.79	-1078.11	-1078.34								5.48156	6.52745	7.07381	7.558		5.65123	6.51077	7.08489	7.71171		5.66223	6.52177	7.09589	7.72271		214	8.28097e-07	1.27826e-06			2.25097e-06	3.65711e-06
218	-1079.5	275.985	273.923	7.24815	8.79723	8.86923		-1076.73	-1077.79	-1078.11	-1078.34								5.9861	6.95913	7.43933	7.84647		7.71377	8.50046	9.00841	9.55817		7.78577	8.57246	9.08041	9.63017		218	3.67986e-08	5.80421e-08			1.00028e-07	1.66059e-07
29	-1079.5	276.206	274.145	7.26249	9.03258	9.10558		-1076.73	-1077.79	-1078.11	-1078.34								5.71014	6.31798	7.03995	7.84491		7.6588	8.0803	8.83002	9.77762		7.7318	8.1533	8.90302	9.85062		29	2.54168e-08	4.06019e-08			6.90891e-08	1.16163e-07
74	-1079.5	275.826	273.751	7.26887	8.65895	8.71795		-1076.73	-1077.79	-1078.11	-1078.34								6.04177	6.70253	7.30032	7.92573		7.61044	8.08485	8.71039	9.47844		7.66944	8.14385	8.76939	9.53744		74	4.20945e-08	6.74575e-08			1.14423e-07	1.92997e-07
110	-1079.5	274.715	272.592	7.31712	7.5962	7.6072		-1076.73	-1077.79	-1078.11	-1078.34								6.0489	6.61316	7.12131	7.64191		6.50656	6.88448	7.42038	8.08362		6.51756	6.89548	7.43138	8.09462		110	4.42295e-07	6.99498e-07			1.20227e-06	2.00128e-06
394	-1079.5	275.247	273.145	7.37011	8.18119	8.21319		-1076.73	-1077.79	-1078.11	-1078.34								7.14032	7.21452	7.50308	7.81363		8.12999	8.01784	8.33415	8.78734		8.16199	8.04984	8.36615	8.81934		394	1.35005e-07	2.16063e-07			3.66977e-07	6.18159e-07
181	-1079.5	276.181	274.115	7.39216	9.13724	9.20524		-1076.73	-1077.79	-1078.11	-1078.34								6.96077	7.5434	7.97524	8.38812		8.88443	9.28072	9.74032	10.2958		8.95243	9.34872	9.80832	10.3638		181	1.06075e-08	1.76702e-08			2.88337e-08	5.05547e-08
253	-1079.5	276.15	274.088	7.39691	9.11099	9.18299		-1076.73	-1077.79	-1078.11	-1078.34								6.67465	7.14587	7.71856	8.34456		8.56732	8.85219	9.45264	10.2213		8.63932	8.92419	9.52464	10.2933		253	1.20287e-08	1.98116e-08			3.2697e-08	5.66814e-08
127	-1079.5	274.639	272.526	7.46802	7.67111	7.69211		-1076.73	-1077.79	-1078.11	-1078.34								5.52522	6.41604	6.99703	7.55714		5.90689	6.61136	7.22011	7.92284		5.92789	6.63236	7.24111	7.94384		127	5.80039e-07	8.93174e-07			1.57669e-06	2.55539e-06
257	-1079.5	276.302	274.245	7.60855	9.47464	9.55164		-1076.73	-1077.79	-1078.11	-1078.34								6.41285	7.32237	7.91035	8.47656		8.45752	9.18069	9.79643	10.5053		8.53452	9.25769	9.87343	10.5823		257	7.4513e-09	1.24011e-08			2.02545e-08	3.54797e-08
396	-1079.5	276.214	274.144	7.61331	9.39139	9.45539		-1076.73	-1077.79	-1078.11	-1078.34								7.68901	7.61356	7.80698	8.01499		9.64567	9.38388	9.60506	9.95569		9.70967	9.44788	9.66906	10.0197		396	1.88238e-08	3.08685e-08			5.11679e-08	8.83154e-08
122	-1079.5	274.743	272.626	7.7085	8.01558	8.03258		-1076.73	-1077.79	-1078.11	-1078.34								6.2513	6.51442	7.11856	7.82586		6.73696	6.81375	7.44564	8.29557		6.75396	6.83075	7.46264	8.31257		122	3.0938e-07	4.91302e-07			8.40971e-07	1.40562e-06
117	-1079.5	274.943	272.831	7.71781	8.22489	8.24689		-1076.73	-1077.79	-1078.11	-1078.34								6.38311	6.89246	7.41363	7.96214		7.06878	7.39178	7.9407	8.63185		7.09078	7.41378	7.9627	8.65385		117	1.75477e-07	2.82543e-07			4.7699e-07	8.08361e-07
247	-1079.5	276.615	274.565	7.78244	9.96152	10.0455		-1076.73	-1077.79	-1078.11	-1078.34								7.17919	7.53072	8.06377	8.65759		9.53685	9.70204	10.2628	10.9993		9.62085	9.78604	10.3468	11.0833		247	3.23914e-09	5.50463e-09			8.80479e-09	1.57489e-08
153	-1079.5	274.986	272.88	7.86455	8.41463	8.44263		-1076.73	-1077.79	-1078.11	-1078.34								5.80023	6.7275	7.2694	7.76933		6.5289	7.26982	7.83948	8.48203		6.5569	7.29782	7.86748	8.51003		153	2.2591e-07	3.56723e-07			6.14079e-07	1.02059e-06
334	-1079.5	275.735	273.65	7.8935	9.19258	9.24158		-1076.73	-1077.79	-1078.11	-1078.34								6.8768	7.50267	8.15794	8.86838		8.35446	8.79399	9.47702	10.3301		8.40346	8.84299	9.52602	10.3791		334	1.0012e-08	1.72385e-08			2.72152e-08	4.93195e-08
400	-1079.5	274.204	272.074	7.91561	7.6837	7.6877		-1076.73	-1077.79	-1078.11	-1078.34								7.25866	7.80772	8.05406	8.21946		7.20533	7.56805	7.84214	8.15017		7.20933	7.57205	7.84614	8.15417		400	3.95343e-07	6.3513e-07			1.07464e-06	1.81712e-06
[truncated: 16 more columns]

## Sheet: Analog 27
Fentanyl Derivatives 25-34																				1H= 4.359 744 722 2071(85) x 10-18 J						E234 = (1/1320)(243ED-2048ET+3125EQ)
																				Hartree	4.36e-18			Hartree to kcal/mol		E34 = -(1/369)*(256ET-625EQ)
Fentanyl Derivative #27																				Nav	6.02e+23	628		627.51		E23 = -(1/175)*(81ED-256ET)												RT	0.593019	0.616887
/home/audreyryu/opioids/fentanyl/fentanyl_27/QM/wb97xd-ultrafine/								/home/audreyryu/opioids/fentanyl/fentanyl_27/QM/wb97xd-ultrafine/dlpno																	DLPNO-CCSD(T)/CBS//wb97xd/6-31++G**													Sum	2.80685	2.93274
	wB97X-D							DLPNO-CCSD(T)//wB97X-D					DLPNO-CCSD(T)/haug-cc-pVnZ//wB97X-D						DLPNO-CCSD(T)/cc-pVNZ//wB97X-D ∆Eel					∆G (298.15 K)					∆G (310.15 K)					Boltzmann Populations					e-(∆G/RT)			Stabilization G			DLPNO-CCSD(T)/haug-cc-pVnZ//wB97X-D ∆Eel
Structure	Electronic Energy	G (298.15)	G (310.15)	∆Eel (kcal/mol)	∆G 298.15 (kcal/mol)	∆G (310.15)		cc-pVDZ	cc-pVTZ	cc-pVQZ	DTQ		haug-cc-pVDZ	haug-cc-pVTZ	haug-cc-pVQZ	haug-cc-pV5Z	HA DTQ		D	T	Q	DTQ		D	T	Q	DTQ		D	T	Q	DTQ		Structure	298 K	310 K			298 K	310 K		298 K	310 K		D	T	Q	DTQ
49	-1079.51	274.274	272.133	0	1.2492	1.2802		-1076.74	-1077.8	-1078.12	-1078.35								0.707574	0.159087	0.108102	0.415593		1.75613	1.1018	1.24429	1.55959		2.00657	1.45809	1.4071	1.58859		49	0.0256815	0.0259622	x - 7		0.0720841	0.0761403		-0.612033	-0.663731
71	-1079.51	273.006	270.834	0.0188002	0	0		-1076.74	-1077.8	-1078.12	-1078.35		-1076.91	-1077.87	-1078.14		-1078.34		0	0	0	0.276239		0	0	0	0.152239		0	0	0	0.150239		71	0.275606	0.267274	x - 2		0.773586	0.783845					0	0	0	0.171629
66	-1079.51	273.707	271.552	0.0239269	0.706127	0.723127		-1076.74	-1077.8	-1078.12	-1078.35		-1076.91	-1077.87	-1078.14		-1078.34		0.185953	0.309195	0.233789	0.384228		0.886953	1.01019	0.934789	0.961228		0.903953	1.02719	0.951789	0.976228		66	0.0704417	0.0700572	x - 3		0.197719	0.205459					0.0386611	0.126079	0.00712488	0
63	-1079.51	273.13	270.96	0.0766503	0.18185	0.18385		-1076.74	-1077.8	-1078.12	-1078.35		-1076.91	-1077.87	-1078.14		-1078.34		0.0954423	0.20129	0.00781237	0		0.219442	0.32529	0.131812	0		0.221442	0.32729	0.133812	0		63	0.356271	0.340979	x - 1		1	1					0.34021	0.184079	0.0949912	0.173541
67	-1079.51	274.409	272.277	0.225954	1.61015	1.65015		-1076.74	-1077.8	-1078.12	-1078.35								1.06678	0.583176	0.34141	0.376078		2.46978	1.98618	1.74441	1.65508		2.50978	2.02618	1.78441	1.69308		67	0.0218621	0.0219171	x - 9		0.0613637	0.0642771
52	-1079.51	274.493	272.363	0.253941	1.72214	1.76414		-1076.74	-1077.8	-1078.12	-1078.35								0.980677	0.47742	0.310598	0.451365		2.46768	1.96442	1.7976	1.81437		2.50968	2.00642	1.8396	1.85437		52	0.0167124	0.0168747	x - 10		0.0469092	0.049489
43	-1079.51	273.927	271.776	0.2642	1.1664	1.1874		-1076.74	-1077.8	-1078.12	-1078.35								1.11214	0.634324	0.454272	0.572265		2.03314	1.55532	1.37527	1.36927		2.05414	1.57632	1.39627	1.38827		43	0.0354002	0.0359232	x - 5		0.0993632	0.105353
47	-1079.51	274.105	271.962	0.29385	1.37405	1.40305		-1076.74	-1077.8	-1078.12	-1078.35								1.0044	0.500155	0.333876	0.475568		2.1034	1.59915	1.43288	1.45057		2.1324	1.62815	1.46188	1.47757		47	0.0308649	0.0310817	x - 6		0.0866331	0.0911544
188	-1079.5	273.403	271.245	1.64382	2.02202	2.03602		-1076.74	-1077.8	-1078.11	-1078.35								1.59443	1.62262	1.58614	1.8073		1.99143	2.01962	1.98314	2.0803		2.00543	2.03362	1.99714	2.0923		188	0.0106729	0.0114743	x - 12		0.0299573	0.0336511
211	-1079.5	273.262	271.098	1.64579	1.88299	1.89099		-1076.74	-1077.8	-1078.11	-1078.35								1.88986	1.89583	1.83083	2.01709		2.14586	2.15183	2.08683	2.14909		2.15386	2.15983	2.09483	2.15509		211	0.00950396	0.0103639	x - 14		0.0266762	0.0303945
203	-1079.5	273.605	271.453	1.71079	2.29099	2.31099		-1076.74	-1077.8	-1078.11	-1078.35								1.7619	1.81955	1.80055	2.04019		2.3609	2.41855	2.39955	2.51519		2.3809	2.43855	2.41955	2.53319		203	0.00512621	0.00561486	x - 18		0.0143885	0.0164669
163	-1079.5	274.24	272.101	1.72595	2.94115	2.97415		-1076.74	-1077.8	-1078.11	-1078.35								2.34798	1.94476	1.86405	2.10414		3.58198	3.17876	3.09805	3.21414		3.61498	3.21176	3.13105	3.24514		163	0.00157732	0.00177058			0.0044273	0.00519264
150	-1079.5	274.426	272.3	1.73535	3.13655	3.18255		-1076.73	-1077.8	-1078.11	-1078.35								2.57016	2.09513	1.93754	2.08572		3.99016	3.51513	3.35754	3.38172		4.03616	3.56113	3.40354	3.42572		150	0.00118903	0.00132124			0.00333742	0.00387486
149	-1079.5	273.814	271.664	1.74965	2.53885	2.56085		-1076.73	-1077.8	-1078.11	-1078.35								2.57149	1.99579	1.9405	2.24711		3.37949	2.80379	2.7485	2.93111		3.40149	2.82579	2.7705	2.95111		149	0.00254211	0.00285177			0.00713534	0.00836349
231	-1079.5	273.097	270.916	1.7509	1.8231	1.8141		-1076.73	-1077.8	-1078.11	-1078.35								2.59161	2.12408	1.98553	2.15837		2.68261	2.21508	2.07653	2.12537		2.67361	2.20608	2.06753	2.11437		231	0.00989175	0.011071	x - 13		0.0277647	0.0324683
280	-1079.5	273.541	271.39	1.80058	2.31678	2.33778		-1076.74	-1077.8	-1078.11	-1078.35								1.91899	2.05263	2.01238	2.20896		2.45399	2.58763	2.54738	2.61996		2.47499	2.60863	2.56838	2.63896		280	0.00429598	0.00473009			0.0120582	0.0138721
352	-1079.5	273.733	271.577	1.87735	2.58555	2.60155		-1076.74	-1077.8	-1078.11	-1078.35								2.10156	2.29556	2.3171	2.58708		2.82856	3.02256	3.0441	3.19008		2.84456	3.03856	3.0601	3.20408		352	0.00164264	0.00189245			0.00461064	0.00555005
192	-1079.5	274.254	272.114	1.88668	3.11588	3.14788		-1076.73	-1077.8	-1078.11	-1078.35								2.59394	2.14732	2.08207	2.35131		3.84194	3.39532	3.33007	3.47531		3.87394	3.42732	3.36207	3.50531		192	0.00101544	0.00116133			0.00285019	0.00340586
184	-1079.5	273.574	271.414	1.89539	2.44459	2.45659		-1076.73	-1077.8	-1078.11	-1078.35								2.94474	2.22822	2.12836	2.39995		3.51274	2.79622	2.69636	2.84395		3.52474	2.80822	2.70836	2.85395		184	0.0029446	0.00333823			0.00826506	0.00979016
164	-1079.5	274.321	272.19	1.89921	3.19541	3.23641		-1076.73	-1077.8	-1078.11	-1078.35								2.66898	2.0506	1.94769	2.19705		3.98398	3.3656	3.26269	3.38805		4.02498	3.4066	3.30369	3.42705		164	0.00117641	0.0013184			0.003302	0.00386653
330	-1079.5	274.808	272.685	1.92079	3.70399	3.75299		-1076.73	-1077.8	-1078.11	-1078.35								2.7511	2.40968	2.38296	2.68553		4.5531	4.21168	4.18496	4.36353		4.6021	4.26068	4.23396	4.41053		330	0.000227076	0.000267714			0.000637369	0.000785134
342	-1079.5	273.213	271.046	1.93912	2.12732	2.13232		-1076.74	-1077.8	-1078.11	-1078.35								2.13184	2.28308	2.29007	2.54803		2.33884	2.49008	2.49707	2.63103		2.34384	2.49508	2.50207	2.63403		342	0.00421658	0.0047681			0.0118353	0.0139836
351	-1079.5	274.276	272.141	1.94399	3.19519	3.23219		-1076.74	-1077.8	-1078.11	-1078.35								2.08919	2.28094	2.28036	2.52051		3.35919	3.55094	3.55036	3.66651		3.39619	3.58794	3.58736	3.70151		351	0.000735583	0.000844946			0.00206467	0.002478
328	-1079.5	274.363	272.227	1.97155	3.30975	3.34575		-1076.73	-1077.8	-1078.11	-1078.35								2.86282	2.46222	2.39495	2.65295		4.21982	3.81922	3.75195	3.88595		4.25582	3.85522	3.78795	3.91995		328	0.000508067	0.00059298			0.00142607	0.00173905
181	-1079.5	274.441	272.312	1.98833	3.40453	3.44753		-1076.73	-1077.8	-1078.11	-1078.35								2.87739	2.31828	2.24535	2.52477		4.31239	3.75328	3.68035	3.83577		4.35539	3.79628	3.72335	3.87677		181	0.000552934	0.000635979			0.001552	0.00186516
223	-1079.5	273.985	271.839	1.99054	2.95074	2.97674		-1076.73	-1077.8	-1078.11	-1078.35								2.86018	2.28312	2.14375	2.33564		3.83918	3.26212	3.12275	3.19064		3.86518	3.28812	3.14875	3.21464		223	0.00164107	0.00186031			0.00460625	0.0054558
183	-1079.5	274.581	272.454	1.99235	3.54855	3.59355		-1076.73	-1077.8	-1078.11	-1078.35								2.76132	2.10413	2.00606	2.26919		4.33632	3.67913	3.58106	3.72019		4.38132	3.72413	3.62606	3.76319		183	0.000671918	0.000764544			0.00188597	0.00224221
225	-1079.5	273.047	270.867	2.0167	2.0389	2.0309		-1076.73	-1077.8	-1078.11	-1078.35								2.64157	2.14711	2.11496	2.43826		2.68257	2.18811	2.15596	2.35526		2.67457	2.18011	2.14796	2.34526		225	0.00671297	0.00761444	x - 16		0.0188423	0.0223311
214	-1079.5	273.278	271.106	2.02381	2.27701	2.27701		-1076.73	-1077.8	-1078.11	-1078.35								2.70762	2.12234	2.00649	2.23207		2.97962	2.39434	2.27849	2.38007		2.97962	2.39434	2.27849	2.37807		214	0.00643795	0.00722007	x - 17		0.0180704	0.0211746
332	-1079.5	274.872	272.758	2.03069	3.87789	3.93589		-1076.73	-1077.8	-1078.11	-1078.35								2.86727	2.49211	2.49286	2.83918		4.73327	4.35811	4.35886	4.58118		4.79127	4.41611	4.41686	4.63718		332	0.000157316	0.000185397			0.000441563	0.000543721
286	-1079.5	272.746	270.552	2.13033	1.85153	1.82953		-1076.74	-1077.8	-1078.11	-1078.35								2.14883	1.96671	1.8769	2.06384		1.88883	1.70671	1.6169	1.67984		1.86683	1.68471	1.5949	1.65584		286	0.0209679	0.0232808	x - 8		0.0588539	0.0682763
336	-1079.5	274.825	272.704	2.14994	3.95014	4.00114		-1076.73	-1077.8	-1078.11	-1078.35								3.16679	2.7116	2.62519	2.86705		4.98579	4.5306	4.44419	4.56205		5.03679	4.5816	4.49519	4.61105		336	0.000162474	0.00019342			0.000456041	0.000567249
327	-1079.5	274.005	271.859	2.20937	3.18957	3.21557		-1076.73	-1077.8	-1078.11	-1078.34								3.19773	2.80697	2.69979	2.9014		4.19673	3.80597	3.69879	3.7764		4.22273	3.83197	3.72479	3.8004		327	0.000611159	0.000719796			0.00171543	0.00211097
285	-1079.5	273.226	271.049	2.20989	2.41109	2.40609		-1076.73	-1077.8	-1078.11	-1078.35								2.47333	2.0549	1.94946	2.15856		2.69333	2.2749	2.16946	2.25456		2.68833	2.2699	2.16446	2.24756		285	0.00795544	0.00892117	x - 15		0.0223297	0.0261634
329	-1079.5	274.626	272.5	2.22049	3.82169	3.86769		-1076.73	-1077.8	-1078.11	-1078.35								3.17023	2.70732	2.61823	2.85786		4.79023	4.32732	4.23823	4.35386		4.83623	4.37332	4.28423	4.39786		329	0.000230811	0.000273271			0.000647851	0.00080143
371	-1079.5	273.135	270.953	2.51126	2.62146	2.61146		-1076.73	-1077.8	-1078.11	-1078.35								2.89482	2.59231	2.49281	2.68868		3.02382	2.72131	2.62181	2.69368		3.01382	2.71131	2.61181	2.68168		371	0.00379385	0.00441367			0.0106488	0.0129441
92	-1079.5	271.796	269.576	2.66894	1.44014	1.39214		-1076.74	-1077.8	-1078.11	-1078.35								1.98777	2.50199	2.52954	2.74879		0.777773	1.29199	1.31954	1.41479		0.729773	1.24399	1.27154	1.36479		92	0.0327842	0.0373164	x - 4		0.0920203	0.109439
96	-1079.5	272.433	270.234	2.69542	2.10362	2.07662		-1076.74	-1077.8	-1078.11	-1078.35								2.1185	2.49349	2.53907	2.8086		1.5455	1.92049	1.96607	2.1116		1.5185	1.89349	1.93907	2.0826		96	0.0101242	0.0116562	x - 11		0.0284172	0.0341846
374	-1079.5	273.403	271.227	2.75689	3.13509	3.13109		-1076.73	-1077.8	-1078.11	-1078.35								3.12766	2.74769	2.6264	2.80674		3.52466	3.14469	3.0234	3.07974		3.52066	3.14069	3.0194	3.07374		374	0.00197856	0.00233768			0.00555353	0.0068558
45	-1079.5	274.5	272.401	2.79202	4.26722	4.34022		-1076.73	-1077.8	-1078.11	-1078.34								2.76985	2.65532	2.67509	2.99943		4.26385	4.14932	4.16909	4.36943		4.33685	4.22232	4.24209	4.44043		45	0.000224828	0.000255047			0.000631058	0.000747985
51	-1079.5	275.078	272.999	2.8385	4.8917	4.9847		-1076.73	-1077.8	-1078.11	-1078.34								2.8428	2.7448	2.82057	3.21845		4.9148	4.8168	4.89257	5.16645		5.0078	4.9098	4.98557	5.25745		51	5.86347e-05	6.7831e-05			0.000164579	0.00019893
44	-1079.5	273.955	271.807	2.87086	3.80106	3.82506		-1076.73	-1077.8	-1078.11	-1078.34								2.6984	2.71818	2.73057	3.02012		3.6474	3.66718	3.67957	3.84512		3.6714	3.69118	3.70357	3.86712		44	0.000544284	0.000646005			0.00152773	0.00189456
414	-1079.5	275.167	273.07	3.03014	5.17234	5.24734		-1076.73	-1077.8	-1078.11	-1078.34								3.91005	3.63828	3.71026	4.13495		6.07105	5.79928	5.87126	6.17195		6.14605	5.87428	5.94626	6.24495		414	1.07594e-05	1.36843e-05			3.01999e-05	4.01325e-05
16	-1079.5	276.05	273.996	3.33389	6.35909	6.47709		-1076.74	-1077.8	-1078.11	-1078.34								2.33188	2.59569	3.12984	4.08793		5.37588	5.63969	6.17384	7.00793		5.49388	5.75769	6.29184	7.12393		16	2.62757e-06	3.2916e-06			7.37521e-06	9.65339e-06
431	-1079.5	277.268	275.253	3.38293	7.62613	7.78313		-1076.73	-1077.8	-1078.11	-1078.34								3.41734	3.60685	3.90865	4.5627		7.67934	7.86885	8.17065	8.7007		7.83634	8.02585	8.32765	8.8557		431	1.51308e-07	1.98711e-07			4.247e-07	5.82768e-07
403	-1079.5	275.43	273.324	3.58535	5.99055	6.05655		-1076.73	-1077.8	-1078.11	-1078.34								4.07936	4.04814	4.04621	4.32555		6.50336	6.47214	6.47021	6.62555		6.56936	6.53814	6.53621	6.68955		403	5.00715e-06	6.65605e-06			1.40543e-05	1.95204e-05
11	-1079.5	276.844	274.846	3.5924	7.4116	7.5856		-1076.73	-1077.8	-1078.11	-1078.34								2.36701	2.69445	3.14076	3.967		6.20501	6.53245	6.97876	7.681		6.37901	6.70645	7.15276	7.853		11	8.44569e-07	1.00956e-06			2.37058e-06	2.96079e-06
400	-1079.5	276.034	273.945	3.66009	6.66929	6.75229		-1076.73	-1077.8	-1078.11	-1078.34								4.74736	4.30375	4.20453	4.42675		7.77536	7.33175	7.23253	7.33075		7.85836	7.41475	7.31553	7.41175		400	1.52456e-06	2.06435e-06			4.27922e-06	6.05421e-06
439	-1079.5	276.348	274.285	3.7582	7.0814	7.1904		-1076.73	-1077.8	-1078.11	-1078.34								5.80004	4.87311	4.67586	4.85301		9.14204	8.21511	8.01786	8.07101		9.25104	8.32411	8.12686	8.17801		439	4.37541e-07	5.96114e-07			1.22811e-06	1.74824e-06
401	-1079.5	273.919	271.764	3.85504	4.74924	4.76624		-1076.73	-1077.8	-1078.11	-1078.34								5.09122	4.53123	4.44333	4.70247		6.00422	5.44423	5.35633	5.49147		6.02122	5.46123	5.37333	5.50647		401	3.38948e-05	4.53023e-05			9.51375e-05	0.00013286
411	-1079.5	275.257	273.149	4.02016	6.25236	6.31636		-1076.73	-1077.8	-1078.11	-1078.34								5.19389	4.72469	4.58912	4.76634		7.44489	6.97569	6.84012	6.89334		7.50889	7.03969	6.90412	6.95534		411	3.18768e-06	4.3261e-06			8.94734e-06	1.26873e-05
432	-1079.5	276.354	274.287	4.09813	7.42733	7.53233		-1076.73	-1077.8	-1078.11	-1078.34								6.23532	5.18102	4.95325	5.11213		9.58332	8.52902	8.30125	8.33613		9.68832	8.63402	8.40625	8.43913		432	2.79805e-07	3.90386e-07			7.85372e-07	1.1449e-06
263	-1079.5	272.846	270.664	4.21066	4.03186	4.02186		-1076.73	-1077.8	-1078.11	-1078.34								3.5581	4.01145	4.07029	4.34353		3.3981	3.85145	3.91029	4.05953		3.3881	3.84145	3.90029	4.04753		263	0.000379144	0.000482198			0.0010642	0.00141416
264	-1079.5	273.508	271.352	4.22362	4.70682	4.72282		-1076.73	-1077.8	-1078.11	-1078.34								3.87357	4.21214	4.28503	4.59861		4.37557	4.71414	4.78703	4.97661		4.39157	4.73014	4.80303	4.99061		264	8.07583e-05	0.000104542			0.000226677	0.000306594
379	-1079.5	273.677	271.524	4.23414	4.88634	4.90534		-1076.73	-1077.8	-1078.11	-1078.34								4.0091	4.48587	4.62144	4.99528		4.6801	5.15687	5.29244	5.54228		4.6991	5.17587	5.31144	5.55928		379	3.11113e-05	4.15851e-05			8.73249e-05	0.000121958
382	-1079.5	273.969	271.824	4.26547	5.20967	5.23667		-1076.73	-1077.8	-1078.11	-1078.34								3.88306	4.45432	4.55468	4.86299		4.84606	5.41732	5.51768	5.70199		4.87306	5.44432	5.54468	5.72699		382	2.37662e-05	3.16863e-05			6.67081e-05	9.29276e-05
27	-1079.5	275.377	273.29	4.37084	6.72304	6.80804		-1076.73	-1077.8	-1078.11	-1078.34								2.72944	3.41812	3.85958	4.6127		5.10044	5.78912	6.23058	6.8597		5.18544	5.87412	6.31558	6.9427		27	3.37378e-06	4.41571e-06			9.4697e-06	1.29501e-05
365	-1079.5	273.854	271.7	4.39077	5.21997	5.23797		-1076.73	-1077.8	-1078.11	-1078.34								4.62725	4.71679	4.79779	5.16832		5.47525	5.56479	5.64579	5.89232		5.49325	5.58279	5.66379	5.90832		365	1.72414e-05	2.36164e-05			4.8394e-05	6.92607e-05
155	-1079.5	273.241	271.07	4.39674	4.61294	4.61394		-1076.73	-1077.8	-1078.11	-1078.34								4.52582	4.48444	4.48949	4.78025		4.76082	4.71944	4.72449	4.89125		4.76182	4.72044	4.72549	4.89025		155	9.32611e-05	0.000123011			0.00026177	0.00036076
177	-1079.5	273.317	271.149	4.40886	4.70106	4.70506		-1076.73	-1077.8	-1078.11	-1078.34								4.36796	4.3571	4.34832	4.61456		4.67896	4.6681	4.65932	4.80156		4.68296	4.6721	4.66332	4.80356		177	0.000108489	0.000141572			0.000304512	0.000415193
326	-1079.5	271.333	269.094	4.41675	2.72495	2.65795		-1076.73	-1077.8	-1078.11	-1078.34								3.45362	3.93313	3.98832	4.25175		1.78062	2.26013	2.31532	2.45475		1.71362	2.19313	2.24832	2.38575		326	0.00567617	0.00713074	x - 18		0.0159322	0.0209126
323	-1079.5	271.369	269.132	4.42099	2.76519	2.70019		-1076.73	-1077.8	-1078.11	-1078.34								3.45613	3.89055	3.97762	4.29295		1.81913	2.25355	2.34062	2.53195		1.75413	2.18855	2.27562	2.46495		323	0.00498335	0.00627162	x - 19		0.0139875	0.018393
356	-1079.5	274.311	272.176	4.42302	5.70922	5.74622		-1076.73	-1077.8	-1078.11	-1078.34								4.71538	4.79252	4.86978	5.23747		6.02038	6.09752	6.17478	6.41847		6.05738	6.13452	6.21178	6.45347		356	7.09974e-06	9.75926e-06			1.99279e-05	2.86213e-05
34	-1079.5	275.363	273.271	4.43596	6.77416	6.85416		-1076.73	-1077.8	-1078.11	-1078.34								3.7012	4.03096	4.27127	4.81541		6.0582	6.38796	6.62827	7.04841		6.1382	6.46796	6.70827	7.12641		34	2.4542e-06	3.2784e-06			6.88859e-06	9.61468e-06
213	-1079.5	273.439	271.271	4.44907	4.86327	4.86727		-1076.73	-1077.8	-1078.11	-1078.34								4.42056	4.33718	4.37863	4.7269		4.85356	4.77018	4.81163	5.0359		4.85756	4.77418	4.81563	5.0379		213	7.30737e-05	9.68261e-05			0.000205107	0.000283965
2	-1079.5	277.478	275.494	4.45204	8.90524	9.09324		-1076.73	-1077.8	-1078.11	-1078.34								3.46501	3.51618	4.0697	5.09342		7.93701	7.98818	8.5417	9.44142		8.12501	8.17618	8.7297	9.62742		2	4.33915e-08	5.6876e-08			1.21794e-07	1.66802e-07
367	-1079.5	273.976	271.827	4.48203	5.43323	5.45623		-1076.73	-1077.8	-1078.11	-1078.34								4.82121	4.77182	4.86247	5.27175		5.79121	5.74182	5.83247	6.11775		5.81421	5.76482	5.85547	6.13875		367	1.1789e-05	1.62549e-05			3.30899e-05	4.76715e-05
295	-1079.5	272.843	270.65	4.54412	4.36232	4.34132		-1076.73	-1077.8	-1078.11	-1078.34								4.24795	4.25824	4.25468	4.52417		4.08495	4.09524	4.09168	4.23717		4.06395	4.07424	4.07068	4.21417		295	0.000281001	0.00036805			0.000788728	0.00107939
391	-1079.5	275.617	273.534	4.56953	7.16173	7.25073		-1076.73	-1077.8	-1078.11	-1078.34								3.73201	4.07899	4.33881	4.90647		6.34301	6.68999	6.94981	7.39347		6.43201	6.77899	7.03881	7.48047		391	1.37155e-06	1.84674e-06			3.84974e-06	5.41599e-06
1	-1079.5	274.868	272.767	4.5862	6.4294	6.5004		-1076.73	-1077.8	-1078.11	-1078.34								3.59939	3.57601	4.117	5.13729		5.46139	5.43801	5.979	6.87529		5.53239	5.50901	6.05	6.94429		1	3.2862e-06	4.40429e-06			9.22386e-06	1.29166e-05
296	-1079.5	272.32	270.112	4.64125	3.93645	3.90045		-1076.73	-1077.8	-1078.11	-1078.34								4.20349	4.19964	4.2058	4.49116		3.51749	3.51364	3.5198	3.68116		3.48149	3.47764	3.4838	3.64316		296	0.000717626	0.00092876			0.00201427	0.00272381
388	-1079.5	271.414	269.171	4.90938	3.29858	3.22758		-1076.73	-1077.8	-1078.11	-1078.34								4.06847	4.6008	4.68809	4.98568		2.47647	3.0088	3.09609	3.26968		2.40547	2.9378	3.02509	3.19668		388	0.00143631	0.00191529			0.0040315	0.00561703
370	-1079.5	273.104	270.918	5.03866	5.11786	5.10386		-1076.73	-1077.8	-1078.11	-1078.34								4.7459	4.79195	4.80404	5.08832		4.8439	4.88995	4.90204	5.06232		4.8299	4.87595	4.88804	5.04632		370	6.98896e-05	9.55134e-05			0.00019617	0.000280116
41	-1079.5	274.29	272.159	5.08066	6.34586	6.38686		-1076.73	-1077.8	-1078.11	-1078.34								3.95464	4.39646	4.77287	5.48249		5.23864	5.68046	6.05687	6.64249		5.27964	5.72146	6.09787	6.68149		41	4.86619e-06	6.74365e-06			1.36587e-05	1.97773e-05
103	-1079.5	274.736	272.626	5.09198	6.80318	6.86518		-1076.73	-1077.8	-1078.11	-1078.34								3.51535	3.93636	4.35537	5.12706		5.24535	5.66636	6.08537	6.73306		5.30735	5.72836	6.14737	6.79306		103	4.1769e-06	5.62785e-06			1.17239e-05	1.6505e-05
316	-1079.5	274.823	272.716	5.11769	6.91588	6.98088		-1076.73	-1077.8	-1078.11	-1078.34								3.95623	4.37323	4.65158	5.23168		5.77323	6.19023	6.46858	6.92468		5.83823	6.25523	6.53358	6.98768		316	3.02359e-06	4.10514e-06			8.48676e-06	1.20393e-05
373	-1079.5	272.573	270.368	5.13392	4.68212	4.64912		-1076.73	-1077.8	-1078.11	-1078.34								4.81139	4.88696	4.91165	5.20775		4.37839	4.45396	4.47865	4.65075		4.34539	4.42096	4.44565	4.61575		373	0.000139902	0.000191951			0.000392684	0.000562941
91	-1079.5	275.443	273.357	5.19185	7.61005	7.69605		-1076.73	-1077.8	-1078.11	-1078.34								3.6647	4.13726	4.55592	5.31765		6.1017	6.57426	6.99292	7.63065		6.1877	6.66026	7.07892	7.71465		91	9.1942e-07	1.26339e-06			2.58068e-06	3.7052e-06
78	-1079.5	275.378	273.302	5.8101	8.1633	8.2593		-1076.73	-1077.8	-1078.11	-1078.34								4.32423	5.04096	5.74103	6.84263		6.69623	7.41296	8.11303	9.09063		6.79223	7.50896	8.20903	9.18463		78	7.83981e-08	1.16589e-07			2.20052e-07	3.41926e-07
430	-1079.5	273.666	271.508	5.82287	6.46407	6.47807		-1076.73	-1077.79	-1078.11	-1078.34								6.29701	6.02728	5.97861	6.23794		6.95701	6.68728	6.63861	6.77394		6.97101	6.70128	6.65261	6.78594		430	3.8987e-06	5.69322e-06			1.09431e-05	1.66967e-05
114	-1079.5	275.886	273.823	5.86583	8.72703	8.83603		-1076.73	-1077.8	-1078.11	-1078.34								5.10517	5.37408	5.85488	6.73908		7.98517	8.25408	8.73488	9.49508		8.09417	8.36308	8.84388	9.60208		114	3.96376e-08	5.9261e-08			1.11257e-07	1.73797e-07
437	-1079.5	274.343	272.204	5.91608	7.23428	7.26728		-1076.73	-1077.79	-1078.11	-1078.34								6.87192	6.13891	6.13638	6.54408		8.20892	7.47591	7.47338	7.75708		8.24192	7.50891	7.50638	7.78808		437	7.4288e-07	1.1216e-06			2.08516e-06	3.28936e-06
426	-1079.5	272.13	269.918	6.04235	5.14755	5.10755		-1076.73	-1077.79	-1078.11	-1078.34								6.58423	6.2906	6.15918	6.30976		5.70823	5.4146	5.28318	5.30976		5.66823	5.3746	5.24318	5.26776		426	4.60471e-05	6.67068e-05			0.000129247	0.000195634
421	-1079.5	273.251	271.078	6.04816	6.27436	6.27336		-1076.73	-1077.79	-1078.11	-1078.34								7.30358	6.46162	6.29584	6.50038		7.54858	6.70662	6.54084	6.62138		7.54758	6.70562	6.53984	6.61838		421	5.04253e-06	7.47007e-06			1.41536e-05	2.19077e-05
423	-1079.5	274.012	271.862	6.07515	7.06235	7.08435		-1076.73	-1077.79	-1078.11	-1078.34								7.40576	6.43191	6.31247	6.60465		8.41176	7.43791	7.31847	7.48665		8.43376	7.45991	7.34047	7.50665		423	1.17211e-06	1.76999e-06			3.28994e-06	5.1909e-06
433	-1079.5	273.214	271.035	6.27939	6.46859	6.46159		-1076.73	-1077.79	-1078.11	-1078.34								7.42068	6.61143	6.50892	6.79396		7.62868	6.81943	6.71692	6.87796		7.62168	6.81243	6.70992	6.86896		433	3.27143e-06	4.97631e-06			9.18241e-06	1.45942e-05
77	-1079.5	276.239	274.187	6.3353	9.5495	9.6695		-1076.73	-1077.8	-1078.11	-1078.34								4.78443	5.43615	6.13	7.23506		8.01743	8.66915	9.363	10.3441		8.13743	8.78915	9.483	10.4621		77	9.47024e-09	1.47006e-08			2.65816e-08	4.31129e-08
435	-1079.5	272.765	270.569	6.38884	6.12904	6.10504		-1076.73	-1077.79	-1078.11	-1078.34								7.6562	6.71536	6.57863	6.84111		7.4152	6.47436	6.33763	6.47611		7.3912	6.45036	6.31363	6.45011		435	6.44215e-06	9.81258e-06			1.80822e-05	2.87777e-05
117	-1079.5	275.406	273.324	6.41457	8.79577	8.88577		-1076.73	-1077.79	-1078.11	-1078.34								5.78032	6.10789	6.5375	7.3409		8.18032	8.50789	8.9375	9.6169		8.27032	8.59789	9.0275	9.7049		117	3.22769e-08	5.01627e-08			9.05964e-08	1.47114e-07
113	-1079.5	275.822	273.751	6.84996	9.64716	9.74816		-1076.73	-1077.79	-1078.11	-1078.34								5.65656	5.92779	6.59094	7.72407		8.47256	8.74379	9.40694	10.4161		8.57356	8.84479	9.50794	10.5151		113	8.38738e-09	1.34901e-08			2.35421e-08	3.9563e-08
21	-1079.49	273.443	271.287	7.25754	7.67574	7.69174		-1076.73	-1077.79	-1078.11	-1078.34								5.22421	6.52697	7.01108	7.70948		5.66121	6.96397	7.44808	8.02248		5.67721	6.97997	7.46408	8.03648		21	4.74851e-07	7.49835e-07			1.33284e-06	2.19907e-06
20	-1079.49	273.532	271.383	7.26168	7.76888	7.79188		-1076.73	-1077.79	-1078.11	-1078.34								5.15322	6.4127	6.86603	7.53029		5.67922	6.9387	7.39203	7.93229		5.70222	6.9617	7.41503	7.95329		20	5.52852e-07	8.58091e-07			1.55177e-06	2.51655e-06
32	-1079.49	274.756	272.645	7.28832	9.01952	9.08052		-1076.73	-1077.79	-1078.11	-1078.34								5.81067	6.60009	7.05177	7.80033		7.56067	8.35009	8.80177	9.42633		7.62167	8.41109	8.86277	9.48533		32	4.45098e-08	7.16081e-08			1.24932e-07	2.10008e-07
112	-1079.49	275.679	273.601	7.3592	10.0134	10.1074		-1076.73	-1077.79	-1078.11	-1078.34								6.16096	6.27755	6.99281	8.22565		8.83396	8.95055	9.66581	10.7747		8.92796	9.04455	9.75981	10.8667		112	4.5816e-09	7.6295e-09			1.28599e-08	2.23753e-08
33	-1079.49	273.99	271.852	7.45077	8.41597	8.44997		-1076.73	-1077.79	-1078.11	-1078.34								5.70031	6.65108	7.1176	7.85673		6.68431	7.63508	8.1016	8.71673		6.71831	7.66908	8.1356	8.74873		33	1.47273e-07	2.36337e-07			4.13373e-07	6.93113e-07
26	-1079.49	274.179	272.045	7.54354	8.69774	8.73574		-1076.73	-1077.79	-1078.11	-1078.34								6.27992	6.90016	7.42292	8.29981		7.45292	8.07316	8.59592	9.34881		7.49092	8.11116	8.63392	9.38481		26	5.07258e-08	8.42811e-08			1.4238e-07	2.47174e-07
24	-1079.49	273.745	271.6	7.54972	8.26992	8.29692		-1076.73	-1077.79	-1078.11	-1078.34								6.06551	6.9199	7.33247	8.01559		6.80451	7.6589	8.07147	8.63059		6.83151	7.6859	8.09847	8.65559		24	1.70297e-07	2.74854e-07			4.77999e-07	8.06076e-07
157	-1079.49	273.57	271.412	7.61545	8.16065	8.17465		-1076.73	-1077.79	-1078.11	-1078.34								6.12406	6.6552	7.01138	7.6769		6.68806	7.2192	7.57538	8.1169		6.70206	7.2332	7.58938	8.1289		157	4.04954e-07	6.45502e-07			1.13665e-06	1.89309e-06
133	-1079.49	272.732	270.551	7.74414	7.45134	7.44234		-1076.73	-1077.79	-1078.11	-1078.34								5.77815	6.8214	7.17967	7.75376		5.50415	6.5474	6.90567	7.35576		5.49515	6.5384	6.89667	7.34476		133	1.46159e-06	2.30114e-06			4.10248e-06	6.74865e-06
175	-1079.49	272.819	270.632	7.74465	7.53885	7.52385		-1076.73	-1077.79	-1078.11	-1078.34								6.16287	6.81352	7.16768	7.80844		5.97587	6.62652	6.98068	7.49744		5.96087	6.61152	6.96568	7.48044		175	1.15098e-06	1.84682e-06			3.23063e-06	5.41623e-06
282	-1079.49	275.076	272.974	7.76173	9.81293	9.88293		-1076.73	-1077.79	-1078.1	-1078.34								7.16904	7.68253	7.99195	8.59676		9.23904	9.75253	10.062	10.5428		9.30904	9.82253	10.132	10.6108		282	6.77392e-09	1.15517e-08			1.90134e-08	3.3878e-08
267	-1079.49	274.269	272.145	7.86129	9.10549	9.15349		-1076.73	-1077.79	-1078.1	-1078.34								6.67482	7.56617	7.93362	8.54824		7.93782	8.82917	9.19662	9.68724		7.98582	8.87717	9.24462	9.73324		267	2.86666e-08	4.79101e-08			8.04628e-08	1.40508e-07
134	-1079.49	273.394	271.223	8.0458	8.415	8.416
233	-1079.49	274.356	272.259	8.04852	9.37972	9.45472
136	-1079.49	273.739	271.583	8.05668	8.77088	8.78688
140	-1079.49	273.538	271.381	8.10317	8.61637	8.63137
448	-1079.49	273.486	271.321	8.10457	8.56577	8.57277
251	-1079.49	274.981	272.875	8.14107	10.0973	10.1633
441	-1079.49	273.152	270.979	8.14997	8.27717	8.27617
244	-1079.49	272.805	270.616	8.15024	7.93044	7.91344
269	-1079.49	274.929	272.821	8.16448	10.0687	10.1327
429	-1079.49	274.433	272.298	8.17742	9.58562	9.62262
434	-1079.49	274.836	272.742	8.27744	10.0886	10.1666
413	-1079.49	273.411	271.249	8.30849	8.69469	8.70469
333	-1079.49	274.099	271.955	8.31857	9.39277	9.42077
422	-1079.49	274.408	272.269	8.32108	9.70428	9.73728
303	-1079.49	273.619	271.459	8.38846	8.98266	8.99466
424	-1079.49	274.057	271.909	8.40966	9.44186	9.46586
144	-1079.49	272.923	270.738	8.41801	8.31621	8.30321
301	-1079.49	272.856	270.675	8.46734	8.29854	8.28954
407	-1079.49	273.708	271.582	8.46742	9.15062	9.19662
317	-1079.49	274.16	272.032	8.47413	9.60933	9.65333
339	-1079.49	274.331	272.193	8.48342	9.78962	9.82362
346	-1079.49	275.185	273.086	8.49402	10.6542	10.7272
305	-1079.49	274.293	272.171	8.49423	9.76243	9.81243
142	-1079.49	272.494	270.295	8.50093	7.97013	7.94313
405	-1079.49	274.105	271.957	8.57035	9.65055	9.67455
406	-1079.49	273.731	271.575	8.5929	9.2991	9.3151
302	-1079.49	274.269	272.132	8.7409	9.9851	10.0201
297	-1079.49	273.546	271.384	8.76282	9.28402	9.29402
319	-1079.49	273.869	271.722	8.80804	9.65224	9.67724
415	-1079.49	274.012	271.863	8.95658	9.94378	9.96678
393	-1079.49	274.331	272.181	10.7345	12.0407	12.0627
[truncated: 16 more columns]

## Sheet: Analog 28
Fentanyl Derivatives 25-34																				1H= 4.359 744 722 2071(85) x 10-18 J						E234 = (1/1320)(243ED-2048ET+3125EQ)
																				Hartree	4.36e-18			Hartree to kcal/mol		E34 = -(1/369)*(256ET-625EQ)
Fentanyl Derivative #28																				Nav	6.02e+23	628		627.51		E23 = -(1/175)*(81ED-256ET)												RT	0.593019	0.616887
/home/audreyryu/opioids/fentanyl/fentanyl_28/QM/wb97xd-ultrafine/								/home/audreyryu/opioids/fentanyl/fentanyl_28/QM/wb97xd-ultrafine/dlpno																	DLPNO-CCSD(T)/CBS//wb97xd/6-31++G**													Sum	5.56607	5.31934
	wB97X-D							DLPNO-CCSD(T)//wB97X-D					DLPNO-CCSD(T)/haug-cc-pVnZ//wB97X-D						DLPNO-CCSD(T)/cc-pVNZ//wB97X-D ∆Eel					∆G (298.15 K)					∆G (310.15 K)					Boltzmann Populations					e-(∆G/RT)			Stabilization G			DLPNO-CCSD(T)/haug-cc-pVnZ//wB97X-D ∆Eel
Structure	Electronic Energy	G (298.15)	G (310.15)	∆Eel (kcal/mol)	∆G 298.15 (kcal/mol)	∆G (310.15)		cc-pVDZ	cc-pVTZ	cc-pVQZ	DTQ		haug-cc-pVDZ	haug-cc-pVTZ	haug-cc-pVQZ	haug-cc-pV5Z	HA DTQ		D	T	Q	DTQ		D	T	Q	DTQ		D	T	Q	DTQ		Structure	298 K	310 K			298 K	310 K		298 K	310 K		D	T	Q	DTQ
39	-1079.51	273.959	271.813	0	0.00607402	0.021074		-1076.74	-1077.8	-1078.12	-1078.35		-1076.91	-1077.87	-1078.14		-1078.34		0.206256	0.0811042	0.0991338	0.146827		0.23747	0.0687465	0.0668559	0.0953311		0.30247	0.133746	0.131856	0.160331		39	0.15298	0.144966	x - 2		0.8515	0.771126		-1.01803	-1.03103		0.00830009	0.0876526	0.051096	0
40	-1079.51	274.167	272.029	0.00907379	0.223148	0.246148		-1076.74	-1077.8	-1078.12	-1078.35		-1076.91	-1077.87	-1078.14		-1078.34		0	0	0	0		0.239215	0.195642	0.175722	0.156504		0.312215	0.268642	0.248722	0.229504		40	0.137986	0.129589	x - 3		0.768042	0.68933					0.0743636	0	0	0.0271901
46	-1079.51	274.169	272.027	0.0874309	0.303505	0.322505		-1076.74	-1077.8	-1078.12	-1078.35		-1076.91	-1077.87	-1078.14		-1078.34		0.763558	0.25573	0.22685	0.280845		1.00477	0.453372	0.404572	0.439349		1.07377	0.522372	0.473572	0.508349		46	0.0856438	0.082463	x - 7		0.4767	0.438649					0	0.0148855	0.143303	0.329664
49	-1079.51	273.687	271.526	0.265926	0	0		-1076.74	-1077.8	-1078.12	-1078.35		-1076.91	-1077.87	-1078.14		-1078.34		1.13385	0.413317	0.416473	0.553432		0.89307	0.12896	0.112195	0.229936		0.94307	0.17896	0.162195	0.279936		49	0.121915	0.119416	x - 4		0.67859	0.635217					0.0975986	0.185984	0.261627	0.362292
37	-1079.51	273.952	271.799	0.315531	0.314605	0.322605		-1076.74	-1077.8	-1078.12	-1078.35		-1076.91	-1077.87	-1078.14		-1078.34		1.08177	0.44305	0.371963	0.392341		1.10598	0.423692	0.332685	0.333845		1.16398	0.481692	0.390685	0.391845		37	0.10232	0.0996047	x - 5		0.569522	0.529831					0.283262	0.292609	0.273579	0.259336
168	-1079.5	273.984	271.846	1.66114	1.69222	1.71522		-1076.74	-1077.8	-1078.11	-1078.35								1.7111	1.57406	1.67998	1.85005		1.76732	1.5867	1.6727	1.82355		1.84032	1.6597	1.7457	1.89655		168	0.00829818	0.00868863	x - 13		0.0461882	0.0462178
176	-1079.5	274.528	272.436	1.73949	2.31456	2.38356		-1076.74	-1077.8	-1078.11	-1078.35								1.77326	1.72058	1.83459	2.0002		2.37347	2.27722	2.37132	2.51771		2.49247	2.39622	2.49032	2.63671		176	0.00257408	0.00261743			0.0143275	0.013923
196	-1079.5	273.434	271.272	1.75602	1.2371	1.2361		-1076.74	-1077.8	-1078.11	-1078.35								1.70533	1.77464	1.83462	1.90388		1.21155	1.23728	1.27734	1.32738		1.26055	1.28628	1.32634	1.37638		196	0.019158	0.020191	x - 9		0.106635	0.107403
154	-1079.5	273.879	271.732	1.76659	1.69266	1.70666		-1076.73	-1077.8	-1078.11	-1078.35								2.6108	1.89621	1.95342	2.16319		2.56202	1.80385	1.84114	2.03169		2.62602	1.86785	1.90514	2.09569		154	0.00584186	0.00629149	x - 15		0.0325162	0.0334666
174	-1079.5	273.984	271.838	1.78874	1.81981	1.83481		-1076.73	-1077.8	-1078.11	-1078.35								2.52825	1.92566	1.94061	2.07198		2.58447	1.9383	1.93333	2.04549		2.64947	2.0033	1.99833	2.11049		174	0.00570752	0.00614239	x - 16		0.0317685	0.0326734
135	-1079.5	273.621	271.465	1.83776	1.50583	1.51083		-1076.73	-1077.8	-1078.11	-1078.35								2.50145	2.00295	1.99578	2.07774		2.19466	1.65259	1.6255	1.68825		2.24966	1.70759	1.6805	1.74325		135	0.0104249	0.0111398	x - 11		0.0580257	0.0592566
237	-1079.5	272.817	270.63	1.91025	0.774326	0.748326		-1076.74	-1077.8	-1078.11	-1078.35		-1076.91	-1077.87	-1078.14		-1078.34		1.65217	1.65435	1.66388	1.67653		0.541386	0.499988	0.489607	0.483032		0.565386	0.523988	0.513607	0.507032		237	0.0795619	0.0826393	x - 6		0.442847	0.439587					2.0397	1.73781	1.63831	1.57133
280	-1079.5	274.703	272.585	1.92716	2.67724	2.72024		-1076.73	-1077.8	-1078.11	-1078.35								2.34419	2.32647	2.38283	2.46315		3.11941	3.05811	3.09455	3.15566		3.21241	3.15111	3.18755	3.24866		280	0.000877851	0.000970632			0.00488618	0.00516312
272	-1079.5	274.304	272.171	1.95211	2.30318	2.33118		-1076.74	-1077.8	-1078.11	-1078.35								2.27751	2.2741	2.388	2.54439		2.65373	2.60674	2.70073	2.8379		2.73173	2.68474	2.77873	2.9159		272	0.00150014	0.00166465			0.0083499	0.00885483
145	-1079.5	274.188	272.048	1.95315	2.18823	2.20923		-1076.73	-1077.8	-1078.11	-1078.35								2.74221	1.99658	2.08949	2.3538		3.00243	2.21323	2.28621	2.5313		3.07343	2.28423	2.35721	2.6023		145	0.00251573	0.00276754			0.0140027	0.0147215
238	-1079.5	272.15	269.939	1.97576	0.172838	0.122838		-1076.74	-1077.8	-1078.11	-1078.35		-1076.91	-1077.87	-1078.14		-1078.34		1.77779	1.82136	1.84128	1.8605		0	0	0	0		0	0	0	0		238	0.17966	0.187993	x - 1		1	1					2.10881	1.85725	1.70798	1.56369
267	-1079.5	274.029	271.883	2.0175	2.09357	2.10857		-1076.73	-1077.8	-1078.11	-1078.35								2.97447	2.57308	2.58304	2.67055		3.07568	2.63072	2.62076	2.68906		3.14068	2.69572	2.68576	2.75406		267	0.00192812	0.00216401			0.0107321	0.0115111
268	-1079.5	274.35	272.212	2.01965	2.41672	2.43972		-1076.73	-1077.8	-1078.11	-1078.35								2.90013	2.52255	2.52826	2.60556		3.32234	2.9012	2.88698	2.94507		3.39534	2.9742	2.95998	3.01807		268	0.00125212	0.00141056			0.00696938	0.00750327
179	-1079.5	273.857	271.704	2.02369	1.92776	1.93576		-1076.73	-1077.8	-1078.11	-1078.35								2.87678	2.19666	2.24399	2.43391		2.80599	2.0823	2.10971	2.28041		2.86399	2.1403	2.16771	2.33841		179	0.00384062	0.00424498			0.0213772	0.0225805
270	-1079.5	275.063	272.949	2.16717	3.27724	3.32424		-1076.73	-1077.8	-1078.11	-1078.34								3.22638	2.68561	2.74083	2.91588		4.3616	3.77725	3.81255	3.96839		4.4586	3.87425	3.90955	4.06539		270	0.000222958	0.000258267			0.001241	0.00137381
269	-1079.5	274.712	272.588	2.18659	2.94566	2.98266		-1076.73	-1077.8	-1078.11	-1078.34								3.40992	2.80488	2.83486	2.98722		4.19413	3.54553	3.55558	3.68873		4.28113	3.63253	3.64258	3.77573		269	0.000357297	0.00041304			0.00198874	0.0021971
236	-1079.5	273.187	271.002	2.20208	1.43615	1.41215		-1076.73	-1077.8	-1078.11	-1078.35								2.64062	2.06803	2.07908	2.19961		1.89983	1.28367	1.2748	1.37611		1.92583	1.30967	1.3008	1.40211		236	0.0176466	0.019366	x - 10		0.0982223	0.103014
297	-1079.5	272.74	270.549	2.44439	1.23147	1.20147		-1076.74	-1077.8	-1078.11	-1078.35								2.27868	2.38656	2.39589	2.38879		1.0909	1.1552	1.14461	1.11829		1.1109	1.1752	1.16461	1.13829		297	0.0272568	0.0297011	x - 8		0.151713	0.15799
258	-1079.5	273.761	271.604	2.48156	2.28963	2.29363		-1076.73	-1077.8	-1078.11	-1078.35								3.09149	2.67633	2.62857	2.63968		2.9247	2.46597	2.39829	2.39018		2.9787	2.51997	2.45229	2.44418		258	0.00319163	0.00357613			0.0177648	0.0190226
332	-1079.5	276.556	274.505	2.65321	5.25628	5.36628		-1076.73	-1077.8	-1078.11	-1078.34								4.32227	3.58983	3.77994	4.17475		6.95049	6.17447	6.34467	6.72026		7.11049	6.33447	6.50467	6.88026		332	2.15231e-06	2.69385e-06			1.19799e-05	1.43295e-05
67	-1079.5	273.466	271.309	2.68866	2.20173	2.20573		-1076.74	-1077.8	-1078.11	-1078.35								1.99908	2.40668	2.50547	2.56552		1.5373	1.90132	1.98019	2.02103		1.5913	1.95532	2.03419	2.07503		67	0.0059479	0.00650585	x - 14		0.0331064	0.0346068
337	-1079.5	275.756	273.678	2.74343	4.54651	4.62951		-1076.73	-1077.8	-1078.11	-1078.34								3.90236	3.46948	3.66427	4.01031		5.73057	5.25413	5.42899	5.75582		5.86357	5.38713	5.56199	5.88882		337	1.09448e-05	1.34387e-05			6.09196e-05	7.14851e-05
294	-1079.5	273.104	270.919	2.76336	1.91443	1.89043		-1076.73	-1077.8	-1078.11	-1078.34								3.30881	2.80866	2.74413	2.74797		2.48502	1.9413	1.85685	1.84147		2.51102	1.9673	1.88285	1.86747		294	0.00805114	0.00910799	x - 12		0.0448132	0.0484485
315	-1079.5	273.218	271.038	2.83205	2.09712	2.07812		-1076.73	-1077.8	-1078.11	-1078.34								2.79771	2.57804	2.764	3.05874		2.08793	1.82468	1.99073	2.26625		2.11893	1.85568	2.02173	2.29725		315	0.00393349	0.00453794			0.0218941	0.0241389
366	-1079.5	277.489	275.467	3.02528	6.56135	6.70035		-1076.73	-1077.8	-1078.11	-1078.34								4.35874	3.76487	3.81131	3.98413		7.91996	7.28252	7.30903	7.46263		8.10896	7.47152	7.49803	7.65163		366	6.15502e-07	7.71467e-07			3.42593e-06	4.1037e-06
352	-1079.5	275.364	273.272	3.13111	4.54218	4.61118		-1076.73	-1077.8	-1078.11	-1078.34								5.00662	4.10901	4.22669	4.55285		6.44284	5.50165	5.59941	5.90635		6.56184	5.62065	5.71841	6.02535		352	8.49107e-06	1.07704e-05			4.72619e-05	5.72917e-05
368	-1079.5	276.516	274.464	3.38609	5.94916	6.05816		-1076.73	-1077.8	-1078.11	-1078.34								5.46246	4.30017	4.25935	4.41751		8.05067	6.84481	6.78407	6.92301		8.20967	7.00381	6.94307	7.08201		368	1.52904e-06	1.94238e-06			8.51072e-06	1.03322e-05
10	-1079.5	276.143	274.089	3.55868	5.74875	5.85575		-1076.74	-1077.8	-1078.11	-1078.34								2.29198	2.60779	3.12639	3.77741		4.5072	4.77943	5.27812	5.90991		4.6642	4.93643	5.43512	6.06691		10	8.44026e-06	1.00687e-05			4.69791e-05	5.35591e-05
322	-1079.5	275.125	273.017	3.73088	4.90295	4.95595		-1076.73	-1077.8	-1078.11	-1078.34								4.24621	4.21802	4.14743	4.0561		5.44342	5.37166	5.28115	5.1706		5.54642	5.47466	5.38415	5.2736		322	2.93621e-05	3.64314e-05			0.000163432	0.000193791
343	-1079.5	275.006	272.888	3.85486	4.90793	4.95093		-1076.73	-1077.8	-1078.11	-1078.34								4.97461	4.37287	4.3747	4.48799		6.05282	5.40751	5.38943	5.4835		6.14582	5.50051	5.48243	5.5765		343	1.73237e-05	2.22963e-05			9.64247e-05	0.000118602
356	-1079.5	275.92	273.834	3.85569	5.82277	5.89777		-1076.73	-1077.8	-1078.11	-1078.34								5.04707	4.44371	4.41423	4.48498		7.03929	6.39235	6.34295	6.39449		7.16429	6.51735	6.46795	6.51949		356	3.72804e-06	4.83459e-06			2.07506e-05	2.57168e-05
325	-1079.5	274.39	272.252	4.0395	4.47658	4.49958		-1076.73	-1077.8	-1078.11	-1078.34								5.24045	4.68904	4.64835	4.69422		5.70266	5.10769	5.04707	5.07372		5.77566	5.18069	5.12007	5.14672		325	3.45729e-05	4.47506e-05			0.000192435	0.000238044
324	-1079.5	275.502	273.399	4.05601	5.60509	5.66309		-1076.73	-1077.8	-1078.11	-1078.34								5.20157	4.69875	4.60465	4.56854		6.77578	6.22939	6.11537	6.06005		6.88378	6.33739	6.22337	6.16805		324	6.55246e-06	8.54623e-06			3.64715e-05	4.54603e-05
207	-1079.5	272.529	270.338	4.23885	2.81492	2.78492		-1076.73	-1077.8	-1078.11	-1078.34								3.66649	3.9869	4.18149	4.3886		2.2677	2.54454	2.71922	2.90711		2.2877	2.56454	2.73922	2.92711		207	0.00133489	0.00163466			0.00743008	0.00869534
302	-1079.5	274.257	272.123	4.29928	4.60335	4.63035		-1076.73	-1077.8	-1078.11	-1078.34								4.04556	4.43185	4.60406	4.76843		4.37477	4.71749	4.86978	5.01493		4.45177	4.79449	4.94678	5.09193		302	3.81762e-05	4.89073e-05			0.000212491	0.000260154
225	-1079.5	272.622	270.438	4.33367	3.00274	2.97974		-1076.73	-1077.8	-1078.11	-1078.34								3.77808	4.06224	4.13813	4.18961		2.4723	2.71288	2.76886	2.80111		2.4993	2.73988	2.79586	2.82811		225	0.00159614	0.00191922			0.00888423	0.010209
181	-1079.5	273.542	271.378	4.39784	3.98691	3.98391		-1076.73	-1077.8	-1078.11	-1078.34								4.54884	4.35478	4.39698	4.49041		4.16306	3.92542	3.9477	4.02192		4.21006	3.97242	3.9947	4.06892		181	0.000203713	0.000256793			0.00113388	0.00136597
303	-1079.5	272.757	270.575	4.40726	3.21133	3.19033		-1076.73	-1077.8	-1078.11	-1078.34								3.89107	4.4319	4.61051	4.75518		2.72029	3.21754	3.37623	3.50168		2.74929	3.24654	3.40523	3.53068		303	0.000489793	0.00061448			0.00272622	0.00326863
23	-1079.5	275.276	273.192	4.40783	5.73091	5.80791		-1076.73	-1077.8	-1078.11	-1078.34								2.79617	3.48863	3.96227	4.48245		4.14438	4.79327	5.24699	5.74796		4.27138	4.92027	5.37399	5.87496		23	1.10908e-05	1.3744e-05			6.17321e-05	7.3109e-05
186	-1079.5	273.507	271.342	4.42232	3.9764	3.9724		-1076.73	-1077.8	-1078.11	-1078.34								4.51639	4.2513	4.3863	4.61971		4.0956	3.78694	3.90202	4.11621		4.1416	3.83294	3.94802	4.16221		186	0.000173766	0.000220752			0.000967193	0.00117425
262	-1079.5	272.426	270.227	4.44408	2.91715	2.87915		-1076.73	-1077.8	-1078.11	-1078.34								3.41821	3.75983	3.92717	4.09311		1.91642	2.21447	2.36189	2.50861		1.92842	2.22647	2.37389	2.52061		262	0.00261385	0.0031594			0.0145489	0.0168059
116	-1079.5	272.379	270.176	4.47003	2.8961	2.8541		-1076.73	-1077.8	-1078.11	-1078.34								4.51973	4.35625	4.41403	4.52313		2.97095	2.76389	2.80175	2.89163		2.97895	2.77189	2.80975	2.89963		116	0.00137019	0.00170913			0.00762658	0.00909143
307	-1079.5	274.127	271.984	4.54471	4.71878	4.73678		-1076.73	-1077.8	-1078.11	-1078.34								4.66862	4.75966	4.92157	5.12621		4.86784	4.91531	5.05729	5.24271		4.93584	4.98331	5.12529	5.31071		307	2.60002e-05	3.43043e-05			0.000144719	0.000182476
283	-1079.5	274.258	272.122	4.54731	4.85238	4.87738		-1076.73	-1077.8	-1078.11	-1078.34								4.95208	4.86411	5.04905	5.31813		5.2823	5.15076	5.31577	5.56564		5.3573	5.22576	5.39077	5.64064		283	1.50829e-05	2.00945e-05			8.39524e-05	0.00010689
288	-1079.5	274.216	272.08	4.55301	4.81609	4.84109		-1076.73	-1077.8	-1078.11	-1078.34								4.88924	4.82303	4.97472	5.19434		5.17746	5.06767	5.19944	5.39984		5.25246	5.14267	5.27444	5.47484		288	1.99481e-05	2.62904e-05			0.000111033	0.000139848
27	-1079.5	275.43	273.341	4.57067	6.04774	6.11974		-1076.73	-1077.8	-1078.11	-1078.34								3.78691	4.05051	4.42112	4.87937		5.28913	5.50916	5.85984	6.29887		5.41113	5.63116	5.98184	6.42087		27	4.38028e-06	5.67262e-06			2.4381e-05	3.01746e-05
308	-1079.5	274.894	272.791	4.60594	5.54702	5.60502		-1076.73	-1077.8	-1078.11	-1078.34								3.68351	3.6849	4.23532	4.98773		4.64972	4.60754	5.13805	5.87123		4.75772	4.71554	5.24605	5.97923		308	9.00912e-06	1.16065e-05			5.01454e-05	6.17391e-05
242	-1079.5	272.853	270.664	4.64221	3.54229	3.51429		-1076.73	-1077.8	-1078.11	-1078.34								4.20781	4.19309	4.24493	4.31852		3.13302	3.07473	3.10665	3.16102		3.15502	3.09673	3.12865	3.18302		242	0.000869948	0.0010796			0.0048422	0.00574278
304	-1079.5	272.727	270.535	4.96439	3.73846	3.70746		-1076.73	-1077.8	-1078.11	-1078.34								4.07784	4.54897	4.74456	4.92529		2.87705	3.30461	3.48028	3.64179		2.89605	3.32361	3.49928	3.66079		304	0.000386726	0.000497633			0.00215255	0.00264708
254	-1079.5	274.151	272.022	5.15224	5.35032	5.38232		-1076.73	-1077.8	-1078.11	-1078.34								4.04947	4.31326	4.79369	5.40207		4.27269	4.4929	4.95341	5.54258		4.35469	4.5749	5.03541	5.62458		254	1.5681e-05	2.06245e-05			8.72813e-05	0.000109709
293	-1079.5	273.493	271.325	5.15406	4.69413	4.68713		-1076.73	-1077.8	-1078.11	-1078.34								4.86276	4.87173	4.98716	5.14334		4.42798	4.39338	4.48888	4.62584		4.47098	4.43638	4.53188	4.66884		293	7.35762e-05	9.71023e-05			0.00040953	0.00051652
350	-1079.5	274.346	272.207	5.17068	5.56376	5.58576		-1076.73	-1077.79	-1078.11	-1078.34								6.63582	5.94865	5.99995	6.1966		7.05403	6.3233	6.35467	6.5321		7.12603	6.3953	6.42667	6.6041		350	2.95597e-06	4.21493e-06			1.64531e-05	2.24206e-05
259	-1079.5	275.127	273.03	5.21066	6.38473	6.44873		-1076.73	-1077.8	-1078.11	-1078.34								3.71499	4.06594	4.59177	5.24619		4.9142	5.22158	5.72749	6.36269		5.0282	5.33558	5.84149	6.47669		259	3.93339e-06	5.18189e-06			2.18935e-05	2.75642e-05
355	-1079.5	275.073	272.956	5.2917	6.41177	6.45577		-1076.73	-1077.79	-1078.11	-1078.34								6.42714	5.69936	5.77411	6.0103		7.57236	6.801	6.85583	7.0728		7.66636	6.895	6.94983	7.1668		355	1.18773e-06	1.69294e-06			6.611e-06	9.00532e-06
372	-1079.5	273.383	271.213	5.87085	5.30093	5.29193		-1076.73	-1077.79	-1078.11	-1078.34								7.01975	6.14708	6.14048	6.29211		6.47496	5.55872	5.5322	5.66461		6.51596	5.59972	5.5732	5.70561		372	1.27644e-05	1.80857e-05			7.10477e-05	9.6204e-05
58	-1079.5	275.58	273.507	6.29432	7.92139	8.00939		-1076.73	-1077.8	-1078.11	-1078.34								4.85354	5.50667	6.20599	7.04203		6.50575	7.11532	7.79472	8.61153		6.64375	7.25332	7.93272	8.74953		58	8.8683e-08	1.30133e-07			4.93616e-07	6.92221e-07
100	-1079.5	275.485	273.405	6.34675	7.87882	7.95982		-1076.73	-1077.79	-1078.11	-1078.34								5.85804	6.1236	6.62197	7.25457		7.41525	7.63725	8.11569	8.72907		7.54625	7.76825	8.24669	8.86007		100	7.27375e-08	1.08784e-07			4.04862e-07	5.78657e-07
374	-1079.5	273.909	271.757	6.47803	6.4341	6.4431		-1076.73	-1077.79	-1078.11	-1078.34								7.85274	6.813	6.75119	6.85807		7.83395	6.75065	6.66891	6.75657		7.89295	6.80965	6.72791	6.81557		374	2.02446e-06	2.99166e-06			1.12683e-05	1.59136e-05
15	-1079.49	273.972	271.837	7.25951	7.27859	7.30459		-1076.73	-1077.79	-1078.11	-1078.34								5.25038	6.53664	7.03429	7.47801		5.2946	6.53728	7.01502	7.43951		5.3706	6.61328	7.09102	7.51551		15	6.39973e-07	9.61938e-07			3.56213e-06	5.11688e-06
65	-1079.49	275.207	273.118	7.34217	8.59624	8.66824		-1076.73	-1077.79	-1078.11	-1078.34								6.2004	6.29032	7.05396	8.08164		7.47962	7.52596	8.26968	9.27814		7.60162	7.64796	8.39168	9.40014		65	2.88171e-08	4.53262e-08			1.60398e-07	2.41106e-07
20	-1079.49	274.356	272.224	7.56096	7.96404	7.99304		-1076.73	-1077.79	-1078.11	-1078.34								6.29622	6.8678	7.48046	8.213		6.72444	7.25244	7.84518	8.55851		6.80344	7.33144	7.92418	8.63751		20	9.69773e-08	1.56045e-07			5.39783e-07	8.30058e-07
129	-1079.49	273.598	271.44	7.68978	7.33486	7.33786		-1076.73	-1077.79	-1078.11	-1078.34								6.21766	6.76615	7.21974	7.73903		5.88788	6.39279	6.82646	7.32653		5.94088	6.44579	6.87946	7.37953		129	7.7429e-07	1.19917e-06			4.30975e-06	6.37879e-06
107	-1079.49	272.636	270.45	7.72182	6.4049	6.3799		-1076.73	-1077.79	-1078.11	-1078.34								5.8932	6.7896	7.22577	7.65719		4.60141	5.45424	5.87049	6.2827		4.62641	5.47924	5.89549	6.3077		107	4.50143e-06	6.81494e-06			2.50553e-05	3.6251e-05
217	-1079.49	274.659	272.546	7.86255	8.56862	8.61662		-1076.73	-1077.79	-1078.1	-1078.34								6.67595	7.62728	8.05264	8.45915		7.40717	8.31492	8.72036	9.10765		7.50517	8.41292	8.81836	9.20565		217	3.84156e-08	6.21258e-08			2.13824e-07	3.30468e-07
105	-1079.49	273.945	271.798
377	-1079.49	273.847	271.699
108	-1079.49	272.146	269.936
190	-1079.49	273.161	270.989
214	-1079.49	274.725	272.61
363	-1079.49	274.072	271.925
339	-1079.49	273.791	271.64
358	-1079.49	274.645	272.517
248	-1079.49	273.004	270.827
285	-1079.49	273.369	271.203
286	-1079.49	275.261	273.165
257	-1079.49	273.496	271.335
335	-1079.49	273.605	271.442
326	-1079.49	273.023	270.839
244	-1079.49	274.109	271.976
246	-1079.49	273.646	271.481
256	-1079.49	274.874	272.759
345	-1079.49	274.255	272.113
346	-1079.49	274.354	272.216
247	-1079.49	274.806	272.686
348	-1079.49	274.243	272.094
354	-1079.49	274.055	271.899
342	-1079.49	273.902	271.744
312	-1079.49	274.222	272.073
314	-1079.49	273.768	271.605
316	-1079.49	272.597	270.38
gfn2-39-39-dlpnoccsdt	-1076.74	-1077.8	-1078.12
gfn2-40-40-dlpnoccsdt	-1076.74	-1077.8	-1078.12
gfn2-46-46-dlpnoccsdt	-1076.74	-1077.8	-1078.12
gfn2-49-49-dlpnoccsdt	-1076.74	-1077.8	-1078.12
gfn2-37-37-dlpnoccsdt	-1076.74	-1077.8	-1078.12
gfn2-168-168-dlpnoccsdt	-1076.74	-1077.8	-1078.11
gfn2-176-176-dlpnoccsdt	-1076.74	-1077.8	-1078.11
gfn2-196-196-dlpnoccsdt	-1076.74	-1077.8	-1078.11
gfn2-154-154-dlpnoccsdt	-1076.73	-1077.8	-1078.11
gfn2-174-174-dlpnoccsdt	-1076.73	-1077.8	-1078.11
gfn2-135-135-dlpnoccsdt	-1076.73	-1077.8	-1078.11
gfn2-237-237-dlpnoccsdt	-1076.74	-1077.8	-1078.11
gfn2-280-280-dlpnoccsdt	-1076.73	-1077.8	-1078.11
gfn2-272-272-dlpnoccsdt	-1076.74	-1077.8	-1078.11
gfn2-145-145-dlpnoccsdt	-1076.73	-1077.8	-1078.11
gfn2-238-238-dlpnoccsdt	-1076.74	-1077.8	-1078.11
gfn2-267-267-dlpnoccsdt	-1076.73	-1077.8	-1078.11
gfn2-268-268-dlpnoccsdt	-1076.73	-1077.8	-1078.11
gfn2-179-179-dlpnoccsdt	-1076.73	-1077.8	-1078.11
gfn2-270-270-dlpnoccsdt	-1076.73	-1077.8	-1078.11
gfn2-269-269-dlpnoccsdt	-1076.73	-1077.8	-1078.11
gfn2-236-236-dlpnoccsdt	-1076.73	-1077.8	-1078.11
gfn2-297-297-dlpnoccsdt	-1076.74	-1077.8	-1078.11
gfn2-258-258-dlpnoccsdt	-1076.73	-1077.8	-1078.11
gfn2-332-332-dlpnoccsdt	-1076.73	-1077.8	-1078.11
gfn2-67-67-dlpnoccsdt	-1076.74	-1077.8	-1078.11
gfn2-337-337-dlpnoccsdt	-1076.73	-1077.8	-1078.11
gfn2-294-294-dlpnoccsdt	-1076.73	-1077.8	-1078.11
gfn2-315-315-dlpnoccsdt	-1076.73	-1077.8	-1078.11
gfn2-366-366-dlpnoccsdt	-1076.73	-1077.8	-1078.11
gfn2-352-352-dlpnoccsdt	-1076.73	-1077.8	-1078.11
gfn2-368-368-dlpnoccsdt	-1076.73	-1077.8	-1078.11
gfn2-10-10-dlpnoccsdt	-1076.74	-1077.8	-1078.11
gfn2-322-322-dlpnoccsdt	-1076.73	-1077.8	-1078.11
gfn2-343-343-dlpnoccsdt	-1076.73	-1077.8	-1078.11
gfn2-356-356-dlpnoccsdt	-1076.73	-1077.8	-1078.11
gfn2-325-325-dlpnoccsdt	-1076.73	-1077.8	-1078.11
gfn2-324-324-dlpnoccsdt	-1076.73	-1077.8	-1078.11
gfn2-207-207-dlpnoccsdt	-1076.73	-1077.8	-1078.11
gfn2-302-302-dlpnoccsdt	-1076.73	-1077.8	-1078.11
gfn2-225-225-dlpnoccsdt	-1076.73	-1077.8	-1078.11
gfn2-181-181-dlpnoccsdt	-1076.73	-1077.8	-1078.11
gfn2-303-303-dlpnoccsdt	-1076.73	-1077.8	-1078.11
gfn2-23-23-dlpnoccsdt	-1076.73	-1077.8	-1078.11
gfn2-186-186-dlpnoccsdt	-1076.73	-1077.8	-1078.11
gfn2-262-262-dlpnoccsdt	-1076.73	-1077.8	-1078.11
gfn2-116-116-dlpnoccsdt	-1076.73	-1077.8	-1078.11
gfn2-307-307-dlpnoccsdt	-1076.73	-1077.8	-1078.11
gfn2-283-283-dlpnoccsdt	-1076.73	-1077.8	-1078.11
gfn2-288-288-dlpnoccsdt	-1076.73	-1077.8	-1078.11
gfn2-27-27-dlpnoccsdt	-1076.73	-1077.8	-1078.11
gfn2-308-308-dlpnoccsdt	-1076.73	-1077.8	-1078.11
gfn2-242-242-dlpnoccsdt	-1076.73	-1077.8	-1078.11
gfn2-304-304-dlpnoccsdt	-1076.73	-1077.8	-1078.11
gfn2-254-254-dlpnoccsdt	-1076.73	-1077.8	-1078.11
gfn2-293-293-dlpnoccsdt	-1076.73	-1077.8	-1078.11
gfn2-350-350-dlpnoccsdt	-1076.73	-1077.79	-1078.11
gfn2-259-259-dlpnoccsdt	-1076.73	-1077.8	-1078.11
gfn2-355-355-dlpnoccsdt	-1076.73	-1077.79	-1078.11
gfn2-372-372-dlpnoccsdt	-1076.73	-1077.79	-1078.11
gfn2-58-58-dlpnoccsdt	-1076.73	-1077.8	-1078.11
gfn2-100-100-dlpnoccsdt	-1076.73	-1077.79	-1078.11
gfn2-374-374-dlpnoccsdt	-1076.73	-1077.79	-1078.11
gfn2-15-15-dlpnoccsdt	-1076.73	-1077.79	-1078.11
gfn2-65-65-dlpnoccsdt	-1076.73	-1077.79	-1078.11
gfn2-20-20-dlpnoccsdt	-1076.73	-1077.79	-1078.11
gfn2-129-129-dlpnoccsdt	-1076.73	-1077.79	-1078.11
gfn2-107-107-dlpnoccsdt	-1076.73	-1077.79	-1078.11
gfn2-217-217-dlpnoccsdt	-1076.73	-1077.79	-1078.1
[truncated: 17 more columns]

## Sheet: Analog 29
Fentanyl Derivatives 25-34																				1H= 4.359 744 722 2071(85) x 10-18 J						E234 = (1/1320)(243ED-2048ET+3125EQ)
																				Hartree	4.36e-18			Hartree to kcal/mol		E34 = -(1/369)*(256ET-625EQ)
Fentanyl Derivative #29																				Nav	6.02e+23	628		627.51		E23 = -(1/175)*(81ED-256ET)												RT	0.593019	0.616887
/home/audreyryu/opioids/fentanyl/fentanyl_29/QM/wb97xd-ultrafine/								/home/audreyryu/opioids/fentanyl/fentanyl_29/QM/wb97xd-ultrafine/dlpno																	DLPNO-CCSD(T)/CBS//wb97xd/6-31++G**													Sum	4.37122	4.66317
	wB97X-D							DLPNO-CCSD(T)//wB97X-D					DLPNO-CCSD(T)/haug-cc-pVnZ//wB97X-D						DLPNO-CCSD(T)/cc-pVNZ//wB97X-D ∆Eel					∆G (298.15 K)					∆G (310.15 K)					Boltzmann Populations					e-(∆G/RT)			Stabilization G			DLPNO-CCSD(T)/haug-cc-pVnZ//wB97X-D ∆Eel
Structure	Electronic Energy	G (298.15)	G (310.15)	∆Eel (kcal/mol)	∆G 298.15 (kcal/mol)	∆G (310.15)		cc-pVDZ	cc-pVTZ	cc-pVQZ	DTQ		haug-cc-pVDZ	haug-cc-pVTZ	haug-cc-pVQZ	haug-cc-pV5Z	HA DTQ		D	T	Q	DTQ		D	T	Q	DTQ		D	T	Q	DTQ		Structure	298 K	310 K			298 K	310 K		298 K	310 K		D	T	Q	DTQ
30	-1499.78	251.904	249.798	0	0.176447	0.183447		-1496.6	-1497.7	-1498.02	-1498.26		-1496.78	-1497.77	-1498.05		-1498.25		0	0.00988271	0.0559811	0.10592		0.120736	0.191883	0.237981	0.28792		0.127736	0.198883	0.244981	0.29492		30	0.14078	0.132951	x - 3		0.61538	0.619974		-0.874728	-0.949819		0.119629	0	0	0.0937156
24	-1499.78	251.722	249.609	0.00555346	0	0		-1496.6	-1497.7	-1498.02	-1498.26		-1496.78	-1497.77	-1498.05		-1498.25		0.0612636	0	0	0		0	0	0	0		0	0	0	0		24	0.228769	0.214446	x - 1		1	1					0.0468319	0.148016	0.0630789	0
26	-1499.78	252.175	250.07	0.111596	0.559043	0.567043		-1496.6	-1497.7	-1498.02	-1498.26		-1496.78	-1497.77	-1498.05		-1498.25		0.839648	0.207676	0.181914	0.251747		1.23138	0.660676	0.634914	0.704747		1.23938	0.668676	0.642914	0.712747		26	0.0697074	0.0675363	x - 4		0.304707	0.314933					0	0.115642	0.145816	0.237482
19	-1499.78	251.947	249.838	0.309005	0.528451	0.532451		-1496.6	-1497.7	-1498.02	-1498.26								1.10528	0.353357	0.441249	0.688579		1.26902	0.578357	0.666249	0.913579		1.27302	0.582357	0.670249	0.917579		19	0.0490165	0.0484544	x - 8		0.214262	0.225952
16	-1499.78	252.432	250.34	0.360705	1.06515	1.08615		-1496.6	-1497.69	-1498.02	-1498.26								1.08804	0.501451	0.351211	0.242478		1.73678	1.21145	1.06121	0.952478		1.75778	1.23245	1.08221	0.973478		16	0.0459044	0.0442568	x - 9		0.200658	0.206377
254	-1499.77	252.248	250.152	1.15546	1.67591	1.69291		-1496.59	-1497.69	-1498.02	-1498.26								2.1445	1.4381	1.26682	1.15138		2.60923	1.9641	1.79282	1.67738		2.62623	1.9811	1.80982	1.69438		254	0.01352	0.013755	x - 13		0.0590991	0.0641418
255	-1499.77	251.894	249.784	1.19074	1.35718	1.36018		-1496.59	-1497.69	-1498.02	-1498.26								1.95484	1.31048	1.12764	0.984976		2.06558	1.48248	1.29964	1.15698		2.06858	1.48548	1.30264	1.15998		255	0.0325156	0.0327103	x - 10		0.142133	0.152534
251	-1499.77	252.845	250.758	1.36958	2.48702	2.51302		-1496.59	-1497.69	-1498.02	-1498.26								3.20079	1.79376	1.61745	1.62411		4.26253	2.91676	2.74045	2.74711		4.28853	2.94276	2.76645	2.77311		251	0.00222621	0.00239344			0.00973124	0.011161
253	-1499.77	252.429	250.337	1.50041	2.20185	2.22285		-1496.59	-1497.69	-1498.02	-1498.26								3.15384	1.85092	1.55316	1.37458		3.79957	2.55792	2.26016	2.08158		3.82057	2.57892	2.28116	2.10258		253	0.00683855	0.00709713	x - 17		0.0298928	0.0330952
252	-1499.77	252.208	250.104	1.57586	2.05631	2.06531		-1496.59	-1497.69	-1498.02	-1498.26								3.49956	2.10649	1.76409	1.54105		3.92429	2.59249	2.25009	2.02705		3.93329	2.60149	2.25909	2.03605		252	0.00749715	0.00790529	x - 15		0.0327717	0.0368637
117	-1499.77	250.773	248.631	1.70607	0.751519	0.722519		-1496.6	-1497.69	-1498.02	-1498.26								1.81345	1.6389	1.73273	1.88189		0.803186	0.6899	0.783731	0.932892		0.774186	0.6609	0.754731	0.903892		117	0.0474459	0.0495415	x - 7		0.207396	0.231021
121	-1499.77	251.044	248.912	1.79278	1.10923	1.09023		-1496.6	-1497.69	-1498.02	-1498.26								1.86714	1.74553	1.79412	1.87166		1.12787	1.06753	1.11612	1.19366		1.10887	1.04853	1.09712	1.17466		121	0.030565	0.0319407	x - 11		0.133606	0.148945
120	-1499.77	251.714	249.599	1.7977	1.78414	1.78214		-1496.59	-1497.69	-1498.02	-1498.26								2.72852	2.00035	1.97229	2.05669		2.65926	1.99235	1.96429	2.04869		2.65726	1.99035	1.96229	2.04669		120	0.00722855	0.00777016	x - 16		0.0315976	0.0362336
109	-1499.77	251.918	249.807	1.80167	1.99211	1.99411		-1496.59	-1497.69	-1498.02	-1498.26								2.71183	2.00498	1.96363	2.02592		2.84656	2.20098	2.15963	2.22192		2.84856	2.20298	2.16163	2.22392		109	0.00539737	0.0058298	x - 18		0.0235931	0.0271854
213	-1499.77	252.15	250.054	1.93473	2.35718	2.37418		-1496.59	-1497.69	-1498.02	-1498.26								2.36506	2.30269	2.38686	2.50216		2.7318	2.73069	2.81486	2.93016		2.7488	2.74769	2.83186	2.94716		213	0.00163496	0.00180503			0.00714675	0.00841719
167	-1499.77	250.264	248.095	1.94479	0.481237	0.425237		-1496.6	-1497.69	-1498.02	-1498.26		-1496.78	-1497.76	-1498.05		-1498.25		1.75085	1.72449	1.70862	1.6805		0.231583	0.266487	0.250621	0.2225		0.175583	0.210487	0.194621	0.1665		167	0.157199	0.16372	x - 2		0.687153	0.763453					2.11202	1.84401	1.72453	1.68218
208	-1499.77	252.189	250.093	1.95648	2.41793	2.43493		-1496.59	-1497.69	-1498.02	-1498.26								2.41178	2.34862	2.38574	2.43685		2.81751	2.81562	2.85274	2.90385		2.83451	2.83262	2.86974	2.92085		208	0.00170913	0.00188369			0.007471	0.00878398
97	-1499.77	252.333	250.235	1.9581	2.56355	2.57855		-1496.59	-1497.69	-1498.02	-1498.26								2.83825	2.11053	2.1107	2.23363		3.38799	2.72153	2.7217	2.84463		3.40299	2.73653	2.7367	2.85963		97	0.00188864	0.00208024			0.00825566	0.0097005
77	-1499.77	252.765	250.725	2.01426	3.0517	3.1247		-1496.59	-1497.69	-1498.02	-1498.26								2.53698	2.02806	2.09037	2.25799		3.51871	3.07106	3.13337	3.30099		3.59171	3.14406	3.20637	3.37399		77	0.000874855	0.000903646			0.00382418	0.00421386
88	-1499.77	251.496	249.371	2.01638	1.78483	1.77283		-1496.59	-1497.69	-1498.02	-1498.26								2.71439	2.07449	2.02937	2.07419		2.42713	1.84849	1.80337	1.84819		2.41513	1.83649	1.79137	1.83619		88	0.0101363	0.01093	x - 14		0.0443081	0.0509683
196	-1499.77	252.288	250.19	2.04431	2.60475	2.61975		-1496.59	-1497.69	-1498.02	-1498.26								3.127	2.60757	2.58808	2.64577		3.63174	3.17357	3.15408	3.21177		3.64674	3.18857	3.16908	3.22677		196	0.00101688	0.00114719			0.00444501	0.00534956
102	-1499.77	252.143	250.041	2.10816	2.5236	2.5346		-1496.59	-1497.69	-1498.02	-1498.26								2.94137	2.24291	2.25933	2.3991		3.3011	2.66391	2.68033	2.8201		3.3121	2.67491	2.69133	2.8311		102	0.0019684	0.00217871			0.00860432	0.0101597
162	-1499.77	250.75	248.597	2.10861	1.13105	1.09105		-1496.59	-1497.69	-1498.02	-1498.26		-1496.78	-1497.76	-1498.05		-1498.25		2.59448	2.01041	1.89733	1.83896		1.56122	1.03841	0.925333	0.866956		1.52122	0.998409	0.885333	0.826956		162	0.0530257	0.056122	x - 5		0.231787	0.261707					2.11369	1.94983	1.86968	1.86193
203	-1499.77	252.53	250.443	2.11288	2.91533	2.94133		-1496.59	-1497.69	-1498.02	-1498.26								3.08883	2.52103	2.46762	2.48784		3.83557	3.32903	3.27562	3.29584		3.86157	3.35503	3.30162	3.32184		203	0.00088248	0.000983354			0.00385751	0.00458555
209	-1499.77	252.359	250.258	2.22467	2.85612	2.86812		-1496.59	-1497.69	-1498.02	-1498.26								3.27009	2.67153	2.66849	2.76325		3.84583	3.30853	3.30549	3.40025		3.85783	3.32053	3.31749	3.41225		209	0.000740018	0.000849301			0.00323478	0.00396044
266	-1499.77	253.14	251.068	2.48108	3.89352	3.93452		-1496.59	-1497.69	-1498.02	-1498.26								3.96092	2.75808	2.58967	2.56954		5.31765	4.17608	4.00767	3.98754		5.35865	4.21708	4.04867	4.02854		266	0.000274881	0.000312743			0.00120156	0.00145838
231	-1499.77	250.323	248.154	2.48243	1.07787	1.02187		-1496.59	-1497.69	-1498.02	-1498.26		-1496.78	-1497.76	-1498.04		-1498.25		2.3363	2.39891	2.37126	2.31065		0.876041	0.999909	0.972262	0.911653		0.820041	0.943909	0.916262	0.855653		231	0.0491759	0.053571	x - 6		0.214959	0.249811					2.74418	2.54137	2.39938	2.31426
32	-1499.77	250.832	248.686	2.65112	1.75557	1.72257		-1496.59	-1497.69	-1498.02	-1498.26								1.99064	2.36026	2.49257	2.59417		1.03938	1.47026	1.60257	1.70417		1.00638	1.43726	1.56957	1.67117		32	0.0129228	0.0142823	x - 12		0.0564886	0.0666011
259	-1499.77	251.827	249.711	2.85124	2.95069	2.94769		-1496.59	-1497.69	-1498.02	-1498.26								2.81449	2.63486	2.68632	2.77848		2.85822	2.73986	2.79132	2.88348		2.85522	2.73686	2.78832	2.88048		259	0.00176887	0.0020111			0.00773213	0.0093781
228	-1499.77	251.359	249.221	2.90465	2.5361	2.5111		-1496.59	-1497.69	-1498.02	-1498.26								3.42433	2.87469	2.83222	2.86405		3.00007	2.51169	2.46922	2.50105		2.97507	2.48669	2.44422	2.47605		228	0.00337107	0.00387397			0.0147357	0.018065
14	-1499.77	251.473	249.346	2.911	2.65645	2.64245		-1496.59	-1497.69	-1498.02	-1498.26								3.00449	2.77598	2.8128	2.89394		2.69423	2.52698	2.5638	2.64494		2.68023	2.51298	2.5498	2.63094		14	0.00264477	0.00301377			0.0115609	0.0140537
272	-1499.77	254.295	252.27	2.97056	5.53801	5.62601		-1496.59	-1497.69	-1498.01	-1498.26								4.63918	3.90559	4.0349	4.33549		7.15092	6.47859	6.6079	6.90849		7.23892	6.56659	6.6959	6.99649		272	1.99524e-06	2.54517e-06			8.72165e-06	1.18686e-05
279	-1499.77	253.33	251.28	3.02466	4.62711	4.69011		-1496.59	-1497.69	-1498.01	-1498.26								4.24066	3.89722	3.99099	4.17116		5.78739	5.50522	5.59899	5.77916		5.85039	5.56822	5.66199	5.84216		279	1.33986e-05	1.65341e-05			5.8568e-05	7.71012e-05
290	-1499.77	252.654	250.576	3.46011	4.38655	4.42155		-1496.59	-1497.69	-1498.01	-1498.26								5.36335	4.29888	4.43542	4.80681		6.23408	5.23088	5.36742	5.73881		6.26908	5.26588	5.40242	5.77381		290	1.43418e-05	1.84712e-05			6.26914e-05	8.61346e-05
6	-1499.77	253.742	251.717	3.64708	5.66153	5.74953		-1496.59	-1497.69	-1498.02	-1498.26								2.50486	2.83179	3.35203	3.99195		4.4636	4.85179	5.37203	6.01195		4.5516	4.93979	5.46003	6.09995		6	9.04848e-06	1.08866e-05			3.95529e-05	5.07662e-05
281	-1499.77	253.474	251.415	4.12914	5.87559	5.92959		-1496.59	-1497.69	-1498.01	-1498.26								4.84329	4.53142	4.4895	4.47831		6.53403	6.28342	6.2415	6.23031		6.58803	6.33742	6.2955	6.28431		281	6.26119e-06	8.07418e-06			2.73691e-05	3.76513e-05
285	-1499.77	253.579	251.524	4.22454	6.07598	6.13398		-1496.59	-1497.69	-1498.01	-1498.26								5.47991	4.80054	4.74692	4.78739		7.27565	6.65754	6.60392	6.64439		7.33365	6.71554	6.66192	6.70239		285	3.11465e-06	4.09984e-06			1.36148e-05	1.91183e-05
154	-1499.77	250.81	248.672	4.23482	3.31727	3.29227		-1496.59	-1497.69	-1498.01	-1498.26								3.8649	4.0057	4.21701	4.46877		2.89164	3.0937	3.30501	3.55677		2.86664	3.0687	3.28001	3.53177		154	0.000568348	0.000699708			0.00248437	0.00326286
145	-1499.77	250.896	248.761	4.2439	3.41235	3.39035		-1496.59	-1497.69	-1498.01	-1498.26								3.88284	4.04216	4.13443	4.21999		2.99558	3.21616	3.30843	3.39399		2.97358	3.19416	3.28643	3.37199		145	0.000747869	0.000906575			0.0032691	0.00422752
267	-1499.77	253.033	250.958	4.24962	5.55507	5.59307		-1496.59	-1497.69	-1498.01	-1498.26								5.42694	4.75452	4.77091	4.90583		6.67667	6.06552	6.08191	6.21683		6.71467	6.10352	6.11991	6.25483		267	6.40524e-06	8.46952e-06			2.79987e-05	3.94948e-05
236	-1499.77	251.287	249.156	4.29259	3.85204	3.83404		-1496.59	-1497.69	-1498.01	-1498.26								4.15271	4.49617	4.71414	4.93768		3.65645	4.06117	4.27914	4.50268		3.63845	4.04317	4.26114	4.48468		236	0.000115313	0.000149299			0.00050406	0.000696207
233	-1499.77	250.947	248.81	4.30836	3.52781	3.50381		-1496.59	-1497.69	-1498.01	-1498.26								4.12102	4.47352	4.62572	4.75768		3.28475	3.69852	3.85072	3.98268		3.26075	3.67452	3.82672	3.95868		233	0.000277141	0.000350242			0.00121144	0.00163324
190	-1499.77	249.675	247.492	4.41107	2.35852	2.28852		-1496.59	-1497.69	-1498.01	-1498.26								3.50751	3.76396	3.90041	4.02851		1.39925	1.71696	1.85341	1.98151		1.32925	1.64696	1.78341	1.91151		190	0.00809557	0.00967377			0.0353875	0.0451105
12	-1499.77	253.115	251.063	4.48206	5.86951	5.93051		-1496.59	-1497.69	-1498.01	-1498.26								3.00168	3.54893	4.02346	4.56032		4.33341	4.94193	5.41646	5.95332		4.39441	5.00293	5.47746	6.01432		12	9.9888e-06	1.25077e-05			4.36632e-05	5.83256e-05
178	-1499.77	251.187	249.053	4.49569	3.95514	3.93414		-1496.59	-1497.69	-1498.01	-1498.26								4.6512	4.38758	4.49732	4.68462		4.05494	3.85258	3.96232	4.14962		4.03394	3.83158	3.94132	4.12862		178	0.000209142	0.000265904			0.000914204	0.00123996
70	-1499.77	250.853	248.706	4.51442	3.63986	3.60586		-1496.59	-1497.69	-1498.01	-1498.26								4.69845	4.40755	4.43114	4.50566		3.76819	3.53855	3.56214	3.63666		3.73419	3.50455	3.52814	3.60266		70	0.000496712	0.000623745			0.00217124	0.00290863
177	-1499.77	251.056	248.917	4.52734	3.85578	3.82978		-1496.59	-1497.69	-1498.01	-1498.26								4.82111	4.46956	4.5728	4.76741		4.09385	3.80356	3.9068	4.10141		4.06785	3.77756	3.8808	4.07541		177	0.000226856	0.000289861			0.000991637	0.00135167
206	-1499.77	252.276	250.176	4.53007	5.07851	5.09151		-1496.59	-1497.69	-1498.01	-1498.26								4.9422	4.74762	4.92775	5.19859		5.43494	5.30162	5.48175	5.75259		5.44794	5.31462	5.49475	5.76559		206	1.40125e-05	1.87191e-05			6.12517e-05	8.72904e-05
216	-1499.77	252.006	249.898	4.53612	4.81457	4.81957		-1496.59	-1497.69	-1498.01	-1498.25								5.04456	4.79515	4.98952	5.28994		5.26729	5.07915	5.27352	5.57394		5.27229	5.08415	5.27852	5.57894		216	1.89386e-05	2.5333e-05			8.27847e-05	0.000118132
128	-1499.77	251.755	249.641	4.54959	4.57703	4.57603		-1496.59	-1497.69	-1498.01	-1498.26								4.768	4.44206	4.53734	4.71635		4.73974	4.47506	4.57034	4.74935		4.73874	4.47406	4.56934	4.74835		128	7.6074e-05	9.73722e-05			0.000332536	0.000454063
166	-1499.77	250.663	248.512	4.55593	3.49137	3.45337		-1496.59	-1497.69	-1498.01	-1498.26								4.74802	4.43922	4.55714	4.76394		3.62775	3.38022	3.49814	3.70494		3.58975	3.34222	3.46014	3.66694		166	0.000442691	0.000562024			0.0019351	0.00262081
169	-1499.77	250.237	248.069	4.6847	3.19414	3.13914		-1496.59	-1497.69	-1498.01	-1498.26								4.3861	4.18137	4.30005	4.48874		2.83983	2.69637	2.81505	3.00374		2.78483	2.64137	2.76005	2.94874		169	0.00144418	0.00180042			0.00631281	0.00839566
168	-1499.77	250.755	248.605	4.70002	3.72747	3.69047		-1496.59	-1497.69	-1498.01	-1498.26								4.41347	4.27677	4.3811	4.53766		3.38521	3.30977	3.4141	3.57066		3.34821	3.27277	3.3771	3.53366		168	0.000555191	0.000697568			0.00242686	0.00325288
250	-1499.77	252.457	250.37	4.7098	5.43924	5.46524		-1496.59	-1497.69	-1498.01	-1498.26								4.07684	4.13948	4.48891	4.94394		4.75058	4.87448	5.22391	5.67894		4.77658	4.90048	5.24991	5.70494		250	1.58656e-05	2.06532e-05			6.93521e-05	9.63095e-05
1	-1499.77	252.345	250.26	4.72529	5.34274	5.37074		-1496.59	-1497.69	-1498.01	-1498.26								3.80393	3.69793	4.26816	5.05614		4.36567	4.32093	4.89116	5.67914		4.39367	4.34893	4.91916	5.70714		1	1.58602e-05	2.05795e-05			6.93283e-05	9.5966e-05
242	-1499.77	250.306	248.142	4.91969	3.49813	3.44713		-1496.59	-1497.69	-1498.01	-1498.26								4.19967	4.55617	4.70468	4.83086		2.7224	3.14017	3.28868	3.41486		2.6714	3.08917	3.23768	3.36386		242	0.000722005	0.0009186			0.00315604	0.00428359
222	-1499.77	250.351	248.186	5.16068	3.78412	3.73212		-1496.59	-1497.69	-1498.01	-1498.26								4.98231	4.86455	4.96553	5.11402		3.55005	3.49355	3.59453	3.74302		3.49805	3.44155	3.54253	3.69102		222	0.000415158	0.000540507			0.00181475	0.00252048
186	-1499.77	252.222	250.133	5.23265	5.7271	5.7511		-1496.59	-1497.69	-1498.01	-1498.25								4.198	4.40742	4.88448	5.487		4.63674	4.90742	5.38448	5.987		4.66074	4.93142	5.40848	6.011		186	9.43733e-06	1.25752e-05			4.12526e-05	5.86405e-05
212	-1499.77	252.56	250.483	5.33009	6.16254	6.19854		-1496.59	-1497.69	-1498.01	-1498.25								3.94008	4.15727	4.68881	5.36439		4.71681	4.99527	5.52681	6.20239		4.75281	5.03127	5.56281	6.23839		212	6.56304e-06	8.69816e-06			2.86885e-05	4.05611e-05
277	-1499.77	251.536	249.408	6.19198	6.00043	5.98543		-1496.59	-1497.69	-1498.01	-1498.25								7.65161	6.61369	6.5226	6.57784		7.40435	6.42769	6.3366	6.39184		7.38935	6.41269	6.3216	6.37684		277	4.76831e-06	6.94959e-06			2.08433e-05	3.24072e-05
278	-1499.77	251.534	249.411	6.34743	6.15388	6.14388		-1496.59	-1497.69	-1498.01	-1498.25								7.51192	6.5643	6.55551	6.70666		7.26266	6.3763	6.36751	6.51866		7.25266	6.3663	6.35751	6.50866		278	3.85028e-06	5.61255e-06			1.68304e-05	2.61723e-05
36	-1499.77	253.297	251.259	6.44072	8.01017	8.08517		-1496.59	-1497.69	-1498.01	-1498.25								5.03592	5.67826	6.27192	6.95418		6.54965	7.25326	7.84692	8.52918		6.62465	7.32826	7.92192	8.60418		36	1.29747e-07	1.87885e-07			5.67153e-07	8.76142e-07
53	-1499.77	253.493	251.45	6.4674	8.23284	8.30284		-1496.59	-1497.69	-1498.01	-1498.25								6.06192	6.10734	6.73358	7.57028		7.77166	7.87834	8.50458	9.34128		7.84166	7.94834	8.57458	9.41128		53	3.29882e-08	5.07791e-08			1.44199e-07	2.36792e-07
289	-1499.77	251.942	249.831	6.55843	6.77288	6.77488		-1496.59	-1497.68	-1498.01	-1498.25								7.90297	6.89027	6.82499	6.91088		8.0617	7.11027	7.04499	7.13088		8.0637	7.11227	7.04699	7.13288		289	1.37131e-06	2.04034e-06			5.99429e-06	9.51446e-06
9	-1499.76	251.707	249.599	7.34711	7.32655	7.33155		-1496.59	-1497.69	-1498.01	-1498.25								5.52252	6.63433	7.13063	7.59333		5.44626	6.61933	7.11563	7.57833		5.45126	6.62433	7.12063	7.58333		9	6.44826e-07	9.83053e-07			2.81868e-06	4.58415e-06
39	-1499.76	253.389	251.345	7.45587	9.11731	9.18631		-1496.59	-1497.69	-1498.01	-1498.25								6.3907	6.43714	7.21967	8.2699		7.99644	8.10414	8.88667	9.9369		8.06544	8.17314	8.95567	10.0059		39	1.20825e-08	1.93671e-08			5.28153e-08	9.03121e-08
29	-1499.76	251.972	249.873	7.5104	7.75484	7.76884		-1496.59	-1497.68	-1498.01	-1498.25								6.06504	6.76296	7.29533	7.88356		6.25378	7.01296	7.54533	8.13356		6.26778	7.02696	7.55933	8.14756		29	2.52829e-07	3.93874e-07			1.10517e-06	1.83671e-06
10	-1499.76	252.179	250.084	7.6652	8.11664	8.13464		-1496.59	-1497.68	-1498.01	-1498.25								6.49641	6.91511	7.55846	8.34984		6.89214	7.37211	8.01546	8.80684		6.91014	7.39011	8.03346	8.82484		10	8.12371e-08	1.31385e-07			3.55105e-07	6.12671e-07
65	-1499.76	250.961	248.822	7.78837	7.02181	6.99581		-1496.59	-1497.68	-1498.01	-1498.25								6.06592	6.85184	7.26495	7.67388		5.24365	6.09084	6.50395	6.91288		5.21765	6.06484	6.47795	6.88688		65	1.98055e-06	3.04011e-06			8.65743e-06	1.41765e-05
134	-1499.76	251.504	249.383	7.84059	7.61704	7.60904		-1496.59	-1497.68	-1498.01	-1498.25								6.54157	6.917	7.368	7.90433		6.26231	6.699	7.15	7.68633		6.25431	6.691	7.142	7.67833		134	5.3747e-07	8.42753e-07			2.3494e-06	3.9299e-06
164	-1499.76	252.407	250.323	7.93816	8.61761	8.64661		-1496.59	-1497.68	-1498.01	-1498.25								6.99213	7.74437	8.20697	8.6898		7.61586	8.42937	8.89197	9.3748		7.64486	8.45837	8.92097	9.4038		164	3.11754e-08	5.13987e-08			1.36274e-07	2.39681e-07
185	-1499.76	253.108	251.043	8.00548	9.38593	9.43393
286	-1499.76	250.833	248.687	8.1073	7.21274	7.17974
110	-1499.76	250.908	248.768	8.22861	7.40905	7.38205
273	-1499.76	252.649	250.559	8.25905	9.1805	9.2035
146	-1499.76	251.077	248.941	8.31614	7.66559	7.64259
264	-1499.76	250.996	248.854	8.32777	7.59621	7.56721
160	-1499.76	251.631	249.508	8.33876	8.24221	8.23221
268	-1499.76	251.879	249.763	8.4135	8.56494	8.56194
202	-1499.76	251.104	248.972	8.49659	7.87303	7.85403
217	-1499.76	252.675	250.597	8.53894	9.48638	9.52138
263	-1499.76	251.897	249.787	8.5775	8.74694	8.74994
227	-1499.76	251.521	249.397	8.59037	8.38382	8.37282
105	-1499.76	250.695	248.547	8.61412	7.58157	7.54657
262	-1499.76	251.496	249.37	8.66763	8.43608	8.42308
199	-1499.76	251.28	249.157	8.84573	8.39817	8.38817
191	-1499.76	251.82	249.7	8.85002	8.94247	8.93547
229	-1499.76	252.85	250.774	8.87084	9.99328	10.0303
207	-1499.76	252.741	250.659	8.9015	9.91495	9.94595
194	-1499.76	252.172	250.073	9.14859	9.59303	9.60703
198	-1499.76	251.795	249.681	9.17077	9.23822	9.23722
257	-1499.76	251.161	249.015	10.7853	10.2187	10.1857
256	-1499.76	251.624	249.492	10.8206	10.717	10.698
[truncated: 17 more columns]

## Sheet: Analog 30
Fentanyl Derivatives 25-34																				1H= 4.359 744 722 2071(85) x 10-18 J						E234 = (1/1320)(243ED-2048ET+3125EQ)
																				Hartree	4.36e-18			Hartree to kcal/mol		E34 = -(1/369)*(256ET-625EQ)
Fentanyl Derivative #30																				Nav	6.02e+23	628		627.51		E23 = -(1/175)*(81ED-256ET)												RT	0.593019	0.616887
/home/audreyryu/opioids/fentanyl/fentanyl_30/QM/wb97xd-ultrafine/								/home/audreyryu/opioids/fentanyl/fentanyl_30/QM/wb97xd-ultrafine/dlpno																	DLPNO-CCSD(T)/CBS//wb97xd/6-31++G**													Sum	2.88658	2.87964
	wB97X-D							DLPNO-CCSD(T)//wB97X-D					DLPNO-CCSD(T)/haug-cc-pVnZ//wB97X-D						DLPNO-CCSD(T)/cc-pVNZ//wB97X-D ∆Eel					∆G (298.15 K)					∆G (310.15 K)					Boltzmann Populations					e-(∆G/RT)			Stabilization G			DLPNO-CCSD(T)/haug-cc-pVnZ//wB97X-D ∆Eel
Structure	Electronic Energy	G (298.15)	G (310.15)	∆Eel (kcal/mol)	∆G 298.15 (kcal/mol)	∆G (310.15)		cc-pVDZ	cc-pVTZ	cc-pVQZ	DTQ		haug-cc-pVDZ	haug-cc-pVTZ	haug-cc-pVQZ	haug-cc-pV5Z	HA DTQ		D	T	Q	DTQ		D	T	Q	DTQ		D	T	Q	DTQ		Structure	298 K	310 K			298 K	310 K		298 K	310 K		D	T	Q	DTQ
gfn2-123-123-wb97xd	-1079.5	276.29	274.224	0	1.1615	1.2035		-1076.73	-1077.8	-1078.11	-1078.34								0.903283	0.243916	0.177378	0.207776		2.11728	1.45792	1.39138	1.42178		2.15928	1.49992	1.43338	1.46378		123	0.0315055	0.029422	x-6		0.090943	0.0847249		-0.628642	-0.65246
gfn2-124-124-wb97xd	-1079.5	275.076	272.968	0.0525037	0	0		-1076.73	-1077.8	-1078.11	-1078.35		-1076.91	-1077.87	-1078.14		-1078.33		0	0	0	0		0	0	0	0		0	0	0	0		124	0.346431	0.347265	x - 1		1	1					0	0	0	0
gfn2-127-127-wb97xd	-1079.5	275.541	273.444	0.238937	0.651433	0.662433		-1076.73	-1077.8	-1078.11	-1078.34		-1076.91	-1077.87	-1078.14		-1078.33		0.939016	0.336402	0.394247	0.584281		1.40402	0.801402	0.859247	1.04928		1.41502	0.812402	0.870247	1.06028		127	0.0590447	0.0580992	x - 5		0.170437	0.167305					0.13333	0.238623	0.188165	0.0997849
gfn2-189-189-wb97xd	-1079.5	275.955	273.878	0.530089	1.35658	1.38758		-1076.73	-1077.8	-1078.11	-1078.34		-1076.91	-1077.87	-1078.14		-1078.33		0.151273	0.217093	0.145754	0.0360865		1.03027	1.09609	1.02475	0.915086		1.06127	1.12709	1.05575	0.946086		189	0.0740386	0.0704368	x-4		0.213718	0.202833					0.205256	0.208038	0.283666	0.386569
gfn2-100-100-wb97xd	-1079.5	275.3	273.201	0.535579	0.707076	0.716076		-1076.73	-1077.8	-1078.11	-1078.34		-1076.91	-1077.87	-1078.14		-1078.33		0.177496	0.143325	0.10461	0.0579613		0.401496	0.367325	0.32861	0.281961		0.410496	0.376325	0.33761	0.290961		100	0.21534	0.212607	x - 2		0.621594	0.612232					0.17853	0.279515	0.264977	0.226507
gfn2-213-213-wb97xd	-1079.5	275.891	273.808	0.553043	1.31554	1.34054		-1076.73	-1077.8	-1078.11	-1078.34								0.961802	0.34365	0.416766	0.630543		1.7768	1.15865	1.23177	1.44554		1.8018	1.18365	1.25677	1.47054		213	0.0302678	0.0290882	x - 7		0.0873702	0.0837635
gfn2-110-110-wb97xd	-1079.5	276.203	274.127	0.734318	1.80881	1.84081		-1076.73	-1077.8	-1078.11	-1078.34								1.02919	0.519247	0.506471	0.582876		2.15619	1.64625	1.63347	1.70988		2.18819	1.67825	1.66547	1.74188		110	0.019382	0.018408	x-9		0.0559476	0.0530086
gfn2-207-207-wb97xd	-1079.5	276.591	274.534	1.48443	2.94693	2.99793		-1076.73	-1077.8	-1078.11	-1078.34								1.46526	1.15031	1.27842	1.51158		2.98026	2.66531	2.79342	3.02658		3.03126	2.71631	2.84442	3.07758		207	0.00210434	0.00193558			0.00607434	0.00557378
gfn2-155-155-wb97xd	-1079.5	276.544	274.486	1.64192	3.05742	3.10742		-1076.73	-1077.8	-1078.11	-1078.34								2.47958	1.89622	1.86941	1.94014		3.94758	3.36422	3.33741	3.40814		3.99758	3.41422	3.38741	3.45814		155	0.00110581	0.00101885			0.00319201	0.00293391
gfn2-157-157-wb97xd	-1079.5	275.986	273.914	1.66195	2.51945	2.55545		-1076.73	-1077.8	-1078.11	-1078.34								2.64509	1.94879	1.97714	2.14408		3.55509	2.85879	2.88714	3.05408		3.59109	2.89479	2.92314	3.09008		157	0.00200899	0.00189521			0.00579909	0.00545752
gfn2-175-175-wb97xd	-1079.5	275.862	273.784	1.67216	2.40565	2.43565		-1076.73	-1077.8	-1078.11	-1078.34								1.87923	1.81996	1.90669	2.0362		2.66523	2.60596	2.69269	2.8222		2.69523	2.63596	2.72269	2.8522		175	0.00297026	0.00283053			0.00857388	0.00815093
gfn2-182-182-wb97xd	-1079.5	275.846	273.766	1.84112	2.55862	2.58662		-1076.73	-1077.8	-1078.11	-1078.34								1.18914	1.40854	1.52872	1.65265		1.95914	2.17854	2.29872	2.42265		1.98714	2.20654	2.32672	2.45065		182	0.00582641	0.00557108	x - 12		0.0168184	0.0160427
gfn2-180-180-wb97xd	-1079.5	275.577	273.484	1.86461	2.3131	2.3281		-1076.73	-1077.8	-1078.11	-1078.34								2.54048	1.98607	1.98657	2.08931		3.04148	2.48707	2.48757	2.59031		3.05648	2.50207	2.50257	2.60531		180	0.00439153	0.00429215			0.0126765	0.0123599
gfn2-212-212-wb97xd	-1079.5	275.888	273.803	1.92399	2.68348	2.70648		-1076.73	-1077.8	-1078.11	-1078.34								1.85442	1.5896	1.75851	2.03824		2.66642	2.4016	2.57051	2.85024		2.68942	2.4246	2.59351	2.87324		212	0.00283306	0.00273185			0.00817785	0.00786675
gfn2-10-10-wb97xd	-1079.5	276.384	274.334	1.98198	3.23747	3.29547		-1076.73	-1077.8	-1078.11	-1078.34								0.562898	1.08352	1.57461	2.1503		1.8709	2.39152	2.88261	3.4583		1.9289	2.44952	2.94061	3.5163		10	0.00101613	0.000923669			0.00293313	0.00265984
gfn2-193-193-wb97xd	-1079.5	276.195	274.121	1.98761	3.05411	3.08811		-1076.73	-1077.8	-1078.11	-1078.34								1.74171	1.4488	1.61675	1.90033		2.86071	2.5678	2.73575	3.01933		2.89471	2.6018	2.76975	3.05333		193	0.00213022	0.00201636			0.00614904	0.00580641
gfn2-364-364-wb97xd	-1079.5	276.845	274.796	2.18321	3.8997	3.9587		-1076.73	-1077.8	-1078.11	-1078.34								3.01875	2.61996	2.68159	2.83926		4.78775	4.38896	4.45059	4.60826		4.84675	4.44796	4.50959	4.66726		364	0.000146144	0.000132622			0.000421855	0.000381905
gfn2-165-165-wb97xd	-1079.5	276.399	274.33	2.29335	3.56385	3.60285		-1076.73	-1077.8	-1078.11	-1078.34								2.14731	1.77131	1.89231	2.12699		3.47031	3.09431	3.21531	3.44999		3.50931	3.13331	3.25431	3.48899		165	0.00103047	0.0009672			0.00297452	0.00278519
gfn2-215-215-wb97xd	-1079.5	275.844	273.762	2.30905	3.02454	3.05054		-1076.73	-1077.8	-1078.11	-1078.34								2.84078	2.20129	2.30718	2.5697		3.60878	2.96929	3.07518	3.3377		3.63478	2.99529	3.10118	3.3637		215	0.00124529	0.00119474			0.00359463	0.00344043
gfn2-235-235-wb97xd	-1079.5	275.529	273.436	2.31611	2.71661	2.73161		-1076.73	-1077.8	-1078.11	-1078.34								2.07006	2.02196	2.04482	2.08492		2.52306	2.47496	2.49782	2.53792		2.53806	2.48996	2.51282	2.55292		235	0.00479712	0.00468857			0.0138473	0.0135014
gfn2-216-216-wb97xd	-1079.5	275.765	273.68	2.36712	3.00361	3.02661		-1076.73	-1077.8	-1078.11	-1078.34								2.84023	2.15648	2.25987	2.52712		3.52923	2.84548	2.94887	3.21612		3.55223	2.86848	2.97187	3.23912		216	0.00152865	0.00147403			0.00441255	0.00424469
gfn2-132-132-wb97xd	-1079.5	276.068	274	2.41665	3.35614	3.39614		-1076.73	-1077.8	-1078.11	-1078.34								0.9868	1.53841	1.91837	2.33639		1.9788	2.53041	2.91037	3.32839		2.0188	2.57041	2.95037	3.36839		132	0.00126499	0.00118532			0.00365148	0.00341331
gfn2-164-164-wb97xd	-1079.5	275.738	273.653	2.43511	3.04461	3.06761		-1076.73	-1077.8	-1078.11	-1078.34								1.22634	1.56211	1.78959	2.03882		1.88834	2.22411	2.45159	2.70082		1.91134	2.24711	2.47459	2.72382		164	0.00364487	0.00351466			0.0105212	0.010121
gfn2-192-192-wb97xd	-1079.5	275.778	273.684	2.47103	3.12052	3.13452		-1076.73	-1077.8	-1078.11	-1078.34								2.10875	1.89041	2.05646	2.32372		2.81075	2.59241	2.75846	3.02572		2.82475	2.60641	2.77246	3.03972		192	0.0021074	0.00206319			0.00608317	0.00594124
gfn2-270-270-wb97xd	-1079.5	275.918	273.83	2.57854	3.36803	3.38803		-1076.73	-1077.8	-1078.11	-1078.34								2.7451	2.25992	2.31822	2.48725		3.5871	3.10192	3.16022	3.32925		3.6071	3.12192	3.18022	3.34925		270	0.00126316	0.00122421			0.00364622	0.0035253
gfn2-239-239-wb97xd	-1079.5	275.598	273.504	2.58733	3.05683	3.07083		-1076.73	-1077.8	-1078.11	-1078.34								2.88965	2.27627	2.33702	2.53302		3.41165	2.79827	2.85902	3.05502		3.42565	2.81227	2.87302	3.06902		239	0.0020058	0.00196372			0.00578989	0.0056548
gfn2-313-313-wb97xd	-1079.5	277.154	275.107	2.59061	4.61611	4.67711		-1076.73	-1077.79	-1078.11	-1078.34								3.47564	2.98905	3.08478	3.30528		5.55364	5.06705	5.16278	5.38328		5.61464	5.12805	5.22378	5.44428		313	3.95549e-05	3.57744e-05			0.000114178	0.000103017
gfn2-263-263-wb97xd	-1079.5	274.841	272.717	2.59232	2.30482	2.28882		-1076.73	-1077.8	-1078.11	-1078.34								2.84359	2.26753	2.20041	2.21469		2.60859	2.03253	1.96541	1.97969		2.59259	2.01653	1.94941	1.96369		263	0.0122972	0.0126639	x - 10		0.0354967	0.0364674
gfn2-335-335-wb97xd	-1079.5	275.987	273.913	2.61955	3.47805	3.51205		-1076.73	-1077.8	-1078.11	-1078.34								2.74747	2.78885	2.95743	3.18034		3.65847	3.69985	3.86843	4.09134		3.69247	3.73385	3.90243	4.12534		335	0.000349419	0.000330743			0.00100862	0.000952421
gfn2-359-359-wb97xd	-1079.5	274.483	272.355	2.62099	1.97549	1.95549		-1076.73	-1077.8	-1078.11	-1078.34		-1076.9	-1077.86	-1078.14		-1078.33		1.90198	1.97384	2.05012	2.14119		1.30898	1.38084	1.45712	1.54819		1.28898	1.36084	1.43712	1.52819		359	0.025457	0.0263936	x - 8		0.0734835	0.0760041
gfn2-402-402-wb97xd	-1079.5	276.454	274.388	2.62549	3.95099	3.99299		-1076.73	-1077.8	-1078.11	-1078.34								3.37483	2.88576	3.0164	3.28508		4.75283	4.26376	4.3944	4.66308		4.79483	4.30576	4.4364	4.70508		402	0.000133239	0.000124428			0.000384606	0.000358309
gfn2-334-334-wb97xd	-1079.5	275.854	273.767	2.6259	3.35139	3.37239		-1076.73	-1077.8	-1078.11	-1078.34								2.62843	2.82866	2.94867	3.07592		3.40643	3.60666	3.72667	3.85392		3.42743	3.62766	3.74767	3.87492		334	0.000521456	0.000504525			0.00150522	0.00145285
gfn2-354-354-wb97xd	-1079.5	273.744	271.586	2.64091	1.25641	1.20641		-1076.73	-1077.8	-1078.11	-1078.34		-1076.9	-1077.86	-1078.14		-1078.33		2.03424	2.08444	2.0485	1.9901		0.702237	0.752444	0.716498	0.658102		0.652237	0.702444	0.666498	0.608102		354	0.114198	0.124544	x - 3		0.329642	0.358641					2.4218	2.15123	1.97328	1.77975
gfn2-147-147-wb97xd	-1079.5	276.278	274.217	2.79594	3.94543	3.99243		-1076.73	-1077.8	-1078.11	-1078.34								1.52279	1.68718	2.2281	2.93751		2.72479	2.88918	3.4301	4.13951		2.77179	2.93618	3.4771	4.18651		147	0.000322157	0.000298327			0.000929931	0.000859074
gfn2-150-150-wb97xd	-1079.5	275.839	273.752	2.81281	3.52331	3.54431		-1076.73	-1077.8	-1078.11	-1078.34								2.35184	2.12132	2.26254	2.49808		3.11484	2.88432	3.02554	3.26108		3.13584	2.90532	3.04654	3.28208		150	0.00141705	0.00137104			0.00409041	0.00394809
gfn2-284-284-wb97xd	-1079.5	275.498	273.396	2.83682	3.20632	3.21232		-1076.73	-1077.8	-1078.11	-1078.34								2.75136	2.29058	2.30945	2.42008		3.17336	2.71258	2.73145	2.84208		3.17936	2.71858	2.73745	2.84808		284	0.00287235	0.00285028			0.00829125	0.00820778
gfn2-280-280-wb97xd	-1079.5	274.849	272.726	2.87982	2.60031	2.58531		-1076.73	-1077.8	-1078.11	-1078.34								2.85997	2.40226	2.46151	2.62679		2.63297	2.17526	2.23451	2.39979		2.61797	2.16026	2.21951	2.38479		280	0.00605541	0.00622548			0.0174794	0.0179272
gfn2-339-339-wb97xd	-1079.5	276.359	274.29	2.91887	4.14936	4.18836		-1076.73	-1077.79	-1078.11	-1078.34								3.42762	3.05415	3.18494	3.43252		4.71062	4.33715	4.46794	4.71552		4.74962	4.37615	4.50694	4.75452		339	0.000121963	0.000114475			0.000352056	0.000329648
gfn2-368-368-wb97xd	-1079.5	275.721	273.633	2.99024	3.58274	3.60274		-1076.73	-1077.79	-1078.11	-1078.34								3.43553	2.96961	3.1578	3.50089		4.08053	3.61461	3.8028	4.14589		4.10053	3.63461	3.8228	4.16589		368	0.000318708	0.000308881			0.000919975	0.000889466
gfn2-330-330-wb97xd	-1079.5	275.583	273.481	3.21341	3.66791	3.67391		-1076.73	-1077.79	-1078.11	-1078.34								3.54511	3.10385	3.14638	3.28576		4.05211	3.61085	3.65338	3.79276		4.05811	3.61685	3.65938	3.79876		330	0.000578103	0.000573662			0.00166874	0.00165194
gfn2-347-347-wb97xd	-1079.5	274.166	272.02	3.25997	2.29746	2.25946		-1076.73	-1077.79	-1078.11	-1078.34		-1076.9	-1077.86	-1078.13		-1078.33		2.69649	2.93702	3.02604	3.10349		1.78649	2.02702	2.11604	2.19349		1.74849	1.98902	2.07804	2.15549		347	0.00857481	0.00916428	x - 11		0.0247518	0.0263898
gfn2-252-252-wb97xd	-1079.5	275.727	273.641	3.37097	3.96947	3.99147		-1076.73	-1077.8	-1078.11	-1078.34								2.80541	2.91123	3.13676	3.42568		3.45641	3.56223	3.78776	4.07668		3.47841	3.58423	3.80976	4.09868		252	0.000358164	0.000345951			0.00103387	0.000996216
gfn2-135-135-wb97xd	-1079.5	276.312	274.249	3.45253	4.63602	4.68102		-1076.73	-1077.8	-1078.11	-1078.34								2.10104	2.26827	2.71851	3.3034		3.33704	3.50427	3.95451	4.5394		3.38204	3.54927	3.99951	4.5844		135	0.000164139	0.000152511			0.0004738	0.000439177
gfn2-350-350-wb97xd	-1079.5	274.506	272.365	3.54967	2.92717	2.89417		-1076.73	-1077.79	-1078.11	-1078.34		-1076.9	-1077.86	-1078.13		-1078.33		3.56062	3.22399	3.29976	3.46534		2.99062	2.65399	2.72976	2.89534		2.95762	2.62099	2.69676	2.86234		350	0.0026256	0.00278253			0.00757899	0.0080127
gfn2-236-236-wb97xd	-1079.5	275.813	273.728	3.94126	4.62576	4.64876		-1076.73	-1077.79	-1078.11	-1078.34								3.85587	3.45143	3.62544	3.93785		4.59287	4.18843	4.36244	4.67485		4.61587	4.21143	4.38544	4.69785		236	0.000130622	0.000125955			0.00037705	0.000362706
gfn2-246-246-wb97xd	-1079.5	276.489	274.448	4.19427	5.55477	5.62177		-1076.73	-1077.79	-1078.11	-1078.34								2.71201	3.46992	4.08336	4.78266		4.12501	4.88292	5.49636	6.19566		4.19201	4.94992	5.56336	6.26266		246	1.00521e-05	8.99979e-06			2.9016e-05	2.59162e-05
gfn2-300-300-wb97xd	-1079.5	275.446	273.355	4.22902	4.54651	4.56351		-1076.73	-1077.79	-1078.11	-1078.34								3.13489	3.25386	3.56174	3.96084		3.50489	3.62386	3.93174	4.33084		3.52189	3.64086	3.94874	4.34784		300	0.000233317	0.000227269			0.000673487	0.000654455
gfn2-356-356-wb97xd	-1079.5	276.543	274.476	4.23704	5.65153	5.69253		-1076.73	-1077.79	-1078.11	-1078.34								4.7212	3.84581	3.94828	4.24955		6.1882	5.31281	5.41528	5.71655		6.2292	5.35381	5.45628	5.75755		356	2.25492e-05	2.10935e-05			6.50899e-05	6.07418e-05
gfn2-323-323-wb97xd	-1079.5	276.119	274.045	4.23714	5.22764	5.26164		-1076.73	-1077.79	-1078.11	-1078.34								3.9991	3.7169	3.86435	4.11793		5.0421	4.7599	4.90735	5.16093		5.0761	4.7939	4.94135	5.19493		323	5.75484e-05	5.44725e-05			0.000166118	0.000156861
gfn2-388-388-wb97xd	-1079.5	276.478	274.416	4.26752	5.61702	5.66302		-1076.73	-1077.79	-1078.11	-1078.34								3.46375	3.84312	4.18348	4.57906		4.86575	5.24512	5.58548	5.98106		4.91175	5.29112	5.63148	6.02706		388	1.44351e-05	1.33899e-05			4.1668e-05	3.8558e-05
gfn2-318-318-wb97xd	-1079.5	274.942	272.831	4.27827	4.09176	4.08876		-1076.73	-1077.79	-1078.11	-1078.34								3.2512	3.36545	3.69344	4.12092		3.1172	3.23145	3.55944	3.98692		3.1142	3.22845	3.55644	3.98392		318	0.000416694	0.000419816			0.00120282	0.00120892
gfn2-63-63-wb97xd	-1079.5	277.186	275.16	4.33974	6.39724	6.47924		-1076.73	-1077.79	-1078.11	-1078.34								3.60004	3.92564	4.43763	5.0778		5.71004	6.03564	6.54763	7.1878		5.79204	6.11764	6.62963	7.2698		63	1.88655e-06	1.64687e-06			5.44566e-06	4.7424e-06
gfn2-399-399-wb97xd	-1079.49	276.309	274.237	4.34753	5.52803	5.56403		-1076.73	-1077.79	-1078.11	-1078.34								4.1751	4.11211	4.36008	4.71074		5.4081	5.34511	5.59308	5.94374		5.4441	5.38111	5.62908	5.97974		399	1.53727e-05	1.4502e-05			4.43744e-05	4.17607e-05
gfn2-393-393-wb97xd	-1079.49	276.2	274.124	4.39718	5.46868	5.50068		-1076.73	-1077.79	-1078.11	-1078.34								4.34315	4.21684	4.45635	4.80712		5.46715	5.34084	5.58035	5.93112		5.49915	5.37284	5.61235	5.96312		393	1.57034e-05	1.49143e-05			4.53291e-05	4.29479e-05
gfn2-355-355-wb97xd	-1079.49	274.404	272.266	4.42892	3.70441	3.67441		-1076.73	-1077.79	-1078.11	-1078.34		-1076.9	-1077.86	-1078.13		-1078.33		2.94875	3.18231	3.43392	3.73498		2.27675	2.51031	2.76192	3.06298		2.24675	2.48031	2.73192	3.03298		355	0.00197906	0.00208677			0.00571271	0.00600915
gfn2-365-365-wb97xd	-1079.49	274.958	272.84	4.46051	4.29	4.28		-1076.73	-1077.79	-1078.11	-1078.34								3.78039	3.54241	3.76385	4.11047		3.66239	3.42441	3.64585	3.99247		3.65239	3.41441	3.63585	3.98247		365	0.000412809	0.00042084			0.00119161	0.00121187
gfn2-363-363-wb97xd	-1079.49	275.19	273.08	4.46809	4.52959	4.52759		-1076.73	-1077.79	-1078.11	-1078.34								3.65494	3.48746	3.68161	3.97793		3.76894	3.60146	3.79561	4.09193		3.76694	3.59946	3.79361	4.08993		363	0.000349073	0.000351095			0.00100762	0.00101103
gfn2-282-282-wb97xd	-1079.49	276.342	274.272	4.60551	5.81901	5.85701		-1076.73	-1077.79	-1078.11	-1078.34								4.32173	3.89086	4.10795	4.48413		5.58773	5.15686	5.37395	5.75013		5.62573	5.19486	5.41195	5.78813		282	2.13079e-05	2.00334e-05			6.15068e-05	5.76891e-05
gfn2-376-376-wb97xd	-1079.49	276.03	273.947	4.71371	5.61521	5.64021		-1076.73	-1077.79	-1078.11	-1078.34								4.60651	4.42731	4.71133	5.13268		5.56051	5.38131	5.66533	6.08668		5.58551	5.40631	5.69033	6.11168		376	1.208e-05	1.16092e-05			3.48698e-05	3.34303e-05
gfn2-345-345-wb97xd	-1079.49	275.246	273.131	4.7768	4.8943	4.8873		-1076.73	-1077.79	-1078.11	-1078.34								4.14186	3.83382	4.02391	4.34056		4.31186	4.00382	4.19391	4.51056		4.30486	3.99682	4.18691	4.50356		345	0.00017232	0.000174786			0.000497414	0.00050332
gfn2-353-353-wb97xd	-1079.49	275.408	273.306	4.83623	5.11573	5.12173		-1076.73	-1077.79	-1078.11	-1078.34								4.23814	3.92734	4.12824	4.46019		4.57014	4.25934	4.46024	4.79219		4.57614	4.26534	4.46624	4.79819		353	0.000107173	0.000106349			0.000309362	0.000306248
gfn2-13-13-wb97xd	-1079.49	275.264	273.174	4.83771	4.97321	4.99121		-1076.73	-1077.79	-1078.11	-1078.34								3.00909	4.08932	4.65419	5.22775		3.19709	4.27732	4.84219	5.41575		3.21509	4.29532	4.86019	5.43375		13	3.74469e-05	3.64148e-05			0.000108093	0.000104862
gfn2-3-3-wb97xd	-1079.49	275.919	273.843	4.94868	5.73917	5.77117		-1076.73	-1077.79	-1078.11	-1078.34								3.85376	4.34336	4.83562	5.41863		4.69676	5.18636	5.67862	6.26163		4.72876	5.21836	5.71062	6.29363		3	8.99378e-06	8.54184e-06			2.59612e-05	2.45975e-05
gfn2-390-390-wb97xd	-1079.49	275.199	273.088	4.97352	5.04402	5.04102		-1076.73	-1077.79	-1078.11	-1078.34								3.65987	4.10592	4.30294	4.49024		3.78287	4.22892	4.42594	4.61324		3.77987	4.22592	4.42294	4.61024		390	0.000144921	0.000146007			0.000418326	0.000420447
gfn2-87-87-wb97xd	-1079.49	277.029	275.007	5.03577	6.93627	7.02227		-1076.73	-1077.79	-1078.11	-1078.34								3.13707	3.68313	4.4027	5.28613		5.09007	5.63613	6.3557	7.23913		5.17607	5.72213	6.4417	7.32513		87	1.73011e-06	1.50016e-06			4.99409e-06	4.31991e-06
gfn2-23-23-wb97xd	-1079.49	276.326	274.263	5.07472	6.27222	6.31722
gfn2-404-404-wb97xd	-1079.49	275.078	272.958	5.07993	5.02942	5.01742
gfn2-287-287-wb97xd	-1079.49	276.462	274.413	5.21701	6.55051	6.60951
gfn2-90-90-wb97xd	-1079.49	276.323	274.27	5.24996	6.44446	6.49946
gfn2-86-86-wb97xd	-1079.49	275.672	273.591	5.29729	5.84079	5.86779
gfn2-384-384-wb97xd	-1079.49	275.082	272.97	5.46075	5.41425	5.41025
gfn2-113-113-wb97xd	-1079.49	276.884	274.847	5.51868	7.27418	7.34518
gfn2-59-59-wb97xd	-1079.49	275.932	273.855	5.54334	6.34683	6.37783
gfn2-33-33-wb97xd	-1079.49	275.361	273.273	5.60724	5.83974	5.85974
gfn2-82-82-wb97xd	-1079.49	276.397	274.347	5.65709	6.92559	6.98359
gfn2-76-76-wb97xd	-1079.49	276.179	274.112	5.82894	6.87943	6.92043
gfn2-73-73-wb97xd	-1079.49	274.756	272.634	5.95047	5.57796	5.56396
gfn2-98-98-wb97xd	-1079.49	276.126	274.049	5.9949	6.9924	7.0234
gfn2-56-56-wb97xd	-1079.49	275.096	272.983	6.06706	6.03456	6.02956
gfn2-70-70-wb97xd	-1079.49	276.439	274.376	6.10146	7.41195	7.45695
gfn2-35-35-wb97xd	-1079.49	275.379	273.282	6.12855	6.37904	6.39004
gfn2-62-62-wb97xd	-1079.49	274.866	272.75	6.15335	5.89084	5.88284
gfn2-44-44-wb97xd	-1079.49	275.401	273.301	6.20378	6.47627	6.48427
gfn2-115-115-wb97xd	-1079.49	275.967	273.896	6.38536	7.22386	7.26086
gfn2-357-357-wb97xd	-1079.49	276.336	274.27	6.41098	7.61847	7.66047
gfn2-114-114-wb97xd	-1079.49	274.519	272.393	6.48348	5.87397	5.85597
gfn2-142-142-wb97xd	-1079.49	276.152	274.076	6.5273	7.55079	7.58279
gfn2-102-102-wb97xd	-1079.49	276.015	273.941	6.67869	7.56519	7.59919
gfn2-352-352-wb97xd	-1079.49	276.218	274.14	6.69197	7.78146	7.81146
gfn2-370-370-wb97xd	-1079.49	275.125	273.019	6.73232	6.72882	6.73082
gfn2-407-407-wb97xd	-1079.49	275.503	273.407	6.74008	7.11458	7.12658
gfn2-103-103-wb97xd	-1079.49	274.701	272.578	6.77962	6.35212	6.33712
gfn2-78-78-wb97xd	-1079.49	276.234	274.174	6.87095	7.97644	8.02444
gfn2-398-398-wb97xd	-1079.49	275.116	273.001	6.91173	6.89923	6.89223
gfn2-67-67-wb97xd	-1079.49	275.071	272.978	6.93769	6.88018	6.89518
gfn2-394-394-wb97xd	-1079.49	275.591	273.497	7.09701	7.5595	7.5735
gfn2-362-362-wb97xd	-1079.49	275.426	273.326	7.18509	7.48259	7.49059
gfn2-89-89-wb97xd	-1079.49	275.902	273.834	7.295	8.0685	8.1085
gfn2-137-137-wb97xd	-1079.49	275.996	273.932	7.72182	8.58932	8.63332
gfn2-120-120-wb97xd	-1079.49	275.282	273.199	8.06047	8.21397	8.23897
gfn2-160-160-wb97xd	-1079.49	275.187	273.086	8.3618	8.4203	8.4273
gfn2-163-163-wb97xd	-1079.49	275	272.889	8.39414	8.26563	8.26263
gfn2-126-126-wb97xd	-1079.49	275.625	273.539	8.56477	9.06127	9.08327
gfn2-197-197-wb97xd	-1079.49	274.828	272.713	8.58378	8.28328	8.27628
gfn2-162-162-wb97xd	-1079.49	274.511	272.386	8.58767	7.97017	7.95317
gfn2-168-168-wb97xd	-1079.49	274.475	272.347	8.60163	7.94813	7.92813
gfn2-219-219-wb97xd	-1079.49	276.067	274.003	8.67755	9.61604	9.66004
gfn2-220-220-wb97xd	-1079.49	276.086	274.018	8.73764	9.69513	9.73513
gfn2-208-208-wb97xd	-1079.49	274.489	272.361	8.83156	8.19205	8.17205
gfn2-265-265-wb97xd	-1079.49	275.695	273.617	9.07473	9.64122	9.67122
gfn2-266-266-wb97xd	-1079.49	274.996	272.885	9.12669	8.99419	8.99119
gfn2-267-267-wb97xd	-1079.49	274.186	272.054	9.1433	8.20079	8.17679
gfn2-289-289-wb97xd	-1079.49	276.476	274.422	9.27051	10.618	10.672
gfn2-293-293-wb97xd	-1079.49	274.73	272.611	9.35177	8.95327	8.94227
[truncated: 16 more columns]

## Sheet: Analog 31
Fentanyl Derivatives 25-34																				1H= 4.359 744 722 2071(85) x 10-18 J						E234 = (1/1320)(243ED-2048ET+3125EQ)
																				Hartree	4.36e-18			Hartree to kcal/mol		E34 = -(1/369)*(256ET-625EQ)
Fentanyl Derivative #31																				Nav	6.02e+23	628		627.51		E23 = -(1/175)*(81ED-256ET)												RT	0.593019	0.616887
/home/audreyryu/opioids/fentanyl/fentanyl_31/QM/wb97xd-ultrafine/								/home/audreyryu/opioids/fentanyl/fentanyl_31/QM/wb97xd-ultrafine/dlpno																	DLPNO-CCSD(T)/CBS//wb97xd/6-31++G**													Sum	2.85507	2.93927
	wB97X-D							DLPNO-CCSD(T)//wB97X-D					DLPNO-CCSD(T)/haug-cc-pVnZ//wB97X-D						DLPNO-CCSD(T)/cc-pVNZ//wB97X-D ∆Eel					∆G (298.15 K)					∆G (310.15 K)					Boltzmann Populations					e-(∆G/RT)			Stabilization G			DLPNO-CCSD(T)/haug-cc-pVnZ//wB97X-D ∆Eel
Structure	Electronic Energy	G (298.15)	G (310.15)	∆Eel (kcal/mol)	∆G 298.15 (kcal/mol)	∆G (310.15)		cc-pVDZ	cc-pVTZ	cc-pVQZ	DTQ		haug-cc-pVDZ	haug-cc-pVTZ	haug-cc-pVQZ	haug-cc-pV5Z	HA DTQ		D	T	Q	DTQ		D	T	Q	DTQ		D	T	Q	DTQ		Structure	298 K	310 K			298 K	310 K		298 K	310 K		D	T	Q	DTQ
62	-1079.51	276.32	274.254	0	0.773116	0.794116		-1076.74	-1077.8	-1078.12	-1078.35								0.667015	0	0.0654496	0.311939		1.61602	0.926957	1.01445	1.26094		1.63702	0.947957	1.03545	1.28194		62	0.0417773	0.0391687	5		0.119277	0.115127		-0.622135	-0.665103
64	-1079.51	275.774	273.693	0.0949034	0.322019	0.328019		-1076.74	-1077.8	-1078.12	-1078.35		-1076.91	-1077.87	-1078.14		-1078.34		0.784702	0.0465794	0.176402	0.524008		1.1877	0.427536	0.579402	0.927008		1.1937	0.433536	0.585402	0.933008		64	0.0733656	0.0705467	3		0.209464	0.207356					0	0	0.0866576	0.289422
300	-1079.51	275.371	273.284	0.175884	0	0		-1076.74	-1077.8	-1078.12	-1078.35		-1076.91	-1077.87	-1078.14		-1078.34		0	0.0220435	0	0		0	0	0	0		0	0	0	0		300	0.350254	0.340221	1		1	1					0.273139	0.086721	0	0
273	-1079.51	276.092	274.018	0.435217	0.980333	0.993333		-1076.74	-1077.8	-1078.12	-1078.35								1.06206	0.48679	0.445535	0.529225		1.78306	1.18575	1.16653	1.25022		1.79606	1.19875	1.17953	1.26322		273	0.042539	0.0404245	4		0.121452	0.118818
369	-1079.5	275.964	273.883	1.28788	1.70499	1.71099		-1076.74	-1077.8	-1078.12	-1078.35								2.41193	1.64955	1.44864	1.34845		3.00493	2.22051	2.04164	1.94145		3.01093	2.22651	2.04764	1.94745		369	0.0132607	0.0127512	15		0.0378604	0.0374793
359	-1079.5	275.998	273.923	1.32364	1.77475	1.78675		-1076.73	-1077.8	-1078.12	-1078.35								3.38974	1.93863	1.53167	1.27652		4.01674	2.54359	2.15867	1.90352		4.02874	2.55559	2.17067	1.91552		359	0.0141368	0.0134568	13		0.0403615	0.039553
361	-1079.5	276.187	274.112	1.33411	1.97423	1.98623		-1076.73	-1077.8	-1078.12	-1078.35								3.41252	1.90109	1.61344	1.53254		4.22852	2.69505	2.42944	2.34854		4.24052	2.70705	2.44144	2.36054		361	0.00667488	0.0063538	23		0.0190573	0.0186755
159	-1079.5	276.166	274.095	1.50479	2.12391	2.13991		-1076.74	-1077.8	-1078.12	-1078.35								2.16228	1.50347	1.55997	1.7927		2.95728	2.27643	2.35497	2.5877		2.97328	2.29243	2.37097	2.6037		159	0.00445956	0.0042165			0.0127324	0.0123934
170	-1079.5	275.145	273.051	1.59599	1.1941	1.1871		-1076.74	-1077.8	-1078.12	-1078.35								1.38795	1.43563	1.55267	1.73812		1.16195	1.18759	1.32667	1.51212		1.15495	1.18059	1.31967	1.50512		170	0.0273519	0.0268839	7		0.0780918	0.0790191
173	-1079.5	275.081	272.974	1.76799	1.30211	1.28211		-1076.74	-1077.8	-1078.11	-1078.35								2.63644	1.97376	1.95999	2.09734		2.34644	1.66172	1.66999	1.80734		2.32644	1.64172	1.64999	1.78734		173	0.0166259	0.0167036	10		0.0474681	0.0490963
229	-1079.5	275.145	273.045	1.85153	1.44965	1.43665		-1076.74	-1077.8	-1078.11	-1078.35								1.81906	1.81785	1.78672	1.77857		1.59306	1.5698	1.56072	1.55257		1.58006	1.5568	1.54772	1.53957		229	0.0255484	0.0253666	8		0.0729426	0.0745592
206	-1079.5	275.743	273.661	1.86072	2.05684	2.06184		-1076.74	-1077.8	-1078.11	-1078.35								2.46979	1.8916	1.95532	2.18311		2.84179	2.24155	2.32732	2.55511		2.84679	2.24655	2.33232	2.56011		206	0.00471152	0.00453814			0.0134517	0.0133388
286	-1079.5	276.24	274.172	1.87242	2.56554	2.58454		-1076.73	-1077.8	-1078.11	-1078.35								2.87157	2.39112	2.43064	2.60734		3.74057	3.23808	3.29964	3.47634		3.75957	3.25708	3.31864	3.49534		286	0.000996561	0.000937492			0.00284526	0.00275554
191	-1079.5	275.35	273.253	1.87941	1.68253	1.67253		-1076.74	-1077.8	-1078.11	-1078.35								2.50222	1.88486	1.93274	2.14605		2.48122	1.84182	1.91174	2.12505		2.47122	1.83182	1.90174	2.11505		191	0.00973007	0.00961208	18		0.0277801	0.0282525
290	-1079.5	275.55	273.46	1.88193	1.88504	1.88204		-1076.74	-1077.8	-1078.11	-1078.35								2.00162	2.06741	2.12844	2.23398		2.18062	2.22436	2.30744	2.41298		2.17762	2.22136	2.30444	2.40998		290	0.0059875	0.00584549	25		0.0170948	0.0171815
255	-1079.5	275.335	273.235	1.95668	1.7448	1.7318		-1076.74	-1077.8	-1078.11	-1078.35								2.39422	1.8498	1.82271	1.9201		2.35822	1.79175	1.78671	1.8841		2.34522	1.77875	1.77371	1.8711		255	0.0146074	0.0145035	12		0.0417052	0.0426295
309	-1079.5	275.654	273.573	1.99443	2.10154	2.10754		-1076.74	-1077.8	-1078.11	-1078.35								2.05651	2.14565	2.25545	2.42338		2.33951	2.40661	2.53845	2.70638		2.34551	2.41261	2.54445	2.71238		309	0.00365071	0.00351044			0.0104231	0.0103181
385	-1079.5	274.984	272.875	2.04842	1.48554	1.46354		-1076.74	-1077.8	-1078.11	-1078.35								1.70239	1.70098	1.71705	1.7735		1.31539	1.29194	1.33005	1.3865		1.29339	1.26994	1.30805	1.3645		385	0.0338057	0.0340784	6		0.0965177	0.100166
235	-1079.5	275.59	273.499	2.10025	2.14336	2.13936		-1076.73	-1077.8	-1078.11	-1078.35								2.88879	2.21692	2.26651	2.49221		3.10779	2.41388	2.48551	2.71121		3.10379	2.40988	2.48151	2.70721		235	0.00362112	0.0035412			0.0103386	0.0104085
265	-1079.5	273.927	271.781	2.10525	0.485367	0.426367		-1076.74	-1077.8	-1078.12	-1078.35		-1076.91	-1077.87	-1078.14		-1078.34		1.65551	1.65389	1.66868	1.7234		0.211513	0.187847	0.22468	0.279404		0.152513	0.128847	0.16568	0.220404		265	0.218656	0.234611	2		0.62428	0.689585					2.4854	2.00551	1.77266	1.62686
297	-1079.5	276.281	274.216	2.12536	2.85948	2.88148		-1076.73	-1077.8	-1078.11	-1078.35								2.9828	2.46167	2.61784	2.96154		3.8928	3.34962	3.52784	3.87154		3.9148	3.37162	3.54984	3.89354		297	0.000511774	0.000479011			0.00146115	0.00140794
386	-1079.5	276.818	274.769	2.20281	3.47393	3.51193		-1076.73	-1077.8	-1078.11	-1078.35								3.14563	2.62974	2.66003	2.83063		4.59263	4.0547	4.10703	4.27763		4.63063	4.0927	4.14503	4.31563		386	0.000258037	0.000235089			0.000736716	0.000690988
388	-1079.5	276.418	274.347	2.30245	3.17356	3.18956		-1076.73	-1077.8	-1078.11	-1078.35								4.33287	2.74469	2.4526	2.37976		5.37987	3.76965	3.4996	3.42676		5.39587	3.78565	3.5156	3.44276		388	0.00108345	0.0010244			0.00309333	0.00301099
269	-1079.5	275.382	273.276	2.3085	2.14362	2.12462		-1076.74	-1077.8	-1078.11	-1078.35								2.57965	2.03624	2.01922	2.13019		2.59065	2.0252	2.03022	2.14119		2.57165	2.0062	2.01122	2.12219		269	0.0094687	0.00949692	19		0.0270338	0.027914
389	-1079.5	275.917	273.834	2.31484	2.68496	2.68896		-1076.73	-1077.8	-1078.11	-1078.35								4.54637	2.96485	2.58628	2.39395		5.09237	3.48881	3.13228	2.93995		5.09637	3.49281	3.13628	2.94395		389	0.0024622	0.0023756			0.00702977	0.00698251
270	-1079.5	275.379	273.274	2.3573	2.18942	2.17142		-1076.73	-1077.8	-1078.11	-1078.35								2.72593	2.1497	2.11239	2.20165		2.73393	2.13566	2.12039	2.20965		2.71593	2.11766	2.10239	2.19165		270	0.00843639	0.00844729	20		0.0240865	0.0248288
59	-1079.5	274.768	272.654	2.48938	1.7105	1.6835		-1076.74	-1077.8	-1078.11	-1078.35								1.99837	2.22329	2.31744	2.43898		1.39537	1.59825	1.71444	1.83598		1.36837	1.57125	1.68744	1.80898		59	0.015842	0.016105	11		0.0452301	0.047337
90	-1079.5	274.948	272.84	2.51079	1.9119	1.8909		-1076.74	-1077.8	-1078.11	-1078.35								2.68622	2.42412	2.38346	2.41032		2.26322	1.97907	1.96046	1.98732		2.24222	1.95807	1.93946	1.96632		90	0.0122738	0.0123519	16		0.0350425	0.0363057
409	-1079.5	275.262	273.151	2.52801	2.24313	2.21913		-1076.73	-1077.8	-1078.11	-1078.35								3.08631	2.63956	2.58478	2.6263		2.97731	2.50852	2.47578	2.5173		2.95331	2.48452	2.45178	2.4933		409	0.00502166	0.00507927	26		0.0143372	0.0149293
27	-1079.5	275.281	273.182	2.53671	2.27082	2.25882		-1076.73	-1077.8	-1078.11	-1078.35								2.81209	2.43107	2.50326	2.70631		2.72209	2.31903	2.41326	2.61631		2.71009	2.30703	2.40126	2.60431		27	0.0042495	0.00421216			0.0121326	0.0123807
259	-1079.5	275.406	273.313	2.58691	2.44603	2.44003		-1076.73	-1077.8	-1078.11	-1078.35								2.82242	2.57392	2.56809	2.64007		2.85742	2.58687	2.60309	2.67507		2.85142	2.58087	2.59709	2.66907		259	0.00384863	0.00377641			0.0109881	0.0110999
65	-1079.5	274.599	272.479	2.59285	1.64497	1.61197		-1076.74	-1077.8	-1078.11	-1078.35								1.96793	2.3283	2.41188	2.49402		1.19593	1.53426	1.63988	1.72202		1.16293	1.50126	1.60688	1.68902		65	0.0191986	0.0197158	9		0.0548135	0.0579502
45	-1079.5	275.054	272.947	2.60792	2.11504	2.09504		-1076.73	-1077.8	-1078.11	-1078.35								2.73718	2.49887	2.50864	2.60007		2.42018	2.15982	2.19164	2.28307		2.40018	2.13982	2.17164	2.26307		45	0.00745396	0.0074888	21		0.0212816	0.0220116
86	-1079.5	274.964	272.857	2.78347	2.20058	2.18058		-1076.73	-1077.8	-1078.11	-1078.35								2.89016	2.71919	2.60798	2.52159		2.48316	2.29015	2.20098	2.11459		2.46316	2.27015	2.18098	2.09459		86	0.00990317	0.00994946	17		0.0282743	0.0292441
393	-1079.5	275.724	273.634	2.79088	2.96799	2.96499		-1076.73	-1077.8	-1078.11	-1078.34								4.81029	3.36915	3.11564	3.06848		5.16329	3.7001	3.46864	3.42148		5.16029	3.6971	3.46564	3.41848		393	0.00109315	0.00106722			0.00312101	0.00313684
328	-1079.5	275.508	273.408	2.92836	2.88948	2.87648		-1076.73	-1077.8	-1078.11	-1078.35								3.24673	2.76303	2.7444	2.84217		3.38373	2.87799	2.8814	2.97917		3.37073	2.86499	2.8684	2.96617		328	0.00230463	0.00228824			0.0065799	0.00672574
417	-1079.5	274.818	272.689	3.31971	2.59082	2.54882		-1076.73	-1077.8	-1078.11	-1078.35								4.88587	3.61608	3.22568	2.95978		4.33287	3.04104	2.67268	2.40678		4.29087	2.99904	2.63068	2.36478		417	0.00605043	0.00630845	24		0.0172744	0.0185422
419	-1079.5	274.819	272.694	3.39713	2.66925	2.63125		-1076.73	-1077.8	-1078.11	-1078.35								4.80511	3.54393	3.16057	2.90273		4.25311	2.96989	2.60857	2.35073		4.21511	2.93189	2.57057	2.31273		419	0.00665025	0.00688724	22		0.018987	0.0202435
100	-1079.5	275.323	273.227	3.85166	3.62778	3.61878		-1076.73	-1077.8	-1078.11	-1078.34								4.14882	3.76015	3.82721	4.02466		4.10082	3.69011	3.77921	3.97666		4.09182	3.68111	3.77021	3.96766		100	0.000428645	0.000422734			0.00122381	0.00124253
151	-1079.5	274.099	271.964	3.88429	2.4364	2.3884		-1076.73	-1077.8	-1078.11	-1078.34								3.60949	3.80482	3.93847	4.11947		2.33749	2.51077	2.66647	2.84747		2.28949	2.46277	2.61847	2.79947		151	0.00287775	0.00303098			0.00821618	0.00890887
161	-1079.5	273.916	271.776	3.89612	2.26523	2.21223		-1076.73	-1077.8	-1078.11	-1078.34								3.59956	3.75893	3.87318	4.03428		2.14456	2.28189	2.41818	2.57928		2.09156	2.22889	2.36518	2.52628		161	0.00452334	0.00480454			0.0129145	0.0141218
257	-1079.5	275.605	273.522	3.98799	4.04611	4.05011		-1076.73	-1077.8	-1078.11	-1078.34								4.59251	4.3318	4.4192	4.62091		4.82651	4.54376	4.6532	4.85491		4.83051	4.54776	4.6572	4.85891		257	9.74796e-05	9.40508e-05			0.000278311	0.00027644
289	-1079.5	275.09	272.989	4.02499	3.56811	3.55411		-1076.73	-1077.8	-1078.11	-1078.34								3.78187	4.15808	4.30305	4.46623		3.50087	3.85504	4.02205	4.18523		3.48687	3.84104	4.00805	4.17123		289	0.000301541	0.000299901			0.000860922	0.000881489
132	-1079.5	274.755	272.639	4.10156	3.30968	3.28068		-1076.73	-1077.8	-1078.11	-1078.34								4.44007	4.10162	4.14595	4.30309		3.82407	3.46357	3.52995	3.68709		3.79507	3.43457	3.50095	3.65809		132	0.000698494	0.00071249			0.00199425	0.0020942
264	-1079.5	275.493	273.4	4.10637	4.05249	4.04649		-1076.73	-1077.8	-1078.11	-1078.34								4.6656	4.38045	4.59405	4.97283		4.7876	4.4804	4.71605	5.09483		4.7816	4.4744	4.71005	5.08883		264	6.50444e-05	6.38237e-05			0.000185707	0.000187595
128	-1079.5	273.911	271.763	4.1174	2.48152	2.42052		-1076.73	-1077.8	-1078.11	-1078.34								4.45581	4.14336	4.21709	4.40963		2.99581	2.66132	2.75709	2.94963		2.93481	2.60032	2.69609	2.88863		128	0.00242235	0.00260788			0.00691598	0.00766525
303	-1079.5	275.255	273.157	4.12737	3.83549	3.82449		-1076.73	-1077.8	-1078.11	-1078.34								3.82816	4.13111	4.33417	4.59025		3.71216	3.99307	4.21817	4.47425		3.70116	3.98207	4.20717	4.46325		303	0.000185219	0.000183282			0.000528813	0.000538714
401	-1079.5	277.687	275.667	4.19	6.33012	6.39712		-1076.73	-1077.8	-1078.11	-1078.34								5.04706	4.72438	4.81276	5.02721		7.36306	7.01834	7.12876	7.34321		7.43006	7.08534	7.19576	7.41021		401	1.46763e-06	1.27329e-06			4.19018e-06	3.74254e-06
407	-1079.5	277.09	275.063	4.19396	5.73708	5.79708		-1076.73	-1077.8	-1078.11	-1078.34								4.44828	4.51256	4.81165	5.24301		6.16728	6.20952	6.53065	6.96201		6.22728	6.26952	6.59065	7.02201		407	2.79118e-06	2.45033e-06			7.96902e-06	7.20218e-06
272	-1079.5	275.569	273.481	4.2059	4.22801	4.22701		-1076.73	-1077.8	-1078.11	-1078.34								4.41736	4.32575	4.44294	4.65424		4.61536	4.50171	4.64094	4.85224		4.61436	4.50071	4.63994	4.85124		272	9.79195e-05	9.52752e-05			0.000279567	0.000280039
185	-1079.5	274.252	272.122	4.21404	2.91915	2.87615		-1076.73	-1077.8	-1078.11	-1078.34								3.78268	3.95222	4.04961	4.18578		2.66368	2.81118	2.93061	3.06678		2.62068	2.76818	2.88761	3.02378		185	0.00198812	0.0020764			0.00567623	0.0061031
123	-1079.5	275.367	273.268	4.22612	4.04624	4.03424		-1076.73	-1077.8	-1078.11	-1078.34								4.48224	4.12148	4.19095	4.38655		4.47824	4.09544	4.18695	4.38255		4.46624	4.08344	4.17495	4.37055		123	0.000216195	0.000214295			0.000617254	0.000629871
208	-1079.5	273.993	271.856	4.27036	2.71648	2.66648		-1076.73	-1077.8	-1078.11	-1078.34								3.87751	4.05441	4.16566	4.31943		2.49951	2.65436	2.78766	2.94143		2.44951	2.60436	2.73766	2.89143		208	0.00245606	0.00259558			0.00701223	0.0076291
282	-1079.5	275.891	273.81	4.30648	4.6506	4.6566		-1076.73	-1077.8	-1078.11	-1078.34								4.64685	4.38711	4.64386	5.07695		5.16685	4.88507	5.16386	5.59695		5.17285	4.89107	5.16986	5.60295		282	2.78925e-05	2.68207e-05			7.9635e-05	7.88334e-05
298	-1079.5	274.452	272.317	4.35965	3.26476	3.21676		-1076.73	-1077.8	-1078.11	-1078.34								4.24436	3.98693	4.03842	4.19042		3.32536	3.04588	3.11942	3.27142		3.27736	2.99788	3.07142	3.22342		298	0.0014079	0.00148287			0.00401965	0.00435854
261	-1079.5	273.39	271.225	4.36413	2.20725	2.12925		-1076.73	-1077.8	-1078.11	-1078.34								3.51974	3.83882	3.9183	4.00243		1.53874	1.83578	1.9373	2.02143		1.46074	1.75778	1.8593	1.94343		261	0.0115876	0.012838	14		0.0330836	0.0377342
226	-1079.5	274.584	272.454	4.38573	3.42285	3.37985		-1076.73	-1077.8	-1078.11	-1078.34								4.28298	3.97292	3.99858	4.12496		3.49598	3.16387	3.21158	3.33796		3.45298	3.12087	3.16858	3.29496		226	0.00125847	0.00131435			0.00359303	0.00386324
149	-1079.5	274.799	272.684	4.40371	3.65582	3.62782		-1076.73	-1077.8	-1078.11	-1078.34								4.55851	4.28007	4.23824	4.2665		3.98651	3.68603	3.66624	3.6945		3.95851	3.65803	3.63824	3.6665		149	0.00068982	0.000702457			0.00196949	0.00206471
3	-1079.5	276.673	274.64	4.54115	5.66727	5.72127		-1076.73	-1077.8	-1078.11	-1078.34								2.93545	3.34404	3.90915	4.64087		4.23745	4.624	5.21115	5.94287		4.29145	4.678	5.26515	5.99687		3	1.55651e-05	1.38034e-05			4.44396e-05	4.05718e-05
250	-1079.5	273.968	271.815	4.54294	2.96406	2.89806		-1076.73	-1077.8	-1078.11	-1078.34								4.33208	4.14121	4.16726	4.27223		2.92908	2.71616	2.76426	2.86923		2.86308	2.65016	2.69826	2.80323		250	0.00277404	0.0030118			0.0079201	0.00885248
251	-1079.5	274.152	272.013	4.59833	3.20345	3.15145		-1076.73	-1077.8	-1078.11	-1078.34								4.28678	4.10534	4.10184	4.16466		3.06778	2.8643	2.88284	2.94566		3.01578	2.8123	2.83084	2.89366		251	0.00243863	0.00258587			0.00696248	0.00760056
413	-1079.5	276.614	274.566	4.63943	5.70654	5.74554		-1076.73	-1077.8	-1078.11	-1078.34								5.45687	5.07417	5.094	5.22577		6.69987	6.29513	6.337	6.46877		6.73887	6.33413	6.376	6.50777		413	6.41221e-06	5.83209e-06			1.83073e-05	1.71421e-05
311	-1079.5	274.368	272.234	4.79237	3.61349	3.56649		-1076.73	-1077.8	-1078.11	-1078.34								4.10528	4.46797	4.57178	4.68115		3.10228	3.44293	3.56878	3.67815		3.05528	3.39593	3.52178	3.63115		311	0.0007091	0.0007456			0.00202453	0.00219152
271	-1079.5	274.355	272.219	4.84344	3.65156	3.60256		-1076.73	-1077.8	-1078.11	-1078.34								4.79404	4.59596	4.65866	4.81508		3.77804	3.55791	3.64266	3.79908		3.72904	3.50891	3.59366	3.75008		271	0.000578289	0.00061011			0.00165106	0.00179328
18	-1079.5	275.704	273.634	4.95899	5.11611	5.13311		-1076.73	-1077.8	-1078.11	-1078.34								3.11902	3.86498	4.37797	4.97633		3.45202	4.17594	4.71097	5.30933		3.46902	4.19294	4.72797	5.32633		18	4.53022e-05	4.2761e-05			0.000129341	0.000125686
247	-1079.5	275.527	273.434	4.96013	4.94025	4.93425		-1076.73	-1077.8	-1078.11	-1078.34								4.98804	4.86501	4.84116	4.86539		5.14404	4.99896	4.99716	5.02139		5.13804	4.99296	4.99116	5.01539		247	7.36192e-05	7.22376e-05			0.000210188	0.000212326
292	-1079.5	274.63	272.499	5.00952	4.09264	4.04864		-1076.73	-1077.8	-1078.11	-1078.34								4.78739	4.59545	4.77333	5.08611		4.04639	3.8324	4.03233	4.34511		4.00239	3.7884	3.98833	4.30111		292	0.000230284	0.000240915			0.000657477	0.000708115
20	-1079.5	276.556	274.499	5.32428	6.33339	6.36339		-1076.73	-1077.8	-1078.11	-1078.34								4.22177	4.58755	4.91366	5.32646		5.40677	5.75051	6.09866	6.51146		5.43677	5.78051	6.12866	6.54146		20	5.9669e-06	5.51006e-06			1.70359e-05	1.61955e-05
23	-1079.5	275.977	273.909	5.46468	5.8948	5.9138		-1076.73	-1077.8	-1078.11	-1078.34								4.32165	4.66387	5.04163	5.52939		4.92765	5.24783	5.64763	6.13539		4.94665	5.26683	5.66663	6.15439		23	1.12503e-05	1.05834e-05			3.21203e-05	3.11075e-05
217	-1079.5	275.844	273.773	5.83271	6.12982	6.14582		-1076.73	-1077.8	-1078.11	-1078.34								4.03923	4.44907	4.93588	5.56031		4.51223	4.90003	5.40888	6.03331		4.52823	4.91603	5.42488	6.04931		217	1.33635e-05	1.26352e-05			3.81538e-05	3.71382e-05
112	-1079.5	277.671	275.663	6.04591	8.17002	8.24902		-1076.73	-1077.8	-1078.11	-1078.34								4.9388	5.08834	5.63128	6.38038		7.2388	7.3663	7.93128	8.68038		7.3178	7.4453	8.01028	8.75938		112	1.5394e-07	1.3088e-07			4.3951e-07	3.84692e-07
421	-1079.5	274.989	272.877	6.07029	5.5124	5.4874		-1076.73	-1077.79	-1078.11	-1078.34								6.49444	6.0897	6.08456	6.18623		6.11244	5.68566	5.70256	5.80423		6.08744	5.66066	5.67756	5.77923		421	1.96644e-05	1.99236e-05			5.61434e-05	5.85609e-05
416	-1079.5	275.587	273.491	6.34033	6.38044	6.37144		-1076.73	-1077.79	-1078.11	-1078.34								7.46862	6.52137	6.42325	6.49765		7.68462	6.71532	6.63925	6.71365		7.67562	6.70632	6.63025	6.70465		416	4.24298e-06	4.18447e-06			1.2114e-05	1.22993e-05
115	-1079.5	277.605	275.588	7.12212	9.18024	9.25024		-1076.73	-1077.8	-1078.11	-1078.34								6.14522	6.02558	6.49419	7.19121		8.37922	8.23754	8.72819	9.42521		8.44922	8.30754	8.79819	9.49521		115	4.3841e-08	3.78437e-08			1.25169e-07	1.11233e-07
46	-1079.5	276.839	274.806	7.25307	8.54519	8.59919		-1076.73	-1077.79	-1078.11	-1078.34								6.41672	6.7344	7.18722	7.78214		7.88472	8.18036	8.65522	9.25014		7.93872	8.23436	8.70922	9.30414		46	5.88968e-08	5.22304e-08			1.68155e-07	1.53519e-07
143	-1079.5	275.857	273.789	7.25498	7.5651	7.5841		-1076.73	-1077.79	-1078.11	-1078.34								5.84585	6.27922	6.67776	7.17716		6.33185	6.74317	7.16376	7.66316		6.35085	6.76217	7.18276	7.68216		143	8.55666e-07	8.04948e-07			2.44299e-06	2.36596e-06
364	-1079.49	276.761	274.711	7.36067	8.57478	8.61178		-1076.73	-1077.79	-1078.11	-1078.34								5.92198	6.26068	6.55166	6.9214		7.31198	7.62863	7.94166	8.3114		7.34898	7.66563	7.97866	8.3484		364	2.86793e-07	2.61728e-07			8.18815e-07	7.69288e-07
25	-1079.49	276.793	274.766	7.41535	8.66147	8.72147		-1076.73	-1077.79	-1078.11	-1078.34								5.49508	6.3568	6.99442	7.74187		6.91708	7.75676	8.41642	9.16387		6.97708	7.81676	8.47642	9.22387		25	6.81188e-08	5.98005e-08			1.94484e-07	1.7577e-07
177	-1079.49	276.364	274.303	7.4974	8.31451	8.34051		-1076.73	-1077.79	-1078.11	-1078.34								6.78497	6.88255	7.26374	7.80122		7.77797	7.85351	8.25674	8.79422		7.80397	7.87951	8.28274	8.82022		177	1.27051e-07	1.18118e-07			3.6274e-07	3.4718e-07
163	-1079.49	276.27	274.21	7.63427	8.35739	8.38439		-1076.73	-1077.79	-1078.11	-1078.34								7.00168	6.92135	7.36391	8.01806		7.90068	7.79831	8.26291	8.91706		7.92768	7.82531	8.28991	8.94406		163	1.03281e-07	9.58572e-08			2.94875e-07	2.8175e-07
5	-1079.49	274.728	272.619	7.63697	6.81809	6.79609		-1076.73	-1077.79	-1078.11	-1078.34								5.43982	6.73189	7.13622	7.48546		4.79682	6.06685	6.49322	6.84246		4.77482	6.04485	6.47122	6.82046		5	3.41458e-06	3.44213e-06			9.74888e-06	1.01173e-05
10	-1079.49	275.004	272.897	7.83635	7.29346	7.27346		-1076.73	-1077.79	-1078.11	-1078.34								6.54184	7.32351	7.75748	8.2412		6.17484	6.93446	7.39048	7.8742		6.15484	6.91446	7.37048	7.8542		10	5.99445e-07	6.02247e-07			1.71146e-06	1.77016e-06
15	-1079.49	275.084	272.986	7.86361	7.40072	7.38972		-1076.73	-1077.79	-1078.11	-1078.34								6.05411	6.94586	7.46997	8.05668		5.76711	6.63682	7.18297	7.76968		5.75611	6.62582	7.17197	7.75868		15	7.14978e-07	7.075e-07			2.04131e-06	2.07953e-06
351	-1079.49	275.69	273.608	8.13124	8.27436	8.27936
350	-1079.49	276.642	274.592	8.17208	9.26719	9.30419
187	-1079.49	275.418	273.325	8.18774	8.05885	8.05285
29	-1079.49	277.067	275.042	8.45906	9.97918	10.0412
114	-1079.49	275.697	273.619	8.49042	8.64053	8.64953
69	-1079.49	273.898	271.75	8.49575	6.84687	6.78587
92	-1079.49	274.815	272.701	8.52369	7.79181	7.76481
152	-1079.49	276.288	274.225	8.55339	9.2945	9.3185
423	-1079.49	275.626	273.536	8.62761	8.70673	8.70373
119	-1079.49	275.971	273.895	8.77673	9.20084	9.21184
76	-1079.49	274.189	272.048	8.82723	7.46935	7.41535
332	-1079.49	273.759	271.61	8.8962	7.10832	7.04632
411	-1079.49	275.217	273.111	8.90464	8.57476	8.55576
403	-1079.49	274.923	272.806	8.94406	8.32018	8.29018
107	-1079.49	274.366	272.236	8.94845	7.76757	7.72457
399	-1079.49	274.631	272.509	8.95377	8.03788	8.00288
168	-1079.49	275.905	273.836	8.9637	9.32182	9.33982
225	-1079.49	276.376	274.317	9.0136	9.84272	9.87072
258	-1079.49	277.031	275.007	9.07955	10.5637	10.6267
192	-1079.49	275.377	273.28	9.09507	8.92519	8.91519
237	-1079.49	275.118	273.008	9.17992	8.75104	8.72804
397	-1079.49	274.765	272.644	9.18338	8.4015	8.3675
336	-1079.49	274.632	272.506	9.21511	8.30022	8.26122
394	-1079.49	274.894	272.774	9.22085	8.56796	8.53496
254	-1079.49	276.817	274.784	9.23988	10.51	10.564
169	-1079.49	275.982	273.908	9.26747	9.70259	9.71559
214	-1079.49	275.493	273.404	9.3431	9.28921	9.28721
103	-1079.49	275.544	273.449	9.97295	9.97007	9.96207
95	-1079.49	275.046	272.946	10.014	9.5131	9.5001
295	-1079.49	275.136	273.039	10.0203	9.6094	9.5994
323	-1079.49	276.505	274.451	10.041	10.9991	11.0321
222	-1079.49	276.292	274.238	10.1448	10.89	10.923
135	-1079.49	275.882	273.804	10.2243	10.5594	10.5684
293	-1079.49	276.447	274.386	10.2921	11.1922	11.2182
342	-1079.49	275.613	273.534	10.6393	10.7054	10.7134
283	-1079.49	273.043	270.867	10.6905	8.18658	8.09758
316	-1079.49	275.185	273.076	10.6944	10.3325	10.3105
275	-1079.49	274.355	272.224	10.8864	9.69455	9.65055
339	-1079.49	275.698	273.597	10.8995	11.0506	11.0366
333	-1079.49	276.317	274.253	10.9212	11.6913	11.7143
310	-1079.49	274.292	272.16	10.9829	9.728	9.683
374	-1079.49	274.482	272.35	11.012	9.94717	9.90217
276	-1079.49	274.547	272.418	11.2454	10.2456	10.2036
253	-1079.49	275.755	273.666	11.2974	11.5056	11.5036
345	-1079.49	274.43	272.302	11.3032	10.1864	10.1454
357	-1079.49	274.127	271.984	11.3272	9.90733	9.85133
344	-1079.49	273.977	271.827	11.6231	10.0532	9.99021
[truncated: 16 more columns]

## Sheet: Analog 32
Fentanyl Derivatives 25-34																				1H= 4.359 744 722 2071(85) x 10-18 J						E234 = (1/1320)(243ED-2048ET+3125EQ)
																				Hartree	4.36e-18			Hartree to kcal/mol		E34 = -(1/369)*(256ET-625EQ)
Fentanyl Derivative #32																				Nav	6.02e+23	628		627.51		E23 = -(1/175)*(81ED-256ET)												RT	0.593019	0.616887
/home/audreyryu/opioids/fentanyl/fentanyl_32/QM/wb97xd-ultrafine/								/home/audreyryu/opioids/fentanyl/fentanyl_32/QM/wb97xd-ultrafine/dlpno																	DLPNO-CCSD(T)/CBS//wb97xd/6-31++G**													Sum	3.77048	3.7439
	wB97X-D							DLPNO-CCSD(T)//wB97X-D					DLPNO-CCSD(T)/haug-cc-pVnZ//wB97X-D						DLPNO-CCSD(T)/cc-pVNZ//wB97X-D ∆Eel					∆G (298.15 K)					∆G (310.15 K)					Boltzmann Populations					e-(∆G/RT)			Stabilization G			DLPNO-CCSD(T)/haug-cc-pVnZ//wB97X-D ∆Eel
Structure	Electronic Energy	G (298.15)	G (310.15)	∆Eel (kcal/mol)	∆G 298.15 (kcal/mol)	∆G (310.15)		cc-pVDZ	cc-pVTZ	cc-pVQZ	DTQ		haug-cc-pVDZ	haug-cc-pVTZ	haug-cc-pVQZ	haug-cc-pV5Z	HA DTQ		D	T	Q	DTQ		D	T	Q	DTQ		D	T	Q	DTQ		Structure	298 K	310 K			298 K	310 K		298 K	310 K		D	T	Q	DTQ
gfn2-67-67-wb97xd	-1037.98	239.939	237.931	0	0	0		-1035.37	-1036.39	-1036.7	-1036.92		-1035.54	-1036.46	-1036.72		-1036.91		0.422765	0	0.0368101	0.182157		0	0	0	0		0	0	0	0		gfn2-67-67-wb97xd	0.265218	0.267101	1		1	1		-0.787056	-0.814369		0.0639884	0.0737715	0.107292	0.151328
gfn2-55-55-wb97xd	-1037.98	240.169	238.164	0.0135166	0.243517	0.476517		-1035.37	-1036.39	-1036.7	-1036.92		-1035.54	-1036.46	-1036.72		-1036.91		0.491536	0.0693981	0	0		0.298771	0.299398	0.19319	0.0478428		0.301771	0.302398	0.19619	0.0508428		gfn2-55-55-wb97xd	0.244662	0.245155	2		0.922492	0.917837					0	0	0	0
gfn2-56-56-wb97xd	-1037.98	240.206	238.204	0.128357	0.395357	0.668357		-1035.37	-1036.39	-1036.7	-1036.92		-1035.54	-1036.46	-1036.72		-1036.91		1.35368	0.383779	0.313332	0.412737		1.19792	0.650779	0.543522	0.49758		1.20392	0.656779	0.549522	0.50358		gfn2-56-56-wb97xd	0.114605	0.114257	3		0.432116	0.427766					0.0890316	0.188379	0.236442	0.283875
gfn2-63-63-wb97xd	-1037.97	240.379	238.377	0.274881	0.714881	1.16088		-1035.37	-1036.39	-1036.7	-1036.92		-1035.54	-1036.46	-1036.72		-1036.91		1.64429	0.592327	0.459359	0.488379		1.66153	1.03233	0.862549	0.746222		1.66753	1.03833	0.868549	0.752222		gfn2-63-63-wb97xd	0.0753549	0.0751259	4		0.284124	0.281264					0.186261	0.27014	0.381427	0.518161
gfn2-5-5-wb97xd	-1037.97	240.496	238.505	0.737393	1.29439	1.86839		-1035.37	-1036.39	-1036.7	-1036.92		-1035.54	-1036.46	-1036.72		-1036.91		0	0.131204	0.239467	0.38054		0.134235	0.688204	0.759657	0.755383		0.151235	0.705204	0.776657	0.772383		gfn2-5-5-wb97xd	0.0741998	0.0726149	5		0.279769	0.271863					0.708709	0.455718	0.383678	0.331743
gfn2-4-4-wb97xd	-1037.97	240.781	238.797	0.812995	1.655	2.521		-1035.37	-1036.39	-1036.7	-1036.92								0.766321	0.367645	0.505142	0.783737		1.18556	1.20965	1.31033	1.44358		1.20956	1.23365	1.33433	1.46758		gfn2-4-4-wb97xd	0.0232491	0.0224854	8		0.08766	0.0841832
gfn2-17-17-wb97xd	-1037.97	240.468	238.474	0.880484	1.40948	1.95248		-1035.37	-1036.39	-1036.7	-1036.92								0.879181	0.385321	0.589223	0.976145		0.985416	0.914321	1.08141	1.32299		0.999416	0.928321	1.09541	1.33699		gfn2-17-17-wb97xd	0.0284918	0.0280246	7		0.107428	0.104921
gfn2-191-191-wb97xd	-1037.97	240.309	238.316	1.2185	1.5885	1.9735		-1035.37	-1036.39	-1036.69	-1036.92								1.43649	1.01668	1.09577	1.29838		1.38372	1.38668	1.42896	1.48623		1.39872	1.40168	1.44396	1.50123		gfn2-191-191-wb97xd	0.0216358	0.0212451	9		0.0815772	0.0795396
gfn2-230-230-wb97xd	-1037.97	241.378	239.419	1.22681	2.66581	4.15381		-1035.37	-1036.39	-1036.69	-1036.92								1.48146	1.35859	1.40732	1.51377		2.4977	2.79759	2.80951	2.77062		2.5467	2.84659	2.85851	2.81962		gfn2-230-230-wb97xd	0.0024806	0.00230009			0.00935304	0.00861128
gfn2-228-228-wb97xd	-1037.97	240.818	238.836	1.22814	2.10714	3.01214		-1035.37	-1036.39	-1036.69	-1036.92								1.49594	1.35425	1.41366	1.53816		1.95218	2.23325	2.25585	2.23501		1.97818	2.25925	2.28185	2.26101		gfn2-228-228-wb97xd	0.0061208	0.00589983	15		0.0230783	0.0220884
gfn2-141-141-wb97xd	-1037.97	240.577	238.595	1.26808	1.90608	2.57008		-1035.37	-1036.39	-1036.69	-1036.92								1.47542	1.10093	1.13645	1.27116		1.69066	1.73893	1.73764	1.727		1.71666	1.76493	1.76364	1.753		gfn2-141-141-wb97xd	0.014416	0.0138956	10		0.0543552	0.0520236
gfn2-224-224-wb97xd	-1037.97	242.046	240.1	1.30565	3.41265	5.58165		-1035.36	-1036.39	-1036.69	-1036.92								2.32318	1.59364	1.64317	1.86239		4.00741	3.70064	3.71336	3.78723		4.06941	3.76264	3.77536	3.84923		gfn2-224-224-wb97xd	0.000446727	0.000405237			0.00168437	0.00151717
gfn2-140-140-wb97xd	-1037.97	240.862	238.88	1.32835	2.25135	3.20035		-1035.36	-1036.39	-1036.69	-1036.92								2.14609	1.27675	1.29624	1.50011		2.64633	2.19975	2.18243	2.24096		2.67233	2.22575	2.20843	2.26696		gfn2-140-140-wb97xd	0.00605969	0.00584093	16		0.0228479	0.0218679
gfn2-128-128-wb97xd	-1037.97	240.967	238.99	1.4798	2.5078	3.5668		-1035.36	-1036.39	-1036.69	-1036.92								2.39105	1.40358	1.3774	1.54056		2.99629	2.43158	2.36859	2.3864		3.02729	2.46258	2.39959	2.4174		gfn2-128-128-wb97xd	0.00474169	0.00453213			0.0178784	0.0169678
gfn2-227-227-wb97xd	-1037.97	241.83	239.881	1.49773	3.38873	5.33873		-1035.36	-1036.39	-1036.69	-1036.92								2.51369	1.77344	1.83642	2.07601		3.98192	3.66444	3.69061	3.78485		4.04092	3.72344	3.74961	3.84385		gfn2-227-227-wb97xd	0.000448527	0.000408933			0.00169116	0.001531
gfn2-178-178-wb97xd	-1037.97	239.721	237.702	1.81702	1.59902	1.37002		-1035.37	-1036.39	-1036.69	-1036.92								1.6583	1.41669	1.40667	1.45462		1.01754	1.19869	1.15186	1.05447		1.00654	1.18769	1.14086	1.04347		gfn2-178-178-wb97xd	0.0448095	0.0459726	6		0.168953	0.172117
gfn2-173-173-wb97xd	-1037.97	240.384	238.381	1.90374	2.34874	2.79874		-1035.36	-1036.39	-1036.69	-1036.92								2.43546	1.68939	1.67487	1.80956		2.45769	2.13439	2.08306	2.0724		2.46269	2.13939	2.08806	2.0774		gfn2-173-173-wb97xd	0.00805174	0.00804083	14		0.0303589	0.030104
gfn2-205-205-wb97xd	-1037.97	240.167	238.161	1.95673	2.18473	2.41473		-1035.36	-1036.39	-1036.69	-1036.92								2.31689	1.9773	1.89035	1.85115		2.12213	2.2053	2.08154	1.897		2.12413	2.2073	2.08354	1.899		gfn2-205-205-wb97xd	0.010823	0.0108631	12		0.0408078	0.0406704
gfn2-201-201-wb97xd	-1037.97	239.972	237.958	2.07562	2.10862	2.13562		-1035.36	-1036.39	-1036.69	-1036.92								2.67996	1.90836	1.84554	1.91886		2.29019	1.94136	1.84173	1.7697		2.28419	1.93536	1.83573	1.7637		gfn2-201-201-wb97xd	0.0134145	0.0136471	11		0.0505789	0.0510933
gfn2-257-257-wb97xd	-1037.97	240.972	238.997	2.20342	3.23642	4.30242		-1035.37	-1036.39	-1036.69	-1036.92								2.05508	2.21355	2.34758	2.51887		2.66531	3.24655	3.34377	3.36972		2.69831	3.27955	3.37677	3.40272		gfn2-257-257-wb97xd	0.000903252	0.000860427			0.00340569	0.00322135
gfn2-60-60-wb97xd	-1037.97	240.42	238.427	2.29059	2.77159	3.26759		-1035.36	-1036.39	-1036.69	-1036.92								2.75697	2.01202	2.06319	2.28749		2.8152	2.49302	2.50738	2.58633		2.8302	2.50802	2.52238	2.60133		gfn2-60-60-wb97xd	0.00338468	0.00332357			0.0127619	0.0124431
gfn2-184-184-wb97xd	-1037.97	240.988	239.012	2.29727	3.34627	4.42727		-1035.36	-1036.39	-1036.69	-1036.92								2.72499	1.9822	2.0673	2.33759		3.35123	3.0312	3.07949	3.20443		3.38323	3.0632	3.11149	3.23643		gfn2-184-184-wb97xd	0.00119358	0.00113891			0.00450037	0.00426396
gfn2-247-247-wb97xd	-1037.97	241.514	239.551	2.34655	3.92155	5.54155		-1035.36	-1036.39	-1036.69	-1036.92								3.04209	2.58891	2.721	3.00224		4.19432	4.16391	4.25919	4.39508		4.23932	4.20891	4.30419	4.44008		gfn2-247-247-wb97xd	0.000160282	0.000149624			0.00060434	0.000560178
gfn2-76-76-wb97xd	-1037.97	240.239	238.242	2.49746	2.79746	3.10846		-1035.36	-1036.39	-1036.69	-1036.92								2.52035	2.38764	2.46573	2.61413		2.39759	2.68764	2.72892	2.73198		2.40859	2.69864	2.73992	2.74298		gfn2-76-76-wb97xd	0.00264762	0.00261741			0.00998278	0.00979931
gfn2-235-235-wb97xd	-1037.97	241.02	239.042	2.50196	3.58296	4.69396		-1035.36	-1036.39	-1036.69	-1036.92								3.209	2.69149	2.78688	3.02978		3.86724	3.77249	3.83107	3.92862		3.89724	3.80249	3.86107	3.95862		gfn2-235-235-wb97xd	0.000351963	0.000336976			0.00132707	0.0012616
gfn2-237-237-wb97xd	-1037.97	241.091	239.119	2.5544	3.7064	4.8944		-1035.36	-1036.39	-1036.69	-1036.92								3.30875	2.78543	2.8955	3.15953		4.03799	3.93743	4.01069	4.12937		4.07399	3.97343	4.04669	4.16537		gfn2-237-237-wb97xd	0.000250887	0.000237786			0.000945965	0.000890247
gfn2-295-295-wb97xd	-1037.97	240.172	238.163	2.70304	2.93604	3.16804		-1035.36	-1036.39	-1036.69	-1036.92								3.28954	2.72214	2.7179	2.83375		3.09978	2.95514	2.91409	2.8846		3.09878	2.95414	2.91309	2.8836		gfn2-295-295-wb97xd	0.00204684	0.00206485			0.00771757	0.0077306
gfn2-263-263-wb97xd	-1037.97	239.281	237.238	2.7173	2.0593	1.3663		-1035.36	-1036.39	-1036.69	-1036.92								3.12822	2.92586	2.84968	2.79996		2.04745	2.26786	2.15487	1.9598		2.01245	2.23286	2.11987	1.9248		gfn2-263-263-wb97xd	0.00973541	0.0104006	13		0.0367072	0.0389388
gfn2-281-281-wb97xd	-1037.97	239.868	237.843	3.21685	3.14585	3.05785		-1035.36	-1036.39	-1036.69	-1036.92								4.59818	3.51024	3.30666	3.24574		4.10442	3.43924	3.19885	2.99258		4.08742	3.42224	3.18185	2.97558		gfn2-281-281-wb97xd	0.00170609	0.00176817			0.00643278	0.00661986
gfn2-12-12-wb97xd	-1037.97	239.529	237.504	3.24157	2.83157	2.40457		-1035.37	-1036.39	-1036.69	-1036.92								1.91704	2.3393	2.62821	2.96272		1.08427	1.9293	2.1814	2.37056		1.06727	1.9123	2.1644	2.35356		gfn2-12-12-wb97xd	0.00487007	0.00504728	17		0.0183625	0.0188965
gfn2-3-3-wb97xd	-1037.97	240.138	238.129	3.4682	3.6672	3.8652		-1035.36	-1036.39	-1036.69	-1036.92								3.15094	2.89319	3.14255	3.54816		2.92717	3.09219	3.30474	3.565		2.92617	3.09119	3.30374	3.564		gfn2-3-3-wb97xd	0.000649817	0.000655535			0.00245012	0.00245425
gfn2-10-10-wb97xd	-1037.97	242.614	240.715	3.53977	6.21477	8.99877		-1035.36	-1036.39	-1036.69	-1036.92								2.44087	2.59553	3.16572	3.93412		4.6931	5.27053	5.80391	6.42696		4.8021	5.37953	5.91291	6.53596		gfn2-10-10-wb97xd	5.21015e-06	4.36613e-06			1.96448e-05	1.63464e-05
gfn2-252-252-wb97xd	-1037.97	240.489	238.496	3.62455	4.17455	4.73955		-1035.36	-1036.39	-1036.69	-1036.92								3.40785	3.64708	3.83304	4.06047		3.53508	4.19708	4.34623	4.42831		3.55008	4.21208	4.36123	4.44331		gfn2-252-252-wb97xd	0.000151548	0.000148812			0.000571408	0.000557136
gfn2-198-198-wb97xd	-1037.97	239.266	237.234	3.69259	3.01959	2.32259		-1035.36	-1036.39	-1036.69	-1036.92								3.16246	3.19498	3.35261	3.57935		2.06669	2.52198	2.6428	2.72419		2.04269	2.49798	2.6188	2.70019		gfn2-198-198-wb97xd	0.0026826	0.00281322			0.0101147	0.0105324
gfn2-271-271-wb97xd	-1037.97	240.07	238.06	3.7185	3.8495	3.9785		-1035.36	-1036.39	-1036.69	-1036.92								3.56871	3.42904	3.50836	3.65972		3.27694	3.56004	3.60255	3.60856		3.27494	3.55804	3.60055	3.60656		gfn2-271-271-wb97xd	0.000603795	0.000610136			0.0022766	0.00228429
gfn2-222-222-wb97xd	-1037.97	240.991	239.014	3.8505	4.9025	5.9855		-1035.36	-1036.39	-1036.69	-1036.91								3.89998	3.6401	3.89731	4.31406		4.52921	4.6921	4.9125	5.1839		4.56021	4.7231	4.9435	5.2149		gfn2-222-222-wb97xd	4.23837e-05	4.05106e-05			0.000159807	0.000151668
gfn2-219-219-wb97xd	-1037.97	241.024	239.049	3.86224	4.94724	6.06524		-1035.36	-1036.39	-1036.69	-1036.91								4.0874	3.82623	3.97729	4.24912		4.74963	4.91123	5.02548	5.15197		4.78263	4.94423	5.05848	5.18497		gfn2-219-219-wb97xd	4.47287e-05	4.2608e-05			0.000168648	0.00015952
gfn2-168-168-wb97xd	-1037.97	240.348	238.348	3.87969	4.28869	4.70569		-1035.36	-1036.39	-1036.69	-1036.92								4.03017	3.58729	3.69925	3.95107		4.01641	3.99629	4.07144	4.17791		4.02441	4.00429	4.07944	4.18591		gfn2-168-168-wb97xd	0.000231171	0.000229693			0.000871625	0.000859945
gfn2-132-132-wb97xd	-1037.97	240.359	238.36	3.88905	4.30905	4.73805		-1035.36	-1036.39	-1036.69	-1036.92								3.96994	3.46187	3.60913	3.92122		3.96717	3.88187	3.99232	4.15906		3.97617	3.89087	4.00132	4.16806		gfn2-132-132-wb97xd	0.000238636	0.00023671			0.000899772	0.000886219
gfn2-14-14-wb97xd	-1037.97	241.968	240.033	4.30542	6.33442	8.43642		-1035.36	-1036.39	-1036.69	-1036.91								3.77101	3.72124	4.15962	4.78543		5.37725	5.75024	6.15181	6.63227		5.45025	5.82324	6.22481	6.70527		gfn2-14-14-wb97xd	3.68548e-06	3.28175e-06			1.3896e-05	1.22865e-05
gfn2-207-207-wb97xd	-1037.97	238.958	236.909	4.3535	3.3725	2.3505		-1035.36	-1036.39	-1036.69	-1036.92								3.53011	3.57955	3.73721	3.96086		2.12635	2.59855	2.71939	2.79771		2.08535	2.55755	2.67839	2.75671		gfn2-207-207-wb97xd	0.00236983	0.0025575			0.00893539	0.00957502
gfn2-212-212-wb97xd	-1037.97	239.217	237.181	4.37251	3.65051	2.90051		-1035.36	-1036.39	-1036.69	-1036.91								3.39139	3.54687	3.85373	4.2619		2.24663	2.82487	3.09492	3.35774		2.21863	2.79687	3.06692	3.32974		gfn2-212-212-wb97xd	0.000921672	0.000973094			0.00347514	0.00364316
gfn2-225-225-wb97xd	-1037.97	238.946	236.901	4.42422	3.43122	2.40122		-1035.36	-1036.39	-1036.69	-1036.92								3.70944	3.86443	3.96197	4.08401		2.29368	2.87143	2.93216	2.90886		2.25668	2.83443	2.89516	2.87186		gfn2-225-225-wb97xd	0.00196479	0.00210613			0.0074082	0.00788514
gfn2-165-165-wb97xd	-1037.97	239.394	237.358	4.49249	3.94749	3.37449		-1035.36	-1036.39	-1036.69	-1036.91								4.40904	4.02865	4.06335	4.19801		3.44128	3.48365	3.48154	3.47085		3.41328	3.45565	3.45354	3.44285		gfn2-165-165-wb97xd	0.00076163	0.000804122			0.00287171	0.00301055
gfn2-1-1-wb97xd	-1037.97	242.428	240.518	4.49843	6.98743	9.57443		-1035.36	-1036.39	-1036.69	-1036.91								2.66588	3.382	4.02329	4.78557		4.73211	5.871	6.47548	7.09241		4.83011	5.969	6.57348	7.19041		gfn2-1-1-wb97xd	1.69633e-06	1.44815e-06			6.39599e-06	5.42173e-06
gfn2-164-164-wb97xd	-1037.97	239.609	237.575	4.50665	4.17665	3.82065		-1035.36	-1036.39	-1036.69	-1036.91								4.40395	3.9889	4.05187	4.23157		3.65118	3.6589	3.68506	3.71941		3.62518	3.6329	3.65906	3.69341		gfn2-164-164-wb97xd	0.000500855	0.000527018			0.00188846	0.0019731
gfn2-66-66-wb97xd	-1037.97	240.644	238.651	4.52742	5.23242	5.95242		-1035.36	-1036.39	-1036.69	-1036.91								4.111	3.94366	4.08864	4.3349		4.39323	4.64866	4.75683	4.85774		4.40823	4.66366	4.77183	4.87274		gfn2-66-66-wb97xd	7.3462e-05	7.21357e-05			0.000276987	0.000270069
gfn2-264-264-wb97xd	-1037.97	240.178	238.172	4.55439	4.79339	5.03439		-1035.36	-1036.39	-1036.69	-1036.91								3.93904	4.45988	4.72384	5.00609		3.75528	4.69888	4.92603	5.06293		3.75728	4.70088	4.92803	5.06493		gfn2-264-264-wb97xd	5.19746e-05	5.21674e-05			0.000195969	0.000195309
gfn2-172-172-wb97xd	-1037.97	239.993	237.98	4.57268	4.62668	4.67568		-1035.36	-1036.39	-1036.69	-1036.91								4.22407	3.90788	4.10567	4.45153		3.85531	3.96188	4.12286	4.32337		3.85031	3.95688	4.11786	4.31837		gfn2-172-172-wb97xd	0.000180886	0.000183712			0.000682025	0.0006878
gfn2-287-287-wb97xd	-1037.97	242.245	240.299	4.62893	6.93493	9.30293		-1035.36	-1036.39	-1036.69	-1036.91								5.17368	4.63019	4.767	5.07132		7.05691	6.93619	7.03619	7.19516		7.11891	6.99819	7.09819	7.25716		gfn2-287-287-wb97xd	1.42647e-06	1.29398e-06			5.37846e-06	4.84454e-06
gfn2-202-202-wb97xd	-1037.97	239.731	237.703	4.65824	4.45024	4.22224		-1035.36	-1036.39	-1036.69	-1036.91								4.89815	4.41255	4.49579	4.71619		4.26738	4.20455	4.25098	4.32603		4.24738	4.18455	4.23098	4.30603		gfn2-202-202-wb97xd	0.000180075	0.000187574			0.00067897	0.000702259
gfn2-8-8-wb97xd	-1037.97	241.697	239.747	4.67178	6.42978	8.24578		-1035.36	-1036.39	-1036.69	-1036.91								3.6298	3.57268	4.21729	5.12644		4.96503	5.33068	5.93848	6.70228		5.02303	5.38868	5.99648	6.76028		gfn2-8-8-wb97xd	3.27506e-06	2.99099e-06			1.23485e-05	1.1198e-05
gfn2-21-21-wb97xd	-1037.97	241.782	239.847	4.68996	6.53296	8.44896		-1035.36	-1036.39	-1036.69	-1036.91								3.16258	3.77082	4.23294	4.77006		4.58282	5.61382	6.03913	6.4309		4.65582	5.68682	6.11213	6.5039		gfn2-21-21-wb97xd	5.17566e-06	4.60869e-06			1.95147e-05	1.72544e-05
gfn2-277-277-wb97xd	-1037.97	238.841	236.792	4.76893	3.67093	2.53193		-1035.36	-1036.39	-1036.69	-1036.91								4.72801	4.48751	4.46804	4.50287		3.20724	3.38951	3.33323	3.22271		3.16624	3.34851	3.29223	3.18171		gfn2-277-277-wb97xd	0.00115735	0.001249			0.00436376	0.00467613
gfn2-274-274-wb97xd	-1037.97	240.679	238.687	4.77184	5.51184	6.26784		-1035.36	-1036.39	-1036.69	-1036.91								4.79774	4.68007	4.93202	5.31539		5.11497	5.42007	5.63521	5.87323		5.13097	5.43607	5.65121	5.88923		gfn2-274-274-wb97xd	1.32548e-05	1.29936e-05			4.99769e-05	4.86466e-05
gfn2-241-241-wb97xd	-1037.97	240.55	238.556	4.77813	5.38913	6.01413		-1035.36	-1036.39	-1036.69	-1036.91								4.7093	4.58546	4.86915	5.29705		4.89754	5.19646	5.44334	5.72589		4.91154	5.21046	5.45734	5.73989		gfn2-241-241-wb97xd	1.69931e-05	1.67145e-05			6.40722e-05	6.25773e-05
gfn2-266-266-wb97xd	-1037.97	239.495	237.461	4.84542	4.40142	3.93142		-1035.36	-1036.39	-1036.69	-1036.91								4.53019	4.59636	4.74683	4.95759		3.66343	4.15236	4.26602	4.33143		3.63743	4.12636	4.24002	4.30543		gfn2-266-266-wb97xd	0.000178443	0.000187765			0.000672817	0.000702972
gfn2-208-208-wb97xd	-1037.97	238.872	236.827	4.92944	3.86244	2.75844		-1035.36	-1036.39	-1036.69	-1036.91								4.81733	4.75593	4.97145	5.29463		3.32757	3.68893	3.86764	4.04548		3.29057	3.65193	3.83064	4.00848		gfn2-208-208-wb97xd	0.000289014	0.000309805			0.00108972	0.00115988
gfn2-242-242-wb97xd	-1037.97	240.291	238.281	5.06454	5.41654	5.76654		-1035.36	-1036.39	-1036.69	-1036.91								5.38636	5.03581	5.08857	5.24241		5.31559	5.38781	5.40375	5.41226		5.31359	5.38581	5.40175	5.41026		gfn2-242-242-wb97xd	2.88379e-05	2.91408e-05			0.000108733	0.0001091
gfn2-171-171-wb97xd	-1037.97	239.497	237.466	5.1239	4.6819	4.2169		-1035.36	-1036.39	-1036.69	-1036.91								5.58044	5.22998	5.36573	5.63305		4.71567	4.78798	4.88692	5.00889		4.69267	4.76498	4.86392	4.98589		gfn2-171-171-wb97xd	5.69334e-05	5.96052e-05			0.000214666	0.000223156
gfn2-283-283-wb97xd	-1037.97	239.254	237.214	5.12791	4.44291	3.72591		-1035.36	-1036.39	-1036.69	-1036.91								5.68203	5.05977	5.27889	5.71026		4.57426	4.37477	4.55708	4.8431		4.54226	4.34277	4.52508	4.8111		gfn2-283-283-wb97xd	7.52979e-05	8.00369e-05			0.000283909	0.00029965
gfn2-176-176-wb97xd	-1037.97	239.748	237.728	5.16839	4.97739	4.77439		-1035.36	-1036.38	-1036.69	-1036.91								5.95151	5.32509	5.42439	5.69269		5.33775	5.13409	5.19658	5.31953		5.32575	5.12209	5.18458	5.30753		gfn2-176-176-wb97xd	3.37185e-05	3.46521e-05			0.000127135	0.000129734
gfn2-20-20-wb97xd	-1037.97	241.305	239.343	5.31081	6.67681	8.08881		-1035.36	-1036.39	-1036.69	-1036.91								4.54112	4.60665	5.05836	5.68116		5.48436	5.97265	6.38755	6.865		5.53036	6.01865	6.43355	6.911		gfn2-20-20-wb97xd	2.48917e-06	2.31974e-06			9.38534e-06	8.68485e-06
gfn2-35-35-wb97xd	-1037.97	241.774	239.832	5.37734	7.21234	9.11334		-1035.36	-1036.39	-1036.69	-1036.91								4.13176	4.17111	4.75275	5.55805		5.544	6.00611	6.55094	7.2109		5.61	6.07211	6.61694	7.2769		gfn2-35-35-wb97xd	1.38912e-06	1.25163e-06			5.23765e-06	4.68599e-06
gfn2-162-162-wb97xd	-1037.97	242.369	240.449	5.39312	7.82312	10.3411		-1035.36	-1036.39	-1036.69	-1036.91								3.97265	4.10364	4.67642	5.45273		5.97989	6.53364	7.06961	7.70058		6.06789	6.62164	7.15761	7.78858		gfn2-162-162-wb97xd	6.08309e-07	5.28141e-07			2.29361e-06	1.97731e-06
gfn2-280-280-wb97xd	-1037.97	239.322	237.273	5.41762	4.80062	4.14262		-1035.36	-1036.38	-1036.69	-1036.91								6.15724	5.5601	5.50826	5.5645		5.11747	4.9431	4.85445	4.76534		5.07647	4.9021	4.81345	4.72434		gfn2-280-280-wb97xd	8.58483e-05	9.26468e-05			0.000323689	0.00034686
gfn2-2-2-wb97xd	-1037.97	241.38	239.424	5.49412	6.93512	8.42812		-1035.36	-1036.39	-1036.69	-1036.91								4.00395	4.19175	4.94122	5.94868		5.02219	5.63275	6.34541	7.20752		5.07419	5.68475	6.39741	7.25952		gfn2-2-2-wb97xd	1.39704e-06	1.28884e-06			5.26751e-06	4.82529e-06
gfn2-144-144-wb97xd	-1037.97	241.084	239.118	5.52528	6.67028	7.85728		-1035.36	-1036.39	-1036.69	-1036.91								4.36478	4.50633	5.03867	5.75773		5.08702	5.65133	6.14686	6.72058		5.12902	5.69333	6.18886	6.76258		gfn2-144-144-wb97xd	3.17557e-06	2.97945e-06			1.19734e-05	1.11548e-05
gfn2-16-16-wb97xd	-1037.97	241.132	239.176	5.57724	6.77024	8.01524		-1035.36	-1036.39	-1036.69	-1036.91								3.57713	4.34566	5.00219	5.77564		4.34736	5.53866	6.15838	6.78649		4.39936	5.59066	6.21038	6.83849		gfn2-16-16-wb97xd	2.84154e-06	2.62147e-06			1.0714e-05	9.8145e-06
gfn2-36-36-wb97xd	-1037.97	241.549	239.603	6.11604	7.72604	9.39804		-1035.36	-1036.39	-1036.69	-1036.91								5.11319	5.01325	5.57285	6.37364		6.30043	6.62325	7.14604	7.80149		6.36243	6.68525	7.20804	7.86349		gfn2-36-36-wb97xd	5.13127e-07	4.6547e-07			1.93473e-06	1.74267e-06
gfn2-46-46-wb97xd	-1037.97	242.577	240.674	6.20426	8.84226	11.5853		-1035.36	-1036.39	-1036.69	-1036.91								4.80951	5.10554	5.83649	6.7987		7.02474	7.74354	8.43768	9.25454		7.12974	7.84854	8.54268	9.35954		gfn2-46-46-wb97xd	4.42678e-08	3.73477e-08			1.66911e-07	1.39826e-07
gfn2-18-18-wb97xd	-1037.97	241.393	239.438	6.22665	7.68065	9.18765		-1035.36	-1036.39	-1036.69	-1036.91								4.49861	4.92371	5.54217	6.3268		5.52984	6.37771	6.95936	7.59864		5.58284	6.43071	7.01236	7.65164		gfn2-18-18-wb97xd	7.22396e-07	6.65325e-07			2.72378e-06	2.49091e-06
gfn2-106-106-wb97xd	-1037.97	242.601	240.69	6.23456	8.89656	11.6556		-1035.36	-1036.38	-1036.69	-1036.91								5.65482	5.58655	6.08109	6.78708		7.89405	8.24855	8.70627	9.26692		7.99105	8.34555	8.80327	9.36392		gfn2-106-106-wb97xd	4.33529e-08	3.70726e-08			1.63461e-07	1.38796e-07
gfn2-270-270-wb97xd	-1037.97	241.295	239.337	6.24484	7.60084	9.00684		-1035.36	-1036.39	-1036.69	-1036.91								4.49142	4.75415	5.43567	6.33641		5.42466	6.11015	6.75486	7.51025		5.47466	6.16015	6.80486	7.56025		gfn2-270-270-wb97xd	8.38507e-07	7.76179e-07			3.16157e-06	2.90593e-06
gfn2-305-305-wb97xd	-1037.96	241.018	239.045	6.55665	7.63565	8.74965		-1035.36	-1036.38	-1036.69	-1036.91								6.45709	6.15566	6.24044	6.42905		7.11332	7.23466	7.28263	7.32589		7.14832	7.26966	7.31763	7.36089		gfn2-305-305-wb97xd	1.14426e-06	1.08634e-06			4.3144e-06	4.06713e-06
gfn2-38-38-wb97xd	-1037.96	240.995	239.036	6.56807	7.62407	8.72907		-1035.36	-1036.38	-1036.69	-1036.91								4.90556	5.75296	6.18183	6.62946		5.5388	6.80896	7.20102	7.50331		5.5878	6.85796	7.25002	7.55231		gfn2-38-38-wb97xd	8.48387e-07	7.8665e-07			3.19882e-06	2.94514e-06
gfn2-306-306-wb97xd	-1037.96	241.048	239.071	6.58982	7.69882	8.83882		-1035.36	-1036.38	-1036.69	-1036.91								6.2659	6.3169	6.40799	6.54035		6.95213	7.4259	7.48018	7.46719		6.98313	7.4569	7.51118	7.49819		gfn2-306-306-wb97xd	9.01659e-07	8.61811e-07			3.39968e-06	3.22653e-06
gfn2-308-308-wb97xd	-1037.96	241.493	239.528	6.68137	8.23537	9.83237		-1035.36	-1036.38	-1036.69	-1036.91								7.04599	6.58495	6.61218	6.75146		8.17722	8.13895	8.12937	8.1233		8.22022	8.18195	8.17237	8.1663		gfn2-308-308-wb97xd	2.98226e-07	2.79337e-07			1.12446e-06	1.04581e-06
gfn2-307-307-wb97xd	-1037.96	241.533	239.569	6.69687	8.29087	9.92887		-1035.36	-1036.38	-1036.69	-1036.91								7.18884	6.37748	6.45101	6.7181		8.36008	7.97148	8.0082	8.12995		8.40408	8.01548	8.0522	8.17395		gfn2-307-307-wb97xd	2.94902e-07	2.75757e-07			1.11192e-06	1.03241e-06
gfn2-94-94-wb97xd	-1037.96	240.983	239.017	6.73203	7.77603	8.86203		-1035.36	-1036.38	-1036.69	-1036.91								5.43645	5.80289	6.32664	6.99256		6.05769	6.84689	7.33383	7.8544		6.09969	6.88889	7.37583	7.8964		gfn2-94-94-wb97xd	4.69325e-07	4.4034e-07			1.76958e-06	1.64859e-06
gfn2-69-69-wb97xd	-1037.96	242.762	240.86	6.84214	9.66514	12.5941		-1035.36	-1036.38	-1036.69	-1036.91								5.45925	5.74259	6.37776	7.21133		7.85948	8.56559	9.16395	9.85217		7.96548	8.67159	9.26995	9.95817		gfn2-69-69-wb97xd	1.6159e-08	1.361e-08			6.09272e-08	5.09545e-08
gfn2-304-304-wb97xd	-1037.96	240.935	238.953	6.88742	7.88342	8.90542		-1035.36	-1036.38	-1036.69	-1036.91								7.47584	6.59227	6.63394	6.87076		8.04907	7.58827	7.59312	7.6846		8.07507	7.61427	7.61912	7.7106		gfn2-304-304-wb97xd	6.24922e-07	6.02362e-07			2.35626e-06	2.25518e-06
gfn2-65-65-wb97xd	-1037.96	241.822	239.877	6.92809	8.81109	10.7571		-1035.36	-1036.38	-1036.69	-1036.91								5.76672	6.01925	6.5501	7.24671		7.22696	7.90225	8.39629	8.94755		7.28996	7.96525	8.45929	9.01055		gfn2-65-65-wb97xd	7.42862e-08	6.72733e-08			2.80094e-07	2.51864e-07
gfn2-147-147-wb97xd	-1037.96	241.506	239.557	6.99014	8.55714	10.1831		-1035.36	-1036.38	-1036.69	-1036.91								5.98221	6.52734	7.0355	7.6472		7.12644	8.09434	8.56569	9.03205		7.18544	8.15334	8.62469	9.09105		gfn2-147-147-wb97xd	6.44213e-08	5.87345e-08			2.42899e-07	2.19896e-07
gfn2-200-200-wb97xd	-1037.96	241.789	239.843	7.02624	8.87624	10.7882		-1035.36	-1036.38	-1036.68	-1036.91								6.52117	6.6421	7.08338	7.68172		7.94841	8.4921	8.89657	9.34956		8.01041	8.5541	8.95857	9.41156		gfn2-200-200-wb97xd	3.77138e-08	3.42111e-08			1.42199e-07	1.28083e-07
gfn2-64-64-wb97xd	-1037.96	242.116	240.187	7.17415	9.35115	11.6072		-1035.36	-1036.38	-1036.69	-1036.91								6.16498	6.03868	6.72964	7.71491		7.91921	8.21568	8.86983	9.70976		7.99821	8.29468	8.94883	9.78876		gfn2-64-64-wb97xd	2.05453e-08	1.81105e-08			7.74655e-08	6.78037e-08
gfn2-48-48-wb97xd	-1037.96	241.813	239.881	7.22747	9.10147	11.0515		-1035.36	-1036.38	-1036.69	-1036.91								5.08424	5.7499	6.53002	7.49142		6.53548	7.6239	8.36721	9.18326		6.61148	7.6999	8.44321	9.25926		gfn2-48-48-wb97xd	4.99217e-08	4.42287e-08			1.88229e-07	1.65588e-07
gfn2-149-149-wb97xd	-1037.96	241.865	239.923	7.30628	9.23228	11.2243		-1035.36	-1036.38	-1036.68	-1036.91								6.9228	6.96058	7.31812	7.81725		8.42603	8.88658	9.20731	9.56109		8.49203	8.95258	9.27331	9.62709		gfn2-149-149-wb97xd	2.63989e-08	2.37861e-08			9.95366e-08	8.90529e-08
gfn2-78-78-wb97xd	-1037.96	240.428	238.444	7.46685	7.95585	8.46885		-1035.36	-1036.38	-1036.69	-1036.91								5.4251	6.26439	6.7181	7.20121		5.49134	6.75339	7.17029	7.50805		5.51534	6.77739	7.19429	7.53205		gfn2-78-78-wb97xd	8.41628e-07	8.13985e-07			3.17334e-06	3.04748e-06
gfn2-118-118-wb97xd	-1037.96	240.435	238.439	7.57184	8.06784	8.57584		-1035.36	-1036.38	-1036.69	-1036.91								6.4658	6.6359	7.05614	7.61665		6.53904	7.1319	7.51533	7.93049		6.55104	7.1439	7.52733	7.94249		gfn2-118-118-wb97xd	4.12807e-07	4.07409e-07			1.55648e-06	1.5253e-06
gfn2-100-100-wb97xd	-1037.96	240.543	238.555	7.59267	8.19667	8.82067		-1035.36	-1036.38	-1036.69	-1036.91								5.9608	6.56806	7.03109	7.56963		6.14203	7.17206	7.59828	7.99148		6.16203	7.19206	7.61828	8.01148		gfn2-100-100-wb97xd	3.72464e-07	3.62669e-07			1.40437e-06	1.3578e-06
gfn2-113-113-wb97xd	-1037.96	241.151	239.188	7.59999	8.81199	10.069		-1035.36	-1036.38	-1036.69	-1036.91								6.0438	6.31169	6.87128	7.60436		6.83304	7.52369	8.04647	8.6342		6.87804	7.56869	8.09147	8.6792		gfn2-113-113-wb97xd	1.26006e-07	1.17627e-07			4.75103e-07	4.40384e-07
gfn2-123-123-wb97xd	-1037.96	240.236	238.235	7.67016	7.96716	8.27116		-1035.36	-1036.38	-1036.68	-1036.91								6.58159	6.76725	7.19789	7.76977		6.45582	7.06425	7.45808	7.88461		6.46282	7.07125	7.46508	7.89161		gfn2-123-123-wb97xd	4.46013e-07	4.43909e-07			1.68168e-06	1.66195e-06
gfn2-111-111-wb97xd	-1037.96	240.005	237.998	7.69199	7.75799	7.82499		-1035.36	-1036.38	-1036.68	-1036.91								6.13126	6.72167	7.17523	7.70393		5.77449	6.78767	7.20442	7.58777		5.77549	6.78867	7.20542	7.58877		gfn2-111-111-wb97xd	7.35763e-07	7.39738e-07			2.77418e-06	2.7695e-06
gfn2-101-101-wb97xd	-1037.96	241.46	239.504	7.7724	9.2934	10.8664		-1035.36	-1036.38	-1036.68	-1036.91								6.35039	6.65002	7.15701	7.81231		7.44863	8.17102	8.6412	9.15115		7.50063	8.22302	8.6932	9.20315		gfn2-101-101-wb97xd	5.2699e-08	4.86175e-08			1.987e-07	1.82019e-07
gfn2-137-137-wb97xd	-1037.96	241.57	239.622	7.77496	9.40596	11.097		-1035.36	-1036.38	-1036.68	-1036.91								6.06806	7.02234	7.63213	8.3075		7.27629	8.65334	9.22632	9.75634		7.33629	8.71334	9.28632	9.81634		gfn2-137-137-wb97xd	1.89931e-08	1.72873e-08			7.1613e-08	6.47219e-08
gfn2-159-159-wb97xd	-1037.96	242.038	240.099	7.80718	9.90618	12.0742		-1035.36	-1036.38	-1036.68	-1036.91								6.60909	7.13483	7.69986	8.39291		8.28533	9.23383	9.76205	10.3097		8.35433	9.30283	9.83105	10.3787		gfn2-159-159-wb97xd	7.46982e-09	6.69655e-09			2.81648e-08	2.50712e-08
gfn2-150-150-wb97xd	-1037.96	240.625	238.642	7.84086	8.52686	9.23786		-1035.36	-1036.38	-1036.68	-1036.91								6.59292	7.09788	7.66714	8.36978		6.85616	7.78388	8.31633	8.87362		6.88116	7.80888	8.34133	8.89862		gfn2-150-150-wb97xd	8.41498e-08	8.12488e-08			3.17285e-07	3.04187e-07
gfn2-199-199-wb97xd	-1037.96	241.409	239.451	7.8474	9.3174	10.8374		-1035.36	-1036.38	-1036.68	-1036.91								7.11494	7.18351	7.70627	8.42566		8.16218	8.65351	9.13946	9.7135		8.21218	8.70351	9.18946	9.7635		gfn2-199-199-wb97xd	2.04158e-08	1.88983e-08			7.69775e-08	7.07533e-08
gfn2-155-155-wb97xd	-1037.96	240.514	238.523	7.9146	8.4896	9.0816		-1035.36	-1036.38	-1036.68	-1036.91								6.74241	7.11958	7.39617	7.72215		6.89464	7.69458	7.93436	8.11499		6.91164	7.71158	7.95136	8.13199		gfn2-155-155-wb97xd	3.02435e-07	2.95974e-07			1.14032e-06	1.1081e-06
gfn2-104-104-wb97xd	-1037.96	240.156	238.147	7.92145	8.13845	8.35445		-1035.36	-1036.38	-1036.68	-1036.91								6.94547	6.95226	7.38458	7.9917		6.73971	7.16926	7.56477	8.02654		6.73871	7.16826	7.56377	8.02554		gfn2-104-104-wb97xd	3.5108e-07	3.54169e-07			1.32374e-06	1.32597e-06
gfn2-107-107-wb97xd	-1037.96	240.304	238.306	7.9807	8.3457	8.7207		-1035.36	-1036.38	-1036.68	-1036.91								6.40247	6.8641	7.26943	7.7559		6.3447	7.2291	7.59762	7.93874		6.3547	7.2391	7.60762	7.94874		gfn2-107-107-wb97xd	4.07105e-07	4.0314e-07			1.53498e-06	1.50932e-06
gfn2-117-117-wb97xd	-1037.96	240.312	238.316	8.01936	8.39236	8.77736
gfn2-112-112-wb97xd	-1037.96	240.536	238.547	8.02771	8.62471	9.24071
gfn2-121-121-wb97xd	-1037.96	239.89	237.877	8.06939	8.02039	7.96639
gfn2-126-126-wb97xd	-1037.96	241.125	239.153	8.08587	9.27187	10.4939
gfn2-51-51-wb97xd	-1037.96	242.512	240.598	8.10561	10.6786	13.3456
gfn2-133-133-wb97xd	-1037.96	241.575	239.621	8.10787	9.74387	11.4339
gfn2-151-151-wb97xd	-1037.96	241.89	239.946	8.13079	10.0818	12.0968
gfn2-190-190-wb97xd	-1037.96	240.59	238.601	8.28264	8.93364	9.60364
gfn2-58-58-wb97xd	-1037.96	241.472	239.52	8.30223	9.83523	11.4242
gfn2-215-215-wb97xd	-1037.96	241.174	239.199	8.30519	9.54019	10.8082
gfn2-182-182-wb97xd	-1037.96	239.308	237.279	8.33678	7.70578	7.05378
gfn2-109-109-wb97xd	-1037.96	240.154	238.146	8.34	8.555	8.77
gfn2-183-183-wb97xd	-1037.96	240.207	238.207	8.40921	8.67721	8.95321
gfn2-120-120-wb97xd	-1037.96	238.875	236.824	8.43885	7.37485	6.26785
gfn2-214-214-wb97xd	-1037.96	240.323	238.321	8.44363	8.82763	9.21763
gfn2-174-174-wb97xd	-1037.96	240.953	238.98	8.6039	9.6179	10.6669
gfn2-206-206-wb97xd	-1037.96	241.1	239.128	8.62103	9.78203	10.979
gfn2-187-187-wb97xd	-1037.96	240.622	238.633	8.63718	9.32018	10.0222
gfn2-276-276-wb97xd	-1037.96	240.604	238.614	8.64643	9.31143	9.99443
gfn2-186-186-wb97xd	-1037.96	240.758	238.77	8.72768	9.54668	10.3857
gfn2-301-301-wb97xd	-1037.96	239.468	237.44	8.76126	8.29026	7.79926
gfn2-298-298-wb97xd	-1037.96	240.518	238.517	8.77187	9.35087	9.93687
gfn2-180-180-wb97xd	-1037.96	241.22	239.253	8.90364	10.1846	11.5066
gfn2-303-303-wb97xd	-1037.96	239.607	237.579	8.91062	8.57862	8.22662
gfn2-275-275-wb97xd	-1037.96	239.534	237.513	8.9147	8.5097	8.0917
gfn2-272-272-wb97xd	-1037.96	240.734	238.744	8.9413	9.7363	10.5493
gfn2-296-296-wb97xd	-1037.96	240.153	238.14	9.01685	9.23085	9.43985
gfn2-300-300-wb97xd	-1037.96	239.791	237.769	9.05316	8.90516	8.74316
gfn2-297-297-wb97xd	-1037.96	240.336	238.331	9.16751	9.56451	9.96451
gfn2-299-299-wb97xd	-1037.96	241.378	239.408	9.85175	11.2907	12.7677
gfn2-282-282-wb97xd	-1037.96	241.399	239.42	10.0598	11.5198	13.0088
gfn2-292-292-wb97xd	-1037.96	240.079	238.06	10.8665	11.0065	11.1355
gfn2-290-290-wb97xd	-1037.96	241.254	239.268	10.8958	12.2108	13.5478
gfn2-288-288-wb97xd	-1037.96	240.562	238.56	10.9088	11.5318	12.1608
gfn2-291-291-wb97xd	-1037.96	240.302	238.281	11.0505	11.4135	11.7635
[truncated: 17 more columns]

## Sheet: Analog 33
Fentanyl Derivatives 25-34																				1H= 4.359 744 722 2071(85) x 10-18 J						E234 = (1/1320)(243ED-2048ET+3125EQ)
																				Hartree	4.36e-18			Hartree to kcal/mol		E34 = -(1/369)*(256ET-625EQ)
Fentanyl Derivative #33																				Nav	6.02e+23	628		627.51		E23 = -(1/175)*(81ED-256ET)												RT	0.593019	0.616887
/home/audreyryu/opioids/fentanyl/fentanyl_33/QM/wb97xd-ultrafine/								/home/audreyryu/opioids/fentanyl/fentanyl_33/QM/wb97xd-ultrafine/dlpno																	DLPNO-CCSD(T)/CBS//wb97xd/6-31++G**													Sum	4.68184	4.61273
	wB97X-D							DLPNO-CCSD(T)//wB97X-D					DLPNO-CCSD(T)/haug-cc-pVnZ//wB97X-D						DLPNO-CCSD(T)/cc-pVNZ//wB97X-D ∆Eel					∆G (298.15 K)					∆G (310.15 K)					Boltzmann Populations					e-(∆G/RT)			Stabilization G			DLPNO-CCSD(T)/haug-cc-pVnZ//wB97X-D ∆Eel
Structure	Electronic Energy	G (298.15)	G (310.15)	∆Eel (kcal/mol)	∆G 298.15 (kcal/mol)	∆G (310.15)		haug-cc-pVDZ	haug-cc-pVTZ	haug-cc-pVQZ	DTQ		haug-cc-pVDZ	haug-cc-pVTZ	haug-cc-pVQZ	haug-cc-pV5Z	HA DTQ		D	T	Q	DTQ		D	T	Q	DTQ		D	T	Q	DTQ		Structure	298 K	310 K			298 K	310 K		298 K	310 K		D	T	Q	DTQ
136	-1436.16	239.329	237.203	0	0.0359792	0		-1433.05	-1434.15	-1434.47	-1434.71		-1433.25	-1434.22	-1434.5		-1434.7		0	0	0	0		0	0	0.0162347	0.0717036		0	0	0.0182347	0.0737036		136	0.189266	0.191454	2		0.886111	0.883128		-0.915438	-0.943109		0	0	0.0311955	0.118324
25	-1436.16	239.255	237.127	0.0380208	0	0		-1433.05	-1434.14	-1434.47	-1434.71		-1433.25	-1434.22	-1434.5		-1434.7		0.182848	0.108358	0.0577653	0.00229645		0.108848	0.034358	0	0		0.106848	0.032358	0	0		25	0.213591	0.216791	1		1	1					0.0944887	0.0398745	0	0
26	-1436.16	239.888	237.776	0.13964	0.734619	0.750619		-1433.05	-1434.14	-1434.47	-1434.71								0.857593	0.276421	0.253782	0.329814		1.41659	0.835421	0.829017	0.960518		1.43059	0.849421	0.845017	0.976518		26	0.0422817	0.0417728	6		0.197956	0.192687
206	-1436.16	240.796	238.734	0.159463	1.66244	1.72844		-1433.05	-1434.14	-1434.47	-1434.71								1.53458	0.671131	0.451546	0.310233		3.00158	2.13813	1.93478	1.84894		3.06558	2.20213	2.00078	1.91494		206	0.009452	0.00858317	15		0.0442528	0.0395918
90	-1436.16	240.127	238.029	0.207687	1.04167	1.07167		-1433.05	-1434.14	-1434.47	-1434.71								0.308753	0.411452	0.388763	0.338832		1.10675	1.20945	1.203	1.20854		1.13475	1.23745	1.233	1.23854		90	0.0278303	0.0268538	7		0.130297	0.12387
96	-1436.16	240.697	238.618	0.228903	1.63288	1.68188		-1433.05	-1434.14	-1434.47	-1434.71								0.246397	0.346614	0.341941	0.317101		1.6144	1.71461	1.72618	1.7568		1.6614	1.76161	1.77518	1.8058		96	0.0110407	0.0103174	13		0.0516908	0.0475914
24	-1436.16	240.118	238.02	0.291842	1.11682	1.14682		-1433.05	-1434.14	-1434.47	-1434.71								1.2193	0.541142	0.445564	0.439712		2.0083	1.33014	1.2508	1.30042		2.0363	1.35814	1.2808	1.33042		24	0.0238358	0.0229995	8		0.111596	0.106091
88	-1436.16	241.336	239.272	0.319415	2.36239	2.42639		-1433.05	-1434.14	-1434.47	-1434.71								1.07238	0.613008	0.590414	0.644085		3.07938	2.62001	2.61365	2.72279		3.14138	2.68201	2.67765	2.78679		88	0.00216552	0.00197311			0.0101386	0.00910142
85	-1436.16	241.137	239.07	0.340863	2.18484	2.24584		-1433.05	-1434.14	-1434.47	-1434.71								1.04049	0.574155	0.595652	0.710895		2.84849	2.38216	2.41989	2.5906		2.90749	2.44116	2.48089	2.6516		85	0.00270627	0.00247831			0.0126703	0.0114318
82	-1436.16	241.44	239.395	0.362763	2.50974	2.59274		-1433.05	-1434.14	-1434.47	-1434.71								0.177569	0.633025	0.80525	0.956908		2.28857	2.74402	2.93248	3.13961		2.36957	2.82502	3.01548	3.22261		82	0.00107227	0.000946189			0.0050202	0.00436452
75	-1436.16	241.715	239.677	0.443511	2.86549	2.95549		-1433.05	-1434.14	-1434.47	-1434.71								0.970375	0.855863	0.989743	1.19389		3.35637	3.24186	3.39198	3.6516		3.44437	3.32986	3.48198	3.7416		75	0.000452224	0.000394367			0.00211724	0.00181911
103	-1436.16	240.982	238.909	0.476437	2.16542	2.22042		-1433.05	-1434.14	-1434.47	-1434.71								1.29107	0.803025	0.70126	0.65195		2.94407	2.45602	2.37049	2.37665		2.99707	2.50902	2.42549	2.43165		103	0.00388198	0.00359114			0.0181748	0.016565
164	-1436.16	239.645	237.529	0.586872	0.938851	0.950851		-1433.05	-1434.14	-1434.47	-1434.71		-1433.24	-1434.22	-1434.5		-1434.7		0.684548	0.58411	0.50941	0.425754		1.00055	0.90011	0.841645	0.813457		1.01055	0.91011	0.853645	0.825457		164	0.0541816	0.0538917	5		0.25367	0.248588					0.658215	0.579277	0.564761	0.603915
53	-1436.16	239.185	237.055	0.591089	0.483068	0.481068		-1433.05	-1434.14	-1434.47	-1434.71		-1433.24	-1434.22	-1434.5		-1434.7		0.556168	0.565321	0.504448	0.419523		0.412168	0.421321	0.376683	0.347226		0.408168	0.417321	0.374683	0.345226		53	0.118931	0.12112	4		0.556814	0.558695					0.579267	0.582645	0.555982	0.563373
284	-1436.16	241.368	239.323	0.5955	2.67048	2.75348		-1433.05	-1434.14	-1434.47	-1434.71								2.0348	1.47544	1.33154	1.23774		4.0738	3.51444	3.38677	3.34844		4.1548	3.59544	3.46977	3.43144		284	0.000753997	0.00066534			0.0035301	0.00306903
50	-1436.16	239.015	236.887	0.616792	0.338771	0.338771		-1433.05	-1434.14	-1434.47	-1434.71		-1433.24	-1434.22	-1434.5		-1434.7		0.762208	0.630532	0.545336	0.453078		0.448208	0.316532	0.247571	0.210781		0.446208	0.314532	0.247571	0.210781		50	0.149699	0.151942	3		0.700867	0.700867					0.705861	0.531137	0.47975	0.48612
266	-1436.16	242.511	240.499	0.665857	3.88384	3.99984		-1433.05	-1434.14	-1434.47	-1434.71								2.75933	1.66097	1.45296	1.37071		5.94133	4.84297	4.65119	4.62442		6.05533	4.95697	4.76719	4.74042		266	8.76827e-05	7.31847e-05			0.000410516	0.000337581
36	-1436.16	241.461	239.416	0.670061	2.83804	2.92104		-1433.05	-1434.14	-1434.47	-1434.71								1.13836	0.959234	1.07162	1.25828		3.27036	3.09123	3.21985	3.46198		3.35136	3.17223	3.30285	3.54498		36	0.000622615	0.000549406			0.00291499	0.00253426
162	-1436.16	240.04	237.938	0.697521	1.4445	1.4705		-1433.05	-1434.14	-1434.47	-1434.71								1.4848	0.811148	0.747605	0.784731		2.1958	1.52215	1.47484	1.56743		2.2198	1.54615	1.50084	1.59343		162	0.0151943	0.0147604	9		0.0711373	0.0680858
6	-1436.16	241.722	239.691	0.722094	3.15107	3.24807		-1433.05	-1434.14	-1434.47	-1434.71								0.418492	0.574133	0.634798	0.689101		2.81149	2.96713	3.04403	3.1538		2.90649	3.06213	3.14103	3.2508		6	0.00104691	0.000902258			0.00490147	0.00416188
263	-1436.16	241.085	239.023	0.723293	2.51527	2.58127		-1433.05	-1434.14	-1434.47	-1434.71								2.22625	1.27352	1.12524	1.09787		3.98225	3.02952	2.89748	2.92558		4.04625	3.09352	2.96348	2.99158		263	0.00153833	0.00139693			0.00720224	0.00644366
48	-1436.16	240.273	238.181	0.725062	1.70504	1.74104		-1433.05	-1434.14	-1434.47	-1434.71								1.49682	0.801993	0.715012	0.723982		2.44082	1.74599	1.67525	1.73969		2.47482	1.77999	1.71125	1.77569		48	0.011364	0.0108549	12		0.0532047	0.0500709
14	-1436.16	242.593	240.581	0.808621	4.1086	4.2246		-1433.05	-1434.14	-1434.47	-1434.71								1.21393	0.827165	0.806459	0.849343		4.47793	4.09117	4.08669	4.18505		4.59193	4.20517	4.20269	4.30105		14	0.000183944	0.000153529			0.000861196	0.00070819
339	-1436.16	240.962	238.898	0.838666	2.50765	2.57165		-1433.05	-1434.14	-1434.47	-1434.71								1.88701	1.39631	1.24613	1.1311		3.52001	3.02931	2.89537	2.83581		3.58201	3.09131	2.95937	2.89981		339	0.00178976	0.00163073			0.00837937	0.00752214
148	-1436.16	240.189	238.091	0.845011	1.74099	1.77099		-1433.05	-1434.14	-1434.47	-1434.71								1.78131	1.04372	0.882378	0.797543		2.64131	1.90372	1.75861	1.72925		2.66931	1.93172	1.78861	1.75925		148	0.0115659	0.0111601	11		0.0541496	0.0514784
353	-1436.16	241.083	239.016	0.87894	2.66892	2.72992		-1433.05	-1434.14	-1434.47	-1434.71								1.70308	1.29957	1.20164	1.14201		3.45708	3.05357	2.97187	2.96771		3.51608	3.11257	3.03287	3.02871		353	0.00143283	0.00131214			0.00670828	0.00605254
259	-1436.16	241.482	239.429	0.881532	3.07051	3.14551		-1433.05	-1434.14	-1434.47	-1434.71								2.54029	1.51848	1.31375	1.2219		4.69329	3.67148	3.48298	3.44661		4.76629	3.74448	3.55798	3.52161		259	0.000638965	0.000571491			0.00299153	0.00263613
10	-1436.16	240.34	238.252	0.905603	1.95258	1.99258		-1433.05	-1434.14	-1434.47	-1434.71								0.726995	0.956774	0.962769	0.928668		1.738	1.96777	1.99	2.01137		1.776	2.00577	2.03	2.05137		10	0.00718729	0.00681914	17		0.0336498	0.0314549
338	-1436.16	241.465	239.406	0.930835	3.10281	3.17181		-1433.05	-1434.14	-1434.47	-1434.71								2.57124	1.55028	1.38293	1.34204		4.70724	3.68628	3.53516	3.54974		4.77424	3.75328	3.60416	3.61874		338	0.000536966	0.000485147			0.00251399	0.00223785
109	-1436.16	241.478	239.465	0.946077	3.13106	3.24606		-1433.05	-1434.14	-1434.47	-1434.71								0.93388	0.892765	0.902122	0.922485		3.08288	3.04176	3.06736	3.14319		3.19588	3.15476	3.18236	3.25819		109	0.00106582	0.000891094			0.00499001	0.00411038
12	-1436.16	240.628	238.551	0.976329	2.31131	2.36231		-1433.05	-1434.14	-1434.47	-1434.71								0.86989	1.00748	0.976788	0.909485		2.16889	2.30648	2.29202	2.28019		2.21789	2.35548	2.34302	2.33119		12	0.00456771	0.0042541			0.0213853	0.019623
349	-1436.16	241.893	239.856	0.981324	3.5813	3.6723		-1433.05	-1434.14	-1434.47	-1434.71								2.61123	1.5984	1.39437	1.30184		5.17523	4.1624	3.97461	3.93754		5.26423	4.2514	4.06561	4.02854		349	0.000279219	0.000243086			0.00130726	0.00112129
7	-1436.16	241.656	239.604	0.993674	3.35665	3.43265		-1433.05	-1434.14	-1434.47	-1434.71								1.54672	1.20488	1.17685	1.20146		3.87372	3.53188	3.52009	3.60016		3.94772	3.60588	3.59609	3.67616		7	0.000493198	0.000440374			0.00230908	0.00203133
433	-1436.16	240.649	238.573	1.00697	2.36295	2.41495		-1433.05	-1434.14	-1434.47	-1434.71								2.0208	1.52388	1.33467	1.16742		3.3408	2.84388	2.67091	2.55913		3.3908	2.89388	2.72291	2.61113		433	0.00285377	0.00265335			0.0133609	0.0122392
393	-1436.16	241.053	238.998	1.01439	2.77437	2.84737		-1433.05	-1434.14	-1434.47	-1434.71								2.62591	1.68971	1.47879	1.3627		4.34991	3.41371	3.21902	3.15841		4.42091	3.48471	3.29202	3.23141		393	0.00103882	0.000932257			0.00486357	0.00430025
269	-1436.16	242.205	240.183	1.04811	3.96009	4.06609		-1433.05	-1434.14	-1434.47	-1434.71								3.31722	1.86685	1.61137	1.52903		6.19322	4.74285	4.50361	4.47674		6.29722	4.84685	4.60961	4.58274		269	0.000112478	9.54769e-05			0.000526605	0.000440409
332	-1436.16	241.857	239.814	1.09802	3.662	3.747		-1433.05	-1434.14	-1434.47	-1434.71								2.84469	1.77076	1.56981	1.49272		5.37269	4.29876	4.11404	4.09242		5.45569	4.38176	4.19904	4.17742		332	0.00021504	0.000189116			0.00100678	0.00087234
13	-1436.16	240.271	238.174	1.11842	2.0964	2.1274		-1433.05	-1434.14	-1434.47	-1434.71								1.71603	1.25333	1.21912	1.25753		2.65803	2.19533	2.17736	2.27123		2.68703	2.22433	2.20836	2.30223		13	0.00463723	0.00446698			0.0217108	0.020605
45	-1436.16	240.419	238.324	1.17195	2.29793	2.33093		-1433.05	-1434.14	-1434.47	-1434.71								0.390656	0.911056	0.967491	0.94886		1.48066	2.00106	2.07373	2.11056		1.51166	2.03206	2.10673	2.14356		45	0.00608026	0.00583732	18		0.0284668	0.026926
275	-1436.16	242.114	240.09	1.20868	4.02966	4.13366		-1433.05	-1434.14	-1434.47	-1434.71								3.68036	2.15526	1.87224	1.76599		6.46536	4.94026	4.67348	4.6227		6.56736	5.04226	4.77748	4.7267		275	8.79373e-05	7.48976e-05			0.000411709	0.000345483
5	-1436.16	240.903	238.839	1.24089	2.85087	2.91487		-1433.05	-1434.14	-1434.47	-1434.71								1.06659	1.35434	1.362	1.31951		2.64059	2.92834	2.95223	2.96521		2.70259	2.99034	3.01623	3.02921		5	0.00143889	0.00131104			0.00673664	0.00604747
419	-1436.16	240.757	238.68	1.29221	2.75619	2.80719		-1433.05	-1434.14	-1434.47	-1434.71								3.10833	1.98399	1.74047	1.61445		4.53633	3.41199	3.1847	3.11415		4.58533	3.46099	3.2357	3.16515		419	0.00111931	0.00104246			0.00524042	0.00480857
178	-1436.16	241.292	239.23	1.29491	3.29389	3.35989		-1433.05	-1434.14	-1434.47	-1434.71								1.94102	1.45354	1.40406	1.42616		3.90402	3.41654	3.3833	3.46086		3.96802	3.48054	3.4493	3.52686		178	0.000623791	0.000566452			0.00292049	0.00261289
66	-1436.16	239.862	237.753	1.34595	1.91493	1.93393		-1433.05	-1434.14	-1434.47	-1434.71								1.93175	1.31215	1.27257	1.33252		2.46475	1.84515	1.82181	1.93722		2.48175	1.86215	1.84081	1.95622		66	0.00814459	0.00800595	16		0.0381317	0.0369293
2	-1436.16	240.795	238.725	1.36749	2.86947	2.92747		-1433.05	-1434.14	-1434.47	-1434.71								1.78405	1.48084	1.48983	1.55795		3.25005	2.94684	2.97207	3.09565		3.30605	3.00284	3.03007	3.15365		2	0.00115477	0.00106287			0.00540647	0.00490272
432	-1436.16	241.163	239.108	1.42517	3.29515	3.36815		-1433.05	-1434.14	-1434.47	-1434.71								2.82943	2.28919	2.13044	2.01281		4.66343	4.12319	3.98068	3.91852		4.73443	4.19419	4.05368	3.99152		432	0.000288321	0.000258746			0.00134988	0.00119353
183	-1436.16	242.278	240.261	1.48452	4.4695	4.5805		-1433.05	-1434.14	-1434.47	-1434.71								2.70714	1.98688	1.78927	1.65165		5.65614	4.93588	4.75451	4.67235		5.76514	5.04488	4.86551	4.78335		183	8.08744e-05	6.80737e-05			0.000378641	0.000314006
252	-1436.16	240.548	238.473	1.52686	2.78184	2.83484		-1433.05	-1434.14	-1434.47	-1434.71								2.58485	1.94341	1.75743	1.6212		3.80385	3.16241	2.99266	2.9119		3.85485	3.21341	3.04566	2.9649		252	0.00157422	0.0014612			0.00737025	0.00674013
245	-1436.16	241.307	239.252	1.58048	3.59446	3.66746		-1433.05	-1434.14	-1434.47	-1434.71								3.41762	2.10181	1.84671	1.74011		5.39562	4.07981	3.84094	3.78981		5.46662	4.15081	3.91394	3.86281		245	0.000358205	0.000321462			0.00167706	0.00148282
3	-1436.16	240.351	238.264	1.58846	2.64644	2.68744		-1433.05	-1434.14	-1434.47	-1434.71								1.98567	1.58136	1.54451	1.56854		3.00767	2.60336	2.58274	2.66224		3.04667	2.64236	2.62374	2.70324		3	0.00239829	0.00227162			0.0112284	0.0104784
142	-1436.16	241.021	238.953	1.59814	3.32612	3.38612		-1433.05	-1434.14	-1434.47	-1434.71								2.38343	1.61804	1.49368	1.46454		4.07543	3.31004	3.20192	3.22825		4.13343	3.36804	3.26192	3.28825		142	0.000923407	0.000847054			0.00432325	0.00390723
80	-1436.16	240.725	238.647	1.64062	3.0726	3.1226		-1433.05	-1434.14	-1434.47	-1434.71								1.98934	1.86738	1.95632	2.1004		3.38534	3.26338	3.36856	3.5681		3.43334	3.31138	3.41856	3.6181		80	0.000520598	0.000485672			0.00243736	0.00224028
346	-1436.16	242.025	239.992	1.72145	4.45343	4.54843		-1433.05	-1434.14	-1434.47	-1434.71								3.28515	2.26331	2.07465	2.00478		5.98115	4.95931	4.78688	4.77248		6.07415	5.05231	4.88188	4.86748		346	6.83091e-05	5.90696e-05			0.000319812	0.000272472
244	-1436.16	241.289	239.225	1.72271	3.71869	3.78269		-1433.05	-1434.14	-1434.47	-1434.71								3.63361	2.36631	2.08936	1.94394		5.59361	4.32631	4.06559	3.97565		5.65561	4.38831	4.12959	4.03965		244	0.000261842	0.000238576			0.0012259	0.00110049
144	-1436.16	242.138	240.117	1.73681	4.58179	4.68879		-1433.05	-1434.14	-1434.47	-1434.71								1.35093	1.83341	2.02291	2.19321		4.15993	4.64241	4.84814	5.07391		4.26493	4.74741	4.95514	5.18091		144	4.10892e-05	3.48197e-05			0.000192373	0.000160614
199	-1436.15	240.796	238.725	1.76414	3.26712	3.32412		-1433.05	-1434.14	-1434.47	-1434.71								2.73523	2.2909	2.1253	1.98065		4.20223	3.7579	3.60854	3.51936		4.25723	3.8129	3.66554	3.57636		199	0.000565198	0.000521093			0.00264617	0.00240366
79	-1436.15	241.628	239.584	1.82536	4.16034	4.24434		-1433.05	-1434.14	-1434.47	-1434.71								2.30121	2.14752	2.16849	2.22545		4.60021	4.44652	4.48372	4.59615		4.68221	4.52852	4.56772	4.68015		79	9.19628e-05	8.10128e-05			0.000430555	0.00037369
129	-1436.15	239.717	237.608	1.88309	2.30707	2.32607		-1433.05	-1434.14	-1434.47	-1434.71								2.82607	1.97118	1.80656	1.73883		3.21407	2.35918	2.21079	2.19854		3.23107	2.37618	2.22979	2.21754		129	0.00524198	0.00515275	20		0.0245421	0.0237683
54	-1436.15	240.724	238.651	1.88921	3.32019	3.37519		-1433.05	-1434.14	-1434.47	-1434.71								1.79026	1.88578	1.95182	2.02453		3.18526	3.28078	3.36305	3.49123		3.23826	3.33378	3.41805	3.54623		54	0.000592646	0.000548245			0.00277468	0.00252891
115	-1436.15	240.918	238.856	1.97504	3.60002	3.66602		-1433.05	-1434.14	-1434.47	-1434.71								1.64834	1.90472	2.05506	2.21345		3.23734	3.49372	3.6603	3.87415		3.30134	3.55772	3.7263	3.94015		115	0.000310718	0.000282156			0.00145473	0.00130151
307	-1436.15	241.433	239.389	1.97789	4.11787	4.20187		-1433.05	-1434.14	-1434.47	-1434.71								2.14732	2.17375	2.26206	2.37795		4.25132	4.27775	4.3823	4.55365		4.33332	4.35975	4.4663	4.63765		307	9.87957e-05	8.70321e-05			0.000462546	0.000401456
205	-1436.15	240.263	238.169	2.02542	2.9954	3.0294		-1433.05	-1434.14	-1434.47	-1434.71								2.16228	2.09106	2.06888	2.05167		3.09628	3.02506	3.01912	3.05737		3.12828	3.05706	3.05312	3.09137		205	0.00123177	0.00118056			0.00576696	0.00544562
198	-1436.15	242.097	240.066	2.04818	4.85216	4.94916		-1433.05	-1434.14	-1434.46	-1434.71								3.79782	2.76589	2.53724	2.41456		6.56582	5.53389	5.32148	5.25426		6.66082	5.62889	5.41848	5.35126		198	3.03144e-05	2.61258e-05			0.000141927	0.000120512
107	-1436.15	241.062	238.997	2.04938	3.81836	3.88136		-1433.05	-1434.14	-1434.47	-1434.71								2.56784	2.11756	2.06655	2.07968		4.30084	3.85056	3.81578	3.88439		4.36184	3.91156	3.87878	3.94739		107	0.000305401	0.000278735			0.00142984	0.00128573
203	-1436.15	241.846	239.803	2.0593	4.61228	4.69728		-1433.05	-1434.14	-1434.46	-1434.71								3.83682	2.82599	2.64411	2.58148		6.35382	5.34299	5.17734	5.17019		6.43682	5.42599	5.26234	5.25519		203	3.4932e-05	3.07208e-05			0.000163546	0.000141707
139	-1436.15	239.13	237.002	2.06215	1.89913	1.89913		-1433.05	-1434.14	-1434.47	-1434.71								1.8917	1.94499	1.87807	1.77677		1.6927	1.74599	1.69531	1.64947		1.6907	1.74399	1.69531	1.64947		139	0.0132313	0.0134295	10		0.0619468	0.0619468
202	-1436.15	239.457	237.338	2.07428	2.23826	2.24726		-1433.05	-1434.14	-1434.47	-1434.71								2.25957	2.08398	2.09402	2.14006		2.38757	2.21198	2.23825	2.33976		2.39457	2.21898	2.24725	2.34876		202	0.00413114	0.00412987			0.0193413	0.01905
398	-1436.15	242.051	240.022	2.13189	4.88987	4.98887		-1433.05	-1434.14	-1434.46	-1434.71								3.91768	2.6294	2.38791	2.29486		6.63968	5.3514	5.12615	5.08856		6.73668	5.4484	5.22515	5.18756		398	4.00865e-05	3.44314e-05			0.000187679	0.000158823
195	-1436.15	240.403	238.309	2.13748	3.24746	3.28146		-1433.05	-1434.14	-1434.47	-1434.71								3.04265	2.32638	2.29502	2.38401		4.11665	3.40038	3.38526	3.52971		4.14865	3.43238	3.41926	3.56371		195	0.00055541	0.00053232			0.00260034	0.00245545
130	-1436.15	241.067	239.009	2.15465	3.92863	3.99863		-1433.05	-1434.14	-1434.47	-1434.71								2.62481	2.23991	2.28234	2.41123		4.36281	3.97791	4.03658	4.22093		4.43081	4.04591	4.10658	4.29093		130	0.000173143	0.000156171			0.00081063	0.000720375
95	-1436.15	240.1	238.008	2.2185	3.02548	3.06148		-1433.05	-1434.14	-1434.47	-1434.71								1.81106	2.27716	2.2982	2.24118		2.58206	3.04816	3.08544	3.08388		2.61606	3.08216	3.12144	3.11988		95	0.00117793	0.00112516			0.00551488	0.00519005
250	-1436.15	242.126	240.092	2.23007	5.06305	5.15705		-1433.05	-1434.14	-1434.46	-1434.71								4.04341	2.72626	2.48252	2.3917		6.84041	5.52326	5.29576	5.26041		6.93241	5.61526	5.38976	5.35441		250	3.00019e-05	2.59877e-05			0.000140464	0.000119874
254	-1436.15	242.005	239.978	2.26029	4.97227	5.07327		-1433.05	-1434.14	-1434.46	-1434.71								4.0933	2.77629	2.53922	2.45751		6.7693	5.45229	5.23146	5.20521		6.8683	5.55129	5.33246	5.30621		254	3.29284e-05	2.81879e-05			0.000154166	0.000130023
35	-1436.15	240.736	238.665	2.2782	3.72118	3.77818		-1433.05	-1434.14	-1434.47	-1434.71								2.76123	2.21756	2.23054	2.34838		4.16823	3.62456	3.65378	3.82709		4.22323	3.67956	3.71078	3.88409		35	0.000336384	0.000310134			0.0015749	0.00143057
450	-1436.15	242.183	240.153	2.32293	5.21291	5.31091		-1433.05	-1434.14	-1434.46	-1434.71								3.91067	2.94767	2.84808	2.88917		6.76467	5.80167	5.71831	5.81487		6.86067	5.89767	5.81631	5.91287		450	1.17785e-05	1.01339e-05			5.5145e-05	4.67451e-05
228	-1436.15	241.375	239.331	2.3615	4.44348	4.52748		-1433.05	-1434.14	-1434.46	-1434.71								2.79651	2.36977	2.45647	2.65358		4.84251	4.41577	4.5187	4.77128		4.92451	4.49777	4.6027	4.85528		228	6.84474e-05	6.02974e-05			0.00032046	0.000278136
29	-1436.15	239.229	237.104	2.38202	2.318	2.321		-1433.05	-1434.14	-1434.47	-1434.71								1.65315	1.95363	2.07965	2.19667		1.55315	1.85363	1.99589	2.16837		1.55415	1.85463	1.99889	2.17137		29	0.00551554	0.00556992	19		0.0258229	0.0256926
187	-1436.15	240.079	237.981	2.39559	3.18157	3.21157		-1433.05	-1434.14	-1434.46	-1434.71								2.18832	2.61297	2.7158	2.77823		2.93832	3.36297	3.48203	3.59993		2.96632	3.39097	3.51203	3.62993		187	0.000493389	0.000476077			0.00230997	0.00219602
143	-1436.15	241.243	239.18	2.41016	4.36014	4.42514		-1433.05	-1434.14	-1434.47	-1434.71								2.45102	2.2561	2.29198	2.37693		4.36502	4.1701	4.22222	4.36263		4.42802	4.2331	4.28722	4.42763		143	0.000136343	0.000124019			0.000638334	0.000572066
34	-1436.15	241.244	239.189	2.48583	4.43681	4.50981		-1433.05	-1434.14	-1434.46	-1434.71								3.12789	2.53869	2.54694	2.66668		5.04289	4.45369	4.47817	4.65339		5.11389	4.52469	4.55117	4.72639		34	8.35021e-05	7.49368e-05			0.000390944	0.000345663
135	-1436.15	239.385	237.257	2.51349	2.60547	2.60547		-1433.05	-1434.14	-1434.46	-1434.71								2.43063	2.23937	2.33442	2.49959		2.48663	2.29537	2.40665	2.6273		2.48463	2.29337	2.40665	2.6273		135	0.00254387	0.00258199			0.01191	0.01191
19	-1436.15	239.864	237.756	2.52342	3.0944	3.1144		-1433.05	-1434.14	-1434.46	-1434.71								2.55261	2.38043	2.46345	2.60866		3.08761	2.91543	3.01468	3.21537		3.10561	2.93343	3.03468	3.23537		19	0.000943679	0.000926053			0.00441816	0.00427164
106	-1436.15	239.568	237.446	2.58231	2.85729	2.86329		-1433.05	-1434.14	-1434.46	-1434.71								1.79028	2.26535	2.41961	2.54309		2.02928	2.50435	2.67485	2.85379		2.03328	2.50835	2.68085	2.85979		106	0.00173629	0.00174456			0.00812901	0.00804718
196	-1436.15	240.131	238.029	2.65398	3.49196	3.51796		-1433.05	-1434.14	-1434.46	-1434.71								3.14427	2.99467	3.04144	3.13293		3.94627	3.79667	3.85967	4.00663		3.97027	3.82067	3.88567	4.03263		196	0.000248511	0.000241414			0.00116349	0.00111358
374	-1436.15	241.529	239.478	2.69421	4.93018	5.00718		-1433.05	-1434.14	-1434.46	-1434.7								3.33726	3.06119	3.25032	3.55975		5.53726	5.26119	5.46655	5.83145		5.61226	5.33619	5.54355	5.90845		374	1.14538e-05	1.02098e-05			5.36247e-05	4.7095e-05
83	-1436.15	240.625	238.534	2.71667	4.04865	4.08565		-1433.05	-1434.14	-1434.46	-1434.71								2.62509	2.55709	2.69519	2.89656		3.92109	3.85309	4.00743	4.26426		3.95609	3.88809	4.04443	4.30126		83	0.000160943	0.000153474			0.000753511	0.000707934
62	-1436.15	240.34	238.241	2.73801	3.78499	3.81399		-1433.05	-1434.14	-1434.46	-1434.71								2.61725	2.55946	2.66016	2.8085		3.62825	3.57046	3.68739	3.8912		3.65525	3.59746	3.71639	3.9202		62	0.000301912	0.000291811			0.00141351	0.00134604
140	-1436.15	240.936	238.865	2.85128	4.49426	4.55126		-1433.05	-1434.14	-1434.46	-1434.71								3.57312	2.93867	2.93792	3.05368		5.18012	4.54567	4.56115	4.73238		5.23512	4.60067	4.61815	4.78938		140	7.30884e-05	6.7385e-05			0.000342188	0.000310829
118	-1436.15	241.284	239.237	2.85346	4.84443	4.92543		-1433.05	-1434.14	-1434.46	-1434.71								2.66499	2.78733	2.88706	3.00091		4.61999	4.74233	4.85829	5.02761		4.69899	4.82133	4.93929	5.10861		118	4.44257e-05	3.93345e-05			0.000207994	0.000181439
371	-1436.15	239.687	237.575	2.89367	3.28765	3.30365		-1433.05	-1434.14	-1434.46	-1434.7								3.14213	3.15452	3.20021	3.26041		3.50013	3.51252	3.57445	3.69011		3.51413	3.52652	3.59045	3.70611		371	0.000423787	0.000418686			0.0019841	0.00193129
58	-1436.15	238.626	236.477	2.93056	2.26354	2.24254		-1433.05	-1434.14	-1434.46	-1434.71								2.10817	2.3627	2.44107	2.50138		1.40517	1.6597	1.75431	1.87008		1.38217	1.6367	1.73331	1.84908		58	0.00912089	0.00959124	14		0.0427025	0.0442418
431	-1436.15	242.461	240.442	2.94627	6.11425	6.22325		-1433.05	-1434.14	-1434.46	-1434.71								4.75721	3.36741	3.11517	3.02609		7.88921	6.49941	6.2634	6.22979		7.99621	6.60641	6.3724	6.33879		431	5.85094e-06	4.9415e-06			2.73932e-05	2.27938e-05
238	-1436.15	241.38	239.321	3.04982	5.13679	5.20579		-1433.05	-1434.14	-1434.46	-1434.7								3.1572	3.25286	3.41295	3.61424		5.2082	5.30386	5.48018	5.73695		5.2752	5.37086	5.54918	5.80595		238	1.34325e-05	1.21363e-05			6.2889e-05	5.59813e-05
113	-1436.15	241.839	239.81	3.06811	5.61409	5.71309		-1433.05	-1434.14	-1434.46	-1434.7								3.49398	3.19579	3.21801	3.30329		6.00398	5.70579	5.74424	5.88499		6.10098	5.80279	5.84324	5.98399		113	1.0465e-05	8.98864e-06			4.89953e-05	4.14622e-05
168	-1436.15	240.021	237.919	3.07217	3.80015	3.82615		-1433.05	-1434.14	-1434.46	-1434.71								3.31051	3.04875	3.01806	3.02428		4.00251	3.74075	3.7263	3.78799		4.02651	3.76475	3.7523	3.81399		168	0.00035931	0.000349049			0.00168223	0.00161007
134	-1436.15	239.007	236.868	3.12824	2.84222	2.83122		-1433.05	-1434.14	-1434.46	-1434.71								3.15975	2.85224	2.93012	3.09322		2.83775	2.53024	2.62435	2.84292		2.82475	2.51724	2.61335	2.83192		134	0.00176841	0.00182851			0.00827942	0.00843443
138	-1436.15	240.657	238.573	3.13553	4.49951	4.54351		-1433.05	-1434.14	-1434.46	-1434.7								3.61	3.43713	3.4467	3.49161		4.938	4.76513	4.79094	4.89131		4.98	4.80713	4.83494	4.93531		138	5.59055e-05	5.26853e-05			0.000261741	0.000243023
175	-1436.15	240.145	238.059	3.14581	3.99779	4.03979		-1433.05	-1434.14	-1434.46	-1434.71								3.07816	3.09522	3.13809	3.19357		3.89416	3.91122	3.97032	4.08127		3.93416	3.95122	4.01232	4.12327		175	0.000219121	0.000207197			0.00102589	0.000955745
423	-1436.15	241.077	239.015	3.21929	5.00327	5.06927		-1433.05	-1434.14	-1434.46	-1434.7								2.52598	3.1627	3.44738	3.71945		4.27398	4.9107	5.21162	5.53915		4.33798	4.9747	5.27762	5.60515		423	1.87505e-05	1.7027e-05			8.77871e-05	7.85409e-05
117	-1436.15	240.547	238.474	3.27682	4.5308	4.5858		-1433.05	-1434.14	-1434.46	-1434.7								2.20901	3.07598	3.41547	3.72011		3.42701	4.29398	4.64971	5.00981		3.48001	4.34698	4.70471	5.06481		117	4.57796e-05	4.23498e-05			0.000214333	0.000195348
16	-1436.15	239.373	237.255	3.32416	3.40414	3.41414		-1433.05	-1434.14	-1434.46	-1434.7								2.37403	2.91651	3.10636	3.26611		2.41803	2.96051	3.1666	3.38181		2.42603	2.96851	3.1766	3.39181		16	0.00071274	0.000711322			0.00333694	0.00328114
104	-1436.15	241.027	238.962	3.32514	5.05911	5.12211		-1433.05	-1434.14	-1434.46	-1434.7								3.79896	3.22872	3.18986	3.2417		5.49696	4.92672	4.90409	5.01141		5.55796	4.98772	4.96709	5.07441		104	4.56567e-05	4.16701e-05			0.000213757	0.000192213
116	-1436.15	240.417	238.335	3.4043	4.52828	4.57428		-1433.05	-1434.14	-1434.46	-1434.7								3.75776	3.24753	3.34182	3.56467		4.84576	4.33553	4.44605	4.72438		4.88976	4.37953	4.49205	4.77038		116	7.40812e-05	6.95791e-05			0.000346837	0.00032095
224	-1436.15	241.786	239.737	3.42862	5.9216	6.0006		-1433.05	-1434.14	-1434.46	-1434.7								4.33767	3.72004	3.64833	3.66397		6.79467	6.17704	6.12157	6.19268		6.87167	6.25404	6.20057	6.27168		224	6.22883e-06	5.53363e-06			2.91624e-05	2.55251e-05
8	-1436.15	240.204	238.103	3.49832	4.4093	4.4363		-1433.05	-1434.14	-1434.46	-1434.7								3.26582	3.25708	3.37569	3.53948		4.14082	4.13208	4.26692	4.48618		4.16582	4.15708	4.29392	4.51318		8	0.000110701	0.000107359			0.000518285	0.000495217
42	-1436.15	239.641	237.531	3.64043	3.98841	4.00641		-1433.05	-1434.14	-1434.46	-1434.7								2.64593	3.27056	3.46475	3.61531		2.95793	3.58256	3.79299	3.99901		2.97393	3.59856	3.81099	4.01701		42	0.000251725	0.000247858			0.00117854	0.0011433
217	-1436.15	240.716	238.646	3.66698	5.08996	5.14796		-1433.05	-1434.14	-1434.46	-1434.7								3.34514	3.67667	3.73722	3.75897		4.73214	5.06367	5.14045	5.21768		4.78814	5.11967	5.19845	5.27568		217	3.22435e-05	2.96773e-05			0.000150959	0.000136894
324	-1436.15	239.933	237.833	3.74031	4.38029	4.40829		-1433.05	-1434.14	-1434.46	-1434.7								4.1384	3.8376	3.86393	3.95532		4.7424	4.4416	4.48417	4.63102		4.7684	4.4676	4.51217	4.65902		324	8.67117e-05	8.39519e-05			0.00040597	0.000387248
126	-1436.15	240	237.907	3.85008	4.55706	4.59206		-1433.05	-1434.14	-1434.46	-1434.7								2.77157	3.59461	3.85995	4.07128		3.44257	4.26561	4.54719	4.81398		3.47557	4.29861	4.58219	4.84898		126	6.36923e-05	6.09415e-05			0.000298197	0.000281107
22	-1436.15	240.567	238.49	3.87225	5.14623	5.19723		-1433.05	-1434.14	-1434.46	-1434.7								3.54229	3.59418	3.70633	3.85014		4.78029	4.83218	4.96057	5.15985		4.82929	4.88118	5.01157	5.21085		22	3.55464e-05	3.31058e-05			0.000166423	0.000152708
491	-1436.15	241.565	239.521	3.95448	6.22646	6.31046		-1433.04	-1434.14	-1434.46	-1434.7								5.53376	4.58791	4.51907	4.59906		7.76976	6.82391	6.7713	6.90676		7.85176	6.90591	6.8553	6.99076		491	1.86831e-06	1.64585e-06			8.74714e-06	7.59187e-06
258	-1436.15	240.64	238.556	3.97599	5.32297	5.36697		-1433.05	-1434.14	-1434.46	-1434.7								4.90391	4.11378	4.02402	4.04674		6.21491	5.42478	5.35126	5.42944		6.25691	5.46678	5.39526	5.47344		258	2.2561e-05	2.12614e-05			0.000105627	9.80733e-05
229	-1436.15	240.969	238.898	3.99862	5.6746	5.7316		-1433.05	-1434.14	-1434.46	-1434.7								4.264	4.17771	4.21274	4.27653		5.904	5.81771	5.86897	5.98823		5.959	5.87271	5.92597	6.04523		229	8.79291e-06	8.10676e-06			4.1167e-05	3.73943e-05
218	-1436.15	241.692	239.648	4.02343	6.42241	6.50641		-1433.05	-1434.14	-1434.46	-1434.7								4.05681	4.25932	4.3368	4.40547		6.41981	6.62232	6.71603	6.84017		6.50181	6.70432	6.80003	6.92417		218	2.09034e-06	1.84145e-06			9.78666e-06	8.4941e-06
176	-1436.15	240.863	238.799	4.03521	5.60519	5.66919		-1433.05	-1434.14	-1434.46	-1434.7								2.93993	3.80665	4.12072	4.39062		4.47393	5.34065	5.67095	5.99633		4.53593	5.40265	5.73495	6.06033		176	8.67368e-06	7.903e-06			4.06088e-05	3.64544e-05
208	-1436.15	240.067	237.967	4.0749	4.84888	4.87688		-1433.05	-1434.14	-1434.46	-1434.7								4.22988	4.44396	4.48047	4.49099		4.96788	5.18196	5.2347	5.30069		4.99388	5.20796	5.2627	5.32869		208	2.80317e-05	2.71395e-05			0.00013124	0.000125187
410	-1436.15	240.229	238.146	4.07876	5.01473	5.05973		-1433.05	-1434.14	-1434.46	-1434.7								4.04875	4.06416	4.14534	4.25351		4.94875	4.96416	5.06157	5.22521		4.99175	5.00716	5.10657	5.27021		410	3.18364e-05	2.9952e-05			0.000149053	0.000138161
209	-1436.15	239.928	237.821	4.10347	4.73845	4.75945		-1433.05	-1434.14	-1434.46	-1434.7								4.40467	4.46762	4.5155	4.56938		5.00367	5.06662	5.13073	5.24008		5.02267	5.08562	5.15173	5.26108		209	3.10482e-05	3.0417e-05			0.000145363	0.000140305
309	-1436.15	239.919	237.816	4.12921	4.75519	4.78019		-1433.05	-1434.14	-1434.46	-1434.7								4.77109	4.33372	4.3674	4.49397		5.36109	4.92372	4.97364	5.15568		5.38409	4.94672	4.99864	5.18068		309	3.57971e-05	3.48336e-05			0.000167597	0.000160678
156	-1436.15	240.408	238.325	4.14342	5.2584	5.3034		-1433.05	-1434.14	-1434.46	-1434.7								3.13163	3.85239	4.17836	4.49142		4.21063	4.93139	5.2736	5.64212		4.25363	4.97439	5.3186	5.68712		156	1.57618e-05	1.48289e-05			7.37941e-05	6.84016e-05
207	-1436.15	240.927	238.851	4.21729	5.85127	5.90327		-1433.05	-1434.14	-1434.46	-1434.7								5.08048	4.53876	4.50525	4.55914		6.67848	6.13676	6.11948	6.22885		6.72848	6.18676	6.17148	6.28085		207	5.86028e-06	5.44873e-06			2.74369e-05	2.51335e-05
147	-1436.15	241.321	239.263	4.27392	6.3019	6.3719		-1433.05	-1434.14	-1434.46	-1434.7								3.98456	4.26024	4.48441	4.74019		5.97656	6.25224	6.49264	6.80389		6.04456	6.32024	6.56264	6.87389		147	2.22223e-06	2.00439e-06			1.04041e-05	9.24573e-06
325	-1436.15	240.281	238.185	4.28915	5.27713	5.30913		-1433.04	-1434.14	-1434.46	-1434.7								5.49127	4.6782	4.57436	4.58205		6.44327	5.6302	5.5426	5.60575		6.47327	5.6602	5.5746	5.63775		325	1.67587e-05	1.61163e-05			7.84616e-05	7.434e-05
435	-1436.15	240.848	238.79	4.37933	5.93431	6.00431		-1433.05	-1434.14	-1434.46	-1434.7								4.38623	4.46115	4.57149	4.70859		5.90523	5.98015	6.10673	6.29929		5.97323	6.04815	6.17673	6.36929		435	5.20392e-06	4.6938e-06			2.43639e-05	2.16512e-05
300	-1436.15	240.285	238.206	4.39051	5.38249	5.43149		-1433.05	-1434.14	-1434.46	-1434.7								4.39141	4.43953	4.62823	4.8774		5.34741	5.39553	5.60047	5.90511		5.39441	5.44253	5.64947	5.95411		300	1.0116e-05	9.45327e-06			4.73615e-05	4.36054e-05
296	-1436.15	241.887	239.859	4.44884	7.04282	7.14282		-1433.05	-1434.14	-1434.46	-1434.7								5.1003	4.75622	4.89854	5.1565		7.6583	7.31422	7.47278	7.78621		7.7563	7.41222	7.57278	7.88621		296	4.24026e-07	3.63594e-07			1.98522e-06	1.67716e-06
455	-1436.15	240.364	238.272	4.45674	5.52772	5.56372		-1433.05	-1434.14	-1434.46	-1434.7								5.16241	4.78805	4.70288	4.65533		6.19741	5.82305	5.75411	5.76203		6.23141	5.85705	5.79011	5.79803		455	1.28762e-05	1.22994e-05			6.02845e-05	5.67337e-05
186	-1436.15	239.348	237.223	4.51857	4.57355	4.57655		-1433.05	-1434.14	-1434.46	-1434.7								3.97909	4.22424	4.37891	4.54527		3.99809	4.24324	4.41414	4.63598		3.99909	4.24424	4.41714	4.63898		186	8.59899e-05	8.68378e-05			0.000402591	0.000400559
122	-1436.15	240.248	238.165	4.52267	5.47765	5.52265		-1433.05	-1434.14	-1434.46	-1434.7								3.44926	4.28332	4.47624	4.5865		4.36826	5.20232	5.41147	5.5772		4.41126	5.24532	5.45647	5.6222		122	1.75853e-05	1.65444e-05			8.23315e-05	7.63151e-05
185	-1436.15	239.686	237.572	4.53247	4.92545	4.93945		-1433.05	-1434.14	-1434.46	-1434.7								3.9404	4.22137	4.38917	4.5669		4.2974	4.57837	4.7624	4.9956		4.3094	4.59037	4.7764	5.0096		185	4.68899e-05	4.6482e-05			0.000219531	0.000214409
318	-1436.15	240.408	238.324	4.57274	5.68772	5.73172		-1433.05	-1434.14	-1434.46	-1434.7								4.466	4.51655	4.56008	4.61031		5.545	5.59555	5.65532	5.76101		5.587	5.63755	5.69932	5.80501		318	1.28984e-05	1.21554e-05			6.03882e-05	5.60698e-05
314	-1436.15	239.486	237.374	4.58699	4.77997	4.79597		-1433.05	-1434.14	-1434.46	-1434.7								5.12491	4.73806	4.6571	4.61761		5.28191	4.89506	4.83034	4.84631		5.29591	4.90906	4.84634	4.86231		314	6.03132e-05	5.95873e-05			0.000282377	0.00027486
316	-1436.15	240.482	238.399	4.60185	5.79083	5.83583		-1433.05	-1434.14	-1434.46	-1434.7								4.9227	4.73428	4.70488	4.69937		6.0757	5.88728	5.87412	5.92407		6.1187	5.93028	5.91912	5.96907		316	9.79754e-06	9.21764e-06			4.58705e-05	4.25185e-05
287	-1436.15	239.746	237.642	4.61057	5.06355	5.08755		-1433.05	-1434.14	-1434.46	-1434.7								5.25228	4.80683	4.73348	4.71518		5.66928	5.22383	5.16671	5.20388		5.69128	5.24583	5.19071	5.22788		287	3.30023e-05	3.21681e-05			0.000154511	0.000148383
270	-1436.15	241.762	239.722	4.64606	7.11504	7.20304		-1433.04	-1434.14	-1434.46	-1434.7								5.47145	4.93087	4.99223	5.17565		7.90445	7.36387	7.44146	7.68035		7.99045	7.44987	7.52946	7.76835		270	5.06894e-07	4.43536e-07			2.3732e-06	2.04592e-06
292	-1436.15	239.929	237.825	4.65937	5.29535	5.31935		-1433.04	-1434.14	-1434.46	-1434.7								5.75252	4.82591	4.728	4.76468		6.35252	5.42591	5.34423	5.43638		6.37452	5.44791	5.36823	5.46038		292	2.22984e-05	2.17348e-05			0.000104398	0.000100257
180	-1436.15	239.74	237.63	4.68774	5.13472	5.15272		-1433.05	-1434.14	-1434.46	-1434.7								3.70185	4.51941	4.78442	4.99628		4.11285	4.93041	5.21165	5.47898		4.12885	4.94641	5.22965	5.49698		180	2.07528e-05	2.0434e-05			9.71614e-05	9.42565e-05
348	-1436.15	239.537	237.423	4.69194	4.93592	4.94992		-1433.05	-1434.14	-1434.46	-1434.7								5.28704	4.80176	4.77382	4.82495		5.49504	5.00976	4.99806	5.10465		5.50704	5.02176	5.01206	5.11865		348	3.90137e-05	3.86743e-05			0.000182656	0.000178394
375	-1436.15	239.902	237.798	4.71494	5.32392	5.34792		-1433.05	-1434.14	-1434.46	-1434.7								5.24105	4.97796	4.90379	4.8508		5.81405	5.55096	5.49303	5.4955		5.83605	5.57296	5.51703	5.5195		375	2.01827e-05	1.96726e-05			9.44924e-05	9.07446e-05
293	-1436.15	240.029	237.929	4.73093	5.46691	5.49491		-1433.04	-1434.14	-1434.46	-1434.7								5.92218	4.97009	4.91603	5.01739		6.62218	5.67009	5.63227	5.78909		6.64818	5.69609	5.66027	5.81709		293	1.23018e-05	1.19103e-05			5.75951e-05	5.49388e-05
105	-1436.15	240.76	238.685	4.73531	6.20229	6.25529		-1433.05	-1434.14	-1434.46	-1434.7								4.14389	4.51421	4.62696	4.71298		5.57489	5.94521	6.0742	6.21568		5.62589	5.99621	6.1272	6.26868		105	5.99181e-06	5.56163e-06			2.80527e-05	2.56543e-05
114	-1436.15	240.187	238.093	4.76218	5.65616	5.69016		-1433.05	-1434.14	-1434.46	-1434.7								4.3261	4.67474	4.81743	4.94838		5.1841	5.53274	5.69167	5.87808		5.2161	5.56474	5.72567	5.91208		114	1.05877e-05	1.01475e-05			4.95699e-05	4.68078e-05
363	-1436.15	240.859	238.783	4.772	6.33798	6.38998		-1433.04	-1434.14	-1434.46	-1434.7								5.79612	5.04587	4.97726	5.02157		7.32612	6.57587	6.5235	6.62327		7.37612	6.62587	6.5755	6.67527		363	3.01343e-06	2.80181e-06			1.41084e-05	1.2924e-05
192	-1436.15	241.409	239.364	4.85138	6.96736	7.05036		-1433.05	-1434.14	-1434.46	-1434.7								4.80893	4.7697	4.88469	5.04915		6.88893	6.8497	6.98093	7.20085		6.96993	6.9307	7.06393	7.28385		192	1.13782e-06	1.00403e-06			5.32709e-06	4.63133e-06
166	-1436.15	240.346	238.248	4.88884	5.94182	5.97182		-1433.05	-1434.14	-1434.46	-1434.7								4.44851	4.74209	4.95198	5.18495		5.46551	5.75909	5.98522	6.27365		5.49351	5.78709	6.01522	6.30365		166	5.43385e-06	5.24319e-06			2.54404e-05	2.41854e-05
257	-1436.15	240.274	238.18	4.89215	5.87313	5.90713		-1433.04	-1434.14	-1434.46	-1434.7								6.24921	5.13502	5.04655	5.1307		7.19421	6.08002	6.00779	6.1474		7.22621	6.11202	6.04179	6.1814		257	6.72302e-06	6.44352e-06			3.14761e-05	2.97222e-05
167	-1436.15	240.54	238.448	4.91513	6.16211	6.19811		-1433.05	-1434.14	-1434.46	-1434.7								4.34844	4.70879	4.92774	5.1608		5.55944	5.91979	6.15498	6.4435		5.59344	5.95379	6.19098	6.4795		167	4.08053e-06	3.89772e-06			1.91044e-05	1.79791e-05
329	-1436.15	239.9	237.794	5.00197	5.60895	5.63095		-1433.04	-1434.14	-1434.46	-1434.7								6.39163	5.30819	5.19879	5.24866		6.96263	5.87919	5.78603	5.89136		6.98263	5.89919	5.80803	5.91336		329	1.03532e-05	1.01256e-05			4.84719e-05	4.67066e-05
157	-1436.15	240.171	238.082	5.06812	5.9461	5.9851		-1433.05	-1434.14	-1434.46	-1434.7								3.97104	4.83079	5.11103	5.33596		4.81304	5.67279	5.96926	6.24967		4.85004	5.70979	6.00826	6.28867		157	5.6581e-06	5.37734e-06			2.64903e-05	2.48043e-05
182	-1436.15	238.782	236.641	5.08413	4.57311	4.56011		-1433.05	-1434.14	-1434.46	-1434.7								3.58501	4.44473	4.79432	5.11409		3.03801	3.89773	4.26355	4.63879		3.02301	3.88273	4.25055	4.62579		182	8.55833e-05	8.87908e-05			0.000400688	0.000409568
337	-1436.15	239.008	236.877	5.12201	4.83699	4.83399		-1433.04	-1434.14	-1434.46	-1434.7								5.83957	5.27187	5.0969	4.96217		5.51857	4.95087	4.79214	4.71287		5.51357	4.94587	4.78914	4.70987		337	7.5533e-05	7.70535e-05			0.000353634	0.000355427
364	-1436.15	239.222	237.094	5.14105	5.07003	5.07003		-1433.04	-1434.14	-1434.46	-1434.7								5.62098	5.25784	5.15085	5.0714		5.51398	5.15084	5.06009	5.03611		5.51198	5.14884	5.06009	5.03611		364	4.37941e-05	4.44503e-05			0.000205037	0.000205037
310	-1436.15	240.75	238.678	5.15881	6.61579	6.67179		-1433.04	-1434.14	-1434.46	-1434.7								5.76926	5.42189	5.4173	5.47498		7.19026	6.84289	6.85454	6.96769		7.24426	6.89689	6.91054	7.02369		310	1.6859e-06	1.55697e-06			7.89312e-06	7.18187e-06
347	-1436.15	238.866	236.736	5.28627	4.85925	4.85725		-1433.04	-1434.14	-1434.46	-1434.7								5.87643	5.28399	5.17842	5.14313		5.41343	4.82099	4.73166	4.75183		5.40943	4.81699	4.72966	4.74983		347	7.073e-05	7.20322e-05			0.000331146	0.000332265
315	-1436.15	241.19	239.123	5.30409	7.20107	7.26207		-1433.04	-1434.14	-1434.46	-1434.7								6.48071	5.70816	5.64749	5.70675		8.34171	7.56916	7.52473	7.63946		8.40071	7.62816	7.58573	7.70046		315	5.43081e-07	4.97336e-07			2.54262e-06	2.29408e-06
172	-1436.15	239.56	237.44	5.33269	5.59967	5.60767		-1433.05	-1434.14	-1434.46	-1434.7								4.55836	4.80014	5.05175	5.35131		4.78936	5.03114	5.29899	5.65401		4.79536	5.03714	5.30699	5.66201		172	1.54488e-05	1.54701e-05			7.23288e-05	7.13597e-05
216	-1436.15	241.805	239.765	5.38116	7.89314	7.98114		-1433.04	-1434.14	-1434.46	-1434.7								6.19758	5.6724	5.66119	5.74256		8.67358	8.1484	8.15343	8.29026		8.75958	8.2344	8.24143	8.37826		216	1.81239e-07	1.58586e-07			8.48534e-07	7.31515e-07
150	-1436.15	240.684	238.6	5.42195	6.81293	6.85693		-1433.05	-1434.14	-1434.46	-1434.7								4.8592	5.22876	5.42202	5.61825		6.2142	6.58376	6.79325	7.04496		6.2562	6.62576	6.83725	7.08896		150	1.47994e-06	1.3947e-06			6.92885e-06	6.43336e-06
302	-1436.15	239.312	237.187	5.44472	5.4637	5.4667		-1433.04	-1434.14	-1434.46	-1434.7								5.39794	5.27342	5.28604	5.32623		5.38094	5.25642	5.28528	5.38093		5.38194	5.25742	5.28828	5.38393		302	2.4484e-05	2.47255e-05			0.00011463	0.000114052
401	-1436.15	241.175	239.1	5.47429	7.35627	7.40927		-1433.04	-1434.14	-1434.46	-1434.7								6.13495	5.49157	5.49036	5.60714		7.98095	7.33757	7.35259	7.52484		8.03195	7.38857	7.40559	7.57784		401	6.58875e-07	6.11571e-07			3.08475e-06	2.82102e-06
256	-1436.15	240.323	238.236	5.50993	6.53991	6.58091		-1433.04	-1434.14	-1434.46	-1434.7								6.02	5.77138	5.71146	5.67529		7.014	6.76538	6.7217	6.741		7.053	6.80438	6.7627	6.782		256	2.47085e-06	2.34034e-06			1.15681e-05	1.07954e-05
215	-1436.15	242.277	240.287	5.58191	8.56589	8.70389		-1433.04	-1434.14	-1434.46	-1434.7								5.88087	5.55979	5.48553	5.4431		8.82887	8.50779	8.44977	8.4628		8.96487	8.64379	8.58777	8.6008		215	1.35485e-07	1.08965e-07			6.34318e-07	5.02624e-07
243	-1436.15	241.401	239.344	5.58473	7.69271	7.76371		-1433.04	-1434.14	-1434.46	-1434.7								6.66615	5.86537	5.87284	6.03046		8.73815	7.93737	7.96107	8.17417		8.80715	8.00637	8.03207	8.24517		243	2.20431e-07	1.98488e-07			1.03202e-06	9.15573e-07
278	-1436.15	241.625	239.577	5.6274	7.95938	8.03938		-1433.04	-1434.14	-1434.46	-1434.7								6.802	5.92948	5.79276	5.76642		9.098	8.22548	8.10499	8.13412		9.176	8.30348	8.18499	8.21412		278	2.35829e-07	2.09155e-07			1.10412e-06	9.64777e-07
465	-1436.15	240.034	237.928	5.68125	6.42223	6.44423		-1433.04	-1434.14	-1434.46	-1434.7								5.54808	5.53062	5.52441	5.51913		6.25308	6.23562	6.24564	6.29583		6.27308	6.25562	6.26764	6.31783		465	5.23433e-06	5.11927e-06			2.45063e-05	2.36138e-05
345	-1436.15	239.723	237.604	5.76204	6.19202	6.20102		-1433.04	-1434.14	-1434.46	-1434.7								5.99949	5.58995	5.54594	5.56114		6.39349	5.98395	5.95617	6.02684		6.40049	5.99095	5.96517	6.03584		345	8.2386e-06	8.23608e-06			3.85718e-05	3.79908e-05
226	-1436.15	241.222	239.161	5.78322	7.7122	7.7792		-1433.04	-1434.14	-1434.46	-1434.7								7.03269	6.07496	6.00393	6.08311		8.92569	7.96796	7.91317	8.04781		8.99069	8.03296	7.98017	8.11481		226	2.72776e-07	2.47285e-07			1.27709e-06	1.14066e-06
464	-1436.15	240.852	238.764	5.81698	7.37595	7.41595		-1433.04	-1434.14	-1434.46	-1434.7								6.22943	5.78843	5.67643	5.60447		7.75243	7.31143	7.21567	7.19917		7.79043	7.34943	7.25567	7.23917		464	1.14106e-06	1.08261e-06			5.34224e-06	4.99379e-06
264	-1436.15	239.701	237.587	5.81782	6.2258	6.2398		-1433.04	-1434.14	-1434.46	-1434.7								6.49896	5.75592	5.82824	6.06393		6.87096	6.12792	6.21648	6.50763		6.88296	6.13992	6.23048	6.52163		264	3.66227e-06	3.63042e-06			1.71462e-05	1.67461e-05
394	-1436.15	238.583	236.424	5.87031	5.16029	5.12929		-1433.04	-1434.14	-1434.46	-1434.7								5.56281	5.67783	5.70636	5.7242		4.81681	4.93183	4.97659	5.0499		4.78381	4.89883	4.94559	5.0189		394	4.2787e-05	4.57587e-05			0.000200322	0.000211073
279	-1436.15	240.317	238.233	5.89127	6.91525	6.95925		-1433.04	-1434.14	-1434.46	-1434.7								5.97907	5.82913	5.79757	5.78202		6.96707	6.81713	6.80181	6.84173		7.00907	6.85913	6.84581	6.88573		279	2.08487e-06	1.96478e-06			9.76103e-06	9.06301e-06
483	-1436.15	241.468	239.421	5.93087	8.10585	8.18685		-1433.04	-1434.14	-1434.46	-1434.7								6.16488	5.72709	5.87159	6.14978		8.30388	7.86609	8.02683	8.36049		8.38288	7.94509	8.10783	8.44149		483	1.60998e-07	1.42548e-07			7.53769e-07	6.57534e-07
319	-1436.15	239.249	237.116	5.93299	5.88897	5.88397		-1433.04	-1434.14	-1434.46	-1434.7								5.43152	5.47772	5.49247	5.50412		5.35152	5.39772	5.4287	5.49583		5.34452	5.39072	5.4237	5.49083		319	2.01716e-05	2.06472e-05			9.44405e-05	9.52401e-05
367	-1436.15	240.409	238.315	5.94184	7.05782	7.09182		-1433.04	-1434.14	-1434.46	-1434.7								6.3018	5.86612	5.82307	5.84441		7.3818	6.94612	6.91931	6.99612		7.4138	6.97812	6.95331	7.03012		367	1.60699e-06	1.54018e-06			7.52365e-06	7.10443e-06
406	-1436.15	240.595	238.503	5.95281	7.25479	7.29079		-1433.04	-1434.14	-1434.46	-1434.7								6.26709	5.89579	5.8206	5.78614		7.53309	7.16179	7.10284	7.12384		7.56709	7.19579	7.13884	7.15984		406	1.29561e-06	1.23757e-06			6.06585e-06	5.70857e-06
286	-1436.15	240.204	238.101	5.98893	6.8999	6.9249		-1433.04	-1434.14	-1434.46	-1434.7								6.45356	5.82834	5.77173	5.80942		7.32856	6.70334	6.66297	6.75612		7.35156	6.72634	6.68797	6.78112		286	2.40863e-06	2.3438e-06			1.12768e-05	1.08113e-05
357	-1436.15	239.588	237.471	6.01285	6.30783	6.31883		-1433.04	-1434.14	-1434.46	-1434.7								5.96251	5.79019	5.78412	5.80755		6.22151	6.04919	6.05936	6.13825		6.23051	6.05819	6.07036	6.14925		357	6.82754e-06	6.80248e-06			3.19655e-05	3.1378e-05
402	-1436.15	239.737	237.62	6.05918	6.50315	6.51415		-1433.04	-1434.14	-1434.46	-1434.7								6.62688	6.05462	5.97135	5.96284		7.03488	6.46262	6.39559	6.44254		7.04388	6.47162	6.40659	6.45354		402	4.08714e-06	4.07214e-06			1.91354e-05	1.87837e-05
384	-1436.15	240.788	238.702	6.18719	7.68217	7.72417		-1433.04	-1434.14	-1434.46	-1434.7								6.46311	6.0856	6.05189	6.07529		7.92211	7.5446	7.52713	7.60599		7.96211	7.5846	7.56913	7.64799		384	5.74611e-07	5.43342e-07			2.69024e-06	2.50629e-06
413	-1436.15	239.926	237.831	6.24865	6.88162	6.91462		-1433.04	-1434.14	-1434.46	-1434.7								6.11266	6.25054	6.33184	6.41764		6.70966	6.84754	6.94508	7.08635		6.74066	6.87854	6.97808	7.11935		413	1.38017e-06	1.32503e-06			6.46175e-06	6.11199e-06
145	-1436.15	238.779	236.644	6.32401	5.80999	5.80299		-1433.05	-1434.14	-1434.46	-1434.7								4.93322	5.57767	5.7729	5.92121		4.38322	5.02767	5.23913	5.44292		4.37422	5.01867	5.23213	5.43592		145	2.20542e-05	2.26504e-05			0.000103254	0.00010448
383	-1436.15	239.858	237.743	6.34173	6.90671	6.91971		-1433.04	-1434.14	-1434.46	-1434.7								6.80821	6.21808	6.13085	6.12022		7.33721	6.74708	6.67609	6.72092		7.34821	6.75808	6.68909	6.73392		383	2.55594e-06	2.53798e-06			1.19665e-05	1.1707e-05
330	-1436.15	239.372	237.244	6.40787	6.48685	6.48685		-1433.04	-1434.14	-1434.46	-1434.7								7.0742	6.26248	6.24924	6.38057		7.1172	6.30548	6.30848	6.49527		7.1152	6.30348	6.30848	6.49527		330	3.73939e-06	3.79542e-06			1.75072e-05	1.75072e-05
403	-1436.15	240.284	238.192	6.45717	7.44815	7.48415		-1433.04	-1434.13	-1434.46	-1434.7								7.07005	6.6046	6.7204	6.96443		8.02505	7.5596	7.69164	7.99114		8.05905	7.5936	7.72764	8.02714		403	3.00133e-07	2.86687e-07			1.40517e-06	1.32241e-06
146	-1436.15	239.816	237.709	6.48515	7.00813	7.02913		-1433.04	-1434.14	-1434.46	-1434.7								5.74372	5.88754	6.03189	6.20279		6.23072	6.37454	6.53512	6.7615		6.24972	6.39354	6.55612	6.7825		146	2.38691e-06	2.33838e-06			1.11751e-05	1.07863e-05
336	-1436.15	241.404	239.339	6.48526	8.59624	8.65924		-1433.04	-1434.13	-1434.46	-1434.7								6.85926	6.43137	6.4107	6.46121		8.93426	8.50637	8.50194	8.60791		8.99526	8.56737	8.56494	8.67091		336	1.06077e-07	9.68152e-08			4.96638e-07	4.46583e-07
304	-1436.15	240.008	237.909	6.53931	7.25429	7.28329		-1433.04	-1434.14	-1434.46	-1434.7								6.2254	6.30238	6.29453	6.26962		6.9044	6.98138	6.98976	7.02032		6.9314	7.00838	7.01876	7.04932		304	1.54271e-06	1.4911e-06			7.22274e-06	6.87803e-06
368	-1436.15	240.526	238.436	6.6193	7.85228	7.89028		-1433.04	-1434.13	-1434.46	-1434.7								6.79085	6.44352	6.4677	6.56471		7.98785	7.64052	7.68094	7.83341		8.02385	7.67652	7.71894	7.87141		368	3.9158e-07	3.72778e-07			1.83332e-06	1.71952e-06
494	-1436.15	240.522	238.444	6.63023	7.85921	7.90921		-1433.04	-1434.13	-1434.46	-1434.7								6.50317	6.67516	6.72596	6.76376		7.69617	7.86816	7.93519	8.02847		7.74417	7.91616	7.98519	8.07847		494	2.81823e-07	2.62916e-07			1.31945e-06	1.21276e-06
326	-1436.15	240.823	238.755	6.63333	8.16331	8.22331		-1433.04	-1434.13	-1434.46	-1434.7								7.42563	6.69349	6.66734	6.76636		8.91963	8.18749	8.17758	8.33206		8.97763	8.24549	8.23758	8.39206		326	1.68903e-07	1.54937e-07			7.90779e-07	7.14685e-07
343	-1436.15	239.637	237.524	6.68569	7.02967	7.04467		-1433.04	-1434.14	-1434.46	-1434.7								6.05114	6.30471	6.36807	6.40802		6.35914	6.61271	6.6923	6.78773		6.37214	6.62571	6.7073	6.80273		343	2.28363e-06	2.25995e-06			1.06916e-05	1.04246e-05
382	-1436.15	241.013	238.942	6.69486	8.41484	8.47184		-1433.04	-1434.13	-1434.46	-1434.7								7.06235	6.74489	6.85378	7.06111		8.74635	8.42889	8.55401	8.81681		8.80135	8.48389	8.61101	8.87381		382	7.45818e-08	6.87618e-08			3.4918e-07	3.1718e-07
274	-1436.15	240.608	238.523	6.70594	8.02092	8.06392		-1433.04	-1434.13	-1434.46	-1434.7								6.8225	6.60476	6.51896	6.44172		8.1015	7.88376	7.81419	7.79242		8.1425	7.92476	7.85719	7.83542		274	4.19607e-07	3.96105e-07			1.96454e-06	1.82713e-06
499	-1436.15	241.313	239.256	6.71426	8.73424	8.80524		-1433.04	-1434.13	-1434.46	-1434.7								7.23637	6.85149	6.8805	6.99102		9.22037	8.83549	8.88074	9.04672		9.28937	8.90449	8.95174	9.11772		499	5.06128e-08	4.55745e-08			2.36961e-07	2.10223e-07
260	-1436.15	238.63	236.491	6.71878	6.05575	6.04475		-1433.04	-1434.14	-1434.46	-1434.7								5.93587	6.12602	6.24144	6.36426		5.23687	5.42702	5.55867	5.73697		5.22387	5.41402	5.54767	5.72597		260	1.34321e-05	1.38886e-05			6.28869e-05	6.40643e-05
420	-1436.15	240.021	237.924	6.7547	7.48268	7.51368		-1433.04	-1434.13	-1434.46	-1434.7								6.68605	6.8127	6.86749	6.9191		7.37805	7.5047	7.57573	7.68281		7.40705	7.5337	7.60673	7.71381		420	5.04798e-07	4.86266e-07			2.36339e-06	2.24301e-06
487	-1436.15	240.878	238.802	6.79207	8.37705	8.42905		-1433.04	-1434.13	-1434.46	-1434.7								6.36064	6.66564	6.82989	6.99833		7.90964	8.21464	8.39512	8.61904		7.95964	8.26464	8.44712	8.67104		487	1.04106e-07	9.67948e-08			4.87407e-07	4.46488e-07
442	-1436.15	241.532	239.489	6.79959	9.03857	9.12357		-1433.04	-1434.13	-1434.46	-1434.7								7.3735	7.04405	7.0091	7.02196		9.5765	9.24705	9.22834	9.29667		9.6595	9.33005	9.31334	9.38167		442	3.32059e-08	2.92028e-08			1.55465e-07	1.34705e-07
386	-1436.15	240.513	238.427	6.82383	8.04381	8.08581		-1433.04	-1434.13	-1434.46	-1434.7								6.96079	6.85905	6.99357	7.19625		8.14479	8.04305	8.19381	8.45196		8.18479	8.08305	8.23581	8.49396		386	1.37986e-07	1.30477e-07			6.46028e-07	6.01856e-07
294	-1436.15	241.113	239.054	6.8506	8.67058	8.73958		-1433.04	-1434.13	-1434.46	-1434.7								7.77511	6.97744	6.92112	6.99094		9.55911	8.76144	8.72135	8.84665		9.62611	8.82844	8.79035	8.91565		294	7.09228e-08	6.40785e-08			3.32049e-07	2.95577e-07
219	-1436.15	239.291	237.17	6.91665	6.91463	6.92163		-1433.04	-1434.14	-1434.46	-1434.7								6.50326	6.34856	6.5132	6.76683		6.46526	6.31056	6.49144	6.80053		6.47026	6.31556	6.49844	6.80753		219	2.23485e-06	2.24172e-06			1.04632e-05	1.03404e-05
247	-1436.15	239.484	237.363	6.91889	7.10987	7.11687		-1433.04	-1434.13	-1434.46	-1434.7								6.7668	6.50155	6.57021	6.71292		6.9218	6.65655	6.74144	6.93962		6.9268	6.66155	6.74844	6.94662		247	1.7676e-06	1.77303e-06			8.27563e-06	8.17852e-06
501	-1436.15	240.343	238.246	6.96026	8.01024	8.04124		-1433.04	-1434.13	-1434.46	-1434.7								7.05926	6.96346	7.05045	7.18705		8.07326	7.97746	8.08069	8.27275		8.10226	8.00646	8.11169	8.30375		501	1.86669e-07	1.79816e-07			8.73956e-07	8.29443e-07
477	-1436.15	240.427	238.335	6.97181	8.10579	8.14179		-1433.04	-1434.13	-1434.46	-1434.7								7.69673	7.20043	7.18441	7.25387		8.79473	8.29843	8.29864	8.42357		8.82873	8.33243	8.33464	8.45957		477	1.44752e-07	1.38267e-07			6.77704e-07	6.37787e-07
360	-1436.15	240.617	238.53	6.99947	8.32345	8.36445		-1433.04	-1434.13	-1434.46	-1434.7								6.84431	6.63939	6.79393	7.04298		8.13231	7.92739	8.09817	8.40269		8.17131	7.96639	8.13917	8.44369		360	1.49939e-07	1.4202e-07			7.01993e-07	6.55099e-07
233	-1436.15	240.306	238.209	7.02088	8.03386	8.06486		-1433.04	-1434.13	-1434.46	-1434.7								7.1803	6.82821	6.82364	6.8822		8.1573	7.80521	7.81687	7.9309		8.1863	7.83421	7.84787	7.9619		233	3.3222e-07	3.20023e-07			1.5554e-06	1.47618e-06
234	-1436.15	239.06	236.922	7.03778	6.80476	6.79476		-1433.04	-1434.13	-1434.46	-1434.7								6.97397	6.73905	6.74658	6.80011		6.70497	6.47005	6.49381	6.60281		6.69297	6.45805	6.48381	6.59281		234	3.11922e-06	3.21979e-06			1.46037e-05	1.48521e-05
213	-1436.15	238.267	236.106	7.07549	6.04947	6.01647		-1433.04	-1434.13	-1434.46	-1434.7								6.93298	6.72184	6.79429	6.93222		5.87098	5.65984	5.74852	5.94192		5.83598	5.62484	5.71552	5.90892		213	9.50702e-06	1.02016e-05			4.45104e-05	4.70575e-05
476	-1436.15	241.292	239.23	7.12966	9.12864	9.19464		-1433.04	-1434.13	-1434.46	-1434.7								7.34696	7.04202	7.11515	7.27128		9.30996	9.00502	9.09439	9.30599		9.37396	9.06902	9.16039	9.37199		476	3.26882e-08	2.96835e-08			1.53041e-07	1.36922e-07
490	-1436.15	238.49	236.337	7.16355	6.36053	6.33553		-1433.04	-1434.13	-1434.46	-1434.7								7.96527	7.21397	7.13921	7.1753		7.12627	6.37497	6.31645	6.408		7.09927	6.34797	6.29145	6.383		490	4.33226e-06	4.5865e-06			2.02829e-05	2.11563e-05
163	-1436.15	240.141	238.055	7.17252	8.0205	8.0625		-1433.04	-1434.13	-1434.46	-1434.7								5.68335	6.49152	6.84925	7.18965		6.49535	7.30352	7.67749	8.07335		6.53535	7.34352	7.71949	8.11535		163	2.61278e-07	2.4706e-07			1.22326e-06	1.13962e-06
361	-1436.15	239.474	237.355	7.18144	7.36242	7.37142		-1433.04	-1434.13	-1434.46	-1434.7								6.67337	7.02305	7.06357	7.05461		6.81837	7.16805	7.22481	7.27131		6.82537	7.17505	7.23381	7.28031		361	1.01035e-06	1.01005e-06			4.73032e-06	4.65907e-06
194	-1436.15	240.798	238.732	7.26899	8.77397	8.83597		-1433.04	-1434.13	-1434.46	-1434.7								5.74171	6.64185	7.03409	7.40475		7.21071	8.11085	8.51933	8.94545		7.27071	8.17085	8.58133	9.00745		194	6.00378e-08	5.48881e-08			2.81088e-07	2.53184e-07
160	-1436.15	240.106	238.006	7.2692	8.08218	8.11018		-1433.04	-1434.13	-1434.46	-1434.7								6.62519	6.59577	6.73883	6.93987		7.40219	7.37277	7.53206	7.78858		7.42819	7.39877	7.56006	7.81658		160	4.22334e-07	4.08892e-07			1.9773e-06	1.88611e-06
334	-1436.15	238.996	236.867	7.28733	6.99031	6.98931		-1433.04	-1434.13	-1434.46	-1434.7								6.41761	6.65097	6.74031	6.81951		6.08461	6.31797	6.42354	6.55822		6.08161	6.31497	6.42254	6.55722		334	3.36284e-06	3.41898e-06			1.57443e-05	1.57708e-05
320	-1436.15	238.859	236.728	7.29918	6.86516	6.86216		-1433.04	-1434.13	-1434.46	-1434.7								6.29197	6.62883	6.74789	6.84867		5.82197	6.15883	6.29412	6.45037		5.81697	6.15383	6.29112	6.44737		320	4.03355e-06	4.11474e-06			1.88844e-05	1.89802e-05
132	-1436.15	239.906	237.8	7.31094	7.92392	7.94592		-1433.04	-1434.13	-1434.46	-1434.7								5.73026	6.52291	6.74417	6.90082		6.30726	7.09991	7.33741	7.54953		6.32726	7.11991	7.35941	7.57153		132	6.32011e-07	6.18118e-07			2.95898e-06	2.85121e-06
378	-1436.15	241.352	239.298	7.33579	9.39477	9.46877		-1433.04	-1434.13	-1434.46	-1434.7								7.46372	7.27942	7.25502	7.25558		9.48672	9.30242	9.29425	9.35028		9.55872	9.37442	9.36825	9.42428		378	3.03354e-08	2.71778e-08			1.42025e-07	1.25364e-07
170	-1436.15	240.384	238.298	7.34837	8.43935	8.48135		-1433.04	-1434.13	-1434.46	-1434.7								6.15548	6.54694	6.799	7.0716		7.21048	7.60194	7.87023	8.1983		7.25048	7.64194	7.91223	8.2403		170	2.11639e-07	2.00123e-07			9.90862e-07	9.23112e-07
133	-1436.15	239.8	237.69	7.41732	7.9243	7.9423		-1433.04	-1434.13	-1434.46	-1434.7								6.35117	6.63036	6.83965	7.07446		6.82217	7.10136	7.32689	7.61716		6.83817	7.11736	7.34489	7.63516		133	5.6389e-07	5.55227e-07			2.64004e-06	2.56111e-06
482	-1436.15	240.966	238.901	7.42905	9.10203	9.16503		-1433.04	-1434.13	-1434.46	-1434.7								6.85472	6.92126	6.97156	7.02809		8.49172	8.55826	8.62479	8.73679		8.55272	8.61926	8.68779	8.79979		482	8.53568e-08	7.79038e-08			3.99627e-07	3.5935e-07
277	-1436.15	241.273	239.223	7.43533	9.41531	9.49331		-1433.04	-1434.14	-1434.46	-1434.7								6.41989	6.24682	6.42255	6.69472		8.36389	8.19082	8.38279	8.71042		8.43989	8.26682	8.46079	8.78842		277	8.9238e-08	7.94119e-08			4.17798e-07	3.66306e-07
466	-1436.15	240.345	238.25	7.45685	8.50883	8.54183		-1433.04	-1434.13	-1434.46	-1434.7								7.39318	7.46637	7.58473	7.73311		8.40918	8.48237	8.61696	8.82081		8.44018	8.51337	8.64996	8.85381		466	7.4081e-08	7.1121e-08			3.46835e-07	3.28062e-07
272	-1436.15	239.394	237.272	7.45892	7.5599	7.5659		-1433.04	-1434.13	-1434.46	-1434.7								7.41619	6.94952	7.02499	7.21411		7.48119	7.01452	7.10623	7.35082		7.48519	7.01852	7.11223	7.35682		272	8.83587e-07	8.87797e-07			4.13682e-06	4.09517e-06
327	-1436.15	240.464	238.378	7.48093	8.65191	8.69391		-1433.04	-1434.13	-1434.46	-1434.7								7.75802	7.5185	7.48118	7.47423		8.89302	8.6535	8.63241	8.68093		8.93302	8.6935	8.67441	8.72293		327	9.37878e-08	8.86842e-08			4.39099e-07	4.09076e-07
438	-1436.15	239.423	237.298	7.53807	7.66805	7.67105		-1433.04	-1434.13	-1434.46	-1434.7								7.52238	7.12693	7.24814	7.48667		7.61638	7.22093	7.35837	7.65237		7.61738	7.22193	7.36137	7.65537		438	5.31382e-07	5.36621e-07			2.48785e-06	2.47529e-06
350	-1436.15	240.746	238.672	7.5824	9.03538	9.08938		-1433.04	-1434.13	-1434.46	-1434.7								7.08705	7.17564	7.24653	7.32716		8.50405	8.59264	8.67977	8.81586		8.55605	8.64464	8.73377	8.86986		350	7.47018e-08	6.92218e-08			3.49742e-07	3.19302e-07
255	-1436.15	238.555	236.403	7.59938	6.86136	6.83736		-1433.04	-1434.13	-1434.46	-1434.7								7.79438	7.31379	7.29181	7.35022		7.02038	6.53979	6.53404	6.64793		6.99438	6.51379	6.51004	6.62393		255	2.89073e-06	3.05521e-06			1.35339e-05	1.40929e-05
222	-1436.15	239.376	237.262	7.59982	7.6828	7.6968		-1433.04	-1434.13	-1434.46	-1434.7								6.62699	7.03326	7.1549	7.24645		6.67399	7.08026	7.21813	7.36515		6.68599	7.09226	7.23213	7.37915		222	8.62486e-07	8.54984e-07			4.03802e-06	3.94381e-06
373	-1436.15	240.45	238.363	7.61017	8.76714	8.80814		-1433.04	-1434.13	-1434.46	-1434.7								7.5182	7.11789	7.13656	7.23578		8.6392	8.23889	8.2738	8.42848		8.6782	8.27789	8.3148	8.46948		373	1.43558e-07	1.35975e-07			6.72115e-07	6.27216e-07
288	-1436.15	238.728	236.586	7.62115	7.05613	7.04213		-1433.04	-1434.13	-1434.46	-1434.7								7.51279	7.21681	7.23551	7.31557		6.91179	6.61581	6.65075	6.78627		6.89579	6.59981	6.63675	6.77227		288	2.28924e-06	2.37905e-06			1.07179e-05	1.09739e-05
197	-1436.15	240.504	238.422	7.66758	8.87856	8.92456		-1433.04	-1434.13	-1434.46	-1434.7								6.83859	7.28015	7.51126	7.74601		8.01359	8.45515	8.7025	8.99271		8.05759	8.49915	8.7485	9.03871		197	5.5439e-08	5.20698e-08			2.59557e-07	2.40184e-07
492	-1436.15	240.554	238.469	7.67005	8.93103	8.97403		-1433.04	-1434.13	-1434.46	-1434.7								7.8389	7.66176	7.80693	8.03805		9.0639	8.88676	9.04817	9.33475		9.1049	8.92776	9.09117	9.37775		492	3.11405e-08	2.93963e-08			1.45795e-07	1.35597e-07
421	-1436.15	240.203	238.104	7.67846	8.58844	8.61744		-1433.04	-1434.13	-1434.46	-1434.7								7.46599	7.48085	7.62364	7.81617		8.33999	8.35485	8.51388	8.76187		8.36699	8.38185	8.54288	8.79087		421	8.18219e-08	7.90843e-08			3.83077e-07	3.64795e-07
237	-1436.15	239.221	237.098	7.73165	7.65963	7.66463		-1433.04	-1434.13	-1434.46	-1434.7								6.89934	7.27591	7.39463	7.48765		6.79134	7.16791	7.30286	7.45135		6.79434	7.17091	7.30786	7.45635		237	7.45799e-07	7.50617e-07			3.49171e-06	3.4624e-06
317	-1436.15	241.078	239.012	7.75368	9.53866	9.60066		-1433.04	-1434.13	-1434.46	-1434.7								7.98595	7.41242	7.38627	7.45611		9.73495	9.16142	9.15151	9.27681		9.79495	9.22142	9.21351	9.33881		317	3.43367e-08	3.13914e-08			1.60759e-07	1.448e-07
434	-1436.15	240.906	238.83	7.75409	9.36707	9.41907		-1433.04	-1434.13	-1434.46	-1434.7								8.07057	7.79255	7.84981	7.97928		9.64757	9.36955	9.44304	9.62798		9.69757	9.41955	9.49504	9.67998		434	1.89924e-08	1.76586e-08			8.89192e-08	8.14542e-08
210	-1436.15	240.517	238.431	7.778	9.00198	9.04398		-1433.04	-1434.13	-1434.46	-1434.7								7.3917	7.28152	7.45223	7.70596		8.5797	8.46952	8.65647	8.96566		8.6197	8.50952	8.69847	9.00766		210	5.80262e-08	5.48687e-08			2.7167e-07	2.53094e-07
454	-1436.15	239.552	237.429	7.79105	8.05003	8.05503		-1433.04	-1434.13	-1434.46	-1434.7								7.56657	7.26092	7.35271	7.53451		7.78957	7.48392	7.59195	7.82921		7.79257	7.48692	7.59695	7.83421		454	3.94365e-07	3.96912e-07			1.84635e-06	1.83085e-06
381	-1436.15	240.363	238.273	7.80491	8.87489	8.91289		-1433.04	-1434.13	-1434.46	-1434.7								6.2364	7.01732	7.25143	7.4278		7.2704	8.05132	8.30167	8.53351		7.3064	8.08732	8.33967	8.57151		381	1.20257e-07	1.14483e-07			5.63026e-07	5.28079e-07
458	-1436.15	240.194	238.093	7.86679	8.76777	8.79477		-1433.04	-1434.13	-1434.46	-1434.7								7.69935	7.68229	7.83782	8.05363		8.56435	8.54729	8.71905	8.99034		8.58935	8.57229	8.74605	9.01734		458	5.56616e-08	5.3981e-08			2.60599e-07	2.49e-07
495	-1436.15	239.01	236.875	7.86892	7.5859	7.5789		-1433.04	-1434.13	-1434.46	-1434.7								7.19263	7.26308	7.41811	7.61713		6.87363	6.94408	7.11534	7.36983		6.86463	6.93508	7.10834	7.36283		495	8.557e-07	8.78833e-07			4.00625e-06	4.05382e-06
323	-1436.15	239.885	237.788	7.87869	8.47067	8.50167		-1433.04	-1434.13	-1434.46	-1434.7								6.87319	7.43855	7.60937	7.73887		7.42919	7.99455	8.1816	8.36658		7.45819	8.02355	8.2126	8.39758		323	1.59354e-07	1.53504e-07			7.4607e-07	7.08071e-07
475	-1436.15	239.729	237.613	7.91941	8.35539	8.36739		-1433.04	-1434.13	-1434.46	-1434.7								7.83471	7.72382	7.73693	7.77527		8.23471	8.12382	8.15316	8.24698		8.24471	8.13382	8.16516	8.25898		475	1.94963e-07	1.9392e-07			9.12785e-07	8.945e-07
446	-1436.15	238.367	236.204	7.92869	7.00267	6.96767		-1433.04	-1434.13	-1434.46	-1434.7								7.80525	7.49611	7.594	7.78476		6.84325	6.53411	6.64823	6.89447		6.80625	6.49711	6.61323	6.85947		446	1.90746e-06	2.05374e-06			8.93043e-06	9.47337e-06
214	-1436.15	239.535	237.415	7.98311	8.22509	8.23309		-1433.04	-1434.13	-1434.46	-1434.7								7.47586	7.39246	7.56191	7.80896		7.68186	7.59846	7.78414	8.08667		7.68786	7.60446	7.79214	8.09467		214	2.55478e-07	2.55831e-07			1.19611e-06	1.18008e-06
289	-1436.15	240.487	238.407	8.01918	9.21316	9.26116
481	-1436.15	240.751	238.7	8.01975	9.47773	9.55473
212	-1436.14	239.709	237.594	8.03485	8.45083	8.46383
479	-1436.14	239.662	237.545	8.09403	8.463	8.474
467	-1436.14	238.77	236.618	8.0975	7.57448	7.55048
152	-1436.14	240.319	238.241	8.1157	9.14168	9.19168
188	-1436.14	240.408	238.333	8.12558	9.24056	9.29356
502	-1436.14	239.741	237.62	8.13622	8.5842	8.5912
268	-1436.14	240.465	238.382	8.15385	9.32583	9.37083
503	-1436.14	238.219	236.059	8.23364	7.15962	7.12762
429	-1436.14	239.714	237.597	8.29178	8.71276	8.72376
155	-1436.14	240.317	238.232	8.29337	9.31735	9.36035
412	-1436.14	239.743	237.644	8.30063	8.75061	8.77961
400	-1436.14	240.514	238.435	8.39674	9.61772	9.66672
496	-1436.14	238.839	236.691	8.39675	7.94273	7.92273
484	-1436.14	239.146	237.013	8.45842	8.3114	8.3064
153	-1436.14	240.225	238.136	8.52292	9.4549	9.4939
395	-1436.14	240.555	238.476	8.53894	9.80092	9.84992
444	-1436.14	238.4	236.242	8.58513	7.69211	7.66211
497	-1436.14	240.997	238.919	8.63717	10.3412	10.3912
389	-1436.14	239.011	236.881	8.67715	8.39513	8.39313
430	-1436.14	239.853	237.74	8.72273	9.28271	9.29771
342	-1436.14	239.958	237.857	8.74519	9.41017	9.43717
426	-1436.14	239.525	237.403	8.75947	8.99145	8.99745
385	-1436.14	240.478	238.398	8.78898	9.97396	10.022
249	-1436.14	239.858	237.757	8.83829	9.40327	9.43027
404	-1436.14	239.594	237.489	8.89617	9.19715	9.22015
471	-1436.14	241.026	238.945	8.92482	10.6578	10.7048
354	-1436.14	239.13	236.996	8.98934	8.82632	8.82032
473	-1436.14	240.247	238.155	9.04641	10.0004	10.0364
392	-1436.14	239.59	237.48	9.10193	9.39891	9.41691
456	-1436.14	238.895	236.753	9.10771	8.70969	8.69569
391	-1436.14	240.376	238.293	9.15627	10.2393	10.2843
478	-1436.14	239.711	237.602	9.15768	9.57566	9.59466
380	-1436.14	239.837	237.735	9.18844	9.73242	9.75842
440	-1436.14	239.546	237.441	9.29557	9.54855	9.57155
359	-1436.14	240.405	238.32	9.32325	10.4352	10.4782
472	-1436.14	239.655	237.545	9.36463	9.72661	9.74461
227	-1436.14	239.174	237.048	9.40031	9.28128	9.28328
468	-1436.14	239.551	237.437	9.42777	9.68574	9.69974
447	-1436.14	240.009	237.907	9.47918	10.1952	10.2212
480	-1436.14	240.412	238.33	9.4794	10.5984	10.6444
498	-1436.14	239.283	237.155	9.56528	9.55526	9.55526
485	-1436.14	239.98	237.879	9.57932	10.2663	10.2933
460	-1436.14	239.894	237.789	9.60955	10.2105	10.2335
230	-1436.14	240.829	238.749	9.61366	11.1496	11.1976
236	-1436.14	240.662	238.584	9.74744	11.1164	11.1664
486	-1436.14	240.007	237.91	9.86929	10.5833	10.6143
488	-1436.14	240.335	238.246	9.96907	11.011	11.05
489	-1436.14	239.963	237.86	10.1781	10.8481	10.8731
[truncated: 17 more columns]

## Sheet: Analog 34
Fentanyl Derivatives 25-34																				1H= 4.359 744 722 2071(85) x 10-18 J						E234 = (1/1320)(243ED-2048ET+3125EQ)
																				Hartree	4.36e-18			Hartree to kcal/mol		E34 = -(1/369)*(256ET-625EQ)
Fentanyl Derivative #34																				Nav	6.02e+23	628		627.51		E23 = -(1/175)*(81ED-256ET)												RT	0.593019	0.616887
/home/audreyryu/opioids/fentanyl/fentanyl_34/QM/wb97xd-ultrafine/								/home/audreyryu/opioids/fentanyl/fentanyl_34/QM/wb97xd-ultrafine/dlpno																		DLPNO-CCSD(T)/CBS//wb97xd/6-31++G**												Sum	3.33581	3.30623
	wB97X-D							DLPNO-CCSD(T)//wB97X-D					DLPNO-CCSD(T)/haug-cc-pVnZ//wB97X-D						DLPNO-CCSD(T)/cc-pVNZ//wB97X-D ∆Eel					∆G (298.15 K)					∆G (310.15 K)					Boltzmann Populations					e-(∆G/RT)			Stabilization G			DLPNO-CCSD(T)/haug-cc-pVnZ//wB97X-D ∆Eel
Structure	Electronic Energy	G (298.15)	G (310.15)	∆Eel (kcal/mol)	∆G 298.15 (kcal/mol)	∆G (310.15)		cc-pVDZ	cc-pVTZ	cc-pVQZ	DTQ		haug-cc-pVDZ	haug-cc-pVTZ	haug-cc-pVQZ	haug-cc-pV5Z	HA DTQ		D	T	Q	DTQ		D	T	Q	DTQ		D	T	Q	DTQ		Structure	298 K	310 K			298 K	310 K		298 K	310 K		D	T	Q	DTQ
24	-1079.5	276.222	274.154	0	0.704725	0.749725		-1076.73	-1077.8	-1078.11	-1078.35								0.29018	0	0	0		1.57318	1.12008	1.10654	1.17144		1.61818	1.16508	1.15154	1.21644		24	0.0415812	0.0388875	7		0.138707	0.128571		-0.714419	-0.737678
14	-1079.5	276.994	274.948	0.116171	1.5929	1.6599		-1076.73	-1077.8	-1078.11	-1078.34								0.956976	0.16655	0.106305	0.116015		3.01198	2.05863	1.98485	2.05946		3.07898	2.12563	2.05185	2.12646		14	0.00930173	0.00838233			0.0310288	0.0277139
53	-1079.5	276.727	274.672	0.21341	1.42313	1.48113		-1076.73	-1077.8	-1078.11	-1078.34								1.222	0.373273	0.261209	0.210792		3.01	1.99835	1.87275	1.88724		3.068	2.05635	1.93075	1.94524		53	0.0124363	0.0113784	17		0.041485	0.0376197
55	-1079.5	275.97	273.891	0.544528	0.997253	1.03125		-1076.73	-1077.8	-1078.11	-1078.34								0.633256	0.62533	0.576276	0.457237		1.66426	1.49341	1.43082	1.37668		1.69826	1.52741	1.46482	1.41068		55	0.0294166	0.028026	9		0.0981282	0.0926604
7	-1079.5	274.939	272.826	0.578275	0	0		-1076.74	-1077.8	-1078.11	-1078.34		-1076.91	-1077.87	-1078.14		-1078.33		0	0.162924	0.176459	0.111555		0	0	0	0		0	0	0	0		7	0.299777	0.302459	1		1	1					0.0711918	0	0	0
123	-1079.5	276.534	274.475	0.6454	1.66212	1.71612		-1076.73	-1077.8	-1078.11	-1078.34								1.40407	0.842651	0.848279	0.905907		2.99907	2.27473	2.26682	2.38935		3.05307	2.32873	2.32082	2.44335		123	0.00533297	0.00491237			0.0177898	0.0162414
13	-1079.5	276.305	274.231	0.646598	1.43432	1.47332		-1076.73	-1077.8	-1078.11	-1078.34								0.725779	0.50359	0.371527	0.178426		2.09178	1.70667	1.56107	1.43287		2.13078	1.74567	1.60007	1.47187		13	0.0267573	0.0252784	10		0.0892574	0.0835762
3	-1079.5	275.743	273.644	0.671398	0.897122	0.911122		-1076.73	-1077.8	-1078.11	-1078.34		-1076.91	-1077.87	-1078.14		-1078.33		0.805279	0.498761	0.31699	0.0714391		1.60928	1.13984	0.94453	0.763884		1.62328	1.15384	0.95853	0.777884		3	0.0826746	0.0814681	3		0.275787	0.269352					0	0.0875689	0.0982354	0.0835946
115	-1079.5	277.368	275.332	0.760504	2.61123	2.68823		-1076.73	-1077.8	-1078.11	-1078.34								2.10121	1.05027	0.977975	1.01917		4.53021	3.31635	3.23052	3.33661		4.60721	3.39335	3.30752	3.41361		115	0.00107956	0.00095659			0.00360122	0.00316271
15	-1079.5	276.314	274.235	0.836696	1.63342	1.66742		-1076.73	-1077.8	-1078.11	-1078.34								0.982926	0.562385	0.53745	0.527352		2.35793	1.77446	1.73599	1.7908		2.39193	1.80846	1.76999	1.8248		15	0.0146325	0.0139408	13		0.0488112	0.0460913
4	-1079.5	275.377	273.27	0.839388	0.699113	0.705113		-1076.73	-1077.8	-1078.11	-1078.34		-1076.91	-1077.87	-1078.14		-1078.33		1.09158	0.716434	0.628137	0.523038		1.52958	0.99151	0.889678	0.849483		1.53558	0.99751	0.895678	0.855483		4	0.0715623	0.0714757	4		0.238718	0.236315					0.219899	0.187478	0.280977	0.401693
46	-1079.5	276.528	274.461	0.855936	1.86666	1.91266		-1076.73	-1077.8	-1078.11	-1078.34								1.67756	1.08731	1.01294	0.966496		3.26656	2.51338	2.42548	2.44394		3.31256	2.55938	2.47148	2.48994		46	0.00486397	0.00454121			0.0162253	0.0150143
114	-1079.5	277.212	275.166	0.86425	2.55897	2.62597		-1076.73	-1077.8	-1078.11	-1078.34								2.31848	1.20903	1.16827	1.26336		4.59148	3.31911	3.26481	3.42481		4.65848	3.38611	3.33181	3.49181		114	0.000930377	0.000838417			0.00310356	0.002772
141	-1079.5	276.637	274.58	0.919195	2.03892	2.09492		-1076.73	-1077.8	-1078.11	-1078.34								0.931368	0.64849	0.682629	0.727967		2.62937	2.18357	2.20417	2.31441		2.68537	2.23957	2.26017	2.37041		141	0.00605133	0.00555531	25		0.0201861	0.0183671
32	-1079.5	275.931	273.844	0.950539	1.36426	1.39026		-1076.73	-1077.8	-1078.11	-1078.34								0.260749	0.586163	0.494845	0.256649		1.25275	1.41524	1.31039	1.13709		1.27875	1.44124	1.33639	1.16309		32	0.0440609	0.0425482	6		0.146979	0.140674
139	-1079.5	277.062	275.02	1.03244	2.57716	2.64816		-1076.73	-1077.8	-1078.11	-1078.34								1.65896	1.04263	0.846225	0.637705		3.78196	3.0027	2.79277	2.64915		3.85296	3.0737	2.86377	2.72015		139	0.00344118	0.0030802			0.0114791	0.0101839
31	-1079.5	276.384	274.32	1.03463	1.90136	1.95036		-1076.73	-1077.8	-1078.11	-1078.34								0.436168	0.695996	0.659258	0.507769		1.88117	1.97807	1.9278	1.84121		1.93017	2.02707	1.9768	1.89021		31	0.0134399	0.0124847	18		0.0448328	0.0412773
120	-1079.5	277.208	275.166	1.16102	2.85175	2.92275		-1076.73	-1077.8	-1078.11	-1078.34								1.77619	1.50458	1.50511	1.50242		4.04519	3.61066	3.59765	3.65986		4.11619	3.68166	3.66865	3.73086		120	0.000625917	0.000560259			0.00208794	0.00185234
148	-1079.5	277.211	275.17	1.18156	2.87528	2.94728		-1076.73	-1077.8	-1078.11	-1078.34								1.93062	1.17632	1.01455	0.878768		4.20262	3.2854	3.11009	3.03921		4.27462	3.3574	3.18209	3.11121		148	0.00178257	0.00159289			0.00594631	0.00526646
49	-1079.5	276.414	274.347	1.23101	2.12774	2.17374		-1076.73	-1077.8	-1078.11	-1078.34								1.24492	0.98915	0.858305	0.67305		2.71992	2.30123	2.15685	2.03649		2.76592	2.34723	2.20285	2.08249		49	0.00966901	0.0090274	21		0.032254	0.0298466
64	-1079.5	276.146	274.073	1.41414	2.04287	2.08287		-1076.73	-1077.8	-1078.11	-1078.34								1.46261	1.19243	1.07431	0.909115		2.66961	2.2365	2.10485	2.00456		2.70961	2.2765	2.14485	2.04456		64	0.010204	0.00962375	16		0.0340385	0.0318183
112	-1079.5	277.231	275.183	1.50856	3.22229	3.28729		-1076.73	-1077.8	-1078.11	-1078.34								2.90036	2.04596	2.0259	2.10233		5.19236	4.17503	4.14144	4.28278		5.25736	4.24003	4.20644	4.34778		112	0.000218942	0.000197968			0.000730348	0.000654527
153	-1079.5	275.192	273.077	1.90565	1.58037	1.57837		-1076.73	-1077.8	-1078.11	-1078.34								1.58905	1.65676	1.40913	1.00464		1.84205	1.74683	1.48567	1.14608		1.84005	1.74483	1.48367	1.14408		153	0.043398	0.0439342	5		0.144767	0.145256
205	-1079.5	274.483	272.345	1.90727	0.872996	0.847996		-1076.73	-1077.8	-1078.11	-1078.34		-1076.9	-1077.86	-1078.14		-1078.33		1.64921	1.57365	1.43243	1.1998		1.19321	0.954728	0.799966	0.632242		1.16821	0.929728	0.774966	0.607242		205	0.103224	0.108632	2		0.344334	0.359161					1.52828	1.45348	1.23276	0.931609
77	-1079.5	275.56	273.466	1.91714	1.95986	1.97886		-1076.73	-1077.8	-1078.11	-1078.34								1.5392	1.60554	1.62152	1.57773		2.1602	2.06361	2.06606	2.08718		2.1792	2.08261	2.08506	2.10618		77	0.00887694	0.00867396	19		0.0296118	0.0286781
88	-1079.5	276.404	274.339	1.92251	2.80924	2.85724		-1076.73	-1077.8	-1078.11	-1078.34								1.95047	2.00509	1.93277	1.77041		3.41547	3.30716	3.22131	3.12386		3.46347	3.35516	3.26931	3.17186		88	0.00154545	0.00143804			0.00515534	0.0047545
96	-1079.5	276.546	274.483	2.00605	3.03478	3.08478		-1076.73	-1077.8	-1078.11	-1078.34								2.56845	2.2022	2.26527	2.36552		4.17545	3.64627	3.69581	3.86097		4.22545	3.69627	3.74581	3.91097		96	0.000445903	0.000413515			0.00148745	0.00136717
151	-1079.5	275.308	273.19	2.0185	1.80923	1.80423		-1076.73	-1077.8	-1078.11	-1078.34								2.44827	1.90927	1.71655	1.49883		2.81727	2.11534	1.90909	1.75627		2.81227	2.11034	1.90409	1.75127		151	0.0155096	0.0157809	11		0.051737	0.0521751
70	-1079.5	275.882	273.796	2.05957	2.42429	2.45129		-1076.73	-1077.8	-1078.11	-1078.34								2.39292	1.76062	1.82638	1.97928		3.33592	2.5407	2.59292	2.81073		3.36292	2.5677	2.61992	2.83773		70	0.00262045	0.00252622			0.00874131	0.00835225
81	-1079.5	275.763	273.68	2.0701	2.31582	2.34582		-1076.73	-1077.8	-1078.11	-1078.34								1.65602	1.60677	1.6301	1.61764		2.48002	2.26784	2.27764	2.33009		2.51002	2.29784	2.30764	2.36009		81	0.00589347	0.00565287	24		0.0196595	0.0186897
71	-1079.5	275.531	273.435	2.07052	2.08425	2.10125		-1076.73	-1077.8	-1078.11	-1078.34								2.30897	1.81899	1.796	1.80134		2.90097	2.24806	2.21154	2.28179		2.91797	2.26506	2.22854	2.29879		71	0.00639355	0.00626845	23		0.0213277	0.0207249
220	-1079.5	277.711	275.694	2.08714	4.28087	4.37687		-1076.73	-1077.8	-1078.11	-1078.34								2.68613	2.08824	2.275	2.58702		5.45813	4.69732	4.87054	5.24746		5.55413	4.79332	4.96654	5.34346		220	4.30373e-05	3.69324e-05			0.000143564	0.000122107
190	-1079.5	275.15	273.029	2.16117	1.79389	1.78589		-1076.73	-1077.8	-1078.11	-1078.34								2.77724	2.03843	1.87617	1.73689		2.98824	2.0865	1.91071	1.83634		2.98024	2.0785	1.90271	1.82834		190	0.0135509	0.0138578	14		0.0452031	0.045817
180	-1079.5	275.862	273.763	2.16733	2.51205	2.52605		-1076.72	-1077.79	-1078.1	-1078.34								10.5847	6.21441	5.62743	5.57591		11.5077	6.97448	6.37397	6.38736		11.5217	6.98848	6.38797	6.40136		180	6.29578e-06	6.2039e-06			2.10015e-05	2.05115e-05
72	-1079.5	275.396	273.289	2.24158	2.1203	2.1263		-1076.73	-1077.8	-1078.11	-1078.34								2.53144	2.0279	1.9006	1.7658		2.98844	2.32198	2.18114	2.11125		2.99444	2.32798	2.18714	2.11725		72	0.00852389	0.00851357	22		0.028434	0.0281478
85	-1079.5	275.198	273.095	2.27101	1.95173	1.96173		-1076.73	-1077.8	-1078.11	-1078.34								2.39972	1.82119	1.84272	1.92525		2.65872	1.91726	1.92526	2.0727		2.66872	1.92726	1.93526	2.0827		85	0.00909637	0.00902429	20		0.0303437	0.0298363
110	-1079.5	276.759	274.702	2.28587	3.5276	3.5836		-1076.73	-1077.8	-1078.11	-1078.34								3.02811	2.50672	2.52725	2.5979		4.84811	4.16379	4.17079	4.30634		4.90411	4.21979	4.22679	4.36234		110	0.000210412	0.000193165			0.000701895	0.000638647
255	-1079.5	276.626	274.572	2.61564	3.72437	3.78337		-1076.73	-1077.8	-1078.11	-1078.34								2.78039	2.56966	2.5928	2.60982		4.46739	4.09373	4.10334	4.18527		4.52639	4.15273	4.16234	4.24427		255	0.00025807	0.000235721			0.000860873	0.000779347
100	-1079.5	276.08	274.002	2.79798	3.36071	3.39571		-1076.73	-1077.8	-1078.11	-1078.34								2.5733	2.57802	2.50483	2.35046		3.7143	3.5561	3.46937	3.37991		3.7493	3.5911	3.50437	3.41491		100	0.00100355	0.000954499			0.00334765	0.00315579
111	-1079.5	275.666	273.574	2.81743	2.96615	2.98715		-1076.73	-1077.8	-1078.11	-1078.34								2.55409	2.4947	2.40996	2.2516		3.28109	3.05878	2.9605	2.86705		3.30209	3.07978	2.9815	2.88805		111	0.00238303	0.0023207			0.00794933	0.00767276
98	-1079.5	275.569	273.472	2.84265	2.89437	2.91037		-1076.73	-1077.8	-1078.11	-1078.34								2.48582	2.47588	2.38232	2.20279		3.11582	2.94295	2.83586	2.72124		3.13182	2.95895	2.85186	2.73724		98	0.00304729	0.00299271			0.0101652	0.00989459
157	-1079.5	274.365	272.228	2.85667	1.70439	1.68039		-1076.73	-1077.8	-1078.11	-1078.34								1.576	2.16774	2.38764	2.52598		1.002	1.43082	1.63718	1.84043		0.977997	1.40682	1.61318	1.81643		157	0.0134577	0.0141389	12		0.0448925	0.0467466
87	-1079.5	275.901	273.82	2.864	3.24772	3.27972		-1076.73	-1077.8	-1078.11	-1078.34								2.31472	2.46525	2.47866	2.41586		3.27672	3.26432	3.2642	3.26631		3.30872	3.29632	3.2962	3.29831		87	0.00121545	0.0011619			0.0040545	0.00384151
95	-1079.5	276.429	274.354	2.93242	3.84415	3.88215		-1076.73	-1077.8	-1078.11	-1078.34								3.3297	2.6881	2.66732	2.70362		4.8197	4.01517	3.98087	4.08206		4.8577	4.05317	4.01887	4.12006		95	0.000307129	0.000290643			0.00102452	0.000960932
260	-1079.5	276.516	274.445	2.94255	3.94127	3.98327		-1076.73	-1077.8	-1078.11	-1078.34								3.27912	2.69186	2.60775	2.54742		4.85612	4.10594	4.00829	4.01287		4.89812	4.14794	4.05029	4.05487		260	0.000345139	0.000324417			0.00115132	0.0010726
89	-1079.5	275.613	273.518	2.96356	3.05929	3.07729		-1076.73	-1077.8	-1078.11	-1078.34								3.43014	2.78736	2.70625	2.66025		4.10414	3.29843	3.20379	3.2227		4.12214	3.31643	3.22179	3.2407		89	0.00130819	0.00128044			0.00436389	0.00423342
94	-1079.5	275.792	273.705	2.9668	3.24152	3.26752		-1076.73	-1077.8	-1078.11	-1078.34								3.47685	2.81145	2.68069	2.57096		4.32985	3.50153	3.35723	3.31241		4.35585	3.52753	3.38323	3.33841		94	0.00112454	0.00108593			0.00375124	0.00359033
231	-1079.5	275.931	273.842	3.04819	3.46192	3.48592		-1076.73	-1077.8	-1078.11	-1078.34								3.36743	2.84988	2.75607	2.66965		4.35943	3.67895	3.57161	3.55009		4.38343	3.70295	3.59561	3.57409		231	0.000753191	0.000729789			0.0025125	0.00241285
1	-1079.5	275.346	273.236	3.06237	2.8911	2.8941		-1076.73	-1077.8	-1078.11	-1078.34								2.24978	2.45726	2.54589	2.57547		2.65678	2.70134	2.77643	2.87092		2.65978	2.70434	2.77943	2.87392		1	0.00236753	0.00237666			0.00789762	0.00785777
11	-1079.5	275.259	273.146	3.06673	2.80845	2.80845		-1076.73	-1077.8	-1078.11	-1078.34								2.4376	2.64131	2.70728	2.70658		2.7576	2.79838	2.85082	2.91502		2.7576	2.79838	2.85082	2.91502		11	0.00219783	0.0022175			0.00733155	0.00733155
237	-1079.5	276.224	274.142	3.12844	3.83516	3.86616		-1076.73	-1077.8	-1078.11	-1078.34								3.52676	2.88742	2.76456	2.66082		4.81176	4.0095	3.8731	3.83427		4.84276	4.0405	3.9041	3.86527		237	0.000466435	0.000446639			0.00155594	0.00147669
83	-1079.5	276.487	274.42	3.20802	4.17775	4.22375		-1076.73	-1077.8	-1078.11	-1078.34								3.26376	2.80657	2.76032	2.72781		4.81176	4.19165	4.13186	4.16426		4.85776	4.23765	4.17786	4.21026		83	0.000267377	0.000249634			0.000891918	0.000825348
80	-1079.5	276.075	274.001	3.26151	3.81924	3.85824		-1076.73	-1077.8	-1078.11	-1078.34								2.82585	2.91127	2.95748	2.95153		3.96185	3.88434	3.91702	3.97597		4.00085	3.92334	3.95602	4.01497		80	0.000367295	0.000346994			0.00122522	0.00114724
313	-1079.5	277.55	275.539	3.35481	5.38754	5.48954		-1076.73	-1077.8	-1078.11	-1078.34								2.89337	2.94477	3.18798	3.45767		5.50437	5.39285	5.62252	5.95712		5.60637	5.49485	5.72452	6.05912		313	1.30057e-05	1.10485e-05			4.33845e-05	3.65288e-05
276	-1079.5	276.202	274.124	3.3766	4.06133	4.09633		-1076.73	-1077.79	-1078.11	-1078.34								3.59238	3.51595	3.36244	3.11319		4.85538	4.61603	4.44898	4.26463		4.89038	4.65103	4.48398	4.29963		276	0.000225745	0.000214711			0.000753042	0.000709884
243	-1079.5	275.942	273.867	3.38432	3.80904	3.84704		-1076.73	-1077.8	-1078.11	-1078.34								3.09513	3.15374	3.17446	3.13859		4.09813	3.99381	4.001	4.03004		4.13613	4.03181	4.039	4.06804		243	0.00033529	0.000317293			0.00111846	0.00104904
174	-1079.5	276.371	274.306	3.38846	4.24218	4.29018		-1076.73	-1077.8	-1078.11	-1078.34								3.01258	2.9877	3.06341	3.1181		4.44458	4.25677	4.31895	4.43855		4.49258	4.30477	4.36695	4.48655		174	0.000168364	0.000156663			0.000561631	0.000517963
84	-1079.5	275.707	273.612	3.41929	3.60901	3.62701		-1076.73	-1077.8	-1078.11	-1078.34								3.65435	3.28827	3.20937	3.11546		4.42235	3.89335	3.80091	3.7719		4.44035	3.91135	3.81891	3.7899		84	0.000518161	0.000507166			0.00172848	0.00167681
261	-1079.5	276.403	274.335	3.55092	4.43664	4.48164		-1076.73	-1077.8	-1078.11	-1078.34								3.76888	3.34126	3.26114	3.17688		5.23288	4.64234	4.54868	4.52932		5.27788	4.68734	4.59368	4.57432		261	0.000144468	0.000135109			0.000481917	0.000446701
492	-1079.5	276.97	274.933	3.55607	5.0088	5.0848		-1076.73	-1077.79	-1078.11	-1078.34								4.07485	3.72465	3.76808	3.83852		6.10585	5.59272	5.62262	5.75796		6.18185	5.66872	5.69862	5.83396		492	1.81963e-05	1.61507e-05			6.06992e-05	5.3398e-05
252	-1079.5	274.911	272.788	3.5647	2.95842	2.94842		-1076.73	-1077.8	-1078.11	-1078.34								3.17863	3.26613	3.12845	2.87066		3.15063	3.07521	2.92399	2.73111		3.14063	3.06521	2.91399	2.72111		252	0.00299699	0.00307523			0.0099974	0.0101674
254	-1079.5	274.689	272.561	3.56658	2.7383	2.7233		-1076.73	-1077.8	-1078.11	-1078.34								3.19018	3.27058	3.17106	2.96675		2.94018	2.85766	2.7446	2.6052		2.92518	2.84266	2.7296	2.5902		254	0.0037059	0.00383484			0.0123622	0.0126789
197	-1079.5	276.927	274.873	3.59523	5.00495	5.06395		-1076.73	-1077.8	-1078.11	-1078.34								3.90636	3.3642	3.35216	3.38209		5.89436	5.18927	5.1637	5.25854		5.95336	5.24827	5.2227	5.31754		197	4.2241e-05	3.85829e-05			0.000140908	0.000127564
245	-1079.5	275.736	273.635	3.65756	3.87628	3.88828		-1076.73	-1077.79	-1078.11	-1078.34								3.98007	3.50985	3.35312	3.17196		4.77707	4.14392	3.97366	3.8574		4.78907	4.15592	3.98566	3.8694		245	0.00044859	0.000443537			0.00149641	0.00146643
476	-1079.5	277.207	275.168	3.6769	5.36662	5.44062		-1076.73	-1077.79	-1078.11	-1078.34								4.73451	3.85104	3.843	3.94122		7.00251	5.95611	5.93454	6.09766		7.07651	6.03011	6.00854	6.17166		476	1.02614e-05	9.1386e-06			3.42299e-05	3.02143e-05
265	-1079.5	275.596	273.495	3.69075	3.76947	3.78147		-1076.73	-1077.79	-1078.11	-1078.34								3.98594	3.48562	3.38505	3.28621		4.64294	3.9797	3.86559	3.83166		4.65494	3.9917	3.87759	3.84366		265	0.000468493	0.000463215			0.0015628	0.0015315
413	-1079.5	277.15	275.117	3.71574	5.34847	5.42847		-1076.73	-1077.79	-1078.11	-1078.34								4.30266	4.24753	4.3264	4.39099		6.51366	6.2956	6.36094	6.49043		6.59366	6.3756	6.44094	6.57043		413	5.29131e-06	4.66492e-06			1.76508e-05	1.54233e-05
484	-1079.5	276.703	274.649	3.76188	4.9476	5.0066		-1076.73	-1077.79	-1078.11	-1078.34								3.98861	3.98787	4.02972	4.03366		5.75261	5.58894	5.61726	5.68611		5.81161	5.64794	5.67626	5.74511		484	2.05402e-05	1.87614e-05			6.85182e-05	6.20294e-05
268	-1079.5	277.749	275.742	3.76551	5.99723	6.10323		-1076.73	-1077.8	-1078.11	-1078.34								2.64901	3.22968	3.51398	3.74242		5.45901	5.87675	6.14752	6.44087		5.56501	5.98275	6.25352	6.54687		268	5.75254e-06	4.854e-06			1.91894e-05	1.60484e-05
248	-1079.5	276.137	274.049	3.8097	4.42943	4.45443		-1076.73	-1077.79	-1078.11	-1078.34								4.22842	3.63151	3.4722	3.31082		5.42642	4.66658	4.49374	4.39726		5.45142	4.69158	4.51874	4.42226		248	0.000180503	0.0001746			0.000602123	0.000577267
196	-1079.5	276.394	274.321	3.81066	4.68739	4.72739		-1076.73	-1077.79	-1078.11	-1078.34								4.08748	3.5511	3.51712	3.51599		5.54248	4.84318	4.79567	4.85943		5.58248	4.88318	4.83567	4.89943		196	8.27976e-05	7.80894e-05			0.000276197	0.000258181
241	-1079.5	275.702	273.603	3.83876	4.02348	4.03748		-1076.73	-1077.79	-1078.11	-1078.34								4.20495	3.70548	3.53795	3.3474		4.96795	4.30556	4.12449	3.99885		4.98195	4.31956	4.13849	4.01285		241	0.000353397	0.00034824			0.00117886	0.00115136
54	-1079.5	275.236	273.128	3.93624	3.65496	3.65996		-1076.73	-1077.8	-1078.11	-1078.34								2.71359	3.40517	3.52862	3.5167		3.01059	3.53925	3.64916	3.70214		3.01559	3.54425	3.65416	3.70714		54	0.000582847	0.000583125			0.00194427	0.00192794
490	-1079.5	277.277	275.239	4.02626	5.78598	5.86098		-1076.73	-1077.79	-1078.11	-1078.34								5.07517	4.35128	4.36197	4.45644		7.41317	6.52636	6.52351	6.68288		7.48817	6.60136	6.59851	6.75788		490	3.82493e-06	3.40068e-06			1.27592e-05	1.12434e-05
433	-1079.5	278.027	276.012	4.06681	6.57654	6.67454		-1076.73	-1077.79	-1078.11	-1078.34								5.43357	4.76463	4.85711	5.0533		8.52157	7.6897	7.76865	8.02975		8.61957	7.7877	7.86665	8.12775		433	3.94686e-07	3.3756e-07			1.3166e-06	1.11605e-06
19	-1079.5	275.394	273.293	4.08812	3.96485	3.97685		-1076.73	-1077.79	-1078.11	-1078.34								3.26052	3.48291	3.58185	3.62278		3.71552	3.77498	3.86039	3.96623		3.72752	3.78698	3.87239	3.97823		19	0.000373382	0.000369176			0.00124553	0.00122058
239	-1079.5	275.313	273.207	4.23485	4.03057	4.03757		-1076.73	-1077.79	-1078.11	-1078.34								3.92948	4.09051	3.98395	3.75516		4.30348	4.30159	4.18149	4.0176		4.31048	4.30859	4.18849	4.0246		239	0.000342395	0.000341404			0.00114216	0.00112876
262	-1079.5	276.149	274.067	4.23805	4.86978	4.90078		-1076.73	-1077.79	-1078.11	-1078.34								4.96226	4.3786	4.27497	4.18729		6.17226	5.42568	5.30851	5.28574		6.20326	5.45668	5.33951	5.31674		262	4.03473e-05	3.86349e-05			0.000134591	0.000127736
162	-1079.5	272.845	270.646	4.29341	1.62113	1.53513		-1076.73	-1077.8	-1078.11	-1078.34								3.11466	3.43153	3.5292	3.551		1.02066	1.17461	1.25874	1.34545		0.934656	1.08861	1.17274	1.25945		162	0.0310076	0.0361675	8		0.103436	0.119578
350	-1079.5	276.675	274.614	4.29704	5.45477	5.50677		-1076.73	-1077.79	-1078.11	-1078.34								4.80269	4.33968	4.26033	4.18365		6.53869	5.91276	5.81987	5.80809		6.59069	5.96476	5.87187	5.86009		350	1.67213e-05	1.54545e-05			5.5779e-05	5.10962e-05
165	-1079.5	273.49	271.32	4.31823	2.29096	2.23396		-1076.73	-1077.79	-1078.11	-1078.34								3.13639	3.47463	3.54647	3.52903		1.68739	1.8627	1.92101	1.96847		1.63039	1.8057	1.86401	1.91147		165	0.0108442	0.0120451	15		0.0361742	0.0398238
232	-1079.5	275.886	273.792	4.33339	4.70211	4.72111		-1076.73	-1077.79	-1078.11	-1078.34								4.73051	4.28606	4.17635	4.05473		5.67751	5.07013	4.94689	4.89017		5.69651	5.08913	4.96589	4.90917		232	7.86149e-05	7.68172e-05			0.000262244	0.000253975
312	-1079.5	276.47	274.406	4.46595	5.41867	5.46767		-1076.73	-1077.79	-1078.11	-1078.34								4.92428	4.47914	4.38016	4.27332		6.45528	5.84722	5.7347	5.69277		6.50428	5.89622	5.7837	5.74177		312	2.03109e-05	1.88674e-05			6.77532e-05	6.23799e-05
130	-1079.5	274.468	272.324	4.47888	3.42961	3.39861		-1076.73	-1077.79	-1078.11	-1078.34								3.88737	3.76963	3.76598	3.72923		3.41637	3.13571	3.11852	3.14668		3.38537	3.10471	3.08752	3.11568		130	0.00148711	0.00158094			0.00496073	0.00522695
158	-1079.5	275.535	273.438	4.48712	4.50484	4.52084		-1076.73	-1077.79	-1078.11	-1078.34								3.72904	4.06044	4.26013	4.41876		4.32504	4.49352	4.67967	4.90321		4.34104	4.50952	4.69567	4.91921		158	7.69058e-05	7.55283e-05			0.000256543	0.000249714
233	-1079.5	276.243	274.159	4.49521	5.22094	5.24994		-1076.73	-1077.79	-1078.11	-1078.34								5.02089	4.58356	4.39377	4.16134		6.32489	5.72464	5.52131	5.35378		6.35389	5.75364	5.55031	5.38278		233	3.59736e-05	3.45632e-05			0.000120001	0.000114274
131	-1079.5	274.301	272.153	4.5244	3.30812	3.27312		-1076.73	-1077.79	-1078.11	-1078.34								4.07957	3.84371	3.91544	4.00351		3.44157	3.04279	3.10098	3.25396		3.40657	3.00779	3.06598	3.21896		131	0.00124102	0.00132825			0.00413981	0.0043915
338	-1079.5	275.986	273.916	4.54901	5.01774	5.06074		-1076.73	-1077.79	-1078.11	-1078.34								4.70451	4.38152	4.26392	4.10915		5.75151	5.2656	5.13446	5.04459		5.79451	5.3086	5.17746	5.08759		338	6.0592e-05	5.68582e-05			0.000202123	0.000187986
337	-1079.5	276.31	274.237	4.58257	5.37529	5.41529		-1076.73	-1077.79	-1078.11	-1078.34								4.69683	4.83389	4.96785	5.07238		6.06783	6.04196	6.16239	6.33182		6.10783	6.08196	6.20239	6.37182		337	6.91386e-06	6.52071e-06			2.30633e-05	2.1559e-05
318	-1079.5	275.522	273.421	4.58667	4.5914	4.6034		-1076.73	-1077.79	-1078.11	-1078.34								4.21502	4.30148	4.21395	4.02493		4.79802	4.72155	4.62049	4.49638		4.81002	4.73355	4.63249	4.50838		318	0.000152721	0.000151			0.000509447	0.000499242
459	-1079.5	276.971	274.929	4.59905	6.05277	6.12377		-1076.73	-1077.79	-1078.11	-1078.34								5.32166	4.99027	4.79323	4.53138		7.35366	6.85935	6.64877	6.45183		7.42466	6.93035	6.71977	6.52283		459	5.64722e-06	5.05483e-06			1.8838e-05	1.67124e-05
289	-1079.5	275.704	273.615	4.63426	4.82099	4.84499		-1076.73	-1077.79	-1078.11	-1078.34								4.39659	4.42655	4.32773	4.13366		5.16159	5.02863	4.91627	4.78711		5.18559	5.05263	4.94027	4.81111		289	9.3537e-05	9.06307e-05			0.000312021	0.000299646
129	-1079.5	276.256	274.174	4.63473	5.37346	5.40446		-1076.73	-1077.79	-1078.11	-1078.34								4.45276	4.36657	4.48957	4.62022		5.76976	5.52064	5.63011	5.82567		5.80076	5.55164	5.66111	5.85667		129	1.62331e-05	1.55441e-05			5.41505e-05	5.13925e-05
339	-1079.5	277.002	274.955	4.6392	6.12393	6.18993		-1076.73	-1077.79	-1078.11	-1078.34								5.4123	4.53713	4.40148	4.32368		7.4753	6.43721	6.28802	6.27512		7.5413	6.50321	6.35402	6.34112		339	7.60753e-06	6.86716e-06			2.53773e-05	2.27044e-05
435	-1079.5	277.464	275.434	4.66548	6.6122	6.6952		-1076.73	-1077.79	-1078.11	-1078.34								6.06391	5.1382	5.04608	5.0371		8.58891	7.50028	7.39462	7.45055		8.67191	7.58328	7.47762	7.53355		435	1.04816e-06	9.19417e-07			3.49647e-06	3.0398e-06
330	-1079.5	276.303	274.224	4.70758	5.49331	5.52731		-1076.73	-1077.79	-1078.11	-1078.34								4.93909	4.54535	4.45071	4.34037		6.30309	5.74642	5.63825	5.59281		6.33709	5.78042	5.67225	5.62681		330	2.40397e-05	2.29033e-05			8.01919e-05	7.57235e-05
344	-1079.5	276.373	274.296	4.71848	5.5742	5.6102		-1076.73	-1077.79	-1078.11	-1078.34								5.44145	5.20101	5.18138	5.14538		6.87545	6.47208	6.43892	6.46782		6.91145	6.50808	6.47492	6.50382		344	5.49694e-06	5.21945e-06			1.83367e-05	1.72567e-05
278	-1079.5	277.969	275.96	4.75241	7.20413	7.30813		-1076.73	-1077.79	-1078.11	-1078.34								3.90634	3.97433	4.2315	4.51723		6.93634	6.8414	7.08504	7.43567		7.04034	6.9454	7.18904	7.53967		278	1.07478e-06	9.09963e-07			3.58526e-06	3.00854e-06
138	-1079.5	274.684	272.55	4.7865	3.95323	3.93223		-1076.73	-1077.79	-1078.11	-1078.34								4.65429	4.43502	4.59768	4.80704		4.39929	4.0171	4.16622	4.44048		4.37829	3.9961	4.14522	4.41948		138	0.000167816	0.000175421			0.000559802	0.000579981
303	-1079.49	276.601	274.534	4.79531	5.87903	5.92503		-1076.73	-1077.79	-1078.11	-1078.34								5.21931	4.67072	4.53265	4.39142		6.88131	6.1698	6.01819	5.94186		6.92731	6.2158	6.06419	5.98786		303	1.33446e-05	1.24591e-05			4.4515e-05	4.11925e-05
314	-1079.49	274.79	272.664	4.93206	4.20478	4.19178		-1076.73	-1077.79	-1078.11	-1078.34								4.72768	4.68987	4.58075	4.38508		4.57868	4.37795	4.25529	4.12453		4.56568	4.36495	4.24229	4.11153		314	0.000285905	0.000294857			0.000953726	0.000974864
346	-1079.49	276.256	274.175	4.94883	5.68755	5.71955		-1076.73	-1077.79	-1078.11	-1078.34								5.2991	4.80757	4.5994	4.35181		6.6161	5.96165	5.73994	5.55725		6.6481	5.99365	5.77194	5.58925		346	2.55255e-05	2.44009e-05			8.5148e-05	8.06751e-05
304	-1079.49	275.484	273.381	4.97917	4.9459	4.9559		-1076.73	-1077.79	-1078.11	-1078.34								5.36966	4.82372	4.69513	4.56638		5.91466	5.2058	5.06367	4.99983		5.92466	5.2158	5.07367	5.00983		304	6.53432e-05	6.48254e-05			0.000217972	0.000214328
345	-1079.49	275.989	273.903	4.9955	5.46722	5.49422		-1076.73	-1077.79	-1078.11	-1078.34								5.46303	4.90166	4.76546	4.62915		6.51303	5.78873	5.639	5.5676		6.54003	5.81573	5.666	5.5946		345	2.5084e-05	2.4182e-05			8.36754e-05	7.99511e-05
444	-1079.49	276.708	274.656	5.01064	6.20137	6.26237		-1076.73	-1077.79	-1078.11	-1078.34								5.49625	4.92987	4.82607	4.73498		7.26525	6.53595	6.41861	6.39242		7.32625	6.59695	6.47961	6.45342		444	6.24222e-06	5.68244e-06			2.08229e-05	1.87874e-05
470	-1079.49	277.131	275.092	4.89492	6.50864	6.58264		-1076.72	-1077.79	-1078.1	-1078.34								6.37767	5.44586	5.31129	5.24538		8.56967	7.47494	7.32683	7.32583		8.64367	7.54894	7.40083	7.39983		470	1.2935e-06	1.15197e-06			4.31486e-06	3.80867e-06
451	-1079.49	277.642	275.612	5.13194	7.25666	7.33966		-1076.73	-1077.79	-1078.11	-1078.34								6.30007	5.15613	5.15659	5.31438		9.00307	7.6962	7.68313	7.90583		9.08607	7.7792	7.76613	7.98883		451	4.86413e-07	4.26667e-07			1.62258e-06	1.41066e-06
331	-1079.49	274.436	272.304	5.15564	4.07437	4.05537		-1076.73	-1077.79	-1078.11	-1078.34								4.96943	4.84581	4.74696	4.58113		4.46643	4.17988	4.0675	3.96657		4.44743	4.16088	4.0485	3.94757		331	0.000373165	0.000388762			0.00124481	0.00128533
209	-1079.49	275.158	273.053	5.20928	4.85	4.858		-1076.73	-1077.79	-1078.11	-1078.34								4.23093	4.57322	4.66025	4.66283		4.44993	4.62929	4.70279	4.77027		4.45793	4.63729	4.71079	4.77827		209	9.62308e-05	9.57908e-05			0.000321007	0.000316706
212	-1079.49	274.957	272.845	5.24705	4.68678	4.68778		-1076.73	-1077.79	-1078.11	-1078.34								4.20046	4.54828	4.64269	4.65433		4.21846	4.40335	4.48423	4.56078		4.21946	4.40435	4.48523	4.56178		212	0.000137005	0.000137998			0.000457022	0.000456252
332	-1079.49	274.517	272.39	5.27819	4.27791	4.26391		-1076.73	-1077.79	-1078.11	-1078.34								5.10446	4.85407	4.72825	4.54888		4.68246	4.26915	4.12979	4.01532		4.66846	4.25515	4.11579	4.00132		332	0.000343715	0.000355075			0.00114657	0.00117396
336	-1079.49	275.595	273.496	5.28738	5.3651	5.3791		-1076.73	-1077.79	-1078.11	-1078.34								5.67776	5.07544	4.86314	4.6303		6.33376	5.56852	5.34268	5.17475		6.34776	5.58252	5.35668	5.18875		336	4.86518e-05	4.79418e-05			0.000162293	0.000158506
221	-1079.49	275.261	273.156	5.30043	5.04416	5.05216		-1076.73	-1077.79	-1078.11	-1078.34								4.42783	4.77481	4.82612	4.77898		4.74983	4.93389	4.97166	4.98943		4.75783	4.94189	4.97966	4.99743		221	6.64991e-05	6.6195e-05			0.000221828	0.000218856
418	-1079.49	275.314	273.219	5.33419	5.13092	5.14892		-1076.73	-1077.79	-1078.11	-1078.34								5.76089	5.35767	5.19572	4.99507		6.13589	5.56975	5.39426	5.25851		6.15389	5.58775	5.41226	5.27651		418	4.2243e-05	4.13467e-05			0.000140915	0.000136702
224	-1079.49	274.816	272.69	5.33828	4.637	4.624		-1076.73	-1077.79	-1078.11	-1078.34								4.20551	4.5392	4.58438	4.53131		4.08251	4.25328	4.28492	4.29676		4.06951	4.24028	4.27192	4.28376		224	0.000213841	0.000220536			0.000713331	0.000729141
267	-1079.49	275.954	273.871	5.3393	5.77602	5.80602		-1076.73	-1077.79	-1078.11	-1078.34								5.63214	5.23945	5.10477	4.93947		6.64714	6.09153	5.94331	5.84291		6.67714	6.12153	5.97331	5.87291		267	1.57678e-05	1.51241e-05			5.25984e-05	5.00037e-05
329	-1079.49	274.982	272.866	5.37345	4.83818	4.83518		-1076.73	-1077.79	-1078.11	-1078.34								5.81286	5.07025	4.73382	4.35708		5.85586	4.95032	4.60036	4.28852		5.85286	4.94732	4.59736	4.28552		329	0.00021683	0.000219879			0.000723303	0.000726971
325	-1079.49	275.234	273.126	5.40358	5.1203	5.1253		-1076.73	-1077.79	-1078.11	-1078.34								6.05671	5.29364	5.05666	4.81965		6.35171	5.42572	5.1752	5.0031		6.35671	5.43072	5.1802	5.0081		325	6.49838e-05	6.50148e-05			0.000216774	0.000214954
184	-1079.49	275.489	273.388	5.45145	5.42318	5.43518		-1076.73	-1077.79	-1078.11	-1078.34								5.04216	4.8476	4.93745	5.04271		5.59216	5.23467	5.31099	5.48115		5.60416	5.24667	5.32299	5.49315		184	2.90205e-05	2.86936e-05			9.6807e-05	9.48677e-05
192	-1079.49	276.139	274.055	5.4829	6.10462	6.13362		-1076.73	-1077.79	-1078.11	-1078.34								5.00366	4.80819	4.78614	4.73855		6.20366	5.84526	5.80968	5.827		6.23266	5.87426	5.83868	5.856		192	1.61967e-05	1.55617e-05			5.40291e-05	5.14506e-05
185	-1079.49	275.413	273.311	5.52653	5.42225	5.43325		-1076.73	-1077.79	-1078.11	-1078.34								5.16524	4.99703	5.06617	5.13826		5.63924	5.30811	5.36371	5.5007		5.65024	5.31911	5.37471	5.5117		185	2.80794e-05	2.781e-05			9.36676e-05	9.19462e-05
426	-1079.49	276.037	273.952	5.53773	6.05746	6.08546		-1076.73	-1077.79	-1078.1	-1078.34								5.92457	5.77129	5.55346	5.23041		7.02257	6.70636	6.475	6.21685		7.05057	6.73436	6.503	6.24485		426	8.39303e-06	8.07759e-06			2.79976e-05	2.67063e-05
305	-1079.49	274.45	272.305	5.55848	4.4912	4.4592		-1076.73	-1077.79	-1078.11	-1078.34								4.87779	5.09966	5.01568	4.80657		4.38879	4.44774	4.35022	4.20601		4.35679	4.41574	4.31822	4.17401		305	0.0002492	0.00026537			0.000831283	0.000877372
326	-1079.49	275.278	273.166	5.59258	5.35331	5.35431		-1076.73	-1077.79	-1078.11	-1078.34								4.94252	5.07765	5.04973	4.93327		5.28152	5.25372	5.21227	5.16072		5.28252	5.25472	5.21327	5.16172		326	4.98165e-05	5.01776e-05			0.000166178	0.000165898
343	-1079.49	275.508	273.396	5.64364	5.63437	5.63537		-1076.73	-1077.79	-1078.11	-1078.34								5.4589	5.29703	5.19313	5.02743		6.0279	5.70311	5.58567	5.48487		6.0289	5.70411	5.58667	5.48587		343	2.8839e-05	2.9048e-05			9.62015e-05	9.60394e-05
311	-1079.49	275.002	272.881	5.70466	5.18938	5.18138		-1076.73	-1077.79	-1078.11	-1078.34								4.87504	5.10238	5.12906	5.07027		4.93804	5.00245	5.0156	5.02172		4.93004	4.99445	5.0076	5.01372		311	6.29751e-05	6.44015e-05			0.000210073	0.000212926
423	-1079.49	276.1	274.026	5.71224	6.29497	6.33397		-1076.72	-1077.79	-1078.1	-1078.34								6.8875	5.93402	5.81541	5.77532		8.0485	6.93209	6.79995	6.82476		8.0875	6.97109	6.83895	6.86376		423	3.01104e-06	2.84461e-06			1.00442e-05	9.40493e-06
335	-1079.49	275.816	273.721	5.71386	6.01258	6.03058		-1076.73	-1077.79	-1078.11	-1078.34								5.71874	5.35009	5.28851	5.21875		6.59574	6.06416	5.98905	5.9842		6.61374	6.08216	6.00705	6.0022		335	1.24252e-05	1.21615e-05			4.1448e-05	4.02088e-05
293	-1079.49	275.012	272.898	5.79678	5.2915	5.2905		-1076.73	-1077.79	-1078.1	-1078.34								4.81398	5.29102	5.36935	5.33523		4.88698	5.2011	5.2659	5.29667		4.88598	5.2001	5.2649	5.29567		293	3.96103e-05	4.00321e-05			0.000132132	0.000132355
321	-1079.49	274.605	272.475	5.81541	4.90313	4.88613		-1076.73	-1077.79	-1078.11	-1078.34								4.9418	5.10483	5.04526	4.88037		4.6078	4.6079	4.5348	4.43482		4.5908	4.5909	4.5178	4.41782		321	0.000169427	0.000175914			0.000565175	0.000581612
294	-1079.49	275.07	272.95	5.8429	5.39562	5.38862		-1076.73	-1077.79	-1078.1	-1078.34								5.87253	5.53977	5.42579	5.27778		6.00353	5.50785	5.38034	5.29723		5.99653	5.50085	5.37334	5.29023		294	3.95732e-05	4.04014e-05			0.000132009	0.000133576
288	-1079.49	275.16	273.039	5.86098	5.5037	5.4957		-1076.73	-1077.79	-1078.1	-1078.34								5.61771	5.42456	5.36869	5.27443		5.83871	5.48264	5.41323	5.38388		5.83071	5.47464	5.40523	5.37588		288	3.41934e-05	3.49679e-05			0.000114063	0.000115612
302	-1079.49	274.349	272.197	5.89094	4.72266	4.68366		-1076.73	-1077.79	-1078.1	-1078.34								5.95224	5.43848	5.3422	5.25171		5.36224	4.68555	4.57574	4.55016		5.32324	4.64655	4.53674	4.51116		302	0.000139481	0.000150295			0.000465282	0.00049691
295	-1079.49	274.297	272.157	6.09995	4.87968	4.85268		-1076.73	-1077.79	-1078.1	-1078.34								4.97967	5.42089	5.47728	5.41975		4.33767	4.61596	4.65882	4.66619		4.31067	4.58896	4.63182	4.63919		295	0.000114693	0.000121109			0.000382593	0.000400415
333	-1079.49	275.352	273.237	6.1322	5.96692	5.96492		-1076.73	-1077.79	-1078.1	-1078.34								5.91494	5.57761	5.44422	5.27049		6.32794	5.82769	5.68076	5.57193		6.32594	5.82569	5.67876	5.56993		333	2.49012e-05	2.52089e-05			8.30658e-05	8.33464e-05
472	-1079.49	276.893	274.839	6.14725	7.52297	7.58197		-1076.72	-1077.79	-1078.1	-1078.33								7.19416	6.61817	6.5958	6.61783		9.14816	8.40925	8.37335	8.46028		9.20716	8.46825	8.43235	8.51928		472	1.90967e-07	1.74429e-07			6.37029e-07	5.76701e-07
270	-1079.49	275.278	273.162	6.26499	6.02571	6.02271		-1076.73	-1077.79	-1078.1	-1078.34								5.83992	5.64052	5.61893	5.5727		6.17892	5.81659	5.78147	5.80015		6.17592	5.81359	5.77847	5.79715		270	1.69469e-05	1.71852e-05			5.65315e-05	5.68182e-05
106	-1079.49	275.733	273.645	6.38	6.59573	6.62073		-1076.73	-1077.79	-1078.1	-1078.34								4.39385	5.24953	5.39955	5.39375		5.18785	5.8806	6.01709	6.0762		5.21285	5.9056	6.04209	6.1012		106	1.06396e-05	1.02916e-05			3.54916e-05	3.40265e-05
287	-1079.49	276.052	273.974	6.401	6.93573	6.97073		-1076.73	-1077.79	-1078.11	-1078.34								4.99684	5.02569	5.00417	4.91601		6.10984	5.97577	5.94071	5.91745		6.14484	6.01077	5.97571	5.95245		287	1.39054e-05	1.32257e-05			4.63856e-05	4.37271e-05
104	-1079.49	274.921	272.805	6.46206	5.86579	5.86279		-1076.73	-1077.79	-1078.1	-1078.34								4.30971	5.31874	5.46664	5.42972		4.29171	5.13781	5.27218	5.30017		4.28871	5.13481	5.26918	5.29717		104	3.93776e-05	3.99314e-05			0.000131356	0.000132022
256	-1079.49	273.941	271.789	6.54984	4.97357	4.93457		-1076.73	-1077.79	-1078.1	-1078.34								5.57101	6.15144	6.21652	6.14523		4.57301	4.99052	5.04206	5.03567		4.53401	4.95152	5.00306	4.99667		256	6.15104e-05	6.62793e-05			0.000205187	0.000219135
282	-1079.49	275.604	273.509	6.79069	6.87741	6.89541		-1076.73	-1077.79	-1078.1	-1078.34								5.49947	5.85651	5.92598	5.90182		6.16447	6.35859	6.41452	6.45527		6.18247	6.37659	6.43252	6.47327		282	5.61456e-06	5.49543e-06			1.87291e-05	1.81691e-05
228	-1079.49	274.29	272.138	6.79159	5.56432	5.52532		-1076.72	-1077.79	-1078.1	-1078.33								6.33092	6.26941	6.37779	6.48388		5.68192	5.45749	5.55233	5.72333		5.64292	5.41849	5.51333	5.68433		228	1.92908e-05	2.07864e-05			6.43503e-05	6.87246e-05
229	-1079.49	274.983	272.863	6.81174	6.27747	6.27047		-1076.72	-1077.79	-1078.1	-1078.34								6.39806	6.4288	6.38783	6.27272		6.44206	6.30988	6.25537	6.20516		6.43506	6.30288	6.24837	6.19816		229	8.56008e-06	8.73922e-06			2.85548e-05	2.88938e-05
362	-1079.49	274.318	272.182	6.81382	5.61454	5.59154		-1076.72	-1077.79	-1078.1	-1078.33								6.79465	6.49908	6.43991	6.35999		6.17365	5.71516	5.64245	5.62743		6.15065	5.69216	5.61945	5.60443		362	2.26765e-05	2.37842e-05			7.56445e-05	7.8636e-05
109	-1079.49	274.877	272.754	6.82563	6.18535	6.17535		-1076.73	-1077.79	-1078.1	-1078.34								5.52583	5.98829	6.18765	6.32171		5.46383	5.76337	5.94919	6.14815		5.45383	5.75337	5.93919	6.13815		109	9.42388e-06	9.66988e-06			3.14362e-05	3.19708e-05
359	-1079.49	275.495	273.4	6.90944	6.88716	6.90516		-1076.72	-1077.79	-1078.1	-1078.33								7.56147	6.60011	6.55725	6.62221		8.11747	6.99319	6.9368	7.06665		8.13547	7.01119	6.9548	7.08465		359	2.00249e-06	1.96e-06			6.67993e-06	6.48022e-06
368	-1079.49	274.749	272.619	6.95624	6.18796	6.17096		-1076.72	-1077.79	-1078.1	-1078.33								7.52256	6.80907	6.67272	6.56419		7.33256	6.45615	6.30626	6.26263		7.31556	6.43915	6.28926	6.24563		368	7.76947e-06	8.06696e-06			2.59175e-05	2.66712e-05
455	-1079.49	275.365	273.255	7.00795	6.85568	6.85868		-1076.72	-1077.79	-1078.1	-1078.34								6.74382	6.51226	6.39034	6.21282		7.16982	6.77534	6.63988	6.52727		7.17282	6.77834	6.64288	6.53027		455	4.97262e-06	4.99179e-06			1.65877e-05	1.6504e-05
452	-1079.49	274.627	272.499	7.07187	6.18159	6.16659		-1076.72	-1077.79	-1078.1	-1078.33								6.93333	6.57187	6.46878	6.34092		6.62133	6.09695	5.98032	5.91736		6.60633	6.08195	5.96532	5.90236		452	1.39075e-05	1.43913e-05			4.63926e-05	4.7581e-05
292	-1079.49	274.287	272.147	7.07349	5.84321	5.81621		-1076.73	-1077.79	-1078.1	-1078.33								5.46935	6.15709	6.31002	6.3391		4.81735	5.34217	5.48156	5.57555		4.79035	5.31517	5.45456	5.54855		292	2.47499e-05	2.61345e-05			8.25609e-05	8.64068e-05
360	-1079.49	275.373	273.269	7.08413	6.93986	6.94886		-1076.72	-1077.79	-1078.1	-1078.33								7.8313	6.94963	6.80198	6.70897		8.2653	7.22071	7.05952	7.03141		8.2743	7.22971	7.06852	7.04041		360	2.1251e-06	2.11182e-06			7.08892e-06	6.98215e-06
466	-1079.49	275.275	273.159	7.13669	6.89442	6.89142		-1076.72	-1077.79	-1078.1	-1078.33								7.42781	6.69361	6.72041	6.83879		7.76381	6.86669	6.87995	7.06323		7.76081	6.86369	6.87695	7.06023		466	2.01407e-06	2.0424e-06			6.71856e-06	6.75263e-06
445	-1079.49	274.759	272.628	7.1802	6.42193	6.40393		-1076.72	-1077.79	-1078.1	-1078.33								7.67316	6.85927	6.66958	6.5066		7.49316	6.51635	6.31312	6.21504		7.47516	6.49835	6.29512	6.19704		445	8.41869e-06	8.75578e-06			2.80831e-05	2.89486e-05
315	-1079.49	274.817	272.7	7.22794	6.52767	6.52367		-1076.73	-1077.79	-1078.1	-1078.34								5.77997	6.27004	6.22907	6.0294		5.65797	5.98512	5.93061	5.79584		5.65397	5.98112	5.92661	5.79184		315	1.70703e-05	1.73396e-05			5.69432e-05	5.73286e-05
280	-1079.49	275.325	273.218	7.26813	7.07585	7.08185		-1076.73	-1077.79	-1078.1	-1078.34								6.19601	6.55995	6.43615	6.14643		6.58201	6.78303	6.64569	6.42088		6.58801	6.78903	6.65169	6.42688		280	5.94979e-06	5.9426e-06			1.98474e-05	1.96476e-05
361	-1079.49	275.176	273.061	7.32121	6.97993	6.97793		-1076.72	-1077.79	-1078.1	-1078.33								6.77457	6.7482	6.75429	6.71405		7.01157	6.82228	6.81483	6.8395		7.00957	6.82028	6.81283	6.8375		361	2.93716e-06	2.97345e-06			9.79779e-06	9.83089e-06
275	-1079.49	275.051	272.936	7.34665	6.88037	6.87837		-1076.72	-1077.79	-1078.1	-1078.33								6.56937	6.71557	6.81265	6.86506		6.68137	6.66465	6.74819	6.86551		6.67937	6.66265	6.74619	6.86351		275	2.81111e-06	2.84584e-06			9.37733e-06	9.40901e-06
403	-1079.49	274.067	271.916	7.39025	5.93997	5.90197		-1076.73	-1077.79	-1078.1	-1078.33								6.06611	6.59321	6.7179	6.73794		5.19411	5.55828	5.66944	5.75439		5.15611	5.52028	5.63144	5.71639		403	1.83063e-05	1.96924e-05			6.10663e-05	6.51074e-05
298	-1079.49	274.971	272.851	7.42745	6.88117	6.87417		-1076.72	-1077.79	-1078.1	-1078.33								6.56184	6.62835	6.65703	6.63058		6.59384	6.49743	6.51257	6.55103		6.58684	6.49043	6.50557	6.54403		298	4.77735e-06	4.87732e-06			1.59363e-05	1.61255e-05
429	-1079.49	275.642	273.533	7.43087	7.55559	7.55959		-1076.72	-1077.79	-1078.1	-1078.33								7.39518	7.00862	6.81767	6.5743		8.09818	7.5487	7.34421	7.16575		8.10218	7.5527	7.34821	7.16975		429	1.69433e-06	1.698e-06			5.65196e-06	5.61397e-06
465	-1079.49	274.383	272.239	7.43313	6.29885	6.26785		-1076.72	-1077.79	-1078.1	-1078.33								7.98943	7.07576	6.84089	6.63449		7.43343	6.35684	6.10843	5.96694		7.40243	6.32584	6.07743	5.93594		465	1.27921e-05	1.35992e-05			4.2672e-05	4.4962e-05
373	-1079.49	275.114	272.998	7.49541	7.09213	7.08913		-1076.72	-1077.79	-1078.1	-1078.33								7.3958	6.79715	6.75994	6.76585		7.5708	6.80923	6.75848	6.82929		7.5678	6.80623	6.75548	6.82629		373	2.98814e-06	3.03017e-06			9.96788e-06	1.00184e-05
505	-1079.49	275.115	273.004	7.49612	7.09384	7.09584		-1076.72	-1077.79	-1078.1	-1078.33								7.54139	7.29351	7.21802	7.10701		7.71739	7.30659	7.21756	7.17146		7.71939	7.30859	7.21956	7.17346		505	1.6781e-06	1.68742e-06			5.59784e-06	5.57899e-06
491	-1079.49	275.268	273.172	7.49739	7.24811	7.26511		-1076.72	-1077.79	-1078.1	-1078.33								7.44538	7.09835	6.97016	6.80532		7.77438	7.26443	7.1227	7.02276		7.79138	7.28143	7.1397	7.03976		491	2.15632e-06	2.11413e-06			7.19307e-06	6.98979e-06
427	-1079.49	274.716	272.589	7.52221	6.72093	6.70693		-1076.73	-1077.79	-1078.1	-1078.33								6.22424	6.61831	6.60808	6.46813		6.00124	6.23239	6.20862	6.13358		5.98724	6.21839	6.19462	6.11958		427	9.65833e-06	9.97753e-06			3.22183e-05	3.2988e-05
290	-1079.49	274.819	272.697	7.54286	6.84459	6.83559		-1076.72	-1077.79	-1078.1	-1078.33								6.84862	6.80154	6.68652	6.48449		6.72862	6.51862	6.39006	6.25293		6.71962	6.50962	6.38106	6.24393		290	7.89762e-06	8.09013e-06			2.6345e-05	2.67478e-05
497	-1079.49	276.188	274.115	7.56114	8.23187	8.27187		-1076.72	-1077.79	-1078.1	-1078.33								8.19902	7.4234	7.3247	7.27909		9.44802	8.50948	8.39724	8.41653		9.48802	8.54948	8.43724	8.45653		497	2.05585e-07	1.93895e-07			6.85792e-07	6.4106e-07
392	-1079.49	275.048	272.924	7.57631	7.10704	7.09604		-1076.72	-1077.79	-1078.1	-1078.33								6.8436	6.89128	6.93753	6.93857		6.9526	6.83735	6.87007	6.93602		6.9416	6.82635	6.85907	6.92502		392	2.49599e-06	2.56547e-06			8.32614e-06	8.48202e-06
500	-1079.49	275.687	273.591	7.58961	7.75934	7.77634		-1076.72	-1077.79	-1078.1	-1078.33								8.25675	7.3161	7.20422	7.17097		9.00475	7.90118	7.77576	7.80741		9.02175	7.91818	7.79276	7.82441		500	5.74219e-07	5.62984e-07			1.91548e-06	1.86135e-06
370	-1079.49	274.967	272.84	7.59413	7.04386	7.02986		-1076.72	-1077.79	-1078.1	-1078.33								7.02934	6.95277	7.04295	7.12693		7.05734	6.81785	6.89449	7.04337		7.04334	6.80385	6.88049	7.02937		370	2.08266e-06	2.15149e-06			6.94736e-06	7.11332e-06
355	-1079.49	276.167	274.083	7.61881	8.26854	8.29754		-1076.72	-1077.79	-1078.1	-1078.33								7.83945	7.21821	7.11762	7.04102		9.06745	8.28328	8.16916	8.15746		9.09645	8.31228	8.19816	8.18646		355	3.18215e-07	3.05739e-07			1.0615e-06	1.01084e-06
390	-1079.49	275.318	273.198	7.6622	7.46293	7.45593		-1076.72	-1077.79	-1078.1	-1078.33								7.79804	7.25335	7.24626	7.28342		8.17704	7.46942	7.4488	7.55086		8.17004	7.46242	7.4418	7.54386		390	8.85037e-07	9.03558e-07			2.95231e-06	2.98737e-06
394	-1079.49	275.033	272.911	7.70603	7.22175	7.21275		-1076.72	-1077.79	-1078.1	-1078.33								7.08456	6.92579	6.97831	7.02594		7.17856	6.85686	6.89585	7.00839		7.16956	6.84786	6.88685	6.99939		394	2.20922e-06	2.26307e-06			7.36954e-06	7.48224e-06
356	-1079.49	275.891	273.796	7.72594	8.09967	8.11767		-1076.72	-1077.79	-1078.1	-1078.33								7.57464	7.18056	7.08687	6.97789		8.52664	7.96963	7.86241	7.81834		8.54464	7.98763	7.88041	7.83634		356	5.63739e-07	5.51778e-07			1.88052e-06	1.8243e-06
412	-1079.49	274.278	272.134	7.75089	6.51162	6.48062		-1076.72	-1077.79	-1078.1	-1078.33								6.93019	6.77205	6.96639	7.20783		6.26919	5.94812	6.12893	6.43528		6.23819	5.91712	6.09793	6.40428		412	5.80706e-06	6.17344e-06			1.93713e-05	2.04108e-05
486	-1079.49	276.123	274.042	7.80071	8.40643	8.43843		-1076.72	-1077.79	-1078.1	-1078.33								8.48516	7.65558	7.56252	7.53457		9.66916	8.67666	8.57007	8.60702		9.70116	8.70866	8.60207	8.63902		486	1.49105e-07	1.42536e-07			4.97385e-07	4.71257e-07
443	-1079.49	275.045	272.921	7.83098	7.3587	7.3477		-1076.72	-1077.79	-1078.1	-1078.33								7.26591	7.13287	7.13896	7.11835		7.37191	7.07594	7.0685	7.1128		7.36091	7.06494	7.0575	7.1018		443	1.85258e-06	1.90415e-06			6.17984e-06	6.29554e-06
482	-1079.49	275.509	273.408	7.83473	7.82646	7.83846		-1076.72	-1077.79	-1078.1	-1078.33								7.70266	7.52004	7.40627	7.23091		8.27266	7.92712	7.79982	7.68935		8.28466	7.93912	7.81182	7.70135		482	7.00713e-07	6.9282e-07			2.33744e-06	2.29062e-06
485	-1079.49	275.524	273.409	7.89369	7.90042	7.89842		-1076.72	-1077.79	-1078.1	-1078.33								7.8953	7.3274	7.18351	7.03788		8.4803	7.74947	7.59205	7.51133		8.4783	7.74747	7.59005	7.50933		485	9.46053e-07	9.57742e-07			3.15585e-06	3.16651e-06
446	-1079.49	275.623	273.528	7.91669	8.02242	8.04042		-1076.72	-1077.79	-1078.1	-1078.33								7.52382	7.46168	7.48158	7.4668		8.20782	7.98276	7.98912	8.03924		8.22582	8.00076	8.00712	8.05724		446	3.88418e-07	3.80177e-07			1.29569e-06	1.25695e-06
391	-1079.49	274.732	272.601	7.97098	7.18571	7.16771		-1076.72	-1077.79	-1078.1	-1078.33								7.16865	7.3663	7.38243	7.31468		6.96165	6.99638	6.99897	6.99612		6.94365	6.97838	6.98097	6.97812		391	2.2554e-06	2.3457e-06			7.52357e-06	7.75543e-06
372	-1079.49	274.605	272.466	7.97434	7.06207	7.03607		-1076.72	-1077.79	-1078.1	-1078.33								7.80996	7.33744	7.28077	7.23686		7.47596	6.84051	6.77031	6.7913		7.44996	6.81451	6.74431	6.7653		372	3.18582e-06	3.35838e-06			1.06273e-05	1.11036e-05
479	-1079.49	275.692	273.593	8.00149	8.17621	8.19021		-1076.72	-1077.79	-1078.1	-1078.33								8.69977	7.81874	7.75392	7.77405		9.45277	8.40881	8.33046	8.41549		9.46677	8.42281	8.34446	8.42949		479	2.05946e-07	2.02941e-07			6.86996e-07	6.70968e-07
458	-1079.49	276.349	274.267	8.04654	8.87826	8.90926		-1076.72	-1077.79	-1078.1	-1078.33								8.10866	7.55267	7.58449	7.67693		9.51866	8.79975	8.81803	8.97537		9.54966	8.83075	8.84903	9.00637		458	8.01181e-08	7.67178e-08			2.67258e-07	2.53646e-07
442	-1079.49	274.686	272.551	8.04689	7.21562	7.19362		-1076.72	-1077.79	-1078.1	-1078.33								7.29791	7.21946	7.13833	6.9884		7.04491	6.80354	6.70887	6.62385		7.02291	6.78154	6.68687	6.60185		442	4.22528e-06	4.42421e-06			1.40947e-05	1.46274e-05
400	-1079.49	274.611	272.469	8.09428	7.18801	7.15901		-1076.72	-1077.79	-1078.1	-1078.33								8.02959	7.73967	7.66293	7.55794		7.70159	7.24874	7.15847	7.11838		7.67259	7.21974	7.12947	7.08938		400	1.83521e-06	1.94443e-06			6.12191e-06	6.42873e-06
516	-1079.49	276.306	274.245	8.13869	8.92742	8.97942		-1076.72	-1077.79	-1078.1	-1078.33								7.31486	7.35563	7.54307	7.73845		8.68186	8.55971	8.73361	8.9939		8.73386	8.61171	8.78561	9.0459		516	7.76536e-08	7.17708e-08			2.59038e-07	2.37291e-07
477	-1079.49	275.564	273.46	8.14238	8.18911	8.19811		-1076.72	-1077.79	-1078.1	-1078.33								8.85414	7.97373	7.774	7.60953		9.47914	8.43581	8.22254	8.12297		9.48814	8.44481	8.23154	8.13197		477	3.37271e-07	3.35163e-07			1.12507e-06	1.10813e-06
283	-1079.49	274.513	272.376	8.15923	7.15495	7.13095		-1076.73	-1077.79	-1078.1	-1078.33								6.18597	6.77581	6.92874	6.97585		5.75997	6.18689	6.32628	6.43829		5.73597	6.16289	6.30228	6.41429		283	5.77758e-06	6.07003e-06			1.92729e-05	2.00689e-05
414	-1079.49	274.647	272.507	8.20726	7.33698	7.30998		-1076.72	-1077.79	-1078.1	-1078.33								8.30946	7.62797	7.57821	7.58221		8.01746	7.17305	7.10975	7.17865		7.99046	7.14605	7.08275	7.15165		414	1.65787e-06	1.75062e-06			5.53033e-06	5.78794e-06
489	-1079.49	275.514	273.406	8.24214	8.23886	8.24386		-1076.72	-1077.79	-1078.1	-1078.33								8.82653	8.43118	8.38833	8.34908		9.40153	8.84326	8.78687	8.81253		9.40653	8.84826	8.79187	8.81753		489	1.05436e-07	1.05486e-07			3.51714e-07	3.48761e-07
417	-1079.49	276.221	274.136	8.25014	8.95386	8.98186		-1076.72	-1077.79	-1078.1	-1078.33								8.51905	7.90282	7.85369	7.84653		9.80105	9.0219	8.95923	9.01697		9.82905	9.0499	8.98723	9.04497		417	7.46904e-08	7.18832e-08			2.49153e-07	2.37662e-07
286	-1079.49	274.73	272.602	8.2644	7.47713	7.46213		-1076.72	-1077.79	-1078.1	-1078.33								6.3943	7.10714	7.22179	7.19391		6.1853	6.73522	6.83633	6.87336		6.1703	6.72022	6.82133	6.85836		286	2.77415e-06	2.87067e-06			9.25403e-06	9.49109e-06
529	-1079.49	275.334	273.225	8.48945	8.30618	8.31018		-1076.72	-1077.79	-1078.1	-1078.33								8.15133	8.01515	8.04257	8.05172		8.54633	8.24722	8.26111	8.33516		8.55033	8.25122	8.26511	8.33916		529	2.35821e-07	2.36331e-07			7.86654e-07	7.81366e-07
487	-1079.49	276.284	274.2	8.52624	9.29297	9.32197		-1076.72	-1077.79	-1078.1	-1078.33								7.82314	7.90219	8.00241	8.07147		9.16814	9.08427	9.17095	9.30492		9.19714	9.11327	9.19995	9.33392		487	4.59609e-08	4.4159e-08			1.53317e-07	1.46e-07
285	-1079.49	274.617	272.487	8.57197	7.67169	7.65469		-1076.72	-1077.79	-1078.1	-1078.33								7.45479	7.53887	7.63092	7.68791		7.13279	7.05394	7.13246	7.25435		7.11579	7.03694	7.11546	7.23735		285	1.45918e-06	1.51505e-06			4.86756e-06	5.00911e-06
469	-1079.49	274.597	272.458	8.59052	7.67024	7.64424		-1076.72	-1077.79	-1078.1	-1078.33								7.88526	7.93294	7.91142	7.81979		7.54326	7.42802	7.39296	7.36624		7.51726	7.40202	7.36696	7.34024		469	1.20829e-06	1.27374e-06			4.03062e-06	4.21127e-06
398	-1079.49	274.035	271.882	8.60325	7.12097	7.08097		-1076.72	-1077.79	-1078.1	-1078.33								7.05005	7.57903	7.71626	7.75313		6.14605	6.5121	6.63581	6.73757		6.10605	6.4721	6.59581	6.69757		398	3.48796e-06	3.76473e-06			1.16352e-05	1.2447e-05
358	-1079.49	274.775	272.647	8.62165	7.87937	7.86437		-1076.72	-1077.79	-1078.1	-1078.33								7.44161	7.47486	7.50542	7.48767		7.27761	7.14794	7.16496	7.21212		7.26261	7.13294	7.14996	7.19712		358	1.5669e-06	1.62142e-06			5.22688e-06	5.36077e-06
532	-1079.49	275.557	273.452	8.63901	8.67874	8.68674		-1076.72	-1077.79	-1078.1	-1078.33								9.09761	8.59434	8.46175	8.31967		9.71561	9.04941	8.90329	8.82611		9.72361	9.05741	8.91129	8.83411		532	1.03048e-07	1.02577e-07			3.43749e-07	3.39143e-07
299	-1079.49	275.478	273.385	8.64032	8.60105	8.62105		-1076.72	-1077.79	-1078.1	-1078.33								7.09837	7.73904	8.00931	8.20752		7.63737	8.11512	8.37185	8.63497		7.65737	8.13512	8.39185	8.65497		299	1.4224e-07	1.38754e-07			4.74487e-07	4.58751e-07
522	-1079.49	274.677	272.543	8.67465	7.83437	7.81337		-1076.72	-1077.79	-1078.1	-1078.33								8.07916	8.26489	8.27914	8.21101		7.81716	7.83997	7.84068	7.83745		7.79616	7.81897	7.81968	7.81645		522	5.45856e-07	5.70591e-07			1.82087e-06	1.88651e-06
480	-1079.49	275.141	273.023	8.74129	8.36501	8.36001		-1076.72	-1077.79	-1078.1	-1078.33								8.72863	8.29062	8.22455	8.16141		8.93063	8.3297	8.25009	8.25185		8.92563	8.3247	8.24509	8.24685		480	2.7139e-07	2.76137e-07			9.05306e-07	9.12972e-07
467	-1079.49	275.974	273.876	8.77861	9.23533	9.25033		-1076.72	-1077.79	-1078.1	-1078.33								8.72926	8.34145	8.3375	8.35007		9.76426	9.21353	9.19604	9.27351		9.77926	9.22853	9.21104	9.28851		467	4.84604e-08	4.76728e-08			1.61655e-07	1.57617e-07
383	-1079.49	274.25	272.103	8.78769	7.52042	7.48642		-1076.72	-1077.79	-1078.1	-1078.33								7.99759	7.99632	7.94531	7.82236		7.30859	7.1444	7.07985	7.0218		7.27459	7.1104	7.04585	6.9878		383	2.15981e-06	2.30772e-06			7.2047e-06	7.62985e-06
357	-1079.49	274.675	272.554	8.79514	7.95287	7.94487		-1076.72	-1077.79	-1078.1	-1078.33								7.6625	8.04338	8.06139	7.96249		7.3985	7.61646	7.62094	7.58693		7.3905	7.60846	7.61294	7.57893		357	8.32813e-07	8.51676e-07			2.7781e-06	2.81584e-06
379	-1079.49	275.155	273.037	8.83247	8.4702	8.4652		-1076.72	-1077.79	-1078.1	-1078.33								8.12874	8.09358	7.98296	7.78473		8.34474	8.14666	8.0225	7.88918		8.33974	8.14166	8.0175	7.88418		379	5.00264e-07	5.09014e-07			1.66879e-06	1.68292e-06
437	-1079.49	276.201	274.132	8.83324	9.51697	9.56097		-1076.72	-1077.79	-1078.1	-1078.33								7.90848	7.55518	7.60708	7.68966		9.17048	8.65426	8.69262	8.84011		9.21448	8.69826	8.73662	8.88411		437	1.00645e-07	9.42834e-08			3.35731e-07	3.11723e-07
521	-1079.49	273.924	271.77	8.84393	7.25066	7.20966		-1076.72	-1077.79	-1078.1	-1078.33								8.20027	8.34145	8.42598	8.46215		7.18527	7.16353	7.23452	7.3356		7.14427	7.12253	7.19352	7.2946		521	1.27236e-06	1.37564e-06			4.24435e-06	4.54818e-06
310	-1079.49	275.299	273.196	8.8989	8.68063	8.69063		-1076.72	-1077.79	-1078.1	-1078.33								7.13539	7.93482	8.1003	8.12599		7.49539	8.1319	8.28384	8.37443		7.50539	8.1419	8.29384	8.38443		310	2.20711e-07	2.18962e-07			7.36251e-07	7.2394e-07
353	-1079.49	275.055	272.943	8.93915	8.47687	8.47787		-1076.72	-1077.79	-1078.1	-1078.33								8.28938	8.26615	8.21262	8.09029		8.40538	8.21923	8.15217	8.09473		8.40638	8.22023	8.15317	8.09573		353	3.5372e-07	3.56284e-07			1.17994e-06	1.17796e-06
511	-1079.49	275.144	273.021	8.95396	8.58069	8.57069		-1076.72	-1077.79	-1078.1	-1078.33								9.18672	8.72674	8.63682	8.54512		9.39172	8.76882	8.66536	8.63856		9.38172	8.75882	8.65536	8.62856		511	1.4138e-07	1.45071e-07			4.71618e-07	4.79638e-07
323	-1079.49	274.647	272.519	8.96642	8.09615	8.08115
375	-1079.49	274.363	272.233	9.0585	7.90423	7.88723
301	-1079.49	275.169	273.06	9.0745	8.72623	8.73023
352	-1079.49	274.679	272.551	9.10752	8.26924	8.25424
421	-1079.49	274.039	271.896	9.181	7.70272	7.67272
369	-1079.49	275.057	272.941	9.27154	8.81127	8.80827
409	-1079.49	274.736	272.603	9.30019	8.51891	8.49891
402	-1079.49	274.613	272.481	9.32211	8.41783	8.39883
364	-1079.49	274.988	272.871	9.3546	8.82532	8.82132
396	-1079.49	274.639	272.504	9.40162	8.52334	8.50134
393	-1079.49	274.525	272.388	9.42733	8.43506	8.41106
524	-1079.49	274.845	272.714	9.44766	8.77538	8.75738
527	-1079.49	275.368	273.265	9.53301	9.38374	9.39374
508	-1079.49	274.968	272.844	9.54564	8.99636	8.98536
449	-1079.49	277.076	275.064	9.55863	11.1174	11.2184
478	-1079.49	276.213	274.134	9.60888	10.3046	10.3386
483	-1079.49	275.347	273.24	9.7656	9.59532	9.60132
460	-1079.49	274.735	272.611	9.98462	9.20235	9.19135
448	-1079.49	275.2	273.089	10.0948	9.77756	9.77956
534	-1079.49	275.055	272.943	8.93915	8.47687	8.47787
366	-1079.49	275.104	272.987	10.2841	9.87084	9.86684
349	-1079.49	274.487	272.353	10.7301	9.69978	9.67878
531	-1079.48	274.598	272.462	11.4804	10.5612	10.5382
512	-1079.49	275.268	273.172	7.49739	7.24811	7.26511
gfn2-130-130-dlpnoccsdt
gfn2-158-158-dlpnoccsdt
gfn2-233-233-dlpnoccsdt
gfn2-131-131-dlpnoccsdt
gfn2-338-338-dlpnoccsdt
gfn2-337-337-dlpnoccsdt
gfn2-318-318-dlpnoccsdt
gfn2-459-459-dlpnoccsdt
gfn2-289-289-dlpnoccsdt
gfn2-129-129-dlpnoccsdt
gfn2-339-339-dlpnoccsdt
gfn2-435-435-dlpnoccsdt
gfn2-330-330-dlpnoccsdt
gfn2-344-344-dlpnoccsdt
gfn2-278-278-dlpnoccsdt
gfn2-138-138-dlpnoccsdt
gfn2-303-303-dlpnoccsdt
gfn2-314-314-dlpnoccsdt
gfn2-346-346-dlpnoccsdt
gfn2-304-304-dlpnoccsdt
gfn2-345-345-dlpnoccsdt
gfn2-444-444-dlpnoccsdt
gfn2-470-470-dlpnoccsdt
gfn2-451-451-dlpnoccsdt
gfn2-331-331-dlpnoccsdt
gfn2-209-209-dlpnoccsdt
gfn2-212-212-dlpnoccsdt
gfn2-332-332-dlpnoccsdt
gfn2-336-336-dlpnoccsdt
gfn2-221-221-dlpnoccsdt
gfn2-418-418-dlpnoccsdt
gfn2-224-224-dlpnoccsdt
gfn2-267-267-dlpnoccsdt
gfn2-329-329-dlpnoccsdt
gfn2-325-325-dlpnoccsdt
gfn2-184-184-dlpnoccsdt
gfn2-192-192-dlpnoccsdt
gfn2-185-185-dlpnoccsdt
gfn2-426-426-dlpnoccsdt
gfn2-305-305-dlpnoccsdt
gfn2-326-326-dlpnoccsdt
gfn2-343-343-dlpnoccsdt
gfn2-311-311-dlpnoccsdt
gfn2-423-423-dlpnoccsdt
gfn2-335-335-dlpnoccsdt
gfn2-293-293-dlpnoccsdt
gfn2-321-321-dlpnoccsdt
gfn2-294-294-dlpnoccsdt
gfn2-288-288-dlpnoccsdt
gfn2-302-302-dlpnoccsdt
gfn2-295-295-dlpnoccsdt
gfn2-333-333-dlpnoccsdt
gfn2-472-472-dlpnoccsdt
gfn2-270-270-dlpnoccsdt
gfn2-106-106-dlpnoccsdt
gfn2-287-287-dlpnoccsdt
gfn2-104-104-dlpnoccsdt
gfn2-256-256-dlpnoccsdt
gfn2-282-282-dlpnoccsdt
gfn2-228-228-dlpnoccsdt
gfn2-229-229-dlpnoccsdt
gfn2-362-362-dlpnoccsdt
gfn2-109-109-dlpnoccsdt
gfn2-359-359-dlpnoccsdt
gfn2-368-368-dlpnoccsdt
gfn2-455-455-dlpnoccsdt
gfn2-452-452-dlpnoccsdt
gfn2-292-292-dlpnoccsdt
gfn2-360-360-dlpnoccsdt
gfn2-466-466-dlpnoccsdt
gfn2-445-445-dlpnoccsdt
gfn2-315-315-dlpnoccsdt
gfn2-280-280-dlpnoccsdt
gfn2-361-361-dlpnoccsdt
gfn2-275-275-dlpnoccsdt
gfn2-403-403-dlpnoccsdt
gfn2-298-298-dlpnoccsdt
gfn2-429-429-dlpnoccsdt
gfn2-465-465-dlpnoccsdt
gfn2-373-373-dlpnoccsdt
gfn2-505-505-dlpnoccsdt
gfn2-491-491-dlpnoccsdt
gfn2-427-427-dlpnoccsdt
gfn2-290-290-dlpnoccsdt
gfn2-497-497-dlpnoccsdt
gfn2-392-392-dlpnoccsdt
gfn2-500-500-dlpnoccsdt
gfn2-370-370-dlpnoccsdt
gfn2-355-355-dlpnoccsdt
gfn2-390-390-dlpnoccsdt
gfn2-394-394-dlpnoccsdt
gfn2-356-356-dlpnoccsdt
gfn2-412-412-dlpnoccsdt
gfn2-486-486-dlpnoccsdt
gfn2-443-443-dlpnoccsdt
gfn2-482-482-dlpnoccsdt
gfn2-485-485-dlpnoccsdt
gfn2-446-446-dlpnoccsdt
gfn2-391-391-dlpnoccsdt
gfn2-372-372-dlpnoccsdt
gfn2-479-479-dlpnoccsdt
gfn2-458-458-dlpnoccsdt
gfn2-442-442-dlpnoccsdt
gfn2-400-400-dlpnoccsdt
gfn2-516-516-dlpnoccsdt
gfn2-477-477-dlpnoccsdt
gfn2-283-283-dlpnoccsdt
gfn2-414-414-dlpnoccsdt
gfn2-489-489-dlpnoccsdt
gfn2-417-417-dlpnoccsdt
gfn2-286-286-dlpnoccsdt
gfn2-529-529-dlpnoccsdt
gfn2-487-487-dlpnoccsdt
gfn2-285-285-dlpnoccsdt
gfn2-469-469-dlpnoccsdt
gfn2-398-398-dlpnoccsdt
gfn2-358-358-dlpnoccsdt
gfn2-532-532-dlpnoccsdt
gfn2-299-299-dlpnoccsdt
gfn2-522-522-dlpnoccsdt
gfn2-480-480-dlpnoccsdt
gfn2-467-467-dlpnoccsdt
gfn2-383-383-dlpnoccsdt
gfn2-357-357-dlpnoccsdt
gfn2-379-379-dlpnoccsdt
gfn2-437-437-dlpnoccsdt
gfn2-521-521-dlpnoccsdt
gfn2-310-310-dlpnoccsdt
gfn2-353-353-dlpnoccsdt
gfn2-511-511-dlpnoccsdt
gfn2-323-323-dlpnoccsdt
gfn2-375-375-dlpnoccsdt
gfn2-301-301-dlpnoccsdt
gfn2-352-352-dlpnoccsdt
gfn2-421-421-dlpnoccsdt
gfn2-369-369-dlpnoccsdt
gfn2-409-409-dlpnoccsdt
gfn2-402-402-dlpnoccsdt
gfn2-364-364-dlpnoccsdt
gfn2-396-396-dlpnoccsdt
gfn2-393-393-dlpnoccsdt
gfn2-524-524-dlpnoccsdt
gfn2-527-527-dlpnoccsdt
gfn2-508-508-dlpnoccsdt
gfn2-449-449-dlpnoccsdt
gfn2-478-478-dlpnoccsdt
gfn2-483-483-dlpnoccsdt
gfn2-460-460-dlpnoccsdt
gfn2-448-448-dlpnoccsdt
gfn2-534-534-dlpnoccsdt
gfn2-366-366-dlpnoccsdt	-1076.72	-1077.79	-1078.1
gfn2-349-349-dlpnoccsdt	-1076.72	-1077.79	-1078.1
gfn2-531-531-dlpnoccsdt	-1076.72	-1077.78	-1078.1
gfn2-512-512-dlpnoccsdt
(openbabel) liyahreed@vm-slurm-p-login03:~/fentanyl/34_Fentanyl/QM/wb97xd-ultrafine/dlpno$
[truncated: 16 more columns]

[truncated: 2 more sheets: Analog 31 - 5Z, 5Z table]
