# Supplementary material for: Quantum Chemical Exploration of Fentanyl and Its Analogs: Conformational Landscapes and Energetics in Solution
Source: ACS Omega. 2025 Nov 27;10(48):58900–14. doi: 10.1021/acsomega.5c07656 (PMC12771126; doi:10.1021/acsomega.5c07656)
Supplement: Supplementary file 4 [file ao5c07656_si_004.zip]

Archive with 18 entries (15 files):
- MD/
- MD/MD_PEPCIT10/
- MD/MD_UGIYEP/
- MD/MD_PEPCIT10/PEPCIT10_hydrogens.xyz
- MD/MD_PEPCIT10/PEPCIT10_hydrogens_xyz_cluster0.pdb
- __MACOSX/MD/MD_PEPCIT10/._PEPCIT10_hydrogens_xyz_cluster0.pdb
- MD/MD_PEPCIT10/PEPCIT10_hydrogens_xyz_cluster237.pdb
- __MACOSX/MD/MD_PEPCIT10/._PEPCIT10_hydrogens_xyz_cluster237.pdb
- MD/MD_PEPCIT10/PEPCIT10_hydrogens_xyz_cluster100.pdb
- __MACOSX/MD/MD_PEPCIT10/._PEPCIT10_hydrogens_xyz_cluster100.pdb
- MD/MD_UGIYEP/rmsd_cluster_fent_base_145_25members-out.pdb
- __MACOSX/MD/MD_UGIYEP/._rmsd_cluster_fent_base_145_25members-out.pdb
- MD/MD_UGIYEP/rmsd_cluster_fent_base_0_66members-out.pdb
- __MACOSX/MD/MD_UGIYEP/._rmsd_cluster_fent_base_0_66members-out.pdb
- MD/MD_UGIYEP/rmsd_cluster_fent_base_119_27members-out.pdb
- __MACOSX/MD/MD_UGIYEP/._rmsd_cluster_fent_base_119_27members-out.pdb
- MD/MD_UGIYEP/UGIYEP_hydrogens.xyz
- __MACOSX/MD/MD_UGIYEP/._UGIYEP_hydrogens.xyz
