# Supplementary material for: Quantum Chemical Exploration of Fentanyl and Its Analogs: Conformational Landscapes and Energetics in Solution
Source: ACS Omega. 2025 Nov 27;10(48):58900–14. doi: 10.1021/acsomega.5c07656 (PMC12771126; doi:10.1021/acsomega.5c07656)
Supplement: Supplementary file 4 [file ao5c07656_si_004.zip › MD/MD_PEPCIT10/PEPCIT10_hydrogens.xyz]

54

C -5.914510 2.489650 -1.215430
C -4.983310 2.468040 -2.241300
C -3.625530 2.302980 -1.945810
C -3.195790 2.244030 -0.617010
C -4.166310 2.256800 0.388420
C -5.460420 2.401230 0.111510
C -1.713700 1.973840 -0.327090
C -1.210420 2.895430 0.726660
N 0.303950 2.833530 0.884630
C 0.730560 1.479650 1.431010
C 2.231460 1.411850 1.585270
C 2.743440 2.566290 2.477330
C 2.297140 3.901510 1.917930
C 0.752300 3.926070 1.804560
N 4.211840 2.466080 2.618570
C 5.041050 2.476880 1.451460
C 5.404850 1.300830 0.875330
C 6.144590 1.331290 -0.280630
C 6.510910 2.509300 -0.893920
C 6.139790 3.683390 -0.317800
C 5.374760 3.674550 0.860470
C 4.793700 2.370770 3.882320
C 6.254580 2.418920 3.965950
C 6.830330 2.386490 5.185100
H 7.724317 3.010083 5.180785
H 6.128612 2.763551 5.929087
H 7.104814 1.360619 5.430755
O 4.054520 2.379620 4.861730
H -6.948800 2.584960 -1.486770
H -5.259810 2.562360 -3.254160
H -2.893160 2.223400 -2.717070
H -3.861550 2.153640 1.416150
H -6.170090 2.425790 0.892060
H -1.592030 0.960880 -0.044600
H -1.157660 2.116310 -1.235880
H -1.486120 3.894630 0.503640
H -1.660630 2.641940 1.659600
H 0.269210 1.309670 2.352810
H 0.397760 0.721160 0.748960
H 2.520230 0.476510 1.999700
H 2.698330 1.479650 0.622580
H 2.325960 2.450360 3.440010
H 2.633700 4.683580 2.564670
H 2.756340 4.055760 0.973830
H 0.297840 3.777710 2.739370
H 0.406400 4.842740 1.403140
H 5.090060 0.374330 1.295350
H 6.450230 0.402820 -0.700640
H 7.083140 2.481790 -1.778550
H 6.415960 4.602030 -0.795420
H 5.034600 4.600060 1.297200
H 6.646920 1.508140 3.467890
H 6.634660 3.220640 3.419570
H 0.722530 3.015290 0.000000
