# Supplementary material for: Quantum Chemical Exploration of Fentanyl and Its Analogs: Conformational Landscapes and Energetics in Solution
Source: ACS Omega. 2025 Nov 27;10(48):58900–14. doi: 10.1021/acsomega.5c07656 (PMC12771126; doi:10.1021/acsomega.5c07656)
Supplement: Supplementary file 4 [file ao5c07656_si_004.zip › MD/MD_PEPCIT10/PEPCIT10_hydrogens_xyz_cluster0.pdb]

TITLE     /home/exx/Downloads/Re_ Shields, George ao-2025-076569 -
TITLE    2 Manuscript Revision Request
TITLE    3 11-Sep-2025/PEPCIT10_hydrogens.xyz
REMARK   4      COMPLIES WITH FORMAT V. 3.0, 1-DEC-2006
REMARK 888
REMARK 888 WRITTEN BY MAESTRO (A PRODUCT OF SCHRODINGER, LLC)
CRYST1   44.687   44.687   44.687  90.00  90.00  90.00 P 1           1
HETATM    1  C1  FEN X 900      -3.858  -1.396   4.213  1.00  0.00           C  
HETATM    2  C2  FEN X 900      -3.262  -0.351   4.862  1.00  0.00           C  
HETATM    3  C3  FEN X 900      -3.061   0.897   4.243  1.00  0.00           C  
HETATM    4  C4  FEN X 900      -3.385   0.986   2.879  1.00  0.00           C  
HETATM    5  C5  FEN X 900      -3.979  -0.081   2.218  1.00  0.00           C  
HETATM    6  C6  FEN X 900      -4.121  -1.326   2.855  1.00  0.00           C  
HETATM    7  C7  FEN X 900      -3.264   2.360   2.227  1.00  0.00           C  
HETATM    8  C8  FEN X 900      -1.811   2.818   1.924  1.00  0.00           C  
HETATM    9  N1  FEN X 900      -0.962   1.786   1.210  1.00  0.00           N1+
HETATM   10  C9  FEN X 900       0.578   2.120   1.181  1.00  0.00           C  
HETATM   11  C10 FEN X 900       1.280   0.914   0.491  1.00  0.00           C  
HETATM   12  C11 FEN X 900       0.696   0.551  -0.905  1.00  0.00           C  
HETATM   13  C12 FEN X 900      -0.802   0.347  -0.960  1.00  0.00           C  
HETATM   14  C13 FEN X 900      -1.550   1.446  -0.168  1.00  0.00           C  
HETATM   15  N2  FEN X 900       1.462  -0.510  -1.594  1.00  0.00           N  
HETATM   16  C14 FEN X 900       1.156  -1.880  -1.323  1.00  0.00           C  
HETATM   17  C15 FEN X 900       1.732  -2.550  -0.209  1.00  0.00           C  
HETATM   18  C16 FEN X 900       1.451  -3.853   0.074  1.00  0.00           C  
HETATM   19  C17 FEN X 900       0.607  -4.507  -0.818  1.00  0.00           C  
HETATM   20  C18 FEN X 900       0.055  -3.951  -1.969  1.00  0.00           C  
HETATM   21  C19 FEN X 900       0.266  -2.621  -2.148  1.00  0.00           C  
HETATM   22  C20 FEN X 900       2.627  -0.218  -2.245  1.00  0.00           C  
HETATM   23  C21 FEN X 900       3.445  -1.283  -2.843  1.00  0.00           C  
HETATM   24  C22 FEN X 900       4.601  -0.973  -3.733  1.00  0.00           C  
HETATM   25  O1  FEN X 900       2.951   0.909  -2.455  1.00  0.00           O  
HETATM   26  H1  FEN X 900       4.348  -0.424  -4.640  1.00  0.00           H  
HETATM   27  H2  FEN X 900       5.336  -0.480  -3.096  1.00  0.00           H  
HETATM   28  H3  FEN X 900       5.115  -1.839  -4.149  1.00  0.00           H  
HETATM   29  H4  FEN X 900      -3.907  -2.319   4.772  1.00  0.00           H  
HETATM   30  H5  FEN X 900      -3.105  -0.372   5.930  1.00  0.00           H  
HETATM   31  H6  FEN X 900      -2.670   1.832   4.617  1.00  0.00           H  
HETATM   32  H7  FEN X 900      -4.292  -0.002   1.187  1.00  0.00           H  
HETATM   33  H8  FEN X 900      -4.493  -2.132   2.240  1.00  0.00           H  
HETATM   34  H9  FEN X 900      -3.842   2.423   1.305  1.00  0.00           H  
HETATM   35  H10 FEN X 900      -3.789   3.112   2.816  1.00  0.00           H  
HETATM   36  H11 FEN X 900      -1.896   3.753   1.371  1.00  0.00           H  
HETATM   37  H12 FEN X 900      -1.301   3.062   2.857  1.00  0.00           H  
HETATM   38  H13 FEN X 900       0.797   3.041   0.640  1.00  0.00           H  
HETATM   39  H14 FEN X 900       0.876   2.205   2.226  1.00  0.00           H  
HETATM   40  H15 FEN X 900       2.347   1.088   0.348  1.00  0.00           H  
HETATM   41  H16 FEN X 900       1.244   0.029   1.127  1.00  0.00           H  
HETATM   42  H17 FEN X 900       0.821   1.430  -1.538  1.00  0.00           H  
HETATM   43  H18 FEN X 900      -1.128   0.109  -1.972  1.00  0.00           H  
HETATM   44  H19 FEN X 900      -1.004  -0.546  -0.367  1.00  0.00           H  
HETATM   45  H20 FEN X 900      -1.605   2.357  -0.764  1.00  0.00           H  
HETATM   46  H21 FEN X 900      -2.544   1.131   0.149  1.00  0.00           H  
HETATM   47  H22 FEN X 900       2.450  -2.082   0.448  1.00  0.00           H  
HETATM   48  H23 FEN X 900       1.752  -4.200   1.051  1.00  0.00           H  
HETATM   49  H24 FEN X 900       0.404  -5.558  -0.679  1.00  0.00           H  
HETATM   50  H25 FEN X 900      -0.743  -4.293  -2.611  1.00  0.00           H  
HETATM   51  H26 FEN X 900      -0.056  -2.038  -2.998  1.00  0.00           H  
HETATM   52  H27 FEN X 900       3.793  -1.915  -2.026  1.00  0.00           H  
HETATM   53  H28 FEN X 900       2.750  -1.851  -3.462  1.00  0.00           H  
HETATM   54  H29 FEN X 900      -1.053   0.958   1.781  1.00  0.00           H  
HETATM   55  O   T4PE    0     -22.019 -11.037  -2.125  1.00  0.00           O  
HETATM   56  H1  T4PE    0     -21.624 -11.709  -1.570  1.00  0.00           H  
HETATM   57  H2  T4PE    0     -21.316 -10.771  -2.717  1.00  0.00           H  
HETATM   58 CL   CL      1      17.607  -0.563  13.289  1.00  0.00          Cl1-
HETATM   59 NA   NA      1     -15.024  22.192   7.639  1.00  0.00          Na1+
HETATM   60 CL   CL      1      -5.347   2.398  -1.436  1.00  0.00          Cl1-
HETATM   61  O   T4PE    1      -1.221  21.382  -3.474  1.00  0.00           O  
HETATM   62  H1  T4PE    1      -1.539  21.794  -4.277  1.00  0.00           H  
HETATM   63  H2  T4PE    1      -0.656  22.043  -3.073  1.00  0.00           H  
HETATM   64 NA   NA      2      -7.467   8.738 -13.196  1.00  0.00          Na1+
HETATM   65 CL   CL      2       6.090  -2.418  -0.051  1.00  0.00          Cl1-
HETATM   66  O   T4PE    2      -7.167 -21.071  -5.479  1.00  0.00           O  
HETATM   67  H1  T4PE    2      -6.590 -21.029  -4.716  1.00  0.00           H  
HETATM   68  H2  T4PE    2      -7.283 -22.007  -5.641  1.00  0.00           H  
HETATM   69 NA   NA      3      15.114   4.769   1.318  1.00  0.00          Na1+
HETATM   70 CL   CL      3     -10.915   0.527  19.625  1.00  0.00          Cl1-
HETATM   71  O   T4PE    3      13.249 -10.991 -16.852  1.00  0.00           O  
HETATM   72  H1  T4PE    3      13.488 -10.151 -16.461  1.00  0.00           H  
HETATM   73  H2  T4PE    3      13.617 -11.646 -16.258  1.00  0.00           H  
HETATM   74 NA   NA      4      20.227  15.622  -1.755  1.00  0.00          Na1+
HETATM   75 CL   CL      4      17.228   9.863  19.655  1.00  0.00          Cl1-
HETATM   76  O   T4PE    4      -9.039  13.991 -11.953  1.00  0.00           O  
HETATM   77  H1  T4PE    4      -9.144  13.104 -11.611  1.00  0.00           H  
HETATM   78  H2  T4PE    4      -9.813  14.462 -11.643  1.00  0.00           H  
HETATM   79 NA   NA      5      -5.727  -4.229 -13.898  1.00  0.00          Na1+
HETATM   80 CL   CL      5     -18.035 -17.931  -2.815  1.00  0.00          Cl1-
HETATM   81  O   T4PE    5     -19.243   0.982  -0.522  1.00  0.00           O  
HETATM   82  H1  T4PE    5     -18.492   1.329  -1.005  1.00  0.00           H  
HETATM   83  H2  T4PE    5     -19.609   1.743  -0.070  1.00  0.00           H  
HETATM   84 NA   NA      6       3.021  -8.398  -1.413  1.00  0.00          Na1+
HETATM   85 CL   CL      6     -13.579   8.328   8.445  1.00  0.00          Cl1-
HETATM   86  O   T4PE    6      21.871   6.171  16.677  1.00  0.00           O  
HETATM   87  H1  T4PE    6      22.392   5.525  17.153  1.00  0.00           H  
HETATM   88  H2  T4PE    6      22.347   6.307  15.858  1.00  0.00           H  
HETATM   89 NA   NA      7     -15.328   4.400  19.652  1.00  0.00          Na1+
HETATM   90 CL   CL      7      -6.309 -18.342  15.351  1.00  0.00          Cl1-
HETATM   91  O   T4PE    7       2.854   4.645  19.219  1.00  0.00           O  
HETATM   92  H1  T4PE    7       2.842   3.811  19.689  1.00  0.00           H  
HETATM   93  H2  T4PE    7       2.140   4.572  18.585  1.00  0.00           H  
HETATM   94 NA   NA      8     -18.347  -1.824  20.168  1.00  0.00          Na1+
HETATM   95 CL   CL      8       2.870  -5.319  15.366  1.00  0.00          Cl1-
HETATM   96  O   T4PE    8      -5.808   1.518 -18.767  1.00  0.00           O  
HETATM   97  H1  T4PE    8      -5.624   2.425 -19.011  1.00  0.00           H  
HETATM   98  H2  T4PE    8      -6.708   1.370 -19.055  1.00  0.00           H  
HETATM   99  O   T4PE    9     -10.444   3.087   8.877  1.00  0.00           O  
HETATM  100  H1  T4PE    9      -9.901   3.161   9.662  1.00  0.00           H  
HETATM  101  H2  T4PE    9     -10.410   3.957   8.478  1.00  0.00           H  
HETATM  102  O   T4PE   10      12.002  -1.485  -9.164  1.00  0.00           O  
HETATM  103  H1  T4PE   10      12.506  -1.337  -8.364  1.00  0.00           H  
HETATM  104  H2  T4PE   10      11.323  -0.810  -9.148  1.00  0.00           H  
HETATM  105  O   T4PE   11       9.058   9.383  -2.198  1.00  0.00           O  
HETATM  106  H1  T4PE   11       8.355   9.582  -2.815  1.00  0.00           H  
HETATM  107  H2  T4PE   11       9.272   8.465  -2.366  1.00  0.00           H  
HETATM  108  O   T4PE   12      -2.535  17.985 -13.838  1.00  0.00           O  
HETATM  109  H1  T4PE   12      -3.038  18.683 -14.258  1.00  0.00           H  
HETATM  110  H2  T4PE   12      -1.620  18.222 -13.995  1.00  0.00           H  
HETATM  111  O   T4PE   13     -19.597 -16.281  21.928  1.00  0.00           O  
HETATM  112  H1  T4PE   13     -19.015 -15.789  21.349  1.00  0.00           H  
HETATM  113  H2  T4PE   13     -19.011 -16.699  22.559  1.00  0.00           H  
HETATM  114  O   T4PE   14     -22.230   7.858  11.660  1.00  0.00           O  
HETATM  115  H1  T4PE   14     -21.995   8.057  12.567  1.00  0.00           H  
HETATM  116  H2  T4PE   14     -22.718   7.036  11.713  1.00  0.00           H  
HETATM  117  O   T4PE   15      14.732  -3.813  18.951  1.00  0.00           O  
HETATM  118  H1  T4PE   15      14.563  -3.803  19.893  1.00  0.00           H  
HETATM  119  H2  T4PE   15      15.646  -4.087  18.875  1.00  0.00           H  
HETATM  120  O   T4PE   16     -12.259  -7.191  18.787  1.00  0.00           O  
HETATM  121  H1  T4PE   16     -13.162  -7.446  18.972  1.00  0.00           H  
HETATM  122  H2  T4PE   16     -12.337  -6.433  18.208  1.00  0.00           H  
HETATM  123  O   T4PE   17       6.218  15.571  13.469  1.00  0.00           O  
HETATM  124  H1  T4PE   17       6.319  14.624  13.370  1.00  0.00           H  
HETATM  125  H2  T4PE   17       5.624  15.824  12.762  1.00  0.00           H  
HETATM  126  O   T4PE   18      13.514  18.710 -16.816  1.00  0.00           O  
HETATM  127  H1  T4PE   18      13.475  19.609 -17.143  1.00  0.00           H  
HETATM  128  H2  T4PE   18      13.035  18.736 -15.987  1.00  0.00           H  
HETATM  129  O   T4PE   19       2.668  -9.240  -3.655  1.00  0.00           O  
HETATM  130  H1  T4PE   19       2.969  -8.530  -4.222  1.00  0.00           H  
HETATM  131  H2  T4PE   19       3.440  -9.792  -3.533  1.00  0.00           H  
HETATM  132  O   T4PE   20      21.190 -14.188   1.325  1.00  0.00           O  
HETATM  133  H1  T4PE   20      20.421 -14.048   0.773  1.00  0.00           H  
HETATM  134  H2  T4PE   20      21.093 -15.084   1.649  1.00  0.00           H  
HETATM  135  O   T4PE   21       5.398   7.474   3.232  1.00  0.00           O  
HETATM  136  H1  T4PE   21       4.913   8.291   3.352  1.00  0.00           H  
HETATM  137  H2  T4PE   21       4.835   6.942   2.669  1.00  0.00           H  
HETATM  138  O   T4PE   22       4.901  17.992   7.516  1.00  0.00           O  
HETATM  139  H1  T4PE   22       4.528  17.169   7.830  1.00  0.00           H  
HETATM  140  H2  T4PE   22       5.841  17.907   7.679  1.00  0.00           H  
HETATM  141  O   T4PE   23      -2.744 -10.119  12.736  1.00  0.00           O  
HETATM  142  H1  T4PE   23      -1.987  -9.932  13.292  1.00  0.00           H  
HETATM  143  H2  T4PE   23      -2.874 -11.063  12.818  1.00  0.00           H  
HETATM  144  O   T4PE   24      21.421 -19.458  -8.253  1.00  0.00           O  
HETATM  145  H1  T4PE   24      20.911 -19.230  -7.476  1.00  0.00           H  
HETATM  146  H2  T4PE   24      21.531 -20.407  -8.199  1.00  0.00           H  
HETATM  147  O   T4PE   25      17.571 -17.201 -13.706  1.00  0.00           O  
HETATM  148  H1  T4PE   25      17.644 -16.251 -13.612  1.00  0.00           H  
HETATM  149  H2  T4PE   25      18.075 -17.403 -14.495  1.00  0.00           H  
HETATM  150  O   T4PE   26     -19.409  -2.302 -12.703  1.00  0.00           O  
HETATM  151  H1  T4PE   26     -19.588  -1.705 -11.977  1.00  0.00           H  
HETATM  152  H2  T4PE   26     -20.239  -2.753 -12.854  1.00  0.00           H  
HETATM  153  O   T4PE   27      16.062 -19.846  12.519  1.00  0.00           O  
HETATM  154  H1  T4PE   27      16.111 -19.028  12.026  1.00  0.00           H  
HETATM  155  H2  T4PE   27      15.875 -19.574  13.418  1.00  0.00           H  
HETATM  156  O   T4PE   28     -14.870  -3.044   7.595  1.00  0.00           O  
HETATM  157  H1  T4PE   28     -14.750  -3.963   7.357  1.00  0.00           H  
HETATM  158  H2  T4PE   28     -15.761  -2.837   7.312  1.00  0.00           H  
HETATM  159  O   T4PE   29      19.481  -1.937   2.686  1.00  0.00           O  
HETATM  160  H1  T4PE   29      20.017  -1.650   1.947  1.00  0.00           H  
HETATM  161  H2  T4PE   29      19.712  -2.858   2.807  1.00  0.00           H  
HETATM  162  O   T4PE   30      21.404 -18.147 -20.269  1.00  0.00           O  
HETATM  163  H1  T4PE   30      21.081 -18.423 -19.411  1.00  0.00           H  
HETATM  164  H2  T4PE   30      22.091 -18.779 -20.481  1.00  0.00           H  
HETATM  165  O   T4PE   31      -9.781  18.020  -3.084  1.00  0.00           O  
HETATM  166  H1  T4PE   31     -10.007  17.227  -2.598  1.00  0.00           H  
HETATM  167  H2  T4PE   31     -10.019  17.822  -3.990  1.00  0.00           H  
HETATM  168  O   T4PE   32      19.857 -19.698  12.805  1.00  0.00           O  
HETATM  169  H1  T4PE   32      19.550 -19.655  11.899  1.00  0.00           H  
HETATM  170  H2  T4PE   32      20.587 -20.316  12.782  1.00  0.00           H  
HETATM  171  O   T4PE   33       1.810  13.289   5.049  1.00  0.00           O  
HETATM  172  H1  T4PE   33       1.343  12.843   5.756  1.00  0.00           H  
HETATM  173  H2  T4PE   33       2.712  13.357   5.363  1.00  0.00           H  
HETATM  174  O   T4PE   34     -19.688  -0.510 -20.481  1.00  0.00           O  
HETATM  175  H1  T4PE   34     -19.636  -0.207 -19.574  1.00  0.00           H  
HETATM  176  H2  T4PE   34     -20.149  -1.347 -20.428  1.00  0.00           H  
HETATM  177  O   T4PE   35     -10.838  16.976  -9.257  1.00  0.00           O  
HETATM  178  H1  T4PE   35     -10.927  16.381 -10.001  1.00  0.00           H  
HETATM  179  H2  T4PE   35     -10.134  17.573  -9.510  1.00  0.00           H  
HETATM  180  O   T4PE   36      19.685 -20.421  -2.120  1.00  0.00           O  
HETATM  181  H1  T4PE   36      19.888 -19.502  -2.294  1.00  0.00           H  
HETATM  182  H2  T4PE   36      18.851 -20.572  -2.565  1.00  0.00           H  
HETATM  183  O   T4PE   37       2.163 -14.449   6.572  1.00  0.00           O  
HETATM  184  H1  T4PE   37       1.740 -15.206   6.169  1.00  0.00           H  
HETATM  185  H2  T4PE   37       2.136 -14.630   7.512  1.00  0.00           H  
HETATM  186  O   T4PE   38      14.117  -7.123 -12.590  1.00  0.00           O  
HETATM  187  H1  T4PE   38      14.833  -7.533 -13.075  1.00  0.00           H  
HETATM  188  H2  T4PE   38      13.460  -6.922 -13.257  1.00  0.00           H  
HETATM  189  O   T4PE   39      16.182  21.531  20.992  1.00  0.00           O  
HETATM  190  H1  T4PE   39      16.207  21.911  20.114  1.00  0.00           H  
HETATM  191  H2  T4PE   39      16.040  20.596  20.844  1.00  0.00           H  
HETATM  192  O   T4PE   40      15.361  11.726  -0.230  1.00  0.00           O  
HETATM  193  H1  T4PE   40      14.548  11.678  -0.733  1.00  0.00           H  
HETATM  194  H2  T4PE   40      15.080  11.685   0.684  1.00  0.00           H  
HETATM  195  O   T4PE   41      -6.447 -16.084  -7.093  1.00  0.00           O  
HETATM  196  H1  T4PE   41      -6.872 -16.844  -6.695  1.00  0.00           H  
HETATM  197  H2  T4PE   41      -6.017 -15.639  -6.363  1.00  0.00           H  
HETATM  198  O   T4PE   42       1.583   7.426  22.286  1.00  0.00           O  
HETATM  199  H1  T4PE   42       2.065   6.613  22.439  1.00  0.00           H  
HETATM  200  H2  T4PE   42       1.178   7.307  21.427  1.00  0.00           H  
HETATM  201  O   T4PE   43     -19.402  -7.921  -4.508  1.00  0.00           O  
HETATM  202  H1  T4PE   43     -19.909  -7.484  -5.192  1.00  0.00           H  
HETATM  203  H2  T4PE   43     -19.889  -8.724  -4.323  1.00  0.00           H  
HETATM  204  O   T4PE   44       0.129 -10.132   0.890  1.00  0.00           O  
HETATM  205  H1  T4PE   44       0.829 -10.037   1.536  1.00  0.00           H  
HETATM  206  H2  T4PE   44       0.570 -10.454   0.104  1.00  0.00           H  
HETATM  207  O   T4PE   45     -12.208 -16.086   8.157  1.00  0.00           O  
HETATM  208  H1  T4PE   45     -12.437 -16.662   7.428  1.00  0.00           H  
HETATM  209  H2  T4PE   45     -13.040 -15.917   8.599  1.00  0.00           H  
HETATM  210  O   T4PE   46       2.403 -16.341 -15.560  1.00  0.00           O  
HETATM  211  H1  T4PE   46       2.189 -15.579 -16.097  1.00  0.00           H  
HETATM  212  H2  T4PE   46       2.117 -16.102 -14.678  1.00  0.00           H  
HETATM  213  O   T4PE   47       8.108 -12.153 -13.590  1.00  0.00           O  
HETATM  214  H1  T4PE   47       7.248 -12.546 -13.443  1.00  0.00           H  
HETATM  215  H2  T4PE   47       8.729 -12.849 -13.378  1.00  0.00           H  
HETATM  216  O   T4PE   48     -18.274  11.651  21.228  1.00  0.00           O  
HETATM  217  H1  T4PE   48     -18.544  11.853  20.332  1.00  0.00           H  
HETATM  218  H2  T4PE   48     -18.911  12.105  21.779  1.00  0.00           H  
HETATM  219  O   T4PE   49     -15.580 -16.694 -12.738  1.00  0.00           O  
HETATM  220  H1  T4PE   49     -16.477 -16.421 -12.934  1.00  0.00           H  
HETATM  221  H2  T4PE   49     -15.617 -17.005 -11.833  1.00  0.00           H  
HETATM  222  O   T4PE   50      -5.048  -6.567 -14.125  1.00  0.00           O  
HETATM  223  H1  T4PE   50      -4.248  -7.012 -13.845  1.00  0.00           H  
HETATM  224  H2  T4PE   50      -5.471  -7.186 -14.720  1.00  0.00           H  
HETATM  225  O   T4PE   51       7.907  -9.472 -19.138  1.00  0.00           O  
HETATM  226  H1  T4PE   51       7.036  -9.427 -18.743  1.00  0.00           H  
HETATM  227  H2  T4PE   51       8.028 -10.398 -19.345  1.00  0.00           H  
HETATM  228  O   T4PE   52      -7.024   7.799  10.386  1.00  0.00           O  
HETATM  229  H1  T4PE   52      -6.443   8.487  10.711  1.00  0.00           H  
HETATM  230  H2  T4PE   52      -7.849   8.249  10.202  1.00  0.00           H  
HETATM  231  O   T4PE   53      19.909  10.049  -8.887  1.00  0.00           O  
HETATM  232  H1  T4PE   53      19.646  10.548  -9.661  1.00  0.00           H  
HETATM  233  H2  T4PE   53      19.853  10.677  -8.167  1.00  0.00           H  
HETATM  234  O   T4PE   54     -21.259  19.528 -15.899  1.00  0.00           O  
HETATM  235  H1  T4PE   54     -21.540  19.528 -14.984  1.00  0.00           H  
HETATM  236  H2  T4PE   54     -20.317  19.694 -15.862  1.00  0.00           H  
HETATM  237  O   T4PE   55       2.629 -12.927   2.856  1.00  0.00           O  
HETATM  238  H1  T4PE   55       2.121 -13.735   2.928  1.00  0.00           H  
HETATM  239  H2  T4PE   55       3.000 -12.799   3.729  1.00  0.00           H  
HETATM  240  O   T4PE   56      16.731  16.715   3.428  1.00  0.00           O  
HETATM  241  H1  T4PE   56      16.929  16.734   2.492  1.00  0.00           H  
HETATM  242  H2  T4PE   56      17.555  16.951   3.853  1.00  0.00           H  
HETATM  243  O   T4PE   57     -11.619 -17.633  -4.872  1.00  0.00           O  
HETATM  244  H1  T4PE   57     -10.998 -18.321  -5.110  1.00  0.00           H  
HETATM  245  H2  T4PE   57     -12.480 -18.021  -5.030  1.00  0.00           H  
HETATM  246  O   T4PE   58      14.705  -9.044  21.043  1.00  0.00           O  
HETATM  247  H1  T4PE   58      13.950  -9.631  21.083  1.00  0.00           H  
HETATM  248  H2  T4PE   58      15.374  -9.544  20.576  1.00  0.00           H  
HETATM  249  O   T4PE   59     -15.061  20.894  21.422  1.00  0.00           O  
HETATM  250  H1  T4PE   59     -14.408  21.440  20.984  1.00  0.00           H  
HETATM  251  H2  T4PE   59     -15.065  21.206  22.327  1.00  0.00           H  
HETATM  252  O   T4PE   60     -22.353  -1.783   8.036  1.00  0.00           O  
HETATM  253  H1  T4PE   60     -22.496  -1.339   8.872  1.00  0.00           H  
HETATM  254  H2  T4PE   60     -21.527  -2.252   8.152  1.00  0.00           H  
HETATM  255  O   T4PE   61       6.247  18.391 -10.636  1.00  0.00           O  
HETATM  256  H1  T4PE   61       6.168  18.307  -9.686  1.00  0.00           H  
HETATM  257  H2  T4PE   61       5.443  18.834 -10.906  1.00  0.00           H  
HETATM  258  O   T4PE   62     -13.065  -5.904   6.716  1.00  0.00           O  
HETATM  259  H1  T4PE   62     -13.857  -6.437   6.639  1.00  0.00           H  
HETATM  260  H2  T4PE   62     -12.876  -5.624   5.821  1.00  0.00           H  
HETATM  261  O   T4PE   63     -13.959  21.421 -17.485  1.00  0.00           O  
HETATM  262  H1  T4PE   63     -13.493  22.240 -17.653  1.00  0.00           H  
HETATM  263  H2  T4PE   63     -13.343  20.895 -16.975  1.00  0.00           H  
HETATM  264  O   T4PE   64      14.218 -15.195  18.934  1.00  0.00           O  
HETATM  265  H1  T4PE   64      13.548 -15.272  18.254  1.00  0.00           H  
HETATM  266  H2  T4PE   64      14.022 -14.365  19.370  1.00  0.00           H  
HETATM  267  O   T4PE   65     -13.654  -5.797 -10.253  1.00  0.00           O  
HETATM  268  H1  T4PE   65     -12.889  -6.373 -10.226  1.00  0.00           H  
HETATM  269  H2  T4PE   65     -14.355  -6.347 -10.603  1.00  0.00           H  
HETATM  270  O   T4PE   66     -21.286  19.868  -6.545  1.00  0.00           O  
HETATM  271  H1  T4PE   66     -21.891  19.889  -7.287  1.00  0.00           H  
HETATM  272  H2  T4PE   66     -21.666  19.229  -5.943  1.00  0.00           H  
HETATM  273  O   T4PE   67      11.661   2.814 -10.134  1.00  0.00           O  
HETATM  274  H1  T4PE   67      10.920   2.826  -9.529  1.00  0.00           H  
HETATM  275  H2  T4PE   67      11.651   3.680 -10.543  1.00  0.00           H  
HETATM  276  O   T4PE   68      -3.642  20.296  11.363  1.00  0.00           O  
HETATM  277  H1  T4PE   68      -3.670  20.313  12.320  1.00  0.00           H  
HETATM  278  H2  T4PE   68      -2.764  20.607  11.144  1.00  0.00           H  
HETATM  279  O   T4PE   69      -9.664 -18.777 -15.041  1.00  0.00           O  
HETATM  280  H1  T4PE   69     -10.273 -18.244 -15.553  1.00  0.00           H  
HETATM  281  H2  T4PE   69     -10.100 -18.897 -14.198  1.00  0.00           H  
HETATM  282  O   T4PE   70       4.250  -4.739   1.330  1.00  0.00           O  
HETATM  283  H1  T4PE   70       4.549  -4.051   0.736  1.00  0.00           H  
HETATM  284  H2  T4PE   70       4.833  -4.673   2.087  1.00  0.00           H  
HETATM  285  O   T4PE   71     -14.953  18.004  13.790  1.00  0.00           O  
HETATM  286  H1  T4PE   71     -15.059  18.953  13.864  1.00  0.00           H  
HETATM  287  H2  T4PE   71     -14.883  17.700  14.694  1.00  0.00           H  
HETATM  288  O   T4PE   72       7.821 -21.833 -16.780  1.00  0.00           O  
HETATM  289  H1  T4PE   72       8.341 -21.629 -16.002  1.00  0.00           H  
HETATM  290  H2  T4PE   72       8.335 -21.486 -17.510  1.00  0.00           H  
HETATM  291  O   T4PE   73      -0.095   8.661 -11.119  1.00  0.00           O  
HETATM  292  H1  T4PE   73       0.589   9.328 -11.061  1.00  0.00           H  
HETATM  293  H2  T4PE   73       0.373   7.856 -11.341  1.00  0.00           H  
HETATM  294  O   T4PE   74      22.284   7.704 -10.689  1.00  0.00           O  
HETATM  295  H1  T4PE   74      21.623   7.867 -11.362  1.00  0.00           H  
HETATM  296  H2  T4PE   74      22.245   6.759 -10.538  1.00  0.00           H  
HETATM  297  O   T4PE   75      11.184  -0.234   7.423  1.00  0.00           O  
HETATM  298  H1  T4PE   75      10.948   0.461   8.036  1.00  0.00           H  
HETATM  299  H2  T4PE   75      10.810   0.046   6.587  1.00  0.00           H  
HETATM  300  O   T4PE   76     -16.291   8.561   6.109  1.00  0.00           O  
HETATM  301  H1  T4PE   76     -16.338   9.509   6.227  1.00  0.00           H  
HETATM  302  H2  T4PE   76     -15.424   8.321   6.438  1.00  0.00           H  
HETATM  303  O   T4PE   77     -20.872  -4.453  16.791  1.00  0.00           O  
HETATM  304  H1  T4PE   77     -20.511  -4.110  15.973  1.00  0.00           H  
HETATM  305  H2  T4PE   77     -21.807  -4.255  16.742  1.00  0.00           H  
HETATM  306  O   T4PE   78       6.881  20.970  18.642  1.00  0.00           O  
HETATM  307  H1  T4PE   78       7.616  20.515  19.054  1.00  0.00           H  
HETATM  308  H2  T4PE   78       7.120  21.024  17.717  1.00  0.00           H  
HETATM  309  O   T4PE   79      -2.930  -0.533 -20.571  1.00  0.00           O  
HETATM  310  H1  T4PE   79      -2.573   0.134 -19.985  1.00  0.00           H  
HETATM  311  H2  T4PE   79      -3.871  -0.358 -20.589  1.00  0.00           H  
HETATM  312  O   T4PE   80      -0.709 -17.650   8.861  1.00  0.00           O  
HETATM  313  H1  T4PE   80       0.240 -17.604   8.975  1.00  0.00           H  
HETATM  314  H2  T4PE   80      -0.841 -17.580   7.916  1.00  0.00           H  
HETATM  315  O   T4PE   81      18.992  11.053 -11.264  1.00  0.00           O  
HETATM  316  H1  T4PE   81      19.308  10.417 -11.905  1.00  0.00           H  
HETATM  317  H2  T4PE   81      18.055  11.130 -11.444  1.00  0.00           H  
HETATM  318  O   T4PE   82       2.936 -20.359  -5.909  1.00  0.00           O  
HETATM  319  H1  T4PE   82       2.836 -19.573  -6.447  1.00  0.00           H  
HETATM  320  H2  T4PE   82       2.084 -20.792  -5.955  1.00  0.00           H  
HETATM  321  O   T4PE   83      20.106  15.109  14.013  1.00  0.00           O  
HETATM  322  H1  T4PE   83      19.562  15.485  14.704  1.00  0.00           H  
HETATM  323  H2  T4PE   83      19.792  14.209  13.923  1.00  0.00           H  
HETATM  324  O   T4PE   84      18.358  16.189  16.197  1.00  0.00           O  
HETATM  325  H1  T4PE   84      17.918  16.679  16.891  1.00  0.00           H  
HETATM  326  H2  T4PE   84      17.724  16.165  15.480  1.00  0.00           H  
HETATM  327  O   T4PE   85      18.885 -12.741 -11.269  1.00  0.00           O  
HETATM  328  H1  T4PE   85      19.707 -12.315 -11.026  1.00  0.00           H  
HETATM  329  H2  T4PE   85      18.214 -12.266 -10.779  1.00  0.00           H  
HETATM  330  O   T4PE   86     -16.328 -13.589  -6.291  1.00  0.00           O  
HETATM  331  H1  T4PE   86     -15.875 -12.810  -5.967  1.00  0.00           H  
HETATM  332  H2  T4PE   86     -15.930 -14.315  -5.811  1.00  0.00           H  
HETATM  333  O   T4PE   87      -5.018   6.520  -6.175  1.00  0.00           O  
HETATM  334  H1  T4PE   87      -5.386   6.724  -7.035  1.00  0.00           H  
HETATM  335  H2  T4PE   87      -5.022   5.563  -6.133  1.00  0.00           H  
HETATM  336  O   T4PE   88      11.479   5.155 -12.283  1.00  0.00           O  
HETATM  337  H1  T4PE   88      12.158   4.707 -12.787  1.00  0.00           H  
HETATM  338  H2  T4PE   88      10.698   5.104 -12.834  1.00  0.00           H  
HETATM  339  O   T4PE   89      20.011  -5.765 -10.076  1.00  0.00           O  
HETATM  340  H1  T4PE   89      19.664  -6.046 -10.923  1.00  0.00           H  
HETATM  341  H2  T4PE   89      19.330  -5.200  -9.713  1.00  0.00           H  
HETATM  342  O   T4PE   90      16.683 -12.808   3.455  1.00  0.00           O  
HETATM  343  H1  T4PE   90      16.293 -13.679   3.528  1.00  0.00           H  
HETATM  344  H2  T4PE   90      17.624 -12.957   3.538  1.00  0.00           H  
HETATM  345  O   T4PE   91      12.699  -5.036  -9.020  1.00  0.00           O  
HETATM  346  H1  T4PE   91      13.083  -5.323  -8.191  1.00  0.00           H  
HETATM  347  H2  T4PE   91      11.916  -4.548  -8.766  1.00  0.00           H  
HETATM  348  O   T4PE   92     -15.347 -14.936  20.792  1.00  0.00           O  
HETATM  349  H1  T4PE   92     -15.042 -15.841  20.868  1.00  0.00           H  
HETATM  350  H2  T4PE   92     -14.760 -14.438  21.361  1.00  0.00           H  
HETATM  351  O   T4PE   93      -9.322  11.682 -10.541  1.00  0.00           O  
HETATM  352  H1  T4PE   93      -8.436  11.800 -10.200  1.00  0.00           H  
HETATM  353  H2  T4PE   93      -9.886  11.735  -9.768  1.00  0.00           H  
HETATM  354  O   T4PE   94      -2.906 -14.140 -11.343  1.00  0.00           O  
HETATM  355  H1  T4PE   94      -2.844 -15.047 -11.641  1.00  0.00           H  
HETATM  356  H2  T4PE   94      -3.685 -13.796 -11.780  1.00  0.00           H  
HETATM  357  O   T4PE   95       0.207  15.687 -20.216  1.00  0.00           O  
HETATM  358  H1  T4PE   95       0.254  16.029 -21.109  1.00  0.00           H  
HETATM  359  H2  T4PE   95       0.251  14.737 -20.321  1.00  0.00           H  
HETATM  360  O   T4PE   96      14.919  14.313 -15.121  1.00  0.00           O  
HETATM  361  H1  T4PE   96      14.316  13.640 -14.804  1.00  0.00           H  
HETATM  362  H2  T4PE   96      15.600  13.826 -15.586  1.00  0.00           H  
HETATM  363  O   T4PE   97       0.190  10.153 -21.951  1.00  0.00           O  
HETATM  364  H1  T4PE   97      -0.553  10.056 -22.547  1.00  0.00           H  
HETATM  365  H2  T4PE   97       0.674   9.331 -22.035  1.00  0.00           H  
HETATM  366  O   T4PE   98     -13.437   8.825 -17.675  1.00  0.00           O  
HETATM  367  H1  T4PE   98     -13.710   8.003 -18.083  1.00  0.00           H  
HETATM  368  H2  T4PE   98     -13.951   9.497 -18.123  1.00  0.00           H  
HETATM  369  O   T4PE   99      11.910 -19.339  18.748  1.00  0.00           O  
HETATM  370  H1  T4PE   99      12.026 -19.804  19.577  1.00  0.00           H  
HETATM  371  H2  T4PE   99      12.739 -19.463  18.286  1.00  0.00           H  
HETATM  372  O   T4PE  100      -2.769 -11.120   9.722  1.00  0.00           O  
HETATM  373  H1  T4PE  100      -2.191 -10.381   9.532  1.00  0.00           H  
HETATM  374  H2  T4PE  100      -3.631 -10.724   9.848  1.00  0.00           H  
HETATM  375  O   T4PE  101      17.541   9.543  15.643  1.00  0.00           O  
HETATM  376  H1  T4PE  101      17.407  10.373  16.101  1.00  0.00           H  
HETATM  377  H2  T4PE  101      18.422   9.268  15.896  1.00  0.00           H  
HETATM  378  O   T4PE  102       1.430  10.991 -15.847  1.00  0.00           O  
HETATM  379  H1  T4PE  102       1.960  10.504 -16.478  1.00  0.00           H  
HETATM  380  H2  T4PE  102       1.352  11.867 -16.226  1.00  0.00           H  
HETATM  381  O   T4PE  103      15.710 -11.491 -11.497  1.00  0.00           O  
HETATM  382  H1  T4PE  103      14.977 -11.093 -11.028  1.00  0.00           H  
HETATM  383  H2  T4PE  103      15.948 -12.253 -10.969  1.00  0.00           H  
HETATM  384  O   T4PE  104      -1.732  -0.884  14.381  1.00  0.00           O  
HETATM  385  H1  T4PE  104      -2.387  -1.415  14.833  1.00  0.00           H  
HETATM  386  H2  T4PE  104      -2.232  -0.379  13.740  1.00  0.00           H  
HETATM  387  O   T4PE  105       1.871 -14.557  -5.849  1.00  0.00           O  
HETATM  388  H1  T4PE  105       1.834 -14.352  -6.784  1.00  0.00           H  
HETATM  389  H2  T4PE  105       0.955 -14.617  -5.580  1.00  0.00           H  
HETATM  390  O   T4PE  106      20.323  -5.292  12.938  1.00  0.00           O  
HETATM  391  H1  T4PE  106      20.494  -5.908  13.650  1.00  0.00           H  
HETATM  392  H2  T4PE  106      19.579  -5.670  12.468  1.00  0.00           H  
HETATM  393  O   T4PE  107     -12.481  -2.195  -4.054  1.00  0.00           O  
HETATM  394  H1  T4PE  107     -11.978  -1.486  -4.454  1.00  0.00           H  
HETATM  395  H2  T4PE  107     -12.317  -2.953  -4.615  1.00  0.00           H  
HETATM  396  O   T4PE  108      -0.568 -16.146  -1.780  1.00  0.00           O  
HETATM  397  H1  T4PE  108      -1.011 -15.330  -1.548  1.00  0.00           H  
HETATM  398  H2  T4PE  108       0.356 -15.905  -1.853  1.00  0.00           H  
HETATM  399  O   T4PE  109      -4.759  17.938  -9.430  1.00  0.00           O  
HETATM  400  H1  T4PE  109      -4.082  17.796 -10.092  1.00  0.00           H  
HETATM  401  H2  T4PE  109      -5.115  17.066  -9.260  1.00  0.00           H  
HETATM  402  O   T4PE  110       4.741   1.292  12.589  1.00  0.00           O  
HETATM  403  H1  T4PE  110       3.994   0.938  13.071  1.00  0.00           H  
HETATM  404  H2  T4PE  110       4.437   1.352  11.684  1.00  0.00           H  
HETATM  405  O   T4PE  111     -16.161 -19.956 -17.269  1.00  0.00           O  
HETATM  406  H1  T4PE  111     -16.822 -20.506 -17.690  1.00  0.00           H  
HETATM  407  H2  T4PE  111     -16.049 -20.340 -16.399  1.00  0.00           H  
HETATM  408  O   T4PE  112     -14.780  -7.813  -5.330  1.00  0.00           O  
HETATM  409  H1  T4PE  112     -14.817  -7.436  -6.209  1.00  0.00           H  
HETATM  410  H2  T4PE  112     -14.122  -7.290  -4.872  1.00  0.00           H  
HETATM  411  O   T4PE  113     -21.782  -6.420 -11.164  1.00  0.00           O  
HETATM  412  H1  T4PE  113     -22.092  -5.635 -10.712  1.00  0.00           H  
HETATM  413  H2  T4PE  113     -21.221  -6.088 -11.864  1.00  0.00           H  
HETATM  414  O   T4PE  114     -12.413  20.155   4.167  1.00  0.00           O  
HETATM  415  H1  T4PE  114     -11.627  19.646   3.967  1.00  0.00           H  
HETATM  416  H2  T4PE  114     -12.150  20.728   4.887  1.00  0.00           H  
HETATM  417  O   T4PE  115       4.480 -15.484 -19.300  1.00  0.00           O  
HETATM  418  H1  T4PE  115       3.580 -15.783 -19.168  1.00  0.00           H  
HETATM  419  H2  T4PE  115       4.530 -15.278 -20.233  1.00  0.00           H  
HETATM  420  O   T4PE  116      -2.806   3.932 -20.303  1.00  0.00           O  
HETATM  421  H1  T4PE  116      -2.975   3.815 -21.238  1.00  0.00           H  
HETATM  422  H2  T4PE  116      -1.879   4.165 -20.254  1.00  0.00           H  
HETATM  423  O   T4PE  117       1.955  10.564 -19.139  1.00  0.00           O  
HETATM  424  H1  T4PE  117       2.252  11.437 -18.885  1.00  0.00           H  
HETATM  425  H2  T4PE  117       2.460  10.358 -19.925  1.00  0.00           H  
HETATM  426  O   T4PE  118     -10.344 -14.735  21.027  1.00  0.00           O  
HETATM  427  H1  T4PE  118     -10.104 -14.932  21.932  1.00  0.00           H  
HETATM  428  H2  T4PE  118      -9.808 -13.976  20.797  1.00  0.00           H  
HETATM  429  O   T4PE  119     -18.221  16.981  -1.271  1.00  0.00           O  
HETATM  430  H1  T4PE  119     -18.660  16.698  -0.469  1.00  0.00           H  
HETATM  431  H2  T4PE  119     -18.928  17.306  -1.829  1.00  0.00           H  
HETATM  432  O   T4PE  120      -0.143 -12.467  18.377  1.00  0.00           O  
HETATM  433  H1  T4PE  120      -0.567 -13.197  17.926  1.00  0.00           H  
HETATM  434  H2  T4PE  120       0.409 -12.883  19.039  1.00  0.00           H  
HETATM  435  O   T4PE  121       9.194 -14.013   2.747  1.00  0.00           O  
HETATM  436  H1  T4PE  121       9.041 -13.140   3.107  1.00  0.00           H  
HETATM  437  H2  T4PE  121       9.175 -13.888   1.798  1.00  0.00           H  
HETATM  438  O   T4PE  122       9.274  21.992 -12.646  1.00  0.00           O  
HETATM  439  H1  T4PE  122       8.976  21.106 -12.441  1.00  0.00           H  
HETATM  440  H2  T4PE  122       8.571  22.560 -12.330  1.00  0.00           H  
HETATM  441  O   T4PE  123       2.724   9.004  -4.377  1.00  0.00           O  
HETATM  442  H1  T4PE  123       3.173   8.286  -3.931  1.00  0.00           H  
HETATM  443  H2  T4PE  123       2.168   9.395  -3.703  1.00  0.00           H  
HETATM  444  O   T4PE  124      15.260  -8.137  10.519  1.00  0.00           O  
HETATM  445  H1  T4PE  124      15.141  -8.709   9.761  1.00  0.00           H  
HETATM  446  H2  T4PE  124      15.875  -8.608  11.080  1.00  0.00           H  
HETATM  447  O   T4PE  125      -9.808  -3.885   6.275  1.00  0.00           O  
HETATM  448  H1  T4PE  125      -9.743  -4.285   7.142  1.00  0.00           H  
HETATM  449  H2  T4PE  125      -9.332  -3.059   6.356  1.00  0.00           H  
HETATM  450  O   T4PE  126      13.957 -15.365 -14.009  1.00  0.00           O  
HETATM  451  H1  T4PE  126      14.292 -16.262 -14.037  1.00  0.00           H  
HETATM  452  H2  T4PE  126      14.680 -14.850 -13.650  1.00  0.00           H  
HETATM  453  O   T4PE  127       6.955   9.326   7.910  1.00  0.00           O  
HETATM  454  H1  T4PE  127       6.368   9.316   8.666  1.00  0.00           H  
HETATM  455  H2  T4PE  127       7.246   8.419   7.819  1.00  0.00           H  
HETATM  456  O   T4PE  128     -21.608  -6.810  21.443  1.00  0.00           O  
HETATM  457  H1  T4PE  128     -21.085  -7.573  21.689  1.00  0.00           H  
HETATM  458  H2  T4PE  128     -22.228  -6.701  22.164  1.00  0.00           H  
HETATM  459  O   T4PE  129       9.470  -8.031  17.036  1.00  0.00           O  
HETATM  460  H1  T4PE  129       9.769  -8.151  17.937  1.00  0.00           H  
HETATM  461  H2  T4PE  129      10.201  -8.337  16.498  1.00  0.00           H  
HETATM  462  O   T4PE  130      21.308 -16.827  21.146  1.00  0.00           O  
HETATM  463  H1  T4PE  130      20.712 -17.489  20.795  1.00  0.00           H  
HETATM  464  H2  T4PE  130      21.030 -16.712  22.055  1.00  0.00           H  
HETATM  465  O   T4PE  131     -21.092   7.302 -17.511  1.00  0.00           O  
HETATM  466  H1  T4PE  131     -21.734   7.606 -16.869  1.00  0.00           H  
HETATM  467  H2  T4PE  131     -20.393   7.955 -17.480  1.00  0.00           H  
HETATM  468  O   T4PE  132     -21.379 -11.279  16.618  1.00  0.00           O  
HETATM  469  H1  T4PE  132     -21.240 -12.088  16.125  1.00  0.00           H  
HETATM  470  H2  T4PE  132     -21.852 -10.708  16.013  1.00  0.00           H  
HETATM  471  O   T4PE  133      -3.975   6.586 -19.574  1.00  0.00           O  
HETATM  472  H1  T4PE  133      -3.479   5.826 -19.877  1.00  0.00           H  
HETATM  473  H2  T4PE  133      -4.581   6.778 -20.290  1.00  0.00           H  
HETATM  474  O   T4PE  134       6.535 -12.118 -10.045  1.00  0.00           O  
HETATM  475  H1  T4PE  134       7.454 -12.195  -9.790  1.00  0.00           H  
HETATM  476  H2  T4PE  134       6.449 -11.220 -10.365  1.00  0.00           H  
HETATM  477  O   T4PE  135      -6.937   3.516  -3.895  1.00  0.00           O  
HETATM  478  H1  T4PE  135      -6.234   3.241  -3.306  1.00  0.00           H  
HETATM  479  H2  T4PE  135      -7.213   4.368  -3.557  1.00  0.00           H  
HETATM  480  O   T4PE  136     -17.405  17.261  12.784  1.00  0.00           O  
HETATM  481  H1  T4PE  136     -18.115  17.366  13.417  1.00  0.00           H  
HETATM  482  H2  T4PE  136     -16.606  17.383  13.297  1.00  0.00           H  
HETATM  483  O   T4PE  137      11.929  -5.307  20.230  1.00  0.00           O  
HETATM  484  H1  T4PE  137      11.473  -5.822  20.895  1.00  0.00           H  
HETATM  485  H2  T4PE  137      11.506  -4.448  20.260  1.00  0.00           H  
HETATM  486  O   T4PE  138       2.437   4.748  21.914  1.00  0.00           O  
HETATM  487  H1  T4PE  138       2.482   4.912  20.972  1.00  0.00           H  
HETATM  488  H2  T4PE  138       1.552   4.413  22.057  1.00  0.00           H  
HETATM  489  O   T4PE  139     -12.723   1.811  -2.051  1.00  0.00           O  
HETATM  490  H1  T4PE  139     -13.047   1.227  -1.366  1.00  0.00           H  
HETATM  491  H2  T4PE  139     -13.310   1.661  -2.792  1.00  0.00           H  
HETATM  492  O   T4PE  140      13.705 -12.285  -5.427  1.00  0.00           O  
HETATM  493  H1  T4PE  140      12.824 -11.989  -5.196  1.00  0.00           H  
HETATM  494  H2  T4PE  140      14.100 -12.536  -4.592  1.00  0.00           H  
HETATM  495  O   T4PE  141      16.562  15.834  13.954  1.00  0.00           O  
HETATM  496  H1  T4PE  141      16.172  16.428  13.313  1.00  0.00           H  
HETATM  497  H2  T4PE  141      16.254  14.966  13.696  1.00  0.00           H  
HETATM  498  O   T4PE  142     -13.492  18.542 -20.321  1.00  0.00           O  
HETATM  499  H1  T4PE  142     -13.939  18.061 -19.624  1.00  0.00           H  
HETATM  500  H2  T4PE  142     -12.564  18.351 -20.188  1.00  0.00           H  
HETATM  501  O   T4PE  143       3.770  21.215   2.545  1.00  0.00           O  
HETATM  502  H1  T4PE  143       3.637  20.267   2.566  1.00  0.00           H  
HETATM  503  H2  T4PE  143       4.627  21.328   2.134  1.00  0.00           H  
HETATM  504  O   T4PE  144     -20.337  -0.517  21.588  1.00  0.00           O  
HETATM  505  H1  T4PE  144     -20.107   0.398  21.430  1.00  0.00           H  
HETATM  506  H2  T4PE  144     -20.318  -0.607  22.541  1.00  0.00           H  
HETATM  507  O   T4PE  145      10.278  17.870  -9.540  1.00  0.00           O  
HETATM  508  H1  T4PE  145       9.750  17.129  -9.244  1.00  0.00           H  
HETATM  509  H2  T4PE  145      10.195  17.858 -10.494  1.00  0.00           H  
HETATM  510  O   T4PE  146     -14.514   1.494   7.680  1.00  0.00           O  
HETATM  511  H1  T4PE  146     -13.950   0.831   7.282  1.00  0.00           H  
HETATM  512  H2  T4PE  146     -13.977   1.886   8.368  1.00  0.00           H  
HETATM  513  O   T4PE  147       0.950   0.841 -19.545  1.00  0.00           O  
HETATM  514  H1  T4PE  147       0.024   0.826 -19.301  1.00  0.00           H  
HETATM  515  H2  T4PE  147       0.991   0.340 -20.359  1.00  0.00           H  
HETATM  516  O   T4PE  148       9.259 -12.282  14.913  1.00  0.00           O  
HETATM  517  H1  T4PE  148       9.778 -11.571  14.537  1.00  0.00           H  
HETATM  518  H2  T4PE  148       9.536 -13.062  14.434  1.00  0.00           H  
HETATM  519  O   T4PE  149     -20.034  20.779  -2.999  1.00  0.00           O  
HETATM  520  H1  T4PE  149     -19.586  20.446  -2.221  1.00  0.00           H  
HETATM  521  H2  T4PE  149     -20.089  21.724  -2.858  1.00  0.00           H  
HETATM  522  O   T4PE  150      -8.337  11.640  -5.080  1.00  0.00           O  
HETATM  523  H1  T4PE  150      -8.036  10.759  -4.855  1.00  0.00           H  
HETATM  524  H2  T4PE  150      -9.271  11.635  -4.870  1.00  0.00           H  
HETATM  525  O   T4PE  151      -0.582 -18.943 -11.025  1.00  0.00           O  
HETATM  526  H1  T4PE  151      -0.415 -19.626 -11.675  1.00  0.00           H  
HETATM  527  H2  T4PE  151      -0.273 -19.316 -10.200  1.00  0.00           H  
HETATM  528  O   T4PE  152       6.027  12.748 -21.014  1.00  0.00           O  
HETATM  529  H1  T4PE  152       6.221  13.404 -20.345  1.00  0.00           H  
HETATM  530  H2  T4PE  152       6.029  11.915 -20.542  1.00  0.00           H  
HETATM  531  O   T4PE  153     -18.566  -2.898 -15.708  1.00  0.00           O  
HETATM  532  H1  T4PE  153     -18.743  -3.830 -15.837  1.00  0.00           H  
HETATM  533  H2  T4PE  153     -19.369  -2.553 -15.317  1.00  0.00           H  
HETATM  534  O   T4PE  154       8.234  -9.480 -12.647  1.00  0.00           O  
HETATM  535  H1  T4PE  154       7.620  -9.077 -13.260  1.00  0.00           H  
HETATM  536  H2  T4PE  154       8.199 -10.414 -12.851  1.00  0.00           H  
HETATM  537  O   T4PE  155      -5.099  10.614  19.738  1.00  0.00           O  
HETATM  538  H1  T4PE  155      -4.329  10.573  20.304  1.00  0.00           H  
HETATM  539  H2  T4PE  155      -4.959  11.391  19.196  1.00  0.00           H  
HETATM  540  O   T4PE  156      21.028  10.483 -13.854  1.00  0.00           O  
HETATM  541  H1  T4PE  156      21.943  10.205 -13.893  1.00  0.00           H  
HETATM  542  H2  T4PE  156      21.059  11.429 -13.996  1.00  0.00           H  
HETATM  543  O   T4PE  157     -20.586  -1.295  15.441  1.00  0.00           O  
HETATM  544  H1  T4PE  157     -21.017  -1.950  14.892  1.00  0.00           H  
HETATM  545  H2  T4PE  157     -19.652  -1.420  15.276  1.00  0.00           H  
HETATM  546  O   T4PE  158      11.033  12.670  19.007  1.00  0.00           O  
HETATM  547  H1  T4PE  158      11.215  12.613  18.069  1.00  0.00           H  
HETATM  548  H2  T4PE  158      10.633  11.829  19.226  1.00  0.00           H  
HETATM  549  O   T4PE  159     -13.120 -13.185   6.385  1.00  0.00           O  
HETATM  550  H1  T4PE  159     -12.279 -13.140   6.839  1.00  0.00           H  
HETATM  551  H2  T4PE  159     -13.772 -13.058   7.074  1.00  0.00           H  
HETATM  552  O   T4PE  160      19.870   6.373  20.584  1.00  0.00           O  
HETATM  553  H1  T4PE  160      19.045   6.625  20.168  1.00  0.00           H  
HETATM  554  H2  T4PE  160      20.361   7.191  20.658  1.00  0.00           H  
HETATM  555  O   T4PE  161      -0.790  -0.736   3.207  1.00  0.00           O  
HETATM  556  H1  T4PE  161      -0.298  -1.530   3.418  1.00  0.00           H  
HETATM  557  H2  T4PE  161      -1.603  -0.817   3.706  1.00  0.00           H  
HETATM  558  O   T4PE  162     -18.145 -16.638 -13.888  1.00  0.00           O  
HETATM  559  H1  T4PE  162     -18.981 -16.173 -13.875  1.00  0.00           H  
HETATM  560  H2  T4PE  162     -18.052 -16.940 -14.791  1.00  0.00           H  
HETATM  561  O   T4PE  163      -5.652   8.583   6.014  1.00  0.00           O  
HETATM  562  H1  T4PE  163      -5.012   9.267   6.213  1.00  0.00           H  
HETATM  563  H2  T4PE  163      -5.183   7.975   5.444  1.00  0.00           H  
HETATM  564  O   T4PE  164      -0.811  11.140 -18.924  1.00  0.00           O  
HETATM  565  H1  T4PE  164       0.143  11.066 -18.886  1.00  0.00           H  
HETATM  566  H2  T4PE  164      -1.051  10.719 -19.749  1.00  0.00           H  
HETATM  567  O   T4PE  165     -14.734   3.482  -0.593  1.00  0.00           O  
HETATM  568  H1  T4PE  165     -15.030   3.055   0.210  1.00  0.00           H  
HETATM  569  H2  T4PE  165     -13.931   3.018  -0.830  1.00  0.00           H  
HETATM  570  O   T4PE  166      -7.942  11.911 -18.758  1.00  0.00           O  
HETATM  571  H1  T4PE  166      -7.391  11.176 -18.489  1.00  0.00           H  
HETATM  572  H2  T4PE  166      -8.446  12.132 -17.975  1.00  0.00           H  
HETATM  573  O   T4PE  167       8.121  -6.181  19.509  1.00  0.00           O  
HETATM  574  H1  T4PE  167       7.806  -5.307  19.279  1.00  0.00           H  
HETATM  575  H2  T4PE  167       7.344  -6.641  19.825  1.00  0.00           H  
HETATM  576  O   T4PE  168      -5.699  19.382   8.260  1.00  0.00           O  
HETATM  577  H1  T4PE  168      -5.966  19.032   9.110  1.00  0.00           H  
HETATM  578  H2  T4PE  168      -5.636  18.614   7.693  1.00  0.00           H  
HETATM  579  O   T4PE  169      -9.667 -20.219   1.404  1.00  0.00           O  
HETATM  580  H1  T4PE  169      -9.927 -21.136   1.318  1.00  0.00           H  
HETATM  581  H2  T4PE  169      -8.738 -20.210   1.174  1.00  0.00           H  
HETATM  582  O   T4PE  170       1.414 -11.262  -1.295  1.00  0.00           O  
HETATM  583  H1  T4PE  170       2.040 -11.970  -1.447  1.00  0.00           H  
HETATM  584  H2  T4PE  170       1.076 -11.049  -2.165  1.00  0.00           H  
HETATM  585  O   T4PE  171      -9.778   9.699  -2.283  1.00  0.00           O  
HETATM  586  H1  T4PE  171      -8.838   9.858  -2.197  1.00  0.00           H  
HETATM  587  H2  T4PE  171     -10.024   9.265  -1.466  1.00  0.00           H  
HETATM  588  O   T4PE  172     -13.510 -20.174   0.478  1.00  0.00           O  
HETATM  589  H1  T4PE  172     -13.337 -21.114   0.416  1.00  0.00           H  
HETATM  590  H2  T4PE  172     -14.233 -20.104   1.101  1.00  0.00           H  
HETATM  591  O   T4PE  173      18.880  10.651   2.205  1.00  0.00           O  
HETATM  592  H1  T4PE  173      18.591   9.904   2.729  1.00  0.00           H  
HETATM  593  H2  T4PE  173      18.353  11.385   2.522  1.00  0.00           H  
HETATM  594  O   T4PE  174      16.797   2.981   1.422  1.00  0.00           O  
HETATM  595  H1  T4PE  174      16.666   2.087   1.737  1.00  0.00           H  
HETATM  596  H2  T4PE  174      17.468   2.902   0.745  1.00  0.00           H  
HETATM  597  O   T4PE  175     -19.817   8.754  18.288  1.00  0.00           O  
HETATM  598  H1  T4PE  175     -20.752   8.814  18.091  1.00  0.00           H  
HETATM  599  H2  T4PE  175     -19.769   8.186  19.057  1.00  0.00           H  
HETATM  600  O   T4PE  176      -2.494 -17.223 -11.922  1.00  0.00           O  
HETATM  601  H1  T4PE  176      -1.842 -17.854 -11.616  1.00  0.00           H  
HETATM  602  H2  T4PE  176      -3.256 -17.756 -12.149  1.00  0.00           H  
HETATM  603  O   T4PE  177     -18.693  20.064   2.346  1.00  0.00           O  
HETATM  604  H1  T4PE  177     -18.801  19.462   3.082  1.00  0.00           H  
HETATM  605  H2  T4PE  177     -19.428  20.672   2.423  1.00  0.00           H  
HETATM  606  O   T4PE  178      -5.051 -17.319  -1.306  1.00  0.00           O  
HETATM  607  H1  T4PE  178      -5.525 -18.143  -1.420  1.00  0.00           H  
HETATM  608  H2  T4PE  178      -5.716 -16.641  -1.423  1.00  0.00           H  
HETATM  609  O   T4PE  179      -3.107   6.084 -16.187  1.00  0.00           O  
HETATM  610  H1  T4PE  179      -3.876   5.521 -16.099  1.00  0.00           H  
HETATM  611  H2  T4PE  179      -3.018   6.505 -15.332  1.00  0.00           H  
HETATM  612  O   T4PE  180       0.336  12.410  -5.675  1.00  0.00           O  
HETATM  613  H1  T4PE  180      -0.121  13.065  -6.202  1.00  0.00           H  
HETATM  614  H2  T4PE  180       1.087  12.153  -6.210  1.00  0.00           H  
HETATM  615  O   T4PE  181      -5.746  -4.444   4.919  1.00  0.00           O  
HETATM  616  H1  T4PE  181      -5.087  -5.138   4.936  1.00  0.00           H  
HETATM  617  H2  T4PE  181      -6.372  -4.722   4.250  1.00  0.00           H  
HETATM  618  O   T4PE  182       2.667  12.999 -17.539  1.00  0.00           O  
HETATM  619  H1  T4PE  182       3.563  12.667 -17.585  1.00  0.00           H  
HETATM  620  H2  T4PE  182       2.738  13.920 -17.791  1.00  0.00           H  
HETATM  621  O   T4PE  183     -10.361  18.502  11.374  1.00  0.00           O  
HETATM  622  H1  T4PE  183     -10.641  17.789  11.946  1.00  0.00           H  
HETATM  623  H2  T4PE  183     -10.417  19.286  11.921  1.00  0.00           H  
HETATM  624  O   T4PE  184       4.792  -9.849 -19.393  1.00  0.00           O  
HETATM  625  H1  T4PE  184       4.296 -10.009 -18.591  1.00  0.00           H  
HETATM  626  H2  T4PE  184       4.393  -9.065 -19.770  1.00  0.00           H  
HETATM  627  O   T4PE  185      13.174  -0.812  15.543  1.00  0.00           O  
HETATM  628  H1  T4PE  185      13.129   0.142  15.619  1.00  0.00           H  
HETATM  629  H2  T4PE  185      12.361  -1.056  15.102  1.00  0.00           H  
HETATM  630  O   T4PE  186      -5.738 -19.958 -18.458  1.00  0.00           O  
HETATM  631  H1  T4PE  186      -5.155 -19.198 -18.445  1.00  0.00           H  
HETATM  632  H2  T4PE  186      -5.491 -20.437 -19.249  1.00  0.00           H  
HETATM  633  O   T4PE  187     -20.197 -20.007  11.139  1.00  0.00           O  
HETATM  634  H1  T4PE  187     -20.451 -19.630  10.297  1.00  0.00           H  
HETATM  635  H2  T4PE  187     -19.794 -20.846  10.916  1.00  0.00           H  
HETATM  636  O   T4PE  188      20.530 -10.667  -4.857  1.00  0.00           O  
HETATM  637  H1  T4PE  188      20.967 -11.459  -4.545  1.00  0.00           H  
HETATM  638  H2  T4PE  188      20.162 -10.914  -5.705  1.00  0.00           H  
HETATM  639  O   T4PE  189      -6.981  15.777 -11.551  1.00  0.00           O  
HETATM  640  H1  T4PE  189      -6.654  15.413 -10.728  1.00  0.00           H  
HETATM  641  H2  T4PE  189      -7.706  15.201 -11.795  1.00  0.00           H  
HETATM  642  O   T4PE  190      10.894  16.241  20.889  1.00  0.00           O  
HETATM  643  H1  T4PE  190      11.761  15.891  21.091  1.00  0.00           H  
HETATM  644  H2  T4PE  190      11.067  17.070  20.443  1.00  0.00           H  
HETATM  645  O   T4PE  191      12.572  12.455  -7.557  1.00  0.00           O  
HETATM  646  H1  T4PE  191      12.982  13.091  -8.143  1.00  0.00           H  
HETATM  647  H2  T4PE  191      11.666  12.753  -7.476  1.00  0.00           H  
HETATM  648  O   T4PE  192      -8.878   4.182   4.142  1.00  0.00           O  
HETATM  649  H1  T4PE  192      -9.795   4.159   4.417  1.00  0.00           H  
HETATM  650  H2  T4PE  192      -8.468   3.456   4.612  1.00  0.00           H  
HETATM  651  O   T4PE  193     -11.215  -2.403  -1.407  1.00  0.00           O  
HETATM  652  H1  T4PE  193     -10.743  -1.570  -1.400  1.00  0.00           H  
HETATM  653  H2  T4PE  193     -11.813  -2.334  -2.151  1.00  0.00           H  
HETATM  654  O   T4PE  194      14.350  16.928  -6.347  1.00  0.00           O  
HETATM  655  H1  T4PE  194      13.506  17.326  -6.561  1.00  0.00           H  
HETATM  656  H2  T4PE  194      14.886  17.067  -7.128  1.00  0.00           H  
HETATM  657  O   T4PE  195       7.048   7.621 -15.635  1.00  0.00           O  
HETATM  658  H1  T4PE  195       7.890   7.769 -16.066  1.00  0.00           H  
HETATM  659  H2  T4PE  195       6.542   8.412 -15.819  1.00  0.00           H  
HETATM  660  O   T4PE  196     -11.819  16.416 -14.528  1.00  0.00           O  
HETATM  661  H1  T4PE  196     -11.010  16.063 -14.900  1.00  0.00           H  
HETATM  662  H2  T4PE  196     -12.516  16.022 -15.053  1.00  0.00           H  
HETATM  663  O   T4PE  197     -22.297  14.184 -16.953  1.00  0.00           O  
HETATM  664  H1  T4PE  197     -22.403  13.767 -17.808  1.00  0.00           H  
HETATM  665  H2  T4PE  197     -21.882  15.025 -17.145  1.00  0.00           H  
HETATM  666  O   T4PE  198     -17.196 -21.262 -11.853  1.00  0.00           O  
HETATM  667  H1  T4PE  198     -16.324 -20.874 -11.918  1.00  0.00           H  
HETATM  668  H2  T4PE  198     -17.188 -21.732 -11.019  1.00  0.00           H  
HETATM  669  O   T4PE  199      13.867 -15.335   9.661  1.00  0.00           O  
HETATM  670  H1  T4PE  199      13.312 -16.107   9.552  1.00  0.00           H  
HETATM  671  H2  T4PE  199      14.074 -15.318  10.595  1.00  0.00           H  
HETATM  672  O   T4PE  200     -16.475  18.542   9.201  1.00  0.00           O  
HETATM  673  H1  T4PE  200     -15.631  18.617   9.647  1.00  0.00           H  
HETATM  674  H2  T4PE  200     -16.491  19.282   8.593  1.00  0.00           H  
HETATM  675  O   T4PE  201      -7.900 -13.900  18.555  1.00  0.00           O  
HETATM  676  H1  T4PE  201      -7.727 -14.722  18.095  1.00  0.00           H  
HETATM  677  H2  T4PE  201      -8.347 -13.353  17.909  1.00  0.00           H  
HETATM  678  O   T4PE  202     -16.355 -14.267   1.849  1.00  0.00           O  
HETATM  679  H1  T4PE  202     -15.479 -14.106   2.198  1.00  0.00           H  
HETATM  680  H2  T4PE  202     -16.204 -14.702   1.009  1.00  0.00           H  
HETATM  681  O   T4PE  203     -15.295 -15.454 -17.098  1.00  0.00           O  
HETATM  682  H1  T4PE  203     -15.154 -16.154 -17.735  1.00  0.00           H  
HETATM  683  H2  T4PE  203     -14.455 -15.365 -16.648  1.00  0.00           H  
HETATM  684  O   T4PE  204      -9.182 -15.787   3.439  1.00  0.00           O  
HETATM  685  H1  T4PE  204      -8.331 -15.758   3.002  1.00  0.00           H  
HETATM  686  H2  T4PE  204      -9.761 -15.280   2.871  1.00  0.00           H  
HETATM  687  O   T4PE  205      14.901  -5.364   2.462  1.00  0.00           O  
HETATM  688  H1  T4PE  205      15.171  -5.685   3.323  1.00  0.00           H  
HETATM  689  H2  T4PE  205      13.971  -5.584   2.405  1.00  0.00           H  
HETATM  690  O   T4PE  206      21.684 -14.901  -2.556  1.00  0.00           O  
HETATM  691  H1  T4PE  206      22.331 -14.427  -2.034  1.00  0.00           H  
HETATM  692  H2  T4PE  206      20.941 -15.021  -1.965  1.00  0.00           H  
HETATM  693  O   T4PE  207     -16.159   9.930 -21.877  1.00  0.00           O  
HETATM  694  H1  T4PE  207     -16.091  10.233 -20.972  1.00  0.00           H  
HETATM  695  H2  T4PE  207     -16.518  10.678 -22.354  1.00  0.00           H  
HETATM  696  O   T4PE  208     -15.103 -17.156  -9.922  1.00  0.00           O  
HETATM  697  H1  T4PE  208     -14.696 -16.312  -9.729  1.00  0.00           H  
HETATM  698  H2  T4PE  208     -14.366 -17.759 -10.027  1.00  0.00           H  
HETATM  699  O   T4PE  209       8.754  14.686  14.375  1.00  0.00           O  
HETATM  700  H1  T4PE  209       7.978  15.077  13.974  1.00  0.00           H  
HETATM  701  H2  T4PE  209       8.410  14.140  15.083  1.00  0.00           H  
HETATM  702  O   T4PE  210      22.167  20.712   2.851  1.00  0.00           O  
HETATM  703  H1  T4PE  210      21.670  20.419   3.615  1.00  0.00           H  
HETATM  704  H2  T4PE  210      22.283  21.652   2.987  1.00  0.00           H  
HETATM  705  O   T4PE  211      -6.312  -8.594   3.852  1.00  0.00           O  
HETATM  706  H1  T4PE  211      -6.423  -7.899   4.501  1.00  0.00           H  
HETATM  707  H2  T4PE  211      -5.931  -8.155   3.092  1.00  0.00           H  
HETATM  708  O   T4PE  212      13.136  -5.055  13.953  1.00  0.00           O  
HETATM  709  H1  T4PE  212      13.128  -5.377  14.854  1.00  0.00           H  
HETATM  710  H2  T4PE  212      13.499  -4.171  14.017  1.00  0.00           H  
HETATM  711  O   T4PE  213      14.984   7.685 -22.487  1.00  0.00           O  
HETATM  712  H1  T4PE  213      14.115   7.649 -22.087  1.00  0.00           H  
HETATM  713  H2  T4PE  213      15.588   7.540 -21.759  1.00  0.00           H  
HETATM  714  O   T4PE  214      20.388  -4.582   2.465  1.00  0.00           O  
HETATM  715  H1  T4PE  214      19.846  -4.811   3.220  1.00  0.00           H  
HETATM  716  H2  T4PE  214      21.282  -4.564   2.808  1.00  0.00           H  
HETATM  717  O   T4PE  215      16.486 -11.935  17.518  1.00  0.00           O  
HETATM  718  H1  T4PE  215      15.617 -11.666  17.223  1.00  0.00           H  
HETATM  719  H2  T4PE  215      16.460 -12.892  17.500  1.00  0.00           H  
HETATM  720  O   T4PE  216       7.276  17.612  20.018  1.00  0.00           O  
HETATM  721  H1  T4PE  216       6.925  17.313  19.179  1.00  0.00           H  
HETATM  722  H2  T4PE  216       7.552  16.810  20.462  1.00  0.00           H  
HETATM  723  O   T4PE  217      18.766  20.745  10.165  1.00  0.00           O  
HETATM  724  H1  T4PE  217      18.179  21.161  10.796  1.00  0.00           H  
HETATM  725  H2  T4PE  217      18.769  19.820  10.413  1.00  0.00           H  
HETATM  726  O   T4PE  218     -19.614  -2.706   7.723  1.00  0.00           O  
HETATM  727  H1  T4PE  218     -19.144  -2.372   8.488  1.00  0.00           H  
HETATM  728  H2  T4PE  218     -19.522  -3.657   7.781  1.00  0.00           H  
HETATM  729  O   T4PE  219       8.006  -6.138 -12.136  1.00  0.00           O  
HETATM  730  H1  T4PE  219       7.598  -6.692 -12.802  1.00  0.00           H  
HETATM  731  H2  T4PE  219       7.943  -6.648 -11.329  1.00  0.00           H  
HETATM  732  O   T4PE  220      13.286  22.266  -8.642  1.00  0.00           O  
HETATM  733  H1  T4PE  220      13.229  22.877  -9.377  1.00  0.00           H  
HETATM  734  H2  T4PE  220      12.576  21.642  -8.793  1.00  0.00           H  
HETATM  735  O   T4PE  221      11.500 -14.733 -17.459  1.00  0.00           O  
HETATM  736  H1  T4PE  221      11.508 -14.990 -16.537  1.00  0.00           H  
HETATM  737  H2  T4PE  221      11.596 -15.556 -17.939  1.00  0.00           H  
HETATM  738  O   T4PE  222      -7.388  -6.464  -7.807  1.00  0.00           O  
HETATM  739  H1  T4PE  222      -8.231  -6.205  -7.435  1.00  0.00           H  
HETATM  740  H2  T4PE  222      -7.497  -6.351  -8.751  1.00  0.00           H  
HETATM  741  O   T4PE  223      10.437  18.400   6.947  1.00  0.00           O  
HETATM  742  H1  T4PE  223      10.167  18.681   7.821  1.00  0.00           H  
HETATM  743  H2  T4PE  223      11.393  18.425   6.972  1.00  0.00           H  
HETATM  744  O   T4PE  224     -18.234  15.092   1.912  1.00  0.00           O  
HETATM  745  H1  T4PE  224     -18.918  14.619   1.439  1.00  0.00           H  
HETATM  746  H2  T4PE  224     -17.549  15.240   1.260  1.00  0.00           H  
HETATM  747  O   T4PE  225      18.530  17.326   6.095  1.00  0.00           O  
HETATM  748  H1  T4PE  225      17.940  16.772   6.607  1.00  0.00           H  
HETATM  749  H2  T4PE  225      19.286  16.768   5.913  1.00  0.00           H  
HETATM  750  O   T4PE  226     -17.636 -21.972  -1.141  1.00  0.00           O  
HETATM  751  H1  T4PE  226     -18.181 -21.707  -1.882  1.00  0.00           H  
HETATM  752  H2  T4PE  226     -16.899 -22.435  -1.539  1.00  0.00           H  
HETATM  753  O   T4PE  227       9.461  -0.951  21.835  1.00  0.00           O  
HETATM  754  H1  T4PE  227       9.607  -1.762  21.347  1.00  0.00           H  
HETATM  755  H2  T4PE  227       8.938  -0.408  21.246  1.00  0.00           H  
HETATM  756  O   T4PE  228     -14.104   5.222 -14.746  1.00  0.00           O  
HETATM  757  H1  T4PE  228     -13.324   4.669 -14.727  1.00  0.00           H  
HETATM  758  H2  T4PE  228     -13.885   5.927 -15.355  1.00  0.00           H  
HETATM  759  O   T4PE  229      15.526 -18.541  -4.923  1.00  0.00           O  
HETATM  760  H1  T4PE  229      16.395 -18.492  -5.323  1.00  0.00           H  
HETATM  761  H2  T4PE  229      15.298 -17.631  -4.733  1.00  0.00           H  
HETATM  762  O   T4PE  230      -0.653  -9.627 -10.451  1.00  0.00           O  
HETATM  763  H1  T4PE  230      -1.562  -9.917 -10.375  1.00  0.00           H  
HETATM  764  H2  T4PE  230      -0.693  -8.677 -10.335  1.00  0.00           H  
HETATM  765  O   T4PE  231      -6.315  -3.793  -3.892  1.00  0.00           O  
HETATM  766  H1  T4PE  231      -6.978  -4.425  -4.168  1.00  0.00           H  
HETATM  767  H2  T4PE  231      -6.763  -2.947  -3.923  1.00  0.00           H  
HETATM  768  O   T4PE  232       1.834 -18.411   9.772  1.00  0.00           O  
HETATM  769  H1  T4PE  232       2.306 -18.188  10.574  1.00  0.00           H  
HETATM  770  H2  T4PE  232       2.422 -18.142   9.065  1.00  0.00           H  
HETATM  771  O   T4PE  233      14.902  -2.401  14.010  1.00  0.00           O  
HETATM  772  H1  T4PE  233      14.448  -2.009  14.756  1.00  0.00           H  
HETATM  773  H2  T4PE  233      15.489  -1.712  13.698  1.00  0.00           H  
HETATM  774  O   T4PE  234      12.790  18.444  12.559  1.00  0.00           O  
HETATM  775  H1  T4PE  234      12.271  17.768  12.123  1.00  0.00           H  
HETATM  776  H2  T4PE  234      12.306  18.638  13.362  1.00  0.00           H  
HETATM  777  O   T4PE  235      -7.085  -9.431  19.899  1.00  0.00           O  
HETATM  778  H1  T4PE  235      -7.940  -9.689  19.555  1.00  0.00           H  
HETATM  779  H2  T4PE  235      -6.477 -10.078  19.542  1.00  0.00           H  
HETATM  780  O   T4PE  236      -4.181 -10.018  -9.531  1.00  0.00           O  
HETATM  781  H1  T4PE  236      -4.904 -10.322  -8.983  1.00  0.00           H  
HETATM  782  H2  T4PE  236      -4.564  -9.927 -10.404  1.00  0.00           H  
HETATM  783  O   T4PE  237      -6.541  -8.447  13.485  1.00  0.00           O  
HETATM  784  H1  T4PE  237      -5.857  -7.777  13.500  1.00  0.00           H  
HETATM  785  H2  T4PE  237      -7.215  -8.089  12.909  1.00  0.00           H  
HETATM  786  O   T4PE  238      15.131 -21.918   4.938  1.00  0.00           O  
HETATM  787  H1  T4PE  238      15.581 -22.756   4.831  1.00  0.00           H  
HETATM  788  H2  T4PE  238      15.811 -21.261   4.792  1.00  0.00           H  
HETATM  789  O   T4PE  239       1.869  14.958  -3.792  1.00  0.00           O  
HETATM  790  H1  T4PE  239       1.551  14.467  -4.549  1.00  0.00           H  
HETATM  791  H2  T4PE  239       1.288  14.699  -3.077  1.00  0.00           H  
HETATM  792  O   T4PE  240       2.177  -4.713  -3.988  1.00  0.00           O  
HETATM  793  H1  T4PE  240       2.771  -4.927  -3.268  1.00  0.00           H  
HETATM  794  H2  T4PE  240       2.328  -3.782  -4.154  1.00  0.00           H  
HETATM  795  O   T4PE  241      10.717  -1.134  14.354  1.00  0.00           O  
HETATM  796  H1  T4PE  241      10.024  -0.513  14.579  1.00  0.00           H  
HETATM  797  H2  T4PE  241      10.349  -1.992  14.564  1.00  0.00           H  
HETATM  798  O   T4PE  242     -19.709   3.380  14.859  1.00  0.00           O  
HETATM  799  H1  T4PE  242     -19.814   3.794  14.002  1.00  0.00           H  
HETATM  800  H2  T4PE  242     -20.307   2.633  14.839  1.00  0.00           H  
HETATM  801  O   T4PE  243     -16.085   5.973  15.259  1.00  0.00           O  
HETATM  802  H1  T4PE  243     -15.237   5.892  15.697  1.00  0.00           H  
HETATM  803  H2  T4PE  243     -16.727   5.789  15.945  1.00  0.00           H  
HETATM  804  O   T4PE  244      11.207 -20.946 -13.835  1.00  0.00           O  
HETATM  805  H1  T4PE  244      10.468 -21.465 -13.518  1.00  0.00           H  
HETATM  806  H2  T4PE  244      10.807 -20.260 -14.369  1.00  0.00           H  
HETATM  807  O   T4PE  245     -20.012   5.904   4.465  1.00  0.00           O  
HETATM  808  H1  T4PE  245     -19.531   5.369   5.095  1.00  0.00           H  
HETATM  809  H2  T4PE  245     -19.332   6.365   3.973  1.00  0.00           H  
HETATM  810  O   T4PE  246     -10.753  17.145  19.502  1.00  0.00           O  
HETATM  811  H1  T4PE  246     -10.169  16.784  18.834  1.00  0.00           H  
HETATM  812  H2  T4PE  246     -10.220  17.172  20.297  1.00  0.00           H  
HETATM  813  O   T4PE  247      -7.055 -10.489   0.261  1.00  0.00           O  
HETATM  814  H1  T4PE  247      -7.545 -10.368   1.074  1.00  0.00           H  
HETATM  815  H2  T4PE  247      -7.724 -10.497  -0.423  1.00  0.00           H  
HETATM  816  O   T4PE  248       6.389 -17.302 -19.356  1.00  0.00           O  
HETATM  817  H1  T4PE  248       5.688 -16.686 -19.141  1.00  0.00           H  
HETATM  818  H2  T4PE  248       6.953 -16.822 -19.962  1.00  0.00           H  
HETATM  819  O   T4PE  249     -17.874  -5.733  13.579  1.00  0.00           O  
HETATM  820  H1  T4PE  249     -17.618  -6.470  13.024  1.00  0.00           H  
HETATM  821  H2  T4PE  249     -18.339  -6.135  14.313  1.00  0.00           H  
HETATM  822  O   T4PE  250     -15.613  -1.946  -1.748  1.00  0.00           O  
HETATM  823  H1  T4PE  250     -16.359  -2.279  -1.248  1.00  0.00           H  
HETATM  824  H2  T4PE  250     -15.480  -1.058  -1.418  1.00  0.00           H  
HETATM  825  O   T4PE  251     -22.258  -4.613 -17.925  1.00  0.00           O  
HETATM  826  H1  T4PE  251     -21.501  -5.194 -17.852  1.00  0.00           H  
HETATM  827  H2  T4PE  251     -22.423  -4.550 -18.866  1.00  0.00           H  
HETATM  828  O   T4PE  252     -18.850  -5.486 -16.289  1.00  0.00           O  
HETATM  829  H1  T4PE  252     -18.886  -5.533 -17.244  1.00  0.00           H  
HETATM  830  H2  T4PE  252     -19.088  -6.366 -15.996  1.00  0.00           H  
HETATM  831  O   T4PE  253     -15.062  15.318   7.702  1.00  0.00           O  
HETATM  832  H1  T4PE  253     -15.212  14.378   7.604  1.00  0.00           H  
HETATM  833  H2  T4PE  253     -15.937  15.705   7.679  1.00  0.00           H  
HETATM  834  O   T4PE  254     -18.999   1.105  19.065  1.00  0.00           O  
HETATM  835  H1  T4PE  254     -19.823   0.882  18.633  1.00  0.00           H  
HETATM  836  H2  T4PE  254     -19.243   1.750  19.729  1.00  0.00           H  
HETATM  837  O   T4PE  255       0.419   7.123 -19.353  1.00  0.00           O  
HETATM  838  H1  T4PE  255       1.325   7.229 -19.643  1.00  0.00           H  
HETATM  839  H2  T4PE  255       0.437   7.343 -18.421  1.00  0.00           H  
HETATM  840  O   T4PE  256     -21.274  -0.414 -16.678  1.00  0.00           O  
HETATM  841  H1  T4PE  256     -21.926   0.242 -16.431  1.00  0.00           H  
HETATM  842  H2  T4PE  256     -20.625   0.072 -17.188  1.00  0.00           H  
HETATM  843  O   T4PE  257       9.245   4.310  -4.453  1.00  0.00           O  
HETATM  844  H1  T4PE  257      10.185   4.172  -4.334  1.00  0.00           H  
HETATM  845  H2  T4PE  257       8.911   4.455  -3.568  1.00  0.00           H  
HETATM  846  O   T4PE  258       8.261 -12.857 -16.464  1.00  0.00           O  
HETATM  847  H1  T4PE  258       9.066 -12.449 -16.782  1.00  0.00           H  
HETATM  848  H2  T4PE  258       8.149 -12.511 -15.579  1.00  0.00           H  
HETATM  849  O   T4PE  259      -8.228  19.908  -1.962  1.00  0.00           O  
HETATM  850  H1  T4PE  259      -8.607  19.069  -2.225  1.00  0.00           H  
HETATM  851  H2  T4PE  259      -8.716  20.560  -2.466  1.00  0.00           H  
HETATM  852  O   T4PE  260       9.062   6.803  10.213  1.00  0.00           O  
HETATM  853  H1  T4PE  260       9.573   6.265  10.817  1.00  0.00           H  
HETATM  854  H2  T4PE  260       9.295   7.704  10.438  1.00  0.00           H  
HETATM  855  O   T4PE  261     -13.263  11.713 -15.602  1.00  0.00           O  
HETATM  856  H1  T4PE  261     -14.213  11.657 -15.501  1.00  0.00           H  
HETATM  857  H2  T4PE  261     -12.915  11.457 -14.748  1.00  0.00           H  
HETATM  858  O   T4PE  262      -4.500  10.654 -21.761  1.00  0.00           O  
HETATM  859  H1  T4PE  262      -4.613  10.541 -20.817  1.00  0.00           H  
HETATM  860  H2  T4PE  262      -5.390  10.749 -22.100  1.00  0.00           H  
HETATM  861  O   T4PE  263      -8.102  11.948  10.410  1.00  0.00           O  
HETATM  862  H1  T4PE  263      -8.587  11.125  10.467  1.00  0.00           H  
HETATM  863  H2  T4PE  263      -7.992  12.225  11.320  1.00  0.00           H  
HETATM  864  O   T4PE  264     -19.002   4.765  21.724  1.00  0.00           O  
HETATM  865  H1  T4PE  264     -19.087   5.629  21.323  1.00  0.00           H  
HETATM  866  H2  T4PE  264     -18.106   4.743  22.061  1.00  0.00           H  
HETATM  867  O   T4PE  265     -21.682  21.488  21.541  1.00  0.00           O  
HETATM  868  H1  T4PE  265     -21.498  21.017  22.354  1.00  0.00           H  
HETATM  869  H2  T4PE  265     -21.322  22.363  21.684  1.00  0.00           H  
HETATM  870  O   T4PE  266     -21.301 -21.985 -10.745  1.00  0.00           O  
HETATM  871  H1  T4PE  266     -21.580 -21.103 -10.989  1.00  0.00           H  
HETATM  872  H2  T4PE  266     -20.948 -21.890  -9.861  1.00  0.00           H  
HETATM  873  O   T4PE  267      -4.602  18.596   4.440  1.00  0.00           O  
HETATM  874  H1  T4PE  267      -3.713  18.385   4.154  1.00  0.00           H  
HETATM  875  H2  T4PE  267      -4.547  19.500   4.749  1.00  0.00           H  
HETATM  876  O   T4PE  268      -3.995  -6.500   4.568  1.00  0.00           O  
HETATM  877  H1  T4PE  268      -3.376  -5.806   4.338  1.00  0.00           H  
HETATM  878  H2  T4PE  268      -3.447  -7.209   4.902  1.00  0.00           H  
HETATM  879  O   T4PE  269      13.359  -3.645 -16.848  1.00  0.00           O  
HETATM  880  H1  T4PE  269      12.818  -3.711 -16.061  1.00  0.00           H  
HETATM  881  H2  T4PE  269      13.182  -2.767 -17.188  1.00  0.00           H  
HETATM  882  O   T4PE  270      12.259  -0.393  11.923  1.00  0.00           O  
HETATM  883  H1  T4PE  270      11.993  -0.556  12.828  1.00  0.00           H  
HETATM  884  H2  T4PE  270      12.974  -1.010  11.768  1.00  0.00           H  
HETATM  885  O   T4PE  271      -5.520  -2.543   6.972  1.00  0.00           O  
HETATM  886  H1  T4PE  271      -6.280  -2.050   6.663  1.00  0.00           H  
HETATM  887  H2  T4PE  271      -5.565  -3.375   6.501  1.00  0.00           H  
HETATM  888  O   T4PE  272      10.713 -16.801  -7.431  1.00  0.00           O  
HETATM  889  H1  T4PE  272      11.167 -17.390  -6.827  1.00  0.00           H  
HETATM  890  H2  T4PE  272      10.231 -16.200  -6.863  1.00  0.00           H  
HETATM  891  O   T4PE  273      19.086   2.611   7.005  1.00  0.00           O  
HETATM  892  H1  T4PE  273      18.739   2.118   6.262  1.00  0.00           H  
HETATM  893  H2  T4PE  273      19.352   1.942   7.635  1.00  0.00           H  
HETATM  894  O   T4PE  274       5.720  -4.757   3.616  1.00  0.00           O  
HETATM  895  H1  T4PE  274       6.088  -3.952   3.981  1.00  0.00           H  
HETATM  896  H2  T4PE  274       5.382  -5.232   4.376  1.00  0.00           H  
HETATM  897  O   T4PE  275     -21.190 -19.288   8.504  1.00  0.00           O  
HETATM  898  H1  T4PE  275     -22.024 -19.689   8.750  1.00  0.00           H  
HETATM  899  H2  T4PE  275     -20.744 -19.959   7.987  1.00  0.00           H  
HETATM  900  O   T4PE  276       1.424  -1.320  -5.669  1.00  0.00           O  
HETATM  901  H1  T4PE  276       0.825  -1.911  -6.126  1.00  0.00           H  
HETATM  902  H2  T4PE  276       1.359  -0.495  -6.150  1.00  0.00           H  
HETATM  903  O   T4PE  277      17.575 -10.632 -14.646  1.00  0.00           O  
HETATM  904  H1  T4PE  277      18.519 -10.761 -14.554  1.00  0.00           H  
HETATM  905  H2  T4PE  277      17.489  -9.958 -15.320  1.00  0.00           H  
HETATM  906  O   T4PE  278      -8.292  -5.669 -21.403  1.00  0.00           O  
HETATM  907  H1  T4PE  278      -8.048  -5.026 -22.069  1.00  0.00           H  
HETATM  908  H2  T4PE  278      -7.702  -5.492 -20.671  1.00  0.00           H  
HETATM  909  O   T4PE  279      12.051 -20.191  -0.709  1.00  0.00           O  
HETATM  910  H1  T4PE  279      12.275 -19.952   0.191  1.00  0.00           H  
HETATM  911  H2  T4PE  279      12.636 -20.920  -0.915  1.00  0.00           H  
HETATM  912  O   T4PE  280      14.199 -13.292   7.853  1.00  0.00           O  
HETATM  913  H1  T4PE  280      14.953 -13.572   7.333  1.00  0.00           H  
HETATM  914  H2  T4PE  280      14.082 -13.988   8.499  1.00  0.00           H  
HETATM  915  O   T4PE  281      19.504  16.381   3.327  1.00  0.00           O  
HETATM  916  H1  T4PE  281      19.347  15.468   3.087  1.00  0.00           H  
HETATM  917  H2  T4PE  281      20.291  16.354   3.870  1.00  0.00           H  
HETATM  918  O   T4PE  282     -21.144 -18.149 -15.520  1.00  0.00           O  
HETATM  919  H1  T4PE  282     -20.424 -18.674 -15.171  1.00  0.00           H  
HETATM  920  H2  T4PE  282     -20.954 -17.257 -15.229  1.00  0.00           H  
HETATM  921  O   T4PE  283     -11.536   4.171   5.215  1.00  0.00           O  
HETATM  922  H1  T4PE  283     -11.406   5.000   4.754  1.00  0.00           H  
HETATM  923  H2  T4PE  283     -12.116   4.390   5.944  1.00  0.00           H  
HETATM  924  O   T4PE  284       1.957 -12.150  12.249  1.00  0.00           O  
HETATM  925  H1  T4PE  284       2.229 -11.240  12.132  1.00  0.00           H  
HETATM  926  H2  T4PE  284       2.777 -12.635  12.342  1.00  0.00           H  
HETATM  927  O   T4PE  285      -0.626  -9.663   8.993  1.00  0.00           O  
HETATM  928  H1  T4PE  285      -0.399  -8.733   9.000  1.00  0.00           H  
HETATM  929  H2  T4PE  285      -0.474  -9.939   8.089  1.00  0.00           H  
HETATM  930  O   T4PE  286       7.347  -4.238  21.489  1.00  0.00           O  
HETATM  931  H1  T4PE  286       6.634  -4.756  21.864  1.00  0.00           H  
HETATM  932  H2  T4PE  286       6.916  -3.462  21.130  1.00  0.00           H  
HETATM  933  O   T4PE  287       8.834 -15.993 -17.614  1.00  0.00           O  
HETATM  934  H1  T4PE  287       8.596 -16.026 -18.541  1.00  0.00           H  
HETATM  935  H2  T4PE  287       9.764 -15.767 -17.614  1.00  0.00           H  
HETATM  936  O   T4PE  288      16.381  -3.107   8.653  1.00  0.00           O  
HETATM  937  H1  T4PE  288      17.211  -2.632   8.680  1.00  0.00           H  
HETATM  938  H2  T4PE  288      15.865  -2.651   7.988  1.00  0.00           H  
HETATM  939  O   T4PE  289       2.958  14.670 -13.290  1.00  0.00           O  
HETATM  940  H1  T4PE  289       2.357  14.954 -13.979  1.00  0.00           H  
HETATM  941  H2  T4PE  289       3.781  14.496 -13.746  1.00  0.00           H  
HETATM  942  O   T4PE  290     -21.713  -5.189  -4.314  1.00  0.00           O  
HETATM  943  H1  T4PE  290     -21.407  -4.288  -4.413  1.00  0.00           H  
HETATM  944  H2  T4PE  290     -21.448  -5.623  -5.125  1.00  0.00           H  
HETATM  945  O   T4PE  291     -15.009  -4.639   0.339  1.00  0.00           O  
HETATM  946  H1  T4PE  291     -14.786  -5.332  -0.283  1.00  0.00           H  
HETATM  947  H2  T4PE  291     -14.536  -3.870   0.021  1.00  0.00           H  
HETATM  948  O   T4PE  292      13.615 -18.307  -7.749  1.00  0.00           O  
HETATM  949  H1  T4PE  292      13.072 -18.629  -7.030  1.00  0.00           H  
HETATM  950  H2  T4PE  292      14.093 -17.566  -7.376  1.00  0.00           H  
HETATM  951  O   T4PE  293       4.507   0.192 -14.968  1.00  0.00           O  
HETATM  952  H1  T4PE  293       4.675   0.280 -15.907  1.00  0.00           H  
HETATM  953  H2  T4PE  293       3.844   0.855 -14.779  1.00  0.00           H  
HETATM  954  O   T4PE  294       7.860 -15.192 -20.677  1.00  0.00           O  
HETATM  955  H1  T4PE  294       8.744 -14.833 -20.600  1.00  0.00           H  
HETATM  956  H2  T4PE  294       7.320 -14.622 -20.130  1.00  0.00           H  
HETATM  957  O   T4PE  295      17.598  21.466 -17.064  1.00  0.00           O  
HETATM  958  H1  T4PE  295      18.533  21.313 -17.195  1.00  0.00           H  
HETATM  959  H2  T4PE  295      17.195  21.217 -17.896  1.00  0.00           H  
HETATM  960  O   T4PE  296      -8.592 -12.447  21.129  1.00  0.00           O  
HETATM  961  H1  T4PE  296      -8.362 -12.555  20.206  1.00  0.00           H  
HETATM  962  H2  T4PE  296      -8.213 -13.211  21.562  1.00  0.00           H  
HETATM  963  O   T4PE  297       1.726   6.605 -11.294  1.00  0.00           O  
HETATM  964  H1  T4PE  297       2.384   7.272 -11.098  1.00  0.00           H  
HETATM  965  H2  T4PE  297       2.202   5.933 -11.781  1.00  0.00           H  
HETATM  966  O   T4PE  298      21.365  -7.587  19.371  1.00  0.00           O  
HETATM  967  H1  T4PE  298      21.936  -7.626  20.138  1.00  0.00           H  
HETATM  968  H2  T4PE  298      20.480  -7.674  19.726  1.00  0.00           H  
HETATM  969  O   T4PE  299      -6.404  10.997 -12.516  1.00  0.00           O  
HETATM  970  H1  T4PE  299      -5.793  11.650 -12.176  1.00  0.00           H  
HETATM  971  H2  T4PE  299      -6.402  11.137 -13.463  1.00  0.00           H  
HETATM  972  O   T4PE  300      14.278  17.380 -13.992  1.00  0.00           O  
HETATM  973  H1  T4PE  300      14.754  16.904 -14.672  1.00  0.00           H  
HETATM  974  H2  T4PE  300      14.933  17.960 -13.602  1.00  0.00           H  
HETATM  975  O   T4PE  301      17.843 -17.234  -2.123  1.00  0.00           O  
HETATM  976  H1  T4PE  301      18.762 -17.481  -2.231  1.00  0.00           H  
HETATM  977  H2  T4PE  301      17.417 -18.028  -1.802  1.00  0.00           H  
HETATM  978  O   T4PE  302      14.659   5.320 -19.440  1.00  0.00           O  
HETATM  979  H1  T4PE  302      15.592   5.248 -19.237  1.00  0.00           H  
HETATM  980  H2  T4PE  302      14.367   4.415 -19.550  1.00  0.00           H  
HETATM  981  O   T4PE  303       6.596  16.221  17.730  1.00  0.00           O  
HETATM  982  H1  T4PE  303       6.099  16.719  17.081  1.00  0.00           H  
HETATM  983  H2  T4PE  303       6.003  15.520  17.999  1.00  0.00           H  
HETATM  984  O   T4PE  304     -20.220 -10.681  -7.432  1.00  0.00           O  
HETATM  985  H1  T4PE  304     -20.215 -11.638  -7.459  1.00  0.00           H  
HETATM  986  H2  T4PE  304     -20.929 -10.428  -8.023  1.00  0.00           H  
HETATM  987  O   T4PE  305       4.715 -18.220  15.166  1.00  0.00           O  
HETATM  988  H1  T4PE  305       5.194 -17.686  15.800  1.00  0.00           H  
HETATM  989  H2  T4PE  305       5.376 -18.486  14.528  1.00  0.00           H  
HETATM  990  O   T4PE  306     -18.350   6.344   0.218  1.00  0.00           O  
HETATM  991  H1  T4PE  306     -18.227   7.290   0.294  1.00  0.00           H  
HETATM  992  H2  T4PE  306     -18.065   5.996   1.063  1.00  0.00           H  
HETATM  993  O   T4PE  307       9.411  16.130  17.926  1.00  0.00           O  
HETATM  994  H1  T4PE  307       8.491  16.138  17.662  1.00  0.00           H  
HETATM  995  H2  T4PE  307       9.389  15.965  18.869  1.00  0.00           H  
HETATM  996  O   T4PE  308      18.446 -15.244   2.077  1.00  0.00           O  
HETATM  997  H1  T4PE  308      17.677 -14.682   1.978  1.00  0.00           H  
HETATM  998  H2  T4PE  308      18.454 -15.782   1.285  1.00  0.00           H  
HETATM  999  O   T4PE  309     -10.298 -19.867  -3.628  1.00  0.00           O  
HETATM 1000  H1  T4PE  309      -9.925 -19.493  -2.829  1.00  0.00           H  
HETATM 1001  H2  T4PE  309     -11.244 -19.832  -3.490  1.00  0.00           H  
HETATM 1002  O   T4PE  310      19.299  -6.328 -13.322  1.00  0.00           O  
HETATM 1003  H1  T4PE  310      19.443  -7.243 -13.083  1.00  0.00           H  
HETATM 1004  H2  T4PE  310      18.677  -6.364 -14.049  1.00  0.00           H  
HETATM 1005  O   T4PE  311      12.556   2.537  12.343  1.00  0.00           O  
HETATM 1006  H1  T4PE  311      13.262   3.090  12.008  1.00  0.00           H  
HETATM 1007  H2  T4PE  311      12.654   1.710  11.870  1.00  0.00           H  
HETATM 1008  O   T4PE  312     -21.934   7.665  -0.032  1.00  0.00           O  
HETATM 1009  H1  T4PE  312     -22.732   7.785  -0.548  1.00  0.00           H  
HETATM 1010  H2  T4PE  312     -21.278   7.380  -0.667  1.00  0.00           H  
HETATM 1011  O   T4PE  313       5.100  -5.605  22.175  1.00  0.00           O  
HETATM 1012  H1  T4PE  313       4.445  -5.297  21.550  1.00  0.00           H  
HETATM 1013  H2  T4PE  313       5.255  -6.517  21.931  1.00  0.00           H  
HETATM 1014  O   T4PE  314       6.430  -8.723  17.623  1.00  0.00           O  
HETATM 1015  H1  T4PE  314       6.673  -8.851  18.540  1.00  0.00           H  
HETATM 1016  H2  T4PE  314       7.255  -8.521  17.182  1.00  0.00           H  
HETATM 1017  O   T4PE  315     -14.706 -10.467   9.874  1.00  0.00           O  
HETATM 1018  H1  T4PE  315     -14.199 -10.497  10.685  1.00  0.00           H  
HETATM 1019  H2  T4PE  315     -14.071 -10.218   9.203  1.00  0.00           H  
HETATM 1020  O   T4PE  316      -6.188  21.099  21.378  1.00  0.00           O  
HETATM 1021  H1  T4PE  316      -6.778  21.582  20.800  1.00  0.00           H  
HETATM 1022  H2  T4PE  316      -5.797  20.429  20.817  1.00  0.00           H  
HETATM 1023  O   T4PE  317     -16.297   5.311  21.505  1.00  0.00           O  
HETATM 1024  H1  T4PE  317     -16.178   5.184  22.446  1.00  0.00           H  
HETATM 1025  H2  T4PE  317     -16.559   6.227  21.418  1.00  0.00           H  
HETATM 1026  O   T4PE  318       4.626  21.329  -9.006  1.00  0.00           O  
HETATM 1027  H1  T4PE  318       4.092  20.851  -9.640  1.00  0.00           H  
HETATM 1028  H2  T4PE  318       4.157  22.151  -8.867  1.00  0.00           H  
HETATM 1029  O   T4PE  319      11.232  13.976  12.916  1.00  0.00           O  
HETATM 1030  H1  T4PE  319      11.956  14.114  13.526  1.00  0.00           H  
HETATM 1031  H2  T4PE  319      10.450  13.981  13.467  1.00  0.00           H  
HETATM 1032  O   T4PE  320      -2.167  -7.237  -6.371  1.00  0.00           O  
HETATM 1033  H1  T4PE  320      -2.711  -6.873  -7.068  1.00  0.00           H  
HETATM 1034  H2  T4PE  320      -2.750  -7.829  -5.895  1.00  0.00           H  
HETATM 1035  O   T4PE  321      19.339  19.447 -17.865  1.00  0.00           O  
HETATM 1036  H1  T4PE  321      19.427  19.141 -18.767  1.00  0.00           H  
HETATM 1037  H2  T4PE  321      20.130  19.964 -17.709  1.00  0.00           H  
HETATM 1038  O   T4PE  322      21.748  -1.891  19.743  1.00  0.00           O  
HETATM 1039  H1  T4PE  322      22.166  -1.354  20.416  1.00  0.00           H  
HETATM 1040  H2  T4PE  322      20.810  -1.805  19.916  1.00  0.00           H  
HETATM 1041  O   T4PE  323       2.563  -9.220  19.810  1.00  0.00           O  
HETATM 1042  H1  T4PE  323       1.927  -8.710  20.312  1.00  0.00           H  
HETATM 1043  H2  T4PE  323       2.585  -8.799  18.951  1.00  0.00           H  
HETATM 1044  O   T4PE  324      12.573 -11.186   4.485  1.00  0.00           O  
HETATM 1045  H1  T4PE  324      11.702 -11.144   4.090  1.00  0.00           H  
HETATM 1046  H2  T4PE  324      12.419 -11.522   5.368  1.00  0.00           H  
HETATM 1047  O   T4PE  325      21.546   1.774  17.191  1.00  0.00           O  
HETATM 1048  H1  T4PE  325      22.085   1.057  17.526  1.00  0.00           H  
HETATM 1049  H2  T4PE  325      20.943   1.976  17.907  1.00  0.00           H  
HETATM 1050  O   T4PE  326      17.797  -9.854  -3.919  1.00  0.00           O  
HETATM 1051  H1  T4PE  326      18.731 -10.060  -3.964  1.00  0.00           H  
HETATM 1052  H2  T4PE  326      17.522 -10.175  -3.060  1.00  0.00           H  
HETATM 1053  O   T4PE  327      14.571  11.102  20.683  1.00  0.00           O  
HETATM 1054  H1  T4PE  327      15.390  10.799  20.291  1.00  0.00           H  
HETATM 1055  H2  T4PE  327      14.641  12.057  20.679  1.00  0.00           H  
HETATM 1056  O   T4PE  328       5.549  17.485  15.495  1.00  0.00           O  
HETATM 1057  H1  T4PE  328       6.054  17.116  14.771  1.00  0.00           H  
HETATM 1058  H2  T4PE  328       4.636  17.392  15.223  1.00  0.00           H  
HETATM 1059  O   T4PE  329     -21.232  12.091 -13.894  1.00  0.00           O  
HETATM 1060  H1  T4PE  329     -21.288  13.038 -14.020  1.00  0.00           H  
HETATM 1061  H2  T4PE  329     -21.333  11.968 -12.950  1.00  0.00           H  
HETATM 1062  O   T4PE  330      -1.153  -3.500  15.959  1.00  0.00           O  
HETATM 1063  H1  T4PE  330      -0.417  -3.029  16.351  1.00  0.00           H  
HETATM 1064  H2  T4PE  330      -0.918  -3.584  15.034  1.00  0.00           H  
HETATM 1065  O   T4PE  331     -15.220   0.027  17.106  1.00  0.00           O  
HETATM 1066  H1  T4PE  331     -15.595   0.257  16.256  1.00  0.00           H  
HETATM 1067  H2  T4PE  331     -15.613  -0.819  17.321  1.00  0.00           H  
HETATM 1068  O   T4PE  332      11.028  14.211   6.214  1.00  0.00           O  
HETATM 1069  H1  T4PE  332      11.809  14.711   6.452  1.00  0.00           H  
HETATM 1070  H2  T4PE  332      10.405  14.870   5.910  1.00  0.00           H  
HETATM 1071  O   T4PE  333     -10.267  -0.444  -5.009  1.00  0.00           O  
HETATM 1072  H1  T4PE  333      -9.463  -0.955  -5.093  1.00  0.00           H  
HETATM 1073  H2  T4PE  333     -10.033   0.278  -4.426  1.00  0.00           H  
HETATM 1074  O   T4PE  334      -4.042 -15.529 -16.680  1.00  0.00           O  
HETATM 1075  H1  T4PE  334      -4.566 -14.808 -17.029  1.00  0.00           H  
HETATM 1076  H2  T4PE  334      -4.134 -15.455 -15.730  1.00  0.00           H  
HETATM 1077  O   T4PE  335      11.071  12.281   3.992  1.00  0.00           O  
HETATM 1078  H1  T4PE  335      11.403  13.104   4.351  1.00  0.00           H  
HETATM 1079  H2  T4PE  335      11.124  11.663   4.721  1.00  0.00           H  
HETATM 1080  O   T4PE  336       6.707  -7.582 -14.291  1.00  0.00           O  
HETATM 1081  H1  T4PE  336       5.873  -7.198 -14.559  1.00  0.00           H  
HETATM 1082  H2  T4PE  336       7.366  -7.094 -14.785  1.00  0.00           H  
HETATM 1083  O   T4PE  337     -11.856 -13.891 -14.093  1.00  0.00           O  
HETATM 1084  H1  T4PE  337     -12.203 -13.018 -13.909  1.00  0.00           H  
HETATM 1085  H2  T4PE  337     -12.276 -14.457 -13.445  1.00  0.00           H  
HETATM 1086  O   T4PE  338       8.598   4.610 -16.738  1.00  0.00           O  
HETATM 1087  H1  T4PE  338       8.529   3.863 -17.332  1.00  0.00           H  
HETATM 1088  H2  T4PE  338       9.168   5.228 -17.196  1.00  0.00           H  
HETATM 1089  O   T4PE  339      14.666 -12.362  -0.334  1.00  0.00           O  
HETATM 1090  H1  T4PE  339      13.733 -12.307  -0.124  1.00  0.00           H  
HETATM 1091  H2  T4PE  339      14.987 -13.098   0.188  1.00  0.00           H  
HETATM 1092  O   T4PE  340     -11.449   5.864   1.038  1.00  0.00           O  
HETATM 1093  H1  T4PE  340     -10.848   6.318   0.447  1.00  0.00           H  
HETATM 1094  H2  T4PE  340     -11.049   5.004   1.172  1.00  0.00           H  
HETATM 1095  O   T4PE  341     -13.122 -10.455  12.188  1.00  0.00           O  
HETATM 1096  H1  T4PE  341     -12.743  -9.596  12.373  1.00  0.00           H  
HETATM 1097  H2  T4PE  341     -12.487 -10.879  11.611  1.00  0.00           H  
HETATM 1098  O   T4PE  342     -19.365   9.375 -17.205  1.00  0.00           O  
HETATM 1099  H1  T4PE  342     -19.177   9.691 -18.089  1.00  0.00           H  
HETATM 1100  H2  T4PE  342     -19.978  10.017 -16.846  1.00  0.00           H  
HETATM 1101  O   T4PE  343      12.473  -7.277 -10.581  1.00  0.00           O  
HETATM 1102  H1  T4PE  343      12.691  -6.599  -9.942  1.00  0.00           H  
HETATM 1103  H2  T4PE  343      13.179  -7.234 -11.226  1.00  0.00           H  
HETATM 1104  O   T4PE  344       3.402 -20.876 -20.151  1.00  0.00           O  
HETATM 1105  H1  T4PE  344       2.981 -20.709 -20.994  1.00  0.00           H  
HETATM 1106  H2  T4PE  344       2.676 -21.029 -19.546  1.00  0.00           H  
HETATM 1107  O   T4PE  345      12.711 -14.964 -20.359  1.00  0.00           O  
HETATM 1108  H1  T4PE  345      13.399 -14.324 -20.542  1.00  0.00           H  
HETATM 1109  H2  T4PE  345      12.567 -15.408 -21.195  1.00  0.00           H  
HETATM 1110  O   T4PE  346     -10.671 -19.416  20.128  1.00  0.00           O  
HETATM 1111  H1  T4PE  346     -10.277 -20.288  20.144  1.00  0.00           H  
HETATM 1112  H2  T4PE  346     -11.612 -19.577  20.206  1.00  0.00           H  
HETATM 1113  O   T4PE  347       7.883  11.417   2.654  1.00  0.00           O  
HETATM 1114  H1  T4PE  347       8.711  11.364   3.132  1.00  0.00           H  
HETATM 1115  H2  T4PE  347       7.211  11.398   3.336  1.00  0.00           H  
HETATM 1116  O   T4PE  348     -10.822  -5.941  12.021  1.00  0.00           O  
HETATM 1117  H1  T4PE  348     -10.988  -5.317  12.728  1.00  0.00           H  
HETATM 1118  H2  T4PE  348     -10.742  -5.398  11.236  1.00  0.00           H  
HETATM 1119  O   T4PE  349     -16.632  -2.630  -9.261  1.00  0.00           O  
HETATM 1120  H1  T4PE  349     -17.127  -2.423  -8.468  1.00  0.00           H  
HETATM 1121  H2  T4PE  349     -15.945  -1.964  -9.295  1.00  0.00           H  
HETATM 1122  O   T4PE  350     -18.652 -21.066 -18.694  1.00  0.00           O  
HETATM 1123  H1  T4PE  350     -19.093 -20.366 -19.175  1.00  0.00           H  
HETATM 1124  H2  T4PE  350     -19.349 -21.686 -18.481  1.00  0.00           H  
HETATM 1125  O   T4PE  351      11.944 -10.134  -3.678  1.00  0.00           O  
HETATM 1126  H1  T4PE  351      11.501 -10.869  -3.255  1.00  0.00           H  
HETATM 1127  H2  T4PE  351      11.376  -9.382  -3.509  1.00  0.00           H  
HETATM 1128  O   T4PE  352     -10.089  -6.532 -12.262  1.00  0.00           O  
HETATM 1129  H1  T4PE  352     -10.610  -6.693 -13.049  1.00  0.00           H  
HETATM 1130  H2  T4PE  352     -10.432  -5.709 -11.912  1.00  0.00           H  
HETATM 1131  O   T4PE  353      11.806  10.555   6.030  1.00  0.00           O  
HETATM 1132  H1  T4PE  353      12.728  10.559   5.770  1.00  0.00           H  
HETATM 1133  H2  T4PE  353      11.779  11.086   6.826  1.00  0.00           H  
HETATM 1134  O   T4PE  354       3.766 -13.099 -14.988  1.00  0.00           O  
HETATM 1135  H1  T4PE  354       3.293 -13.812 -15.417  1.00  0.00           H  
HETATM 1136  H2  T4PE  354       3.661 -12.353 -15.578  1.00  0.00           H  
HETATM 1137  O   T4PE  355      16.055  -6.707  22.215  1.00  0.00           O  
HETATM 1138  H1  T4PE  355      16.781  -7.042  22.741  1.00  0.00           H  
HETATM 1139  H2  T4PE  355      15.754  -7.464  21.713  1.00  0.00           H  
HETATM 1140  O   T4PE  356      -1.974   7.049   4.513  1.00  0.00           O  
HETATM 1141  H1  T4PE  356      -2.891   6.805   4.641  1.00  0.00           H  
HETATM 1142  H2  T4PE  356      -1.689   6.527   3.763  1.00  0.00           H  
HETATM 1143  O   T4PE  357      17.200  19.476 -20.188  1.00  0.00           O  
HETATM 1144  H1  T4PE  357      18.111  19.277 -20.406  1.00  0.00           H  
HETATM 1145  H2  T4PE  357      16.852  18.655 -19.840  1.00  0.00           H  
HETATM 1146  O   T4PE  358      14.377 -15.953  21.673  1.00  0.00           O  
HETATM 1147  H1  T4PE  358      14.634 -15.838  20.758  1.00  0.00           H  
HETATM 1148  H2  T4PE  358      14.955 -15.366  22.160  1.00  0.00           H  
HETATM 1149  O   T4PE  359       1.871 -17.856  -2.513  1.00  0.00           O  
HETATM 1150  H1  T4PE  359       1.140 -18.475  -2.503  1.00  0.00           H  
HETATM 1151  H2  T4PE  359       2.289 -17.992  -3.363  1.00  0.00           H  
HETATM 1152  O   T4PE  360      -1.756 -18.863  -7.660  1.00  0.00           O  
HETATM 1153  H1  T4PE  360      -2.178 -19.605  -7.226  1.00  0.00           H  
HETATM 1154  H2  T4PE  360      -2.357 -18.131  -7.520  1.00  0.00           H  
HETATM 1155  O   T4PE  361      13.135  14.688  14.841  1.00  0.00           O  
HETATM 1156  H1  T4PE  361      12.458  15.365  14.867  1.00  0.00           H  
HETATM 1157  H2  T4PE  361      12.930  14.115  15.579  1.00  0.00           H  
HETATM 1158  O   T4PE  362      10.274  20.750 -15.006  1.00  0.00           O  
HETATM 1159  H1  T4PE  362      11.022  20.162 -14.899  1.00  0.00           H  
HETATM 1160  H2  T4PE  362      10.225  21.230 -14.179  1.00  0.00           H  
HETATM 1161  O   T4PE  363      11.252   4.477  20.077  1.00  0.00           O  
HETATM 1162  H1  T4PE  363      11.850   4.520  20.824  1.00  0.00           H  
HETATM 1163  H2  T4PE  363      11.576   3.745  19.552  1.00  0.00           H  
HETATM 1164  O   T4PE  364      20.844   8.935 -16.757  1.00  0.00           O  
HETATM 1165  H1  T4PE  364      21.478   9.614 -16.529  1.00  0.00           H  
HETATM 1166  H2  T4PE  364      20.054   9.417 -17.004  1.00  0.00           H  
HETATM 1167  O   T4PE  365      -7.561   4.297  -6.444  1.00  0.00           O  
HETATM 1168  H1  T4PE  365      -7.143   4.367  -7.302  1.00  0.00           H  
HETATM 1169  H2  T4PE  365      -6.847   4.077  -5.846  1.00  0.00           H  
HETATM 1170  O   T4PE  366      15.598  13.651  21.577  1.00  0.00           O  
HETATM 1171  H1  T4PE  366      16.503  13.502  21.304  1.00  0.00           H  
HETATM 1172  H2  T4PE  366      15.556  13.303  22.468  1.00  0.00           H  
HETATM 1173  O   T4PE  367      10.545  -8.925  -9.499  1.00  0.00           O  
HETATM 1174  H1  T4PE  367      10.646  -9.202  -8.588  1.00  0.00           H  
HETATM 1175  H2  T4PE  367      11.305  -8.368  -9.666  1.00  0.00           H  
HETATM 1176  O   T4PE  368      -5.194   1.158  -4.305  1.00  0.00           O  
HETATM 1177  H1  T4PE  368      -4.863   1.983  -4.660  1.00  0.00           H  
HETATM 1178  H2  T4PE  368      -5.227   1.301  -3.359  1.00  0.00           H  
HETATM 1179  O   T4PE  369      17.567  16.926  -4.718  1.00  0.00           O  
HETATM 1180  H1  T4PE  369      16.930  16.520  -4.129  1.00  0.00           H  
HETATM 1181  H2  T4PE  369      18.150  17.417  -4.139  1.00  0.00           H  
HETATM 1182  O   T4PE  370     -12.462   1.553  17.088  1.00  0.00           O  
HETATM 1183  H1  T4PE  370     -13.347   1.190  17.084  1.00  0.00           H  
HETATM 1184  H2  T4PE  370     -12.020   1.102  17.808  1.00  0.00           H  
HETATM 1185  O   T4PE  371       3.022  -9.747  11.589  1.00  0.00           O  
HETATM 1186  H1  T4PE  371       2.619  -8.886  11.701  1.00  0.00           H  
HETATM 1187  H2  T4PE  371       3.938  -9.558  11.383  1.00  0.00           H  
HETATM 1188  O   T4PE  372     -12.286 -15.904  12.047  1.00  0.00           O  
HETATM 1189  H1  T4PE  372     -12.225 -16.257  12.935  1.00  0.00           H  
HETATM 1190  H2  T4PE  372     -11.384 -15.683  11.814  1.00  0.00           H  
HETATM 1191  O   T4PE  373      -5.447  20.456   1.472  1.00  0.00           O  
HETATM 1192  H1  T4PE  373      -4.940  21.142   1.038  1.00  0.00           H  
HETATM 1193  H2  T4PE  373      -5.881  20.903   2.198  1.00  0.00           H  
HETATM 1194  O   T4PE  374      10.741  -7.708  -5.671  1.00  0.00           O  
HETATM 1195  H1  T4PE  374      11.220  -6.998  -5.243  1.00  0.00           H  
HETATM 1196  H2  T4PE  374      10.025  -7.271  -6.131  1.00  0.00           H  
HETATM 1197  O   T4PE  375      15.050 -21.414 -15.018  1.00  0.00           O  
HETATM 1198  H1  T4PE  375      15.325 -21.394 -14.102  1.00  0.00           H  
HETATM 1199  H2  T4PE  375      15.855 -21.586 -15.506  1.00  0.00           H  
HETATM 1200  O   T4PE  376       0.636  11.838  13.430  1.00  0.00           O  
HETATM 1201  H1  T4PE  376       0.412  11.323  14.205  1.00  0.00           H  
HETATM 1202  H2  T4PE  376       0.241  11.361  12.701  1.00  0.00           H  
HETATM 1203  O   T4PE  377     -20.408   1.690   3.502  1.00  0.00           O  
HETATM 1204  H1  T4PE  377     -19.644   1.354   3.034  1.00  0.00           H  
HETATM 1205  H2  T4PE  377     -20.898   2.180   2.841  1.00  0.00           H  
HETATM 1206  O   T4PE  378     -14.392  -3.325  -6.856  1.00  0.00           O  
HETATM 1207  H1  T4PE  378     -14.648  -2.527  -7.319  1.00  0.00           H  
HETATM 1208  H2  T4PE  378     -15.209  -3.812  -6.749  1.00  0.00           H  
HETATM 1209  O   T4PE  379       4.190 -18.384   8.120  1.00  0.00           O  
HETATM 1210  H1  T4PE  379       3.827 -19.218   7.822  1.00  0.00           H  
HETATM 1211  H2  T4PE  379       3.991 -17.769   7.414  1.00  0.00           H  
HETATM 1212  O   T4PE  380       3.947   9.739   3.374  1.00  0.00           O  
HETATM 1213  H1  T4PE  380       4.350  10.604   3.448  1.00  0.00           H  
HETATM 1214  H2  T4PE  380       3.609   9.556   4.251  1.00  0.00           H  
HETATM 1215  O   T4PE  381     -10.431   6.276  19.302  1.00  0.00           O  
HETATM 1216  H1  T4PE  381      -9.980   5.784  18.616  1.00  0.00           H  
HETATM 1217  H2  T4PE  381      -9.935   7.092  19.377  1.00  0.00           H  
HETATM 1218  O   T4PE  382     -16.885 -14.953  13.349  1.00  0.00           O  
HETATM 1219  H1  T4PE  382     -15.987 -14.745  13.089  1.00  0.00           H  
HETATM 1220  H2  T4PE  382     -16.791 -15.657  13.991  1.00  0.00           H  
HETATM 1221  O   T4PE  383     -10.578 -10.886   5.872  1.00  0.00           O  
HETATM 1222  H1  T4PE  383     -11.369 -11.415   5.766  1.00  0.00           H  
HETATM 1223  H2  T4PE  383      -9.861 -11.481   5.652  1.00  0.00           H  
HETATM 1224  O   T4PE  384      10.887  -8.881 -12.646  1.00  0.00           O  
HETATM 1225  H1  T4PE  384       9.966  -9.106 -12.781  1.00  0.00           H  
HETATM 1226  H2  T4PE  384      10.883  -8.299 -11.886  1.00  0.00           H  
HETATM 1227  O   T4PE  385       5.648  -7.606  14.771  1.00  0.00           O  
HETATM 1228  H1  T4PE  385       5.462  -8.272  15.433  1.00  0.00           H  
HETATM 1229  H2  T4PE  385       4.880  -7.035  14.782  1.00  0.00           H  
HETATM 1230  O   T4PE  386     -20.207  12.116 -18.830  1.00  0.00           O  
HETATM 1231  H1  T4PE  386     -19.407  12.626 -18.701  1.00  0.00           H  
HETATM 1232  H2  T4PE  386     -20.078  11.675 -19.670  1.00  0.00           H  
HETATM 1233  O   T4PE  387      21.433 -13.285  20.938  1.00  0.00           O  
HETATM 1234  H1  T4PE  387      21.558 -12.431  20.525  1.00  0.00           H  
HETATM 1235  H2  T4PE  387      22.293 -13.509  21.293  1.00  0.00           H  
HETATM 1236  O   T4PE  388      -4.263  -4.001 -22.630  1.00  0.00           O  
HETATM 1237  H1  T4PE  388      -4.334  -3.311 -21.970  1.00  0.00           H  
HETATM 1238  H2  T4PE  388      -4.551  -4.795 -22.178  1.00  0.00           H  
HETATM 1239  O   T4PE  389     -21.950  13.426  17.406  1.00  0.00           O  
HETATM 1240  H1  T4PE  389     -21.981  14.180  17.995  1.00  0.00           H  
HETATM 1241  H2  T4PE  389     -21.641  12.705  17.955  1.00  0.00           H  
HETATM 1242  O   T4PE  390     -19.408   2.768  -6.374  1.00  0.00           O  
HETATM 1243  H1  T4PE  390     -20.112   3.358  -6.641  1.00  0.00           H  
HETATM 1244  H2  T4PE  390     -18.956   2.550  -7.189  1.00  0.00           H  
HETATM 1245  O   T4PE  391      -8.214 -21.047 -13.124  1.00  0.00           O  
HETATM 1246  H1  T4PE  391      -7.663 -21.621 -12.592  1.00  0.00           H  
HETATM 1247  H2  T4PE  391      -8.223 -20.216 -12.650  1.00  0.00           H  
HETATM 1248  O   T4PE  392      12.576  21.567 -12.634  1.00  0.00           O  
HETATM 1249  H1  T4PE  392      12.340  22.177 -13.333  1.00  0.00           H  
HETATM 1250  H2  T4PE  392      13.444  21.245 -12.881  1.00  0.00           H  
HETATM 1251  O   T4PE  393      18.430 -20.995 -13.540  1.00  0.00           O  
HETATM 1252  H1  T4PE  393      18.882 -20.243 -13.158  1.00  0.00           H  
HETATM 1253  H2  T4PE  393      18.208 -20.717 -14.428  1.00  0.00           H  
HETATM 1254  O   T4PE  394       0.656   7.031  19.900  1.00  0.00           O  
HETATM 1255  H1  T4PE  394       0.481   7.849  19.434  1.00  0.00           H  
HETATM 1256  H2  T4PE  394       0.595   6.354  19.227  1.00  0.00           H  
HETATM 1257  O   T4PE  395     -21.888  10.965  12.862  1.00  0.00           O  
HETATM 1258  H1  T4PE  395     -21.032  10.845  13.274  1.00  0.00           H  
HETATM 1259  H2  T4PE  395     -21.783  11.742  12.313  1.00  0.00           H  
HETATM 1260  O   T4PE  396      16.006 -16.294   7.784  1.00  0.00           O  
HETATM 1261  H1  T4PE  396      15.495 -16.252   8.592  1.00  0.00           H  
HETATM 1262  H2  T4PE  396      15.550 -15.707   7.181  1.00  0.00           H  
HETATM 1263  O   T4PE  397      20.230 -22.113  16.729  1.00  0.00           O  
HETATM 1264  H1  T4PE  397      19.732 -22.666  16.127  1.00  0.00           H  
HETATM 1265  H2  T4PE  397      20.763 -21.559  16.159  1.00  0.00           H  
HETATM 1266  O   T4PE  398       7.862  -6.762   6.261  1.00  0.00           O  
HETATM 1267  H1  T4PE  398       7.283  -7.521   6.328  1.00  0.00           H  
HETATM 1268  H2  T4PE  398       7.377  -6.136   5.723  1.00  0.00           H  
HETATM 1269  O   T4PE  399      20.981 -11.903  -9.946  1.00  0.00           O  
HETATM 1270  H1  T4PE  399      20.584 -11.951  -9.076  1.00  0.00           H  
HETATM 1271  H2  T4PE  399      21.254 -10.990 -10.035  1.00  0.00           H  
HETATM 1272  O   T4PE  400      21.228  19.248  11.612  1.00  0.00           O  
HETATM 1273  H1  T4PE  400      22.042  19.746  11.683  1.00  0.00           H  
HETATM 1274  H2  T4PE  400      21.478  18.441  11.162  1.00  0.00           H  
HETATM 1275  O   T4PE  401     -21.876   9.142  -4.877  1.00  0.00           O  
HETATM 1276  H1  T4PE  401     -22.153   9.240  -5.788  1.00  0.00           H  
HETATM 1277  H2  T4PE  401     -22.608   9.487  -4.366  1.00  0.00           H  
HETATM 1278  O   T4PE  402     -14.080  -6.374  11.234  1.00  0.00           O  
HETATM 1279  H1  T4PE  402     -13.236  -6.122  10.860  1.00  0.00           H  
HETATM 1280  H2  T4PE  402     -14.607  -5.576  11.198  1.00  0.00           H  
HETATM 1281  O   T4PE  403       7.252  -5.081   8.739  1.00  0.00           O  
HETATM 1282  H1  T4PE  403       6.477  -5.319   9.250  1.00  0.00           H  
HETATM 1283  H2  T4PE  403       7.200  -5.629   7.956  1.00  0.00           H  
HETATM 1284  O   T4PE  404      -1.480  21.946  10.697  1.00  0.00           O  
HETATM 1285  H1  T4PE  404      -1.207  21.585   9.854  1.00  0.00           H  
HETATM 1286  H2  T4PE  404      -1.129  22.837  10.701  1.00  0.00           H  
HETATM 1287  O   T4PE  405       1.306 -16.719   5.012  1.00  0.00           O  
HETATM 1288  H1  T4PE  405       0.596 -16.977   5.599  1.00  0.00           H  
HETATM 1289  H2  T4PE  405       1.315 -17.395   4.334  1.00  0.00           H  
HETATM 1290  O   T4PE  406      -1.279  15.891  -4.557  1.00  0.00           O  
HETATM 1291  H1  T4PE  406      -0.400  15.744  -4.206  1.00  0.00           H  
HETATM 1292  H2  T4PE  406      -1.867  15.658  -3.839  1.00  0.00           H  
HETATM 1293  O   T4PE  407      -7.236  -2.648  -7.089  1.00  0.00           O  
HETATM 1294  H1  T4PE  407      -7.033  -1.802  -6.691  1.00  0.00           H  
HETATM 1295  H2  T4PE  407      -6.390  -3.091  -7.156  1.00  0.00           H  
HETATM 1296  O   T4PE  408     -11.071 -18.396 -18.752  1.00  0.00           O  
HETATM 1297  H1  T4PE  408     -10.522 -19.100 -18.404  1.00  0.00           H  
HETATM 1298  H2  T4PE  408     -11.424 -17.961 -17.976  1.00  0.00           H  
HETATM 1299  O   T4PE  409      15.063 -15.303   3.595  1.00  0.00           O  
HETATM 1300  H1  T4PE  409      14.240 -14.823   3.495  1.00  0.00           H  
HETATM 1301  H2  T4PE  409      14.829 -16.075   4.110  1.00  0.00           H  
HETATM 1302  O   T4PE  410      -2.451   3.989  -2.459  1.00  0.00           O  
HETATM 1303  H1  T4PE  410      -2.650   4.626  -3.145  1.00  0.00           H  
HETATM 1304  H2  T4PE  410      -3.286   3.556  -2.283  1.00  0.00           H  
HETATM 1305  O   T4PE  411       0.471  -6.047   6.723  1.00  0.00           O  
HETATM 1306  H1  T4PE  411      -0.150  -6.745   6.511  1.00  0.00           H  
HETATM 1307  H2  T4PE  411      -0.044  -5.242   6.665  1.00  0.00           H  
HETATM 1308  O   T4PE  412      10.981   1.184 -12.037  1.00  0.00           O  
HETATM 1309  H1  T4PE  412      11.357   1.858 -11.471  1.00  0.00           H  
HETATM 1310  H2  T4PE  412      11.077   1.534 -12.923  1.00  0.00           H  
HETATM 1311  O   T4PE  413     -16.370  18.466 -16.428  1.00  0.00           O  
HETATM 1312  H1  T4PE  413     -16.642  18.887 -15.613  1.00  0.00           H  
HETATM 1313  H2  T4PE  413     -16.678  19.055 -17.117  1.00  0.00           H  
HETATM 1314  O   T4PE  414       7.874  -3.395 -20.063  1.00  0.00           O  
HETATM 1315  H1  T4PE  414       8.288  -3.807 -20.821  1.00  0.00           H  
HETATM 1316  H2  T4PE  414       7.923  -4.056 -19.373  1.00  0.00           H  
HETATM 1317  O   T4PE  415       5.293   8.256  13.271  1.00  0.00           O  
HETATM 1318  H1  T4PE  415       5.472   7.514  12.694  1.00  0.00           H  
HETATM 1319  H2  T4PE  415       5.901   8.145  14.001  1.00  0.00           H  
HETATM 1320  O   T4PE  416     -11.748  -9.624  -0.451  1.00  0.00           O  
HETATM 1321  H1  T4PE  416     -10.804  -9.532  -0.325  1.00  0.00           H  
HETATM 1322  H2  T4PE  416     -12.084  -9.861   0.413  1.00  0.00           H  
HETATM 1323  O   T4PE  417       5.406   2.206  -2.394  1.00  0.00           O  
HETATM 1324  H1  T4PE  417       4.610   1.680  -2.477  1.00  0.00           H  
HETATM 1325  H2  T4PE  417       5.822   2.149  -3.254  1.00  0.00           H  
HETATM 1326  O   T4PE  418     -13.216   2.268  10.063  1.00  0.00           O  
HETATM 1327  H1  T4PE  418     -13.027   1.494  10.593  1.00  0.00           H  
HETATM 1328  H2  T4PE  418     -12.355   2.601   9.810  1.00  0.00           H  
HETATM 1329  O   T4PE  419      -7.087   9.825  -1.313  1.00  0.00           O  
HETATM 1330  H1  T4PE  419      -6.772   9.340  -0.550  1.00  0.00           H  
HETATM 1331  H2  T4PE  419      -6.368  10.418  -1.533  1.00  0.00           H  
HETATM 1332  O   T4PE  420     -21.970   8.368   2.633  1.00  0.00           O  
HETATM 1333  H1  T4PE  420     -21.770   7.782   1.903  1.00  0.00           H  
HETATM 1334  H2  T4PE  420     -21.128   8.760   2.864  1.00  0.00           H  
HETATM 1335  O   T4PE  421       1.309  -2.269  11.750  1.00  0.00           O  
HETATM 1336  H1  T4PE  421       1.245  -1.718  12.530  1.00  0.00           H  
HETATM 1337  H2  T4PE  421       2.241  -2.268  11.531  1.00  0.00           H  
HETATM 1338  O   T4PE  422      -7.578 -18.400  -5.620  1.00  0.00           O  
HETATM 1339  H1  T4PE  422      -8.187 -17.953  -5.033  1.00  0.00           H  
HETATM 1340  H2  T4PE  422      -7.700 -19.330  -5.429  1.00  0.00           H  
HETATM 1341  O   T4PE  423      16.940   4.723  11.848  1.00  0.00           O  
HETATM 1342  H1  T4PE  423      16.649   4.607  10.944  1.00  0.00           H  
HETATM 1343  H2  T4PE  423      16.840   3.857  12.245  1.00  0.00           H  
HETATM 1344  O   T4PE  424      -1.630  21.022 -18.746  1.00  0.00           O  
HETATM 1345  H1  T4PE  424      -2.466  20.693 -19.077  1.00  0.00           H  
HETATM 1346  H2  T4PE  424      -0.969  20.519 -19.221  1.00  0.00           H  
HETATM 1347  O   T4PE  425      10.747  -9.945   1.187  1.00  0.00           O  
HETATM 1348  H1  T4PE  425      10.760  -9.143   1.710  1.00  0.00           H  
HETATM 1349  H2  T4PE  425      10.153  -9.749   0.462  1.00  0.00           H  
HETATM 1350  O   T4PE  426      -4.710  21.817 -13.180  1.00  0.00           O  
HETATM 1351  H1  T4PE  426      -4.498  22.692 -13.504  1.00  0.00           H  
HETATM 1352  H2  T4PE  426      -5.125  21.969 -12.331  1.00  0.00           H  
HETATM 1353  O   T4PE  427       6.684  -8.953   4.432  1.00  0.00           O  
HETATM 1354  H1  T4PE  427       5.761  -8.735   4.563  1.00  0.00           H  
HETATM 1355  H2  T4PE  427       7.018  -8.255   3.869  1.00  0.00           H  
HETATM 1356  O   T4PE  428      -4.647  -9.394 -17.701  1.00  0.00           O  
HETATM 1357  H1  T4PE  428      -3.788  -9.008 -17.527  1.00  0.00           H  
HETATM 1358  H2  T4PE  428      -5.006  -8.869 -18.416  1.00  0.00           H  
HETATM 1359  O   T4PE  429      13.452 -18.720  14.834  1.00  0.00           O  
HETATM 1360  H1  T4PE  429      13.308 -17.774  14.876  1.00  0.00           H  
HETATM 1361  H2  T4PE  429      14.399 -18.822  14.933  1.00  0.00           H  
HETATM 1362  O   T4PE  430       6.634 -15.838   8.020  1.00  0.00           O  
HETATM 1363  H1  T4PE  430       6.931 -15.018   7.626  1.00  0.00           H  
HETATM 1364  H2  T4PE  430       7.056 -15.858   8.879  1.00  0.00           H  
HETATM 1365  O   T4PE  431     -13.586 -14.834  -9.774  1.00  0.00           O  
HETATM 1366  H1  T4PE  431     -13.605 -13.917  -9.499  1.00  0.00           H  
HETATM 1367  H2  T4PE  431     -12.963 -15.250  -9.178  1.00  0.00           H  
HETATM 1368  O   T4PE  432      10.451  -3.698  -8.172  1.00  0.00           O  
HETATM 1369  H1  T4PE  432      10.860  -2.843  -8.308  1.00  0.00           H  
HETATM 1370  H2  T4PE  432       9.913  -3.833  -8.952  1.00  0.00           H  
HETATM 1371  O   T4PE  433       7.629  -3.362 -14.623  1.00  0.00           O  
HETATM 1372  H1  T4PE  433       6.688  -3.472 -14.756  1.00  0.00           H  
HETATM 1373  H2  T4PE  433       7.822  -2.495 -14.980  1.00  0.00           H  
HETATM 1374  O   T4PE  434      19.916  -4.097  -3.503  1.00  0.00           O  
HETATM 1375  H1  T4PE  434      20.364  -4.923  -3.320  1.00  0.00           H  
HETATM 1376  H2  T4PE  434      20.432  -3.436  -3.039  1.00  0.00           H  
HETATM 1377  O   T4PE  435     -19.882  -1.644  -7.382  1.00  0.00           O  
HETATM 1378  H1  T4PE  435     -20.478  -1.666  -6.634  1.00  0.00           H  
HETATM 1379  H2  T4PE  435     -19.014  -1.531  -6.994  1.00  0.00           H  
HETATM 1380  O   T4PE  436      15.755   3.731  -9.218  1.00  0.00           O  
HETATM 1381  H1  T4PE  436      15.213   4.514  -9.120  1.00  0.00           H  
HETATM 1382  H2  T4PE  436      16.645   4.029  -9.028  1.00  0.00           H  
HETATM 1383  O   T4PE  437     -18.541 -14.916  -1.344  1.00  0.00           O  
HETATM 1384  H1  T4PE  437     -18.809 -14.356  -2.072  1.00  0.00           H  
HETATM 1385  H2  T4PE  437     -18.039 -15.620  -1.754  1.00  0.00           H  
HETATM 1386  O   T4PE  438     -10.964 -21.619 -14.578  1.00  0.00           O  
HETATM 1387  H1  T4PE  438     -10.370 -20.870 -14.625  1.00  0.00           H  
HETATM 1388  H2  T4PE  438     -10.716 -22.169 -15.321  1.00  0.00           H  
HETATM 1389  O   T4PE  439       0.877 -11.109 -18.579  1.00  0.00           O  
HETATM 1390  H1  T4PE  439       0.588 -10.592 -17.828  1.00  0.00           H  
HETATM 1391  H2  T4PE  439       1.202 -11.925 -18.199  1.00  0.00           H  
HETATM 1392  O   T4PE  440      -1.886   9.670 -12.772  1.00  0.00           O  
HETATM 1393  H1  T4PE  440      -2.104  10.502 -12.351  1.00  0.00           H  
HETATM 1394  H2  T4PE  440      -1.225   9.279 -12.201  1.00  0.00           H  
HETATM 1395  O   T4PE  441       7.543 -11.343  -2.450  1.00  0.00           O  
HETATM 1396  H1  T4PE  441       6.637 -11.418  -2.750  1.00  0.00           H  
HETATM 1397  H2  T4PE  441       7.552 -11.784  -1.601  1.00  0.00           H  
HETATM 1398  O   T4PE  442      15.203  -9.496   8.003  1.00  0.00           O  
HETATM 1399  H1  T4PE  442      15.491 -10.336   7.645  1.00  0.00           H  
HETATM 1400  H2  T4PE  442      14.493  -9.219   7.424  1.00  0.00           H  
HETATM 1401  O   T4PE  443     -10.296  15.832  -1.794  1.00  0.00           O  
HETATM 1402  H1  T4PE  443      -9.524  15.267  -1.759  1.00  0.00           H  
HETATM 1403  H2  T4PE  443     -10.980  15.332  -1.349  1.00  0.00           H  
HETATM 1404  O   T4PE  444      14.229 -21.920 -19.205  1.00  0.00           O  
HETATM 1405  H1  T4PE  444      14.588 -21.597 -18.379  1.00  0.00           H  
HETATM 1406  H2  T4PE  444      14.992 -22.223 -19.696  1.00  0.00           H  
HETATM 1407  O   T4PE  445     -16.372 -16.820  15.172  1.00  0.00           O  
HETATM 1408  H1  T4PE  445     -15.908 -17.475  14.650  1.00  0.00           H  
HETATM 1409  H2  T4PE  445     -17.261 -17.165  15.253  1.00  0.00           H  
HETATM 1410  O   T4PE  446     -17.922  -1.377  15.049  1.00  0.00           O  
HETATM 1411  H1  T4PE  446     -17.709  -2.224  14.657  1.00  0.00           H  
HETATM 1412  H2  T4PE  446     -17.936  -0.768  14.310  1.00  0.00           H  
HETATM 1413  O   T4PE  447       0.163  17.581  19.053  1.00  0.00           O  
HETATM 1414  H1  T4PE  447       0.528  18.348  18.611  1.00  0.00           H  
HETATM 1415  H2  T4PE  447       0.653  16.841  18.696  1.00  0.00           H  
HETATM 1416  O   T4PE  448      -1.041  -6.959  12.071  1.00  0.00           O  
HETATM 1417  H1  T4PE  448      -1.153  -7.704  12.662  1.00  0.00           H  
HETATM 1418  H2  T4PE  448      -1.159  -6.190  12.628  1.00  0.00           H  
HETATM 1419  O   T4PE  449       2.287 -17.682 -11.584  1.00  0.00           O  
HETATM 1420  H1  T4PE  449       1.449 -17.978 -11.228  1.00  0.00           H  
HETATM 1421  H2  T4PE  449       2.054 -16.994 -12.207  1.00  0.00           H  
HETATM 1422  O   T4PE  450      16.724  13.531  -3.255  1.00  0.00           O  
HETATM 1423  H1  T4PE  450      17.594  13.715  -3.608  1.00  0.00           H  
HETATM 1424  H2  T4PE  450      16.341  14.394  -3.098  1.00  0.00           H  
HETATM 1425  O   T4PE  451      12.372 -18.591  -2.886  1.00  0.00           O  
HETATM 1426  H1  T4PE  451      11.938 -18.991  -2.133  1.00  0.00           H  
HETATM 1427  H2  T4PE  451      12.897 -17.883  -2.512  1.00  0.00           H  
HETATM 1428  O   T4PE  452       3.684  -6.675  -9.583  1.00  0.00           O  
HETATM 1429  H1  T4PE  452       4.162  -7.157  -8.908  1.00  0.00           H  
HETATM 1430  H2  T4PE  452       3.951  -7.086 -10.406  1.00  0.00           H  
HETATM 1431  O   T4PE  453       9.557  21.846  -6.256  1.00  0.00           O  
HETATM 1432  H1  T4PE  453       9.421  22.790  -6.332  1.00  0.00           H  
HETATM 1433  H2  T4PE  453       8.779  21.458  -6.656  1.00  0.00           H  
HETATM 1434  O   T4PE  454     -18.254   0.508   2.282  1.00  0.00           O  
HETATM 1435  H1  T4PE  454     -18.458   0.334   1.363  1.00  0.00           H  
HETATM 1436  H2  T4PE  454     -18.055  -0.353   2.651  1.00  0.00           H  
HETATM 1437  O   T4PE  455      -6.034   0.846  -9.076  1.00  0.00           O  
HETATM 1438  H1  T4PE  455      -6.034   1.216  -9.959  1.00  0.00           H  
HETATM 1439  H2  T4PE  455      -6.786   1.253  -8.646  1.00  0.00           H  
HETATM 1440  O   T4PE  456      15.660 -16.574 -11.222  1.00  0.00           O  
HETATM 1441  H1  T4PE  456      16.117 -16.754 -12.044  1.00  0.00           H  
HETATM 1442  H2  T4PE  456      14.765 -16.876 -11.374  1.00  0.00           H  
HETATM 1443  O   T4PE  457       3.297 -13.005  18.597  1.00  0.00           O  
HETATM 1444  H1  T4PE  457       2.990 -12.557  17.809  1.00  0.00           H  
HETATM 1445  H2  T4PE  457       3.704 -13.808  18.273  1.00  0.00           H  
HETATM 1446  O   T4PE  458     -21.484 -18.614  -2.603  1.00  0.00           O  
HETATM 1447  H1  T4PE  458     -21.803 -18.938  -3.445  1.00  0.00           H  
HETATM 1448  H2  T4PE  458     -20.682 -18.138  -2.817  1.00  0.00           H  
HETATM 1449  O   T4PE  459       4.179  -7.926   9.306  1.00  0.00           O  
HETATM 1450  H1  T4PE  459       4.805  -7.905   8.582  1.00  0.00           H  
HETATM 1451  H2  T4PE  459       4.596  -7.413   9.999  1.00  0.00           H  
HETATM 1452  O   T4PE  460      11.335   1.829   3.046  1.00  0.00           O  
HETATM 1453  H1  T4PE  460      12.116   1.670   2.516  1.00  0.00           H  
HETATM 1454  H2  T4PE  460      10.646   2.013   2.408  1.00  0.00           H  
HETATM 1455  O   T4PE  461      -6.743  12.721  -3.051  1.00  0.00           O  
HETATM 1456  H1  T4PE  461      -6.081  13.208  -3.542  1.00  0.00           H  
HETATM 1457  H2  T4PE  461      -7.243  12.254  -3.721  1.00  0.00           H  
HETATM 1458  O   T4PE  462      -0.215   7.834  16.049  1.00  0.00           O  
HETATM 1459  H1  T4PE  462      -0.839   7.731  16.768  1.00  0.00           H  
HETATM 1460  H2  T4PE  462       0.618   7.532  16.411  1.00  0.00           H  
HETATM 1461  O   T4PE  463      -4.182   5.697  21.326  1.00  0.00           O  
HETATM 1462  H1  T4PE  463      -3.267   5.956  21.223  1.00  0.00           H  
HETATM 1463  H2  T4PE  463      -4.569   5.833  20.461  1.00  0.00           H  
HETATM 1464  O   T4PE  464       9.009  19.698  19.547  1.00  0.00           O  
HETATM 1465  H1  T4PE  464       9.281  20.221  20.301  1.00  0.00           H  
HETATM 1466  H2  T4PE  464       8.489  18.987  19.922  1.00  0.00           H  
HETATM 1467  O   T4PE  465      16.396 -19.348  -1.183  1.00  0.00           O  
HETATM 1468  H1  T4PE  465      16.277 -19.785  -2.026  1.00  0.00           H  
HETATM 1469  H2  T4PE  465      15.530 -19.005  -0.965  1.00  0.00           H  
HETATM 1470  O   T4PE  466       6.986  14.953   5.766  1.00  0.00           O  
HETATM 1471  H1  T4PE  466       7.331  14.133   6.121  1.00  0.00           H  
HETATM 1472  H2  T4PE  466       7.748  15.530   5.712  1.00  0.00           H  
HETATM 1473  O   T4PE  467     -10.630 -12.736  -3.811  1.00  0.00           O  
HETATM 1474  H1  T4PE  467     -11.157 -12.338  -3.118  1.00  0.00           H  
HETATM 1475  H2  T4PE  467     -10.069 -12.027  -4.124  1.00  0.00           H  
HETATM 1476  O   T4PE  468     -16.708   9.064 -16.194  1.00  0.00           O  
HETATM 1477  H1  T4PE  468     -16.895   8.553 -15.406  1.00  0.00           H  
HETATM 1478  H2  T4PE  468     -17.515   9.018 -16.707  1.00  0.00           H  
HETATM 1479  O   T4PE  469     -17.594  -4.203 -20.512  1.00  0.00           O  
HETATM 1480  H1  T4PE  469     -16.892  -4.836 -20.663  1.00  0.00           H  
HETATM 1481  H2  T4PE  469     -17.246  -3.613 -19.844  1.00  0.00           H  
HETATM 1482  O   T4PE  470       3.036   7.301 -14.415  1.00  0.00           O  
HETATM 1483  H1  T4PE  470       2.362   7.982 -14.428  1.00  0.00           H  
HETATM 1484  H2  T4PE  470       2.548   6.482 -14.332  1.00  0.00           H  
HETATM 1485  O   T4PE  471      11.457   6.121  12.198  1.00  0.00           O  
HETATM 1486  H1  T4PE  471      12.149   6.717  12.485  1.00  0.00           H  
HETATM 1487  H2  T4PE  471      11.113   5.744  13.008  1.00  0.00           H  
HETATM 1488  O   T4PE  472     -14.702  18.373  21.831  1.00  0.00           O  
HETATM 1489  H1  T4PE  472     -14.866  19.305  21.686  1.00  0.00           H  
HETATM 1490  H2  T4PE  472     -14.112  18.347  22.584  1.00  0.00           H  
HETATM 1491  O   T4PE  473      12.197 -19.860 -19.868  1.00  0.00           O  
HETATM 1492  H1  T4PE  473      12.822 -20.459 -19.458  1.00  0.00           H  
HETATM 1493  H2  T4PE  473      11.730 -20.400 -20.505  1.00  0.00           H  
HETATM 1494  O   T4PE  474     -12.358 -14.197  19.276  1.00  0.00           O  
HETATM 1495  H1  T4PE  474     -12.628 -13.318  19.540  1.00  0.00           H  
HETATM 1496  H2  T4PE  474     -12.006 -14.590  20.075  1.00  0.00           H  
HETATM 1497  O   T4PE  475      18.352  21.481  14.385  1.00  0.00           O  
HETATM 1498  H1  T4PE  475      19.012  20.842  14.116  1.00  0.00           H  
HETATM 1499  H2  T4PE  475      17.552  20.968  14.496  1.00  0.00           H  
HETATM 1500  O   T4PE  476     -17.139  -9.951  11.419  1.00  0.00           O  
HETATM 1501  H1  T4PE  476     -16.574 -10.094  10.660  1.00  0.00           H  
HETATM 1502  H2  T4PE  476     -17.453 -10.825  11.653  1.00  0.00           H  
HETATM 1503  O   T4PE  477      21.330  -2.087  -7.093  1.00  0.00           O  
HETATM 1504  H1  T4PE  477      20.665  -2.558  -6.590  1.00  0.00           H  
HETATM 1505  H2  T4PE  477      21.099  -1.163  -6.990  1.00  0.00           H  
HETATM 1506  O   T4PE  478     -13.708  -0.143  21.063  1.00  0.00           O  
HETATM 1507  H1  T4PE  478     -13.895  -1.074  20.947  1.00  0.00           H  
HETATM 1508  H2  T4PE  478     -12.835  -0.024  20.689  1.00  0.00           H  
HETATM 1509  O   T4PE  479       8.506  21.913   7.871  1.00  0.00           O  
HETATM 1510  H1  T4PE  479       7.921  21.226   7.552  1.00  0.00           H  
HETATM 1511  H2  T4PE  479       8.231  22.700   7.400  1.00  0.00           H  
HETATM 1512  O   T4PE  480       2.695   8.381  14.167  1.00  0.00           O  
HETATM 1513  H1  T4PE  480       3.582   8.299  13.818  1.00  0.00           H  
HETATM 1514  H2  T4PE  480       2.668   7.769  14.903  1.00  0.00           H  
HETATM 1515  O   T4PE  481      11.560 -16.580  22.362  1.00  0.00           O  
HETATM 1516  H1  T4PE  481      12.385 -16.407  21.908  1.00  0.00           H  
HETATM 1517  H2  T4PE  481      11.330 -17.474  22.110  1.00  0.00           H  
HETATM 1518  O   T4PE  482     -10.379   0.186  -1.080  1.00  0.00           O  
HETATM 1519  H1  T4PE  482     -10.817   0.865  -1.595  1.00  0.00           H  
HETATM 1520  H2  T4PE  482      -9.461   0.240  -1.345  1.00  0.00           H  
HETATM 1521  O   T4PE  483       8.224  -9.512  19.947  1.00  0.00           O  
HETATM 1522  H1  T4PE  483       8.384 -10.351  19.516  1.00  0.00           H  
HETATM 1523  H2  T4PE  483       8.991  -8.981  19.733  1.00  0.00           H  
HETATM 1524  O   T4PE  484      11.713   6.550  -9.988  1.00  0.00           O  
HETATM 1525  H1  T4PE  484      11.096   6.354  -9.284  1.00  0.00           H  
HETATM 1526  H2  T4PE  484      11.260   6.278 -10.787  1.00  0.00           H  
HETATM 1527  O   T4PE  485     -12.206  -4.892  17.007  1.00  0.00           O  
HETATM 1528  H1  T4PE  485     -11.755  -4.525  16.247  1.00  0.00           H  
HETATM 1529  H2  T4PE  485     -12.331  -4.148  17.595  1.00  0.00           H  
HETATM 1530  O   T4PE  486      19.021 -14.364  19.761  1.00  0.00           O  
HETATM 1531  H1  T4PE  486      19.829 -13.987  20.108  1.00  0.00           H  
HETATM 1532  H2  T4PE  486      19.310 -15.112  19.238  1.00  0.00           H  
HETATM 1533  O   T4PE  487       8.995  10.587 -22.067  1.00  0.00           O  
HETATM 1534  H1  T4PE  487       9.693  11.240 -22.004  1.00  0.00           H  
HETATM 1535  H2  T4PE  487       8.287  11.037 -22.527  1.00  0.00           H  
HETATM 1536  O   T4PE  488     -17.252 -20.720  15.045  1.00  0.00           O  
HETATM 1537  H1  T4PE  488     -17.115 -21.611  15.367  1.00  0.00           H  
HETATM 1538  H2  T4PE  488     -18.193 -20.668  14.878  1.00  0.00           H  
HETATM 1539  O   T4PE  489     -17.807  13.281 -18.014  1.00  0.00           O  
HETATM 1540  H1  T4PE  489     -17.238  13.119 -18.766  1.00  0.00           H  
HETATM 1541  H2  T4PE  489     -17.871  14.235 -17.962  1.00  0.00           H  
HETATM 1542  O   T4PE  490       3.884  18.585   2.722  1.00  0.00           O  
HETATM 1543  H1  T4PE  490       4.009  17.753   2.265  1.00  0.00           H  
HETATM 1544  H2  T4PE  490       4.564  18.593   3.396  1.00  0.00           H  
HETATM 1545  O   T4PE  491       6.390   4.773  20.656  1.00  0.00           O  
HETATM 1546  H1  T4PE  491       6.383   5.723  20.538  1.00  0.00           H  
HETATM 1547  H2  T4PE  491       7.271   4.576  20.974  1.00  0.00           H  
HETATM 1548  O   T4PE  492      18.261  19.875  -6.201  1.00  0.00           O  
HETATM 1549  H1  T4PE  492      18.219  20.824  -6.323  1.00  0.00           H  
HETATM 1550  H2  T4PE  492      17.347  19.591  -6.208  1.00  0.00           H  
HETATM 1551  O   T4PE  493     -11.822 -17.485 -16.278  1.00  0.00           O  
HETATM 1552  H1  T4PE  493     -12.226 -17.849 -15.490  1.00  0.00           H  
HETATM 1553  H2  T4PE  493     -11.905 -16.537 -16.173  1.00  0.00           H  
HETATM 1554  O   T4PE  494       8.287   0.138 -11.698  1.00  0.00           O  
HETATM 1555  H1  T4PE  494       7.554   0.733 -11.853  1.00  0.00           H  
HETATM 1556  H2  T4PE  494       9.066   0.681 -11.818  1.00  0.00           H  
HETATM 1557  O   T4PE  495      15.957 -10.246   2.478  1.00  0.00           O  
HETATM 1558  H1  T4PE  495      15.987 -11.081   2.946  1.00  0.00           H  
HETATM 1559  H2  T4PE  495      15.545 -10.456   1.640  1.00  0.00           H  
HETATM 1560  O   T4PE  496      -5.051 -13.729   9.968  1.00  0.00           O  
HETATM 1561  H1  T4PE  496      -6.004 -13.733   9.879  1.00  0.00           H  
HETATM 1562  H2  T4PE  496      -4.728 -13.571   9.081  1.00  0.00           H  
HETATM 1563  O   T4PE  497     -20.151  17.861  -2.875  1.00  0.00           O  
HETATM 1564  H1  T4PE  497     -20.669  17.291  -3.444  1.00  0.00           H  
HETATM 1565  H2  T4PE  497     -20.329  18.745  -3.195  1.00  0.00           H  
HETATM 1566  O   T4PE  498      11.771  17.924   3.524  1.00  0.00           O  
HETATM 1567  H1  T4PE  498      11.782  16.967   3.539  1.00  0.00           H  
HETATM 1568  H2  T4PE  498      11.553  18.146   2.618  1.00  0.00           H  
HETATM 1569  O   T4PE  499      -6.552  22.133   3.489  1.00  0.00           O  
HETATM 1570  H1  T4PE  499      -7.355  22.397   3.938  1.00  0.00           H  
HETATM 1571  H2  T4PE  499      -5.995  21.777   4.182  1.00  0.00           H  
HETATM 1572  O   T4PE  500       9.341   5.900  -8.847  1.00  0.00           O  
HETATM 1573  H1  T4PE  500       9.073   6.127  -7.957  1.00  0.00           H  
HETATM 1574  H2  T4PE  500       9.377   4.943  -8.850  1.00  0.00           H  
HETATM 1575  O   T4PE  501       7.490  12.359   7.021  1.00  0.00           O  
HETATM 1576  H1  T4PE  501       7.744  11.773   6.309  1.00  0.00           H  
HETATM 1577  H2  T4PE  501       8.264  12.404   7.583  1.00  0.00           H  
HETATM 1578  O   T4PE  502      11.022  11.470 -10.798  1.00  0.00           O  
HETATM 1579  H1  T4PE  502      10.841  11.515 -11.737  1.00  0.00           H  
HETATM 1580  H2  T4PE  502      11.966  11.317 -10.742  1.00  0.00           H  
HETATM 1581  O   T4PE  503       0.331   3.514  -3.335  1.00  0.00           O  
HETATM 1582  H1  T4PE  503      -0.505   3.232  -3.707  1.00  0.00           H  
HETATM 1583  H2  T4PE  503       0.110   3.828  -2.458  1.00  0.00           H  
HETATM 1584  O   T4PE  504       9.562  -3.184  -0.436  1.00  0.00           O  
HETATM 1585  H1  T4PE  504       8.845  -3.628  -0.889  1.00  0.00           H  
HETATM 1586  H2  T4PE  504       9.142  -2.457   0.024  1.00  0.00           H  
HETATM 1587  O   T4PE  505      -4.188  -2.170  -0.714  1.00  0.00           O  
HETATM 1588  H1  T4PE  505      -4.281  -3.050  -1.080  1.00  0.00           H  
HETATM 1589  H2  T4PE  505      -3.245  -2.060  -0.592  1.00  0.00           H  
HETATM 1590  O   T4PE  506       2.981   1.920  16.491  1.00  0.00           O  
HETATM 1591  H1  T4PE  506       3.365   1.185  16.970  1.00  0.00           H  
HETATM 1592  H2  T4PE  506       2.127   2.054  16.903  1.00  0.00           H  
HETATM 1593  O   T4PE  507       6.721  -6.072  -2.254  1.00  0.00           O  
HETATM 1594  H1  T4PE  507       6.991  -6.323  -1.371  1.00  0.00           H  
HETATM 1595  H2  T4PE  507       7.081  -5.193  -2.374  1.00  0.00           H  
HETATM 1596  O   T4PE  508      13.430  -6.084 -17.729  1.00  0.00           O  
HETATM 1597  H1  T4PE  508      13.554  -5.169 -17.476  1.00  0.00           H  
HETATM 1598  H2  T4PE  508      13.916  -6.175 -18.548  1.00  0.00           H  
HETATM 1599  O   T4PE  509     -20.773 -15.764 -14.122  1.00  0.00           O  
HETATM 1600  H1  T4PE  509     -21.614 -15.492 -13.756  1.00  0.00           H  
HETATM 1601  H2  T4PE  509     -20.396 -14.960 -14.479  1.00  0.00           H  
HETATM 1602  O   T4PE  510     -18.753  -0.035 -14.635  1.00  0.00           O  
HETATM 1603  H1  T4PE  510     -18.447  -0.907 -14.387  1.00  0.00           H  
HETATM 1604  H2  T4PE  510     -19.627   0.031 -14.250  1.00  0.00           H  
HETATM 1605  O   T4PE  511       0.490   4.841  17.522  1.00  0.00           O  
HETATM 1606  H1  T4PE  511       0.200   5.069  16.639  1.00  0.00           H  
HETATM 1607  H2  T4PE  511      -0.093   4.131  17.790  1.00  0.00           H  
HETATM 1608  O   T4PE  512      16.301  19.968  17.164  1.00  0.00           O  
HETATM 1609  H1  T4PE  512      16.304  20.854  17.528  1.00  0.00           H  
HETATM 1610  H2  T4PE  512      16.813  19.451  17.786  1.00  0.00           H  
HETATM 1611  O   T4PE  513     -21.429   3.020 -10.168  1.00  0.00           O  
HETATM 1612  H1  T4PE  513     -21.798   3.188  -9.301  1.00  0.00           H  
HETATM 1613  H2  T4PE  513     -21.975   2.322 -10.530  1.00  0.00           H  
HETATM 1614  O   T4PE  514     -11.252  10.110 -18.516  1.00  0.00           O  
HETATM 1615  H1  T4PE  514     -12.064   9.800 -18.113  1.00  0.00           H  
HETATM 1616  H2  T4PE  514     -11.027  10.900 -18.025  1.00  0.00           H  
HETATM 1617  O   T4PE  515     -17.808 -19.430   0.020  1.00  0.00           O  
HETATM 1618  H1  T4PE  515     -18.012 -18.967  -0.793  1.00  0.00           H  
HETATM 1619  H2  T4PE  515     -17.997 -20.348  -0.173  1.00  0.00           H  
HETATM 1620  O   T4PE  516      -4.625 -20.682 -21.142  1.00  0.00           O  
HETATM 1621  H1  T4PE  516      -5.147 -20.472 -21.916  1.00  0.00           H  
HETATM 1622  H2  T4PE  516      -4.322 -21.578 -21.293  1.00  0.00           H  
HETATM 1623  O   T4PE  517       4.318  20.964  19.298  1.00  0.00           O  
HETATM 1624  H1  T4PE  517       5.240  20.958  19.041  1.00  0.00           H  
HETATM 1625  H2  T4PE  517       4.284  21.550  20.054  1.00  0.00           H  
HETATM 1626  O   T4PE  518       9.608 -13.019   9.122  1.00  0.00           O  
HETATM 1627  H1  T4PE  518       8.709 -12.689   9.111  1.00  0.00           H  
HETATM 1628  H2  T4PE  518       9.608 -13.737   8.489  1.00  0.00           H  
HETATM 1629  O   T4PE  519      -8.239  15.454  10.542  1.00  0.00           O  
HETATM 1630  H1  T4PE  519      -8.339  14.925   9.751  1.00  0.00           H  
HETATM 1631  H2  T4PE  519      -8.229  14.817  11.257  1.00  0.00           H  
HETATM 1632  O   T4PE  520      -4.752 -10.604   4.583  1.00  0.00           O  
HETATM 1633  H1  T4PE  520      -5.234 -11.365   4.258  1.00  0.00           H  
HETATM 1634  H2  T4PE  520      -5.177  -9.855   4.166  1.00  0.00           H  
HETATM 1635  O   T4PE  521       1.893  -5.409   3.916  1.00  0.00           O  
HETATM 1636  H1  T4PE  521       2.764  -5.552   4.287  1.00  0.00           H  
HETATM 1637  H2  T4PE  521       1.706  -6.210   3.426  1.00  0.00           H  
HETATM 1638  O   T4PE  522     -18.754  -6.200   6.222  1.00  0.00           O  
HETATM 1639  H1  T4PE  522     -18.907  -6.868   6.890  1.00  0.00           H  
HETATM 1640  H2  T4PE  522     -19.043  -6.606   5.405  1.00  0.00           H  
HETATM 1641  O   T4PE  523      -7.055 -13.774 -10.572  1.00  0.00           O  
HETATM 1642  H1  T4PE  523      -7.561 -14.579 -10.466  1.00  0.00           H  
HETATM 1643  H2  T4PE  523      -6.546 -13.913 -11.371  1.00  0.00           H  
HETATM 1644  O   T4PE  524      -5.002  -7.596  -1.764  1.00  0.00           O  
HETATM 1645  H1  T4PE  524      -4.748  -8.183  -1.052  1.00  0.00           H  
HETATM 1646  H2  T4PE  524      -4.220  -7.534  -2.313  1.00  0.00           H  
HETATM 1647  O   T4PE  525      19.833 -11.742  -7.454  1.00  0.00           O  
HETATM 1648  H1  T4PE  525      19.000 -11.465  -7.835  1.00  0.00           H  
HETATM 1649  H2  T4PE  525      19.621 -12.541  -6.970  1.00  0.00           H  
HETATM 1650  O   T4PE  526     -16.918  -0.781 -21.293  1.00  0.00           O  
HETATM 1651  H1  T4PE  526     -17.783  -0.524 -20.975  1.00  0.00           H  
HETATM 1652  H2  T4PE  526     -16.865  -0.408 -22.173  1.00  0.00           H  
HETATM 1653  O   T4PE  527      -1.109   5.328  14.739  1.00  0.00           O  
HETATM 1654  H1  T4PE  527      -0.685   6.172  14.897  1.00  0.00           H  
HETATM 1655  H2  T4PE  527      -1.643   5.470  13.957  1.00  0.00           H  
HETATM 1656  O   T4PE  528      11.138  15.659  -5.078  1.00  0.00           O  
HETATM 1657  H1  T4PE  528      11.184  16.435  -5.637  1.00  0.00           H  
HETATM 1658  H2  T4PE  528      12.049  15.470  -4.854  1.00  0.00           H  
HETATM 1659  O   T4PE  529      -1.087   7.486  -0.883  1.00  0.00           O  
HETATM 1660  H1  T4PE  529      -0.873   8.418  -0.922  1.00  0.00           H  
HETATM 1661  H2  T4PE  529      -1.896   7.404  -1.388  1.00  0.00           H  
HETATM 1662  O   T4PE  530       3.644  -2.188  10.372  1.00  0.00           O  
HETATM 1663  H1  T4PE  530       4.559  -2.281  10.638  1.00  0.00           H  
HETATM 1664  H2  T4PE  530       3.566  -2.729   9.586  1.00  0.00           H  
HETATM 1665  O   T4PE  531      -3.958  21.612   7.733  1.00  0.00           O  
HETATM 1666  H1  T4PE  531      -3.177  21.112   7.971  1.00  0.00           H  
HETATM 1667  H2  T4PE  531      -4.669  21.190   8.215  1.00  0.00           H  
HETATM 1668  O   T4PE  532      10.800 -10.489  13.445  1.00  0.00           O  
HETATM 1669  H1  T4PE  532      11.524 -11.064  13.199  1.00  0.00           H  
HETATM 1670  H2  T4PE  532      11.189  -9.862  14.056  1.00  0.00           H  
HETATM 1671  O   T4PE  533       9.677   3.862 -20.313  1.00  0.00           O  
HETATM 1672  H1  T4PE  533       9.355   4.629 -19.839  1.00  0.00           H  
HETATM 1673  H2  T4PE  533       9.343   3.115 -19.815  1.00  0.00           H  
HETATM 1674  O   T4PE  534     -18.760 -10.898  -2.708  1.00  0.00           O  
HETATM 1675  H1  T4PE  534     -18.821 -10.979  -3.660  1.00  0.00           H  
HETATM 1676  H2  T4PE  534     -17.830 -10.746  -2.540  1.00  0.00           H  
HETATM 1677  O   T4PE  535     -13.929  18.520   5.854  1.00  0.00           O  
HETATM 1678  H1  T4PE  535     -13.645  18.540   6.768  1.00  0.00           H  
HETATM 1679  H2  T4PE  535     -13.268  19.032   5.386  1.00  0.00           H  
HETATM 1680  O   T4PE  536      12.007   7.675 -21.858  1.00  0.00           O  
HETATM 1681  H1  T4PE  536      12.348   6.781 -21.862  1.00  0.00           H  
HETATM 1682  H2  T4PE  536      11.623   7.790 -22.727  1.00  0.00           H  
HETATM 1683  O   T4PE  537      -1.273 -16.437 -14.356  1.00  0.00           O  
HETATM 1684  H1  T4PE  537      -1.795 -16.594 -13.569  1.00  0.00           H  
HETATM 1685  H2  T4PE  537      -1.410 -17.217 -14.894  1.00  0.00           H  
HETATM 1686  O   T4PE  538     -22.133 -16.839  -0.373  1.00  0.00           O  
HETATM 1687  H1  T4PE  538     -22.551 -16.419  -1.126  1.00  0.00           H  
HETATM 1688  H2  T4PE  538     -21.252 -16.466  -0.350  1.00  0.00           H  
HETATM 1689  O   T4PE  539     -11.402  -2.764   4.460  1.00  0.00           O  
HETATM 1690  H1  T4PE  539     -11.102  -1.878   4.663  1.00  0.00           H  
HETATM 1691  H2  T4PE  539     -10.984  -3.317   5.120  1.00  0.00           H  
HETATM 1692  O   T4PE  540     -14.728   8.373   0.545  1.00  0.00           O  
HETATM 1693  H1  T4PE  540     -15.015   9.090  -0.021  1.00  0.00           H  
HETATM 1694  H2  T4PE  540     -14.232   7.794  -0.034  1.00  0.00           H  
HETATM 1695  O   T4PE  541       8.373   2.599   7.735  1.00  0.00           O  
HETATM 1696  H1  T4PE  541       8.748   3.378   7.325  1.00  0.00           H  
HETATM 1697  H2  T4PE  541       7.824   2.939   8.442  1.00  0.00           H  
HETATM 1698  O   T4PE  542      11.048  18.490   1.097  1.00  0.00           O  
HETATM 1699  H1  T4PE  542      10.435  17.780   0.906  1.00  0.00           H  
HETATM 1700  H2  T4PE  542      10.689  19.248   0.637  1.00  0.00           H  
HETATM 1701  O   T4PE  543      -4.577 -20.459   7.954  1.00  0.00           O  
HETATM 1702  H1  T4PE  543      -4.437 -21.365   8.229  1.00  0.00           H  
HETATM 1703  H2  T4PE  543      -5.528 -20.374   7.881  1.00  0.00           H  
HETATM 1704  O   T4PE  544      18.606 -19.430 -21.035  1.00  0.00           O  
HETATM 1705  H1  T4PE  544      19.048 -19.427 -20.186  1.00  0.00           H  
HETATM 1706  H2  T4PE  544      19.264 -19.761 -21.647  1.00  0.00           H  
HETATM 1707  O   T4PE  545     -15.293  -7.374 -11.578  1.00  0.00           O  
HETATM 1708  H1  T4PE  545     -14.836  -8.128 -11.953  1.00  0.00           H  
HETATM 1709  H2  T4PE  545     -16.141  -7.721 -11.301  1.00  0.00           H  
HETATM 1710  O   T4PE  546      11.127  18.305  18.545  1.00  0.00           O  
HETATM 1711  H1  T4PE  546      10.516  18.771  19.115  1.00  0.00           H  
HETATM 1712  H2  T4PE  546      10.666  17.501  18.305  1.00  0.00           H  
HETATM 1713  O   T4PE  547       2.448  11.079  -7.199  1.00  0.00           O  
HETATM 1714  H1  T4PE  547       1.944  10.281  -7.037  1.00  0.00           H  
HETATM 1715  H2  T4PE  547       3.290  10.921  -6.774  1.00  0.00           H  
HETATM 1716  O   T4PE  548      13.304  11.843 -17.017  1.00  0.00           O  
HETATM 1717  H1  T4PE  548      13.546  11.963 -16.099  1.00  0.00           H  
HETATM 1718  H2  T4PE  548      12.975  10.946 -17.063  1.00  0.00           H  
HETATM 1719  O   T4PE  549      -0.018   0.955 -13.190  1.00  0.00           O  
HETATM 1720  H1  T4PE  549      -0.747   1.559 -13.334  1.00  0.00           H  
HETATM 1721  H2  T4PE  549      -0.431   0.095 -13.112  1.00  0.00           H  
HETATM 1722  O   T4PE  550       2.880  20.967  -3.190  1.00  0.00           O  
HETATM 1723  H1  T4PE  550       3.113  20.101  -3.522  1.00  0.00           H  
HETATM 1724  H2  T4PE  550       2.965  20.890  -2.239  1.00  0.00           H  
HETATM 1725  O   T4PE  551     -17.995  -7.503  10.988  1.00  0.00           O  
HETATM 1726  H1  T4PE  551     -17.553  -7.240  10.181  1.00  0.00           H  
HETATM 1727  H2  T4PE  551     -17.801  -8.436  11.075  1.00  0.00           H  
HETATM 1728  O   T4PE  552      -9.140 -15.227 -21.226  1.00  0.00           O  
HETATM 1729  H1  T4PE  552      -9.619 -15.160 -20.400  1.00  0.00           H  
HETATM 1730  H2  T4PE  552      -8.295 -14.814 -21.048  1.00  0.00           H  
HETATM 1731  O   T4PE  553      -4.845  -4.176  16.521  1.00  0.00           O  
HETATM 1732  H1  T4PE  553      -5.723  -3.913  16.245  1.00  0.00           H  
HETATM 1733  H2  T4PE  553      -4.741  -5.063  16.178  1.00  0.00           H  
HETATM 1734  O   T4PE  554       7.768   1.956  -0.562  1.00  0.00           O  
HETATM 1735  H1  T4PE  554       8.069   1.056  -0.686  1.00  0.00           H  
HETATM 1736  H2  T4PE  554       6.998   2.031  -1.126  1.00  0.00           H  
HETATM 1737  O   T4PE  555      11.060  21.654   6.605  1.00  0.00           O  
HETATM 1738  H1  T4PE  555      10.139  21.913   6.623  1.00  0.00           H  
HETATM 1739  H2  T4PE  555      11.382  21.851   7.484  1.00  0.00           H  
HETATM 1740  O   T4PE  556      20.194  18.760  16.181  1.00  0.00           O  
HETATM 1741  H1  T4PE  556      19.943  18.798  15.259  1.00  0.00           H  
HETATM 1742  H2  T4PE  556      19.390  18.514  16.639  1.00  0.00           H  
HETATM 1743  O   T4PE  557      21.473 -12.131   3.229  1.00  0.00           O  
HETATM 1744  H1  T4PE  557      21.385 -12.932   2.713  1.00  0.00           H  
HETATM 1745  H2  T4PE  557      20.766 -12.181   3.873  1.00  0.00           H  
HETATM 1746  O   T4PE  558      -1.423   6.107   2.040  1.00  0.00           O  
HETATM 1747  H1  T4PE  558      -2.196   6.510   1.646  1.00  0.00           H  
HETATM 1748  H2  T4PE  558      -0.692   6.648   1.742  1.00  0.00           H  
HETATM 1749  O   T4PE  559     -16.977   4.066 -20.809  1.00  0.00           O  
HETATM 1750  H1  T4PE  559     -17.139   4.361 -19.913  1.00  0.00           H  
HETATM 1751  H2  T4PE  559     -16.767   3.137 -20.722  1.00  0.00           H  
HETATM 1752  O   T4PE  560       4.215 -21.488  -3.726  1.00  0.00           O  
HETATM 1753  H1  T4PE  560       3.703 -20.910  -4.291  1.00  0.00           H  
HETATM 1754  H2  T4PE  560       3.651 -22.248  -3.585  1.00  0.00           H  
HETATM 1755  O   T4PE  561     -15.744   1.843  14.869  1.00  0.00           O  
HETATM 1756  H1  T4PE  561     -14.866   1.915  14.495  1.00  0.00           H  
HETATM 1757  H2  T4PE  561     -16.327   2.147  14.173  1.00  0.00           H  
HETATM 1758  O   T4PE  562       4.602  -0.771  16.367  1.00  0.00           O  
HETATM 1759  H1  T4PE  562       4.566  -0.684  17.320  1.00  0.00           H  
HETATM 1760  H2  T4PE  562       5.228  -0.101  16.089  1.00  0.00           H  
HETATM 1761  O   T4PE  563      18.669  13.869  17.800  1.00  0.00           O  
HETATM 1762  H1  T4PE  563      18.587  14.555  17.137  1.00  0.00           H  
HETATM 1763  H2  T4PE  563      19.382  13.314  17.485  1.00  0.00           H  
HETATM 1764  O   T4PE  564      -6.294  19.563 -11.263  1.00  0.00           O  
HETATM 1765  H1  T4PE  564      -5.873  18.857 -10.773  1.00  0.00           H  
HETATM 1766  H2  T4PE  564      -6.422  19.203 -12.140  1.00  0.00           H  
HETATM 1767  O   T4PE  565      16.879   3.896   4.923  1.00  0.00           O  
HETATM 1768  H1  T4PE  565      17.171   4.420   4.177  1.00  0.00           H  
HETATM 1769  H2  T4PE  565      17.379   3.083   4.856  1.00  0.00           H  
HETATM 1770  O   T4PE  566      12.754 -17.697   8.639  1.00  0.00           O  
HETATM 1771  H1  T4PE  566      13.325 -18.354   9.039  1.00  0.00           H  
HETATM 1772  H2  T4PE  566      12.047 -18.204   8.241  1.00  0.00           H  
HETATM 1773  O   T4PE  567      12.338  20.722  -3.099  1.00  0.00           O  
HETATM 1774  H1  T4PE  567      11.395  20.785  -2.943  1.00  0.00           H  
HETATM 1775  H2  T4PE  567      12.437  20.885  -4.037  1.00  0.00           H  
HETATM 1776  O   T4PE  568       1.379  13.650   2.502  1.00  0.00           O  
HETATM 1777  H1  T4PE  568       0.606  14.141   2.224  1.00  0.00           H  
HETATM 1778  H2  T4PE  568       1.336  13.656   3.458  1.00  0.00           H  
HETATM 1779  O   T4PE  569       1.063   3.716 -19.255  1.00  0.00           O  
HETATM 1780  H1  T4PE  569       0.659   3.905 -18.408  1.00  0.00           H  
HETATM 1781  H2  T4PE  569       1.083   2.760 -19.304  1.00  0.00           H  
HETATM 1782  O   T4PE  570     -18.907  13.986  -6.844  1.00  0.00           O  
HETATM 1783  H1  T4PE  570     -18.150  14.092  -7.420  1.00  0.00           H  
HETATM 1784  H2  T4PE  570     -19.221  13.099  -7.023  1.00  0.00           H  
HETATM 1785  O   T4PE  571     -14.877  -8.057   6.677  1.00  0.00           O  
HETATM 1786  H1  T4PE  571     -14.767  -9.007   6.632  1.00  0.00           H  
HETATM 1787  H2  T4PE  571     -15.504  -7.855   5.983  1.00  0.00           H  
HETATM 1788  O   T4PE  572     -13.257 -12.713  -8.182  1.00  0.00           O  
HETATM 1789  H1  T4PE  572     -13.341 -13.440  -7.565  1.00  0.00           H  
HETATM 1790  H2  T4PE  572     -13.918 -12.081  -7.901  1.00  0.00           H  
HETATM 1791  O   T4PE  573     -15.689  12.360  20.829  1.00  0.00           O  
HETATM 1792  H1  T4PE  573     -16.636  12.468  20.919  1.00  0.00           H  
HETATM 1793  H2  T4PE  573     -15.530  12.412  19.886  1.00  0.00           H  
HETATM 1794  O   T4PE  574      18.825 -19.263  10.152  1.00  0.00           O  
HETATM 1795  H1  T4PE  574      19.084 -18.536   9.585  1.00  0.00           H  
HETATM 1796  H2  T4PE  574      18.531 -19.945   9.549  1.00  0.00           H  
HETATM 1797  O   T4PE  575     -19.313  -5.687  -9.858  1.00  0.00           O  
HETATM 1798  H1  T4PE  575     -19.004  -5.083 -10.534  1.00  0.00           H  
HETATM 1799  H2  T4PE  575     -20.205  -5.909 -10.124  1.00  0.00           H  
HETATM 1800  O   T4PE  576      19.781  -4.063  -6.291  1.00  0.00           O  
HETATM 1801  H1  T4PE  576      19.786  -4.496  -5.437  1.00  0.00           H  
HETATM 1802  H2  T4PE  576      19.977  -4.763  -6.914  1.00  0.00           H  
HETATM 1803  O   T4PE  577       5.281   8.916 -13.334  1.00  0.00           O  
HETATM 1804  H1  T4PE  577       4.364   9.161 -13.212  1.00  0.00           H  
HETATM 1805  H2  T4PE  577       5.416   8.185 -12.730  1.00  0.00           H  
HETATM 1806  O   T4PE  578     -16.642 -10.799 -11.644  1.00  0.00           O  
HETATM 1807  H1  T4PE  578     -16.180 -10.627 -10.823  1.00  0.00           H  
HETATM 1808  H2  T4PE  578     -16.389 -11.691 -11.879  1.00  0.00           H  
HETATM 1809  O   T4PE  579     -17.597  -8.858  22.246  1.00  0.00           O  
HETATM 1810  H1  T4PE  579     -17.922  -8.315  21.528  1.00  0.00           H  
HETATM 1811  H2  T4PE  579     -16.774  -8.445  22.507  1.00  0.00           H  
HETATM 1812  O   T4PE  580      20.252 -11.135 -14.292  1.00  0.00           O  
HETATM 1813  H1  T4PE  580      20.216 -12.023 -13.936  1.00  0.00           H  
HETATM 1814  H2  T4PE  580      21.160 -11.024 -14.571  1.00  0.00           H  
HETATM 1815  O   T4PE  581     -16.832  17.734  19.246  1.00  0.00           O  
HETATM 1816  H1  T4PE  581     -16.061  17.993  19.751  1.00  0.00           H  
HETATM 1817  H2  T4PE  581     -16.844  16.779  19.297  1.00  0.00           H  
HETATM 1818  O   T4PE  582     -14.324 -19.070  -5.431  1.00  0.00           O  
HETATM 1819  H1  T4PE  582     -15.222 -19.402  -5.407  1.00  0.00           H  
HETATM 1820  H2  T4PE  582     -13.859 -19.680  -6.005  1.00  0.00           H  
HETATM 1821  O   T4PE  583      -7.720 -14.147   9.159  1.00  0.00           O  
HETATM 1822  H1  T4PE  583      -7.481 -14.999   8.793  1.00  0.00           H  
HETATM 1823  H2  T4PE  583      -7.989 -13.627   8.402  1.00  0.00           H  
HETATM 1824  O   T4PE  584      16.380   8.887 -16.276  1.00  0.00           O  
HETATM 1825  H1  T4PE  584      16.144   8.783 -17.198  1.00  0.00           H  
HETATM 1826  H2  T4PE  584      17.153   9.452 -16.288  1.00  0.00           H  
HETATM 1827  O   T4PE  585      16.072 -19.041 -20.290  1.00  0.00           O  
HETATM 1828  H1  T4PE  585      16.842 -19.541 -20.561  1.00  0.00           H  
HETATM 1829  H2  T4PE  585      15.875 -19.361 -19.410  1.00  0.00           H  
HETATM 1830  O   T4PE  586      -2.319 -13.886 -15.012  1.00  0.00           O  
HETATM 1831  H1  T4PE  586      -2.406 -13.837 -15.964  1.00  0.00           H  
HETATM 1832  H2  T4PE  586      -1.967 -14.761 -14.848  1.00  0.00           H  
HETATM 1833  O   T4PE  587       6.056  -2.527   9.138  1.00  0.00           O  
HETATM 1834  H1  T4PE  587       6.688  -3.235   9.261  1.00  0.00           H  
HETATM 1835  H2  T4PE  587       6.549  -1.729   9.328  1.00  0.00           H  
HETATM 1836  O   T4PE  588     -13.348  15.590   0.972  1.00  0.00           O  
HETATM 1837  H1  T4PE  588     -12.980  14.868   0.463  1.00  0.00           H  
HETATM 1838  H2  T4PE  588     -13.042  16.380   0.527  1.00  0.00           H  
HETATM 1839  O   T4PE  589     -13.031   9.518 -10.135  1.00  0.00           O  
HETATM 1840  H1  T4PE  589     -12.766   8.617 -10.320  1.00  0.00           H  
HETATM 1841  H2  T4PE  589     -13.731   9.434  -9.488  1.00  0.00           H  
HETATM 1842  O   T4PE  590     -16.188  -6.931  17.425  1.00  0.00           O  
HETATM 1843  H1  T4PE  590     -15.991  -7.028  16.493  1.00  0.00           H  
HETATM 1844  H2  T4PE  590     -16.097  -5.993  17.593  1.00  0.00           H  
HETATM 1845  O   T4PE  591      -8.832   2.862  19.100  1.00  0.00           O  
HETATM 1846  H1  T4PE  591      -9.104   1.986  19.373  1.00  0.00           H  
HETATM 1847  H2  T4PE  591      -8.272   3.172  19.812  1.00  0.00           H  
HETATM 1848  O   T4PE  592      -7.610  18.597  10.724  1.00  0.00           O  
HETATM 1849  H1  T4PE  592      -8.540  18.608  10.953  1.00  0.00           H  
HETATM 1850  H2  T4PE  592      -7.384  17.668  10.682  1.00  0.00           H  
HETATM 1851  O   T4PE  593     -13.272  18.884  19.191  1.00  0.00           O  
HETATM 1852  H1  T4PE  593     -13.676  18.709  20.041  1.00  0.00           H  
HETATM 1853  H2  T4PE  593     -12.451  18.392  19.209  1.00  0.00           H  
HETATM 1854  O   T4PE  594      -9.069 -12.205  16.630  1.00  0.00           O  
HETATM 1855  H1  T4PE  594      -8.771 -11.470  16.094  1.00  0.00           H  
HETATM 1856  H2  T4PE  594      -9.891 -12.481  16.224  1.00  0.00           H  
HETATM 1857  O   T4PE  595     -11.913  16.685  13.415  1.00  0.00           O  
HETATM 1858  H1  T4PE  595     -12.582  16.617  14.096  1.00  0.00           H  
HETATM 1859  H2  T4PE  595     -12.029  15.897  12.885  1.00  0.00           H  
HETATM 1860  O   T4PE  596       7.540  -6.920   2.701  1.00  0.00           O  
HETATM 1861  H1  T4PE  596       7.311  -7.028   1.778  1.00  0.00           H  
HETATM 1862  H2  T4PE  596       7.175  -6.068   2.940  1.00  0.00           H  
HETATM 1863  O   T4PE  597      12.704  -0.985 -11.638  1.00  0.00           O  
HETATM 1864  H1  T4PE  597      12.541  -1.225 -10.726  1.00  0.00           H  
HETATM 1865  H2  T4PE  597      12.056  -0.307 -11.827  1.00  0.00           H  
HETATM 1866  O   T4PE  598      -0.415 -12.318  13.710  1.00  0.00           O  
HETATM 1867  H1  T4PE  598       0.260 -11.889  13.184  1.00  0.00           H  
HETATM 1868  H2  T4PE  598      -0.106 -13.218  13.809  1.00  0.00           H  
HETATM 1869  O   T4PE  599       1.371  10.821 -11.351  1.00  0.00           O  
HETATM 1870  H1  T4PE  599       2.183  10.939 -10.857  1.00  0.00           H  
HETATM 1871  H2  T4PE  599       1.169  11.692 -11.691  1.00  0.00           H  
HETATM 1872  O   T4PE  600      -3.243   9.165   9.069  1.00  0.00           O  
HETATM 1873  H1  T4PE  600      -4.060   9.620   9.276  1.00  0.00           H  
HETATM 1874  H2  T4PE  600      -3.431   8.243   9.243  1.00  0.00           H  
HETATM 1875  O   T4PE  601      -2.406   1.015  -4.650  1.00  0.00           O  
HETATM 1876  H1  T4PE  601      -1.917   0.228  -4.892  1.00  0.00           H  
HETATM 1877  H2  T4PE  601      -3.315   0.722  -4.586  1.00  0.00           H  
HETATM 1878  O   T4PE  602      -5.279  22.223  12.112  1.00  0.00           O  
HETATM 1879  H1  T4PE  602      -6.166  21.871  12.189  1.00  0.00           H  
HETATM 1880  H2  T4PE  602      -4.819  21.593  11.557  1.00  0.00           H  
HETATM 1881  O   T4PE  603      19.790 -18.057   5.997  1.00  0.00           O  
HETATM 1882  H1  T4PE  603      19.121 -18.027   5.313  1.00  0.00           H  
HETATM 1883  H2  T4PE  603      20.266 -17.232   5.905  1.00  0.00           H  
HETATM 1884  O   T4PE  604      19.302  17.720 -15.558  1.00  0.00           O  
HETATM 1885  H1  T4PE  604      19.498  18.158 -16.387  1.00  0.00           H  
HETATM 1886  H2  T4PE  604      18.982  18.419 -14.988  1.00  0.00           H  
HETATM 1887  O   T4PE  605      16.968 -19.926  -9.866  1.00  0.00           O  
HETATM 1888  H1  T4PE  605      16.593 -20.465  -9.169  1.00  0.00           H  
HETATM 1889  H2  T4PE  605      17.155 -19.087  -9.445  1.00  0.00           H  
HETATM 1890  O   T4PE  606     -14.702   4.514   9.420  1.00  0.00           O  
HETATM 1891  H1  T4PE  606     -13.980   4.772   8.846  1.00  0.00           H  
HETATM 1892  H2  T4PE  606     -14.342   3.808   9.956  1.00  0.00           H  
HETATM 1893  O   T4PE  607      -7.910   4.333 -16.093  1.00  0.00           O  
HETATM 1894  H1  T4PE  607      -8.126   5.048 -15.495  1.00  0.00           H  
HETATM 1895  H2  T4PE  607      -7.897   4.739 -16.960  1.00  0.00           H  
HETATM 1896  O   T4PE  608     -19.111 -11.289 -12.864  1.00  0.00           O  
HETATM 1897  H1  T4PE  608     -19.232 -11.647 -11.985  1.00  0.00           H  
HETATM 1898  H2  T4PE  608     -18.255 -10.863 -12.834  1.00  0.00           H  
HETATM 1899  O   T4PE  609      20.450 -18.661  -5.913  1.00  0.00           O  
HETATM 1900  H1  T4PE  609      21.167 -19.204  -5.585  1.00  0.00           H  
HETATM 1901  H2  T4PE  609      20.495 -17.861  -5.389  1.00  0.00           H  
HETATM 1902  O   T4PE  610      -9.181  21.827  -3.548  1.00  0.00           O  
HETATM 1903  H1  T4PE  610      -9.071  22.700  -3.171  1.00  0.00           H  
HETATM 1904  H2  T4PE  610      -9.977  21.891  -4.075  1.00  0.00           H  
HETATM 1905  O   T4PE  611      -9.882  19.445 -13.171  1.00  0.00           O  
HETATM 1906  H1  T4PE  611      -9.291  19.450 -13.924  1.00  0.00           H  
HETATM 1907  H2  T4PE  611      -9.521  18.779 -12.587  1.00  0.00           H  
HETATM 1908  O   T4PE  612       0.072   9.441  18.779  1.00  0.00           O  
HETATM 1909  H1  T4PE  612       0.288  10.251  18.316  1.00  0.00           H  
HETATM 1910  H2  T4PE  612      -0.839   9.556  19.048  1.00  0.00           H  
HETATM 1911  O   T4PE  613      -3.770  -9.153   6.810  1.00  0.00           O  
HETATM 1912  H1  T4PE  613      -4.280  -9.570   6.115  1.00  0.00           H  
HETATM 1913  H2  T4PE  613      -4.426  -8.752   7.380  1.00  0.00           H  
HETATM 1914  O   T4PE  614     -14.124  11.802  16.337  1.00  0.00           O  
HETATM 1915  H1  T4PE  614     -13.902  11.086  15.741  1.00  0.00           H  
HETATM 1916  H2  T4PE  614     -14.603  12.427  15.793  1.00  0.00           H  
HETATM 1917  O   T4PE  615      -8.969  -9.572  10.085  1.00  0.00           O  
HETATM 1918  H1  T4PE  615      -9.510 -10.354  10.192  1.00  0.00           H  
HETATM 1919  H2  T4PE  615      -8.095  -9.843  10.365  1.00  0.00           H  
HETATM 1920  O   T4PE  616      20.350  11.705  -6.568  1.00  0.00           O  
HETATM 1921  H1  T4PE  616      20.726  12.584  -6.622  1.00  0.00           H  
HETATM 1922  H2  T4PE  616      19.417  11.852  -6.418  1.00  0.00           H  
HETATM 1923  O   T4PE  617     -18.060 -15.829   3.335  1.00  0.00           O  
HETATM 1924  H1  T4PE  617     -17.903 -16.106   4.237  1.00  0.00           H  
HETATM 1925  H2  T4PE  617     -17.284 -15.321   3.100  1.00  0.00           H  
HETATM 1926  O   T4PE  618     -16.652  11.861  -2.973  1.00  0.00           O  
HETATM 1927  H1  T4PE  618     -17.253  12.604  -2.929  1.00  0.00           H  
HETATM 1928  H2  T4PE  618     -17.084  11.237  -3.557  1.00  0.00           H  
HETATM 1929  O   T4PE  619      -1.283  -0.141  22.143  1.00  0.00           O  
HETATM 1930  H1  T4PE  619      -0.745  -0.885  21.872  1.00  0.00           H  
HETATM 1931  H2  T4PE  619      -1.973  -0.527  22.682  1.00  0.00           H  
HETATM 1932  O   T4PE  620       2.880   4.105 -16.772  1.00  0.00           O  
HETATM 1933  H1  T4PE  620       3.630   3.700 -16.336  1.00  0.00           H  
HETATM 1934  H2  T4PE  620       2.211   3.421 -16.784  1.00  0.00           H  
HETATM 1935  O   T4PE  621      17.980  10.538  -0.491  1.00  0.00           O  
HETATM 1936  H1  T4PE  621      17.058  10.791  -0.526  1.00  0.00           H  
HETATM 1937  H2  T4PE  621      18.202  10.571   0.440  1.00  0.00           H  
HETATM 1938  O   T4PE  622      11.115  -8.549 -20.116  1.00  0.00           O  
HETATM 1939  H1  T4PE  622      11.796  -9.217 -20.043  1.00  0.00           H  
HETATM 1940  H2  T4PE  622      10.404  -8.980 -20.590  1.00  0.00           H  
HETATM 1941  O   T4PE  623       4.744  14.604 -15.248  1.00  0.00           O  
HETATM 1942  H1  T4PE  623       5.645  14.901 -15.378  1.00  0.00           H  
HETATM 1943  H2  T4PE  623       4.299  14.824 -16.067  1.00  0.00           H  
HETATM 1944  O   T4PE  624     -19.810 -15.858   1.024  1.00  0.00           O  
HETATM 1945  H1  T4PE  624     -19.447 -15.280   0.352  1.00  0.00           H  
HETATM 1946  H2  T4PE  624     -19.279 -15.687   1.801  1.00  0.00           H  
HETATM 1947  O   T4PE  625       3.750  -2.584  -6.763  1.00  0.00           O  
HETATM 1948  H1  T4PE  625       3.025  -2.060  -6.422  1.00  0.00           H  
HETATM 1949  H2  T4PE  625       4.233  -2.861  -5.984  1.00  0.00           H  
HETATM 1950  O   T4PE  626     -16.812  -4.830  -6.628  1.00  0.00           O  
HETATM 1951  H1  T4PE  626     -17.673  -4.853  -7.047  1.00  0.00           H  
HETATM 1952  H2  T4PE  626     -16.991  -4.988  -5.702  1.00  0.00           H  
HETATM 1953  O   T4PE  627      -0.245  20.325 -21.420  1.00  0.00           O  
HETATM 1954  H1  T4PE  627       0.590  20.183 -20.974  1.00  0.00           H  
HETATM 1955  H2  T4PE  627      -0.424  19.496 -21.864  1.00  0.00           H  
HETATM 1956  O   T4PE  628     -13.217  17.974   8.312  1.00  0.00           O  
HETATM 1957  H1  T4PE  628     -13.223  17.087   8.672  1.00  0.00           H  
HETATM 1958  H2  T4PE  628     -12.408  18.363   8.644  1.00  0.00           H  
HETATM 1959  O   T4PE  629      19.384  15.039  -9.074  1.00  0.00           O  
HETATM 1960  H1  T4PE  629      19.234  15.979  -9.175  1.00  0.00           H  
HETATM 1961  H2  T4PE  629      20.152  14.859  -9.617  1.00  0.00           H  
HETATM 1962  O   T4PE  630      15.396   1.218 -14.951  1.00  0.00           O  
HETATM 1963  H1  T4PE  630      15.523   0.355 -15.345  1.00  0.00           H  
HETATM 1964  H2  T4PE  630      14.903   1.045 -14.149  1.00  0.00           H  
HETATM 1965  O   T4PE  631     -20.235   3.226   0.901  1.00  0.00           O  
HETATM 1966  H1  T4PE  631     -20.922   3.823   0.604  1.00  0.00           H  
HETATM 1967  H2  T4PE  631     -19.590   3.794   1.324  1.00  0.00           H  
HETATM 1968  O   T4PE  632      -6.043  -8.436 -11.616  1.00  0.00           O  
HETATM 1969  H1  T4PE  632      -6.718  -7.824 -11.323  1.00  0.00           H  
HETATM 1970  H2  T4PE  632      -6.302  -8.672 -12.506  1.00  0.00           H  
HETATM 1971  O   T4PE  633      12.851  15.812  10.051  1.00  0.00           O  
HETATM 1972  H1  T4PE  633      12.711  14.865  10.046  1.00  0.00           H  
HETATM 1973  H2  T4PE  633      12.063  16.169  10.459  1.00  0.00           H  
HETATM 1974  O   T4PE  634      -8.595 -17.008  -3.661  1.00  0.00           O  
HETATM 1975  H1  T4PE  634      -8.920 -16.415  -4.339  1.00  0.00           H  
HETATM 1976  H2  T4PE  634      -8.133 -16.439  -3.046  1.00  0.00           H  
HETATM 1977  O   T4PE  635      10.244   8.582  14.890  1.00  0.00           O  
HETATM 1978  H1  T4PE  635       9.596   7.914  14.668  1.00  0.00           H  
HETATM 1979  H2  T4PE  635      10.381   8.481  15.832  1.00  0.00           H  
HETATM 1980  O   T4PE  636      11.487  -0.343 -20.916  1.00  0.00           O  
HETATM 1981  H1  T4PE  636      10.912  -0.813 -21.519  1.00  0.00           H  
HETATM 1982  H2  T4PE  636      10.892   0.099 -20.311  1.00  0.00           H  
HETATM 1983  O   T4PE  637     -14.931  17.043  -6.414  1.00  0.00           O  
HETATM 1984  H1  T4PE  637     -14.470  16.925  -7.245  1.00  0.00           H  
HETATM 1985  H2  T4PE  637     -15.164  17.971  -6.398  1.00  0.00           H  
HETATM 1986  O   T4PE  638       4.108   8.002 -10.414  1.00  0.00           O  
HETATM 1987  H1  T4PE  638       4.367   7.721  -9.536  1.00  0.00           H  
HETATM 1988  H2  T4PE  638       4.198   8.954 -10.398  1.00  0.00           H  
HETATM 1989  O   T4PE  639      16.094  -1.743 -22.236  1.00  0.00           O  
HETATM 1990  H1  T4PE  639      15.781  -2.555 -22.634  1.00  0.00           H  
HETATM 1991  H2  T4PE  639      15.297  -1.280 -21.976  1.00  0.00           H  
HETATM 1992  O   T4PE  640      -9.768   7.423  21.750  1.00  0.00           O  
HETATM 1993  H1  T4PE  640      -9.263   6.792  22.263  1.00  0.00           H  
HETATM 1994  H2  T4PE  640     -10.342   6.886  21.205  1.00  0.00           H  
HETATM 1995  O   T4PE  641       3.384  15.553   2.206  1.00  0.00           O  
HETATM 1996  H1  T4PE  641       4.084  14.907   2.305  1.00  0.00           H  
HETATM 1997  H2  T4PE  641       2.587  15.030   2.113  1.00  0.00           H  
HETATM 1998  O   T4PE  642     -13.476 -12.258  14.098  1.00  0.00           O  
HETATM 1999  H1  T4PE  642     -13.331 -11.505  13.525  1.00  0.00           H  
HETATM 2000  H2  T4PE  642     -14.103 -11.946  14.751  1.00  0.00           H  
HETATM 2001  O   T4PE  643      -3.267 -10.337  -2.730  1.00  0.00           O  
HETATM 2002  H1  T4PE  643      -2.821  -9.955  -1.974  1.00  0.00           H  
HETATM 2003  H2  T4PE  643      -2.568 -10.748  -3.238  1.00  0.00           H  
HETATM 2004  O   T4PE  644       6.721   3.045  -5.013  1.00  0.00           O  
HETATM 2005  H1  T4PE  644       7.561   3.502  -4.963  1.00  0.00           H  
HETATM 2006  H2  T4PE  644       6.069   3.745  -5.050  1.00  0.00           H  
HETATM 2007  O   T4PE  645     -17.219  12.722   3.517  1.00  0.00           O  
HETATM 2008  H1  T4PE  645     -16.832  13.469   3.974  1.00  0.00           H  
HETATM 2009  H2  T4PE  645     -17.961  13.091   3.039  1.00  0.00           H  
HETATM 2010  O   T4PE  646      -2.758  -5.360 -16.389  1.00  0.00           O  
HETATM 2011  H1  T4PE  646      -2.651  -4.710 -17.085  1.00  0.00           H  
HETATM 2012  H2  T4PE  646      -3.694  -5.349 -16.193  1.00  0.00           H  
HETATM 2013  O   T4PE  647      16.824  -1.549   2.242  1.00  0.00           O  
HETATM 2014  H1  T4PE  647      16.647  -2.114   2.995  1.00  0.00           H  
HETATM 2015  H2  T4PE  647      17.779  -1.505   2.194  1.00  0.00           H  
HETATM 2016  O   T4PE  648       0.854  15.426 -15.014  1.00  0.00           O  
HETATM 2017  H1  T4PE  648       0.311  14.638 -15.027  1.00  0.00           H  
HETATM 2018  H2  T4PE  648       0.550  15.938 -15.764  1.00  0.00           H  
HETATM 2019  O   T4PE  649       2.070 -20.093  13.439  1.00  0.00           O  
HETATM 2020  H1  T4PE  649       1.975 -20.791  12.791  1.00  0.00           H  
HETATM 2021  H2  T4PE  649       2.752 -19.524  13.081  1.00  0.00           H  
HETATM 2022  O   T4PE  650       1.386  -1.785 -15.660  1.00  0.00           O  
HETATM 2023  H1  T4PE  650       1.517  -1.841 -14.713  1.00  0.00           H  
HETATM 2024  H2  T4PE  650       1.563  -2.670 -15.979  1.00  0.00           H  
HETATM 2025  O   T4PE  651       5.519   7.177  17.733  1.00  0.00           O  
HETATM 2026  H1  T4PE  651       5.393   6.325  18.151  1.00  0.00           H  
HETATM 2027  H2  T4PE  651       5.954   7.708  18.400  1.00  0.00           H  
HETATM 2028  O   T4PE  652      10.330 -11.322 -17.512  1.00  0.00           O  
HETATM 2029  H1  T4PE  652      10.189 -10.387 -17.361  1.00  0.00           H  
HETATM 2030  H2  T4PE  652      11.279 -11.410 -17.598  1.00  0.00           H  
HETATM 2031  O   T4PE  653     -15.818  14.899   4.411  1.00  0.00           O  
HETATM 2032  H1  T4PE  653     -16.090  15.800   4.236  1.00  0.00           H  
HETATM 2033  H2  T4PE  653     -15.805  14.833   5.366  1.00  0.00           H  
HETATM 2034  O   T4PE  654     -20.438  -1.338 -10.238  1.00  0.00           O  
HETATM 2035  H1  T4PE  654     -20.177  -1.525  -9.336  1.00  0.00           H  
HETATM 2036  H2  T4PE  654     -21.394  -1.391 -10.228  1.00  0.00           H  
HETATM 2037  O   T4PE  655      18.385  13.640   9.861  1.00  0.00           O  
HETATM 2038  H1  T4PE  655      18.911  13.983   9.138  1.00  0.00           H  
HETATM 2039  H2  T4PE  655      17.704  14.299   9.996  1.00  0.00           H  
HETATM 2040  O   T4PE  656      -8.458  -7.284  11.788  1.00  0.00           O  
HETATM 2041  H1  T4PE  656      -8.729  -8.074  11.320  1.00  0.00           H  
HETATM 2042  H2  T4PE  656      -9.279  -6.874  12.061  1.00  0.00           H  
HETATM 2043  O   T4PE  657     -20.575   5.393 -19.832  1.00  0.00           O  
HETATM 2044  H1  T4PE  657     -21.043   5.735 -19.070  1.00  0.00           H  
HETATM 2045  H2  T4PE  657     -19.650   5.465 -19.597  1.00  0.00           H  
HETATM 2046  O   T4PE  658      15.855  -1.515 -15.115  1.00  0.00           O  
HETATM 2047  H1  T4PE  658      15.409  -1.972 -14.401  1.00  0.00           H  
HETATM 2048  H2  T4PE  658      16.771  -1.475 -14.839  1.00  0.00           H  
HETATM 2049  O   T4PE  659      17.960   8.974   4.176  1.00  0.00           O  
HETATM 2050  H1  T4PE  659      18.735   8.602   4.598  1.00  0.00           H  
HETATM 2051  H2  T4PE  659      17.302   8.281   4.227  1.00  0.00           H  
HETATM 2052  O   T4PE  660     -21.302 -20.365  -0.516  1.00  0.00           O  
HETATM 2053  H1  T4PE  660     -20.907 -19.782   0.133  1.00  0.00           H  
HETATM 2054  H2  T4PE  660     -21.582 -19.783  -1.222  1.00  0.00           H  
HETATM 2055  O   T4PE  661       6.218  20.860   1.185  1.00  0.00           O  
HETATM 2056  H1  T4PE  661       6.883  20.351   0.721  1.00  0.00           H  
HETATM 2057  H2  T4PE  661       6.652  21.687   1.394  1.00  0.00           H  
HETATM 2058  O   T4PE  662     -18.169   4.545   2.567  1.00  0.00           O  
HETATM 2059  H1  T4PE  662     -17.319   4.893   2.296  1.00  0.00           H  
HETATM 2060  H2  T4PE  662     -18.045   4.295   3.483  1.00  0.00           H  
HETATM 2061  O   T4PE  663     -10.872  -9.461   3.586  1.00  0.00           O  
HETATM 2062  H1  T4PE  663     -11.131  -8.564   3.798  1.00  0.00           H  
HETATM 2063  H2  T4PE  663     -10.815  -9.901   4.434  1.00  0.00           H  
HETATM 2064  O   T4PE  664     -10.401 -15.792  17.156  1.00  0.00           O  
HETATM 2065  H1  T4PE  664     -10.664 -14.872  17.150  1.00  0.00           H  
HETATM 2066  H2  T4PE  664     -10.793 -16.149  17.953  1.00  0.00           H  
HETATM 2067  O   T4PE  665       1.405  -2.478 -13.026  1.00  0.00           O  
HETATM 2068  H1  T4PE  665       1.125  -3.394 -13.033  1.00  0.00           H  
HETATM 2069  H2  T4PE  665       1.565  -2.283 -12.103  1.00  0.00           H  
HETATM 2070  O   T4PE  666       4.047  -7.894 -11.965  1.00  0.00           O  
HETATM 2071  H1  T4PE  666       4.988  -8.048 -12.056  1.00  0.00           H  
HETATM 2072  H2  T4PE  666       3.881  -7.106 -12.483  1.00  0.00           H  
HETATM 2073  O   T4PE  667      -1.401  -8.095   5.788  1.00  0.00           O  
HETATM 2074  H1  T4PE  667      -2.151  -8.631   6.047  1.00  0.00           H  
HETATM 2075  H2  T4PE  667      -1.065  -8.520   4.998  1.00  0.00           H  
HETATM 2076  O   T4PE  668      -2.492  -0.977  -9.463  1.00  0.00           O  
HETATM 2077  H1  T4PE  668      -1.749  -1.579  -9.402  1.00  0.00           H  
HETATM 2078  H2  T4PE  668      -2.909  -1.024  -8.603  1.00  0.00           H  
HETATM 2079  O   T4PE  669      -9.274  19.084   3.405  1.00  0.00           O  
HETATM 2080  H1  T4PE  669      -9.405  18.253   3.862  1.00  0.00           H  
HETATM 2081  H2  T4PE  669      -8.615  18.890   2.738  1.00  0.00           H  
HETATM 2082  O   T4PE  670       6.585 -15.338   4.171  1.00  0.00           O  
HETATM 2083  H1  T4PE  670       5.880 -15.788   4.637  1.00  0.00           H  
HETATM 2084  H2  T4PE  670       6.743 -15.878   3.397  1.00  0.00           H  
HETATM 2085  O   T4PE  671      12.211  -6.490  -1.999  1.00  0.00           O  
HETATM 2086  H1  T4PE  671      12.308  -6.026  -1.168  1.00  0.00           H  
HETATM 2087  H2  T4PE  671      13.032  -6.971  -2.102  1.00  0.00           H  
HETATM 2088  O   T4PE  672      12.633 -20.513  12.662  1.00  0.00           O  
HETATM 2089  H1  T4PE  672      13.116 -19.968  13.282  1.00  0.00           H  
HETATM 2090  H2  T4PE  672      12.494 -21.339  13.125  1.00  0.00           H  
HETATM 2091  O   T4PE  673     -15.536  21.385  -2.336  1.00  0.00           O  
HETATM 2092  H1  T4PE  673     -14.967  22.119  -2.104  1.00  0.00           H  
HETATM 2093  H2  T4PE  673     -15.836  21.584  -3.223  1.00  0.00           H  
HETATM 2094  O   T4PE  674      -5.391  -4.831  -7.007  1.00  0.00           O  
HETATM 2095  H1  T4PE  674      -6.080  -5.400  -7.350  1.00  0.00           H  
HETATM 2096  H2  T4PE  674      -5.502  -4.866  -6.057  1.00  0.00           H  
HETATM 2097  O   T4PE  675      -0.479 -14.782 -19.168  1.00  0.00           O  
HETATM 2098  H1  T4PE  675      -0.991 -14.533 -18.398  1.00  0.00           H  
HETATM 2099  H2  T4PE  675      -0.898 -15.581 -19.487  1.00  0.00           H  
HETATM 2100  O   T4PE  676       2.402 -12.603 -12.201  1.00  0.00           O  
HETATM 2101  H1  T4PE  676       1.459 -12.685 -12.345  1.00  0.00           H  
HETATM 2102  H2  T4PE  676       2.787 -12.702 -13.071  1.00  0.00           H  
HETATM 2103  O   T4PE  677      -7.249  -1.371   3.147  1.00  0.00           O  
HETATM 2104  H1  T4PE  677      -7.263  -0.415   3.197  1.00  0.00           H  
HETATM 2105  H2  T4PE  677      -6.643  -1.639   3.837  1.00  0.00           H  
HETATM 2106  O   T4PE  678     -11.303 -16.973  19.494  1.00  0.00           O  
HETATM 2107  H1  T4PE  678     -11.098 -17.781  19.965  1.00  0.00           H  
HETATM 2108  H2  T4PE  678     -10.792 -16.299  19.942  1.00  0.00           H  
HETATM 2109  O   T4PE  679      20.718 -17.442 -10.056  1.00  0.00           O  
HETATM 2110  H1  T4PE  679      20.090 -17.689 -10.735  1.00  0.00           H  
HETATM 2111  H2  T4PE  679      20.572 -18.075  -9.353  1.00  0.00           H  
HETATM 2112  O   T4PE  680       7.386  20.314  12.388  1.00  0.00           O  
HETATM 2113  H1  T4PE  680       6.695  20.723  12.911  1.00  0.00           H  
HETATM 2114  H2  T4PE  680       8.077  20.975  12.345  1.00  0.00           H  
HETATM 2115  O   T4PE  681     -16.035  16.730  -3.023  1.00  0.00           O  
HETATM 2116  H1  T4PE  681     -16.545  16.069  -3.492  1.00  0.00           H  
HETATM 2117  H2  T4PE  681     -16.528  16.885  -2.217  1.00  0.00           H  
HETATM 2118  O   T4PE  682       3.399  20.185   7.625  1.00  0.00           O  
HETATM 2119  H1  T4PE  682       3.651  20.831   8.284  1.00  0.00           H  
HETATM 2120  H2  T4PE  682       3.673  19.345   7.994  1.00  0.00           H  
HETATM 2121  O   T4PE  683     -11.306  14.703  -4.489  1.00  0.00           O  
HETATM 2122  H1  T4PE  683     -11.975  15.377  -4.607  1.00  0.00           H  
HETATM 2123  H2  T4PE  683     -10.768  15.023  -3.765  1.00  0.00           H  
HETATM 2124  O   T4PE  684      16.255 -18.810  19.286  1.00  0.00           O  
HETATM 2125  H1  T4PE  684      15.803 -18.838  20.130  1.00  0.00           H  
HETATM 2126  H2  T4PE  684      17.016 -19.378  19.403  1.00  0.00           H  
HETATM 2127  O   T4PE  685      -2.462   7.710  17.798  1.00  0.00           O  
HETATM 2128  H1  T4PE  685      -2.683   6.794  17.966  1.00  0.00           H  
HETATM 2129  H2  T4PE  685      -2.976   7.942  17.024  1.00  0.00           H  
HETATM 2130  O   T4PE  686     -16.469  12.757 -20.405  1.00  0.00           O  
HETATM 2131  H1  T4PE  686     -15.624  13.113 -20.679  1.00  0.00           H  
HETATM 2132  H2  T4PE  686     -17.115  13.280 -20.880  1.00  0.00           H  
HETATM 2133  O   T4PE  687      20.404  -3.784 -13.699  1.00  0.00           O  
HETATM 2134  H1  T4PE  687      20.038  -4.666 -13.633  1.00  0.00           H  
HETATM 2135  H2  T4PE  687      21.352  -3.917 -13.691  1.00  0.00           H  
HETATM 2136  O   T4PE  688      18.082 -13.647  14.891  1.00  0.00           O  
HETATM 2137  H1  T4PE  688      17.667 -14.492  15.065  1.00  0.00           H  
HETATM 2138  H2  T4PE  688      18.952 -13.723  15.282  1.00  0.00           H  
HETATM 2139  O   T4PE  689      18.107 -14.540 -13.190  1.00  0.00           O  
HETATM 2140  H1  T4PE  689      18.492 -13.925 -12.565  1.00  0.00           H  
HETATM 2141  H2  T4PE  689      17.402 -14.047 -13.609  1.00  0.00           H  
HETATM 2142  O   T4PE  690      20.701  11.916 -18.073  1.00  0.00           O  
HETATM 2143  H1  T4PE  690      19.916  11.545 -18.477  1.00  0.00           H  
HETATM 2144  H2  T4PE  690      20.377  12.379 -17.300  1.00  0.00           H  
HETATM 2145  O   T4PE  691      -8.941  -8.681   7.632  1.00  0.00           O  
HETATM 2146  H1  T4PE  691      -9.771  -8.912   7.214  1.00  0.00           H  
HETATM 2147  H2  T4PE  691      -8.897  -9.243   8.405  1.00  0.00           H  
HETATM 2148  O   T4PE  692      -1.738  21.536 -12.809  1.00  0.00           O  
HETATM 2149  H1  T4PE  692      -2.687  21.483 -12.698  1.00  0.00           H  
HETATM 2150  H2  T4PE  692      -1.542  20.907 -13.503  1.00  0.00           H  
HETATM 2151  O   T4PE  693      -2.353 -11.300  19.430  1.00  0.00           O  
HETATM 2152  H1  T4PE  693      -2.362 -11.383  20.383  1.00  0.00           H  
HETATM 2153  H2  T4PE  693      -1.537 -11.720  19.160  1.00  0.00           H  
HETATM 2154  O   T4PE  694      10.064  12.655   8.409  1.00  0.00           O  
HETATM 2155  H1  T4PE  694      10.301  13.144   7.621  1.00  0.00           H  
HETATM 2156  H2  T4PE  694      10.809  12.075   8.565  1.00  0.00           H  
HETATM 2157  O   T4PE  695      17.099  21.804  -0.326  1.00  0.00           O  
HETATM 2158  H1  T4PE  695      17.062  21.959   0.618  1.00  0.00           H  
HETATM 2159  H2  T4PE  695      16.542  21.039  -0.466  1.00  0.00           H  
HETATM 2160  O   T4PE  696     -16.146 -10.096  -1.622  1.00  0.00           O  
HETATM 2161  H1  T4PE  696     -16.540  -9.330  -2.037  1.00  0.00           H  
HETATM 2162  H2  T4PE  696     -15.986  -9.824  -0.718  1.00  0.00           H  
HETATM 2163  O   T4PE  697      15.155 -20.906  -7.334  1.00  0.00           O  
HETATM 2164  H1  T4PE  697      14.892 -19.999  -7.180  1.00  0.00           H  
HETATM 2165  H2  T4PE  697      14.335 -21.365  -7.519  1.00  0.00           H  
HETATM 2166  O   T4PE  698      10.466   6.146  17.937  1.00  0.00           O  
HETATM 2167  H1  T4PE  698      10.819   6.984  18.236  1.00  0.00           H  
HETATM 2168  H2  T4PE  698      10.419   5.609  18.728  1.00  0.00           H  
HETATM 2169  O   T4PE  699      -8.155   1.861  -7.675  1.00  0.00           O  
HETATM 2170  H1  T4PE  699      -8.203   2.674  -7.172  1.00  0.00           H  
HETATM 2171  H2  T4PE  699      -9.068   1.616  -7.825  1.00  0.00           H  
HETATM 2172  O   T4PE  700      16.540  -8.901 -11.922  1.00  0.00           O  
HETATM 2173  H1  T4PE  700      16.220  -9.779 -12.127  1.00  0.00           H  
HETATM 2174  H2  T4PE  700      17.488  -8.957 -12.044  1.00  0.00           H  
HETATM 2175  O   T4PE  701     -14.051  15.728 -16.065  1.00  0.00           O  
HETATM 2176  H1  T4PE  701     -13.867  16.418 -16.702  1.00  0.00           H  
HETATM 2177  H2  T4PE  701     -13.729  14.927 -16.479  1.00  0.00           H  
HETATM 2178  O   T4PE  702      15.719   3.204  -2.102  1.00  0.00           O  
HETATM 2179  H1  T4PE  702      15.161   2.543  -1.694  1.00  0.00           H  
HETATM 2180  H2  T4PE  702      16.136   2.749  -2.833  1.00  0.00           H  
HETATM 2181  O   T4PE  703       4.865 -11.694  -3.738  1.00  0.00           O  
HETATM 2182  H1  T4PE  703       4.273 -12.345  -3.362  1.00  0.00           H  
HETATM 2183  H2  T4PE  703       4.574 -11.601  -4.645  1.00  0.00           H  
HETATM 2184  O   T4PE  704     -10.661 -19.837  -6.534  1.00  0.00           O  
HETATM 2185  H1  T4PE  704     -10.091 -19.949  -5.773  1.00  0.00           H  
HETATM 2186  H2  T4PE  704     -10.166 -19.265  -7.121  1.00  0.00           H  
HETATM 2187  O   T4PE  705      -2.179  17.534 -19.188  1.00  0.00           O  
HETATM 2188  H1  T4PE  705      -1.226  17.466 -19.250  1.00  0.00           H  
HETATM 2189  H2  T4PE  705      -2.333  18.022 -18.379  1.00  0.00           H  
HETATM 2190  O   T4PE  706       3.577 -11.045 -16.793  1.00  0.00           O  
HETATM 2191  H1  T4PE  706       3.130 -10.224 -16.588  1.00  0.00           H  
HETATM 2192  H2  T4PE  706       4.507 -10.847 -16.680  1.00  0.00           H  
HETATM 2193  O   T4PE  707      14.962 -12.771 -20.811  1.00  0.00           O  
HETATM 2194  H1  T4PE  707      15.275 -12.926 -19.920  1.00  0.00           H  
HETATM 2195  H2  T4PE  707      15.759 -12.653 -21.328  1.00  0.00           H  
HETATM 2196  O   T4PE  708       5.983   2.115  21.680  1.00  0.00           O  
HETATM 2197  H1  T4PE  708       6.166   3.001  21.368  1.00  0.00           H  
HETATM 2198  H2  T4PE  708       5.264   2.223  22.302  1.00  0.00           H  
HETATM 2199  O   T4PE  709       9.017 -22.116  12.380  1.00  0.00           O  
HETATM 2200  H1  T4PE  709       9.918 -22.405  12.527  1.00  0.00           H  
HETATM 2201  H2  T4PE  709       8.794 -21.616  13.166  1.00  0.00           H  
HETATM 2202  O   T4PE  710      -7.191   3.304 -21.471  1.00  0.00           O  
HETATM 2203  H1  T4PE  710      -7.708   2.534 -21.234  1.00  0.00           H  
HETATM 2204  H2  T4PE  710      -7.063   3.226 -22.416  1.00  0.00           H  
HETATM 2205  O   T4PE  711      -2.354  -7.873 -17.535  1.00  0.00           O  
HETATM 2206  H1  T4PE  711      -2.120  -7.592 -18.420  1.00  0.00           H  
HETATM 2207  H2  T4PE  711      -2.473  -7.058 -17.047  1.00  0.00           H  
HETATM 2208  O   T4PE  712      18.763  21.621  -9.866  1.00  0.00           O  
HETATM 2209  H1  T4PE  712      18.279  22.447  -9.848  1.00  0.00           H  
HETATM 2210  H2  T4PE  712      19.419  21.713  -9.174  1.00  0.00           H  
HETATM 2211  O   T4PE  713     -14.788  -1.238  13.581  1.00  0.00           O  
HETATM 2212  H1  T4PE  713     -15.450  -1.884  13.828  1.00  0.00           H  
HETATM 2213  H2  T4PE  713     -14.808  -1.229  12.624  1.00  0.00           H  
HETATM 2214  O   T4PE  714     -21.101 -18.092  20.643  1.00  0.00           O  
HETATM 2215  H1  T4PE  714     -21.896 -17.633  20.372  1.00  0.00           H  
HETATM 2216  H2  T4PE  714     -20.544 -17.408  21.014  1.00  0.00           H  
HETATM 2217  O   T4PE  715      -3.966   4.294 -10.118  1.00  0.00           O  
HETATM 2218  H1  T4PE  715      -3.104   4.688 -10.248  1.00  0.00           H  
HETATM 2219  H2  T4PE  715      -4.440   4.480 -10.929  1.00  0.00           H  
HETATM 2220  O   T4PE  716      -2.441  10.041   2.467  1.00  0.00           O  
HETATM 2221  H1  T4PE  716      -2.058   9.400   3.065  1.00  0.00           H  
HETATM 2222  H2  T4PE  716      -1.733  10.254   1.858  1.00  0.00           H  
HETATM 2223  O   T4PE  717      -5.437  -8.392   8.910  1.00  0.00           O  
HETATM 2224  H1  T4PE  717      -5.895  -8.981   9.509  1.00  0.00           H  
HETATM 2225  H2  T4PE  717      -4.758  -7.984   9.446  1.00  0.00           H  
HETATM 2226  O   T4PE  718       3.694  10.694  -9.860  1.00  0.00           O  
HETATM 2227  H1  T4PE  718       3.609  10.414  -8.949  1.00  0.00           H  
HETATM 2228  H2  T4PE  718       4.416  11.322  -9.852  1.00  0.00           H  
HETATM 2229  O   T4PE  719     -15.819   2.147   1.564  1.00  0.00           O  
HETATM 2230  H1  T4PE  719     -16.682   1.880   1.883  1.00  0.00           H  
HETATM 2231  H2  T4PE  719     -15.236   2.014   2.311  1.00  0.00           H  
HETATM 2232  O   T4PE  720     -16.547   0.079  20.842  1.00  0.00           O  
HETATM 2233  H1  T4PE  720     -16.953   0.782  20.336  1.00  0.00           H  
HETATM 2234  H2  T4PE  720     -15.606   0.237  20.759  1.00  0.00           H  
HETATM 2235  O   T4PE  721     -14.059   3.744  -9.597  1.00  0.00           O  
HETATM 2236  H1  T4PE  721     -13.985   3.501 -10.520  1.00  0.00           H  
HETATM 2237  H2  T4PE  721     -13.753   2.972  -9.120  1.00  0.00           H  
HETATM 2238  O   T4PE  722      13.503  -6.056  10.994  1.00  0.00           O  
HETATM 2239  H1  T4PE  722      14.033  -6.840  10.849  1.00  0.00           H  
HETATM 2240  H2  T4PE  722      14.101  -5.436  11.410  1.00  0.00           H  
HETATM 2241  O   T4PE  723      -6.729   3.702   1.167  1.00  0.00           O  
HETATM 2242  H1  T4PE  723      -6.318   3.639   0.305  1.00  0.00           H  
HETATM 2243  H2  T4PE  723      -6.540   4.593   1.460  1.00  0.00           H  
HETATM 2244  O   T4PE  724      11.605  14.263  -0.326  1.00  0.00           O  
HETATM 2245  H1  T4PE  724      10.899  14.905  -0.401  1.00  0.00           H  
HETATM 2246  H2  T4PE  724      11.346  13.552  -0.912  1.00  0.00           H  
HETATM 2247  O   T4PE  725      19.843  13.618   7.569  1.00  0.00           O  
HETATM 2248  H1  T4PE  725      20.683  14.062   7.452  1.00  0.00           H  
HETATM 2249  H2  T4PE  725      19.674  13.199   6.725  1.00  0.00           H  
HETATM 2250  O   T4PE  726      -8.078 -11.759  -7.449  1.00  0.00           O  
HETATM 2251  H1  T4PE  726      -7.308 -12.326  -7.492  1.00  0.00           H  
HETATM 2252  H2  T4PE  726      -7.725 -10.888  -7.270  1.00  0.00           H  
HETATM 2253  O   T4PE  727      -4.098  11.453  -5.700  1.00  0.00           O  
HETATM 2254  H1  T4PE  727      -4.502  10.586  -5.678  1.00  0.00           H  
HETATM 2255  H2  T4PE  727      -3.157  11.280  -5.693  1.00  0.00           H  
HETATM 2256  O   T4PE  728       5.565  12.089   4.555  1.00  0.00           O  
HETATM 2257  H1  T4PE  728       6.066  11.372   4.943  1.00  0.00           H  
HETATM 2258  H2  T4PE  728       5.064  12.454   5.284  1.00  0.00           H  
HETATM 2259  O   T4PE  729       3.734   6.623  10.485  1.00  0.00           O  
HETATM 2260  H1  T4PE  729       2.800   6.428  10.562  1.00  0.00           H  
HETATM 2261  H2  T4PE  729       4.171   5.857  10.856  1.00  0.00           H  
HETATM 2262  O   T4PE  730     -20.137 -14.479  16.367  1.00  0.00           O  
HETATM 2263  H1  T4PE  730     -20.243 -14.359  17.310  1.00  0.00           H  
HETATM 2264  H2  T4PE  730     -19.317 -14.033  16.159  1.00  0.00           H  
HETATM 2265  O   T4PE  731      -1.452   2.995  17.855  1.00  0.00           O  
HETATM 2266  H1  T4PE  731      -1.841   2.329  17.288  1.00  0.00           H  
HETATM 2267  H2  T4PE  731      -1.973   3.782  17.693  1.00  0.00           H  
HETATM 2268  O   T4PE  732     -12.667  13.692 -17.283  1.00  0.00           O  
HETATM 2269  H1  T4PE  732     -12.802  13.507 -18.213  1.00  0.00           H  
HETATM 2270  H2  T4PE  732     -12.941  12.892 -16.836  1.00  0.00           H  
HETATM 2271  O   T4PE  733      15.237   7.749  -2.534  1.00  0.00           O  
HETATM 2272  H1  T4PE  733      14.841   7.032  -3.029  1.00  0.00           H  
HETATM 2273  H2  T4PE  733      15.792   8.202  -3.169  1.00  0.00           H  
HETATM 2274  O   T4PE  734      10.332 -14.551  20.721  1.00  0.00           O  
HETATM 2275  H1  T4PE  734       9.569 -14.823  20.211  1.00  0.00           H  
HETATM 2276  H2  T4PE  734      10.556 -15.320  21.246  1.00  0.00           H  
HETATM 2277  O   T4PE  735     -19.238   9.391  13.148  1.00  0.00           O  
HETATM 2278  H1  T4PE  735     -19.511   9.426  12.231  1.00  0.00           H  
HETATM 2279  H2  T4PE  735     -19.093   8.461  13.320  1.00  0.00           H  
HETATM 2280  O   T4PE  736       0.805  -7.547  22.047  1.00  0.00           O  
HETATM 2281  H1  T4PE  736      -0.036  -7.738  21.632  1.00  0.00           H  
HETATM 2282  H2  T4PE  736       0.877  -8.191  22.751  1.00  0.00           H  
HETATM 2283  O   T4PE  737      11.036  20.131  10.896  1.00  0.00           O  
HETATM 2284  H1  T4PE  737      11.569  20.496  10.189  1.00  0.00           H  
HETATM 2285  H2  T4PE  737      11.663  19.673  11.457  1.00  0.00           H  
HETATM 2286  O   T4PE  738      -2.877  -6.013  -3.336  1.00  0.00           O  
HETATM 2287  H1  T4PE  738      -1.929  -6.144  -3.311  1.00  0.00           H  
HETATM 2288  H2  T4PE  738      -3.187  -6.635  -3.994  1.00  0.00           H  
HETATM 2289  O   T4PE  739      17.027 -14.068  -4.897  1.00  0.00           O  
HETATM 2290  H1  T4PE  739      17.823 -14.380  -5.328  1.00  0.00           H  
HETATM 2291  H2  T4PE  739      16.853 -13.218  -5.302  1.00  0.00           H  
HETATM 2292  O   T4PE  740      21.046 -13.283  11.605  1.00  0.00           O  
HETATM 2293  H1  T4PE  740      20.318 -13.249  10.984  1.00  0.00           H  
HETATM 2294  H2  T4PE  740      21.475 -14.120  11.426  1.00  0.00           H  
HETATM 2295  O   T4PE  741      -3.942 -19.983  -5.535  1.00  0.00           O  
HETATM 2296  H1  T4PE  741      -4.200 -19.535  -4.729  1.00  0.00           H  
HETATM 2297  H2  T4PE  741      -4.652 -19.798  -6.150  1.00  0.00           H  
HETATM 2298  O   T4PE  742       0.959 -21.815  -2.566  1.00  0.00           O  
HETATM 2299  H1  T4PE  742       1.468 -21.775  -1.756  1.00  0.00           H  
HETATM 2300  H2  T4PE  742       1.432 -22.439  -3.116  1.00  0.00           H  
HETATM 2301  O   T4PE  743       1.566   7.022  -2.091  1.00  0.00           O  
HETATM 2302  H1  T4PE  743       0.692   6.671  -1.920  1.00  0.00           H  
HETATM 2303  H2  T4PE  743       1.497   7.952  -1.873  1.00  0.00           H  
HETATM 2304  O   T4PE  744      -0.108 -13.556 -11.886  1.00  0.00           O  
HETATM 2305  H1  T4PE  744      -1.060 -13.461 -11.847  1.00  0.00           H  
HETATM 2306  H2  T4PE  744       0.154 -13.721 -10.980  1.00  0.00           H  
HETATM 2307  O   T4PE  745     -13.335   5.751  15.773  1.00  0.00           O  
HETATM 2308  H1  T4PE  745     -12.670   5.083  15.938  1.00  0.00           H  
HETATM 2309  H2  T4PE  745     -13.044   6.510  16.279  1.00  0.00           H  
HETATM 2310  O   T4PE  746      10.921 -15.997   3.762  1.00  0.00           O  
HETATM 2311  H1  T4PE  746      11.564 -15.664   4.389  1.00  0.00           H  
HETATM 2312  H2  T4PE  746      10.302 -15.276   3.648  1.00  0.00           H  
HETATM 2313  O   T4PE  747      10.854 -19.036   7.328  1.00  0.00           O  
HETATM 2314  H1  T4PE  747      10.018 -18.758   6.954  1.00  0.00           H  
HETATM 2315  H2  T4PE  747      11.335 -19.409   6.590  1.00  0.00           H  
HETATM 2316  O   T4PE  748      -7.204   9.990   4.383  1.00  0.00           O  
HETATM 2317  H1  T4PE  748      -6.876   9.622   3.563  1.00  0.00           H  
HETATM 2318  H2  T4PE  748      -6.863   9.408   5.062  1.00  0.00           H  
HETATM 2319  O   T4PE  749     -20.863 -16.762  -7.883  1.00  0.00           O  
HETATM 2320  H1  T4PE  749     -20.990 -17.611  -8.306  1.00  0.00           H  
HETATM 2321  H2  T4PE  749     -20.042 -16.855  -7.400  1.00  0.00           H  
HETATM 2322  O   T4PE  750      22.110 -12.845  -4.581  1.00  0.00           O  
HETATM 2323  H1  T4PE  750      21.964 -13.541  -3.940  1.00  0.00           H  
HETATM 2324  H2  T4PE  750      22.832 -12.332  -4.218  1.00  0.00           H  
HETATM 2325  O   T4PE  751     -17.952  15.761  -8.970  1.00  0.00           O  
HETATM 2326  H1  T4PE  751     -18.446  16.509  -9.306  1.00  0.00           H  
HETATM 2327  H2  T4PE  751     -17.714  15.260  -9.751  1.00  0.00           H  
HETATM 2328  O   T4PE  752      20.707   6.859  -6.757  1.00  0.00           O  
HETATM 2329  H1  T4PE  752      19.968   7.360  -7.102  1.00  0.00           H  
HETATM 2330  H2  T4PE  752      21.452   7.131  -7.293  1.00  0.00           H  
HETATM 2331  O   T4PE  753      -2.345  -6.638   1.088  1.00  0.00           O  
HETATM 2332  H1  T4PE  753      -3.241  -6.672   1.422  1.00  0.00           H  
HETATM 2333  H2  T4PE  753      -2.396  -6.067   0.321  1.00  0.00           H  
HETATM 2334  O   T4PE  754       2.716   6.862 -17.404  1.00  0.00           O  
HETATM 2335  H1  T4PE  754       1.871   7.094 -17.018  1.00  0.00           H  
HETATM 2336  H2  T4PE  754       2.926   6.008 -17.028  1.00  0.00           H  
HETATM 2337  O   T4PE  755     -14.180 -18.150  -1.154  1.00  0.00           O  
HETATM 2338  H1  T4PE  755     -13.718 -18.856  -0.701  1.00  0.00           H  
HETATM 2339  H2  T4PE  755     -14.895 -18.588  -1.615  1.00  0.00           H  
HETATM 2340  O   T4PE  756     -11.378  -7.770  -9.828  1.00  0.00           O  
HETATM 2341  H1  T4PE  756     -11.029  -8.421 -10.438  1.00  0.00           H  
HETATM 2342  H2  T4PE  756     -10.903  -7.927  -9.012  1.00  0.00           H  
HETATM 2343  O   T4PE  757      19.441 -12.144   5.005  1.00  0.00           O  
HETATM 2344  H1  T4PE  757      19.906 -11.582   5.625  1.00  0.00           H  
HETATM 2345  H2  T4PE  757      19.458 -13.012   5.408  1.00  0.00           H  
HETATM 2346  O   T4PE  758      -6.385  -7.528  17.419  1.00  0.00           O  
HETATM 2347  H1  T4PE  758      -6.112  -7.586  16.504  1.00  0.00           H  
HETATM 2348  H2  T4PE  758      -6.674  -8.413  17.640  1.00  0.00           H  
HETATM 2349  O   T4PE  759       3.768  -9.561   5.024  1.00  0.00           O  
HETATM 2350  H1  T4PE  759       3.790 -10.469   5.325  1.00  0.00           H  
HETATM 2351  H2  T4PE  759       3.556  -9.053   5.807  1.00  0.00           H  
HETATM 2352  O   T4PE  760      10.445 -16.228  10.095  1.00  0.00           O  
HETATM 2353  H1  T4PE  760      10.649 -17.009  10.610  1.00  0.00           H  
HETATM 2354  H2  T4PE  760      10.521 -15.504  10.716  1.00  0.00           H  
HETATM 2355  O   T4PE  761     -17.885   7.544   4.073  1.00  0.00           O  
HETATM 2356  H1  T4PE  761     -17.277   7.340   3.362  1.00  0.00           H  
HETATM 2357  H2  T4PE  761     -17.322   7.792   4.806  1.00  0.00           H  
HETATM 2358  O   T4PE  762      -1.150  14.594   9.602  1.00  0.00           O  
HETATM 2359  H1  T4PE  762      -0.747  14.301   8.785  1.00  0.00           H  
HETATM 2360  H2  T4PE  762      -1.821  15.219   9.328  1.00  0.00           H  
HETATM 2361  O   T4PE  763      15.064   4.915   6.927  1.00  0.00           O  
HETATM 2362  H1  T4PE  763      15.825   4.473   6.550  1.00  0.00           H  
HETATM 2363  H2  T4PE  763      14.974   5.718   6.414  1.00  0.00           H  
HETATM 2364  O   T4PE  764     -20.239   4.651  17.744  1.00  0.00           O  
HETATM 2365  H1  T4PE  764     -20.710   4.005  18.270  1.00  0.00           H  
HETATM 2366  H2  T4PE  764     -20.103   4.221  16.900  1.00  0.00           H  
HETATM 2367  O   T4PE  765       8.237   5.266   1.887  1.00  0.00           O  
HETATM 2368  H1  T4PE  765       7.549   5.774   1.457  1.00  0.00           H  
HETATM 2369  H2  T4PE  765       7.919   5.138   2.780  1.00  0.00           H  
HETATM 2370  O   T4PE  766      -2.396  -7.602  15.990  1.00  0.00           O  
HETATM 2371  H1  T4PE  766      -2.010  -6.981  16.607  1.00  0.00           H  
HETATM 2372  H2  T4PE  766      -2.803  -8.268  16.543  1.00  0.00           H  
HETATM 2373  O   T4PE  767       3.277 -21.183  -9.578  1.00  0.00           O  
HETATM 2374  H1  T4PE  767       2.439 -20.933  -9.189  1.00  0.00           H  
HETATM 2375  H2  T4PE  767       3.855 -20.441  -9.402  1.00  0.00           H  
HETATM 2376  O   T4PE  768     -15.698 -10.824  19.512  1.00  0.00           O  
HETATM 2377  H1  T4PE  768     -16.036 -11.116  20.359  1.00  0.00           H  
HETATM 2378  H2  T4PE  768     -15.978 -11.501  18.896  1.00  0.00           H  
HETATM 2379  O   T4PE  769     -18.642   2.580 -15.419  1.00  0.00           O  
HETATM 2380  H1  T4PE  769     -18.554   1.683 -15.096  1.00  0.00           H  
HETATM 2381  H2  T4PE  769     -17.795   2.986 -15.232  1.00  0.00           H  
HETATM 2382  O   T4PE  770      -1.448   9.627 -16.715  1.00  0.00           O  
HETATM 2383  H1  T4PE  770      -1.145   8.720 -16.676  1.00  0.00           H  
HETATM 2384  H2  T4PE  770      -1.320   9.885 -17.628  1.00  0.00           H  
HETATM 2385  O   T4PE  771      -7.487   5.531 -18.690  1.00  0.00           O  
HETATM 2386  H1  T4PE  771      -8.081   5.789 -19.394  1.00  0.00           H  
HETATM 2387  H2  T4PE  771      -6.687   5.256 -19.139  1.00  0.00           H  
HETATM 2388  O   T4PE  772      11.612   1.973 -14.458  1.00  0.00           O  
HETATM 2389  H1  T4PE  772      11.508   2.026 -15.408  1.00  0.00           H  
HETATM 2390  H2  T4PE  772      12.182   2.711 -14.239  1.00  0.00           H  
HETATM 2391  O   T4PE  773      -2.900   8.071  -9.034  1.00  0.00           O  
HETATM 2392  H1  T4PE  773      -3.665   8.608  -9.239  1.00  0.00           H  
HETATM 2393  H2  T4PE  773      -2.162   8.679  -9.078  1.00  0.00           H  
HETATM 2394  O   T4PE  774      14.976   0.685  20.331  1.00  0.00           O  
HETATM 2395  H1  T4PE  774      15.319  -0.128  19.959  1.00  0.00           H  
HETATM 2396  H2  T4PE  774      15.265   1.367  19.725  1.00  0.00           H  
HETATM 2397  O   T4PE  775       3.777  21.112  -6.252  1.00  0.00           O  
HETATM 2398  H1  T4PE  775       4.029  22.021  -6.090  1.00  0.00           H  
HETATM 2399  H2  T4PE  775       4.025  20.953  -7.163  1.00  0.00           H  
HETATM 2400  O   T4PE  776     -12.700  -4.883   3.994  1.00  0.00           O  
HETATM 2401  H1  T4PE  776     -13.608  -4.778   3.711  1.00  0.00           H  
HETATM 2402  H2  T4PE  776     -12.412  -3.997   4.210  1.00  0.00           H  
HETATM 2403  O   T4PE  777       3.848  21.094 -20.741  1.00  0.00           O  
HETATM 2404  H1  T4PE  777       3.851  22.051 -20.737  1.00  0.00           H  
HETATM 2405  H2  T4PE  777       4.688  20.850 -20.353  1.00  0.00           H  
HETATM 2406  O   T4PE  778     -16.919   1.646  -2.113  1.00  0.00           O  
HETATM 2407  H1  T4PE  778     -17.409   2.207  -2.713  1.00  0.00           H  
HETATM 2408  H2  T4PE  778     -16.394   2.253  -1.591  1.00  0.00           H  
HETATM 2409  O   T4PE  779      -8.918   3.332  -1.069  1.00  0.00           O  
HETATM 2410  H1  T4PE  779      -9.233   3.077  -1.936  1.00  0.00           H  
HETATM 2411  H2  T4PE  779      -8.110   2.833  -0.951  1.00  0.00           H  
HETATM 2412  O   T4PE  780     -22.353 -21.376 -20.306  1.00  0.00           O  
HETATM 2413  H1  T4PE  780     -22.260 -22.329 -20.281  1.00  0.00           H  
HETATM 2414  H2  T4PE  780     -22.058 -21.084 -19.443  1.00  0.00           H  
HETATM 2415  O   T4PE  781      -3.996 -16.566   9.114  1.00  0.00           O  
HETATM 2416  H1  T4PE  781      -3.568 -17.420   9.168  1.00  0.00           H  
HETATM 2417  H2  T4PE  781      -3.328 -15.944   9.403  1.00  0.00           H  
HETATM 2418  O   T4PE  782     -14.829 -15.444  -0.595  1.00  0.00           O  
HETATM 2419  H1  T4PE  782     -14.965 -16.367  -0.810  1.00  0.00           H  
HETATM 2420  H2  T4PE  782     -13.912 -15.393  -0.326  1.00  0.00           H  
HETATM 2421  O   T4PE  783      20.143   7.872   5.461  1.00  0.00           O  
HETATM 2422  H1  T4PE  783      20.830   7.217   5.339  1.00  0.00           H  
HETATM 2423  H2  T4PE  783      19.770   7.672   6.319  1.00  0.00           H  
HETATM 2424  O   T4PE  784     -16.317   1.522  11.517  1.00  0.00           O  
HETATM 2425  H1  T4PE  784     -15.394   1.578  11.762  1.00  0.00           H  
HETATM 2426  H2  T4PE  784     -16.554   2.416  11.270  1.00  0.00           H  
HETATM 2427  O   T4PE  785     -13.057 -14.540  -6.378  1.00  0.00           O  
HETATM 2428  H1  T4PE  785     -13.163 -14.480  -5.429  1.00  0.00           H  
HETATM 2429  H2  T4PE  785     -12.167 -14.226  -6.540  1.00  0.00           H  
HETATM 2430  O   T4PE  786      17.535  -3.992  18.814  1.00  0.00           O  
HETATM 2431  H1  T4PE  786      17.980  -3.432  18.177  1.00  0.00           H  
HETATM 2432  H2  T4PE  786      17.648  -4.880  18.472  1.00  0.00           H  
HETATM 2433  O   T4PE  787     -18.750   0.736 -10.725  1.00  0.00           O  
HETATM 2434  H1  T4PE  787     -18.709   1.107  -9.844  1.00  0.00           H  
HETATM 2435  H2  T4PE  787     -19.423   0.058 -10.669  1.00  0.00           H  
HETATM 2436  O   T4PE  788       4.351 -15.937  17.440  1.00  0.00           O  
HETATM 2437  H1  T4PE  788       4.811 -16.366  18.162  1.00  0.00           H  
HETATM 2438  H2  T4PE  788       3.434 -16.187  17.558  1.00  0.00           H  
HETATM 2439  O   T4PE  789     -20.003   9.084  10.537  1.00  0.00           O  
HETATM 2440  H1  T4PE  789     -19.484   8.357  10.195  1.00  0.00           H  
HETATM 2441  H2  T4PE  789     -20.832   8.684  10.801  1.00  0.00           H  
HETATM 2442  O   T4PE  790       7.162   1.527 -14.820  1.00  0.00           O  
HETATM 2443  H1  T4PE  790       6.777   2.323 -15.187  1.00  0.00           H  
HETATM 2444  H2  T4PE  790       6.429   0.916 -14.752  1.00  0.00           H  
HETATM 2445  O   T4PE  791     -15.018 -11.150  -5.869  1.00  0.00           O  
HETATM 2446  H1  T4PE  791     -15.643 -10.513  -5.524  1.00  0.00           H  
HETATM 2447  H2  T4PE  791     -14.160 -10.776  -5.670  1.00  0.00           H  
HETATM 2448  O   T4PE  792     -13.525 -21.020 -14.561  1.00  0.00           O  
HETATM 2449  H1  T4PE  792     -12.578 -21.161 -14.541  1.00  0.00           H  
HETATM 2450  H2  T4PE  792     -13.879 -21.822 -14.947  1.00  0.00           H  
HETATM 2451  O   T4PE  793     -19.404  10.591   1.390  1.00  0.00           O  
HETATM 2452  H1  T4PE  793     -20.273  10.353   1.067  1.00  0.00           H  
HETATM 2453  H2  T4PE  793     -19.491  10.580   2.343  1.00  0.00           H  
HETATM 2454  O   T4PE  794      12.863   9.292 -19.641  1.00  0.00           O  
HETATM 2455  H1  T4PE  794      12.401   8.630 -20.155  1.00  0.00           H  
HETATM 2456  H2  T4PE  794      12.949  10.039 -20.232  1.00  0.00           H  
HETATM 2457  O   T4PE  795      -1.902   9.005  12.716  1.00  0.00           O  
HETATM 2458  H1  T4PE  795      -1.996   9.199  13.648  1.00  0.00           H  
HETATM 2459  H2  T4PE  795      -0.992   8.726  12.619  1.00  0.00           H  
HETATM 2460  O   T4PE  796      -5.717   7.486 -14.715  1.00  0.00           O  
HETATM 2461  H1  T4PE  796      -5.748   7.309 -15.655  1.00  0.00           H  
HETATM 2462  H2  T4PE  796      -4.794   7.664 -14.534  1.00  0.00           H  
HETATM 2463  O   T4PE  797      17.045 -13.336  21.634  1.00  0.00           O  
HETATM 2464  H1  T4PE  797      17.557 -13.987  21.154  1.00  0.00           H  
HETATM 2465  H2  T4PE  797      17.005 -12.582  21.046  1.00  0.00           H  
HETATM 2466  O   T4PE  798      18.430   0.750  10.306  1.00  0.00           O  
HETATM 2467  H1  T4PE  798      18.849   1.487  10.750  1.00  0.00           H  
HETATM 2468  H2  T4PE  798      18.004   0.258  11.008  1.00  0.00           H  
HETATM 2469  O   T4PE  799     -10.177  -5.356  -7.175  1.00  0.00           O  
HETATM 2470  H1  T4PE  799     -10.904  -5.007  -6.659  1.00  0.00           H  
HETATM 2471  H2  T4PE  799      -9.904  -4.625  -7.729  1.00  0.00           H  
HETATM 2472  O   T4PE  800      -0.083 -21.303   8.045  1.00  0.00           O  
HETATM 2473  H1  T4PE  800      -0.173 -22.249   8.158  1.00  0.00           H  
HETATM 2474  H2  T4PE  800      -0.080 -20.954   8.937  1.00  0.00           H  
HETATM 2475  O   T4PE  801      21.492  11.507  -3.978  1.00  0.00           O  
HETATM 2476  H1  T4PE  801      20.668  11.241  -3.570  1.00  0.00           H  
HETATM 2477  H2  T4PE  801      21.273  11.631  -4.902  1.00  0.00           H  
HETATM 2478  O   T4PE  802      -6.841  17.039  20.843  1.00  0.00           O  
HETATM 2479  H1  T4PE  802      -6.459  16.523  21.553  1.00  0.00           H  
HETATM 2480  H2  T4PE  802      -6.170  17.686  20.628  1.00  0.00           H  
HETATM 2481  O   T4PE  803       2.614   9.174   5.708  1.00  0.00           O  
HETATM 2482  H1  T4PE  803       2.347   9.810   6.372  1.00  0.00           H  
HETATM 2483  H2  T4PE  803       3.128   8.526   6.189  1.00  0.00           H  
HETATM 2484  O   T4PE  804      21.767  -8.993 -21.320  1.00  0.00           O  
HETATM 2485  H1  T4PE  804      21.293  -9.599 -20.752  1.00  0.00           H  
HETATM 2486  H2  T4PE  804      21.210  -8.216 -21.361  1.00  0.00           H  
HETATM 2487  O   T4PE  805      15.596  16.260 -11.035  1.00  0.00           O  
HETATM 2488  H1  T4PE  805      15.561  15.401 -11.457  1.00  0.00           H  
HETATM 2489  H2  T4PE  805      15.557  16.885 -11.758  1.00  0.00           H  
HETATM 2490  O   T4PE  806       5.072   0.683   0.724  1.00  0.00           O  
HETATM 2491  H1  T4PE  806       5.914   0.908   1.121  1.00  0.00           H  
HETATM 2492  H2  T4PE  806       5.249  -0.112   0.221  1.00  0.00           H  
HETATM 2493  O   T4PE  807       5.636  -8.674  -2.462  1.00  0.00           O  
HETATM 2494  H1  T4PE  807       6.076  -8.961  -3.262  1.00  0.00           H  
HETATM 2495  H2  T4PE  807       5.947  -7.780  -2.324  1.00  0.00           H  
HETATM 2496  O   T4PE  808       1.000   7.425   1.925  1.00  0.00           O  
HETATM 2497  H1  T4PE  808       1.281   8.323   1.749  1.00  0.00           H  
HETATM 2498  H2  T4PE  808       1.660   6.879   1.498  1.00  0.00           H  
HETATM 2499  O   T4PE  809      21.724  16.767   4.590  1.00  0.00           O  
HETATM 2500  H1  T4PE  809      22.030  15.863   4.661  1.00  0.00           H  
HETATM 2501  H2  T4PE  809      22.231  17.136   3.867  1.00  0.00           H  
HETATM 2502  O   T4PE  810      10.545  17.020 -20.927  1.00  0.00           O  
HETATM 2503  H1  T4PE  810      11.053  17.114 -21.733  1.00  0.00           H  
HETATM 2504  H2  T4PE  810       9.904  17.730 -20.963  1.00  0.00           H  
HETATM 2505  O   T4PE  811       1.374  -2.530  16.421  1.00  0.00           O  
HETATM 2506  H1  T4PE  811       1.667  -2.399  17.323  1.00  0.00           H  
HETATM 2507  H2  T4PE  811       1.885  -3.277  16.109  1.00  0.00           H  
HETATM 2508  O   T4PE  812      11.222 -10.575   9.625  1.00  0.00           O  
HETATM 2509  H1  T4PE  812      10.972  -9.662   9.479  1.00  0.00           H  
HETATM 2510  H2  T4PE  812      10.414 -11.070   9.485  1.00  0.00           H  
HETATM 2511  O   T4PE  813       0.917  18.658  -7.235  1.00  0.00           O  
HETATM 2512  H1  T4PE  813       0.826  19.049  -6.366  1.00  0.00           H  
HETATM 2513  H2  T4PE  813       0.211  18.013  -7.284  1.00  0.00           H  
HETATM 2514  O   T4PE  814      -1.972  -9.399  -0.542  1.00  0.00           O  
HETATM 2515  H1  T4PE  814      -1.260  -9.713   0.015  1.00  0.00           H  
HETATM 2516  H2  T4PE  814      -2.755  -9.476   0.003  1.00  0.00           H  
HETATM 2517  O   T4PE  815      -3.458 -20.168  11.426  1.00  0.00           O  
HETATM 2518  H1  T4PE  815      -4.093 -20.572  12.017  1.00  0.00           H  
HETATM 2519  H2  T4PE  815      -3.945 -20.017  10.617  1.00  0.00           H  
HETATM 2520  O   T4PE  816      20.842  -6.577  -3.259  1.00  0.00           O  
HETATM 2521  H1  T4PE  816      21.646  -6.495  -3.772  1.00  0.00           H  
HETATM 2522  H2  T4PE  816      20.939  -7.407  -2.792  1.00  0.00           H  
HETATM 2523  O   T4PE  817       7.650   9.107  18.945  1.00  0.00           O  
HETATM 2524  H1  T4PE  817       6.942   9.539  19.422  1.00  0.00           H  
HETATM 2525  H2  T4PE  817       7.616   9.489  18.068  1.00  0.00           H  
HETATM 2526  O   T4PE  818       2.360  -8.627 -15.931  1.00  0.00           O  
HETATM 2527  H1  T4PE  818       1.811  -8.259 -15.238  1.00  0.00           H  
HETATM 2528  H2  T4PE  818       1.775  -8.706 -16.684  1.00  0.00           H  
HETATM 2529  O   T4PE  819      16.357  -1.150  18.838  1.00  0.00           O  
HETATM 2530  H1  T4PE  819      16.340  -0.983  17.896  1.00  0.00           H  
HETATM 2531  H2  T4PE  819      16.237  -2.096  18.917  1.00  0.00           H  
HETATM 2532  O   T4PE  820     -16.205  -5.501 -17.287  1.00  0.00           O  
HETATM 2533  H1  T4PE  820     -15.991  -4.625 -17.608  1.00  0.00           H  
HETATM 2534  H2  T4PE  820     -17.103  -5.427 -16.966  1.00  0.00           H  
HETATM 2535  O   T4PE  821      19.873  -6.876  -5.814  1.00  0.00           O  
HETATM 2536  H1  T4PE  821      19.062  -7.373  -5.701  1.00  0.00           H  
HETATM 2537  H2  T4PE  821      20.304  -6.923  -4.961  1.00  0.00           H  
HETATM 2538  O   T4PE  822      12.641 -18.493   1.479  1.00  0.00           O  
HETATM 2539  H1  T4PE  822      12.005 -18.616   2.184  1.00  0.00           H  
HETATM 2540  H2  T4PE  822      12.328 -17.722   1.006  1.00  0.00           H  
HETATM 2541  O   T4PE  823      -0.697   2.440   9.235  1.00  0.00           O  
HETATM 2542  H1  T4PE  823       0.245   2.585   9.144  1.00  0.00           H  
HETATM 2543  H2  T4PE  823      -0.775   1.818   9.959  1.00  0.00           H  
HETATM 2544  O   T4PE  824     -12.528  -1.727  14.999  1.00  0.00           O  
HETATM 2545  H1  T4PE  824     -12.756  -1.981  15.893  1.00  0.00           H  
HETATM 2546  H2  T4PE  824     -13.371  -1.601  14.563  1.00  0.00           H  
HETATM 2547  O   T4PE  825      10.110 -20.279   9.587  1.00  0.00           O  
HETATM 2548  H1  T4PE  825      10.210 -19.778   8.777  1.00  0.00           H  
HETATM 2549  H2  T4PE  825       9.569 -21.029   9.340  1.00  0.00           H  
HETATM 2550  O   T4PE  826      21.012  -4.863 -20.797  1.00  0.00           O  
HETATM 2551  H1  T4PE  826      21.639  -4.572 -21.459  1.00  0.00           H  
HETATM 2552  H2  T4PE  826      20.406  -4.129 -20.700  1.00  0.00           H  
HETATM 2553  O   T4PE  827      -2.153  19.309 -16.746  1.00  0.00           O  
HETATM 2554  H1  T4PE  827      -1.921  19.999 -17.368  1.00  0.00           H  
HETATM 2555  H2  T4PE  827      -3.060  19.498 -16.504  1.00  0.00           H  
HETATM 2556  O   T4PE  828     -17.827  -8.035 -10.443  1.00  0.00           O  
HETATM 2557  H1  T4PE  828     -18.325  -7.264 -10.171  1.00  0.00           H  
HETATM 2558  H2  T4PE  828     -17.531  -8.431  -9.623  1.00  0.00           H  
HETATM 2559  O   T4PE  829     -10.054  21.639   1.644  1.00  0.00           O  
HETATM 2560  H1  T4PE  829     -11.008  21.564   1.677  1.00  0.00           H  
HETATM 2561  H2  T4PE  829      -9.752  20.764   1.401  1.00  0.00           H  
HETATM 2562  O   T4PE  830      -2.082  -4.578 -19.016  1.00  0.00           O  
HETATM 2563  H1  T4PE  830      -1.452  -3.873 -19.169  1.00  0.00           H  
HETATM 2564  H2  T4PE  830      -2.937  -4.151 -19.068  1.00  0.00           H  
HETATM 2565  O   T4PE  831       5.272   4.256  18.234  1.00  0.00           O  
HETATM 2566  H1  T4PE  831       5.735   4.055  19.048  1.00  0.00           H  
HETATM 2567  H2  T4PE  831       4.367   4.411  18.505  1.00  0.00           H  
HETATM 2568  O   T4PE  832     -22.151  20.599 -20.604  1.00  0.00           O  
HETATM 2569  H1  T4PE  832     -23.047  20.276 -20.702  1.00  0.00           H  
HETATM 2570  H2  T4PE  832     -21.800  20.111 -19.859  1.00  0.00           H  
HETATM 2571  O   T4PE  833      13.646  20.619 -21.839  1.00  0.00           O  
HETATM 2572  H1  T4PE  833      13.936  21.011 -22.663  1.00  0.00           H  
HETATM 2573  H2  T4PE  833      13.966  21.217 -21.163  1.00  0.00           H  
HETATM 2574  O   T4PE  834       2.500  21.404  17.154  1.00  0.00           O  
HETATM 2575  H1  T4PE  834       3.144  21.166  17.820  1.00  0.00           H  
HETATM 2576  H2  T4PE  834       3.012  21.828  16.466  1.00  0.00           H  
HETATM 2577  O   T4PE  835     -15.825  10.199  17.968  1.00  0.00           O  
HETATM 2578  H1  T4PE  835     -15.542  10.387  17.073  1.00  0.00           H  
HETATM 2579  H2  T4PE  835     -15.900   9.245  18.001  1.00  0.00           H  
HETATM 2580  O   T4PE  836      -6.574   9.725 -17.871  1.00  0.00           O  
HETATM 2581  H1  T4PE  836      -6.317   8.824 -17.674  1.00  0.00           H  
HETATM 2582  H2  T4PE  836      -5.818  10.097 -18.325  1.00  0.00           H  
HETATM 2583  O   T4PE  837      11.939   3.769  -3.921  1.00  0.00           O  
HETATM 2584  H1  T4PE  837      11.649   3.544  -3.037  1.00  0.00           H  
HETATM 2585  H2  T4PE  837      12.528   3.057  -4.170  1.00  0.00           H  
HETATM 2586  O   T4PE  838     -11.166  13.394   7.499  1.00  0.00           O  
HETATM 2587  H1  T4PE  838     -11.810  12.785   7.861  1.00  0.00           H  
HETATM 2588  H2  T4PE  838     -11.673  14.174   7.276  1.00  0.00           H  
HETATM 2589  O   T4PE  839      -1.069 -17.670   6.163  1.00  0.00           O  
HETATM 2590  H1  T4PE  839      -1.720 -17.139   5.702  1.00  0.00           H  
HETATM 2591  H2  T4PE  839      -1.509 -18.505   6.321  1.00  0.00           H  
HETATM 2592  O   T4PE  840      -7.444  -3.202   9.501  1.00  0.00           O  
HETATM 2593  H1  T4PE  840      -8.032  -2.449   9.562  1.00  0.00           H  
HETATM 2594  H2  T4PE  840      -7.135  -3.192   8.595  1.00  0.00           H  
HETATM 2595  O   T4PE  841     -14.697  19.698  17.233  1.00  0.00           O  
HETATM 2596  H1  T4PE  841     -14.149  19.431  17.970  1.00  0.00           H  
HETATM 2597  H2  T4PE  841     -15.160  20.476  17.546  1.00  0.00           H  
HETATM 2598  O   T4PE  842     -19.208  13.193  -2.306  1.00  0.00           O  
HETATM 2599  H1  T4PE  842     -19.750  12.443  -2.551  1.00  0.00           H  
HETATM 2600  H2  T4PE  842     -19.308  13.809  -3.031  1.00  0.00           H  
HETATM 2601  O   T4PE  843      15.546   2.247  -6.794  1.00  0.00           O  
HETATM 2602  H1  T4PE  843      15.723   2.934  -7.437  1.00  0.00           H  
HETATM 2603  H2  T4PE  843      15.098   1.563  -7.292  1.00  0.00           H  
HETATM 2604  O   T4PE  844      11.548  -2.389  -4.191  1.00  0.00           O  
HETATM 2605  H1  T4PE  844      10.636  -2.119  -4.083  1.00  0.00           H  
HETATM 2606  H2  T4PE  844      12.024  -1.902  -3.518  1.00  0.00           H  
HETATM 2607  O   T4PE  845     -22.383   4.338   3.364  1.00  0.00           O  
HETATM 2608  H1  T4PE  845     -21.775   5.035   3.608  1.00  0.00           H  
HETATM 2609  H2  T4PE  845     -22.463   3.802   4.154  1.00  0.00           H  
HETATM 2610  O   T4PE  846      18.385   3.015  17.632  1.00  0.00           O  
HETATM 2611  H1  T4PE  846      18.633   3.932  17.512  1.00  0.00           H  
HETATM 2612  H2  T4PE  846      18.286   2.675  16.743  1.00  0.00           H  
HETATM 2613  O   T4PE  847     -11.560  15.340 -11.653  1.00  0.00           O  
HETATM 2614  H1  T4PE  847     -11.360  15.510 -12.574  1.00  0.00           H  
HETATM 2615  H2  T4PE  847     -12.498  15.515 -11.575  1.00  0.00           H  
HETATM 2616  O   T4PE  848       7.168   0.082 -21.441  1.00  0.00           O  
HETATM 2617  H1  T4PE  848       6.837   0.815 -21.960  1.00  0.00           H  
HETATM 2618  H2  T4PE  848       7.696  -0.428 -22.055  1.00  0.00           H  
HETATM 2619  O   T4PE  849       3.667 -19.313  -0.817  1.00  0.00           O  
HETATM 2620  H1  T4PE  849       4.337 -18.631  -0.786  1.00  0.00           H  
HETATM 2621  H2  T4PE  849       3.027 -18.992  -1.452  1.00  0.00           H  
HETATM 2622  O   T4PE  850      -8.372 -10.001   2.636  1.00  0.00           O  
HETATM 2623  H1  T4PE  850      -7.693  -9.495   3.082  1.00  0.00           H  
HETATM 2624  H2  T4PE  850      -9.196  -9.644   2.969  1.00  0.00           H  
HETATM 2625  O   T4PE  851     -20.648  16.566 -21.331  1.00  0.00           O  
HETATM 2626  H1  T4PE  851     -21.358  16.038 -21.696  1.00  0.00           H  
HETATM 2627  H2  T4PE  851     -20.641  17.360 -21.865  1.00  0.00           H  
HETATM 2628  O   T4PE  852      -7.368  -2.993  15.949  1.00  0.00           O  
HETATM 2629  H1  T4PE  852      -7.987  -2.791  16.651  1.00  0.00           H  
HETATM 2630  H2  T4PE  852      -7.151  -2.142  15.568  1.00  0.00           H  
HETATM 2631  O   T4PE  853      12.119 -17.159 -18.940  1.00  0.00           O  
HETATM 2632  H1  T4PE  853      12.252 -17.905 -19.525  1.00  0.00           H  
HETATM 2633  H2  T4PE  853      12.602 -16.442 -19.353  1.00  0.00           H  
HETATM 2634  O   T4PE  854     -12.761  22.443 -10.810  1.00  0.00           O  
HETATM 2635  H1  T4PE  854     -11.998  22.489 -11.385  1.00  0.00           H  
HETATM 2636  H2  T4PE  854     -12.882  21.508 -10.646  1.00  0.00           H  
HETATM 2637  O   T4PE  855      18.925   5.816  16.847  1.00  0.00           O  
HETATM 2638  H1  T4PE  855      18.767   6.200  17.710  1.00  0.00           H  
HETATM 2639  H2  T4PE  855      19.862   5.620  16.841  1.00  0.00           H  
HETATM 2640  O   T4PE  856      19.932   6.647 -15.204  1.00  0.00           O  
HETATM 2641  H1  T4PE  856      20.114   7.527 -15.534  1.00  0.00           H  
HETATM 2642  H2  T4PE  856      18.981   6.620 -15.105  1.00  0.00           H  
HETATM 2643  O   T4PE  857       1.157  18.873   0.920  1.00  0.00           O  
HETATM 2644  H1  T4PE  857       1.149  18.702   1.862  1.00  0.00           H  
HETATM 2645  H2  T4PE  857       2.050  18.663   0.645  1.00  0.00           H  
HETATM 2646  O   T4PE  858      18.781  19.505   2.767  1.00  0.00           O  
HETATM 2647  H1  T4PE  858      18.641  19.646   1.831  1.00  0.00           H  
HETATM 2648  H2  T4PE  858      19.217  18.655   2.819  1.00  0.00           H  
HETATM 2649  O   T4PE  859     -10.930   0.556  15.301  1.00  0.00           O  
HETATM 2650  H1  T4PE  859     -11.397   1.101  15.935  1.00  0.00           H  
HETATM 2651  H2  T4PE  859     -11.501  -0.200  15.167  1.00  0.00           H  
HETATM 2652  O   T4PE  860      15.660  19.949   9.996  1.00  0.00           O  
HETATM 2653  H1  T4PE  860      15.037  20.515  10.451  1.00  0.00           H  
HETATM 2654  H2  T4PE  860      16.266  20.553   9.568  1.00  0.00           H  
HETATM 2655  O   T4PE  861      14.566 -18.284 -13.800  1.00  0.00           O  
HETATM 2656  H1  T4PE  861      14.740 -19.165 -14.132  1.00  0.00           H  
HETATM 2657  H2  T4PE  861      13.816 -18.392 -13.216  1.00  0.00           H  
HETATM 2658  O   T4PE  862       7.569 -17.603 -15.810  1.00  0.00           O  
HETATM 2659  H1  T4PE  862       6.828 -18.097 -16.160  1.00  0.00           H  
HETATM 2660  H2  T4PE  862       7.807 -16.997 -16.512  1.00  0.00           H  
HETATM 2661  O   T4PE  863     -14.440  13.977  22.589  1.00  0.00           O  
HETATM 2662  H1  T4PE  863     -14.869  13.368  21.988  1.00  0.00           H  
HETATM 2663  H2  T4PE  863     -13.745  14.379  22.068  1.00  0.00           H  
HETATM 2664  O   T4PE  864      -8.409  -0.531   9.612  1.00  0.00           O  
HETATM 2665  H1  T4PE  864      -8.447   0.213   9.011  1.00  0.00           H  
HETATM 2666  H2  T4PE  864      -7.824  -0.244  10.312  1.00  0.00           H  
HETATM 2667  O   T4PE  865      12.744  -1.792   1.318  1.00  0.00           O  
HETATM 2668  H1  T4PE  865      12.587  -2.347   2.082  1.00  0.00           H  
HETATM 2669  H2  T4PE  865      13.439  -2.240   0.835  1.00  0.00           H  
HETATM 2670  O   T4PE  866      15.898  18.695  20.325  1.00  0.00           O  
HETATM 2671  H1  T4PE  866      15.661  18.165  21.087  1.00  0.00           H  
HETATM 2672  H2  T4PE  866      15.191  18.543  19.698  1.00  0.00           H  
HETATM 2673  O   T4PE  867     -11.260  -4.289  14.106  1.00  0.00           O  
HETATM 2674  H1  T4PE  867     -11.439  -3.359  14.251  1.00  0.00           H  
HETATM 2675  H2  T4PE  867     -10.306  -4.356  14.128  1.00  0.00           H  
HETATM 2676  O   T4PE  868     -10.994   0.800  12.410  1.00  0.00           O  
HETATM 2677  H1  T4PE  868     -10.539   1.618  12.212  1.00  0.00           H  
HETATM 2678  H2  T4PE  868     -10.938   0.719  13.362  1.00  0.00           H  
HETATM 2679  O   T4PE  869     -13.346  -8.428  -2.202  1.00  0.00           O  
HETATM 2680  H1  T4PE  869     -12.780  -8.642  -1.460  1.00  0.00           H  
HETATM 2681  H2  T4PE  869     -14.099  -9.012  -2.106  1.00  0.00           H  
HETATM 2682  O   T4PE  870       6.293 -21.084   4.372  1.00  0.00           O  
HETATM 2683  H1  T4PE  870       5.898 -20.505   3.720  1.00  0.00           H  
HETATM 2684  H2  T4PE  870       7.049 -21.467   3.927  1.00  0.00           H  
HETATM 2685  O   T4PE  871      14.362  -7.995  15.772  1.00  0.00           O  
HETATM 2686  H1  T4PE  871      14.206  -7.157  16.208  1.00  0.00           H  
HETATM 2687  H2  T4PE  871      14.965  -7.787  15.059  1.00  0.00           H  
HETATM 2688  O   T4PE  872       9.528  -3.350  15.595  1.00  0.00           O  
HETATM 2689  H1  T4PE  872       8.633  -3.071  15.407  1.00  0.00           H  
HETATM 2690  H2  T4PE  872       9.598  -3.305  16.549  1.00  0.00           H  
HETATM 2691  O   T4PE  873      -8.614  12.761   1.824  1.00  0.00           O  
HETATM 2692  H1  T4PE  873      -9.044  12.419   1.040  1.00  0.00           H  
HETATM 2693  H2  T4PE  873      -7.779  12.295   1.863  1.00  0.00           H  
HETATM 2694  O   T4PE  874       0.580 -10.122  16.499  1.00  0.00           O  
HETATM 2695  H1  T4PE  874       1.118 -10.752  16.019  1.00  0.00           H  
HETATM 2696  H2  T4PE  874       0.111 -10.650  17.145  1.00  0.00           H  
HETATM 2697  O   T4PE  875     -13.746 -14.239  -3.814  1.00  0.00           O  
HETATM 2698  H1  T4PE  875     -13.751 -13.721  -3.009  1.00  0.00           H  
HETATM 2699  H2  T4PE  875     -14.457 -14.870  -3.698  1.00  0.00           H  
HETATM 2700  O   T4PE  876       7.896  16.236  -7.486  1.00  0.00           O  
HETATM 2701  H1  T4PE  876       7.248  16.937  -7.424  1.00  0.00           H  
HETATM 2702  H2  T4PE  876       8.114  16.028  -6.578  1.00  0.00           H  
HETATM 2703  O   T4PE  877      -3.828  -8.059  11.228  1.00  0.00           O  
HETATM 2704  H1  T4PE  877      -3.681  -8.796  11.821  1.00  0.00           H  
HETATM 2705  H2  T4PE  877      -2.976  -7.629  11.162  1.00  0.00           H  
HETATM 2706  O   T4PE  878     -21.096   2.920  -2.218  1.00  0.00           O  
HETATM 2707  H1  T4PE  878     -21.408   2.232  -1.629  1.00  0.00           H  
HETATM 2708  H2  T4PE  878     -20.508   3.448  -1.679  1.00  0.00           H  
HETATM 2709  O   T4PE  879       0.853  -2.934   7.239  1.00  0.00           O  
HETATM 2710  H1  T4PE  879       0.662  -3.019   8.173  1.00  0.00           H  
HETATM 2711  H2  T4PE  879       1.768  -3.203   7.157  1.00  0.00           H  
HETATM 2712  O   T4PE  880      15.781  20.134  14.316  1.00  0.00           O  
HETATM 2713  H1  T4PE  880      15.728  19.322  13.813  1.00  0.00           H  
HETATM 2714  H2  T4PE  880      15.320  19.942  15.132  1.00  0.00           H  
HETATM 2715  O   T4PE  881      -0.478  17.300  16.032  1.00  0.00           O  
HETATM 2716  H1  T4PE  881      -0.641  17.521  15.115  1.00  0.00           H  
HETATM 2717  H2  T4PE  881      -0.167  18.116  16.424  1.00  0.00           H  
HETATM 2718  O   T4PE  882     -12.325  13.544  -0.585  1.00  0.00           O  
HETATM 2719  H1  T4PE  882     -13.165  13.147  -0.813  1.00  0.00           H  
HETATM 2720  H2  T4PE  882     -11.720  12.805  -0.523  1.00  0.00           H  
HETATM 2721  O   T4PE  883     -14.866  21.484  10.163  1.00  0.00           O  
HETATM 2722  H1  T4PE  883     -14.484  20.704  10.566  1.00  0.00           H  
HETATM 2723  H2  T4PE  883     -15.786  21.463  10.426  1.00  0.00           H  
HETATM 2724  O   T4PE  884      -6.758  -9.019  -7.095  1.00  0.00           O  
HETATM 2725  H1  T4PE  884      -7.037  -8.264  -7.613  1.00  0.00           H  
HETATM 2726  H2  T4PE  884      -6.926  -8.764  -6.188  1.00  0.00           H  
HETATM 2727  O   T4PE  885      -8.743  15.192  19.936  1.00  0.00           O  
HETATM 2728  H1  T4PE  885      -7.955  15.727  19.849  1.00  0.00           H  
HETATM 2729  H2  T4PE  885      -9.115  15.447  20.780  1.00  0.00           H  
HETATM 2730  O   T4PE  886      11.911  18.456 -14.762  1.00  0.00           O  
HETATM 2731  H1  T4PE  886      12.628  18.056 -14.270  1.00  0.00           H  
HETATM 2732  H2  T4PE  886      11.554  17.741 -15.289  1.00  0.00           H  
HETATM 2733  O   T4PE  887       8.171   9.569 -13.412  1.00  0.00           O  
HETATM 2734  H1  T4PE  887       8.070  10.104 -14.199  1.00  0.00           H  
HETATM 2735  H2  T4PE  887       7.295   9.538 -13.029  1.00  0.00           H  
HETATM 2736  O   T4PE  888     -21.927 -16.428   8.605  1.00  0.00           O  
HETATM 2737  H1  T4PE  888     -22.025 -16.406   9.556  1.00  0.00           H  
HETATM 2738  H2  T4PE  888     -21.542 -17.286   8.423  1.00  0.00           H  
HETATM 2739  O   T4PE  889      -5.032 -11.600 -15.168  1.00  0.00           O  
HETATM 2740  H1  T4PE  889      -5.193 -11.795 -16.091  1.00  0.00           H  
HETATM 2741  H2  T4PE  889      -4.079 -11.603 -15.084  1.00  0.00           H  
HETATM 2742  O   T4PE  890      -7.475  16.511   7.781  1.00  0.00           O  
HETATM 2743  H1  T4PE  890      -7.952  17.341   7.762  1.00  0.00           H  
HETATM 2744  H2  T4PE  890      -8.150  15.849   7.928  1.00  0.00           H  
HETATM 2745  O   T4PE  891      19.979  18.021  19.842  1.00  0.00           O  
HETATM 2746  H1  T4PE  891      20.760  17.601  19.482  1.00  0.00           H  
HETATM 2747  H2  T4PE  891      20.182  18.956  19.827  1.00  0.00           H  
HETATM 2748  O   T4PE  892       8.278 -18.997  -2.263  1.00  0.00           O  
HETATM 2749  H1  T4PE  892       8.652 -19.731  -1.775  1.00  0.00           H  
HETATM 2750  H2  T4PE  892       7.758 -19.408  -2.953  1.00  0.00           H  
HETATM 2751  O   T4PE  893      -7.617  -1.483  -3.901  1.00  0.00           O  
HETATM 2752  H1  T4PE  893      -7.882  -1.010  -3.112  1.00  0.00           H  
HETATM 2753  H2  T4PE  893      -7.395  -0.797  -4.530  1.00  0.00           H  
HETATM 2754  O   T4PE  894     -16.160   7.442  18.475  1.00  0.00           O  
HETATM 2755  H1  T4PE  894     -16.792   6.888  18.017  1.00  0.00           H  
HETATM 2756  H2  T4PE  894     -16.515   7.529  19.360  1.00  0.00           H  
HETATM 2757  O   T4PE  895       7.554 -16.102  10.672  1.00  0.00           O  
HETATM 2758  H1  T4PE  895       7.653 -15.597  11.480  1.00  0.00           H  
HETATM 2759  H2  T4PE  895       8.446 -16.359  10.439  1.00  0.00           H  
HETATM 2760  O   T4PE  896       5.957  20.210   9.928  1.00  0.00           O  
HETATM 2761  H1  T4PE  896       6.410  20.350  10.759  1.00  0.00           H  
HETATM 2762  H2  T4PE  896       5.654  21.080   9.670  1.00  0.00           H  
HETATM 2763  O   T4PE  897     -10.733 -16.728 -10.890  1.00  0.00           O  
HETATM 2764  H1  T4PE  897     -11.270 -16.908 -11.661  1.00  0.00           H  
HETATM 2765  H2  T4PE  897     -11.303 -16.928 -10.147  1.00  0.00           H  
HETATM 2766  O   T4PE  898      18.057   8.088 -18.924  1.00  0.00           O  
HETATM 2767  H1  T4PE  898      17.137   8.177 -18.676  1.00  0.00           H  
HETATM 2768  H2  T4PE  898      18.034   7.843 -19.849  1.00  0.00           H  
HETATM 2769  O   T4PE  899      -6.021  15.305  13.247  1.00  0.00           O  
HETATM 2770  H1  T4PE  899      -6.742  14.704  13.058  1.00  0.00           H  
HETATM 2771  H2  T4PE  899      -5.781  15.668  12.395  1.00  0.00           H  
HETATM 2772  O   T4PE  900       4.426   4.612  -4.827  1.00  0.00           O  
HETATM 2773  H1  T4PE  900       4.317   5.328  -4.201  1.00  0.00           H  
HETATM 2774  H2  T4PE  900       3.801   3.946  -4.541  1.00  0.00           H  
HETATM 2775  O   T4PE  901      -9.015 -10.532  -1.629  1.00  0.00           O  
HETATM 2776  H1  T4PE  901      -8.615 -10.653  -2.490  1.00  0.00           H  
HETATM 2777  H2  T4PE  901      -9.085  -9.582  -1.528  1.00  0.00           H  
HETATM 2778  O   T4PE  902     -21.830 -20.139 -17.628  1.00  0.00           O  
HETATM 2779  H1  T4PE  902     -21.646 -19.373 -17.085  1.00  0.00           H  
HETATM 2780  H2  T4PE  902     -21.289 -20.834 -17.254  1.00  0.00           H  
HETATM 2781  O   T4PE  903      14.169   7.524   9.671  1.00  0.00           O  
HETATM 2782  H1  T4PE  903      13.672   7.224   8.910  1.00  0.00           H  
HETATM 2783  H2  T4PE  903      13.571   8.114  10.130  1.00  0.00           H  
HETATM 2784  O   T4PE  904     -22.287  -8.862   7.464  1.00  0.00           O  
HETATM 2785  H1  T4PE  904     -21.978  -9.729   7.725  1.00  0.00           H  
HETATM 2786  H2  T4PE  904     -21.652  -8.256   7.846  1.00  0.00           H  
HETATM 2787  O   T4PE  905      13.380  17.741  -0.123  1.00  0.00           O  
HETATM 2788  H1  T4PE  905      13.447  17.822  -1.075  1.00  0.00           H  
HETATM 2789  H2  T4PE  905      12.567  18.194   0.099  1.00  0.00           H  
HETATM 2790  O   T4PE  906      17.974  19.963 -14.596  1.00  0.00           O  
HETATM 2791  H1  T4PE  906      17.744  20.506 -15.350  1.00  0.00           H  
HETATM 2792  H2  T4PE  906      18.395  20.567 -13.984  1.00  0.00           H  
HETATM 2793  O   T4PE  907     -15.585 -17.831  21.785  1.00  0.00           O  
HETATM 2794  H1  T4PE  907     -14.721 -17.493  22.020  1.00  0.00           H  
HETATM 2795  H2  T4PE  907     -15.431 -18.747  21.556  1.00  0.00           H  
HETATM 2796  O   T4PE  908     -16.230  -0.385 -12.130  1.00  0.00           O  
HETATM 2797  H1  T4PE  908     -17.127  -0.114 -11.932  1.00  0.00           H  
HETATM 2798  H2  T4PE  908     -16.266  -1.341 -12.145  1.00  0.00           H  
HETATM 2799  O   T4PE  909     -21.573  -3.370   3.273  1.00  0.00           O  
HETATM 2800  H1  T4PE  909     -20.731  -3.482   2.833  1.00  0.00           H  
HETATM 2801  H2  T4PE  909     -21.844  -2.480   3.050  1.00  0.00           H  
HETATM 2802  O   T4PE  910      12.322 -20.873 -10.616  1.00  0.00           O  
HETATM 2803  H1  T4PE  910      12.509 -19.954 -10.806  1.00  0.00           H  
HETATM 2804  H2  T4PE  910      12.176 -21.271 -11.474  1.00  0.00           H  
HETATM 2805  O   T4PE  911      -8.723   8.457  -7.077  1.00  0.00           O  
HETATM 2806  H1  T4PE  911      -8.519   9.276  -7.528  1.00  0.00           H  
HETATM 2807  H2  T4PE  911      -9.660   8.328  -7.226  1.00  0.00           H  
HETATM 2808  O   T4PE  912      -1.149  -4.866  21.258  1.00  0.00           O  
HETATM 2809  H1  T4PE  912      -1.387  -4.434  20.437  1.00  0.00           H  
HETATM 2810  H2  T4PE  912      -1.973  -4.934  21.741  1.00  0.00           H  
HETATM 2811  O   T4PE  913      -2.878  13.251  15.301  1.00  0.00           O  
HETATM 2812  H1  T4PE  913      -1.948  13.421  15.451  1.00  0.00           H  
HETATM 2813  H2  T4PE  913      -3.222  14.076  14.959  1.00  0.00           H  
HETATM 2814  O   T4PE  914     -10.394   3.865 -20.732  1.00  0.00           O  
HETATM 2815  H1  T4PE  914     -10.462   3.193 -20.054  1.00  0.00           H  
HETATM 2816  H2  T4PE  914     -10.772   3.458 -21.512  1.00  0.00           H  
HETATM 2817  O   T4PE  915      16.690  -1.567  16.039  1.00  0.00           O  
HETATM 2818  H1  T4PE  915      16.239  -2.391  15.856  1.00  0.00           H  
HETATM 2819  H2  T4PE  915      16.959  -1.245  15.178  1.00  0.00           H  
HETATM 2820  O   T4PE  916      13.119   4.715 -22.550  1.00  0.00           O  
HETATM 2821  H1  T4PE  916      13.722   4.944 -21.843  1.00  0.00           H  
HETATM 2822  H2  T4PE  916      13.009   3.767 -22.475  1.00  0.00           H  
HETATM 2823  O   T4PE  917      15.945   0.756   2.957  1.00  0.00           O  
HETATM 2824  H1  T4PE  917      16.336  -0.066   2.661  1.00  0.00           H  
HETATM 2825  H2  T4PE  917      16.325   0.905   3.823  1.00  0.00           H  
HETATM 2826  O   T4PE  918       5.298  -3.091 -11.154  1.00  0.00           O  
HETATM 2827  H1  T4PE  918       5.098  -2.571 -11.933  1.00  0.00           H  
HETATM 2828  H2  T4PE  918       4.468  -3.144 -10.681  1.00  0.00           H  
HETATM 2829  O   T4PE  919      13.058   9.058  -3.140  1.00  0.00           O  
HETATM 2830  H1  T4PE  919      13.870   8.622  -2.881  1.00  0.00           H  
HETATM 2831  H2  T4PE  919      12.447   8.870  -2.428  1.00  0.00           H  
HETATM 2832  O   T4PE  920      -5.616 -12.918   3.406  1.00  0.00           O  
HETATM 2833  H1  T4PE  920      -5.300 -13.533   2.744  1.00  0.00           H  
HETATM 2834  H2  T4PE  920      -6.566 -12.904   3.286  1.00  0.00           H  
HETATM 2835  O   T4PE  921       6.314 -19.907  -4.040  1.00  0.00           O  
HETATM 2836  H1  T4PE  921       5.559 -20.437  -3.782  1.00  0.00           H  
HETATM 2837  H2  T4PE  921       6.321 -19.950  -4.996  1.00  0.00           H  
HETATM 2838  O   T4PE  922       4.774   8.880   9.520  1.00  0.00           O  
HETATM 2839  H1  T4PE  922       4.444   8.106   9.976  1.00  0.00           H  
HETATM 2840  H2  T4PE  922       4.025   9.475   9.484  1.00  0.00           H  
HETATM 2841  O   T4PE  923     -11.310   6.417  -4.278  1.00  0.00           O  
HETATM 2842  H1  T4PE  923     -11.868   5.657  -4.439  1.00  0.00           H  
HETATM 2843  H2  T4PE  923     -11.738   6.881  -3.558  1.00  0.00           H  
HETATM 2844  O   T4PE  924      -3.554   7.003  -2.292  1.00  0.00           O  
HETATM 2845  H1  T4PE  924      -4.445   7.239  -2.553  1.00  0.00           H  
HETATM 2846  H2  T4PE  924      -3.154   6.658  -3.090  1.00  0.00           H  
HETATM 2847  O   T4PE  925      -9.983 -10.244  13.980  1.00  0.00           O  
HETATM 2848  H1  T4PE  925      -9.150  -9.883  14.283  1.00  0.00           H  
HETATM 2849  H2  T4PE  925     -10.544  -9.479  13.852  1.00  0.00           H  
HETATM 2850  O   T4PE  926     -13.658   6.892 -19.518  1.00  0.00           O  
HETATM 2851  H1  T4PE  926     -13.455   6.459 -20.348  1.00  0.00           H  
HETATM 2852  H2  T4PE  926     -14.605   6.798 -19.424  1.00  0.00           H  
HETATM 2853  O   T4PE  927     -10.136 -17.545   9.535  1.00  0.00           O  
HETATM 2854  H1  T4PE  927     -10.940 -17.097   9.274  1.00  0.00           H  
HETATM 2855  H2  T4PE  927     -10.436 -18.346   9.964  1.00  0.00           H  
HETATM 2856  O   T4PE  928      19.563   4.548  -6.411  1.00  0.00           O  
HETATM 2857  H1  T4PE  928      19.918   4.249  -5.574  1.00  0.00           H  
HETATM 2858  H2  T4PE  928      19.987   5.392  -6.564  1.00  0.00           H  
HETATM 2859  O   T4PE  929      19.929  -6.928 -19.498  1.00  0.00           O  
HETATM 2860  H1  T4PE  929      20.267  -6.238 -20.069  1.00  0.00           H  
HETATM 2861  H2  T4PE  929      20.154  -6.640 -18.613  1.00  0.00           H  
HETATM 2862  O   T4PE  930      -7.440  18.470   1.406  1.00  0.00           O  
HETATM 2863  H1  T4PE  930      -6.977  17.796   1.904  1.00  0.00           H  
HETATM 2864  H2  T4PE  930      -6.757  19.086   1.143  1.00  0.00           H  
HETATM 2865  O   T4PE  931     -16.302  -5.195   6.797  1.00  0.00           O  
HETATM 2866  H1  T4PE  931     -17.207  -5.446   6.609  1.00  0.00           H  
HETATM 2867  H2  T4PE  931     -16.099  -5.631   7.624  1.00  0.00           H  
HETATM 2868  O   T4PE  932       6.673  14.093 -18.800  1.00  0.00           O  
HETATM 2869  H1  T4PE  932       7.527  13.676 -18.685  1.00  0.00           H  
HETATM 2870  H2  T4PE  932       6.079  13.582 -18.251  1.00  0.00           H  
HETATM 2871  O   T4PE  933     -21.979  14.597 -14.269  1.00  0.00           O  
HETATM 2872  H1  T4PE  933     -22.561  15.347 -14.150  1.00  0.00           H  
HETATM 2873  H2  T4PE  933     -22.143  14.305 -15.165  1.00  0.00           H  
HETATM 2874  O   T4PE  934      15.494 -20.278 -17.583  1.00  0.00           O  
HETATM 2875  H1  T4PE  934      15.033 -19.669 -17.005  1.00  0.00           H  
HETATM 2876  H2  T4PE  934      16.250 -20.567 -17.072  1.00  0.00           H  
HETATM 2877  O   T4PE  935       5.673  19.806  -2.644  1.00  0.00           O  
HETATM 2878  H1  T4PE  935       5.231  19.430  -3.405  1.00  0.00           H  
HETATM 2879  H2  T4PE  935       4.964  20.045  -2.048  1.00  0.00           H  
HETATM 2880  O   T4PE  936     -19.121  -4.091   2.082  1.00  0.00           O  
HETATM 2881  H1  T4PE  936     -18.457  -4.452   2.669  1.00  0.00           H  
HETATM 2882  H2  T4PE  936     -18.620  -3.637   1.404  1.00  0.00           H  
HETATM 2883  O   T4PE  937       3.751  20.419  -0.653  1.00  0.00           O  
HETATM 2884  H1  T4PE  937       4.335  20.709   0.047  1.00  0.00           H  
HETATM 2885  H2  T4PE  937       3.533  19.515  -0.426  1.00  0.00           H  
HETATM 2886  O   T4PE  938      -1.221 -17.185  -4.265  1.00  0.00           O  
HETATM 2887  H1  T4PE  938      -1.040 -18.124  -4.280  1.00  0.00           H  
HETATM 2888  H2  T4PE  938      -0.993 -16.910  -3.376  1.00  0.00           H  
HETATM 2889  O   T4PE  939     -16.719  17.306 -20.007  1.00  0.00           O  
HETATM 2890  H1  T4PE  939     -16.615  16.920 -20.877  1.00  0.00           H  
HETATM 2891  H2  T4PE  939     -17.412  17.958 -20.115  1.00  0.00           H  
HETATM 2892  O   T4PE  940     -15.778  -7.817  12.888  1.00  0.00           O  
HETATM 2893  H1  T4PE  940     -15.362  -7.318  12.186  1.00  0.00           H  
HETATM 2894  H2  T4PE  940     -16.162  -8.576  12.448  1.00  0.00           H  
HETATM 2895  O   T4PE  941      -8.150   7.993   1.796  1.00  0.00           O  
HETATM 2896  H1  T4PE  941      -8.776   7.487   1.277  1.00  0.00           H  
HETATM 2897  H2  T4PE  941      -8.530   8.870   1.840  1.00  0.00           H  
HETATM 2898  O   T4PE  942      17.408 -20.241   4.673  1.00  0.00           O  
HETATM 2899  H1  T4PE  942      18.171 -20.665   5.066  1.00  0.00           H  
HETATM 2900  H2  T4PE  942      17.735 -19.877   3.849  1.00  0.00           H  
HETATM 2901  O   T4PE  943       8.978 -14.636  13.258  1.00  0.00           O  
HETATM 2902  H1  T4PE  943       8.992 -15.553  13.534  1.00  0.00           H  
HETATM 2903  H2  T4PE  943       9.814 -14.509  12.808  1.00  0.00           H  
HETATM 2904  O   T4PE  944     -17.662  13.359   7.461  1.00  0.00           O  
HETATM 2905  H1  T4PE  944     -16.758  13.049   7.513  1.00  0.00           H  
HETATM 2906  H2  T4PE  944     -17.880  13.614   8.357  1.00  0.00           H  
HETATM 2907  O   T4PE  945      15.036  -4.070  21.735  1.00  0.00           O  
HETATM 2908  H1  T4PE  945      15.606  -4.825  21.882  1.00  0.00           H  
HETATM 2909  H2  T4PE  945      14.313  -4.191  22.350  1.00  0.00           H  
HETATM 2910  O   T4PE  946      10.093  -4.654   9.741  1.00  0.00           O  
HETATM 2911  H1  T4PE  946       9.160  -4.656   9.955  1.00  0.00           H  
HETATM 2912  H2  T4PE  946      10.528  -4.879  10.563  1.00  0.00           H  
HETATM 2913  O   T4PE  947       6.575  -9.287  -5.522  1.00  0.00           O  
HETATM 2914  H1  T4PE  947       6.505  -8.346  -5.681  1.00  0.00           H  
HETATM 2915  H2  T4PE  947       6.141  -9.691  -6.273  1.00  0.00           H  
HETATM 2916  O   T4PE  948      -9.727  12.171  -0.537  1.00  0.00           O  
HETATM 2917  H1  T4PE  948      -9.158  12.909  -0.759  1.00  0.00           H  
HETATM 2918  H2  T4PE  948      -9.662  11.584  -1.291  1.00  0.00           H  
HETATM 2919  O   T4PE  949       1.280   1.231  -6.577  1.00  0.00           O  
HETATM 2920  H1  T4PE  949       0.587   1.834  -6.849  1.00  0.00           H  
HETATM 2921  H2  T4PE  949       1.759   1.706  -5.898  1.00  0.00           H  
HETATM 2922  O   T4PE  950      12.571  21.399  -5.942  1.00  0.00           O  
HETATM 2923  H1  T4PE  950      11.676  21.707  -6.085  1.00  0.00           H  
HETATM 2924  H2  T4PE  950      12.965  21.392  -6.814  1.00  0.00           H  
HETATM 2925  O   T4PE  951      16.027 -18.960  15.344  1.00  0.00           O  
HETATM 2926  H1  T4PE  951      16.596 -18.214  15.154  1.00  0.00           H  
HETATM 2927  H2  T4PE  951      16.629 -19.689  15.492  1.00  0.00           H  
HETATM 2928  O   T4PE  952      -8.101 -16.789  17.775  1.00  0.00           O  
HETATM 2929  H1  T4PE  952      -8.945 -16.398  17.550  1.00  0.00           H  
HETATM 2930  H2  T4PE  952      -7.794 -17.183  16.958  1.00  0.00           H  
HETATM 2931  O   T4PE  953     -16.160  21.619 -16.024  1.00  0.00           O  
HETATM 2932  H1  T4PE  953     -15.539  21.525 -16.746  1.00  0.00           H  
HETATM 2933  H2  T4PE  953     -15.656  21.388 -15.243  1.00  0.00           H  
HETATM 2934  O   T4PE  954      18.382  -7.931  13.134  1.00  0.00           O  
HETATM 2935  H1  T4PE  954      17.653  -7.360  13.376  1.00  0.00           H  
HETATM 2936  H2  T4PE  954      18.650  -7.624  12.268  1.00  0.00           H  
HETATM 2937  O   T4PE  955      20.905 -14.549   7.821  1.00  0.00           O  
HETATM 2938  H1  T4PE  955      21.487 -15.272   8.056  1.00  0.00           H  
HETATM 2939  H2  T4PE  955      20.442 -14.340   8.632  1.00  0.00           H  
HETATM 2940  O   T4PE  956      -1.372 -17.559  16.501  1.00  0.00           O  
HETATM 2941  H1  T4PE  956      -2.022 -18.097  16.953  1.00  0.00           H  
HETATM 2942  H2  T4PE  956      -1.682 -17.518  15.596  1.00  0.00           H  
HETATM 2943  O   T4PE  957      -0.960 -15.322  17.895  1.00  0.00           O  
HETATM 2944  H1  T4PE  957      -1.044 -15.744  18.750  1.00  0.00           H  
HETATM 2945  H2  T4PE  957      -0.856 -16.046  17.278  1.00  0.00           H  
HETATM 2946  O   T4PE  958     -14.094  18.724  11.088  1.00  0.00           O  
HETATM 2947  H1  T4PE  958     -13.344  18.128  11.083  1.00  0.00           H  
HETATM 2948  H2  T4PE  958     -14.533  18.550  11.921  1.00  0.00           H  
HETATM 2949  O   T4PE  959     -21.023   1.536  11.288  1.00  0.00           O  
HETATM 2950  H1  T4PE  959     -21.786   1.009  11.524  1.00  0.00           H  
HETATM 2951  H2  T4PE  959     -20.801   1.253  10.401  1.00  0.00           H  
HETATM 2952  O   T4PE  960       4.842  -8.788  -8.190  1.00  0.00           O  
HETATM 2953  H1  T4PE  960       4.593  -9.432  -7.527  1.00  0.00           H  
HETATM 2954  H2  T4PE  960       5.365  -9.282  -8.821  1.00  0.00           H  
HETATM 2955  O   T4PE  961     -17.327  -1.731  -6.480  1.00  0.00           O  
HETATM 2956  H1  T4PE  961     -17.323  -2.668  -6.675  1.00  0.00           H  
HETATM 2957  H2  T4PE  961     -17.498  -1.682  -5.540  1.00  0.00           H  
HETATM 2958  O   T4PE  962       2.247  15.392   7.156  1.00  0.00           O  
HETATM 2959  H1  T4PE  962       2.342  15.347   6.205  1.00  0.00           H  
HETATM 2960  H2  T4PE  962       3.143  15.471   7.483  1.00  0.00           H  
HETATM 2961  O   T4PE  963       9.112   3.050  -9.281  1.00  0.00           O  
HETATM 2962  H1  T4PE  963       8.749   3.093 -10.166  1.00  0.00           H  
HETATM 2963  H2  T4PE  963       9.067   2.123  -9.048  1.00  0.00           H  
HETATM 2964  O   T4PE  964       4.819 -11.501  -6.753  1.00  0.00           O  
HETATM 2965  H1  T4PE  964       4.025 -11.755  -7.224  1.00  0.00           H  
HETATM 2966  H2  T4PE  964       5.157 -12.321  -6.392  1.00  0.00           H  
HETATM 2967  O   T4PE  965       8.695  -5.844 -15.125  1.00  0.00           O  
HETATM 2968  H1  T4PE  965       8.433  -5.055 -14.650  1.00  0.00           H  
HETATM 2969  H2  T4PE  965       9.613  -5.974 -14.888  1.00  0.00           H  
HETATM 2970  O   T4PE  966      13.707  19.564  16.304  1.00  0.00           O  
HETATM 2971  H1  T4PE  966      14.504  19.505  16.831  1.00  0.00           H  
HETATM 2972  H2  T4PE  966      12.995  19.432  16.931  1.00  0.00           H  
HETATM 2973  O   T4PE  967       8.616  17.380 -15.802  1.00  0.00           O  
HETATM 2974  H1  T4PE  967       8.066  18.107 -15.508  1.00  0.00           H  
HETATM 2975  H2  T4PE  967       8.052  16.610 -15.731  1.00  0.00           H  
HETATM 2976  O   T4PE  968       8.494  13.581  19.359  1.00  0.00           O  
HETATM 2977  H1  T4PE  968       8.291  14.276  19.985  1.00  0.00           H  
HETATM 2978  H2  T4PE  968       9.443  13.471  19.422  1.00  0.00           H  
HETATM 2979  O   T4PE  969      19.026  10.957  -2.915  1.00  0.00           O  
HETATM 2980  H1  T4PE  969      18.527  10.439  -3.545  1.00  0.00           H  
HETATM 2981  H2  T4PE  969      18.586  10.807  -2.078  1.00  0.00           H  
HETATM 2982  O   T4PE  970      20.399  -6.804  22.068  1.00  0.00           O  
HETATM 2983  H1  T4PE  970      20.136  -5.975  22.469  1.00  0.00           H  
HETATM 2984  H2  T4PE  970      19.756  -6.949  21.374  1.00  0.00           H  
HETATM 2985  O   T4PE  971     -16.940  -2.179  17.847  1.00  0.00           O  
HETATM 2986  H1  T4PE  971     -17.298  -1.836  17.028  1.00  0.00           H  
HETATM 2987  H2  T4PE  971     -16.398  -2.922  17.579  1.00  0.00           H  
HETATM 2988  O   T4PE  972      -0.103  -6.346  -3.865  1.00  0.00           O  
HETATM 2989  H1  T4PE  972       0.710  -5.841  -3.864  1.00  0.00           H  
HETATM 2990  H2  T4PE  972       0.064  -7.070  -4.468  1.00  0.00           H  
HETATM 2991  O   T4PE  973       6.076  -8.151  21.219  1.00  0.00           O  
HETATM 2992  H1  T4PE  973       6.373  -7.901  22.094  1.00  0.00           H  
HETATM 2993  H2  T4PE  973       6.761  -8.733  20.890  1.00  0.00           H  
HETATM 2994  O   T4PE  974       6.180  20.355 -17.338  1.00  0.00           O  
HETATM 2995  H1  T4PE  974       5.324  20.766 -17.465  1.00  0.00           H  
HETATM 2996  H2  T4PE  974       6.807  21.071 -17.440  1.00  0.00           H  
HETATM 2997  O   T4PE  975     -16.264  21.361  18.577  1.00  0.00           O  
HETATM 2998  H1  T4PE  975     -16.638  22.213  18.802  1.00  0.00           H  
HETATM 2999  H2  T4PE  975     -16.057  20.959  19.420  1.00  0.00           H  
HETATM 3000  O   T4PE  976      15.669  -4.288  11.827  1.00  0.00           O  
HETATM 3001  H1  T4PE  976      16.528  -3.940  11.592  1.00  0.00           H  
HETATM 3002  H2  T4PE  976      15.395  -3.764  12.580  1.00  0.00           H  
HETATM 3003  O   T4PE  977     -10.645  12.316 -13.572  1.00  0.00           O  
HETATM 3004  H1  T4PE  977      -9.905  12.765 -13.163  1.00  0.00           H  
HETATM 3005  H2  T4PE  977     -10.253  11.571 -14.027  1.00  0.00           H  
HETATM 3006  O   T4PE  978      -8.844 -17.883   7.259  1.00  0.00           O  
HETATM 3007  H1  T4PE  978      -8.089 -17.332   7.465  1.00  0.00           H  
HETATM 3008  H2  T4PE  978      -9.403 -17.823   8.034  1.00  0.00           H  
HETATM 3009  O   T4PE  979     -17.618   6.525   7.016  1.00  0.00           O  
HETATM 3010  H1  T4PE  979     -17.624   5.950   6.251  1.00  0.00           H  
HETATM 3011  H2  T4PE  979     -17.096   7.280   6.744  1.00  0.00           H  
HETATM 3012  O   T4PE  980      13.006   3.210   6.509  1.00  0.00           O  
HETATM 3013  H1  T4PE  980      13.749   3.783   6.697  1.00  0.00           H  
HETATM 3014  H2  T4PE  980      13.391   2.459   6.058  1.00  0.00           H  
HETATM 3015  O   T4PE  981       1.659  17.256 -18.417  1.00  0.00           O  
HETATM 3016  H1  T4PE  981       1.251  16.669 -19.054  1.00  0.00           H  
HETATM 3017  H2  T4PE  981       1.767  18.082 -18.888  1.00  0.00           H  
HETATM 3018  O   T4PE  982     -13.209  15.922  -8.339  1.00  0.00           O  
HETATM 3019  H1  T4PE  982     -12.733  15.170  -7.989  1.00  0.00           H  
HETATM 3020  H2  T4PE  982     -12.529  16.489  -8.703  1.00  0.00           H  
HETATM 3021  O   T4PE  983     -17.907 -12.569  12.080  1.00  0.00           O  
HETATM 3022  H1  T4PE  983     -17.544 -13.269  12.623  1.00  0.00           H  
HETATM 3023  H2  T4PE  983     -18.839 -12.775  12.015  1.00  0.00           H  
HETATM 3024  O   T4PE  984      19.077  -5.095   4.827  1.00  0.00           O  
HETATM 3025  H1  T4PE  984      18.758  -5.867   5.294  1.00  0.00           H  
HETATM 3026  H2  T4PE  984      19.567  -4.601   5.484  1.00  0.00           H  
HETATM 3027  O   T4PE  985      20.202  11.353  13.910  1.00  0.00           O  
HETATM 3028  H1  T4PE  985      19.940  10.457  13.698  1.00  0.00           H  
HETATM 3029  H2  T4PE  985      21.005  11.494  13.409  1.00  0.00           H  
HETATM 3030  O   T4PE  986      -4.294 -18.709   1.050  1.00  0.00           O  
HETATM 3031  H1  T4PE  986      -4.370 -18.383   0.153  1.00  0.00           H  
HETATM 3032  H2  T4PE  986      -5.182 -18.650   1.402  1.00  0.00           H  
HETATM 3033  O   T4PE  987      21.374  16.408   0.240  1.00  0.00           O  
HETATM 3034  H1  T4PE  987      21.315  16.060   1.130  1.00  0.00           H  
HETATM 3035  H2  T4PE  987      21.582  17.335   0.358  1.00  0.00           H  
HETATM 3036  O   T4PE  988     -20.042  17.742  18.927  1.00  0.00           O  
HETATM 3037  H1  T4PE  988     -20.101  18.179  19.777  1.00  0.00           H  
HETATM 3038  H2  T4PE  988     -19.528  18.341  18.385  1.00  0.00           H  
HETATM 3039  O   T4PE  989      13.522  -1.353  -5.752  1.00  0.00           O  
HETATM 3040  H1  T4PE  989      14.041  -2.029  -6.187  1.00  0.00           H  
HETATM 3041  H2  T4PE  989      12.837  -1.837  -5.290  1.00  0.00           H  
HETATM 3042  O   T4PE  990      -4.536  -3.326 -19.507  1.00  0.00           O  
HETATM 3043  H1  T4PE  990      -5.353  -3.690 -19.168  1.00  0.00           H  
HETATM 3044  H2  T4PE  990      -4.751  -2.421 -19.732  1.00  0.00           H  
HETATM 3045  O   T4PE  991      20.882  -8.972  -2.307  1.00  0.00           O  
HETATM 3046  H1  T4PE  991      20.221  -9.089  -1.624  1.00  0.00           H  
HETATM 3047  H2  T4PE  991      21.442  -9.745  -2.232  1.00  0.00           H  
HETATM 3048  O   T4PE  992      14.684  10.043   5.932  1.00  0.00           O  
HETATM 3049  H1  T4PE  992      14.854  10.500   6.756  1.00  0.00           H  
HETATM 3050  H2  T4PE  992      15.316  10.415   5.317  1.00  0.00           H  
HETATM 3051  O   T4PE  993      16.082   6.004 -12.373  1.00  0.00           O  
HETATM 3052  H1  T4PE  993      15.434   5.336 -12.148  1.00  0.00           H  
HETATM 3053  H2  T4PE  993      16.556   6.163 -11.557  1.00  0.00           H  
HETATM 3054  O   T4PE  994      16.815 -10.842  20.101  1.00  0.00           O  
HETATM 3055  H1  T4PE  994      17.678 -10.493  19.877  1.00  0.00           H  
HETATM 3056  H2  T4PE  994      16.470 -11.177  19.274  1.00  0.00           H  
HETATM 3057  O   T4PE  995     -15.674 -10.930  -9.100  1.00  0.00           O  
HETATM 3058  H1  T4PE  995     -15.020 -10.354  -8.704  1.00  0.00           H  
HETATM 3059  H2  T4PE  995     -16.500 -10.669  -8.695  1.00  0.00           H  
HETATM 3060  O   T4PE  996       0.225  17.514  -1.168  1.00  0.00           O  
HETATM 3061  H1  T4PE  996       1.000  17.481  -1.728  1.00  0.00           H  
HETATM 3062  H2  T4PE  996       0.457  18.128  -0.472  1.00  0.00           H  
HETATM 3063  O   T4PE  997      10.044  -7.942  -2.866  1.00  0.00           O  
HETATM 3064  H1  T4PE  997      10.003  -7.612  -3.764  1.00  0.00           H  
HETATM 3065  H2  T4PE  997      10.744  -7.434  -2.456  1.00  0.00           H  
HETATM 3066  O   T4PE  998      11.811  11.667   1.521  1.00  0.00           O  
HETATM 3067  H1  T4PE  998      11.507  11.858   2.408  1.00  0.00           H  
HETATM 3068  H2  T4PE  998      11.294  12.246   0.961  1.00  0.00           H  
HETATM 3069  O   T4PE  999      14.792  20.012  -0.311  1.00  0.00           O  
HETATM 3070  H1  T4PE  999      14.228  19.241  -0.365  1.00  0.00           H  
HETATM 3071  H2  T4PE  999      14.308  20.697  -0.773  1.00  0.00           H  
HETATM 3072  O   T4PE 1000      -3.090  17.919  10.346  1.00  0.00           O  
HETATM 3073  H1  T4PE 1000      -3.170  18.730  10.848  1.00  0.00           H  
HETATM 3074  H2  T4PE 1000      -3.748  17.336  10.725  1.00  0.00           H  
HETATM 3075  O   T4PE 1001     -11.136 -18.681 -12.889  1.00  0.00           O  
HETATM 3076  H1  T4PE 1001     -11.113 -18.622 -11.934  1.00  0.00           H  
HETATM 3077  H2  T4PE 1001     -12.044 -18.485 -13.119  1.00  0.00           H  
HETATM 3078  O   T4PE 1002      -7.340   1.588   3.054  1.00  0.00           O  
HETATM 3079  H1  T4PE 1002      -7.236   2.421   2.593  1.00  0.00           H  
HETATM 3080  H2  T4PE 1002      -7.199   1.805   3.976  1.00  0.00           H  
HETATM 3081  O   T4PE 1003      -1.413 -12.793  11.207  1.00  0.00           O  
HETATM 3082  H1  T4PE 1003      -1.327 -12.503  12.115  1.00  0.00           H  
HETATM 3083  H2  T4PE 1003      -1.938 -12.111  10.786  1.00  0.00           H  
HETATM 3084  O   T4PE 1004      -5.385   3.909 -19.687  1.00  0.00           O  
HETATM 3085  H1  T4PE 1004      -4.449   3.849 -19.880  1.00  0.00           H  
HETATM 3086  H2  T4PE 1004      -5.815   3.678 -20.510  1.00  0.00           H  
HETATM 3087  O   T4PE 1005     -20.567  20.823  18.819  1.00  0.00           O  
HETATM 3088  H1  T4PE 1005     -21.403  20.509  18.476  1.00  0.00           H  
HETATM 3089  H2  T4PE 1005     -20.757  21.073  19.724  1.00  0.00           H  
HETATM 3090  O   T4PE 1006      17.069   6.491 -14.993  1.00  0.00           O  
HETATM 3091  H1  T4PE 1006      16.878   6.524 -14.056  1.00  0.00           H  
HETATM 3092  H2  T4PE 1006      16.724   7.315 -15.337  1.00  0.00           H  
HETATM 3093  O   T4PE 1007      13.736   8.635 -10.484  1.00  0.00           O  
HETATM 3094  H1  T4PE 1007      14.485   8.090 -10.243  1.00  0.00           H  
HETATM 3095  H2  T4PE 1007      13.010   8.287  -9.968  1.00  0.00           H  
HETATM 3096  O   T4PE 1008      -0.487  20.206 -14.848  1.00  0.00           O  
HETATM 3097  H1  T4PE 1008       0.110  19.460 -14.792  1.00  0.00           H  
HETATM 3098  H2  T4PE 1008      -1.054  20.004 -15.592  1.00  0.00           H  
HETATM 3099  O   T4PE 1009     -20.894  -6.549  -6.603  1.00  0.00           O  
HETATM 3100  H1  T4PE 1009     -20.558  -5.735  -6.977  1.00  0.00           H  
HETATM 3101  H2  T4PE 1009     -21.558  -6.843  -7.226  1.00  0.00           H  
HETATM 3102  O   T4PE 1010      -4.957 -15.382  -5.116  1.00  0.00           O  
HETATM 3103  H1  T4PE 1010      -4.571 -16.176  -4.748  1.00  0.00           H  
HETATM 3104  H2  T4PE 1010      -4.336 -15.102  -5.789  1.00  0.00           H  
HETATM 3105  O   T4PE 1011      -1.157   5.540 -13.264  1.00  0.00           O  
HETATM 3106  H1  T4PE 1011      -0.949   5.533 -12.330  1.00  0.00           H  
HETATM 3107  H2  T4PE 1011      -0.326   5.343 -13.696  1.00  0.00           H  
HETATM 3108  O   T4PE 1012       2.561   0.954   6.416  1.00  0.00           O  
HETATM 3109  H1  T4PE 1012       2.772   1.885   6.353  1.00  0.00           H  
HETATM 3110  H2  T4PE 1012       3.060   0.645   7.172  1.00  0.00           H  
HETATM 3111  O   T4PE 1013     -21.567  10.733 -16.567  1.00  0.00           O  
HETATM 3112  H1  T4PE 1013     -21.426  11.166 -17.409  1.00  0.00           H  
HETATM 3113  H2  T4PE 1013     -21.215  11.346 -15.921  1.00  0.00           H  
HETATM 3114  O   T4PE 1014      -2.154   7.374  20.541  1.00  0.00           O  
HETATM 3115  H1  T4PE 1014      -1.265   7.038  20.429  1.00  0.00           H  
HETATM 3116  H2  T4PE 1014      -2.394   7.709  19.677  1.00  0.00           H  
HETATM 3117  O   T4PE 1015     -17.023  11.470  -7.050  1.00  0.00           O  
HETATM 3118  H1  T4PE 1015     -16.608  12.296  -7.299  1.00  0.00           H  
HETATM 3119  H2  T4PE 1015     -17.796  11.411  -7.611  1.00  0.00           H  
HETATM 3120  O   T4PE 1016      -4.514  10.748  -1.057  1.00  0.00           O  
HETATM 3121  H1  T4PE 1016      -3.692  10.605  -1.525  1.00  0.00           H  
HETATM 3122  H2  T4PE 1016      -4.516  11.683  -0.853  1.00  0.00           H  
HETATM 3123  O   T4PE 1017      17.174  13.271   7.137  1.00  0.00           O  
HETATM 3124  H1  T4PE 1017      18.004  13.277   7.614  1.00  0.00           H  
HETATM 3125  H2  T4PE 1017      16.935  14.194   7.060  1.00  0.00           H  
HETATM 3126  O   T4PE 1018      21.482  -7.481 -15.497  1.00  0.00           O  
HETATM 3127  H1  T4PE 1018      21.542  -7.783 -14.590  1.00  0.00           H  
HETATM 3128  H2  T4PE 1018      21.153  -8.238 -15.981  1.00  0.00           H  
HETATM 3129  O   T4PE 1019      17.940 -21.909  -6.424  1.00  0.00           O  
HETATM 3130  H1  T4PE 1019      17.305 -22.131  -5.743  1.00  0.00           H  
HETATM 3131  H2  T4PE 1019      17.792 -20.979  -6.596  1.00  0.00           H  
HETATM 3132  O   T4PE 1020       5.365   5.541 -11.348  1.00  0.00           O  
HETATM 3133  H1  T4PE 1020       6.060   5.831 -11.938  1.00  0.00           H  
HETATM 3134  H2  T4PE 1020       5.109   6.332 -10.873  1.00  0.00           H  
HETATM 3135  O   T4PE 1021       8.920 -15.797 -11.817  1.00  0.00           O  
HETATM 3136  H1  T4PE 1021       8.046 -16.020 -12.139  1.00  0.00           H  
HETATM 3137  H2  T4PE 1021       8.993 -16.260 -10.982  1.00  0.00           H  
HETATM 3138  O   T4PE 1022      19.743   4.168  14.481  1.00  0.00           O  
HETATM 3139  H1  T4PE 1022      19.269   4.892  14.889  1.00  0.00           H  
HETATM 3140  H2  T4PE 1022      20.199   4.567  13.739  1.00  0.00           H  
HETATM 3141  O   T4PE 1023       4.872 -18.603 -12.246  1.00  0.00           O  
HETATM 3142  H1  T4PE 1023       3.989 -18.238 -12.184  1.00  0.00           H  
HETATM 3143  H2  T4PE 1023       5.327 -18.027 -12.860  1.00  0.00           H  
HETATM 3144  O   T4PE 1024      -0.595  20.320   2.400  1.00  0.00           O  
HETATM 3145  H1  T4PE 1024      -0.111  19.931   1.671  1.00  0.00           H  
HETATM 3146  H2  T4PE 1024       0.026  20.928   2.803  1.00  0.00           H  
HETATM 3147  O   T4PE 1025      12.747 -14.275  16.672  1.00  0.00           O  
HETATM 3148  H1  T4PE 1025      12.381 -13.532  17.151  1.00  0.00           H  
HETATM 3149  H2  T4PE 1025      11.982 -14.753  16.350  1.00  0.00           H  
HETATM 3150  O   T4PE 1026     -20.466  -9.476 -16.476  1.00  0.00           O  
HETATM 3151  H1  T4PE 1026     -20.954 -10.173 -16.037  1.00  0.00           H  
HETATM 3152  H2  T4PE 1026     -21.015  -9.232 -17.221  1.00  0.00           H  
HETATM 3153  O   T4PE 1027      12.010  -5.469   2.319  1.00  0.00           O  
HETATM 3154  H1  T4PE 1027      11.529  -6.297   2.335  1.00  0.00           H  
HETATM 3155  H2  T4PE 1027      11.892  -5.141   1.428  1.00  0.00           H  
HETATM 3156  O   T4PE 1028      14.810  -1.084 -17.702  1.00  0.00           O  
HETATM 3157  H1  T4PE 1028      15.187  -1.424 -16.891  1.00  0.00           H  
HETATM 3158  H2  T4PE 1028      15.334  -1.484 -18.396  1.00  0.00           H  
HETATM 3159  O   T4PE 1029      20.339   5.722 -21.133  1.00  0.00           O  
HETATM 3160  H1  T4PE 1029      20.671   6.501 -20.687  1.00  0.00           H  
HETATM 3161  H2  T4PE 1029      20.597   5.841 -22.047  1.00  0.00           H  
HETATM 3162  O   T4PE 1030      -5.216 -19.337 -10.282  1.00  0.00           O  
HETATM 3163  H1  T4PE 1030      -4.757 -19.052 -11.073  1.00  0.00           H  
HETATM 3164  H2  T4PE 1030      -6.065 -19.646 -10.597  1.00  0.00           H  
HETATM 3165  O   T4PE 1031      -6.517 -20.632  21.433  1.00  0.00           O  
HETATM 3166  H1  T4PE 1031      -7.226 -20.415  22.039  1.00  0.00           H  
HETATM 3167  H2  T4PE 1031      -6.534 -19.930  20.783  1.00  0.00           H  
HETATM 3168  O   T4PE 1032      10.214  11.761  -5.281  1.00  0.00           O  
HETATM 3169  H1  T4PE 1032       9.702  12.434  -4.832  1.00  0.00           H  
HETATM 3170  H2  T4PE 1032      11.111  11.902  -4.979  1.00  0.00           H  
HETATM 3171  O   T4PE 1033     -10.881 -19.627  13.851  1.00  0.00           O  
HETATM 3172  H1  T4PE 1033     -10.850 -18.673  13.774  1.00  0.00           H  
HETATM 3173  H2  T4PE 1033      -9.989 -19.913  13.650  1.00  0.00           H  
HETATM 3174  O   T4PE 1034       2.635   2.670  -4.318  1.00  0.00           O  
HETATM 3175  H1  T4PE 1034       2.754   1.899  -3.764  1.00  0.00           H  
HETATM 3176  H2  T4PE 1034       1.855   3.100  -3.967  1.00  0.00           H  
HETATM 3177  O   T4PE 1035       9.361  -9.938 -21.662  1.00  0.00           O  
HETATM 3178  H1  T4PE 1035       8.679  -9.849 -22.329  1.00  0.00           H  
HETATM 3179  H2  T4PE 1035       9.450 -10.883 -21.537  1.00  0.00           H  
HETATM 3180  O   T4PE 1036      13.826  14.402  -8.817  1.00  0.00           O  
HETATM 3181  H1  T4PE 1036      14.509  15.043  -9.015  1.00  0.00           H  
HETATM 3182  H2  T4PE 1036      13.150  14.560  -9.476  1.00  0.00           H  
HETATM 3183  O   T4PE 1037      15.424  21.980  -4.782  1.00  0.00           O  
HETATM 3184  H1  T4PE 1037      14.859  21.208  -4.748  1.00  0.00           H  
HETATM 3185  H2  T4PE 1037      14.845  22.688  -5.065  1.00  0.00           H  
HETATM 3186  O   T4PE 1038      -5.545  21.713 -17.514  1.00  0.00           O  
HETATM 3187  H1  T4PE 1038      -5.417  21.619 -18.458  1.00  0.00           H  
HETATM 3188  H2  T4PE 1038      -5.744  22.641 -17.390  1.00  0.00           H  
HETATM 3189  O   T4PE 1039      10.033 -17.682  17.666  1.00  0.00           O  
HETATM 3190  H1  T4PE 1039      10.774 -18.091  18.114  1.00  0.00           H  
HETATM 3191  H2  T4PE 1039       9.369 -18.369  17.625  1.00  0.00           H  
HETATM 3192  O   T4PE 1040      20.819   9.253  10.004  1.00  0.00           O  
HETATM 3193  H1  T4PE 1040      21.295   8.753  10.667  1.00  0.00           H  
HETATM 3194  H2  T4PE 1040      20.278   9.862  10.506  1.00  0.00           H  
HETATM 3195  O   T4PE 1041       8.063  17.178 -18.597  1.00  0.00           O  
HETATM 3196  H1  T4PE 1041       7.362  16.535 -18.488  1.00  0.00           H  
HETATM 3197  H2  T4PE 1041       8.381  17.338 -17.708  1.00  0.00           H  
HETATM 3198  O   T4PE 1042      16.186 -13.806 -10.234  1.00  0.00           O  
HETATM 3199  H1  T4PE 1042      15.771 -13.914  -9.379  1.00  0.00           H  
HETATM 3200  H2  T4PE 1042      15.845 -14.529 -10.760  1.00  0.00           H  
HETATM 3201  O   T4PE 1043      -5.977   5.462  18.635  1.00  0.00           O  
HETATM 3202  H1  T4PE 1043      -5.693   6.371  18.535  1.00  0.00           H  
HETATM 3203  H2  T4PE 1043      -5.830   5.069  17.774  1.00  0.00           H  
HETATM 3204  O   T4PE 1044       0.629  12.915 -20.817  1.00  0.00           O  
HETATM 3205  H1  T4PE 1044       0.461  11.982 -20.949  1.00  0.00           H  
HETATM 3206  H2  T4PE 1044       1.579  13.001 -20.900  1.00  0.00           H  
HETATM 3207  O   T4PE 1045      13.037 -13.132 -12.048  1.00  0.00           O  
HETATM 3208  H1  T4PE 1045      12.100 -13.315 -11.979  1.00  0.00           H  
HETATM 3209  H2  T4PE 1045      13.089 -12.353 -12.603  1.00  0.00           H  
HETATM 3210  O   T4PE 1046       0.956 -15.321   2.475  1.00  0.00           O  
HETATM 3211  H1  T4PE 1046       1.061 -15.668   3.361  1.00  0.00           H  
HETATM 3212  H2  T4PE 1046       1.394 -15.961   1.914  1.00  0.00           H  
HETATM 3213  O   T4PE 1047       0.436  -7.805 -13.885  1.00  0.00           O  
HETATM 3214  H1  T4PE 1047       0.741  -7.349 -13.101  1.00  0.00           H  
HETATM 3215  H2  T4PE 1047       0.159  -8.665 -13.570  1.00  0.00           H  
HETATM 3216  O   T4PE 1048       9.188  20.943  -2.035  1.00  0.00           O  
HETATM 3217  H1  T4PE 1048       8.725  20.132  -1.828  1.00  0.00           H  
HETATM 3218  H2  T4PE 1048       8.648  21.364  -2.704  1.00  0.00           H  
HETATM 3219  O   T4PE 1049      -6.680  -1.531  19.447  1.00  0.00           O  
HETATM 3220  H1  T4PE 1049      -5.876  -1.976  19.181  1.00  0.00           H  
HETATM 3221  H2  T4PE 1049      -7.340  -1.835  18.823  1.00  0.00           H  
HETATM 3222  O   T4PE 1050     -13.174  10.781  -2.687  1.00  0.00           O  
HETATM 3223  H1  T4PE 1050     -12.808   9.899  -2.618  1.00  0.00           H  
HETATM 3224  H2  T4PE 1050     -13.693  10.889  -1.890  1.00  0.00           H  
HETATM 3225  O   T4PE 1051      -2.013  22.069   0.649  1.00  0.00           O  
HETATM 3226  H1  T4PE 1051      -2.589  21.535   0.102  1.00  0.00           H  
HETATM 3227  H2  T4PE 1051      -1.705  21.470   1.330  1.00  0.00           H  
HETATM 3228  O   T4PE 1052     -10.124 -21.118 -18.158  1.00  0.00           O  
HETATM 3229  H1  T4PE 1052      -9.672 -21.281 -18.985  1.00  0.00           H  
HETATM 3230  H2  T4PE 1052      -9.478 -20.663 -17.617  1.00  0.00           H  
HETATM 3231  O   T4PE 1053      -7.530  19.697   5.443  1.00  0.00           O  
HETATM 3232  H1  T4PE 1053      -7.842  19.592   4.544  1.00  0.00           H  
HETATM 3233  H2  T4PE 1053      -8.279  19.452   5.987  1.00  0.00           H  
HETATM 3234  O   T4PE 1054      -4.078 -18.518  17.949  1.00  0.00           O  
HETATM 3235  H1  T4PE 1054      -4.277 -17.603  18.150  1.00  0.00           H  
HETATM 3236  H2  T4PE 1054      -4.564 -18.697  17.144  1.00  0.00           H  
HETATM 3237  O   T4PE 1055      21.477  -2.877  15.764  1.00  0.00           O  
HETATM 3238  H1  T4PE 1055      21.410  -1.923  15.723  1.00  0.00           H  
HETATM 3239  H2  T4PE 1055      20.612  -3.167  16.051  1.00  0.00           H  
HETATM 3240  O   T4PE 1056      16.374 -22.124  18.495  1.00  0.00           O  
HETATM 3241  H1  T4PE 1056      17.244 -21.732  18.412  1.00  0.00           H  
HETATM 3242  H2  T4PE 1056      15.772 -21.432  18.222  1.00  0.00           H  
HETATM 3243  O   T4PE 1057     -13.989   6.544  20.052  1.00  0.00           O  
HETATM 3244  H1  T4PE 1057     -14.127   7.263  20.668  1.00  0.00           H  
HETATM 3245  H2  T4PE 1057     -14.148   6.931  19.191  1.00  0.00           H  
HETATM 3246  O   T4PE 1058       5.045  15.160   8.041  1.00  0.00           O  
HETATM 3247  H1  T4PE 1058       5.468  15.094   7.185  1.00  0.00           H  
HETATM 3248  H2  T4PE 1058       5.523  14.541   8.593  1.00  0.00           H  
HETATM 3249  O   T4PE 1059       5.849   4.167  15.437  1.00  0.00           O  
HETATM 3250  H1  T4PE 1059       5.966   4.200  16.387  1.00  0.00           H  
HETATM 3251  H2  T4PE 1059       4.987   4.554  15.287  1.00  0.00           H  
HETATM 3252  O   T4PE 1060       6.793  19.941 -20.219  1.00  0.00           O  
HETATM 3253  H1  T4PE 1060       6.708  19.809 -19.275  1.00  0.00           H  
HETATM 3254  H2  T4PE 1060       6.507  19.112 -20.603  1.00  0.00           H  
HETATM 3255  O   T4PE 1061     -19.142   8.185 -12.066  1.00  0.00           O  
HETATM 3256  H1  T4PE 1061     -19.084   7.255 -12.283  1.00  0.00           H  
HETATM 3257  H2  T4PE 1061     -19.561   8.584 -12.828  1.00  0.00           H  
HETATM 3258  O   T4PE 1062     -12.199  13.993  12.494  1.00  0.00           O  
HETATM 3259  H1  T4PE 1062     -12.286  13.849  13.436  1.00  0.00           H  
HETATM 3260  H2  T4PE 1062     -12.603  13.222  12.095  1.00  0.00           H  
HETATM 3261  O   T4PE 1063       4.223  -6.572 -16.014  1.00  0.00           O  
HETATM 3262  H1  T4PE 1063       3.563  -7.264 -16.050  1.00  0.00           H  
HETATM 3263  H2  T4PE 1063       3.717  -5.761 -15.960  1.00  0.00           H  
HETATM 3264  O   T4PE 1064     -19.414 -19.422  -5.458  1.00  0.00           O  
HETATM 3265  H1  T4PE 1064     -20.284 -19.682  -5.156  1.00  0.00           H  
HETATM 3266  H2  T4PE 1064     -19.104 -18.804  -4.796  1.00  0.00           H  
HETATM 3267  O   T4PE 1065     -22.489 -19.741  18.008  1.00  0.00           O  
HETATM 3268  H1  T4PE 1065     -21.760 -20.356  18.092  1.00  0.00           H  
HETATM 3269  H2  T4PE 1065     -22.070 -18.889  17.884  1.00  0.00           H  
HETATM 3270  O   T4PE 1066       6.660 -20.789   7.251  1.00  0.00           O  
HETATM 3271  H1  T4PE 1066       6.855 -19.855   7.333  1.00  0.00           H  
HETATM 3272  H2  T4PE 1066       6.516 -20.923   6.314  1.00  0.00           H  
HETATM 3273  O   T4PE 1067     -19.878   7.827  -2.512  1.00  0.00           O  
HETATM 3274  H1  T4PE 1067     -20.185   8.559  -3.047  1.00  0.00           H  
HETATM 3275  H2  T4PE 1067     -19.188   8.203  -1.965  1.00  0.00           H  
HETATM 3276  O   T4PE 1068      -6.926  -3.747  22.054  1.00  0.00           O  
HETATM 3277  H1  T4PE 1068      -6.967  -2.831  22.330  1.00  0.00           H  
HETATM 3278  H2  T4PE 1068      -6.004  -3.893  21.843  1.00  0.00           H  
HETATM 3279  O   T4PE 1069      -2.766  18.968   7.837  1.00  0.00           O  
HETATM 3280  H1  T4PE 1069      -3.623  19.123   7.439  1.00  0.00           H  
HETATM 3281  H2  T4PE 1069      -2.965  18.635   8.712  1.00  0.00           H  
HETATM 3282  O   T4PE 1070     -14.627 -21.995  -8.584  1.00  0.00           O  
HETATM 3283  H1  T4PE 1070     -14.182 -21.862  -7.747  1.00  0.00           H  
HETATM 3284  H2  T4PE 1070     -13.938 -22.294  -9.177  1.00  0.00           H  
HETATM 3285  O   T4PE 1071     -15.932  20.456   2.813  1.00  0.00           O  
HETATM 3286  H1  T4PE 1071     -15.621  19.997   2.033  1.00  0.00           H  
HETATM 3287  H2  T4PE 1071     -16.886  20.385   2.768  1.00  0.00           H  
HETATM 3288  O   T4PE 1072     -13.532   1.407 -20.911  1.00  0.00           O  
HETATM 3289  H1  T4PE 1072     -13.700   0.912 -21.713  1.00  0.00           H  
HETATM 3290  H2  T4PE 1072     -14.385   1.461 -20.479  1.00  0.00           H  
HETATM 3291  O   T4PE 1073      18.401  -0.365  -4.491  1.00  0.00           O  
HETATM 3292  H1  T4PE 1073      17.832  -0.661  -3.780  1.00  0.00           H  
HETATM 3293  H2  T4PE 1073      19.278  -0.355  -4.108  1.00  0.00           H  
HETATM 3294  O   T4PE 1074      16.982 -16.694  -8.662  1.00  0.00           O  
HETATM 3295  H1  T4PE 1074      17.727 -16.099  -8.582  1.00  0.00           H  
HETATM 3296  H2  T4PE 1074      16.651 -16.547  -9.547  1.00  0.00           H  
HETATM 3297  O   T4PE 1075     -17.105  -5.012   3.624  1.00  0.00           O  
HETATM 3298  H1  T4PE 1075     -17.117  -5.147   4.571  1.00  0.00           H  
HETATM 3299  H2  T4PE 1075     -16.341  -4.456   3.470  1.00  0.00           H  
HETATM 3300  O   T4PE 1076      11.098 -18.075  12.139  1.00  0.00           O  
HETATM 3301  H1  T4PE 1076      11.400 -18.972  12.284  1.00  0.00           H  
HETATM 3302  H2  T4PE 1076      11.898 -17.550  12.134  1.00  0.00           H  
HETATM 3303  O   T4PE 1077      -8.230  -1.469 -18.940  1.00  0.00           O  
HETATM 3304  H1  T4PE 1077      -8.401  -0.551 -19.152  1.00  0.00           H  
HETATM 3305  H2  T4PE 1077      -8.950  -1.948 -19.349  1.00  0.00           H  
HETATM 3306  O   T4PE 1078     -18.940   0.873 -18.033  1.00  0.00           O  
HETATM 3307  H1  T4PE 1078     -18.614   1.371 -17.283  1.00  0.00           H  
HETATM 3308  H2  T4PE 1078     -19.281   1.537 -18.632  1.00  0.00           H  
HETATM 3309  O   T4PE 1079     -11.989  -2.350 -16.604  1.00  0.00           O  
HETATM 3310  H1  T4PE 1079     -12.396  -2.550 -17.447  1.00  0.00           H  
HETATM 3311  H2  T4PE 1079     -12.725  -2.172 -16.018  1.00  0.00           H  
HETATM 3312  O   T4PE 1080     -21.398   2.619  19.470  1.00  0.00           O  
HETATM 3313  H1  T4PE 1080     -20.951   2.563  20.315  1.00  0.00           H  
HETATM 3314  H2  T4PE 1080     -22.096   1.967  19.525  1.00  0.00           H  
HETATM 3315  O   T4PE 1081      11.847  -4.038 -14.549  1.00  0.00           O  
HETATM 3316  H1  T4PE 1081      10.941  -3.732 -14.522  1.00  0.00           H  
HETATM 3317  H2  T4PE 1081      11.781  -4.991 -14.487  1.00  0.00           H  
HETATM 3318  O   T4PE 1082      21.436  -1.401 -10.232  1.00  0.00           O  
HETATM 3319  H1  T4PE 1082      20.765  -1.735 -10.828  1.00  0.00           H  
HETATM 3320  H2  T4PE 1082      21.053  -1.501  -9.360  1.00  0.00           H  
HETATM 3321  O   T4PE 1083      -3.002  22.393  19.955  1.00  0.00           O  
HETATM 3322  H1  T4PE 1083      -2.186  22.026  19.615  1.00  0.00           H  
HETATM 3323  H2  T4PE 1083      -3.649  22.212  19.274  1.00  0.00           H  
HETATM 3324  O   T4PE 1084      21.900 -21.185   3.435  1.00  0.00           O  
HETATM 3325  H1  T4PE 1084      21.264 -20.980   2.749  1.00  0.00           H  
HETATM 3326  H2  T4PE 1084      22.662 -20.645   3.225  1.00  0.00           H  
HETATM 3327  O   T4PE 1085      -6.892   9.764  22.132  1.00  0.00           O  
HETATM 3328  H1  T4PE 1085      -6.348   9.917  21.359  1.00  0.00           H  
HETATM 3329  H2  T4PE 1085      -6.468   9.035  22.584  1.00  0.00           H  
HETATM 3330  O   T4PE 1086      10.097   9.129  -9.126  1.00  0.00           O  
HETATM 3331  H1  T4PE 1086      10.292   9.942  -9.592  1.00  0.00           H  
HETATM 3332  H2  T4PE 1086       9.960   8.483  -9.819  1.00  0.00           H  
HETATM 3333  O   T4PE 1087      11.946  16.243 -18.588  1.00  0.00           O  
HETATM 3334  H1  T4PE 1087      12.761  16.129 -19.078  1.00  0.00           H  
HETATM 3335  H2  T4PE 1087      11.361  16.694 -19.197  1.00  0.00           H  
HETATM 3336  O   T4PE 1088      17.768 -20.482 -16.154  1.00  0.00           O  
HETATM 3337  H1  T4PE 1088      18.361 -19.895 -16.623  1.00  0.00           H  
HETATM 3338  H2  T4PE 1088      18.040 -21.360 -16.420  1.00  0.00           H  
HETATM 3339  O   T4PE 1089     -15.116 -20.532 -22.480  1.00  0.00           O  
HETATM 3340  H1  T4PE 1089     -14.422 -20.637 -21.830  1.00  0.00           H  
HETATM 3341  H2  T4PE 1089     -15.925 -20.696 -21.996  1.00  0.00           H  
HETATM 3342  O   T4PE 1090      19.183   0.792 -14.213  1.00  0.00           O  
HETATM 3343  H1  T4PE 1090      18.635   0.881 -13.433  1.00  0.00           H  
HETATM 3344  H2  T4PE 1090      19.049  -0.112 -14.498  1.00  0.00           H  
HETATM 3345  O   T4PE 1091      19.949   8.412  13.707  1.00  0.00           O  
HETATM 3346  H1  T4PE 1091      20.551   7.832  14.174  1.00  0.00           H  
HETATM 3347  H2  T4PE 1091      19.525   7.847  13.060  1.00  0.00           H  
HETATM 3348  O   T4PE 1092      -1.185 -16.672  11.491  1.00  0.00           O  
HETATM 3349  H1  T4PE 1092      -0.915 -16.859  10.592  1.00  0.00           H  
HETATM 3350  H2  T4PE 1092      -1.674 -15.852  11.429  1.00  0.00           H  
HETATM 3351  O   T4PE 1093       7.175 -17.298   1.954  1.00  0.00           O  
HETATM 3352  H1  T4PE 1093       7.763 -17.688   2.601  1.00  0.00           H  
HETATM 3353  H2  T4PE 1093       6.453 -17.923   1.879  1.00  0.00           H  
HETATM 3354  O   T4PE 1094     -19.538  -4.380  -7.403  1.00  0.00           O  
HETATM 3355  H1  T4PE 1094     -19.720  -3.460  -7.597  1.00  0.00           H  
HETATM 3356  H2  T4PE 1094     -19.482  -4.799  -8.261  1.00  0.00           H  
HETATM 3357  O   T4PE 1095       6.653  12.173 -11.422  1.00  0.00           O  
HETATM 3358  H1  T4PE 1095       6.445  12.091 -12.353  1.00  0.00           H  
HETATM 3359  H2  T4PE 1095       5.914  12.657 -11.053  1.00  0.00           H  
HETATM 3360  O   T4PE 1096     -13.001   8.005  -2.551  1.00  0.00           O  
HETATM 3361  H1  T4PE 1096     -13.722   8.017  -3.180  1.00  0.00           H  
HETATM 3362  H2  T4PE 1096     -13.163   7.230  -2.014  1.00  0.00           H  
HETATM 3363  O   T4PE 1097      13.470   3.834 -14.024  1.00  0.00           O  
HETATM 3364  H1  T4PE 1097      14.034   4.131 -14.738  1.00  0.00           H  
HETATM 3365  H2  T4PE 1097      14.076   3.604 -13.319  1.00  0.00           H  
HETATM 3366  O   T4PE 1098       3.354  12.032  19.082  1.00  0.00           O  
HETATM 3367  H1  T4PE 1098       2.560  11.778  18.610  1.00  0.00           H  
HETATM 3368  H2  T4PE 1098       3.132  11.912  20.006  1.00  0.00           H  
HETATM 3369  O   T4PE 1099      -4.811  -7.226   2.190  1.00  0.00           O  
HETATM 3370  H1  T4PE 1099      -4.371  -7.018   3.014  1.00  0.00           H  
HETATM 3371  H2  T4PE 1099      -5.586  -6.664   2.183  1.00  0.00           H  
HETATM 3372  O   T4PE 1100      -0.290 -20.355   0.681  1.00  0.00           O  
HETATM 3373  H1  T4PE 1100       0.571 -20.633   0.993  1.00  0.00           H  
HETATM 3374  H2  T4PE 1100      -0.776 -21.170   0.560  1.00  0.00           H  
HETATM 3375  O   T4PE 1101      13.423 -11.907  10.543  1.00  0.00           O  
HETATM 3376  H1  T4PE 1101      14.174 -11.579  10.048  1.00  0.00           H  
HETATM 3377  H2  T4PE 1101      12.666 -11.490  10.133  1.00  0.00           H  
HETATM 3378  O   T4PE 1102      -6.220   1.794  15.981  1.00  0.00           O  
HETATM 3379  H1  T4PE 1102      -5.552   1.880  15.302  1.00  0.00           H  
HETATM 3380  H2  T4PE 1102      -6.919   1.287  15.568  1.00  0.00           H  
HETATM 3381  O   T4PE 1103       8.350  19.395 -12.320  1.00  0.00           O  
HETATM 3382  H1  T4PE 1103       8.025  19.290 -13.214  1.00  0.00           H  
HETATM 3383  H2  T4PE 1103       7.665  19.013 -11.770  1.00  0.00           H  
HETATM 3384  O   T4PE 1104       7.002  11.872  21.276  1.00  0.00           O  
HETATM 3385  H1  T4PE 1104       7.268  12.547  20.652  1.00  0.00           H  
HETATM 3386  H2  T4PE 1104       6.551  12.352  21.970  1.00  0.00           H  
HETATM 3387  O   T4PE 1105     -16.228  14.873  -5.390  1.00  0.00           O  
HETATM 3388  H1  T4PE 1105     -15.660  15.544  -5.769  1.00  0.00           H  
HETATM 3389  H2  T4PE 1105     -15.625  14.220  -5.037  1.00  0.00           H  
HETATM 3390  O   T4PE 1106      13.883  15.283   1.075  1.00  0.00           O  
HETATM 3391  H1  T4PE 1106      13.720  16.190   0.816  1.00  0.00           H  
HETATM 3392  H2  T4PE 1106      13.412  14.760   0.426  1.00  0.00           H  
HETATM 3393  O   T4PE 1107      10.942   4.110   4.576  1.00  0.00           O  
HETATM 3394  H1  T4PE 1107      11.794   3.898   4.958  1.00  0.00           H  
HETATM 3395  H2  T4PE 1107      10.862   3.520   3.826  1.00  0.00           H  
HETATM 3396  O   T4PE 1108      -7.705  20.028 -17.512  1.00  0.00           O  
HETATM 3397  H1  T4PE 1108      -7.486  19.355 -18.156  1.00  0.00           H  
HETATM 3398  H2  T4PE 1108      -6.968  20.638 -17.542  1.00  0.00           H  
HETATM 3399  O   T4PE 1109       6.592 -13.070  15.583  1.00  0.00           O  
HETATM 3400  H1  T4PE 1109       7.453 -12.943  15.184  1.00  0.00           H  
HETATM 3401  H2  T4PE 1109       6.780 -13.442  16.445  1.00  0.00           H  
HETATM 3402  O   T4PE 1110     -20.038 -20.346  21.604  1.00  0.00           O  
HETATM 3403  H1  T4PE 1110     -19.907 -20.682  20.718  1.00  0.00           H  
HETATM 3404  H2  T4PE 1110     -20.615 -19.591  21.492  1.00  0.00           H  
HETATM 3405  O   T4PE 1111      20.969 -22.177 -14.879  1.00  0.00           O  
HETATM 3406  H1  T4PE 1111      20.817 -22.688 -14.084  1.00  0.00           H  
HETATM 3407  H2  T4PE 1111      21.418 -21.388 -14.575  1.00  0.00           H  
HETATM 3408  O   T4PE 1112       9.124 -11.868  17.772  1.00  0.00           O  
HETATM 3409  H1  T4PE 1112       9.205 -12.081  16.842  1.00  0.00           H  
HETATM 3410  H2  T4PE 1112       8.362 -12.366  18.067  1.00  0.00           H  
HETATM 3411  O   T4PE 1113     -10.945 -12.198 -19.349  1.00  0.00           O  
HETATM 3412  H1  T4PE 1113     -11.759 -11.768 -19.086  1.00  0.00           H  
HETATM 3413  H2  T4PE 1113     -10.254 -11.667 -18.952  1.00  0.00           H  
HETATM 3414  O   T4PE 1114     -11.072 -14.735   5.236  1.00  0.00           O  
HETATM 3415  H1  T4PE 1114     -11.924 -14.310   5.136  1.00  0.00           H  
HETATM 3416  H2  T4PE 1114     -11.247 -15.663   5.076  1.00  0.00           H  
HETATM 3417  O   T4PE 1115      20.541   3.987   1.076  1.00  0.00           O  
HETATM 3418  H1  T4PE 1115      21.098   4.168   1.833  1.00  0.00           H  
HETATM 3419  H2  T4PE 1115      20.235   3.090   1.212  1.00  0.00           H  
HETATM 3420  O   T4PE 1116     -18.909  10.846  15.517  1.00  0.00           O  
HETATM 3421  H1  T4PE 1116     -18.897  10.177  16.201  1.00  0.00           H  
HETATM 3422  H2  T4PE 1116     -18.896  10.352  14.697  1.00  0.00           H  
HETATM 3423  O   T4PE 1117      -8.560  14.138   8.304  1.00  0.00           O  
HETATM 3424  H1  T4PE 1117      -8.254  13.331   8.719  1.00  0.00           H  
HETATM 3425  H2  T4PE 1117      -9.348  13.877   7.827  1.00  0.00           H  
HETATM 3426  O   T4PE 1118       1.251  -7.773 -18.490  1.00  0.00           O  
HETATM 3427  H1  T4PE 1118       0.395  -7.928 -18.890  1.00  0.00           H  
HETATM 3428  H2  T4PE 1118       1.363  -6.823 -18.523  1.00  0.00           H  
HETATM 3429  O   T4PE 1119      -9.923  10.046  15.310  1.00  0.00           O  
HETATM 3430  H1  T4PE 1119      -9.870   9.741  16.216  1.00  0.00           H  
HETATM 3431  H2  T4PE 1119     -10.504  10.805  15.346  1.00  0.00           H  
HETATM 3432  O   T4PE 1120       4.380  14.471  18.278  1.00  0.00           O  
HETATM 3433  H1  T4PE 1120       3.827  13.782  18.646  1.00  0.00           H  
HETATM 3434  H2  T4PE 1120       4.437  14.262  17.346  1.00  0.00           H  
HETATM 3435  O   T4PE 1121      -9.932  16.564   4.555  1.00  0.00           O  
HETATM 3436  H1  T4PE 1121     -10.721  16.211   4.967  1.00  0.00           H  
HETATM 3437  H2  T4PE 1121      -9.422  15.791   4.313  1.00  0.00           H  
HETATM 3438  O   T4PE 1122     -14.914  -3.793  10.440  1.00  0.00           O  
HETATM 3439  H1  T4PE 1122     -15.272  -2.923  10.617  1.00  0.00           H  
HETATM 3440  H2  T4PE 1122     -15.115  -3.952   9.518  1.00  0.00           H  
HETATM 3441  O   T4PE 1123     -15.313   1.309 -17.037  1.00  0.00           O  
HETATM 3442  H1  T4PE 1123     -16.109   0.835 -16.796  1.00  0.00           H  
HETATM 3443  H2  T4PE 1123     -15.239   2.003 -16.383  1.00  0.00           H  
HETATM 3444  O   T4PE 1124      11.441  18.924  14.901  1.00  0.00           O  
HETATM 3445  H1  T4PE 1124      11.236  17.998  15.033  1.00  0.00           H  
HETATM 3446  H2  T4PE 1124      12.319  19.030  15.269  1.00  0.00           H  
HETATM 3447  O   T4PE 1125       1.349   8.225  -6.776  1.00  0.00           O  
HETATM 3448  H1  T4PE 1125       1.451   8.414  -5.843  1.00  0.00           H  
HETATM 3449  H2  T4PE 1125       1.782   7.381  -6.899  1.00  0.00           H  
HETATM 3450  O   T4PE 1126       7.201   6.406 -12.934  1.00  0.00           O  
HETATM 3451  H1  T4PE 1126       7.237   7.097 -13.596  1.00  0.00           H  
HETATM 3452  H2  T4PE 1126       7.811   6.693 -12.254  1.00  0.00           H  
HETATM 3453  O   T4PE 1127     -14.095 -20.317   7.230  1.00  0.00           O  
HETATM 3454  H1  T4PE 1127     -13.222 -20.014   7.481  1.00  0.00           H  
HETATM 3455  H2  T4PE 1127     -14.173 -20.083   6.305  1.00  0.00           H  
HETATM 3456  O   T4PE 1128       4.126   2.288   9.927  1.00  0.00           O  
HETATM 3457  H1  T4PE 1128       3.286   2.682   9.693  1.00  0.00           H  
HETATM 3458  H2  T4PE 1128       4.076   1.395   9.589  1.00  0.00           H  
HETATM 3459  O   T4PE 1129      11.798  -0.747 -17.888  1.00  0.00           O  
HETATM 3460  H1  T4PE 1129      12.678  -0.378 -17.806  1.00  0.00           H  
HETATM 3461  H2  T4PE 1129      11.421  -0.666 -17.012  1.00  0.00           H  
HETATM 3462  O   T4PE 1130      13.559   1.767  -4.440  1.00  0.00           O  
HETATM 3463  H1  T4PE 1130      14.210   2.210  -4.983  1.00  0.00           H  
HETATM 3464  H2  T4PE 1130      13.604   0.850  -4.712  1.00  0.00           H  
HETATM 3465  O   T4PE 1131      16.459  -0.382   7.268  1.00  0.00           O  
HETATM 3466  H1  T4PE 1131      15.611  -0.629   6.901  1.00  0.00           H  
HETATM 3467  H2  T4PE 1131      16.256  -0.062   8.147  1.00  0.00           H  
HETATM 3468  O   T4PE 1132     -15.651 -20.117  -2.667  1.00  0.00           O  
HETATM 3469  H1  T4PE 1132     -16.420 -20.098  -2.098  1.00  0.00           H  
HETATM 3470  H2  T4PE 1132     -16.009 -20.171  -3.554  1.00  0.00           H  
HETATM 3471  O   T4PE 1133      -8.532  11.144  -7.662  1.00  0.00           O  
HETATM 3472  H1  T4PE 1133      -8.331  11.624  -6.859  1.00  0.00           H  
HETATM 3473  H2  T4PE 1133      -9.488  11.118  -7.694  1.00  0.00           H  
HETATM 3474  O   T4PE 1134      -8.021 -13.916 -15.769  1.00  0.00           O  
HETATM 3475  H1  T4PE 1134      -8.209 -14.761 -16.177  1.00  0.00           H  
HETATM 3476  H2  T4PE 1134      -7.991 -14.104 -14.831  1.00  0.00           H  
HETATM 3477  O   T4PE 1135     -21.438  -8.919   2.825  1.00  0.00           O  
HETATM 3478  H1  T4PE 1135     -22.374  -8.754   2.943  1.00  0.00           H  
HETATM 3479  H2  T4PE 1135     -21.318  -8.951   1.876  1.00  0.00           H  
HETATM 3480  O   T4PE 1136       5.950 -15.139  -2.952  1.00  0.00           O  
HETATM 3481  H1  T4PE 1136       5.073 -14.773  -3.069  1.00  0.00           H  
HETATM 3482  H2  T4PE 1136       6.540 -14.451  -3.257  1.00  0.00           H  
HETATM 3483  O   T4PE 1137      -2.911  19.449  18.568  1.00  0.00           O  
HETATM 3484  H1  T4PE 1137      -2.247  18.990  18.054  1.00  0.00           H  
HETATM 3485  H2  T4PE 1137      -3.092  20.246  18.070  1.00  0.00           H  
HETATM 3486  O   T4PE 1138       8.221  15.504  21.383  1.00  0.00           O  
HETATM 3487  H1  T4PE 1138       8.148  14.993  22.189  1.00  0.00           H  
HETATM 3488  H2  T4PE 1138       9.139  15.771  21.351  1.00  0.00           H  
HETATM 3489  O   T4PE 1139      13.493  11.565  -2.276  1.00  0.00           O  
HETATM 3490  H1  T4PE 1139      13.580  12.146  -3.032  1.00  0.00           H  
HETATM 3491  H2  T4PE 1139      13.373  10.694  -2.656  1.00  0.00           H  
HETATM 3492  O   T4PE 1140      -2.076  10.766   7.314  1.00  0.00           O  
HETATM 3493  H1  T4PE 1140      -1.507  10.152   6.849  1.00  0.00           H  
HETATM 3494  H2  T4PE 1140      -2.549  10.223   7.945  1.00  0.00           H  
HETATM 3495  O   T4PE 1141     -17.748 -13.491  15.588  1.00  0.00           O  
HETATM 3496  H1  T4PE 1141     -17.371 -14.002  14.871  1.00  0.00           H  
HETATM 3497  H2  T4PE 1141     -17.978 -12.652  15.190  1.00  0.00           H  
HETATM 3498  O   T4PE 1142      -3.080  11.336 -15.708  1.00  0.00           O  
HETATM 3499  H1  T4PE 1142      -2.623  10.514 -15.890  1.00  0.00           H  
HETATM 3500  H2  T4PE 1142      -3.972  11.070 -15.485  1.00  0.00           H  
HETATM 3501  O   T4PE 1143      11.556   7.335  19.966  1.00  0.00           O  
HETATM 3502  H1  T4PE 1143      12.463   7.518  19.718  1.00  0.00           H  
HETATM 3503  H2  T4PE 1143      11.486   6.381  19.932  1.00  0.00           H  
HETATM 3504  O   T4PE 1144     -10.317   4.477  -8.355  1.00  0.00           O  
HETATM 3505  H1  T4PE 1144      -9.510   4.842  -7.990  1.00  0.00           H  
HETATM 3506  H2  T4PE 1144     -10.923   5.218  -8.385  1.00  0.00           H  
HETATM 3507  O   T4PE 1145     -15.224  12.522   7.444  1.00  0.00           O  
HETATM 3508  H1  T4PE 1145     -14.353  12.395   7.819  1.00  0.00           H  
HETATM 3509  H2  T4PE 1145     -15.267  11.898   6.719  1.00  0.00           H  
HETATM 3510  O   T4PE 1146      16.084 -17.947  10.528  1.00  0.00           O  
HETATM 3511  H1  T4PE 1146      15.939 -18.675   9.924  1.00  0.00           H  
HETATM 3512  H2  T4PE 1146      17.031 -17.804  10.509  1.00  0.00           H  
HETATM 3513  O   T4PE 1147     -15.791  -6.867   9.298  1.00  0.00           O  
HETATM 3514  H1  T4PE 1147     -14.986  -6.723   9.797  1.00  0.00           H  
HETATM 3515  H2  T4PE 1147     -15.575  -7.580   8.697  1.00  0.00           H  
HETATM 3516  O   T4PE 1148     -20.474  11.400  18.757  1.00  0.00           O  
HETATM 3517  H1  T4PE 1148     -19.707  11.845  18.396  1.00  0.00           H  
HETATM 3518  H2  T4PE 1148     -20.253  10.469  18.717  1.00  0.00           H  
HETATM 3519  O   T4PE 1149      13.583  11.984 -13.903  1.00  0.00           O  
HETATM 3520  H1  T4PE 1149      13.797  11.121 -13.549  1.00  0.00           H  
HETATM 3521  H2  T4PE 1149      12.655  12.103 -13.700  1.00  0.00           H  
HETATM 3522  O   T4PE 1150     -17.500  -9.518  16.529  1.00  0.00           O  
HETATM 3523  H1  T4PE 1150     -17.859  -9.970  17.292  1.00  0.00           H  
HETATM 3524  H2  T4PE 1150     -16.792  -8.978  16.881  1.00  0.00           H  
HETATM 3525  O   T4PE 1151     -11.013  -6.624   0.083  1.00  0.00           O  
HETATM 3526  H1  T4PE 1151     -10.738  -5.716   0.208  1.00  0.00           H  
HETATM 3527  H2  T4PE 1151     -11.741  -6.740   0.695  1.00  0.00           H  
HETATM 3528  O   T4PE 1152      20.014   5.724   3.442  1.00  0.00           O  
HETATM 3529  H1  T4PE 1152      20.848   5.259   3.506  1.00  0.00           H  
HETATM 3530  H2  T4PE 1152      19.699   5.776   4.345  1.00  0.00           H  
HETATM 3531  O   T4PE 1153      21.014  22.446   9.739  1.00  0.00           O  
HETATM 3532  H1  T4PE 1153      20.286  21.917  10.066  1.00  0.00           H  
HETATM 3533  H2  T4PE 1153      21.686  21.808   9.499  1.00  0.00           H  
HETATM 3534  O   T4PE 1154       5.584  18.323   4.921  1.00  0.00           O  
HETATM 3535  H1  T4PE 1154       5.214  18.350   5.803  1.00  0.00           H  
HETATM 3536  H2  T4PE 1154       6.359  18.884   4.968  1.00  0.00           H  
HETATM 3537  O   T4PE 1155      19.421 -19.044 -18.266  1.00  0.00           O  
HETATM 3538  H1  T4PE 1155      18.645 -18.511 -18.440  1.00  0.00           H  
HETATM 3539  H2  T4PE 1155      19.647 -18.850 -17.357  1.00  0.00           H  
HETATM 3540  O   T4PE 1156     -16.650  -8.129 -18.403  1.00  0.00           O  
HETATM 3541  H1  T4PE 1156     -17.302  -8.245 -19.094  1.00  0.00           H  
HETATM 3542  H2  T4PE 1156     -16.522  -7.182 -18.351  1.00  0.00           H  
HETATM 3543  O   T4PE 1157      -3.993  15.906  -7.298  1.00  0.00           O  
HETATM 3544  H1  T4PE 1157      -3.949  14.991  -7.574  1.00  0.00           H  
HETATM 3545  H2  T4PE 1157      -3.080  16.194  -7.275  1.00  0.00           H  
HETATM 3546  O   T4PE 1158      18.272  19.841   7.214  1.00  0.00           O  
HETATM 3547  H1  T4PE 1158      18.597  19.875   8.114  1.00  0.00           H  
HETATM 3548  H2  T4PE 1158      18.401  18.931   6.947  1.00  0.00           H  
HETATM 3549  O   T4PE 1159     -13.853 -14.222   3.652  1.00  0.00           O  
HETATM 3550  H1  T4PE 1159     -14.332 -15.031   3.835  1.00  0.00           H  
HETATM 3551  H2  T4PE 1159     -13.959 -13.696   4.444  1.00  0.00           H  
HETATM 3552  O   T4PE 1160      19.173 -14.247  -6.785  1.00  0.00           O  
HETATM 3553  H1  T4PE 1160      19.084 -14.553  -7.688  1.00  0.00           H  
HETATM 3554  H2  T4PE 1160      19.938 -14.713  -6.448  1.00  0.00           H  
HETATM 3555  O   T4PE 1161      -1.369 -11.916  -3.819  1.00  0.00           O  
HETATM 3556  H1  T4PE 1161      -1.310 -12.869  -3.894  1.00  0.00           H  
HETATM 3557  H2  T4PE 1161      -1.279 -11.599  -4.717  1.00  0.00           H  
HETATM 3558  O   T4PE 1162       4.769  -0.153 -10.436  1.00  0.00           O  
HETATM 3559  H1  T4PE 1162       5.269  -0.304  -9.634  1.00  0.00           H  
HETATM 3560  H2  T4PE 1162       4.956  -0.916 -10.983  1.00  0.00           H  
HETATM 3561  O   T4PE 1163      10.188   0.099   4.660  1.00  0.00           O  
HETATM 3562  H1  T4PE 1163       9.750  -0.436   3.997  1.00  0.00           H  
HETATM 3563  H2  T4PE 1163      10.665   0.760   4.159  1.00  0.00           H  
HETATM 3564  O   T4PE 1164     -16.120  20.248 -18.845  1.00  0.00           O  
HETATM 3565  H1  T4PE 1164     -16.012  20.335 -19.792  1.00  0.00           H  
HETATM 3566  H2  T4PE 1164     -15.295  20.568 -18.480  1.00  0.00           H  
HETATM 3567  O   T4PE 1165      -6.410 -17.625  22.203  1.00  0.00           O  
HETATM 3568  H1  T4PE 1165      -6.532 -16.818  21.703  1.00  0.00           H  
HETATM 3569  H2  T4PE 1165      -7.285 -18.011  22.253  1.00  0.00           H  
HETATM 3570  O   T4PE 1166      -9.822   7.950 -17.550  1.00  0.00           O  
HETATM 3571  H1  T4PE 1166     -10.315   8.713 -17.852  1.00  0.00           H  
HETATM 3572  H2  T4PE 1166     -10.175   7.220 -18.059  1.00  0.00           H  
HETATM 3573  O   T4PE 1167      10.977  -3.192 -19.400  1.00  0.00           O  
HETATM 3574  H1  T4PE 1167      11.163  -2.316 -19.063  1.00  0.00           H  
HETATM 3575  H2  T4PE 1167      10.049  -3.166 -19.636  1.00  0.00           H  
HETATM 3576  O   T4PE 1168      -6.584   3.484  20.665  1.00  0.00           O  
HETATM 3577  H1  T4PE 1168      -6.455   4.133  19.973  1.00  0.00           H  
HETATM 3578  H2  T4PE 1168      -6.259   2.665  20.289  1.00  0.00           H  
HETATM 3579  O   T4PE 1169      -2.617  -1.046  -6.621  1.00  0.00           O  
HETATM 3580  H1  T4PE 1169      -3.332  -1.406  -6.096  1.00  0.00           H  
HETATM 3581  H2  T4PE 1169      -1.973  -1.752  -6.666  1.00  0.00           H  
HETATM 3582  O   T4PE 1170     -12.666  -0.530  10.627  1.00  0.00           O  
HETATM 3583  H1  T4PE 1170     -12.210  -0.984   9.919  1.00  0.00           H  
HETATM 3584  H2  T4PE 1170     -11.970  -0.097  11.122  1.00  0.00           H  
HETATM 3585  O   T4PE 1171      13.584   8.880  14.332  1.00  0.00           O  
HETATM 3586  H1  T4PE 1171      14.277   8.274  14.068  1.00  0.00           H  
HETATM 3587  H2  T4PE 1171      13.022   8.952  13.560  1.00  0.00           H  
HETATM 3588  O   T4PE 1172     -10.326  20.405  13.418  1.00  0.00           O  
HETATM 3589  H1  T4PE 1172      -9.928  21.202  13.068  1.00  0.00           H  
HETATM 3590  H2  T4PE 1172     -11.134  20.705  13.835  1.00  0.00           H  
HETATM 3591  O   T4PE 1173      -8.251  -4.766 -13.423  1.00  0.00           O  
HETATM 3592  H1  T4PE 1173      -8.609  -4.593 -14.293  1.00  0.00           H  
HETATM 3593  H2  T4PE 1173      -8.841  -5.417 -13.045  1.00  0.00           H  
HETATM 3594  O   T4PE 1174      -8.226   6.149  -4.667  1.00  0.00           O  
HETATM 3595  H1  T4PE 1174      -9.151   6.328  -4.834  1.00  0.00           H  
HETATM 3596  H2  T4PE 1174      -7.912   5.732  -5.469  1.00  0.00           H  
HETATM 3597  O   T4PE 1175     -16.372  -3.506  13.522  1.00  0.00           O  
HETATM 3598  H1  T4PE 1175     -16.888  -4.284  13.313  1.00  0.00           H  
HETATM 3599  H2  T4PE 1175     -15.547  -3.850  13.865  1.00  0.00           H  
HETATM 3600  O   T4PE 1176       3.708  15.578 -17.908  1.00  0.00           O  
HETATM 3601  H1  T4PE 1176       2.982  16.198 -17.972  1.00  0.00           H  
HETATM 3602  H2  T4PE 1176       4.150  15.639 -18.755  1.00  0.00           H  
HETATM 3603  O   T4PE 1177      20.320  13.258   0.212  1.00  0.00           O  
HETATM 3604  H1  T4PE 1177      19.901  12.527  -0.243  1.00  0.00           H  
HETATM 3605  H2  T4PE 1177      21.210  12.951   0.389  1.00  0.00           H  
HETATM 3606  O   T4PE 1178     -12.267  -4.303  -5.803  1.00  0.00           O  
HETATM 3607  H1  T4PE 1178     -12.521  -5.180  -5.517  1.00  0.00           H  
HETATM 3608  H2  T4PE 1178     -13.043  -3.961  -6.247  1.00  0.00           H  
HETATM 3609  O   T4PE 1179      -6.564   7.231  -2.316  1.00  0.00           O  
HETATM 3610  H1  T4PE 1179      -6.883   8.126  -2.426  1.00  0.00           H  
HETATM 3611  H2  T4PE 1179      -6.975   6.740  -3.028  1.00  0.00           H  
HETATM 3612  O   T4PE 1180       0.527 -21.909 -15.563  1.00  0.00           O  
HETATM 3613  H1  T4PE 1180       0.413 -21.526 -14.693  1.00  0.00           H  
HETATM 3614  H2  T4PE 1180      -0.026 -22.690 -15.556  1.00  0.00           H  
HETATM 3615  O   T4PE 1181       9.898  10.278  19.935  1.00  0.00           O  
HETATM 3616  H1  T4PE 1181       9.123   9.787  19.661  1.00  0.00           H  
HETATM 3617  H2  T4PE 1181       9.914  10.189  20.888  1.00  0.00           H  
HETATM 3618  O   T4PE 1182      -2.585  10.481  15.250  1.00  0.00           O  
HETATM 3619  H1  T4PE 1182      -2.851  10.228  16.134  1.00  0.00           H  
HETATM 3620  H2  T4PE 1182      -2.504  11.434  15.288  1.00  0.00           H  
HETATM 3621  O   T4PE 1183      13.443  -8.615   6.103  1.00  0.00           O  
HETATM 3622  H1  T4PE 1183      12.868  -9.365   5.958  1.00  0.00           H  
HETATM 3623  H2  T4PE 1183      13.549  -8.222   5.237  1.00  0.00           H  
HETATM 3624  O   T4PE 1184      22.172 -21.382  11.964  1.00  0.00           O  
HETATM 3625  H1  T4PE 1184      21.795 -21.641  11.123  1.00  0.00           H  
HETATM 3626  H2  T4PE 1184      22.957 -20.885  11.732  1.00  0.00           H  
HETATM 3627  O   T4PE 1185      -3.281  15.384  -2.722  1.00  0.00           O  
HETATM 3628  H1  T4PE 1185      -4.003  15.413  -3.350  1.00  0.00           H  
HETATM 3629  H2  T4PE 1185      -3.331  16.221  -2.260  1.00  0.00           H  
HETATM 3630  O   T4PE 1186      16.927   0.065  -1.114  1.00  0.00           O  
HETATM 3631  H1  T4PE 1186      16.189   0.675  -1.115  1.00  0.00           H  
HETATM 3632  H2  T4PE 1186      16.654  -0.643  -1.698  1.00  0.00           H  
HETATM 3633  O   T4PE 1187      16.478   6.216   9.142  1.00  0.00           O  
HETATM 3634  H1  T4PE 1187      16.055   5.653   8.495  1.00  0.00           H  
HETATM 3635  H2  T4PE 1187      15.808   6.857   9.378  1.00  0.00           H  
HETATM 3636  O   T4PE 1188       4.663  -5.326 -12.983  1.00  0.00           O  
HETATM 3637  H1  T4PE 1188       4.765  -4.948 -13.856  1.00  0.00           H  
HETATM 3638  H2  T4PE 1188       4.912  -4.621 -12.385  1.00  0.00           H  
HETATM 3639  O   T4PE 1189      18.786  -9.007   5.646  1.00  0.00           O  
HETATM 3640  H1  T4PE 1189      18.237  -8.622   6.329  1.00  0.00           H  
HETATM 3641  H2  T4PE 1189      19.444  -8.337   5.462  1.00  0.00           H  
HETATM 3642  O   T4PE 1190     -13.310   1.645  -8.323  1.00  0.00           O  
HETATM 3643  H1  T4PE 1190     -12.423   1.423  -8.041  1.00  0.00           H  
HETATM 3644  H2  T4PE 1190     -13.605   0.877  -8.813  1.00  0.00           H  
HETATM 3645  O   T4PE 1191      17.994  11.008 -19.237  1.00  0.00           O  
HETATM 3646  H1  T4PE 1191      17.978  10.093 -18.960  1.00  0.00           H  
HETATM 3647  H2  T4PE 1191      17.569  11.007 -20.095  1.00  0.00           H  
HETATM 3648  O   T4PE 1192      13.855  -6.929  19.338  1.00  0.00           O  
HETATM 3649  H1  T4PE 1192      13.320  -6.329  19.858  1.00  0.00           H  
HETATM 3650  H2  T4PE 1192      13.969  -7.696  19.898  1.00  0.00           H  
HETATM 3651  O   T4PE 1193      -9.036 -10.397 -17.955  1.00  0.00           O  
HETATM 3652  H1  T4PE 1193      -9.238  -9.463 -18.007  1.00  0.00           H  
HETATM 3653  H2  T4PE 1193      -9.170 -10.620 -17.034  1.00  0.00           H  
HETATM 3654  O   T4PE 1194     -21.888   4.956  -0.103  1.00  0.00           O  
HETATM 3655  H1  T4PE 1194     -21.947   5.896   0.071  1.00  0.00           H  
HETATM 3656  H2  T4PE 1194     -22.710   4.598   0.233  1.00  0.00           H  
HETATM 3657  O   T4PE 1195      20.044  -5.392 -17.059  1.00  0.00           O  
HETATM 3658  H1  T4PE 1195      20.221  -5.740 -16.185  1.00  0.00           H  
HETATM 3659  H2  T4PE 1195      20.843  -4.921 -17.296  1.00  0.00           H  
HETATM 3660  O   T4PE 1196      -9.853  -4.202   0.214  1.00  0.00           O  
HETATM 3661  H1  T4PE 1196      -9.708  -3.740   1.040  1.00  0.00           H  
HETATM 3662  H2  T4PE 1196     -10.169  -3.527  -0.387  1.00  0.00           H  
HETATM 3663  O   T4PE 1197      -1.795 -14.571   8.948  1.00  0.00           O  
HETATM 3664  H1  T4PE 1197      -1.268 -14.250   8.216  1.00  0.00           H  
HETATM 3665  H2  T4PE 1197      -1.597 -13.972   9.667  1.00  0.00           H  
HETATM 3666  O   T4PE 1198      -2.585  -3.867  10.835  1.00  0.00           O  
HETATM 3667  H1  T4PE 1198      -2.929  -3.858   9.942  1.00  0.00           H  
HETATM 3668  H2  T4PE 1198      -1.701  -4.225  10.748  1.00  0.00           H  
HETATM 3669  O   T4PE 1199      10.637   3.754  14.068  1.00  0.00           O  
HETATM 3670  H1  T4PE 1199      11.037   3.169  13.426  1.00  0.00           H  
HETATM 3671  H2  T4PE 1199      11.248   3.757  14.805  1.00  0.00           H  
HETATM 3672  O   T4PE 1200      19.896  -2.778  11.988  1.00  0.00           O  
HETATM 3673  H1  T4PE 1200      19.464  -2.239  12.650  1.00  0.00           H  
HETATM 3674  H2  T4PE 1200      19.998  -3.634  12.403  1.00  0.00           H  
HETATM 3675  O   T4PE 1201     -14.778  -8.272  19.330  1.00  0.00           O  
HETATM 3676  H1  T4PE 1201     -15.160  -9.149  19.344  1.00  0.00           H  
HETATM 3677  H2  T4PE 1201     -15.330  -7.780  18.722  1.00  0.00           H  
HETATM 3678  O   T4PE 1202      -0.543  16.811 -10.433  1.00  0.00           O  
HETATM 3679  H1  T4PE 1202      -0.271  16.038  -9.937  1.00  0.00           H  
HETATM 3680  H2  T4PE 1202       0.273  17.179 -10.772  1.00  0.00           H  
HETATM 3681  O   T4PE 1203      -1.989   2.750 -13.767  1.00  0.00           O  
HETATM 3682  H1  T4PE 1203      -1.845   3.696 -13.762  1.00  0.00           H  
HETATM 3683  H2  T4PE 1203      -2.895   2.644 -13.476  1.00  0.00           H  
HETATM 3684  O   T4PE 1204      14.903  13.504   4.355  1.00  0.00           O  
HETATM 3685  H1  T4PE 1204      15.340  12.727   4.704  1.00  0.00           H  
HETATM 3686  H2  T4PE 1204      15.618  14.097   4.122  1.00  0.00           H  
HETATM 3687  O   T4PE 1205      -5.421   5.253 -12.520  1.00  0.00           O  
HETATM 3688  H1  T4PE 1205      -5.189   5.744 -13.309  1.00  0.00           H  
HETATM 3689  H2  T4PE 1205      -6.206   4.763 -12.765  1.00  0.00           H  
HETATM 3690  O   T4PE 1206      -0.776   9.682  -8.676  1.00  0.00           O  
HETATM 3691  H1  T4PE 1206      -0.520   9.480  -9.576  1.00  0.00           H  
HETATM 3692  H2  T4PE 1206      -0.995  10.614  -8.692  1.00  0.00           H  
HETATM 3693  O   T4PE 1207       9.653  15.690   2.436  1.00  0.00           O  
HETATM 3694  H1  T4PE 1207       9.043  14.952   2.447  1.00  0.00           H  
HETATM 3695  H2  T4PE 1207       9.547  16.076   1.567  1.00  0.00           H  
HETATM 3696  O   T4PE 1208     -15.674  17.193  16.636  1.00  0.00           O  
HETATM 3697  H1  T4PE 1208     -16.154  17.219  17.464  1.00  0.00           H  
HETATM 3698  H2  T4PE 1208     -15.155  17.997  16.634  1.00  0.00           H  
HETATM 3699  O   T4PE 1209      19.680 -17.908 -15.560  1.00  0.00           O  
HETATM 3700  H1  T4PE 1209      20.442 -18.217 -15.070  1.00  0.00           H  
HETATM 3701  H2  T4PE 1209      19.937 -17.045 -15.884  1.00  0.00           H  
HETATM 3702  O   T4PE 1210       9.340   5.045 -14.079  1.00  0.00           O  
HETATM 3703  H1  T4PE 1210       9.235   4.525 -14.876  1.00  0.00           H  
HETATM 3704  H2  T4PE 1210       8.484   5.449 -13.941  1.00  0.00           H  
HETATM 3705  O   T4PE 1211       6.949   8.077  15.452  1.00  0.00           O  
HETATM 3706  H1  T4PE 1211       7.565   7.349  15.370  1.00  0.00           H  
HETATM 3707  H2  T4PE 1211       6.427   7.865  16.225  1.00  0.00           H  
HETATM 3708  O   T4PE 1212      -0.001  14.300  15.762  1.00  0.00           O  
HETATM 3709  H1  T4PE 1212       0.308  14.298  14.856  1.00  0.00           H  
HETATM 3710  H2  T4PE 1212      -0.061  15.226  15.993  1.00  0.00           H  
HETATM 3711  O   T4PE 1213      -3.441   2.722  21.938  1.00  0.00           O  
HETATM 3712  H1  T4PE 1213      -2.949   2.157  21.342  1.00  0.00           H  
HETATM 3713  H2  T4PE 1213      -4.062   3.183  21.374  1.00  0.00           H  
HETATM 3714  O   T4PE 1214      14.707   6.352  12.234  1.00  0.00           O  
HETATM 3715  H1  T4PE 1214      15.504   5.823  12.247  1.00  0.00           H  
HETATM 3716  H2  T4PE 1214      14.755   6.837  11.410  1.00  0.00           H  
HETATM 3717  O   T4PE 1215     -21.789  16.832  11.428  1.00  0.00           O  
HETATM 3718  H1  T4PE 1215     -21.212  16.104  11.658  1.00  0.00           H  
HETATM 3719  H2  T4PE 1215     -22.671  16.499  11.591  1.00  0.00           H  
HETATM 3720  O   T4PE 1216     -11.820   8.689 -21.123  1.00  0.00           O  
HETATM 3721  H1  T4PE 1216     -11.701   8.894 -20.196  1.00  0.00           H  
HETATM 3722  H2  T4PE 1216     -10.963   8.375 -21.412  1.00  0.00           H  
HETATM 3723  O   T4PE 1217      20.294  18.041  -7.164  1.00  0.00           O  
HETATM 3724  H1  T4PE 1217      20.112  17.199  -6.747  1.00  0.00           H  
HETATM 3725  H2  T4PE 1217      19.817  18.680  -6.635  1.00  0.00           H  
HETATM 3726  O   T4PE 1218       2.028 -18.956 -16.453  1.00  0.00           O  
HETATM 3727  H1  T4PE 1218       2.858 -19.401 -16.282  1.00  0.00           H  
HETATM 3728  H2  T4PE 1218       2.141 -18.084 -16.073  1.00  0.00           H  
HETATM 3729  O   T4PE 1219      11.549  20.630  -9.834  1.00  0.00           O  
HETATM 3730  H1  T4PE 1219      11.442  20.741 -10.778  1.00  0.00           H  
HETATM 3731  H2  T4PE 1219      11.012  19.867  -9.620  1.00  0.00           H  
HETATM 3732  O   T4PE 1220       5.201   3.746   2.471  1.00  0.00           O  
HETATM 3733  H1  T4PE 1220       5.702   2.931   2.449  1.00  0.00           H  
HETATM 3734  H2  T4PE 1220       4.333   3.487   2.782  1.00  0.00           H  
HETATM 3735  O   T4PE 1221       4.694 -22.302   8.760  1.00  0.00           O  
HETATM 3736  H1  T4PE 1221       5.213 -21.722   8.202  1.00  0.00           H  
HETATM 3737  H2  T4PE 1221       4.333 -21.726   9.434  1.00  0.00           H  
HETATM 3738  O   T4PE 1222      -4.301  20.223 -19.528  1.00  0.00           O  
HETATM 3739  H1  T4PE 1222      -5.027  19.624 -19.705  1.00  0.00           H  
HETATM 3740  H2  T4PE 1222      -4.156  20.676 -20.359  1.00  0.00           H  
HETATM 3741  O   T4PE 1223      19.445  -2.563 -20.598  1.00  0.00           O  
HETATM 3742  H1  T4PE 1223      19.443  -1.732 -21.073  1.00  0.00           H  
HETATM 3743  H2  T4PE 1223      19.206  -2.328 -19.702  1.00  0.00           H  
HETATM 3744  O   T4PE 1224       4.744  13.305  -4.871  1.00  0.00           O  
HETATM 3745  H1  T4PE 1224       4.444  12.945  -4.037  1.00  0.00           H  
HETATM 3746  H2  T4PE 1224       5.445  12.715  -5.149  1.00  0.00           H  
HETATM 3747  O   T4PE 1225      20.209   4.002 -15.860  1.00  0.00           O  
HETATM 3748  H1  T4PE 1225      19.304   3.740 -15.688  1.00  0.00           H  
HETATM 3749  H2  T4PE 1225      20.254   4.914 -15.573  1.00  0.00           H  
HETATM 3750  O   T4PE 1226      15.800  10.952  11.317  1.00  0.00           O  
HETATM 3751  H1  T4PE 1226      16.732  11.167  11.321  1.00  0.00           H  
HETATM 3752  H2  T4PE 1226      15.566  10.883  12.243  1.00  0.00           H  
HETATM 3753  O   T4PE 1227     -12.393  -0.854 -10.426  1.00  0.00           O  
HETATM 3754  H1  T4PE 1227     -12.147  -0.033 -10.852  1.00  0.00           H  
HETATM 3755  H2  T4PE 1227     -12.317  -1.514 -11.115  1.00  0.00           H  
HETATM 3756  O   T4PE 1228      17.803   2.642 -15.563  1.00  0.00           O  
HETATM 3757  H1  T4PE 1228      18.339   1.967 -15.148  1.00  0.00           H  
HETATM 3758  H2  T4PE 1228      16.901   2.378 -15.381  1.00  0.00           H  
HETATM 3759  O   T4PE 1229     -14.458 -13.119 -18.239  1.00  0.00           O  
HETATM 3760  H1  T4PE 1229     -14.617 -12.437 -17.587  1.00  0.00           H  
HETATM 3761  H2  T4PE 1229     -15.063 -13.822 -18.003  1.00  0.00           H  
HETATM 3762  O   T4PE 1230     -12.058  17.927   0.315  1.00  0.00           O  
HETATM 3763  H1  T4PE 1230     -11.649  18.599  -0.230  1.00  0.00           H  
HETATM 3764  H2  T4PE 1230     -11.397  17.716   0.974  1.00  0.00           H  
HETATM 3765  O   T4PE 1231     -21.796 -12.312 -11.815  1.00  0.00           O  
HETATM 3766  H1  T4PE 1231     -20.941 -12.623 -11.518  1.00  0.00           H  
HETATM 3767  H2  T4PE 1231     -22.355 -12.368 -11.040  1.00  0.00           H  
HETATM 3768  O   T4PE 1232      -2.605 -21.130 -16.679  1.00  0.00           O  
HETATM 3769  H1  T4PE 1232      -1.970 -20.434 -16.511  1.00  0.00           H  
HETATM 3770  H2  T4PE 1232      -2.332 -21.507 -17.515  1.00  0.00           H  
HETATM 3771  O   T4PE 1233      -2.797  17.896  -1.599  1.00  0.00           O  
HETATM 3772  H1  T4PE 1233      -1.862  17.722  -1.486  1.00  0.00           H  
HETATM 3773  H2  T4PE 1233      -2.848  18.838  -1.760  1.00  0.00           H  
HETATM 3774  O   T4PE 1234      -8.005  19.161  22.036  1.00  0.00           O  
HETATM 3775  H1  T4PE 1234      -7.800  18.542  21.335  1.00  0.00           H  
HETATM 3776  H2  T4PE 1234      -7.399  19.889  21.898  1.00  0.00           H  
HETATM 3777  O   T4PE 1235      15.457   9.666 -13.610  1.00  0.00           O  
HETATM 3778  H1  T4PE 1235      14.803   9.046 -13.287  1.00  0.00           H  
HETATM 3779  H2  T4PE 1235      15.737   9.302 -14.450  1.00  0.00           H  
HETATM 3780  O   T4PE 1236      12.939 -15.460   6.243  1.00  0.00           O  
HETATM 3781  H1  T4PE 1236      13.505 -14.718   6.458  1.00  0.00           H  
HETATM 3782  H2  T4PE 1236      12.824 -15.923   7.073  1.00  0.00           H  
HETATM 3783  O   T4PE 1237      -5.306   6.705  13.784  1.00  0.00           O  
HETATM 3784  H1  T4PE 1237      -5.999   6.452  13.174  1.00  0.00           H  
HETATM 3785  H2  T4PE 1237      -4.512   6.724  13.250  1.00  0.00           H  
HETATM 3786  O   T4PE 1238      16.021 -12.757 -13.958  1.00  0.00           O  
HETATM 3787  H1  T4PE 1238      16.339 -12.052 -14.521  1.00  0.00           H  
HETATM 3788  H2  T4PE 1238      16.008 -12.375 -13.080  1.00  0.00           H  
HETATM 3789  O   T4PE 1239       8.039 -12.721  -0.081  1.00  0.00           O  
HETATM 3790  H1  T4PE 1239       7.436 -13.457   0.018  1.00  0.00           H  
HETATM 3791  H2  T4PE 1239       8.861 -13.121  -0.365  1.00  0.00           H  
HETATM 3792  O   T4PE 1240       5.698 -20.246 -15.968  1.00  0.00           O  
HETATM 3793  H1  T4PE 1240       6.258 -20.947 -16.301  1.00  0.00           H  
HETATM 3794  H2  T4PE 1240       5.439 -19.754 -16.748  1.00  0.00           H  
HETATM 3795  O   T4PE 1241     -17.929  19.081   5.017  1.00  0.00           O  
HETATM 3796  H1  T4PE 1241     -18.286  18.636   5.786  1.00  0.00           H  
HETATM 3797  H2  T4PE 1241     -17.152  18.572   4.785  1.00  0.00           H  
HETATM 3798  O   T4PE 1242     -18.204  17.376  -5.458  1.00  0.00           O  
HETATM 3799  H1  T4PE 1242     -17.374  16.915  -5.583  1.00  0.00           H  
HETATM 3800  H2  T4PE 1242     -18.564  17.466  -6.340  1.00  0.00           H  
HETATM 3801  O   T4PE 1243     -21.221   1.196 -13.546  1.00  0.00           O  
HETATM 3802  H1  T4PE 1243     -21.908   1.301 -14.204  1.00  0.00           H  
HETATM 3803  H2  T4PE 1243     -21.679   0.874 -12.770  1.00  0.00           H  
HETATM 3804  O   T4PE 1244      -9.419 -10.223  18.850  1.00  0.00           O  
HETATM 3805  H1  T4PE 1244     -10.175  -9.636  18.844  1.00  0.00           H  
HETATM 3806  H2  T4PE 1244      -9.290 -10.458  17.931  1.00  0.00           H  
HETATM 3807  O   T4PE 1245      18.043  -7.846 -21.047  1.00  0.00           O  
HETATM 3808  H1  T4PE 1245      18.615  -7.516 -20.354  1.00  0.00           H  
HETATM 3809  H2  T4PE 1245      18.622  -8.360 -21.611  1.00  0.00           H  
HETATM 3810  O   T4PE 1246     -19.199   1.046   6.066  1.00  0.00           O  
HETATM 3811  H1  T4PE 1246     -18.245   1.061   5.985  1.00  0.00           H  
HETATM 3812  H2  T4PE 1246     -19.515   1.478   5.273  1.00  0.00           H  
HETATM 3813  O   T4PE 1247       0.241  -4.458  13.171  1.00  0.00           O  
HETATM 3814  H1  T4PE 1247       1.084  -4.495  13.623  1.00  0.00           H  
HETATM 3815  H2  T4PE 1247       0.286  -3.659  12.646  1.00  0.00           H  
HETATM 3816  O   T4PE 1248     -14.623  18.963  -2.806  1.00  0.00           O  
HETATM 3817  H1  T4PE 1248     -15.162  19.750  -2.884  1.00  0.00           H  
HETATM 3818  H2  T4PE 1248     -15.254  18.244  -2.763  1.00  0.00           H  
HETATM 3819  O   T4PE 1249     -21.518   6.833  -7.856  1.00  0.00           O  
HETATM 3820  H1  T4PE 1249     -21.018   6.838  -7.040  1.00  0.00           H  
HETATM 3821  H2  T4PE 1249     -20.859   6.951  -8.541  1.00  0.00           H  
HETATM 3822  O   T4PE 1250       8.604  13.353  -1.955  1.00  0.00           O  
HETATM 3823  H1  T4PE 1250       9.408  12.850  -1.826  1.00  0.00           H  
HETATM 3824  H2  T4PE 1250       7.962  12.707  -2.250  1.00  0.00           H  
HETATM 3825  O   T4PE 1251       8.098  11.895 -15.242  1.00  0.00           O  
HETATM 3826  H1  T4PE 1251       7.403  11.455 -15.732  1.00  0.00           H  
HETATM 3827  H2  T4PE 1251       8.809  11.998 -15.875  1.00  0.00           H  
HETATM 3828  O   T4PE 1252       6.228 -14.852   0.535  1.00  0.00           O  
HETATM 3829  H1  T4PE 1252       6.577 -14.962   1.420  1.00  0.00           H  
HETATM 3830  H2  T4PE 1252       6.649 -15.544   0.024  1.00  0.00           H  
HETATM 3831  O   T4PE 1253     -16.076   8.232  13.539  1.00  0.00           O  
HETATM 3832  H1  T4PE 1253     -16.324   7.594  14.209  1.00  0.00           H  
HETATM 3833  H2  T4PE 1253     -16.125   7.747  12.716  1.00  0.00           H  
HETATM 3834  O   T4PE 1254       1.331  -1.924 -10.354  1.00  0.00           O  
HETATM 3835  H1  T4PE 1254       1.523  -1.033 -10.064  1.00  0.00           H  
HETATM 3836  H2  T4PE 1254       1.920  -2.477  -9.841  1.00  0.00           H  
HETATM 3837  O   T4PE 1255       4.598 -13.063  12.446  1.00  0.00           O  
HETATM 3838  H1  T4PE 1255       4.475 -13.163  13.390  1.00  0.00           H  
HETATM 3839  H2  T4PE 1255       5.522 -12.834  12.346  1.00  0.00           H  
HETATM 3840  O   T4PE 1256     -21.803 -15.915  11.349  1.00  0.00           O  
HETATM 3841  H1  T4PE 1256     -22.020 -16.643  11.932  1.00  0.00           H  
HETATM 3842  H2  T4PE 1256     -20.859 -15.798  11.452  1.00  0.00           H  
HETATM 3843  O   T4PE 1257      15.683  -7.484  -5.570  1.00  0.00           O  
HETATM 3844  H1  T4PE 1257      16.357  -7.474  -6.250  1.00  0.00           H  
HETATM 3845  H2  T4PE 1257      15.939  -8.200  -4.989  1.00  0.00           H  
HETATM 3846  O   T4PE 1258     -17.919   3.285  -3.868  1.00  0.00           O  
HETATM 3847  H1  T4PE 1258     -18.477   2.886  -4.536  1.00  0.00           H  
HETATM 3848  H2  T4PE 1258     -18.457   3.981  -3.490  1.00  0.00           H  
HETATM 3849  O   T4PE 1259      -0.008  -4.093   9.934  1.00  0.00           O  
HETATM 3850  H1  T4PE 1259       0.684  -3.936  10.576  1.00  0.00           H  
HETATM 3851  H2  T4PE 1259       0.189  -4.958   9.576  1.00  0.00           H  
HETATM 3852  O   T4PE 1260      -5.222  19.060  20.076  1.00  0.00           O  
HETATM 3853  H1  T4PE 1260      -4.325  18.987  19.751  1.00  0.00           H  
HETATM 3854  H2  T4PE 1260      -5.727  19.360  19.320  1.00  0.00           H  
HETATM 3855  O   T4PE 1261      -3.729  -2.091  -4.067  1.00  0.00           O  
HETATM 3856  H1  T4PE 1261      -4.565  -2.418  -3.737  1.00  0.00           H  
HETATM 3857  H2  T4PE 1261      -3.451  -1.444  -3.419  1.00  0.00           H  
HETATM 3858  O   T4PE 1262       6.325 -10.692 -16.623  1.00  0.00           O  
HETATM 3859  H1  T4PE 1262       6.892 -11.455 -16.515  1.00  0.00           H  
HETATM 3860  H2  T4PE 1262       6.797  -9.979 -16.192  1.00  0.00           H  
HETATM 3861  O   T4PE 1263     -12.223   6.775  -8.857  1.00  0.00           O  
HETATM 3862  H1  T4PE 1263     -13.082   6.394  -8.679  1.00  0.00           H  
HETATM 3863  H2  T4PE 1263     -12.022   7.291  -8.076  1.00  0.00           H  
HETATM 3864  O   T4PE 1264     -12.116   8.042 -12.331  1.00  0.00           O  
HETATM 3865  H1  T4PE 1264     -12.527   8.529 -13.046  1.00  0.00           H  
HETATM 3866  H2  T4PE 1264     -12.764   7.380 -12.088  1.00  0.00           H  
HETATM 3867  O   T4PE 1265      -8.589  -6.032 -17.396  1.00  0.00           O  
HETATM 3868  H1  T4PE 1265      -9.405  -6.524 -17.489  1.00  0.00           H  
HETATM 3869  H2  T4PE 1265      -8.040  -6.582 -16.837  1.00  0.00           H  
HETATM 3870  O   T4PE 1266      -1.716   7.524  -6.314  1.00  0.00           O  
HETATM 3871  H1  T4PE 1266      -0.888   7.337  -6.756  1.00  0.00           H  
HETATM 3872  H2  T4PE 1266      -2.252   7.953  -6.981  1.00  0.00           H  
HETATM 3873  O   T4PE 1267       3.621 -14.974  -9.254  1.00  0.00           O  
HETATM 3874  H1  T4PE 1267       3.634 -14.378 -10.002  1.00  0.00           H  
HETATM 3875  H2  T4PE 1267       3.753 -15.842  -9.636  1.00  0.00           H  
HETATM 3876  O   T4PE 1268     -12.996   3.703  19.765  1.00  0.00           O  
HETATM 3877  H1  T4PE 1268     -12.329   3.782  19.083  1.00  0.00           H  
HETATM 3878  H2  T4PE 1268     -12.523   3.368  20.527  1.00  0.00           H  
HETATM 3879  O   T4PE 1269       7.605 -21.663   1.554  1.00  0.00           O  
HETATM 3880  H1  T4PE 1269       8.482 -21.548   1.188  1.00  0.00           H  
HETATM 3881  H2  T4PE 1269       7.227 -20.784   1.553  1.00  0.00           H  
HETATM 3882  O   T4PE 1270      21.450 -10.101  15.040  1.00  0.00           O  
HETATM 3883  H1  T4PE 1270      20.887 -10.690  14.536  1.00  0.00           H  
HETATM 3884  H2  T4PE 1270      22.161  -9.878  14.440  1.00  0.00           H  
HETATM 3885  O   T4PE 1271       0.898 -21.274  17.657  1.00  0.00           O  
HETATM 3886  H1  T4PE 1271       1.630 -21.878  17.535  1.00  0.00           H  
HETATM 3887  H2  T4PE 1271       0.497 -21.204  16.790  1.00  0.00           H  
HETATM 3888  O   T4PE 1272      -2.547 -11.977  15.404  1.00  0.00           O  
HETATM 3889  H1  T4PE 1272      -2.699 -12.919  15.490  1.00  0.00           H  
HETATM 3890  H2  T4PE 1272      -1.653 -11.908  15.069  1.00  0.00           H  
HETATM 3891  O   T4PE 1273       9.095   6.628  -5.988  1.00  0.00           O  
HETATM 3892  H1  T4PE 1273       9.222   5.845  -5.452  1.00  0.00           H  
HETATM 3893  H2  T4PE 1273       9.919   7.108  -5.913  1.00  0.00           H  
HETATM 3894  O   T4PE 1274       0.217 -10.389  -7.751  1.00  0.00           O  
HETATM 3895  H1  T4PE 1274       0.053 -10.017  -8.618  1.00  0.00           H  
HETATM 3896  H2  T4PE 1274       1.058 -10.838  -7.838  1.00  0.00           H  
HETATM 3897  O   T4PE 1275     -12.834  21.218   7.385  1.00  0.00           O  
HETATM 3898  H1  T4PE 1275     -12.603  20.857   8.241  1.00  0.00           H  
HETATM 3899  H2  T4PE 1275     -12.059  21.709   7.115  1.00  0.00           H  
HETATM 3900  O   T4PE 1276     -21.433 -16.566   4.287  1.00  0.00           O  
HETATM 3901  H1  T4PE 1276     -20.941 -15.746   4.262  1.00  0.00           H  
HETATM 3902  H2  T4PE 1276     -20.896 -17.152   4.821  1.00  0.00           H  
HETATM 3903  O   T4PE 1277      -2.413 -20.352  13.849  1.00  0.00           O  
HETATM 3904  H1  T4PE 1277      -3.177 -20.750  14.267  1.00  0.00           H  
HETATM 3905  H2  T4PE 1277      -2.627 -20.344  12.916  1.00  0.00           H  
HETATM 3906  O   T4PE 1278     -14.874  -2.492 -20.968  1.00  0.00           O  
HETATM 3907  H1  T4PE 1278     -15.480  -1.804 -21.244  1.00  0.00           H  
HETATM 3908  H2  T4PE 1278     -15.330  -3.308 -21.171  1.00  0.00           H  
HETATM 3909  O   T4PE 1279      20.802  16.540 -13.797  1.00  0.00           O  
HETATM 3910  H1  T4PE 1279      20.350  17.058 -14.463  1.00  0.00           H  
HETATM 3911  H2  T4PE 1279      20.117  16.298 -13.174  1.00  0.00           H  
HETATM 3912  O   T4PE 1280       0.998 -14.520  -9.429  1.00  0.00           O  
HETATM 3913  H1  T4PE 1280       1.906 -14.784  -9.285  1.00  0.00           H  
HETATM 3914  H2  T4PE 1280       0.481 -15.273  -9.143  1.00  0.00           H  
HETATM 3915  O   T4PE 1281     -11.183  -7.843   6.406  1.00  0.00           O  
HETATM 3916  H1  T4PE 1281     -11.782  -7.109   6.545  1.00  0.00           H  
HETATM 3917  H2  T4PE 1281     -10.440  -7.460   5.940  1.00  0.00           H  
HETATM 3918  O   T4PE 1282      16.443  11.692 -12.110  1.00  0.00           O  
HETATM 3919  H1  T4PE 1282      15.729  11.745 -11.474  1.00  0.00           H  
HETATM 3920  H2  T4PE 1282      16.121  11.092 -12.783  1.00  0.00           H  
HETATM 3921  O   T4PE 1283      13.201 -13.333  20.728  1.00  0.00           O  
HETATM 3922  H1  T4PE 1283      13.171 -12.602  21.345  1.00  0.00           H  
HETATM 3923  H2  T4PE 1283      12.384 -13.808  20.881  1.00  0.00           H  
HETATM 3924  O   T4PE 1284       8.420   7.697 -22.124  1.00  0.00           O  
HETATM 3925  H1  T4PE 1284       8.586   8.639 -22.093  1.00  0.00           H  
HETATM 3926  H2  T4PE 1284       8.948   7.385 -22.860  1.00  0.00           H  
HETATM 3927  O   T4PE 1285      -1.688  -3.167   0.634  1.00  0.00           O  
HETATM 3928  H1  T4PE 1285      -0.826  -3.199   0.220  1.00  0.00           H  
HETATM 3929  H2  T4PE 1285      -1.509  -2.920   1.542  1.00  0.00           H  
HETATM 3930  O   T4PE 1286       4.946  -3.841 -15.573  1.00  0.00           O  
HETATM 3931  H1  T4PE 1286       5.345  -3.396 -16.320  1.00  0.00           H  
HETATM 3932  H2  T4PE 1286       4.006  -3.811 -15.749  1.00  0.00           H  
HETATM 3933  O   T4PE 1287      18.365   7.937  -7.972  1.00  0.00           O  
HETATM 3934  H1  T4PE 1287      18.865   8.658  -8.355  1.00  0.00           H  
HETATM 3935  H2  T4PE 1287      18.009   7.464  -8.724  1.00  0.00           H  
HETATM 3936  O   T4PE 1288      -3.934 -17.738  -3.824  1.00  0.00           O  
HETATM 3937  H1  T4PE 1288      -4.172 -17.677  -2.899  1.00  0.00           H  
HETATM 3938  H2  T4PE 1288      -2.977 -17.759  -3.825  1.00  0.00           H  
HETATM 3939  O   T4PE 1289      12.226 -20.697   5.492  1.00  0.00           O  
HETATM 3940  H1  T4PE 1289      12.238 -21.587   5.844  1.00  0.00           H  
HETATM 3941  H2  T4PE 1289      13.131 -20.532   5.227  1.00  0.00           H  
HETATM 3942  O   T4PE 1290     -19.728  11.501  -8.085  1.00  0.00           O  
HETATM 3943  H1  T4PE 1290     -20.031  10.601  -7.961  1.00  0.00           H  
HETATM 3944  H2  T4PE 1290     -20.221  11.818  -8.842  1.00  0.00           H  
HETATM 3945  O   T4PE 1291      -6.462 -11.699 -19.682  1.00  0.00           O  
HETATM 3946  H1  T4PE 1291      -7.202 -11.140 -19.447  1.00  0.00           H  
HETATM 3947  H2  T4PE 1291      -5.702 -11.118 -19.649  1.00  0.00           H  
HETATM 3948  O   T4PE 1292      -8.718  18.154 -10.973  1.00  0.00           O  
HETATM 3949  H1  T4PE 1292      -7.982  18.680 -10.659  1.00  0.00           H  
HETATM 3950  H2  T4PE 1292      -8.320  17.336 -11.268  1.00  0.00           H  
HETATM 3951  O   T4PE 1293      20.175  -3.047   7.119  1.00  0.00           O  
HETATM 3952  H1  T4PE 1293      19.735  -2.940   7.963  1.00  0.00           H  
HETATM 3953  H2  T4PE 1293      21.079  -2.777   7.284  1.00  0.00           H  
HETATM 3954  O   T4PE 1294     -15.768  10.667  -0.748  1.00  0.00           O  
HETATM 3955  H1  T4PE 1294     -16.279  11.204  -1.353  1.00  0.00           H  
HETATM 3956  H2  T4PE 1294     -15.589  11.245  -0.006  1.00  0.00           H  
HETATM 3957  O   T4PE 1295      16.463 -15.681  17.494  1.00  0.00           O  
HETATM 3958  H1  T4PE 1295      15.799 -15.492  18.157  1.00  0.00           H  
HETATM 3959  H2  T4PE 1295      17.124 -16.197  17.957  1.00  0.00           H  
HETATM 3960  O   T4PE 1296       3.777   9.268 -17.667  1.00  0.00           O  
HETATM 3961  H1  T4PE 1296       3.502   8.367 -17.498  1.00  0.00           H  
HETATM 3962  H2  T4PE 1296       3.060   9.647 -18.175  1.00  0.00           H  
HETATM 3963  O   T4PE 1297      -5.752   5.071  15.818  1.00  0.00           O  
HETATM 3964  H1  T4PE 1297      -5.794   5.646  15.055  1.00  0.00           H  
HETATM 3965  H2  T4PE 1297      -5.281   4.297  15.509  1.00  0.00           H  
HETATM 3966  O   T4PE 1298      -7.472  11.799  14.525  1.00  0.00           O  
HETATM 3967  H1  T4PE 1298      -7.516  10.844  14.493  1.00  0.00           H  
HETATM 3968  H2  T4PE 1298      -7.624  12.015  15.445  1.00  0.00           H  
HETATM 3969  O   T4PE 1299      18.082  20.379  -3.273  1.00  0.00           O  
HETATM 3970  H1  T4PE 1299      17.540  20.238  -4.050  1.00  0.00           H  
HETATM 3971  H2  T4PE 1299      17.969  21.307  -3.068  1.00  0.00           H  
HETATM 3972  O   T4PE 1300     -11.637   3.753  16.002  1.00  0.00           O  
HETATM 3973  H1  T4PE 1300     -10.717   3.626  16.231  1.00  0.00           H  
HETATM 3974  H2  T4PE 1300     -12.093   3.030  16.432  1.00  0.00           H  
HETATM 3975  O   T4PE 1301      -1.383 -14.251   1.282  1.00  0.00           O  
HETATM 3976  H1  T4PE 1301      -0.589 -14.460   1.773  1.00  0.00           H  
HETATM 3977  H2  T4PE 1301      -2.094 -14.620   1.806  1.00  0.00           H  
HETATM 3978  O   T4PE 1302     -14.415 -15.003   9.568  1.00  0.00           O  
HETATM 3979  H1  T4PE 1302     -14.152 -14.592  10.392  1.00  0.00           H  
HETATM 3980  H2  T4PE 1302     -15.037 -14.386   9.181  1.00  0.00           H  
HETATM 3981  O   T4PE 1303     -12.808 -20.628 -20.913  1.00  0.00           O  
HETATM 3982  H1  T4PE 1303     -12.926 -20.483 -19.975  1.00  0.00           H  
HETATM 3983  H2  T4PE 1303     -11.983 -21.108 -20.980  1.00  0.00           H  
HETATM 3984  O   T4PE 1304      -7.218  -5.786  -0.410  1.00  0.00           O  
HETATM 3985  H1  T4PE 1304      -6.457  -5.780  -0.990  1.00  0.00           H  
HETATM 3986  H2  T4PE 1304      -7.626  -4.930  -0.541  1.00  0.00           H  
HETATM 3987  O   T4PE 1305     -15.826 -19.066  13.046  1.00  0.00           O  
HETATM 3988  H1  T4PE 1305     -14.920 -19.357  13.154  1.00  0.00           H  
HETATM 3989  H2  T4PE 1305     -16.285 -19.425  13.805  1.00  0.00           H  
HETATM 3990  O   T4PE 1306       4.477 -18.488  -9.481  1.00  0.00           O  
HETATM 3991  H1  T4PE 1306       4.498 -18.534 -10.437  1.00  0.00           H  
HETATM 3992  H2  T4PE 1306       5.387 -18.329  -9.229  1.00  0.00           H  
HETATM 3993  O   T4PE 1307       9.939  -3.451  20.712  1.00  0.00           O  
HETATM 3994  H1  T4PE 1307       9.734  -3.200  19.811  1.00  0.00           H  
HETATM 3995  H2  T4PE 1307       9.214  -4.017  20.974  1.00  0.00           H  
HETATM 3996  O   T4PE 1308      -9.573 -14.193  -7.453  1.00  0.00           O  
HETATM 3997  H1  T4PE 1308      -9.696 -14.486  -6.550  1.00  0.00           H  
HETATM 3998  H2  T4PE 1308      -9.148 -13.339  -7.372  1.00  0.00           H  
HETATM 3999  O   T4PE 1309     -21.652   6.100 -14.788  1.00  0.00           O  
HETATM 4000  H1  T4PE 1309     -22.481   6.225 -14.326  1.00  0.00           H  
HETATM 4001  H2  T4PE 1309     -21.216   5.394 -14.312  1.00  0.00           H  
HETATM 4002  O   T4PE 1310      -4.111  14.468   3.992  1.00  0.00           O  
HETATM 4003  H1  T4PE 1310      -5.019  14.286   3.749  1.00  0.00           H  
HETATM 4004  H2  T4PE 1310      -3.895  15.275   3.523  1.00  0.00           H  
HETATM 4005  O   T4PE 1311       2.984  -7.373   0.877  1.00  0.00           O  
HETATM 4006  H1  T4PE 1311       2.119  -7.444   1.282  1.00  0.00           H  
HETATM 4007  H2  T4PE 1311       3.364  -6.582   1.259  1.00  0.00           H  
HETATM 4008  O   T4PE 1312      21.815  14.062  -2.712  1.00  0.00           O  
HETATM 4009  H1  T4PE 1312      22.770  14.078  -2.765  1.00  0.00           H  
HETATM 4010  H2  T4PE 1312      21.562  13.268  -3.182  1.00  0.00           H  
HETATM 4011  O   T4PE 1313     -19.653 -13.453 -14.671  1.00  0.00           O  
HETATM 4012  H1  T4PE 1313     -19.024 -13.615 -15.373  1.00  0.00           H  
HETATM 4013  H2  T4PE 1313     -19.404 -12.599 -14.318  1.00  0.00           H  
HETATM 4014  O   T4PE 1314      18.547  10.395 -15.918  1.00  0.00           O  
HETATM 4015  H1  T4PE 1314      18.533  11.345 -16.035  1.00  0.00           H  
HETATM 4016  H2  T4PE 1314      18.940  10.266 -15.054  1.00  0.00           H  
HETATM 4017  O   T4PE 1315      16.312  -9.893 -20.544  1.00  0.00           O  
HETATM 4018  H1  T4PE 1315      15.948 -10.196 -21.375  1.00  0.00           H  
HETATM 4019  H2  T4PE 1315      16.866  -9.150 -20.781  1.00  0.00           H  
HETATM 4020  O   T4PE 1316       0.650  19.605  -4.386  1.00  0.00           O  
HETATM 4021  H1  T4PE 1316       1.263  20.340  -4.392  1.00  0.00           H  
HETATM 4022  H2  T4PE 1316      -0.194  19.998  -4.165  1.00  0.00           H  
HETATM 4023  O   T4PE 1317      20.493 -15.547   4.568  1.00  0.00           O  
HETATM 4024  H1  T4PE 1317      21.378 -15.532   4.933  1.00  0.00           H  
HETATM 4025  H2  T4PE 1317      20.578 -16.042   3.753  1.00  0.00           H  
HETATM 4026  O   T4PE 1318     -13.019   2.568   3.146  1.00  0.00           O  
HETATM 4027  H1  T4PE 1318     -12.585   2.181   2.386  1.00  0.00           H  
HETATM 4028  H2  T4PE 1318     -12.322   2.669   3.794  1.00  0.00           H  
HETATM 4029  O   T4PE 1319      10.846  13.628 -15.382  1.00  0.00           O  
HETATM 4030  H1  T4PE 1319      11.155  13.327 -16.237  1.00  0.00           H  
HETATM 4031  H2  T4PE 1319      10.869  14.583 -15.441  1.00  0.00           H  
HETATM 4032  O   T4PE 1320      -5.120  -1.998  13.183  1.00  0.00           O  
HETATM 4033  H1  T4PE 1320      -4.928  -2.935  13.139  1.00  0.00           H  
HETATM 4034  H2  T4PE 1320      -4.595  -1.679  13.917  1.00  0.00           H  
HETATM 4035  O   T4PE 1321       1.268  16.003  12.754  1.00  0.00           O  
HETATM 4036  H1  T4PE 1321       1.511  15.092  12.589  1.00  0.00           H  
HETATM 4037  H2  T4PE 1321       0.562  16.179  12.132  1.00  0.00           H  
HETATM 4038  O   T4PE 1322     -17.832 -10.015   8.249  1.00  0.00           O  
HETATM 4039  H1  T4PE 1322     -17.938 -10.137   7.306  1.00  0.00           H  
HETATM 4040  H2  T4PE 1322     -17.763 -10.903   8.600  1.00  0.00           H  
HETATM 4041  O   T4PE 1323     -19.209   3.147   7.871  1.00  0.00           O  
HETATM 4042  H1  T4PE 1323     -19.187   2.294   7.437  1.00  0.00           H  
HETATM 4043  H2  T4PE 1323     -20.089   3.204   8.244  1.00  0.00           H  
HETATM 4044  O   T4PE 1324      -5.819   6.416   8.252  1.00  0.00           O  
HETATM 4045  H1  T4PE 1324      -6.295   6.801   8.988  1.00  0.00           H  
HETATM 4046  H2  T4PE 1324      -5.904   7.059   7.548  1.00  0.00           H  
HETATM 4047  O   T4PE 1325      -0.782  20.806   7.593  1.00  0.00           O  
HETATM 4048  H1  T4PE 1325      -1.371  20.053   7.543  1.00  0.00           H  
HETATM 4049  H2  T4PE 1325      -0.142  20.656   6.897  1.00  0.00           H  
HETATM 4050  O   T4PE 1326     -20.024  -1.149  -2.463  1.00  0.00           O  
HETATM 4051  H1  T4PE 1326     -20.401  -0.428  -2.966  1.00  0.00           H  
HETATM 4052  H2  T4PE 1326     -19.685  -0.736  -1.669  1.00  0.00           H  
HETATM 4053  O   T4PE 1327     -22.004   4.134  10.727  1.00  0.00           O  
HETATM 4054  H1  T4PE 1327     -22.126   3.185  10.716  1.00  0.00           H  
HETATM 4055  H2  T4PE 1327     -22.416   4.439   9.919  1.00  0.00           H  
HETATM 4056  O   T4PE 1328     -21.826  12.474   8.888  1.00  0.00           O  
HETATM 4057  H1  T4PE 1328     -21.025  12.185   9.326  1.00  0.00           H  
HETATM 4058  H2  T4PE 1328     -21.898  11.907   8.121  1.00  0.00           H  
HETATM 4059  O   T4PE 1329     -22.109   0.366   6.642  1.00  0.00           O  
HETATM 4060  H1  T4PE 1329     -21.995   0.177   5.711  1.00  0.00           H  
HETATM 4061  H2  T4PE 1329     -22.314  -0.482   7.036  1.00  0.00           H  
HETATM 4062  O   T4PE 1330      -9.215   2.951  11.374  1.00  0.00           O  
HETATM 4063  H1  T4PE 1330      -8.507   2.541  11.871  1.00  0.00           H  
HETATM 4064  H2  T4PE 1330      -9.321   3.814  11.775  1.00  0.00           H  
HETATM 4065  O   T4PE 1331      20.463 -19.220  20.034  1.00  0.00           O  
HETATM 4066  H1  T4PE 1331      21.174 -19.304  19.398  1.00  0.00           H  
HETATM 4067  H2  T4PE 1331      20.523 -20.013  20.567  1.00  0.00           H  
HETATM 4068  O   T4PE 1332      17.291 -21.801  -2.955  1.00  0.00           O  
HETATM 4069  H1  T4PE 1332      16.939 -21.816  -2.065  1.00  0.00           H  
HETATM 4070  H2  T4PE 1332      16.530 -21.942  -3.517  1.00  0.00           H  
HETATM 4071  O   T4PE 1333      -8.961  -2.227  18.078  1.00  0.00           O  
HETATM 4072  H1  T4PE 1333      -9.341  -1.406  18.390  1.00  0.00           H  
HETATM 4073  H2  T4PE 1333      -9.348  -2.899  18.640  1.00  0.00           H  
HETATM 4074  O   T4PE 1334     -21.510   6.580  14.232  1.00  0.00           O  
HETATM 4075  H1  T4PE 1334     -20.720   6.690  13.703  1.00  0.00           H  
HETATM 4076  H2  T4PE 1334     -22.088   6.044  13.690  1.00  0.00           H  
HETATM 4077  O   T4PE 1335     -15.951   3.079 -14.719  1.00  0.00           O  
HETATM 4078  H1  T4PE 1335     -15.379   2.450 -14.280  1.00  0.00           H  
HETATM 4079  H2  T4PE 1335     -15.475   3.909 -14.673  1.00  0.00           H  
HETATM 4080  O   T4PE 1336      11.259   8.903  17.529  1.00  0.00           O  
HETATM 4081  H1  T4PE 1336      12.029   9.373  17.208  1.00  0.00           H  
HETATM 4082  H2  T4PE 1336      11.128   9.235  18.417  1.00  0.00           H  
HETATM 4083  O   T4PE 1337      21.810 -12.853 -17.928  1.00  0.00           O  
HETATM 4084  H1  T4PE 1337      21.328 -12.269 -18.513  1.00  0.00           H  
HETATM 4085  H2  T4PE 1337      21.305 -13.666 -17.931  1.00  0.00           H  
HETATM 4086  O   T4PE 1338      -9.104 -10.042 -13.653  1.00  0.00           O  
HETATM 4087  H1  T4PE 1338      -8.883 -10.709 -13.003  1.00  0.00           H  
HETATM 4088  H2  T4PE 1338      -9.446 -10.537 -14.398  1.00  0.00           H  
HETATM 4089  O   T4PE 1339      -9.845   8.283  13.189  1.00  0.00           O  
HETATM 4090  H1  T4PE 1339      -9.554   8.845  13.907  1.00  0.00           H  
HETATM 4091  H2  T4PE 1339     -10.778   8.148  13.352  1.00  0.00           H  
HETATM 4092  O   T4PE 1340     -12.516 -11.217 -16.538  1.00  0.00           O  
HETATM 4093  H1  T4PE 1340     -12.623 -10.454 -17.106  1.00  0.00           H  
HETATM 4094  H2  T4PE 1340     -13.232 -11.147 -15.906  1.00  0.00           H  
HETATM 4095  O   T4PE 1341     -11.514   2.655  21.977  1.00  0.00           O  
HETATM 4096  H1  T4PE 1341     -12.176   2.149  22.448  1.00  0.00           H  
HETATM 4097  H2  T4PE 1341     -11.180   2.054  21.311  1.00  0.00           H  
HETATM 4098  O   T4PE 1342     -20.804 -21.281   6.596  1.00  0.00           O  
HETATM 4099  H1  T4PE 1342     -21.649 -21.645   6.333  1.00  0.00           H  
HETATM 4100  H2  T4PE 1342     -20.164 -21.935   6.316  1.00  0.00           H  
HETATM 4101  O   T4PE 1343     -11.604  13.528  18.958  1.00  0.00           O  
HETATM 4102  H1  T4PE 1343     -10.669  13.732  18.936  1.00  0.00           H  
HETATM 4103  H2  T4PE 1343     -11.667  12.650  18.582  1.00  0.00           H  
HETATM 4104  O   T4PE 1344      11.212   0.267  -0.381  1.00  0.00           O  
HETATM 4105  H1  T4PE 1344      10.390  -0.128  -0.090  1.00  0.00           H  
HETATM 4106  H2  T4PE 1344      11.860  -0.029   0.259  1.00  0.00           H  
HETATM 4107  O   T4PE 1345      13.125  21.243 -17.425  1.00  0.00           O  
HETATM 4108  H1  T4PE 1345      12.955  21.989 -16.849  1.00  0.00           H  
HETATM 4109  H2  T4PE 1345      13.583  21.619 -18.177  1.00  0.00           H  
HETATM 4110  O   T4PE 1346       5.985 -13.857 -13.807  1.00  0.00           O  
HETATM 4111  H1  T4PE 1346       5.233 -13.669 -14.369  1.00  0.00           H  
HETATM 4112  H2  T4PE 1346       5.627 -13.853 -12.919  1.00  0.00           H  
HETATM 4113  O   T4PE 1347      -0.903  -1.172 -17.098  1.00  0.00           O  
HETATM 4114  H1  T4PE 1347      -0.682  -1.568 -17.941  1.00  0.00           H  
HETATM 4115  H2  T4PE 1347      -0.240  -1.507 -16.494  1.00  0.00           H  
HETATM 4116  O   T4PE 1348      15.320  16.663 -16.509  1.00  0.00           O  
HETATM 4117  H1  T4PE 1348      14.832  17.445 -16.767  1.00  0.00           H  
HETATM 4118  H2  T4PE 1348      14.701  15.943 -16.630  1.00  0.00           H  
HETATM 4119  O   T4PE 1349     -16.705  13.436  -9.963  1.00  0.00           O  
HETATM 4120  H1  T4PE 1349     -15.997  13.760 -10.519  1.00  0.00           H  
HETATM 4121  H2  T4PE 1349     -17.421  13.249 -10.570  1.00  0.00           H  
HETATM 4122  O   T4PE 1350      -0.322  -9.658 -16.672  1.00  0.00           O  
HETATM 4123  H1  T4PE 1350      -0.916  -8.999 -17.033  1.00  0.00           H  
HETATM 4124  H2  T4PE 1350      -0.805 -10.041 -15.940  1.00  0.00           H  
HETATM 4125  O   T4PE 1351      17.549  12.065  -6.324  1.00  0.00           O  
HETATM 4126  H1  T4PE 1351      17.395  12.945  -6.669  1.00  0.00           H  
HETATM 4127  H2  T4PE 1351      16.892  11.959  -5.635  1.00  0.00           H  
HETATM 4128  O   T4PE 1352      -4.657  -4.635  12.716  1.00  0.00           O  
HETATM 4129  H1  T4PE 1352      -5.392  -4.793  12.123  1.00  0.00           H  
HETATM 4130  H2  T4PE 1352      -3.920  -4.441  12.138  1.00  0.00           H  
HETATM 4131  O   T4PE 1353      10.283 -13.769 -12.961  1.00  0.00           O  
HETATM 4132  H1  T4PE 1353       9.960 -14.498 -12.431  1.00  0.00           H  
HETATM 4133  H2  T4PE 1353      10.700 -14.186 -13.715  1.00  0.00           H  
HETATM 4134  O   T4PE 1354      -4.327 -10.244 -20.574  1.00  0.00           O  
HETATM 4135  H1  T4PE 1354      -3.561 -10.337 -20.008  1.00  0.00           H  
HETATM 4136  H2  T4PE 1354      -4.116 -10.760 -21.351  1.00  0.00           H  
HETATM 4137  O   T4PE 1355       3.792   1.898 -21.500  1.00  0.00           O  
HETATM 4138  H1  T4PE 1355       3.175   2.444 -21.987  1.00  0.00           H  
HETATM 4139  H2  T4PE 1355       4.013   2.417 -20.726  1.00  0.00           H  
HETATM 4140  O   T4PE 1356     -11.926   1.340 -16.315  1.00  0.00           O  
HETATM 4141  H1  T4PE 1356     -11.935   2.129 -15.773  1.00  0.00           H  
HETATM 4142  H2  T4PE 1356     -12.817   0.997 -16.254  1.00  0.00           H  
HETATM 4143  O   T4PE 1357       4.004 -18.646   4.998  1.00  0.00           O  
HETATM 4144  H1  T4PE 1357       3.345 -19.118   5.508  1.00  0.00           H  
HETATM 4145  H2  T4PE 1357       4.114 -17.815   5.461  1.00  0.00           H  
HETATM 4146  O   T4PE 1358       3.383  20.250  13.334  1.00  0.00           O  
HETATM 4147  H1  T4PE 1358       3.754  19.876  12.535  1.00  0.00           H  
HETATM 4148  H2  T4PE 1358       2.730  20.877  13.026  1.00  0.00           H  
HETATM 4149  O   T4PE 1359     -12.884  -3.287 -12.351  1.00  0.00           O  
HETATM 4150  H1  T4PE 1359     -12.025  -3.563 -12.030  1.00  0.00           H  
HETATM 4151  H2  T4PE 1359     -13.505  -3.656 -11.722  1.00  0.00           H  
HETATM 4152  O   T4PE 1360      20.984  10.488   3.838  1.00  0.00           O  
HETATM 4153  H1  T4PE 1360      21.001   9.557   4.060  1.00  0.00           H  
HETATM 4154  H2  T4PE 1360      20.169  10.604   3.350  1.00  0.00           H  
HETATM 4155  O   T4PE 1361     -19.721 -15.013   7.784  1.00  0.00           O  
HETATM 4156  H1  T4PE 1361     -19.923 -14.085   7.665  1.00  0.00           H  
HETATM 4157  H2  T4PE 1361     -20.545 -15.403   8.075  1.00  0.00           H  
HETATM 4158  O   T4PE 1362     -11.390  11.220  -8.633  1.00  0.00           O  
HETATM 4159  H1  T4PE 1362     -12.009  10.606  -9.029  1.00  0.00           H  
HETATM 4160  H2  T4PE 1362     -11.930  11.959  -8.354  1.00  0.00           H  
HETATM 4161  O   T4PE 1363     -15.565   9.915  10.833  1.00  0.00           O  
HETATM 4162  H1  T4PE 1363     -15.965   9.045  10.854  1.00  0.00           H  
HETATM 4163  H2  T4PE 1363     -14.991   9.896  10.067  1.00  0.00           H  
HETATM 4164  O   T4PE 1364      -8.206  -1.843 -12.051  1.00  0.00           O  
HETATM 4165  H1  T4PE 1364      -7.559  -1.992 -12.740  1.00  0.00           H  
HETATM 4166  H2  T4PE 1364      -7.765  -2.113 -11.245  1.00  0.00           H  
HETATM 4167  O   T4PE 1365       1.052  -1.044  14.139  1.00  0.00           O  
HETATM 4168  H1  T4PE 1365       0.116  -1.118  14.324  1.00  0.00           H  
HETATM 4169  H2  T4PE 1365       1.479  -1.431  14.903  1.00  0.00           H  
HETATM 4170  O   T4PE 1366      13.073  -4.230 -20.868  1.00  0.00           O  
HETATM 4171  H1  T4PE 1366      13.137  -5.168 -20.688  1.00  0.00           H  
HETATM 4172  H2  T4PE 1366      12.380  -3.921 -20.284  1.00  0.00           H  
HETATM 4173  O   T4PE 1367     -18.044 -13.070 -18.559  1.00  0.00           O  
HETATM 4174  H1  T4PE 1367     -18.945 -13.386 -18.634  1.00  0.00           H  
HETATM 4175  H2  T4PE 1367     -18.132 -12.147 -18.322  1.00  0.00           H  
HETATM 4176  O   T4PE 1368     -18.593 -11.458   5.463  1.00  0.00           O  
HETATM 4177  H1  T4PE 1368     -19.206 -11.309   4.743  1.00  0.00           H  
HETATM 4178  H2  T4PE 1368     -19.142 -11.758   6.187  1.00  0.00           H  
HETATM 4179  O   T4PE 1369      -9.707 -21.832 -20.911  1.00  0.00           O  
HETATM 4180  H1  T4PE 1369      -9.634 -21.688 -21.854  1.00  0.00           H  
HETATM 4181  H2  T4PE 1369     -10.402 -22.485 -20.821  1.00  0.00           H  
HETATM 4182  O   T4PE 1370      -5.906 -12.251  15.698  1.00  0.00           O  
HETATM 4183  H1  T4PE 1370      -6.249 -13.144  15.737  1.00  0.00           H  
HETATM 4184  H2  T4PE 1370      -5.027 -12.347  15.331  1.00  0.00           H  
HETATM 4185  O   T4PE 1371     -18.691  -1.809  10.201  1.00  0.00           O  
HETATM 4186  H1  T4PE 1371     -19.375  -2.009  10.840  1.00  0.00           H  
HETATM 4187  H2  T4PE 1371     -17.921  -1.601  10.730  1.00  0.00           H  
HETATM 4188  O   T4PE 1372     -16.720 -20.282 -14.466  1.00  0.00           O  
HETATM 4189  H1  T4PE 1372     -17.097 -20.753 -13.723  1.00  0.00           H  
HETATM 4190  H2  T4PE 1372     -17.077 -19.397 -14.395  1.00  0.00           H  
HETATM 4191  O   T4PE 1373     -10.167  14.321 -17.999  1.00  0.00           O  
HETATM 4192  H1  T4PE 1373     -10.014  15.259 -18.111  1.00  0.00           H  
HETATM 4193  H2  T4PE 1373     -11.100  14.252 -17.795  1.00  0.00           H  
HETATM 4194  O   T4PE 1374       6.985  -7.607   0.127  1.00  0.00           O  
HETATM 4195  H1  T4PE 1374       6.408  -8.355  -0.026  1.00  0.00           H  
HETATM 4196  H2  T4PE 1374       7.869  -7.966   0.047  1.00  0.00           H  
HETATM 4197  O   T4PE 1375      10.921  11.787  -1.639  1.00  0.00           O  
HETATM 4198  H1  T4PE 1375      11.840  11.551  -1.765  1.00  0.00           H  
HETATM 4199  H2  T4PE 1375      10.432  11.034  -1.969  1.00  0.00           H  
HETATM 4200  O   T4PE 1376     -13.426  21.861  14.144  1.00  0.00           O  
HETATM 4201  H1  T4PE 1376     -13.447  22.568  13.498  1.00  0.00           H  
HETATM 4202  H2  T4PE 1376     -14.283  21.442  14.069  1.00  0.00           H  
HETATM 4203  O   T4PE 1377     -12.841 -19.636  -3.309  1.00  0.00           O  
HETATM 4204  H1  T4PE 1377     -13.473 -19.524  -2.599  1.00  0.00           H  
HETATM 4205  H2  T4PE 1377     -13.360 -19.970  -4.041  1.00  0.00           H  
HETATM 4206  O   T4PE 1378      20.939  18.043   8.603  1.00  0.00           O  
HETATM 4207  H1  T4PE 1378      20.068  17.863   8.956  1.00  0.00           H  
HETATM 4208  H2  T4PE 1378      20.924  17.670   7.722  1.00  0.00           H  
HETATM 4209  O   T4PE 1379     -13.009 -15.574 -12.424  1.00  0.00           O  
HETATM 4210  H1  T4PE 1379     -13.216 -15.262 -11.543  1.00  0.00           H  
HETATM 4211  H2  T4PE 1379     -13.798 -16.035 -12.707  1.00  0.00           H  
HETATM 4212  O   T4PE 1380      22.262   4.216  -7.782  1.00  0.00           O  
HETATM 4213  H1  T4PE 1380      22.532   5.127  -7.893  1.00  0.00           H  
HETATM 4214  H2  T4PE 1380      21.646   4.235  -7.050  1.00  0.00           H  
HETATM 4215  O   T4PE 1381       4.058  19.858 -11.464  1.00  0.00           O  
HETATM 4216  H1  T4PE 1381       3.793  20.611 -11.992  1.00  0.00           H  
HETATM 4217  H2  T4PE 1381       3.235  19.436 -11.218  1.00  0.00           H  
HETATM 4218  O   T4PE 1382      -1.193 -11.231 -21.797  1.00  0.00           O  
HETATM 4219  H1  T4PE 1382      -0.246 -11.102 -21.743  1.00  0.00           H  
HETATM 4220  H2  T4PE 1382      -1.296 -12.131 -22.107  1.00  0.00           H  
HETATM 4221  O   T4PE 1383      17.236  14.450  -7.430  1.00  0.00           O  
HETATM 4222  H1  T4PE 1383      16.779  15.286  -7.340  1.00  0.00           H  
HETATM 4223  H2  T4PE 1383      17.727  14.531  -8.247  1.00  0.00           H  
HETATM 4224  O   T4PE 1384       5.004   5.894 -15.198  1.00  0.00           O  
HETATM 4225  H1  T4PE 1384       5.740   6.504 -15.139  1.00  0.00           H  
HETATM 4226  H2  T4PE 1384       4.271   6.364 -14.802  1.00  0.00           H  
HETATM 4227  O   T4PE 1385       0.048  14.756  -1.779  1.00  0.00           O  
HETATM 4228  H1  T4PE 1385      -0.521  14.497  -1.054  1.00  0.00           H  
HETATM 4229  H2  T4PE 1385       0.273  15.667  -1.594  1.00  0.00           H  
HETATM 4230  O   T4PE 1386       8.920   6.332  15.262  1.00  0.00           O  
HETATM 4231  H1  T4PE 1386       8.666   5.412  15.336  1.00  0.00           H  
HETATM 4232  H2  T4PE 1386       9.506   6.480  16.005  1.00  0.00           H  
HETATM 4233  O   T4PE 1387       1.188  19.592  10.177  1.00  0.00           O  
HETATM 4234  H1  T4PE 1387       2.112  19.470  10.395  1.00  0.00           H  
HETATM 4235  H2  T4PE 1387       1.081  19.153   9.332  1.00  0.00           H  
HETATM 4236  O   T4PE 1388      -1.297 -13.881  21.848  1.00  0.00           O  
HETATM 4237  H1  T4PE 1388      -1.896 -14.482  21.406  1.00  0.00           H  
HETATM 4238  H2  T4PE 1388      -0.450 -14.326  21.825  1.00  0.00           H  
HETATM 4239  O   T4PE 1389     -15.277  -8.304 -21.682  1.00  0.00           O  
HETATM 4240  H1  T4PE 1389     -14.866  -8.486 -22.528  1.00  0.00           H  
HETATM 4241  H2  T4PE 1389     -14.825  -8.881 -21.067  1.00  0.00           H  
HETATM 4242  O   T4PE 1390      -8.770 -13.434   6.586  1.00  0.00           O  
HETATM 4243  H1  T4PE 1390      -9.563 -13.810   6.205  1.00  0.00           H  
HETATM 4244  H2  T4PE 1390      -8.193 -13.281   5.837  1.00  0.00           H  
HETATM 4245  O   T4PE 1391      -4.303  10.540 -19.105  1.00  0.00           O  
HETATM 4246  H1  T4PE 1391      -3.553  10.137 -19.543  1.00  0.00           H  
HETATM 4247  H2  T4PE 1391      -3.917  11.187 -18.515  1.00  0.00           H  
HETATM 4248  O   T4PE 1392     -10.971 -20.800  -9.174  1.00  0.00           O  
HETATM 4249  H1  T4PE 1392     -10.742 -21.328  -8.409  1.00  0.00           H  
HETATM 4250  H2  T4PE 1392     -11.290 -21.433  -9.816  1.00  0.00           H  
HETATM 4251  O   T4PE 1393      -3.880   2.087   7.446  1.00  0.00           O  
HETATM 4252  H1  T4PE 1393      -3.169   2.571   7.027  1.00  0.00           H  
HETATM 4253  H2  T4PE 1393      -3.569   1.182   7.478  1.00  0.00           H  
HETATM 4254  O   T4PE 1394      17.946  -8.495   3.151  1.00  0.00           O  
HETATM 4255  H1  T4PE 1394      17.238  -9.069   2.858  1.00  0.00           H  
HETATM 4256  H2  T4PE 1394      18.142  -8.792   4.040  1.00  0.00           H  
HETATM 4257  O   T4PE 1395     -10.075  13.869 -20.571  1.00  0.00           O  
HETATM 4258  H1  T4PE 1395     -10.066  14.049 -19.631  1.00  0.00           H  
HETATM 4259  H2  T4PE 1395      -9.647  13.017 -20.657  1.00  0.00           H  
HETATM 4260  O   T4PE 1396     -20.080  -9.462 -10.960  1.00  0.00           O  
HETATM 4261  H1  T4PE 1396     -19.979  -9.801 -11.850  1.00  0.00           H  
HETATM 4262  H2  T4PE 1396     -19.252  -9.017 -10.778  1.00  0.00           H  
HETATM 4263  O   T4PE 1397       8.131  13.712   1.001  1.00  0.00           O  
HETATM 4264  H1  T4PE 1397       8.236  13.550   0.063  1.00  0.00           H  
HETATM 4265  H2  T4PE 1397       8.398  12.892   1.417  1.00  0.00           H  
HETATM 4266  O   T4PE 1398     -19.552 -11.375  -0.102  1.00  0.00           O  
HETATM 4267  H1  T4PE 1398     -19.082 -11.446  -0.933  1.00  0.00           H  
HETATM 4268  H2  T4PE 1398     -18.863 -11.316   0.559  1.00  0.00           H  
HETATM 4269  O   T4PE 1399      17.164   4.079  21.402  1.00  0.00           O  
HETATM 4270  H1  T4PE 1399      16.640   3.903  20.621  1.00  0.00           H  
HETATM 4271  H2  T4PE 1399      17.413   5.000  21.322  1.00  0.00           H  
HETATM 4272  O   T4PE 1400     -19.612  14.997  19.112  1.00  0.00           O  
HETATM 4273  H1  T4PE 1400     -18.695  14.777  18.951  1.00  0.00           H  
HETATM 4274  H2  T4PE 1400     -19.662  15.942  18.965  1.00  0.00           H  
HETATM 4275  O   T4PE 1401       8.815 -12.389  -8.442  1.00  0.00           O  
HETATM 4276  H1  T4PE 1401       9.690 -12.082  -8.680  1.00  0.00           H  
HETATM 4277  H2  T4PE 1401       8.847 -13.335  -8.579  1.00  0.00           H  
HETATM 4278  O   T4PE 1402      -6.852  13.339 -15.710  1.00  0.00           O  
HETATM 4279  H1  T4PE 1402      -6.538  13.821 -14.945  1.00  0.00           H  
HETATM 4280  H2  T4PE 1402      -6.602  13.884 -16.456  1.00  0.00           H  
HETATM 4281  O   T4PE 1403      -5.980 -13.495  -8.154  1.00  0.00           O  
HETATM 4282  H1  T4PE 1403      -6.398 -13.557  -9.013  1.00  0.00           H  
HETATM 4283  H2  T4PE 1403      -6.247 -14.295  -7.700  1.00  0.00           H  
HETATM 4284  O   T4PE 1404      -9.794 -22.153  16.583  1.00  0.00           O  
HETATM 4285  H1  T4PE 1404     -10.701 -22.397  16.398  1.00  0.00           H  
HETATM 4286  H2  T4PE 1404      -9.769 -21.205  16.451  1.00  0.00           H  
HETATM 4287  O   T4PE 1405      -0.370  17.271 -16.467  1.00  0.00           O  
HETATM 4288  H1  T4PE 1405      -1.065  17.920 -16.577  1.00  0.00           H  
HETATM 4289  H2  T4PE 1405       0.272  17.490 -17.143  1.00  0.00           H  
HETATM 4290  O   T4PE 1406     -13.533   6.235  -0.709  1.00  0.00           O  
HETATM 4291  H1  T4PE 1406     -12.890   6.094  -0.014  1.00  0.00           H  
HETATM 4292  H2  T4PE 1406     -14.118   5.479  -0.651  1.00  0.00           H  
HETATM 4293  O   T4PE 1407      20.942  -4.891  19.113  1.00  0.00           O  
HETATM 4294  H1  T4PE 1407      21.258  -5.737  19.431  1.00  0.00           H  
HETATM 4295  H2  T4PE 1407      20.462  -4.521  19.854  1.00  0.00           H  
HETATM 4296  O   T4PE 1408      17.833 -17.431  21.707  1.00  0.00           O  
HETATM 4297  H1  T4PE 1408      18.053 -18.337  21.924  1.00  0.00           H  
HETATM 4298  H2  T4PE 1408      18.241 -16.912  22.400  1.00  0.00           H  
HETATM 4299  O   T4PE 1409     -13.755  -2.883  20.519  1.00  0.00           O  
HETATM 4300  H1  T4PE 1409     -14.485  -3.414  20.838  1.00  0.00           H  
HETATM 4301  H2  T4PE 1409     -13.035  -3.080  21.119  1.00  0.00           H  
HETATM 4302  O   T4PE 1410      17.702  -7.905  -7.657  1.00  0.00           O  
HETATM 4303  H1  T4PE 1410      17.997  -8.807  -7.783  1.00  0.00           H  
HETATM 4304  H2  T4PE 1410      17.239  -7.690  -8.467  1.00  0.00           H  
HETATM 4305  O   T4PE 1411      -7.280  -1.028  22.065  1.00  0.00           O  
HETATM 4306  H1  T4PE 1411      -7.005  -0.780  21.182  1.00  0.00           H  
HETATM 4307  H2  T4PE 1411      -8.120  -0.586  22.187  1.00  0.00           H  
HETATM 4308  O   T4PE 1412     -13.292  11.097   3.861  1.00  0.00           O  
HETATM 4309  H1  T4PE 1412     -12.650  11.806   3.849  1.00  0.00           H  
HETATM 4310  H2  T4PE 1412     -13.037  10.555   4.608  1.00  0.00           H  
HETATM 4311  O   T4PE 1413       3.839   9.708 -21.135  1.00  0.00           O  
HETATM 4312  H1  T4PE 1413       3.914   9.490 -22.064  1.00  0.00           H  
HETATM 4313  H2  T4PE 1413       3.507   8.909 -20.726  1.00  0.00           H  
HETATM 4314  O   T4PE 1414      10.206 -15.437   7.285  1.00  0.00           O  
HETATM 4315  H1  T4PE 1414      11.111 -15.416   6.974  1.00  0.00           H  
HETATM 4316  H2  T4PE 1414      10.266 -15.783   8.175  1.00  0.00           H  
HETATM 4317  O   T4PE 1415      17.536  -6.074 -15.340  1.00  0.00           O  
HETATM 4318  H1  T4PE 1415      16.579  -6.080 -15.376  1.00  0.00           H  
HETATM 4319  H2  T4PE 1415      17.803  -5.621 -16.140  1.00  0.00           H  
HETATM 4320  O   T4PE 1416      20.427 -15.374 -16.117  1.00  0.00           O  
HETATM 4321  H1  T4PE 1416      19.663 -15.233 -16.676  1.00  0.00           H  
HETATM 4322  H2  T4PE 1416      20.300 -14.777 -15.381  1.00  0.00           H  
HETATM 4323  O   T4PE 1417      20.091   3.034  -3.413  1.00  0.00           O  
HETATM 4324  H1  T4PE 1417      20.067   2.591  -2.565  1.00  0.00           H  
HETATM 4325  H2  T4PE 1417      19.184   3.291  -3.576  1.00  0.00           H  
HETATM 4326  O   T4PE 1418       6.917   5.131   4.230  1.00  0.00           O  
HETATM 4327  H1  T4PE 1418       6.501   5.942   3.935  1.00  0.00           H  
HETATM 4328  H2  T4PE 1418       6.304   4.441   3.977  1.00  0.00           H  
HETATM 4329  O   T4PE 1419       2.584   1.966 -13.656  1.00  0.00           O  
HETATM 4330  H1  T4PE 1419       1.763   1.938 -14.147  1.00  0.00           H  
HETATM 4331  H2  T4PE 1419       2.352   1.647 -12.784  1.00  0.00           H  
HETATM 4332  O   T4PE 1420      12.080   5.396  15.876  1.00  0.00           O  
HETATM 4333  H1  T4PE 1420      11.286   5.523  16.395  1.00  0.00           H  
HETATM 4334  H2  T4PE 1420      12.751   5.161  16.518  1.00  0.00           H  
HETATM 4335  O   T4PE 1421     -12.372  19.510 -16.181  1.00  0.00           O  
HETATM 4336  H1  T4PE 1421     -11.504  19.912 -16.222  1.00  0.00           H  
HETATM 4337  H2  T4PE 1421     -12.563  19.447 -15.245  1.00  0.00           H  
HETATM 4338  O   T4PE 1422       2.308  17.630  -3.089  1.00  0.00           O  
HETATM 4339  H1  T4PE 1422       2.526  16.760  -3.424  1.00  0.00           H  
HETATM 4340  H2  T4PE 1422       1.649  17.963  -3.698  1.00  0.00           H  
HETATM 4341  O   T4PE 1423       4.832  13.345  -2.193  1.00  0.00           O  
HETATM 4342  H1  T4PE 1423       4.168  13.360  -1.503  1.00  0.00           H  
HETATM 4343  H2  T4PE 1423       5.397  12.606  -1.967  1.00  0.00           H  
HETATM 4344  O   T4PE 1424     -14.335 -14.255  12.353  1.00  0.00           O  
HETATM 4345  H1  T4PE 1424     -13.572 -14.813  12.201  1.00  0.00           H  
HETATM 4346  H2  T4PE 1424     -14.009 -13.550  12.914  1.00  0.00           H  
HETATM 4347  O   T4PE 1425     -20.079 -22.100   1.349  1.00  0.00           O  
HETATM 4348  H1  T4PE 1425     -20.640 -21.583   0.771  1.00  0.00           H  
HETATM 4349  H2  T4PE 1425     -19.222 -22.091   0.922  1.00  0.00           H  
HETATM 4350  O   T4PE 1426     -16.831  15.027  19.317  1.00  0.00           O  
HETATM 4351  H1  T4PE 1426     -16.238  14.607  18.693  1.00  0.00           H  
HETATM 4352  H2  T4PE 1426     -16.498  14.768  20.176  1.00  0.00           H  
HETATM 4353  O   T4PE 1427     -19.600 -13.231  -7.232  1.00  0.00           O  
HETATM 4354  H1  T4PE 1427     -19.485 -13.420  -8.163  1.00  0.00           H  
HETATM 4355  H2  T4PE 1427     -18.710 -13.109  -6.900  1.00  0.00           H  
HETATM 4356  O   T4PE 1428      -9.269  12.263 -16.274  1.00  0.00           O  
HETATM 4357  H1  T4PE 1428      -9.710  12.978 -16.733  1.00  0.00           H  
HETATM 4358  H2  T4PE 1428      -8.417  12.625 -16.029  1.00  0.00           H  
HETATM 4359  O   T4PE 1429      18.772  21.529  21.766  1.00  0.00           O  
HETATM 4360  H1  T4PE 1429      17.851  21.491  21.509  1.00  0.00           H  
HETATM 4361  H2  T4PE 1429      19.255  21.452  20.943  1.00  0.00           H  
HETATM 4362  O   T4PE 1430       3.850  -7.740 -20.588  1.00  0.00           O  
HETATM 4363  H1  T4PE 1430       3.197  -8.276 -21.037  1.00  0.00           H  
HETATM 4364  H2  T4PE 1430       3.372  -7.332 -19.867  1.00  0.00           H  
HETATM 4365  O   T4PE 1431       7.919   1.359   5.309  1.00  0.00           O  
HETATM 4366  H1  T4PE 1431       7.962   1.873   6.115  1.00  0.00           H  
HETATM 4367  H2  T4PE 1431       8.704   0.812   5.331  1.00  0.00           H  
HETATM 4368  O   T4PE 1432      18.179 -17.407   3.878  1.00  0.00           O  
HETATM 4369  H1  T4PE 1432      17.352 -17.141   4.281  1.00  0.00           H  
HETATM 4370  H2  T4PE 1432      18.298 -16.798   3.150  1.00  0.00           H  
HETATM 4371  O   T4PE 1433       8.886   4.504  -1.902  1.00  0.00           O  
HETATM 4372  H1  T4PE 1433       9.323   5.327  -2.123  1.00  0.00           H  
HETATM 4373  H2  T4PE 1433       7.952   4.711  -1.942  1.00  0.00           H  
HETATM 4374  O   T4PE 1434      12.776 -20.518  21.265  1.00  0.00           O  
HETATM 4375  H1  T4PE 1434      12.285 -20.699  22.066  1.00  0.00           H  
HETATM 4376  H2  T4PE 1434      13.480 -19.932  21.543  1.00  0.00           H  
HETATM 4377  O   T4PE 1435     -20.241 -12.413   8.290  1.00  0.00           O  
HETATM 4378  H1  T4PE 1435     -21.054 -12.309   7.795  1.00  0.00           H  
HETATM 4379  H2  T4PE 1435     -20.400 -11.948   9.112  1.00  0.00           H  
HETATM 4380  O   T4PE 1436      -2.751  -4.787  -7.819  1.00  0.00           O  
HETATM 4381  H1  T4PE 1436      -2.482  -4.409  -6.982  1.00  0.00           H  
HETATM 4382  H2  T4PE 1436      -3.684  -4.971  -7.710  1.00  0.00           H  
HETATM 4383  O   T4PE 1437       1.678 -16.909  21.106  1.00  0.00           O  
HETATM 4384  H1  T4PE 1437       1.318 -16.556  21.920  1.00  0.00           H  
HETATM 4385  H2  T4PE 1437       0.926 -17.302  20.662  1.00  0.00           H  
HETATM 4386  O   T4PE 1438     -17.187 -19.917  10.897  1.00  0.00           O  
HETATM 4387  H1  T4PE 1438     -16.725 -19.474  11.609  1.00  0.00           H  
HETATM 4388  H2  T4PE 1438     -18.013 -19.440  10.814  1.00  0.00           H  
HETATM 4389  O   T4PE 1439       7.917   4.051  13.358  1.00  0.00           O  
HETATM 4390  H1  T4PE 1439       7.359   4.021  14.135  1.00  0.00           H  
HETATM 4391  H2  T4PE 1439       8.809   4.078  13.704  1.00  0.00           H  
HETATM 4392  O   T4PE 1440      -8.474   1.203 -19.744  1.00  0.00           O  
HETATM 4393  H1  T4PE 1440      -9.021   0.875 -20.458  1.00  0.00           H  
HETATM 4394  H2  T4PE 1440      -9.079   1.686 -19.181  1.00  0.00           H  
HETATM 4395  O   T4PE 1441     -21.587  -4.838   8.367  1.00  0.00           O  
HETATM 4396  H1  T4PE 1441     -21.194  -5.361   7.668  1.00  0.00           H  
HETATM 4397  H2  T4PE 1441     -22.520  -5.049   8.329  1.00  0.00           H  
HETATM 4398  O   T4PE 1442      14.410  18.432   4.357  1.00  0.00           O  
HETATM 4399  H1  T4PE 1442      13.604  18.284   3.863  1.00  0.00           H  
HETATM 4400  H2  T4PE 1442      14.999  17.734   4.070  1.00  0.00           H  
HETATM 4401  O   T4PE 1443      -4.080 -20.467 -14.570  1.00  0.00           O  
HETATM 4402  H1  T4PE 1443      -3.596 -20.647 -15.376  1.00  0.00           H  
HETATM 4403  H2  T4PE 1443      -5.000 -20.473 -14.835  1.00  0.00           H  
HETATM 4404  O   T4PE 1444       5.448 -12.572  20.168  1.00  0.00           O  
HETATM 4405  H1  T4PE 1444       5.628 -11.758  20.638  1.00  0.00           H  
HETATM 4406  H2  T4PE 1444       4.615 -12.413  19.724  1.00  0.00           H  
HETATM 4407  O   T4PE 1445      -1.916  17.922  13.422  1.00  0.00           O  
HETATM 4408  H1  T4PE 1445      -2.330  17.088  13.645  1.00  0.00           H  
HETATM 4409  H2  T4PE 1445      -1.410  17.735  12.632  1.00  0.00           H  
HETATM 4410  O   T4PE 1446     -13.053  -5.571 -18.980  1.00  0.00           O  
HETATM 4411  H1  T4PE 1446     -12.718  -6.112 -18.266  1.00  0.00           H  
HETATM 4412  H2  T4PE 1446     -12.420  -5.689 -19.688  1.00  0.00           H  
HETATM 4413  O   T4PE 1447      17.923  13.083  20.233  1.00  0.00           O  
HETATM 4414  H1  T4PE 1447      18.034  13.445  19.354  1.00  0.00           H  
HETATM 4415  H2  T4PE 1447      17.586  12.199  20.088  1.00  0.00           H  
HETATM 4416  O   T4PE 1448      -0.296  -2.790  -7.113  1.00  0.00           O  
HETATM 4417  H1  T4PE 1448      -0.147  -3.404  -7.832  1.00  0.00           H  
HETATM 4418  H2  T4PE 1448      -0.637  -3.332  -6.401  1.00  0.00           H  
HETATM 4419  O   T4PE 1449     -16.603   7.852 -18.928  1.00  0.00           O  
HETATM 4420  H1  T4PE 1449     -17.317   8.385 -19.277  1.00  0.00           H  
HETATM 4421  H2  T4PE 1449     -16.159   8.426 -18.304  1.00  0.00           H  
HETATM 4422  O   T4PE 1450      -9.066 -14.103 -13.229  1.00  0.00           O  
HETATM 4423  H1  T4PE 1450     -10.002 -14.038 -13.415  1.00  0.00           H  
HETATM 4424  H2  T4PE 1450      -8.864 -13.312 -12.730  1.00  0.00           H  
HETATM 4425  O   T4PE 1451      14.507   7.511   0.154  1.00  0.00           O  
HETATM 4426  H1  T4PE 1451      15.007   7.823  -0.601  1.00  0.00           H  
HETATM 4427  H2  T4PE 1451      14.748   8.106   0.864  1.00  0.00           H  
HETATM 4428  O   T4PE 1452     -10.108 -10.781  -8.964  1.00  0.00           O  
HETATM 4429  H1  T4PE 1452     -10.934 -10.987  -8.527  1.00  0.00           H  
HETATM 4430  H2  T4PE 1452      -9.474 -11.383  -8.576  1.00  0.00           H  
HETATM 4431  O   T4PE 1453     -12.260 -11.784  -2.101  1.00  0.00           O  
HETATM 4432  H1  T4PE 1453     -13.067 -12.192  -1.789  1.00  0.00           H  
HETATM 4433  H2  T4PE 1453     -12.172 -10.990  -1.573  1.00  0.00           H  
HETATM 4434  O   T4PE 1454      21.693   1.124 -11.261  1.00  0.00           O  
HETATM 4435  H1  T4PE 1454      21.544   0.236 -10.938  1.00  0.00           H  
HETATM 4436  H2  T4PE 1454      20.877   1.587 -11.075  1.00  0.00           H  
HETATM 4437  O   T4PE 1455       4.482  -1.252   2.732  1.00  0.00           O  
HETATM 4438  H1  T4PE 1455       4.450  -1.933   2.060  1.00  0.00           H  
HETATM 4439  H2  T4PE 1455       4.403  -0.431   2.246  1.00  0.00           H  
HETATM 4440  O   T4PE 1456      16.518  22.118 -20.531  1.00  0.00           O  
HETATM 4441  H1  T4PE 1456      16.919  21.258 -20.397  1.00  0.00           H  
HETATM 4442  H2  T4PE 1456      16.943  22.460 -21.318  1.00  0.00           H  
HETATM 4443  O   T4PE 1457      -7.497  21.377  10.478  1.00  0.00           O  
HETATM 4444  H1  T4PE 1457      -7.635  20.433  10.551  1.00  0.00           H  
HETATM 4445  H2  T4PE 1457      -7.434  21.539   9.537  1.00  0.00           H  
HETATM 4446  O   T4PE 1458      -0.103 -21.173  14.898  1.00  0.00           O  
HETATM 4447  H1  T4PE 1458      -0.918 -20.802  14.561  1.00  0.00           H  
HETATM 4448  H2  T4PE 1458       0.580 -20.794  14.344  1.00  0.00           H  
HETATM 4449  O   T4PE 1459      13.578  18.908  18.991  1.00  0.00           O  
HETATM 4450  H1  T4PE 1459      12.743  18.477  18.814  1.00  0.00           H  
HETATM 4451  H2  T4PE 1459      13.404  19.468  19.748  1.00  0.00           H  
HETATM 4452  O   T4PE 1460     -17.946  -9.615  -8.106  1.00  0.00           O  
HETATM 4453  H1  T4PE 1460     -17.710  -9.412  -7.201  1.00  0.00           H  
HETATM 4454  H2  T4PE 1460     -18.818 -10.004  -8.046  1.00  0.00           H  
HETATM 4455  O   T4PE 1461     -17.504 -13.956 -16.247  1.00  0.00           O  
HETATM 4456  H1  T4PE 1461     -16.874 -14.649 -16.445  1.00  0.00           H  
HETATM 4457  H2  T4PE 1461     -17.698 -13.559 -17.096  1.00  0.00           H  
HETATM 4458  O   T4PE 1462      10.279 -17.689 -13.476  1.00  0.00           O  
HETATM 4459  H1  T4PE 1462       9.666 -18.256 -13.945  1.00  0.00           H  
HETATM 4460  H2  T4PE 1462       9.724 -17.150 -12.913  1.00  0.00           H  
HETATM 4461  O   T4PE 1463       4.183 -13.853  14.936  1.00  0.00           O  
HETATM 4462  H1  T4PE 1463       4.032 -14.777  15.133  1.00  0.00           H  
HETATM 4463  H2  T4PE 1463       5.112 -13.716  15.123  1.00  0.00           H  
HETATM 4464  O   T4PE 1464      15.995  20.807   2.170  1.00  0.00           O  
HETATM 4465  H1  T4PE 1464      16.035  20.284   2.971  1.00  0.00           H  
HETATM 4466  H2  T4PE 1464      15.538  20.248   1.541  1.00  0.00           H  
HETATM 4467  O   T4PE 1465       4.784  13.564  -9.841  1.00  0.00           O  
HETATM 4468  H1  T4PE 1465       5.529  13.680  -9.251  1.00  0.00           H  
HETATM 4469  H2  T4PE 1465       4.616  14.438 -10.192  1.00  0.00           H  
HETATM 4470  O   T4PE 1466      -4.162  16.575 -20.877  1.00  0.00           O  
HETATM 4471  H1  T4PE 1466      -3.641  16.151 -21.559  1.00  0.00           H  
HETATM 4472  H2  T4PE 1466      -3.552  17.174 -20.447  1.00  0.00           H  
HETATM 4473  O   T4PE 1467      15.137  -3.497  -6.886  1.00  0.00           O  
HETATM 4474  H1  T4PE 1467      16.040  -3.488  -6.568  1.00  0.00           H  
HETATM 4475  H2  T4PE 1467      15.013  -4.382  -7.230  1.00  0.00           H  
HETATM 4476  O   T4PE 1468      -5.492 -14.708   5.693  1.00  0.00           O  
HETATM 4477  H1  T4PE 1468      -5.279 -13.956   6.245  1.00  0.00           H  
HETATM 4478  H2  T4PE 1468      -5.678 -14.330   4.833  1.00  0.00           H  
HETATM 4479  O   T4PE 1469       4.789   3.094 -14.892  1.00  0.00           O  
HETATM 4480  H1  T4PE 1469       3.926   3.045 -14.480  1.00  0.00           H  
HETATM 4481  H2  T4PE 1469       4.982   4.031 -14.935  1.00  0.00           H  
HETATM 4482  O   T4PE 1470     -17.161  19.679 -13.049  1.00  0.00           O  
HETATM 4483  H1  T4PE 1470     -17.566  18.826 -13.206  1.00  0.00           H  
HETATM 4484  H2  T4PE 1470     -17.764  20.307 -13.445  1.00  0.00           H  
HETATM 4485  O   T4PE 1471      18.774   7.968  -0.447  1.00  0.00           O  
HETATM 4486  H1  T4PE 1471      18.517   8.851  -0.710  1.00  0.00           H  
HETATM 4487  H2  T4PE 1471      19.236   8.089   0.383  1.00  0.00           H  
HETATM 4488  O   T4PE 1472      20.986  -7.530   5.629  1.00  0.00           O  
HETATM 4489  H1  T4PE 1472      21.515  -8.115   6.171  1.00  0.00           H  
HETATM 4490  H2  T4PE 1472      21.584  -6.824   5.383  1.00  0.00           H  
HETATM 4491  O   T4PE 1473     -21.009  -9.003   0.136  1.00  0.00           O  
HETATM 4492  H1  T4PE 1473     -20.544  -9.836   0.216  1.00  0.00           H  
HETATM 4493  H2  T4PE 1473     -21.660  -9.157  -0.548  1.00  0.00           H  
HETATM 4494  O   T4PE 1474      20.077   8.440  -4.508  1.00  0.00           O  
HETATM 4495  H1  T4PE 1474      20.311   8.135  -3.632  1.00  0.00           H  
HETATM 4496  H2  T4PE 1474      20.501   7.818  -5.100  1.00  0.00           H  
HETATM 4497  O   T4PE 1475     -15.368  10.267 -13.321  1.00  0.00           O  
HETATM 4498  H1  T4PE 1475     -14.514  10.580 -13.022  1.00  0.00           H  
HETATM 4499  H2  T4PE 1475     -15.969  10.496 -12.612  1.00  0.00           H  
HETATM 4500  O   T4PE 1476      20.363  17.187  22.431  1.00  0.00           O  
HETATM 4501  H1  T4PE 1476      20.382  17.473  21.518  1.00  0.00           H  
HETATM 4502  H2  T4PE 1476      21.204  16.751  22.564  1.00  0.00           H  
HETATM 4503  O   T4PE 1477       0.700 -22.062  -6.211  1.00  0.00           O  
HETATM 4504  H1  T4PE 1477       0.615 -22.503  -7.057  1.00  0.00           H  
HETATM 4505  H2  T4PE 1477      -0.175 -22.110  -5.827  1.00  0.00           H  
HETATM 4506  O   T4PE 1478      11.902  -6.795 -14.298  1.00  0.00           O  
HETATM 4507  H1  T4PE 1478      12.013  -7.333 -15.081  1.00  0.00           H  
HETATM 4508  H2  T4PE 1478      11.609  -7.409 -13.625  1.00  0.00           H  
HETATM 4509  O   T4PE 1479       4.496  -4.945 -19.932  1.00  0.00           O  
HETATM 4510  H1  T4PE 1479       4.667  -5.085 -20.863  1.00  0.00           H  
HETATM 4511  H2  T4PE 1479       4.993  -5.634 -19.490  1.00  0.00           H  
HETATM 4512  O   T4PE 1480       9.524   8.434   4.110  1.00  0.00           O  
HETATM 4513  H1  T4PE 1480      10.159   8.392   4.824  1.00  0.00           H  
HETATM 4514  H2  T4PE 1480       8.892   7.743   4.310  1.00  0.00           H  
HETATM 4515  O   T4PE 1481      13.719  -2.107  10.587  1.00  0.00           O  
HETATM 4516  H1  T4PE 1481      14.468  -2.702  10.563  1.00  0.00           H  
HETATM 4517  H2  T4PE 1481      13.086  -2.494   9.982  1.00  0.00           H  
HETATM 4518  O   T4PE 1482     -17.034  -1.245 -17.234  1.00  0.00           O  
HETATM 4519  H1  T4PE 1482     -17.582  -0.550 -17.601  1.00  0.00           H  
HETATM 4520  H2  T4PE 1482     -17.624  -1.739 -16.664  1.00  0.00           H  
HETATM 4521  O   T4PE 1483      -0.847 -21.776 -21.661  1.00  0.00           O  
HETATM 4522  H1  T4PE 1483      -0.519 -22.675 -21.655  1.00  0.00           H  
HETATM 4523  H2  T4PE 1483      -1.637 -21.804 -21.122  1.00  0.00           H  
HETATM 4524  O   T4PE 1484     -20.177 -21.949  -8.420  1.00  0.00           O  
HETATM 4525  H1  T4PE 1484     -19.990 -22.854  -8.671  1.00  0.00           H  
HETATM 4526  H2  T4PE 1484     -20.553 -22.016  -7.542  1.00  0.00           H  
HETATM 4527  O   T4PE 1485      10.592  16.644  11.858  1.00  0.00           O  
HETATM 4528  H1  T4PE 1485       9.731  16.987  12.096  1.00  0.00           H  
HETATM 4529  H2  T4PE 1485      10.649  15.803  12.310  1.00  0.00           H  
HETATM 4530  O   T4PE 1486       4.071  22.265   5.298  1.00  0.00           O  
HETATM 4531  H1  T4PE 1486       4.723  22.891   4.983  1.00  0.00           H  
HETATM 4532  H2  T4PE 1486       3.967  21.644   4.577  1.00  0.00           H  
HETATM 4533  O   T4PE 1487      -9.188 -18.301   4.637  1.00  0.00           O  
HETATM 4534  H1  T4PE 1487      -9.062 -18.184   5.579  1.00  0.00           H  
HETATM 4535  H2  T4PE 1487      -9.092 -17.422   4.271  1.00  0.00           H  
HETATM 4536  O   T4PE 1488       0.794  -7.204  10.268  1.00  0.00           O  
HETATM 4537  H1  T4PE 1488       0.150  -7.074  10.964  1.00  0.00           H  
HETATM 4538  H2  T4PE 1488       1.627  -6.943  10.661  1.00  0.00           H  
HETATM 4539  O   T4PE 1489      12.315 -18.541 -11.970  1.00  0.00           O  
HETATM 4540  H1  T4PE 1489      11.618 -18.228 -12.546  1.00  0.00           H  
HETATM 4541  H2  T4PE 1489      12.319 -17.922 -11.240  1.00  0.00           H  
HETATM 4542  O   T4PE 1490      -1.735  11.943  19.134  1.00  0.00           O  
HETATM 4543  H1  T4PE 1490      -0.826  12.191  18.967  1.00  0.00           H  
HETATM 4544  H2  T4PE 1490      -1.821  11.976  20.087  1.00  0.00           H  
HETATM 4545  O   T4PE 1491      -6.416 -10.290  11.054  1.00  0.00           O  
HETATM 4546  H1  T4PE 1491      -5.796  -9.945  11.697  1.00  0.00           H  
HETATM 4547  H2  T4PE 1491      -6.580 -11.189  11.337  1.00  0.00           H  
HETATM 4548  O   T4PE 1492      -5.232  14.044 -20.288  1.00  0.00           O  
HETATM 4549  H1  T4PE 1492      -4.785  13.224 -20.497  1.00  0.00           H  
HETATM 4550  H2  T4PE 1492      -4.542  14.706 -20.312  1.00  0.00           H  
HETATM 4551  O   T4PE 1493     -12.915  -2.234  17.925  1.00  0.00           O  
HETATM 4552  H1  T4PE 1493     -12.624  -1.334  18.071  1.00  0.00           H  
HETATM 4553  H2  T4PE 1493     -13.304  -2.499  18.758  1.00  0.00           H  
HETATM 4554  O   T4PE 1494     -20.561  16.537   8.762  1.00  0.00           O  
HETATM 4555  H1  T4PE 1494     -19.828  16.063   9.155  1.00  0.00           H  
HETATM 4556  H2  T4PE 1494     -21.146  16.726   9.496  1.00  0.00           H  
HETATM 4557  O   T4PE 1495      -1.267  -7.183 -19.828  1.00  0.00           O  
HETATM 4558  H1  T4PE 1495      -1.632  -7.483 -20.660  1.00  0.00           H  
HETATM 4559  H2  T4PE 1495      -1.530  -6.264 -19.768  1.00  0.00           H  
HETATM 4560  O   T4PE 1496      21.813  13.190 -20.015  1.00  0.00           O  
HETATM 4561  H1  T4PE 1496      21.318  12.641 -19.407  1.00  0.00           H  
HETATM 4562  H2  T4PE 1496      22.696  12.821 -20.008  1.00  0.00           H  
HETATM 4563  O   T4PE 1497      -8.161  14.321   4.049  1.00  0.00           O  
HETATM 4564  H1  T4PE 1497      -7.490  13.989   4.645  1.00  0.00           H  
HETATM 4565  H2  T4PE 1497      -8.063  13.790   3.258  1.00  0.00           H  
HETATM 4566  O   T4PE 1498     -18.676  -8.155 -20.185  1.00  0.00           O  
HETATM 4567  H1  T4PE 1498     -18.600  -8.489 -21.079  1.00  0.00           H  
HETATM 4568  H2  T4PE 1498     -19.220  -8.800 -19.733  1.00  0.00           H  
HETATM 4569  O   T4PE 1499      19.370 -16.333 -20.834  1.00  0.00           O  
HETATM 4570  H1  T4PE 1499      19.858 -17.129 -20.626  1.00  0.00           H  
HETATM 4571  H2  T4PE 1499      19.096 -15.990 -19.984  1.00  0.00           H  
HETATM 4572  O   T4PE 1500       7.911  -1.100 -17.849  1.00  0.00           O  
HETATM 4573  H1  T4PE 1500       8.322  -1.940 -18.057  1.00  0.00           H  
HETATM 4574  H2  T4PE 1500       8.140  -0.942 -16.933  1.00  0.00           H  
HETATM 4575  O   T4PE 1501       3.841  18.893  10.934  1.00  0.00           O  
HETATM 4576  H1  T4PE 1501       4.608  19.332  10.568  1.00  0.00           H  
HETATM 4577  H2  T4PE 1501       4.094  17.972  10.989  1.00  0.00           H  
HETATM 4578  O   T4PE 1502      -4.380  13.829  -4.597  1.00  0.00           O  
HETATM 4579  H1  T4PE 1502      -4.268  12.909  -4.839  1.00  0.00           H  
HETATM 4580  H2  T4PE 1502      -3.792  14.305  -5.183  1.00  0.00           H  
HETATM 4581  O   T4PE 1503      12.144  15.197   3.595  1.00  0.00           O  
HETATM 4582  H1  T4PE 1503      12.670  15.104   2.801  1.00  0.00           H  
HETATM 4583  H2  T4PE 1503      11.241  15.243   3.281  1.00  0.00           H  
HETATM 4584  O   T4PE 1504      -9.023  16.541  -5.793  1.00  0.00           O  
HETATM 4585  H1  T4PE 1504      -9.144  15.686  -5.380  1.00  0.00           H  
HETATM 4586  H2  T4PE 1504      -8.093  16.570  -6.018  1.00  0.00           H  
HETATM 4587  O   T4PE 1505      15.861  11.215  -4.435  1.00  0.00           O  
HETATM 4588  H1  T4PE 1505      16.230  11.829  -3.801  1.00  0.00           H  
HETATM 4589  H2  T4PE 1505      16.359  10.407  -4.306  1.00  0.00           H  
HETATM 4590  O   T4PE 1506     -20.802   1.537  -4.544  1.00  0.00           O  
HETATM 4591  H1  T4PE 1506     -21.003   2.291  -3.990  1.00  0.00           H  
HETATM 4592  H2  T4PE 1506     -20.600   1.916  -5.400  1.00  0.00           H  
HETATM 4593  O   T4PE 1507      19.083   1.686  -9.967  1.00  0.00           O  
HETATM 4594  H1  T4PE 1507      18.526   1.454 -10.710  1.00  0.00           H  
HETATM 4595  H2  T4PE 1507      18.915   1.001  -9.319  1.00  0.00           H  
HETATM 4596  O   T4PE 1508     -19.616 -14.571  -4.200  1.00  0.00           O  
HETATM 4597  H1  T4PE 1508     -18.830 -14.908  -4.630  1.00  0.00           H  
HETATM 4598  H2  T4PE 1508     -20.305 -14.656  -4.859  1.00  0.00           H  
HETATM 4599  O   T4PE 1509      14.978  -7.038 -15.708  1.00  0.00           O  
HETATM 4600  H1  T4PE 1509      14.453  -6.734 -16.448  1.00  0.00           H  
HETATM 4601  H2  T4PE 1509      14.667  -7.928 -15.543  1.00  0.00           H  
HETATM 4602  O   T4PE 1510     -15.746  21.347  -4.957  1.00  0.00           O  
HETATM 4603  H1  T4PE 1510     -15.061  20.882  -5.438  1.00  0.00           H  
HETATM 4604  H2  T4PE 1510     -16.475  20.729  -4.920  1.00  0.00           H  
HETATM 4605  O   T4PE 1511      -6.608 -15.700   1.888  1.00  0.00           O  
HETATM 4606  H1  T4PE 1511      -6.845 -15.309   1.048  1.00  0.00           H  
HETATM 4607  H2  T4PE 1511      -5.655 -15.625   1.928  1.00  0.00           H  
HETATM 4608  O   T4PE 1512      -6.658 -16.758 -19.960  1.00  0.00           O  
HETATM 4609  H1  T4PE 1512      -5.838 -16.954 -19.506  1.00  0.00           H  
HETATM 4610  H2  T4PE 1512      -6.472 -16.941 -20.881  1.00  0.00           H  
HETATM 4611  O   T4PE 1513      19.316 -11.580  22.564  1.00  0.00           O  
HETATM 4612  H1  T4PE 1513      18.575 -12.186  22.550  1.00  0.00           H  
HETATM 4613  H2  T4PE 1513      19.641 -11.578  21.664  1.00  0.00           H  
HETATM 4614  O   T4PE 1514      19.116  20.124   0.180  1.00  0.00           O  
HETATM 4615  H1  T4PE 1514      19.825  20.238  -0.453  1.00  0.00           H  
HETATM 4616  H2  T4PE 1514      18.551  20.885   0.048  1.00  0.00           H  
HETATM 4617  O   T4PE 1515     -19.399  22.376 -13.142  1.00  0.00           O  
HETATM 4618  H1  T4PE 1515     -20.046  22.030 -12.527  1.00  0.00           H  
HETATM 4619  H2  T4PE 1515     -18.610  22.502 -12.614  1.00  0.00           H  
HETATM 4620  O   T4PE 1516     -12.223  -6.696  -4.433  1.00  0.00           O  
HETATM 4621  H1  T4PE 1516     -11.865  -7.562  -4.238  1.00  0.00           H  
HETATM 4622  H2  T4PE 1516     -11.810  -6.116  -3.793  1.00  0.00           H  
HETATM 4623  O   T4PE 1517      -7.384   2.317   5.608  1.00  0.00           O  
HETATM 4624  H1  T4PE 1517      -7.614   2.047   6.497  1.00  0.00           H  
HETATM 4625  H2  T4PE 1517      -6.659   2.931   5.724  1.00  0.00           H  
HETATM 4626  O   T4PE 1518     -19.568  -5.838 -12.966  1.00  0.00           O  
HETATM 4627  H1  T4PE 1518     -18.736  -5.473 -12.666  1.00  0.00           H  
HETATM 4628  H2  T4PE 1518     -19.319  -6.525 -13.584  1.00  0.00           H  
HETATM 4629  O   T4PE 1519      -0.162  -4.990  -8.820  1.00  0.00           O  
HETATM 4630  H1  T4PE 1519       0.436  -5.737  -8.833  1.00  0.00           H  
HETATM 4631  H2  T4PE 1519      -0.908  -5.289  -8.301  1.00  0.00           H  
HETATM 4632  O   T4PE 1520       1.421  20.142   5.668  1.00  0.00           O  
HETATM 4633  H1  T4PE 1520       2.030  20.349   6.378  1.00  0.00           H  
HETATM 4634  H2  T4PE 1520       1.439  20.915   5.104  1.00  0.00           H  
HETATM 4635  O   T4PE 1521       8.991  12.909 -18.759  1.00  0.00           O  
HETATM 4636  H1  T4PE 1521       9.814  13.341 -18.529  1.00  0.00           H  
HETATM 4637  H2  T4PE 1521       9.138  11.987 -18.546  1.00  0.00           H  
HETATM 4638  O   T4PE 1522      11.725  -8.330  14.867  1.00  0.00           O  
HETATM 4639  H1  T4PE 1522      11.434  -8.013  14.012  1.00  0.00           H  
HETATM 4640  H2  T4PE 1522      12.660  -8.129  14.893  1.00  0.00           H  
HETATM 4641  O   T4PE 1523       4.754 -17.729 -21.523  1.00  0.00           O  
HETATM 4642  H1  T4PE 1523       3.841 -17.541 -21.306  1.00  0.00           H  
HETATM 4643  H2  T4PE 1523       5.164 -17.934 -20.683  1.00  0.00           H  
HETATM 4644  O   T4PE 1524     -18.325  15.228   9.723  1.00  0.00           O  
HETATM 4645  H1  T4PE 1524     -18.740  14.475  10.145  1.00  0.00           H  
HETATM 4646  H2  T4PE 1524     -17.490  15.329  10.180  1.00  0.00           H  
HETATM 4647  O   T4PE 1525     -15.291 -16.618   4.235  1.00  0.00           O  
HETATM 4648  H1  T4PE 1525     -15.658 -17.319   3.696  1.00  0.00           H  
HETATM 4649  H2  T4PE 1525     -15.903 -16.531   4.966  1.00  0.00           H  
HETATM 4650  O   T4PE 1526     -12.995  11.513 -12.340  1.00  0.00           O  
HETATM 4651  H1  T4PE 1526     -12.224  11.841 -12.803  1.00  0.00           H  
HETATM 4652  H2  T4PE 1526     -12.651  10.850 -11.741  1.00  0.00           H  
HETATM 4653  O   T4PE 1527       4.747   6.170 -21.969  1.00  0.00           O  
HETATM 4654  H1  T4PE 1527       4.045   5.536 -22.113  1.00  0.00           H  
HETATM 4655  H2  T4PE 1527       5.270   6.137 -22.770  1.00  0.00           H  
HETATM 4656  O   T4PE 1528      19.015  12.986 -16.124  1.00  0.00           O  
HETATM 4657  H1  T4PE 1528      19.018  13.075 -15.171  1.00  0.00           H  
HETATM 4658  H2  T4PE 1528      18.391  13.646 -16.425  1.00  0.00           H  
HETATM 4659  O   T4PE 1529      -7.753  17.095 -18.199  1.00  0.00           O  
HETATM 4660  H1  T4PE 1529      -7.505  16.172 -18.153  1.00  0.00           H  
HETATM 4661  H2  T4PE 1529      -7.258  17.440 -18.942  1.00  0.00           H  
HETATM 4662  O   T4PE 1530       2.523 -17.303 -19.701  1.00  0.00           O  
HETATM 4663  H1  T4PE 1530       3.060 -17.677 -19.003  1.00  0.00           H  
HETATM 4664  H2  T4PE 1530       1.621 -17.456 -19.418  1.00  0.00           H  
HETATM 4665  O   T4PE 1531       0.669   1.920   4.469  1.00  0.00           O  
HETATM 4666  H1  T4PE 1531       0.481   1.011   4.702  1.00  0.00           H  
HETATM 4667  H2  T4PE 1531      -0.028   2.424   4.889  1.00  0.00           H  
HETATM 4668  O   T4PE 1532      -6.670  -5.358  10.994  1.00  0.00           O  
HETATM 4669  H1  T4PE 1532      -7.328  -6.053  10.980  1.00  0.00           H  
HETATM 4670  H2  T4PE 1532      -7.061  -4.647  10.488  1.00  0.00           H  
HETATM 4671  O   T4PE 1533     -13.016 -20.725   4.064  1.00  0.00           O  
HETATM 4672  H1  T4PE 1533     -12.707 -19.877   3.746  1.00  0.00           H  
HETATM 4673  H2  T4PE 1533     -13.331 -21.175   3.279  1.00  0.00           H  
HETATM 4674  O   T4PE 1534      -3.656  15.436 -17.991  1.00  0.00           O  
HETATM 4675  H1  T4PE 1534      -3.583  14.520 -18.258  1.00  0.00           H  
HETATM 4676  H2  T4PE 1534      -3.038  15.901 -18.555  1.00  0.00           H  
HETATM 4677  O   T4PE 1535     -17.728  -3.405  -0.498  1.00  0.00           O  
HETATM 4678  H1  T4PE 1535     -18.294  -3.796  -1.164  1.00  0.00           H  
HETATM 4679  H2  T4PE 1535     -17.079  -4.083  -0.306  1.00  0.00           H  
HETATM 4680  O   T4PE 1536     -17.374   7.883  -6.390  1.00  0.00           O  
HETATM 4681  H1  T4PE 1536     -17.141   6.970  -6.557  1.00  0.00           H  
HETATM 4682  H2  T4PE 1536     -16.998   8.365  -7.127  1.00  0.00           H  
HETATM 4683  O   T4PE 1537      15.719   6.072  15.088  1.00  0.00           O  
HETATM 4684  H1  T4PE 1537      16.248   5.282  14.975  1.00  0.00           H  
HETATM 4685  H2  T4PE 1537      15.056   6.018  14.400  1.00  0.00           H  
HETATM 4686  O   T4PE 1538       5.133  12.113 -17.553  1.00  0.00           O  
HETATM 4687  H1  T4PE 1538       5.585  11.723 -18.301  1.00  0.00           H  
HETATM 4688  H2  T4PE 1538       5.144  11.431 -16.882  1.00  0.00           H  
HETATM 4689  O   T4PE 1539     -17.722 -18.047  -9.546  1.00  0.00           O  
HETATM 4690  H1  T4PE 1539     -17.791 -18.786  -8.942  1.00  0.00           H  
HETATM 4691  H2  T4PE 1539     -16.820 -17.742  -9.449  1.00  0.00           H  
HETATM 4692  O   T4PE 1540      -9.218   1.744 -15.752  1.00  0.00           O  
HETATM 4693  H1  T4PE 1540      -8.823   2.578 -16.006  1.00  0.00           H  
HETATM 4694  H2  T4PE 1540     -10.075   1.745 -16.177  1.00  0.00           H  
HETATM 4695  O   T4PE 1541       2.344  -8.032  17.335  1.00  0.00           O  
HETATM 4696  H1  T4PE 1541       2.786  -7.481  16.689  1.00  0.00           H  
HETATM 4697  H2  T4PE 1541       1.862  -8.674  16.813  1.00  0.00           H  
HETATM 4698  O   T4PE 1542       6.519  11.632  -6.329  1.00  0.00           O  
HETATM 4699  H1  T4PE 1542       7.339  11.232  -6.620  1.00  0.00           H  
HETATM 4700  H2  T4PE 1542       5.858  10.953  -6.469  1.00  0.00           H  
HETATM 4701  O   T4PE 1543      19.748  -8.620   9.057  1.00  0.00           O  
HETATM 4702  H1  T4PE 1543      19.491  -9.517   8.841  1.00  0.00           H  
HETATM 4703  H2  T4PE 1543      20.602  -8.508   8.639  1.00  0.00           H  
HETATM 4704  O   T4PE 1544     -12.871  17.121  -4.517  1.00  0.00           O  
HETATM 4705  H1  T4PE 1544     -13.447  17.323  -5.254  1.00  0.00           H  
HETATM 4706  H2  T4PE 1544     -13.435  17.184  -3.747  1.00  0.00           H  
HETATM 4707  O   T4PE 1545     -19.094  -1.642   5.184  1.00  0.00           O  
HETATM 4708  H1  T4PE 1545     -19.319  -0.722   5.319  1.00  0.00           H  
HETATM 4709  H2  T4PE 1545     -19.416  -2.086   5.969  1.00  0.00           H  
HETATM 4710  O   T4PE 1546     -11.890  21.213 -21.082  1.00  0.00           O  
HETATM 4711  H1  T4PE 1546     -12.520  20.636 -20.649  1.00  0.00           H  
HETATM 4712  H2  T4PE 1546     -11.524  20.682 -21.789  1.00  0.00           H  
HETATM 4713  O   T4PE 1547       4.310 -10.335  21.599  1.00  0.00           O  
HETATM 4714  H1  T4PE 1547       3.805 -10.235  20.792  1.00  0.00           H  
HETATM 4715  H2  T4PE 1547       4.855  -9.549  21.640  1.00  0.00           H  
HETATM 4716  O   T4PE 1548     -19.001  -7.252  15.784  1.00  0.00           O  
HETATM 4717  H1  T4PE 1548     -18.471  -7.926  16.210  1.00  0.00           H  
HETATM 4718  H2  T4PE 1548     -19.867  -7.341  16.182  1.00  0.00           H  
HETATM 4719  O   T4PE 1549     -15.396 -12.581   8.110  1.00  0.00           O  
HETATM 4720  H1  T4PE 1549     -16.128 -12.686   8.718  1.00  0.00           H  
HETATM 4721  H2  T4PE 1549     -14.838 -11.918   8.518  1.00  0.00           H  
HETATM 4722  O   T4PE 1550      -5.409   4.359   6.465  1.00  0.00           O  
HETATM 4723  H1  T4PE 1550      -5.937   4.786   7.140  1.00  0.00           H  
HETATM 4724  H2  T4PE 1550      -4.859   3.741   6.946  1.00  0.00           H  
HETATM 4725  O   T4PE 1551      14.162 -13.694 -16.454  1.00  0.00           O  
HETATM 4726  H1  T4PE 1551      14.028 -14.195 -15.650  1.00  0.00           H  
HETATM 4727  H2  T4PE 1551      13.382 -13.871 -16.981  1.00  0.00           H  
HETATM 4728  O   T4PE 1552     -13.604 -17.127  14.399  1.00  0.00           O  
HETATM 4729  H1  T4PE 1552     -14.036 -16.381  14.816  1.00  0.00           H  
HETATM 4730  H2  T4PE 1552     -13.161 -17.579  15.117  1.00  0.00           H  
HETATM 4731  O   T4PE 1553      14.358  11.473   2.447  1.00  0.00           O  
HETATM 4732  H1  T4PE 1553      13.402  11.460   2.411  1.00  0.00           H  
HETATM 4733  H2  T4PE 1553      14.569  12.278   2.920  1.00  0.00           H  
HETATM 4734  O   T4PE 1554     -13.689  -1.793 -14.492  1.00  0.00           O  
HETATM 4735  H1  T4PE 1554     -13.165  -2.115 -13.759  1.00  0.00           H  
HETATM 4736  H2  T4PE 1554     -14.539  -2.219 -14.385  1.00  0.00           H  
HETATM 4737  O   T4PE 1555       3.851  -5.984  -1.576  1.00  0.00           O  
HETATM 4738  H1  T4PE 1555       4.776  -5.860  -1.786  1.00  0.00           H  
HETATM 4739  H2  T4PE 1555       3.742  -5.570  -0.719  1.00  0.00           H  
HETATM 4740  O   T4PE 1556      12.712  12.117  11.362  1.00  0.00           O  
HETATM 4741  H1  T4PE 1556      12.134  12.505  12.019  1.00  0.00           H  
HETATM 4742  H2  T4PE 1556      13.590  12.401  11.616  1.00  0.00           H  
HETATM 4743  O   T4PE 1557     -19.351   5.319  -2.053  1.00  0.00           O  
HETATM 4744  H1  T4PE 1557     -19.154   5.457  -1.127  1.00  0.00           H  
HETATM 4745  H2  T4PE 1557     -19.534   6.195  -2.393  1.00  0.00           H  
HETATM 4746  O   T4PE 1558      12.737   9.397  -7.327  1.00  0.00           O  
HETATM 4747  H1  T4PE 1558      12.730  10.304  -7.633  1.00  0.00           H  
HETATM 4748  H2  T4PE 1558      13.564   9.309  -6.853  1.00  0.00           H  
HETATM 4749  O   T4PE 1559     -11.011 -11.467   9.998  1.00  0.00           O  
HETATM 4750  H1  T4PE 1559     -10.742 -11.974  10.764  1.00  0.00           H  
HETATM 4751  H2  T4PE 1559     -11.153 -12.122   9.314  1.00  0.00           H  
HETATM 4752  O   T4PE 1560     -22.022  -1.722  10.895  1.00  0.00           O  
HETATM 4753  H1  T4PE 1560     -21.845  -2.643  11.088  1.00  0.00           H  
HETATM 4754  H2  T4PE 1560     -22.832  -1.530  11.368  1.00  0.00           H  
HETATM 4755  O   T4PE 1561      -2.206  18.805  21.205  1.00  0.00           O  
HETATM 4756  H1  T4PE 1561      -2.303  19.149  20.317  1.00  0.00           H  
HETATM 4757  H2  T4PE 1561      -2.990  19.104  21.665  1.00  0.00           H  
HETATM 4758  O   T4PE 1562      21.052  20.703  -4.868  1.00  0.00           O  
HETATM 4759  H1  T4PE 1562      21.278  21.351  -4.201  1.00  0.00           H  
HETATM 4760  H2  T4PE 1562      20.104  20.596  -4.787  1.00  0.00           H  
HETATM 4761  O   T4PE 1563      15.150  -4.872 -10.289  1.00  0.00           O  
HETATM 4762  H1  T4PE 1563      15.060  -5.007 -11.232  1.00  0.00           H  
HETATM 4763  H2  T4PE 1563      14.252  -4.767  -9.974  1.00  0.00           H  
HETATM 4764  O   T4PE 1564      -4.837   9.917 -10.201  1.00  0.00           O  
HETATM 4765  H1  T4PE 1564      -5.086   9.461 -11.005  1.00  0.00           H  
HETATM 4766  H2  T4PE 1564      -4.257  10.620 -10.494  1.00  0.00           H  
HETATM 4767  O   T4PE 1565      10.332   2.004  16.539  1.00  0.00           O  
HETATM 4768  H1  T4PE 1565      11.174   2.222  16.138  1.00  0.00           H  
HETATM 4769  H2  T4PE 1565       9.835   1.582  15.839  1.00  0.00           H  
HETATM 4770  O   T4PE 1566      -6.218  10.883 -15.251  1.00  0.00           O  
HETATM 4771  H1  T4PE 1566      -6.337  11.704 -15.727  1.00  0.00           H  
HETATM 4772  H2  T4PE 1566      -6.546  10.210 -15.848  1.00  0.00           H  
HETATM 4773  O   T4PE 1567      17.271 -17.393 -18.411  1.00  0.00           O  
HETATM 4774  H1  T4PE 1567      16.529 -17.291 -17.815  1.00  0.00           H  
HETATM 4775  H2  T4PE 1567      16.900 -17.812 -19.187  1.00  0.00           H  
HETATM 4776  O   T4PE 1568     -18.351   0.242  12.798  1.00  0.00           O  
HETATM 4777  H1  T4PE 1568     -17.631   0.679  12.344  1.00  0.00           H  
HETATM 4778  H2  T4PE 1568     -19.142   0.599  12.393  1.00  0.00           H  
HETATM 4779  O   T4PE 1569      -6.801  -2.142   0.089  1.00  0.00           O  
HETATM 4780  H1  T4PE 1569      -5.869  -1.969  -0.044  1.00  0.00           H  
HETATM 4781  H2  T4PE 1569      -6.963  -1.896   1.000  1.00  0.00           H  
HETATM 4782  O   T4PE 1570       5.214 -18.998  18.251  1.00  0.00           O  
HETATM 4783  H1  T4PE 1570       5.843 -18.946  17.531  1.00  0.00           H  
HETATM 4784  H2  T4PE 1570       5.753 -18.997  19.042  1.00  0.00           H  
HETATM 4785  O   T4PE 1571      21.053  -7.070  15.245  1.00  0.00           O  
HETATM 4786  H1  T4PE 1571      21.738  -7.269  15.883  1.00  0.00           H  
HETATM 4787  H2  T4PE 1571      20.742  -7.927  14.952  1.00  0.00           H  
HETATM 4788  O   T4PE 1572     -20.392 -15.277 -10.149  1.00  0.00           O  
HETATM 4789  H1  T4PE 1572     -20.588 -15.705  -9.316  1.00  0.00           H  
HETATM 4790  H2  T4PE 1572     -20.015 -15.970 -10.692  1.00  0.00           H  
HETATM 4791  O   T4PE 1573      -8.286 -12.452   3.745  1.00  0.00           O  
HETATM 4792  H1  T4PE 1573      -8.177 -11.538   3.484  1.00  0.00           H  
HETATM 4793  H2  T4PE 1573      -8.552 -12.901   2.942  1.00  0.00           H  
HETATM 4794  O   T4PE 1574       7.590  -8.757   9.601  1.00  0.00           O  
HETATM 4795  H1  T4PE 1574       7.750  -8.945  10.525  1.00  0.00           H  
HETATM 4796  H2  T4PE 1574       8.326  -8.205   9.337  1.00  0.00           H  
HETATM 4797  O   T4PE 1575       1.909   0.571  -9.019  1.00  0.00           O  
HETATM 4798  H1  T4PE 1575       1.675   0.801  -8.120  1.00  0.00           H  
HETATM 4799  H2  T4PE 1575       2.858   0.447  -8.995  1.00  0.00           H  
HETATM 4800  O   T4PE 1576     -18.326  10.347  -4.688  1.00  0.00           O  
HETATM 4801  H1  T4PE 1576     -17.888  10.821  -5.395  1.00  0.00           H  
HETATM 4802  H2  T4PE 1576     -18.016   9.446  -4.775  1.00  0.00           H  
HETATM 4803  O   T4PE 1577       8.834  -9.340  -0.974  1.00  0.00           O  
HETATM 4804  H1  T4PE 1577       8.172  -9.912  -1.362  1.00  0.00           H  
HETATM 4805  H2  T4PE 1577       9.184  -8.842  -1.713  1.00  0.00           H  
HETATM 4806  O   T4PE 1578       6.001   7.520  20.585  1.00  0.00           O  
HETATM 4807  H1  T4PE 1578       5.515   8.341  20.509  1.00  0.00           H  
HETATM 4808  H2  T4PE 1578       6.820   7.765  21.015  1.00  0.00           H  
HETATM 4809  O   T4PE 1579      -0.333   5.008 -21.204  1.00  0.00           O  
HETATM 4810  H1  T4PE 1579       0.290   4.608 -20.597  1.00  0.00           H  
HETATM 4811  H2  T4PE 1579      -0.275   5.947 -21.023  1.00  0.00           H  
HETATM 4812  O   T4PE 1580       1.595 -16.427  17.406  1.00  0.00           O  
HETATM 4813  H1  T4PE 1580       0.953 -15.760  17.653  1.00  0.00           H  
HETATM 4814  H2  T4PE 1580       1.332 -17.205  17.897  1.00  0.00           H  
HETATM 4815  O   T4PE 1581     -14.897  -6.570  -7.725  1.00  0.00           O  
HETATM 4816  H1  T4PE 1581     -15.621  -6.025  -7.416  1.00  0.00           H  
HETATM 4817  H2  T4PE 1581     -14.509  -6.070  -8.442  1.00  0.00           H  
HETATM 4818  O   T4PE 1582      21.708 -19.377 -14.130  1.00  0.00           O  
HETATM 4819  H1  T4PE 1582      22.474 -19.001 -14.563  1.00  0.00           H  
HETATM 4820  H2  T4PE 1582      21.893 -19.290 -13.195  1.00  0.00           H  
HETATM 4821  O   T4PE 1583      20.889 -14.248  16.436  1.00  0.00           O  
HETATM 4822  H1  T4PE 1583      21.425 -14.779  17.025  1.00  0.00           H  
HETATM 4823  H2  T4PE 1583      20.563 -13.535  16.986  1.00  0.00           H  
HETATM 4824  O   T4PE 1584       4.616  -9.470   0.313  1.00  0.00           O  
HETATM 4825  H1  T4PE 1584       4.124 -10.165   0.750  1.00  0.00           H  
HETATM 4826  H2  T4PE 1584       4.314  -8.664   0.733  1.00  0.00           H  
HETATM 4827  O   T4PE 1585      19.764   1.255 -19.565  1.00  0.00           O  
HETATM 4828  H1  T4PE 1585      20.006   2.155 -19.346  1.00  0.00           H  
HETATM 4829  H2  T4PE 1585      18.807   1.259 -19.577  1.00  0.00           H  
HETATM 4830  O   T4PE 1586      12.441  18.220 -22.356  1.00  0.00           O  
HETATM 4831  H1  T4PE 1586      13.275  17.757 -22.270  1.00  0.00           H  
HETATM 4832  H2  T4PE 1586      12.669  19.145 -22.264  1.00  0.00           H  
HETATM 4833  O   T4PE 1587     -11.836   6.499   3.745  1.00  0.00           O  
HETATM 4834  H1  T4PE 1587     -11.542   6.491   2.834  1.00  0.00           H  
HETATM 4835  H2  T4PE 1587     -11.982   7.424   3.941  1.00  0.00           H  
HETATM 4836  O   T4PE 1588      -3.949  12.833  17.945  1.00  0.00           O  
HETATM 4837  H1  T4PE 1588      -3.118  12.551  18.329  1.00  0.00           H  
HETATM 4838  H2  T4PE 1588      -3.826  12.726  17.002  1.00  0.00           H  
HETATM 4839  O   T4PE 1589     -12.845  -9.502  -5.934  1.00  0.00           O  
HETATM 4840  H1  T4PE 1589     -12.935  -9.433  -6.885  1.00  0.00           H  
HETATM 4841  H2  T4PE 1589     -13.491  -8.886  -5.587  1.00  0.00           H  
HETATM 4842  O   T4PE 1590     -22.513  16.348  18.613  1.00  0.00           O  
HETATM 4843  H1  T4PE 1590     -22.654  16.402  17.668  1.00  0.00           H  
HETATM 4844  H2  T4PE 1590     -21.674  16.786  18.756  1.00  0.00           H  
HETATM 4845  O   T4PE 1591      10.379 -14.722  -5.651  1.00  0.00           O  
HETATM 4846  H1  T4PE 1591      10.999 -15.341  -5.264  1.00  0.00           H  
HETATM 4847  H2  T4PE 1591      10.899 -13.937  -5.821  1.00  0.00           H  
HETATM 4848  O   T4PE 1592      21.877  14.995 -10.487  1.00  0.00           O  
HETATM 4849  H1  T4PE 1592      21.799  14.045 -10.573  1.00  0.00           H  
HETATM 4850  H2  T4PE 1592      22.622  15.226 -11.043  1.00  0.00           H  
HETATM 4851  O   T4PE 1593      18.212  10.257   8.504  1.00  0.00           O  
HETATM 4852  H1  T4PE 1593      18.144  10.405   9.447  1.00  0.00           H  
HETATM 4853  H2  T4PE 1593      17.332  10.427   8.170  1.00  0.00           H  
HETATM 4854  O   T4PE 1594      17.285 -13.898  12.117  1.00  0.00           O  
HETATM 4855  H1  T4PE 1594      17.569 -14.177  12.988  1.00  0.00           H  
HETATM 4856  H2  T4PE 1594      16.329 -13.915  12.160  1.00  0.00           H  
HETATM 4857  O   T4PE 1595      -7.026 -18.265   2.655  1.00  0.00           O  
HETATM 4858  H1  T4PE 1595      -7.548 -18.399   3.446  1.00  0.00           H  
HETATM 4859  H2  T4PE 1595      -6.985 -17.314   2.553  1.00  0.00           H  
HETATM 4860  O   T4PE 1596     -14.910   9.434  -7.712  1.00  0.00           O  
HETATM 4861  H1  T4PE 1596     -15.539  10.154  -7.731  1.00  0.00           H  
HETATM 4862  H2  T4PE 1596     -14.228   9.726  -7.107  1.00  0.00           H  
HETATM 4863  O   T4PE 1597      -5.614  -0.813 -20.310  1.00  0.00           O  
HETATM 4864  H1  T4PE 1597      -5.664  -0.032 -19.760  1.00  0.00           H  
HETATM 4865  H2  T4PE 1597      -6.374  -0.749 -20.888  1.00  0.00           H  
HETATM 4866  O   T4PE 1598     -12.074  19.908  -2.226  1.00  0.00           O  
HETATM 4867  H1  T4PE 1598     -12.882  19.582  -2.622  1.00  0.00           H  
HETATM 4868  H2  T4PE 1598     -11.404  19.282  -2.498  1.00  0.00           H  
HETATM 4869  O   T4PE 1599      22.285  -4.259  -9.684  1.00  0.00           O  
HETATM 4870  H1  T4PE 1599      21.448  -4.703  -9.823  1.00  0.00           H  
HETATM 4871  H2  T4PE 1599      22.112  -3.344  -9.905  1.00  0.00           H  
HETATM 4872  O   T4PE 1600      15.848 -14.173   6.004  1.00  0.00           O  
HETATM 4873  H1  T4PE 1600      16.790 -14.339   5.984  1.00  0.00           H  
HETATM 4874  H2  T4PE 1600      15.511 -14.601   5.217  1.00  0.00           H  
HETATM 4875  O   T4PE 1601      16.658  -1.720 -19.552  1.00  0.00           O  
HETATM 4876  H1  T4PE 1601      16.453  -1.871 -20.475  1.00  0.00           H  
HETATM 4877  H2  T4PE 1601      16.695  -0.768 -19.467  1.00  0.00           H  
HETATM 4878  O   T4PE 1602       4.456  15.785 -20.478  1.00  0.00           O  
HETATM 4879  H1  T4PE 1602       5.371  15.846 -20.752  1.00  0.00           H  
HETATM 4880  H2  T4PE 1602       4.050  16.583 -20.817  1.00  0.00           H  
HETATM 4881  O   T4PE 1603     -22.343  18.814  -0.818  1.00  0.00           O  
HETATM 4882  H1  T4PE 1603     -22.309  19.752  -0.629  1.00  0.00           H  
HETATM 4883  H2  T4PE 1603     -21.788  18.705  -1.590  1.00  0.00           H  
HETATM 4884  O   T4PE 1604      16.014  19.039  -5.330  1.00  0.00           O  
HETATM 4885  H1  T4PE 1604      16.634  18.384  -5.008  1.00  0.00           H  
HETATM 4886  H2  T4PE 1604      15.316  18.527  -5.739  1.00  0.00           H  
HETATM 4887  O   T4PE 1605       0.671 -20.596  -8.939  1.00  0.00           O  
HETATM 4888  H1  T4PE 1605       0.029 -21.122  -9.417  1.00  0.00           H  
HETATM 4889  H2  T4PE 1605       0.171 -20.195  -8.228  1.00  0.00           H  
HETATM 4890  O   T4PE 1606       0.739 -10.210 -12.491  1.00  0.00           O  
HETATM 4891  H1  T4PE 1606       1.529 -10.733 -12.352  1.00  0.00           H  
HETATM 4892  H2  T4PE 1606       0.332 -10.156 -11.627  1.00  0.00           H  
HETATM 4893  O   T4PE 1607     -17.607 -17.187 -21.161  1.00  0.00           O  
HETATM 4894  H1  T4PE 1607     -16.873 -17.468 -21.708  1.00  0.00           H  
HETATM 4895  H2  T4PE 1607     -17.414 -16.274 -20.951  1.00  0.00           H  
HETATM 4896  O   T4PE 1608      -3.721  15.074   8.514  1.00  0.00           O  
HETATM 4897  H1  T4PE 1608      -3.364  15.757   7.946  1.00  0.00           H  
HETATM 4898  H2  T4PE 1608      -4.031  14.398   7.912  1.00  0.00           H  
HETATM 4899  O   T4PE 1609      -1.050  13.406 -14.758  1.00  0.00           O  
HETATM 4900  H1  T4PE 1609      -1.465  12.553 -14.629  1.00  0.00           H  
HETATM 4901  H2  T4PE 1609      -1.748  13.963 -15.101  1.00  0.00           H  
HETATM 4902  O   T4PE 1610      16.166  16.819  -8.539  1.00  0.00           O  
HETATM 4903  H1  T4PE 1610      16.554  17.691  -8.616  1.00  0.00           H  
HETATM 4904  H2  T4PE 1610      16.042  16.531  -9.443  1.00  0.00           H  
HETATM 4905  O   T4PE 1611       2.458 -16.507  14.872  1.00  0.00           O  
HETATM 4906  H1  T4PE 1611       3.268 -16.996  14.725  1.00  0.00           H  
HETATM 4907  H2  T4PE 1611       2.280 -16.613  15.806  1.00  0.00           H  
HETATM 4908  O   T4PE 1612     -19.812  22.002   9.880  1.00  0.00           O  
HETATM 4909  H1  T4PE 1612     -19.385  21.377  10.466  1.00  0.00           H  
HETATM 4910  H2  T4PE 1612     -20.562  21.525   9.524  1.00  0.00           H  
HETATM 4911  O   T4PE 1613     -16.481  -8.908 -15.263  1.00  0.00           O  
HETATM 4912  H1  T4PE 1613     -15.998  -8.990 -14.440  1.00  0.00           H  
HETATM 4913  H2  T4PE 1613     -15.920  -8.365 -15.817  1.00  0.00           H  
HETATM 4914  O   T4PE 1614      19.097 -11.173   8.240  1.00  0.00           O  
HETATM 4915  H1  T4PE 1614      18.852 -11.515   9.100  1.00  0.00           H  
HETATM 4916  H2  T4PE 1614      18.268 -11.096   7.768  1.00  0.00           H  
HETATM 4917  O   T4PE 1615       9.501  16.490   5.548  1.00  0.00           O  
HETATM 4918  H1  T4PE 1615       9.669  16.762   4.646  1.00  0.00           H  
HETATM 4919  H2  T4PE 1615       9.990  17.115   6.083  1.00  0.00           H  
HETATM 4920  O   T4PE 1616      -0.964  17.581   6.105  1.00  0.00           O  
HETATM 4921  H1  T4PE 1616      -1.575  18.086   6.642  1.00  0.00           H  
HETATM 4922  H2  T4PE 1616      -0.143  17.596   6.597  1.00  0.00           H  
HETATM 4923  O   T4PE 1617     -21.596  -7.191  17.370  1.00  0.00           O  
HETATM 4924  H1  T4PE 1617     -22.296  -7.223  18.022  1.00  0.00           H  
HETATM 4925  H2  T4PE 1617     -21.386  -6.261  17.288  1.00  0.00           H  
HETATM 4926  O   T4PE 1618      -4.580 -21.291  15.064  1.00  0.00           O  
HETATM 4927  H1  T4PE 1618      -4.975 -20.446  15.279  1.00  0.00           H  
HETATM 4928  H2  T4PE 1618      -5.315 -21.832  14.774  1.00  0.00           H  
HETATM 4929  O   T4PE 1619      17.470   6.085 -21.369  1.00  0.00           O  
HETATM 4930  H1  T4PE 1619      16.986   5.309 -21.085  1.00  0.00           H  
HETATM 4931  H2  T4PE 1619      18.389   5.818 -21.341  1.00  0.00           H  
HETATM 4932  O   T4PE 1620      14.598   3.337   9.929  1.00  0.00           O  
HETATM 4933  H1  T4PE 1620      13.734   3.682   9.704  1.00  0.00           H
[truncated: 489,981 more chars]
