# Supplementary material for: Quantum Chemical Exploration of Fentanyl and Its Analogs: Conformational Landscapes and Energetics in Solution
Source: ACS Omega. 2025 Nov 27;10(48):58900–14. doi: 10.1021/acsomega.5c07656 (PMC12771126; doi:10.1021/acsomega.5c07656)
Supplement: Supplementary file 4 [file ao5c07656_si_004.zip › MD/MD_PEPCIT10/PEPCIT10_hydrogens_xyz_cluster237.pdb]

TITLE     /home/exx/Downloads/Re_ Shields, George ao-2025-076569 -
TITLE    2 Manuscript Revision Request
TITLE    3 11-Sep-2025/PEPCIT10_hydrogens.xyz
REMARK   4      COMPLIES WITH FORMAT V. 3.0, 1-DEC-2006
REMARK 888
REMARK 888 WRITTEN BY MAESTRO (A PRODUCT OF SCHRODINGER, LLC)
CRYST1   44.858   44.858   44.858  90.00  90.00  90.00 P 1           1
HETATM    1  C1  FEN X 900      -0.389   3.941  -5.297  1.00  0.00           C  
HETATM    2  C2  FEN X 900       0.635   3.379  -4.535  1.00  0.00           C  
HETATM    3  C3  FEN X 900       0.640   3.596  -3.169  1.00  0.00           C  
HETATM    4  C4  FEN X 900      -0.430   4.185  -2.578  1.00  0.00           C  
HETATM    5  C5  FEN X 900      -1.476   4.797  -3.332  1.00  0.00           C  
HETATM    6  C6  FEN X 900      -1.507   4.562  -4.682  1.00  0.00           C  
HETATM    7  C7  FEN X 900      -0.382   4.242  -1.078  1.00  0.00           C  
HETATM    8  C8  FEN X 900      -1.516   3.525  -0.343  1.00  0.00           C  
HETATM    9  N1  FEN X 900      -1.098   2.004  -0.035  1.00  0.00           N1+
HETATM   10  C9  FEN X 900      -0.927   1.181  -1.315  1.00  0.00           C  
HETATM   11  C10 FEN X 900      -0.545  -0.312  -0.949  1.00  0.00           C  
HETATM   12  C11 FEN X 900      -1.539  -0.915  -0.027  1.00  0.00           C  
HETATM   13  C12 FEN X 900      -1.828  -0.043   1.214  1.00  0.00           C  
HETATM   14  C13 FEN X 900      -2.196   1.389   0.851  1.00  0.00           C  
HETATM   15  N2  FEN X 900      -1.230  -2.318   0.330  1.00  0.00           N  
HETATM   16  C14 FEN X 900       0.052  -2.624   0.813  1.00  0.00           C  
HETATM   17  C15 FEN X 900       0.941  -3.071  -0.122  1.00  0.00           C  
HETATM   18  C16 FEN X 900       2.205  -3.458   0.239  1.00  0.00           C  
HETATM   19  C17 FEN X 900       2.556  -3.396   1.619  1.00  0.00           C  
HETATM   20  C18 FEN X 900       1.635  -3.013   2.586  1.00  0.00           C  
HETATM   21  C19 FEN X 900       0.320  -2.605   2.138  1.00  0.00           C  
HETATM   22  C20 FEN X 900      -2.212  -3.247   0.395  1.00  0.00           C  
HETATM   23  C21 FEN X 900      -1.863  -4.745   0.564  1.00  0.00           C  
HETATM   24  C22 FEN X 900      -3.097  -5.798   0.270  1.00  0.00           C  
HETATM   25  O1  FEN X 900      -3.414  -2.918   0.394  1.00  0.00           O  
HETATM   26  H1  FEN X 900      -3.465  -6.079   1.257  1.00  0.00           H  
HETATM   27  H2  FEN X 900      -3.951  -5.392  -0.271  1.00  0.00           H  
HETATM   28  H3  FEN X 900      -2.886  -6.706  -0.296  1.00  0.00           H  
HETATM   29  H4  FEN X 900      -0.427   3.786  -6.365  1.00  0.00           H  
HETATM   30  H5  FEN X 900       1.391   2.848  -5.095  1.00  0.00           H  
HETATM   31  H6  FEN X 900       1.511   3.230  -2.647  1.00  0.00           H  
HETATM   32  H7  FEN X 900      -2.327   5.236  -2.833  1.00  0.00           H  
HETATM   33  H8  FEN X 900      -2.314   4.912  -5.309  1.00  0.00           H  
HETATM   34  H9  FEN X 900       0.533   3.842  -0.639  1.00  0.00           H  
HETATM   35  H10 FEN X 900      -0.455   5.314  -0.894  1.00  0.00           H  
HETATM   36  H11 FEN X 900      -1.665   4.041   0.606  1.00  0.00           H  
HETATM   37  H12 FEN X 900      -2.477   3.408  -0.844  1.00  0.00           H  
HETATM   38  H13 FEN X 900      -1.817   1.249  -1.941  1.00  0.00           H  
HETATM   39  H14 FEN X 900      -0.068   1.486  -1.914  1.00  0.00           H  
HETATM   40  H15 FEN X 900      -0.591  -0.885  -1.876  1.00  0.00           H  
HETATM   41  H16 FEN X 900       0.486  -0.352  -0.599  1.00  0.00           H  
HETATM   42  H17 FEN X 900      -2.503  -0.894  -0.536  1.00  0.00           H  
HETATM   43  H18 FEN X 900      -2.647  -0.519   1.754  1.00  0.00           H  
HETATM   44  H19 FEN X 900      -0.914  -0.140   1.800  1.00  0.00           H  
HETATM   45  H20 FEN X 900      -3.144   1.428   0.314  1.00  0.00           H  
HETATM   46  H21 FEN X 900      -2.125   2.137   1.640  1.00  0.00           H  
HETATM   47  H22 FEN X 900       0.709  -3.139  -1.175  1.00  0.00           H  
HETATM   48  H23 FEN X 900       2.880  -3.866  -0.499  1.00  0.00           H  
HETATM   49  H24 FEN X 900       3.548  -3.693   1.925  1.00  0.00           H  
HETATM   50  H25 FEN X 900       1.953  -3.063   3.617  1.00  0.00           H  
HETATM   51  H26 FEN X 900      -0.380  -2.240   2.875  1.00  0.00           H  
HETATM   52  H27 FEN X 900      -1.028  -4.961  -0.102  1.00  0.00           H  
HETATM   53  H28 FEN X 900      -1.513  -4.612   1.588  1.00  0.00           H  
HETATM   54  H29 FEN X 900      -0.278   1.917   0.548  1.00  0.00           H  
HETATM   55  O   T4PE    0      12.322 -16.495  19.138  1.00  0.00           O  
HETATM   56  H1  T4PE    0      11.852 -16.054  18.430  1.00  0.00           H  
HETATM   57  H2  T4PE    0      12.838 -15.803  19.550  1.00  0.00           H  
HETATM   58 CL   CL      1       6.541  21.182 -22.117  1.00  0.00          Cl1-
HETATM   59 NA   NA      1       1.603  10.421  19.817  1.00  0.00          Na1+
HETATM   60 CL   CL      1     -18.539 -16.407 -12.933  1.00  0.00          Cl1-
HETATM   61  O   T4PE    1     -11.520  13.805   1.706  1.00  0.00           O  
HETATM   62  H1  T4PE    1     -12.371  13.598   1.320  1.00  0.00           H  
HETATM   63  H2  T4PE    1     -10.908  13.215   1.266  1.00  0.00           H  
HETATM   64 NA   NA      2     -18.905  11.956 -11.827  1.00  0.00          Na1+
HETATM   65 CL   CL      2      -0.848  10.596  -1.120  1.00  0.00          Cl1-
HETATM   66  O   T4PE    2       7.008   8.455  11.901  1.00  0.00           O  
HETATM   67  H1  T4PE    2       7.618   7.740  12.083  1.00  0.00           H  
HETATM   68  H2  T4PE    2       7.034   8.556  10.949  1.00  0.00           H  
HETATM   69 NA   NA      3      17.501  14.853   6.952  1.00  0.00          Na1+
HETATM   70 CL   CL      3      15.890  -3.470  21.804  1.00  0.00          Cl1-
HETATM   71  O   T4PE    3      18.192  12.746   8.288  1.00  0.00           O  
HETATM   72  H1  T4PE    3      17.823  12.819   9.168  1.00  0.00           H  
HETATM   73  H2  T4PE    3      19.062  12.369   8.423  1.00  0.00           H  
HETATM   74 NA   NA      4     -22.254 -13.145  16.354  1.00  0.00          Na1+
HETATM   75 CL   CL      4     -19.890  13.527   1.245  1.00  0.00          Cl1-
HETATM   76  O   T4PE    4      14.032 -12.801 -18.421  1.00  0.00           O  
HETATM   77  H1  T4PE    4      14.899 -12.710 -18.815  1.00  0.00           H  
HETATM   78  H2  T4PE    4      14.171 -13.371 -17.665  1.00  0.00           H  
HETATM   79 NA   NA      5       2.308 -19.098 -17.103  1.00  0.00          Na1+
HETATM   80 CL   CL      5       2.958  16.834  -1.730  1.00  0.00          Cl1-
HETATM   81  O   T4PE    5      -0.365  11.485  21.154  1.00  0.00           O  
HETATM   82  H1  T4PE    5      -1.016  11.015  21.675  1.00  0.00           H  
HETATM   83  H2  T4PE    5      -0.875  12.117  20.647  1.00  0.00           H  
HETATM   84 NA   NA      6     -21.430  -4.642 -22.290  1.00  0.00          Na1+
HETATM   85 CL   CL      6      -4.738  17.467  -1.555  1.00  0.00          Cl1-
HETATM   86  O   T4PE    6      15.776   1.865   8.746  1.00  0.00           O  
HETATM   87  H1  T4PE    6      15.486   2.725   8.442  1.00  0.00           H  
HETATM   88  H2  T4PE    6      15.124   1.610   9.400  1.00  0.00           H  
HETATM   89 NA   NA      7     -16.188  16.780  -1.536  1.00  0.00          Na1+
HETATM   90 CL   CL      7     -14.318 -12.075  17.232  1.00  0.00          Cl1-
HETATM   91  O   T4PE    7     -15.667  -9.323  10.770  1.00  0.00           O  
HETATM   92  H1  T4PE    7     -16.604  -9.499  10.683  1.00  0.00           H  
HETATM   93  H2  T4PE    7     -15.594  -8.798  11.567  1.00  0.00           H  
HETATM   94 NA   NA      8      13.303  -8.782  20.258  1.00  0.00          Na1+
HETATM   95 CL   CL      8      19.839  -3.706  -9.714  1.00  0.00          Cl1-
HETATM   96  O   T4PE    8     -17.579  -0.257  18.763  1.00  0.00           O  
HETATM   97  H1  T4PE    8     -17.512   0.688  18.896  1.00  0.00           H  
HETATM   98  H2  T4PE    8     -17.682  -0.617  19.644  1.00  0.00           H  
HETATM   99  O   T4PE    9      10.872  -2.695  21.526  1.00  0.00           O  
HETATM  100  H1  T4PE    9      10.439  -3.214  22.205  1.00  0.00           H  
HETATM  101  H2  T4PE    9      10.169  -2.455  20.923  1.00  0.00           H  
HETATM  102  O   T4PE   10       1.099  -5.909  18.637  1.00  0.00           O  
HETATM  103  H1  T4PE   10       0.824  -6.159  19.519  1.00  0.00           H  
HETATM  104  H2  T4PE   10       2.047  -5.791  18.706  1.00  0.00           H  
HETATM  105  O   T4PE   11       1.962  14.895  12.959  1.00  0.00           O  
HETATM  106  H1  T4PE   11       2.728  15.262  13.401  1.00  0.00           H  
HETATM  107  H2  T4PE   11       2.323  14.409  12.218  1.00  0.00           H  
HETATM  108  O   T4PE   12     -16.278 -17.799  13.248  1.00  0.00           O  
HETATM  109  H1  T4PE   12     -16.985 -17.158  13.325  1.00  0.00           H  
HETATM  110  H2  T4PE   12     -16.038 -18.001  14.153  1.00  0.00           H  
HETATM  111  O   T4PE   13      -8.156 -19.382  17.824  1.00  0.00           O  
HETATM  112  H1  T4PE   13      -7.266 -19.325  18.171  1.00  0.00           H  
HETATM  113  H2  T4PE   13      -8.346 -20.320  17.805  1.00  0.00           H  
HETATM  114  O   T4PE   14      -3.982   6.638  19.909  1.00  0.00           O  
HETATM  115  H1  T4PE   14      -3.179   6.524  20.418  1.00  0.00           H  
HETATM  116  H2  T4PE   14      -4.514   5.872  20.126  1.00  0.00           H  
HETATM  117  O   T4PE   15      -7.175 -19.789   9.824  1.00  0.00           O  
HETATM  118  H1  T4PE   15      -6.382 -19.975  10.326  1.00  0.00           H  
HETATM  119  H2  T4PE   15      -7.276 -20.546   9.246  1.00  0.00           H  
HETATM  120  O   T4PE   16      19.612   3.497   9.103  1.00  0.00           O  
HETATM  121  H1  T4PE   16      19.499   3.641   8.163  1.00  0.00           H  
HETATM  122  H2  T4PE   16      19.026   2.769   9.307  1.00  0.00           H  
HETATM  123  O   T4PE   17      -9.114  -7.060  -1.958  1.00  0.00           O  
HETATM  124  H1  T4PE   17      -9.385  -7.961  -1.782  1.00  0.00           H  
HETATM  125  H2  T4PE   17      -8.990  -7.027  -2.907  1.00  0.00           H  
HETATM  126  O   T4PE   18     -17.356   9.975 -15.873  1.00  0.00           O  
HETATM  127  H1  T4PE   18     -16.958   9.740 -15.035  1.00  0.00           H  
HETATM  128  H2  T4PE   18     -17.485   9.138 -16.320  1.00  0.00           H  
HETATM  129  O   T4PE   19     -18.948  -1.291 -10.383  1.00  0.00           O  
HETATM  130  H1  T4PE   19     -18.757  -0.562 -10.973  1.00  0.00           H  
HETATM  131  H2  T4PE   19     -19.721  -1.710 -10.761  1.00  0.00           H  
HETATM  132  O   T4PE   20      12.126  12.135   2.509  1.00  0.00           O  
HETATM  133  H1  T4PE   20      11.850  12.315   1.611  1.00  0.00           H  
HETATM  134  H2  T4PE   20      12.016  12.969   2.966  1.00  0.00           H  
HETATM  135  O   T4PE   21      13.516  19.524  16.727  1.00  0.00           O  
HETATM  136  H1  T4PE   21      13.959  19.883  15.958  1.00  0.00           H  
HETATM  137  H2  T4PE   21      14.124  19.679  17.449  1.00  0.00           H  
HETATM  138  O   T4PE   22      11.371  -9.132 -12.526  1.00  0.00           O  
HETATM  139  H1  T4PE   22      11.302  -9.334 -13.460  1.00  0.00           H  
HETATM  140  H2  T4PE   22      12.109  -8.526 -12.467  1.00  0.00           H  
HETATM  141  O   T4PE   23      -4.544  19.619 -14.275  1.00  0.00           O  
HETATM  142  H1  T4PE   23      -4.394  20.105 -13.464  1.00  0.00           H  
HETATM  143  H2  T4PE   23      -4.664  18.712 -13.992  1.00  0.00           H  
HETATM  144  O   T4PE   24      12.919 -17.989  -5.538  1.00  0.00           O  
HETATM  145  H1  T4PE   24      13.496 -17.813  -4.795  1.00  0.00           H  
HETATM  146  H2  T4PE   24      12.676 -18.909  -5.440  1.00  0.00           H  
HETATM  147  O   T4PE   25      17.391  15.968   9.339  1.00  0.00           O  
HETATM  148  H1  T4PE   25      16.458  16.180   9.361  1.00  0.00           H  
HETATM  149  H2  T4PE   25      17.828  16.782   9.590  1.00  0.00           H  
HETATM  150  O   T4PE   26      10.018  21.729 -20.730  1.00  0.00           O  
HETATM  151  H1  T4PE   26      10.351  22.626 -20.723  1.00  0.00           H  
HETATM  152  H2  T4PE   26       9.154  21.790 -20.322  1.00  0.00           H  
HETATM  153  O   T4PE   27      11.587  18.936  -9.007  1.00  0.00           O  
HETATM  154  H1  T4PE   27      11.007  19.443  -8.438  1.00  0.00           H  
HETATM  155  H2  T4PE   27      11.181  18.071  -9.054  1.00  0.00           H  
HETATM  156  O   T4PE   28      17.241 -18.463  22.269  1.00  0.00           O  
HETATM  157  H1  T4PE   28      16.998 -17.583  21.982  1.00  0.00           H  
HETATM  158  H2  T4PE   28      18.072 -18.639  21.829  1.00  0.00           H  
HETATM  159  O   T4PE   29       7.699 -18.597  16.715  1.00  0.00           O  
HETATM  160  H1  T4PE   29       6.961 -19.200  16.802  1.00  0.00           H  
HETATM  161  H2  T4PE   29       7.666 -18.060  17.507  1.00  0.00           H  
HETATM  162  O   T4PE   30     -18.580 -10.982  11.785  1.00  0.00           O  
HETATM  163  H1  T4PE   30     -18.345 -10.997  10.857  1.00  0.00           H  
HETATM  164  H2  T4PE   30     -19.518 -11.174  11.797  1.00  0.00           H  
HETATM  165  O   T4PE   31      -2.616  -8.631 -13.806  1.00  0.00           O  
HETATM  166  H1  T4PE   31      -1.827  -8.494 -14.331  1.00  0.00           H  
HETATM  167  H2  T4PE   31      -3.150  -7.854 -13.969  1.00  0.00           H  
HETATM  168  O   T4PE   32     -20.477   8.983 -16.357  1.00  0.00           O  
HETATM  169  H1  T4PE   32     -21.376   8.663 -16.271  1.00  0.00           H  
HETATM  170  H2  T4PE   32     -20.564   9.825 -16.803  1.00  0.00           H  
HETATM  171  O   T4PE   33      19.061 -20.963   5.205  1.00  0.00           O  
HETATM  172  H1  T4PE   33      19.660 -21.643   5.513  1.00  0.00           H  
HETATM  173  H2  T4PE   33      18.189 -21.303   5.403  1.00  0.00           H  
HETATM  174  O   T4PE   34      -4.482 -10.152 -15.706  1.00  0.00           O  
HETATM  175  H1  T4PE   34      -4.547  -9.221 -15.494  1.00  0.00           H  
HETATM  176  H2  T4PE   34      -4.094 -10.549 -14.926  1.00  0.00           H  
HETATM  177  O   T4PE   35      -3.967 -17.248 -14.448  1.00  0.00           O  
HETATM  178  H1  T4PE   35      -3.186 -16.701 -14.360  1.00  0.00           H  
HETATM  179  H2  T4PE   35      -3.878 -17.655 -15.310  1.00  0.00           H  
HETATM  180  O   T4PE   36      15.341 -21.510 -13.649  1.00  0.00           O  
HETATM  181  H1  T4PE   36      14.535 -20.994 -13.682  1.00  0.00           H  
HETATM  182  H2  T4PE   36      15.155 -22.206 -13.018  1.00  0.00           H  
HETATM  183  O   T4PE   37      -6.272  15.000 -10.917  1.00  0.00           O  
HETATM  184  H1  T4PE   37      -5.710  15.570 -10.392  1.00  0.00           H  
HETATM  185  H2  T4PE   37      -6.635  15.576 -11.590  1.00  0.00           H  
HETATM  186  O   T4PE   38      -6.270 -16.148 -18.408  1.00  0.00           O  
HETATM  187  H1  T4PE   38      -7.134 -16.436 -18.112  1.00  0.00           H  
HETATM  188  H2  T4PE   38      -6.099 -15.350 -17.909  1.00  0.00           H  
HETATM  189  O   T4PE   39       0.571   1.631  12.244  1.00  0.00           O  
HETATM  190  H1  T4PE   39      -0.081   1.948  11.619  1.00  0.00           H  
HETATM  191  H2  T4PE   39       0.967   0.873  11.813  1.00  0.00           H  
HETATM  192  O   T4PE   40      16.392  10.716 -18.054  1.00  0.00           O  
HETATM  193  H1  T4PE   40      17.058  11.172 -18.568  1.00  0.00           H  
HETATM  194  H2  T4PE   40      16.675  10.821 -17.146  1.00  0.00           H  
HETATM  195  O   T4PE   41      13.046  17.030 -11.992  1.00  0.00           O  
HETATM  196  H1  T4PE   41      13.685  17.133 -11.286  1.00  0.00           H  
HETATM  197  H2  T4PE   41      13.421  17.514 -12.727  1.00  0.00           H  
HETATM  198  O   T4PE   42     -12.162   8.439 -13.077  1.00  0.00           O  
HETATM  199  H1  T4PE   42     -12.039   9.078 -12.375  1.00  0.00           H  
HETATM  200  H2  T4PE   42     -11.602   7.702 -12.830  1.00  0.00           H  
HETATM  201  O   T4PE   43       9.425  14.903  -0.074  1.00  0.00           O  
HETATM  202  H1  T4PE   43       9.130  14.287   0.596  1.00  0.00           H  
HETATM  203  H2  T4PE   43      10.007  14.389  -0.634  1.00  0.00           H  
HETATM  204  O   T4PE   44      -1.068  20.641  10.268  1.00  0.00           O  
HETATM  205  H1  T4PE   44      -1.492  21.339   9.770  1.00  0.00           H  
HETATM  206  H2  T4PE   44      -1.360  19.833   9.845  1.00  0.00           H  
HETATM  207  O   T4PE   45     -10.577 -16.189  13.418  1.00  0.00           O  
HETATM  208  H1  T4PE   45     -10.266 -15.359  13.781  1.00  0.00           H  
HETATM  209  H2  T4PE   45     -10.454 -16.821  14.127  1.00  0.00           H  
HETATM  210  O   T4PE   46      -0.770  12.852   9.262  1.00  0.00           O  
HETATM  211  H1  T4PE   46      -1.023  13.751   9.053  1.00  0.00           H  
HETATM  212  H2  T4PE   46      -1.472  12.314   8.895  1.00  0.00           H  
HETATM  213  O   T4PE   47      -1.657  15.408  18.368  1.00  0.00           O  
HETATM  214  H1  T4PE   47      -2.180  15.024  17.665  1.00  0.00           H  
HETATM  215  H2  T4PE   47      -2.109  16.223  18.586  1.00  0.00           H  
HETATM  216  O   T4PE   48      19.496 -15.739 -14.588  1.00  0.00           O  
HETATM  217  H1  T4PE   48      20.016 -16.155 -15.275  1.00  0.00           H  
HETATM  218  H2  T4PE   48      20.111 -15.608 -13.866  1.00  0.00           H  
HETATM  219  O   T4PE   49     -20.839 -15.061   4.198  1.00  0.00           O  
HETATM  220  H1  T4PE   49     -20.882 -15.253   3.261  1.00  0.00           H  
HETATM  221  H2  T4PE   49     -20.807 -15.920   4.618  1.00  0.00           H  
HETATM  222  O   T4PE   50      -9.530   4.252  19.061  1.00  0.00           O  
HETATM  223  H1  T4PE   50      -9.134   3.928  18.251  1.00  0.00           H  
HETATM  224  H2  T4PE   50      -8.794   4.591  19.569  1.00  0.00           H  
HETATM  225  O   T4PE   51      -8.689  11.765 -11.608  1.00  0.00           O  
HETATM  226  H1  T4PE   51      -7.846  12.214 -11.669  1.00  0.00           H  
HETATM  227  H2  T4PE   51      -8.815  11.373 -12.473  1.00  0.00           H  
HETATM  228  O   T4PE   52      -9.710 -22.283 -17.036  1.00  0.00           O  
HETATM  229  H1  T4PE   52     -10.302 -21.689 -17.498  1.00  0.00           H  
HETATM  230  H2  T4PE   52     -10.171 -22.500 -16.226  1.00  0.00           H  
HETATM  231  O   T4PE   53      21.147 -13.556  18.344  1.00  0.00           O  
HETATM  232  H1  T4PE   53      20.204 -13.720  18.320  1.00  0.00           H  
HETATM  233  H2  T4PE   53      21.386 -13.663  19.264  1.00  0.00           H  
HETATM  234  O   T4PE   54       0.821 -22.220   8.082  1.00  0.00           O  
HETATM  235  H1  T4PE   54       1.126 -21.737   7.314  1.00  0.00           H  
HETATM  236  H2  T4PE   54       1.202 -23.092   7.984  1.00  0.00           H  
HETATM  237  O   T4PE   55      11.075 -22.238  -8.369  1.00  0.00           O  
HETATM  238  H1  T4PE   55      11.583 -21.459  -8.592  1.00  0.00           H  
HETATM  239  H2  T4PE   55      10.570 -22.429  -9.159  1.00  0.00           H  
HETATM  240  O   T4PE   56     -18.052 -18.305 -18.192  1.00  0.00           O  
HETATM  241  H1  T4PE   56     -17.432 -19.032 -18.249  1.00  0.00           H  
HETATM  242  H2  T4PE   56     -18.406 -18.360 -17.304  1.00  0.00           H  
HETATM  243  O   T4PE   57      20.807  -9.650  11.323  1.00  0.00           O  
HETATM  244  H1  T4PE   57      20.688 -10.121  10.499  1.00  0.00           H  
HETATM  245  H2  T4PE   57      19.975  -9.197  11.464  1.00  0.00           H  
HETATM  246  O   T4PE   58      18.373   0.742   6.596  1.00  0.00           O  
HETATM  247  H1  T4PE   58      18.267   0.477   7.510  1.00  0.00           H  
HETATM  248  H2  T4PE   58      18.088  -0.019   6.091  1.00  0.00           H  
HETATM  249  O   T4PE   59       8.892  13.769 -20.400  1.00  0.00           O  
HETATM  250  H1  T4PE   59       9.673  13.249 -20.209  1.00  0.00           H  
HETATM  251  H2  T4PE   59       8.182  13.129 -20.441  1.00  0.00           H  
HETATM  252  O   T4PE   60      17.346  16.592  -9.967  1.00  0.00           O  
HETATM  253  H1  T4PE   60      16.532  17.089 -10.042  1.00  0.00           H  
HETATM  254  H2  T4PE   60      17.181  15.966  -9.262  1.00  0.00           H  
HETATM  255  O   T4PE   61     -12.270  -1.977  -8.105  1.00  0.00           O  
HETATM  256  H1  T4PE   61     -11.662  -1.336  -7.736  1.00  0.00           H  
HETATM  257  H2  T4PE   61     -13.129  -1.706  -7.782  1.00  0.00           H  
HETATM  258  O   T4PE   62       6.100  -4.292  -0.112  1.00  0.00           O  
HETATM  259  H1  T4PE   62       5.531  -4.538   0.618  1.00  0.00           H  
HETATM  260  H2  T4PE   62       6.815  -3.803   0.296  1.00  0.00           H  
HETATM  261  O   T4PE   63      18.146   9.468   6.465  1.00  0.00           O  
HETATM  262  H1  T4PE   63      17.472  10.022   6.860  1.00  0.00           H  
HETATM  263  H2  T4PE   63      18.026   8.613   6.878  1.00  0.00           H  
HETATM  264  O   T4PE   64      10.631  -7.043   8.488  1.00  0.00           O  
HETATM  265  H1  T4PE   64      10.419  -6.431   7.783  1.00  0.00           H  
HETATM  266  H2  T4PE   64       9.811  -7.505   8.659  1.00  0.00           H  
HETATM  267  O   T4PE   65      -5.941  21.666   0.370  1.00  0.00           O  
HETATM  268  H1  T4PE   65      -6.199  20.750   0.480  1.00  0.00           H  
HETATM  269  H2  T4PE   65      -6.606  22.161   0.849  1.00  0.00           H  
HETATM  270  O   T4PE   66     -17.336 -17.199  16.189  1.00  0.00           O  
HETATM  271  H1  T4PE   66     -17.797 -16.672  16.842  1.00  0.00           H  
HETATM  272  H2  T4PE   66     -16.427 -16.902  16.240  1.00  0.00           H  
HETATM  273  O   T4PE   67       3.273  11.965 -19.667  1.00  0.00           O  
HETATM  274  H1  T4PE   67       2.828  11.582 -18.911  1.00  0.00           H  
HETATM  275  H2  T4PE   67       2.565  12.221 -20.258  1.00  0.00           H  
HETATM  276  O   T4PE   68      17.509  19.424  -2.837  1.00  0.00           O  
HETATM  277  H1  T4PE   68      17.233  19.700  -3.710  1.00  0.00           H  
HETATM  278  H2  T4PE   68      17.003  19.975  -2.240  1.00  0.00           H  
HETATM  279  O   T4PE   69     -21.589   1.853  22.346  1.00  0.00           O  
HETATM  280  H1  T4PE   69     -21.623   0.898  22.289  1.00  0.00           H  
HETATM  281  H2  T4PE   69     -22.021   2.156  21.547  1.00  0.00           H  
HETATM  282  O   T4PE   70       2.674 -13.192  12.399  1.00  0.00           O  
HETATM  283  H1  T4PE   70       1.722 -13.151  12.308  1.00  0.00           H  
HETATM  284  H2  T4PE   70       2.934 -13.940  11.861  1.00  0.00           H  
HETATM  285  O   T4PE   71     -10.541 -18.521  -9.575  1.00  0.00           O  
HETATM  286  H1  T4PE   71     -11.020 -18.531 -10.404  1.00  0.00           H  
HETATM  287  H2  T4PE   71     -10.678 -17.639  -9.229  1.00  0.00           H  
HETATM  288  O   T4PE   72     -16.815 -19.675   9.025  1.00  0.00           O  
HETATM  289  H1  T4PE   72     -16.945 -18.727   9.011  1.00  0.00           H  
HETATM  290  H2  T4PE   72     -16.351 -19.841   9.846  1.00  0.00           H  
HETATM  291  O   T4PE   73      12.430 -16.954 -19.241  1.00  0.00           O  
HETATM  292  H1  T4PE   73      11.558 -17.347 -19.207  1.00  0.00           H  
HETATM  293  H2  T4PE   73      12.268 -16.019 -19.366  1.00  0.00           H  
HETATM  294  O   T4PE   74     -15.607   6.826  17.446  1.00  0.00           O  
HETATM  295  H1  T4PE   74     -14.887   7.457  17.450  1.00  0.00           H  
HETATM  296  H2  T4PE   74     -15.826   6.705  18.370  1.00  0.00           H  
HETATM  297  O   T4PE   75     -15.439  19.597   3.658  1.00  0.00           O  
HETATM  298  H1  T4PE   75     -14.889  19.465   4.431  1.00  0.00           H  
HETATM  299  H2  T4PE   75     -15.813  20.470   3.776  1.00  0.00           H  
HETATM  300  O   T4PE   76     -18.399 -21.404 -20.874  1.00  0.00           O  
HETATM  301  H1  T4PE   76     -17.684 -20.947 -21.318  1.00  0.00           H  
HETATM  302  H2  T4PE   76     -19.192 -21.084 -21.304  1.00  0.00           H  
HETATM  303  O   T4PE   77       0.720 -14.795  18.124  1.00  0.00           O  
HETATM  304  H1  T4PE   77       0.911 -14.729  17.188  1.00  0.00           H  
HETATM  305  H2  T4PE   77       0.738 -15.734  18.307  1.00  0.00           H  
HETATM  306  O   T4PE   78      21.231  19.911  22.568  1.00  0.00           O  
HETATM  307  H1  T4PE   78      21.909  19.943  21.892  1.00  0.00           H  
HETATM  308  H2  T4PE   78      20.427  19.704  22.092  1.00  0.00           H  
HETATM  309  O   T4PE   79      20.550  -4.304   3.402  1.00  0.00           O  
HETATM  310  H1  T4PE   79      20.519  -4.940   2.688  1.00  0.00           H  
HETATM  311  H2  T4PE   79      21.041  -3.564   3.045  1.00  0.00           H  
HETATM  312  O   T4PE   80       7.612  11.333  11.542  1.00  0.00           O  
HETATM  313  H1  T4PE   80       7.104  11.991  12.017  1.00  0.00           H  
HETATM  314  H2  T4PE   80       7.421  10.510  11.992  1.00  0.00           H  
HETATM  315  O   T4PE   81       0.232  21.237  -2.655  1.00  0.00           O  
HETATM  316  H1  T4PE   81      -0.561  21.181  -3.187  1.00  0.00           H  
HETATM  317  H2  T4PE   81      -0.065  21.065  -1.761  1.00  0.00           H  
HETATM  318  O   T4PE   82      -7.704 -14.927  -5.359  1.00  0.00           O  
HETATM  319  H1  T4PE   82      -6.944 -14.649  -5.869  1.00  0.00           H  
HETATM  320  H2  T4PE   82      -7.443 -14.794  -4.447  1.00  0.00           H  
HETATM  321  O   T4PE   83      21.309  -7.169 -10.171  1.00  0.00           O  
HETATM  322  H1  T4PE   83      20.770  -6.505  -9.740  1.00  0.00           H  
HETATM  323  H2  T4PE   83      21.663  -7.693  -9.453  1.00  0.00           H  
HETATM  324  O   T4PE   84      -5.477  15.974  -6.513  1.00  0.00           O  
HETATM  325  H1  T4PE   84      -5.412  16.928  -6.480  1.00  0.00           H  
HETATM  326  H2  T4PE   84      -6.059  15.747  -5.788  1.00  0.00           H  
HETATM  327  O   T4PE   85      -2.800  -7.655  -3.515  1.00  0.00           O  
HETATM  328  H1  T4PE   85      -3.658  -7.606  -3.094  1.00  0.00           H  
HETATM  329  H2  T4PE   85      -2.786  -6.913  -4.119  1.00  0.00           H  
HETATM  330  O   T4PE   86     -21.012  11.860  -9.778  1.00  0.00           O  
HETATM  331  H1  T4PE   86     -21.720  11.230  -9.647  1.00  0.00           H  
HETATM  332  H2  T4PE   86     -20.495  11.811  -8.974  1.00  0.00           H  
HETATM  333  O   T4PE   87      12.605 -18.000   1.368  1.00  0.00           O  
HETATM  334  H1  T4PE   87      13.317 -17.714   1.940  1.00  0.00           H  
HETATM  335  H2  T4PE   87      12.790 -18.924   1.199  1.00  0.00           H  
HETATM  336  O   T4PE   88       3.491   7.505 -17.902  1.00  0.00           O  
HETATM  337  H1  T4PE   88       4.106   7.464 -18.634  1.00  0.00           H  
HETATM  338  H2  T4PE   88       2.696   7.086 -18.232  1.00  0.00           H  
HETATM  339  O   T4PE   89     -13.942  15.792  -1.622  1.00  0.00           O  
HETATM  340  H1  T4PE   89     -13.089  16.036  -1.262  1.00  0.00           H  
HETATM  341  H2  T4PE   89     -13.746  15.110  -2.264  1.00  0.00           H  
HETATM  342  O   T4PE   90      -2.818 -13.687  16.756  1.00  0.00           O  
HETATM  343  H1  T4PE   90      -2.585 -14.594  16.956  1.00  0.00           H  
HETATM  344  H2  T4PE   90      -2.123 -13.384  16.171  1.00  0.00           H  
HETATM  345  O   T4PE   91      19.095  15.983 -17.031  1.00  0.00           O  
HETATM  346  H1  T4PE   91      18.631  16.225 -16.230  1.00  0.00           H  
HETATM  347  H2  T4PE   91      18.816  16.632 -17.677  1.00  0.00           H  
HETATM  348  O   T4PE   92      12.060  -9.135 -19.673  1.00  0.00           O  
HETATM  349  H1  T4PE   92      11.789 -10.050 -19.737  1.00  0.00           H  
HETATM  350  H2  T4PE   92      12.896  -9.163 -19.208  1.00  0.00           H  
HETATM  351  O   T4PE   93      -8.025  17.812  21.510  1.00  0.00           O  
HETATM  352  H1  T4PE   93      -7.649  17.317  20.783  1.00  0.00           H  
HETATM  353  H2  T4PE   93      -7.919  17.240  22.270  1.00  0.00           H  
HETATM  354  O   T4PE   94       9.012  -9.771  22.129  1.00  0.00           O  
HETATM  355  H1  T4PE   94       9.352  -9.137  22.760  1.00  0.00           H  
HETATM  356  H2  T4PE   94       9.699 -10.434  22.060  1.00  0.00           H  
HETATM  357  O   T4PE   95      21.962 -14.012   5.983  1.00  0.00           O  
HETATM  358  H1  T4PE   95      22.383 -14.444   5.239  1.00  0.00           H  
HETATM  359  H2  T4PE   95      21.987 -13.080   5.764  1.00  0.00           H  
HETATM  360  O   T4PE   96      -7.963  -9.643   3.986  1.00  0.00           O  
HETATM  361  H1  T4PE   96      -8.522  -9.283   3.297  1.00  0.00           H  
HETATM  362  H2  T4PE   96      -8.575  -9.987   4.636  1.00  0.00           H  
HETATM  363  O   T4PE   97       0.027 -20.536   1.662  1.00  0.00           O  
HETATM  364  H1  T4PE   97       0.883 -20.310   2.024  1.00  0.00           H  
HETATM  365  H2  T4PE   97      -0.097 -19.923   0.937  1.00  0.00           H  
HETATM  366  O   T4PE   98     -18.656   6.013 -18.951  1.00  0.00           O  
HETATM  367  H1  T4PE   98     -18.022   5.776 -19.627  1.00  0.00           H  
HETATM  368  H2  T4PE   98     -18.956   6.888 -19.200  1.00  0.00           H  
HETATM  369  O   T4PE   99       0.042  18.824 -20.670  1.00  0.00           O  
HETATM  370  H1  T4PE   99       0.521  18.202 -21.219  1.00  0.00           H  
HETATM  371  H2  T4PE   99       0.513  19.650 -20.777  1.00  0.00           H  
HETATM  372  O   T4PE  100       4.271   3.778 -12.012  1.00  0.00           O  
HETATM  373  H1  T4PE  100       4.142   4.684 -11.730  1.00  0.00           H  
HETATM  374  H2  T4PE  100       3.705   3.682 -12.778  1.00  0.00           H  
HETATM  375  O   T4PE  101      10.183   8.776  21.347  1.00  0.00           O  
HETATM  376  H1  T4PE  101       9.652   8.138  21.824  1.00  0.00           H  
HETATM  377  H2  T4PE  101      10.730   8.247  20.767  1.00  0.00           H  
HETATM  378  O   T4PE  102      21.368  18.066  15.118  1.00  0.00           O  
HETATM  379  H1  T4PE  102      21.055  17.541  15.855  1.00  0.00           H  
HETATM  380  H2  T4PE  102      21.423  18.956  15.465  1.00  0.00           H  
HETATM  381  O   T4PE  103      12.177 -13.856   1.752  1.00  0.00           O  
HETATM  382  H1  T4PE  103      11.441 -14.460   1.850  1.00  0.00           H  
HETATM  383  H2  T4PE  103      12.139 -13.578   0.837  1.00  0.00           H  
HETATM  384  O   T4PE  104      19.859 -21.785 -21.759  1.00  0.00           O  
HETATM  385  H1  T4PE  104      19.076 -22.061 -21.283  1.00  0.00           H  
HETATM  386  H2  T4PE  104      20.554 -22.353 -21.428  1.00  0.00           H  
HETATM  387  O   T4PE  105      18.341 -22.195 -14.584  1.00  0.00           O  
HETATM  388  H1  T4PE  105      18.166 -22.006 -13.663  1.00  0.00           H  
HETATM  389  H2  T4PE  105      17.475 -22.306 -14.976  1.00  0.00           H  
HETATM  390  O   T4PE  106     -19.609  21.104 -13.359  1.00  0.00           O  
HETATM  391  H1  T4PE  106     -19.490  20.158 -13.448  1.00  0.00           H  
HETATM  392  H2  T4PE  106     -19.530  21.268 -12.420  1.00  0.00           H  
HETATM  393  O   T4PE  107      -4.086  18.748 -22.092  1.00  0.00           O  
HETATM  394  H1  T4PE  107      -4.668  19.471 -21.860  1.00  0.00           H  
HETATM  395  H2  T4PE  107      -3.625  19.053 -22.874  1.00  0.00           H  
HETATM  396  O   T4PE  108     -15.242  -4.686  -1.893  1.00  0.00           O  
HETATM  397  H1  T4PE  108     -14.664  -3.923  -1.893  1.00  0.00           H  
HETATM  398  H2  T4PE  108     -14.910  -5.238  -1.184  1.00  0.00           H  
HETATM  399  O   T4PE  109      19.846  -6.579  -3.751  1.00  0.00           O  
HETATM  400  H1  T4PE  109      19.547  -6.170  -2.939  1.00  0.00           H  
HETATM  401  H2  T4PE  109      20.766  -6.322  -3.824  1.00  0.00           H  
HETATM  402  O   T4PE  110       3.241   1.818 -18.023  1.00  0.00           O  
HETATM  403  H1  T4PE  110       3.380   2.520 -17.388  1.00  0.00           H  
HETATM  404  H2  T4PE  110       4.099   1.684 -18.425  1.00  0.00           H  
HETATM  405  O   T4PE  111      20.970  -1.645 -20.771  1.00  0.00           O  
HETATM  406  H1  T4PE  111      21.001  -0.865 -20.216  1.00  0.00           H  
HETATM  407  H2  T4PE  111      21.031  -2.378 -20.158  1.00  0.00           H  
HETATM  408  O   T4PE  112      -2.804  20.232  20.797  1.00  0.00           O  
HETATM  409  H1  T4PE  112      -2.669  21.114  21.143  1.00  0.00           H  
HETATM  410  H2  T4PE  112      -3.004  20.365  19.871  1.00  0.00           H  
HETATM  411  O   T4PE  113      -8.840   0.202  -4.171  1.00  0.00           O  
HETATM  412  H1  T4PE  113      -9.302  -0.500  -4.629  1.00  0.00           H  
HETATM  413  H2  T4PE  113      -9.081   0.088  -3.251  1.00  0.00           H  
HETATM  414  O   T4PE  114     -20.168 -18.595  17.156  1.00  0.00           O  
HETATM  415  H1  T4PE  114     -19.283 -18.321  16.916  1.00  0.00           H  
HETATM  416  H2  T4PE  114     -20.041 -19.388  17.678  1.00  0.00           H  
HETATM  417  O   T4PE  115      13.589  -7.636 -13.254  1.00  0.00           O  
HETATM  418  H1  T4PE  115      13.845  -7.735 -14.171  1.00  0.00           H  
HETATM  419  H2  T4PE  115      13.815  -6.731 -13.038  1.00  0.00           H  
HETATM  420  O   T4PE  116     -18.854   0.882  -8.715  1.00  0.00           O  
HETATM  421  H1  T4PE  116     -18.736   0.030  -9.135  1.00  0.00           H  
HETATM  422  H2  T4PE  116     -19.797   0.947  -8.566  1.00  0.00           H  
HETATM  423  O   T4PE  117      -4.018  16.651 -16.843  1.00  0.00           O  
HETATM  424  H1  T4PE  117      -4.559  16.723 -16.057  1.00  0.00           H  
HETATM  425  H2  T4PE  117      -4.261  17.410 -17.372  1.00  0.00           H  
HETATM  426  O   T4PE  118     -10.485  12.086  12.603  1.00  0.00           O  
HETATM  427  H1  T4PE  118     -10.748  11.170  12.517  1.00  0.00           H  
HETATM  428  H2  T4PE  118      -9.532  12.071  12.517  1.00  0.00           H  
HETATM  429  O   T4PE  119      16.668 -18.223   8.780  1.00  0.00           O  
HETATM  430  H1  T4PE  119      16.991 -17.532   9.358  1.00  0.00           H  
HETATM  431  H2  T4PE  119      17.430 -18.476   8.258  1.00  0.00           H  
HETATM  432  O   T4PE  120      -2.977  -3.295  11.341  1.00  0.00           O  
HETATM  433  H1  T4PE  120      -3.300  -2.516  10.887  1.00  0.00           H  
HETATM  434  H2  T4PE  120      -3.255  -4.026  10.789  1.00  0.00           H  
HETATM  435  O   T4PE  121      -9.167 -13.176 -20.158  1.00  0.00           O  
HETATM  436  H1  T4PE  121      -9.048 -13.256 -21.104  1.00  0.00           H  
HETATM  437  H2  T4PE  121      -8.402 -12.684 -19.861  1.00  0.00           H  
HETATM  438  O   T4PE  122       5.759   8.131  18.902  1.00  0.00           O  
HETATM  439  H1  T4PE  122       4.940   7.756  19.227  1.00  0.00           H  
HETATM  440  H2  T4PE  122       5.931   8.872  19.483  1.00  0.00           H  
HETATM  441  O   T4PE  123      -1.125  12.011  16.272  1.00  0.00           O  
HETATM  442  H1  T4PE  123      -0.786  12.646  15.641  1.00  0.00           H  
HETATM  443  H2  T4PE  123      -1.911  12.424  16.629  1.00  0.00           H  
HETATM  444  O   T4PE  124       3.387   3.894  -6.605  1.00  0.00           O  
HETATM  445  H1  T4PE  124       3.386   4.815  -6.868  1.00  0.00           H  
HETATM  446  H2  T4PE  124       4.032   3.848  -5.898  1.00  0.00           H  
HETATM  447  O   T4PE  125     -18.132  -5.321   3.050  1.00  0.00           O  
HETATM  448  H1  T4PE  125     -17.772  -4.434   3.072  1.00  0.00           H  
HETATM  449  H2  T4PE  125     -18.072  -5.580   2.130  1.00  0.00           H  
HETATM  450  O   T4PE  126      21.391   2.702  -7.681  1.00  0.00           O  
HETATM  451  H1  T4PE  126      21.684   2.886  -8.573  1.00  0.00           H  
HETATM  452  H2  T4PE  126      20.602   3.234  -7.573  1.00  0.00           H  
HETATM  453  O   T4PE  127      -6.890 -21.994  20.501  1.00  0.00           O  
HETATM  454  H1  T4PE  127      -7.614 -21.995  21.127  1.00  0.00           H  
HETATM  455  H2  T4PE  127      -6.596 -22.905  20.474  1.00  0.00           H  
HETATM  456  O   T4PE  128     -15.889  -3.540  10.266  1.00  0.00           O  
HETATM  457  H1  T4PE  128     -15.709  -4.250   9.651  1.00  0.00           H  
HETATM  458  H2  T4PE  128     -16.671  -3.113   9.917  1.00  0.00           H  
HETATM  459  O   T4PE  129      16.814  -0.195  -1.193  1.00  0.00           O  
HETATM  460  H1  T4PE  129      16.539   0.715  -1.300  1.00  0.00           H  
HETATM  461  H2  T4PE  129      16.647  -0.389  -0.270  1.00  0.00           H  
HETATM  462  O   T4PE  130      13.707 -22.456 -16.194  1.00  0.00           O  
HETATM  463  H1  T4PE  130      14.262 -22.299 -15.430  1.00  0.00           H  
HETATM  464  H2  T4PE  130      13.665 -21.609 -16.638  1.00  0.00           H  
HETATM  465  O   T4PE  131      -2.584  18.506 -19.865  1.00  0.00           O  
HETATM  466  H1  T4PE  131      -1.636  18.523 -19.999  1.00  0.00           H  
HETATM  467  H2  T4PE  131      -2.951  18.514 -20.750  1.00  0.00           H  
HETATM  468  O   T4PE  132     -18.347   4.125 -10.521  1.00  0.00           O  
HETATM  469  H1  T4PE  132     -19.297   4.017 -10.480  1.00  0.00           H  
HETATM  470  H2  T4PE  132     -18.202   4.676 -11.290  1.00  0.00           H  
HETATM  471  O   T4PE  133     -13.622  20.162   5.688  1.00  0.00           O  
HETATM  472  H1  T4PE  133     -12.718  19.960   5.933  1.00  0.00           H  
HETATM  473  H2  T4PE  133     -13.544  20.854   5.032  1.00  0.00           H  
HETATM  474  O   T4PE  134      -8.487  12.703   3.424  1.00  0.00           O  
HETATM  475  H1  T4PE  134      -8.924  11.930   3.781  1.00  0.00           H  
HETATM  476  H2  T4PE  134      -8.700  12.688   2.490  1.00  0.00           H  
HETATM  477  O   T4PE  135      -0.653   8.324   9.617  1.00  0.00           O  
HETATM  478  H1  T4PE  135       0.064   8.364  10.249  1.00  0.00           H  
HETATM  479  H2  T4PE  135      -0.283   8.681   8.810  1.00  0.00           H  
HETATM  480  O   T4PE  136     -22.104 -19.547  12.172  1.00  0.00           O  
HETATM  481  H1  T4PE  136     -22.389 -20.444  12.350  1.00  0.00           H  
HETATM  482  H2  T4PE  136     -21.709 -19.254  12.993  1.00  0.00           H  
HETATM  483  O   T4PE  137       9.259 -10.615  -8.736  1.00  0.00           O  
HETATM  484  H1  T4PE  137      10.060 -10.813  -9.221  1.00  0.00           H  
HETATM  485  H2  T4PE  137       8.853  -9.899  -9.226  1.00  0.00           H  
HETATM  486  O   T4PE  138      17.681  12.964  13.301  1.00  0.00           O  
HETATM  487  H1  T4PE  138      17.545  12.016  13.323  1.00  0.00           H  
HETATM  488  H2  T4PE  138      17.508  13.210  12.392  1.00  0.00           H  
HETATM  489  O   T4PE  139      21.102  14.255  19.034  1.00  0.00           O  
HETATM  490  H1  T4PE  139      20.830  14.996  19.575  1.00  0.00           H  
HETATM  491  H2  T4PE  139      21.021  14.572  18.134  1.00  0.00           H  
HETATM  492  O   T4PE  140     -21.243   5.776  -9.735  1.00  0.00           O  
HETATM  493  H1  T4PE  140     -21.616   4.895  -9.765  1.00  0.00           H  
HETATM  494  H2  T4PE  140     -21.069   5.994 -10.651  1.00  0.00           H  
HETATM  495  O   T4PE  141      -3.681   8.444  -4.179  1.00  0.00           O  
HETATM  496  H1  T4PE  141      -3.606   9.365  -4.429  1.00  0.00           H  
HETATM  497  H2  T4PE  141      -4.350   8.434  -3.495  1.00  0.00           H  
HETATM  498  O   T4PE  142       0.938  -1.669  18.520  1.00  0.00           O  
HETATM  499  H1  T4PE  142       0.800  -1.401  17.611  1.00  0.00           H  
HETATM  500  H2  T4PE  142       0.300  -2.368  18.663  1.00  0.00           H  
HETATM  501  O   T4PE  143      16.727  15.333 -19.415  1.00  0.00           O  
HETATM  502  H1  T4PE  143      16.010  14.865 -19.841  1.00  0.00           H  
HETATM  503  H2  T4PE  143      17.268  15.653 -20.137  1.00  0.00           H  
HETATM  504  O   T4PE  144      14.227  -5.645  -0.691  1.00  0.00           O  
HETATM  505  H1  T4PE  144      14.896  -5.118  -0.254  1.00  0.00           H  
HETATM  506  H2  T4PE  144      14.719  -6.220  -1.277  1.00  0.00           H  
HETATM  507  O   T4PE  145      -4.698  -0.006  -2.354  1.00  0.00           O  
HETATM  508  H1  T4PE  145      -5.479   0.339  -1.921  1.00  0.00           H  
HETATM  509  H2  T4PE  145      -4.963  -0.125  -3.266  1.00  0.00           H  
HETATM  510  O   T4PE  146     -19.889 -18.470  -3.299  1.00  0.00           O  
HETATM  511  H1  T4PE  146     -20.090 -18.532  -4.233  1.00  0.00           H  
HETATM  512  H2  T4PE  146     -20.209 -17.605  -3.042  1.00  0.00           H  
HETATM  513  O   T4PE  147     -11.011 -12.986 -18.210  1.00  0.00           O  
HETATM  514  H1  T4PE  147     -10.548 -13.205 -19.019  1.00  0.00           H  
HETATM  515  H2  T4PE  147     -11.733 -12.425 -18.490  1.00  0.00           H  
HETATM  516  O   T4PE  148      14.999 -11.904 -21.974  1.00  0.00           O  
HETATM  517  H1  T4PE  148      15.605 -12.346 -21.379  1.00  0.00           H  
HETATM  518  H2  T4PE  148      14.393 -12.591 -22.252  1.00  0.00           H  
HETATM  519  O   T4PE  149     -16.760  15.784  20.791  1.00  0.00           O  
HETATM  520  H1  T4PE  149     -16.203  16.461  21.174  1.00  0.00           H  
HETATM  521  H2  T4PE  149     -16.159  15.231  20.292  1.00  0.00           H  
HETATM  522  O   T4PE  150     -14.771  -2.148   7.935  1.00  0.00           O  
HETATM  523  H1  T4PE  150     -13.815  -2.190   7.928  1.00  0.00           H  
HETATM  524  H2  T4PE  150     -15.012  -2.316   8.846  1.00  0.00           H  
HETATM  525  O   T4PE  151       6.249 -16.658  10.098  1.00  0.00           O  
HETATM  526  H1  T4PE  151       6.558 -16.397  10.965  1.00  0.00           H  
HETATM  527  H2  T4PE  151       7.031 -16.979   9.650  1.00  0.00           H  
HETATM  528  O   T4PE  152      19.696  13.599  11.186  1.00  0.00           O  
HETATM  529  H1  T4PE  152      19.869  13.284  12.073  1.00  0.00           H  
HETATM  530  H2  T4PE  152      18.828  13.256  10.974  1.00  0.00           H  
HETATM  531  O   T4PE  153       7.969 -16.980  19.119  1.00  0.00           O  
HETATM  532  H1  T4PE  153       7.121 -16.551  19.235  1.00  0.00           H  
HETATM  533  H2  T4PE  153       7.999 -17.644  19.808  1.00  0.00           H  
HETATM  534  O   T4PE  154      18.370  -4.191  14.407  1.00  0.00           O  
HETATM  535  H1  T4PE  154      19.222  -4.605  14.262  1.00  0.00           H  
HETATM  536  H2  T4PE  154      17.750  -4.747  13.935  1.00  0.00           H  
HETATM  537  O   T4PE  155      -4.629  12.760 -14.266  1.00  0.00           O  
HETATM  538  H1  T4PE  155      -5.256  13.243 -14.804  1.00  0.00           H  
HETATM  539  H2  T4PE  155      -4.474  11.948 -14.748  1.00  0.00           H  
HETATM  540  O   T4PE  156     -16.122 -22.688   3.359  1.00  0.00           O  
HETATM  541  H1  T4PE  156     -15.513 -21.979   3.562  1.00  0.00           H  
HETATM  542  H2  T4PE  156     -16.527 -22.427   2.532  1.00  0.00           H  
HETATM  543  O   T4PE  157      19.789 -17.205  19.322  1.00  0.00           O  
HETATM  544  H1  T4PE  157      20.283 -17.112  18.508  1.00  0.00           H  
HETATM  545  H2  T4PE  157      20.431 -17.517  19.959  1.00  0.00           H  
HETATM  546  O   T4PE  158     -21.657  14.956   3.715  1.00  0.00           O  
HETATM  547  H1  T4PE  158     -21.215  14.518   2.989  1.00  0.00           H  
HETATM  548  H2  T4PE  158     -21.524  15.890   3.550  1.00  0.00           H  
HETATM  549  O   T4PE  159      -3.050  19.653   0.229  1.00  0.00           O  
HETATM  550  H1  T4PE  159      -3.435  20.529   0.192  1.00  0.00           H  
HETATM  551  H2  T4PE  159      -3.683  19.094  -0.222  1.00  0.00           H  
HETATM  552  O   T4PE  160      -3.585 -18.371  -4.228  1.00  0.00           O  
HETATM  553  H1  T4PE  160      -4.309 -18.499  -4.840  1.00  0.00           H  
HETATM  554  H2  T4PE  160      -3.953 -18.590  -3.372  1.00  0.00           H  
HETATM  555  O   T4PE  161       0.015   3.046 -17.895  1.00  0.00           O  
HETATM  556  H1  T4PE  161      -0.915   2.947 -18.099  1.00  0.00           H  
HETATM  557  H2  T4PE  161       0.462   2.864 -18.721  1.00  0.00           H  
HETATM  558  O   T4PE  162      15.961   4.553  -4.615  1.00  0.00           O  
HETATM  559  H1  T4PE  162      15.792   4.885  -3.733  1.00  0.00           H  
HETATM  560  H2  T4PE  162      16.369   3.699  -4.475  1.00  0.00           H  
HETATM  561  O   T4PE  163     -14.511   0.686  12.483  1.00  0.00           O  
HETATM  562  H1  T4PE  163     -14.934   0.731  11.625  1.00  0.00           H  
HETATM  563  H2  T4PE  163     -13.808   1.333  12.438  1.00  0.00           H  
HETATM  564  O   T4PE  164     -13.059  21.786  19.516  1.00  0.00           O  
HETATM  565  H1  T4PE  164     -12.700  22.522  19.020  1.00  0.00           H  
HETATM  566  H2  T4PE  164     -12.992  21.040  18.921  1.00  0.00           H  
HETATM  567  O   T4PE  165       6.959  -5.753  -6.835  1.00  0.00           O  
HETATM  568  H1  T4PE  165       7.480  -5.327  -7.516  1.00  0.00           H  
HETATM  569  H2  T4PE  165       6.446  -6.412  -7.303  1.00  0.00           H  
HETATM  570  O   T4PE  166      -9.012   7.710  11.430  1.00  0.00           O  
HETATM  571  H1  T4PE  166      -9.901   7.363  11.506  1.00  0.00           H  
HETATM  572  H2  T4PE  166      -9.053   8.315  10.689  1.00  0.00           H  
HETATM  573  O   T4PE  167      13.417   2.258  16.863  1.00  0.00           O  
HETATM  574  H1  T4PE  167      12.520   2.440  17.143  1.00  0.00           H  
HETATM  575  H2  T4PE  167      13.964   2.642  17.549  1.00  0.00           H  
HETATM  576  O   T4PE  168       8.340  -5.105  18.967  1.00  0.00           O  
HETATM  577  H1  T4PE  168       8.163  -5.424  19.852  1.00  0.00           H  
HETATM  578  H2  T4PE  168       9.281  -5.232  18.850  1.00  0.00           H  
HETATM  579  O   T4PE  169       3.701  12.748   6.639  1.00  0.00           O  
HETATM  580  H1  T4PE  169       3.473  12.582   5.724  1.00  0.00           H  
HETATM  581  H2  T4PE  169       2.951  12.420   7.136  1.00  0.00           H  
HETATM  582  O   T4PE  170       4.566  -3.313 -17.259  1.00  0.00           O  
HETATM  583  H1  T4PE  170       3.842  -3.668 -16.743  1.00  0.00           H  
HETATM  584  H2  T4PE  170       4.232  -2.483 -17.600  1.00  0.00           H  
HETATM  585  O   T4PE  171     -12.606 -12.116  20.328  1.00  0.00           O  
HETATM  586  H1  T4PE  171     -11.663 -12.000  20.209  1.00  0.00           H  
HETATM  587  H2  T4PE  171     -12.939 -12.292  19.448  1.00  0.00           H  
HETATM  588  O   T4PE  172      18.474  18.322   9.869  1.00  0.00           O  
HETATM  589  H1  T4PE  172      18.660  19.049   9.275  1.00  0.00           H  
HETATM  590  H2  T4PE  172      18.605  18.688  10.744  1.00  0.00           H  
HETATM  591  O   T4PE  173     -14.518  16.102  -5.760  1.00  0.00           O  
HETATM  592  H1  T4PE  173     -13.875  15.422  -5.962  1.00  0.00           H  
HETATM  593  H2  T4PE  173     -14.881  16.349  -6.611  1.00  0.00           H  
HETATM  594  O   T4PE  174      12.106  -1.170   3.960  1.00  0.00           O  
HETATM  595  H1  T4PE  174      11.788  -0.330   3.630  1.00  0.00           H  
HETATM  596  H2  T4PE  174      11.665  -1.279   4.803  1.00  0.00           H  
HETATM  597  O   T4PE  175      20.788  11.711   7.829  1.00  0.00           O  
HETATM  598  H1  T4PE  175      21.349  12.140   8.475  1.00  0.00           H  
HETATM  599  H2  T4PE  175      20.916  12.215   7.026  1.00  0.00           H  
HETATM  600  O   T4PE  176       0.083 -20.899  16.835  1.00  0.00           O  
HETATM  601  H1  T4PE  176       0.835 -20.477  17.251  1.00  0.00           H  
HETATM  602  H2  T4PE  176       0.466 -21.573  16.273  1.00  0.00           H  
HETATM  603  O   T4PE  177      -9.351 -10.997 -17.343  1.00  0.00           O  
HETATM  604  H1  T4PE  177      -9.857 -11.732 -17.689  1.00  0.00           H  
HETATM  605  H2  T4PE  177      -8.736 -10.779 -18.043  1.00  0.00           H  
HETATM  606  O   T4PE  178     -20.169  -2.429   7.159  1.00  0.00           O  
HETATM  607  H1  T4PE  178     -19.792  -1.743   6.609  1.00  0.00           H  
HETATM  608  H2  T4PE  178     -21.033  -2.096   7.401  1.00  0.00           H  
HETATM  609  O   T4PE  179       4.841 -14.043  -1.188  1.00  0.00           O  
HETATM  610  H1  T4PE  179       4.615 -14.941  -0.946  1.00  0.00           H  
HETATM  611  H2  T4PE  179       5.591 -14.134  -1.776  1.00  0.00           H  
HETATM  612  O   T4PE  180     -15.950  15.720   1.011  1.00  0.00           O  
HETATM  613  H1  T4PE  180     -16.574  15.124   1.425  1.00  0.00           H  
HETATM  614  H2  T4PE  180     -15.183  15.700   1.582  1.00  0.00           H  
HETATM  615  O   T4PE  181     -18.235 -10.604  -3.149  1.00  0.00           O  
HETATM  616  H1  T4PE  181     -17.973 -10.767  -2.243  1.00  0.00           H  
HETATM  617  H2  T4PE  181     -17.682 -11.188  -3.667  1.00  0.00           H  
HETATM  618  O   T4PE  182      22.268  13.454 -18.024  1.00  0.00           O  
HETATM  619  H1  T4PE  182      22.181  14.257 -17.510  1.00  0.00           H  
HETATM  620  H2  T4PE  182      21.703  13.593 -18.783  1.00  0.00           H  
HETATM  621  O   T4PE  183       3.669 -13.831   3.209  1.00  0.00           O  
HETATM  622  H1  T4PE  183       3.800 -13.176   2.523  1.00  0.00           H  
HETATM  623  H2  T4PE  183       3.164 -13.376   3.882  1.00  0.00           H  
HETATM  624  O   T4PE  184     -19.354   6.933 -14.710  1.00  0.00           O  
HETATM  625  H1  T4PE  184     -19.911   7.561 -15.170  1.00  0.00           H  
HETATM  626  H2  T4PE  184     -19.304   6.180 -15.298  1.00  0.00           H  
HETATM  627  O   T4PE  185      12.412   2.147  -5.101  1.00  0.00           O  
HETATM  628  H1  T4PE  185      11.967   1.525  -5.677  1.00  0.00           H  
HETATM  629  H2  T4PE  185      13.035   2.598  -5.671  1.00  0.00           H  
HETATM  630  O   T4PE  186      22.098  14.034   9.550  1.00  0.00           O  
HETATM  631  H1  T4PE  186      22.822  14.438  10.029  1.00  0.00           H  
HETATM  632  H2  T4PE  186      21.446  13.837  10.223  1.00  0.00           H  
HETATM  633  O   T4PE  187     -17.436 -13.108 -20.225  1.00  0.00           O  
HETATM  634  H1  T4PE  187     -17.346 -13.712 -19.487  1.00  0.00           H  
HETATM  635  H2  T4PE  187     -17.810 -12.315 -19.841  1.00  0.00           H  
HETATM  636  O   T4PE  188      15.141 -18.649  15.398  1.00  0.00           O  
HETATM  637  H1  T4PE  188      15.537 -18.813  16.254  1.00  0.00           H  
HETATM  638  H2  T4PE  188      15.009 -19.519  15.024  1.00  0.00           H  
HETATM  639  O   T4PE  189      15.793 -22.293   1.694  1.00  0.00           O  
HETATM  640  H1  T4PE  189      15.065 -21.824   1.286  1.00  0.00           H  
HETATM  641  H2  T4PE  189      16.284 -21.616   2.160  1.00  0.00           H  
HETATM  642  O   T4PE  190      15.232  14.192   7.482  1.00  0.00           O  
HETATM  643  H1  T4PE  190      14.519  14.700   7.095  1.00  0.00           H  
HETATM  644  H2  T4PE  190      14.872  13.310   7.580  1.00  0.00           H  
HETATM  645  O   T4PE  191       0.330  15.473   3.014  1.00  0.00           O  
HETATM  646  H1  T4PE  191      -0.410  15.636   2.430  1.00  0.00           H  
HETATM  647  H2  T4PE  191       1.103  15.594   2.463  1.00  0.00           H  
HETATM  648  O   T4PE  192      -5.248  -4.416 -11.784  1.00  0.00           O  
HETATM  649  H1  T4PE  192      -4.642  -4.024 -11.156  1.00  0.00           H  
HETATM  650  H2  T4PE  192      -4.883  -5.282 -11.962  1.00  0.00           H  
HETATM  651  O   T4PE  193      -3.950  13.234  -4.795  1.00  0.00           O  
HETATM  652  H1  T4PE  193      -4.049  13.672  -3.949  1.00  0.00           H  
HETATM  653  H2  T4PE  193      -3.328  13.780  -5.276  1.00  0.00           H  
HETATM  654  O   T4PE  194      16.238  14.994  -7.991  1.00  0.00           O  
HETATM  655  H1  T4PE  194      15.953  15.401  -7.172  1.00  0.00           H  
HETATM  656  H2  T4PE  194      15.681  14.221  -8.081  1.00  0.00           H  
HETATM  657  O   T4PE  195      14.501 -15.292  20.456  1.00  0.00           O  
HETATM  658  H1  T4PE  195      13.816 -14.762  20.865  1.00  0.00           H  
HETATM  659  H2  T4PE  195      15.197 -14.668  20.253  1.00  0.00           H  
HETATM  660  O   T4PE  196      -4.947 -11.471  11.588  1.00  0.00           O  
HETATM  661  H1  T4PE  196      -4.041 -11.582  11.875  1.00  0.00           H  
HETATM  662  H2  T4PE  196      -5.405 -12.235  11.939  1.00  0.00           H  
HETATM  663  O   T4PE  197     -18.169 -21.109  11.231  1.00  0.00           O  
HETATM  664  H1  T4PE  197     -18.115 -20.430  10.557  1.00  0.00           H  
HETATM  665  H2  T4PE  197     -18.950 -20.884  11.737  1.00  0.00           H  
HETATM  666  O   T4PE  198      -9.244  -5.356 -11.704  1.00  0.00           O  
HETATM  667  H1  T4PE  198      -9.859  -4.759 -11.278  1.00  0.00           H  
HETATM  668  H2  T4PE  198      -8.868  -4.843 -12.419  1.00  0.00           H  
HETATM  669  O   T4PE  199      13.455  -4.364 -20.837  1.00  0.00           O  
HETATM  670  H1  T4PE  199      14.054  -4.228 -21.571  1.00  0.00           H  
HETATM  671  H2  T4PE  199      13.690  -3.684 -20.206  1.00  0.00           H  
HETATM  672  O   T4PE  200     -17.991   1.149 -11.385  1.00  0.00           O  
HETATM  673  H1  T4PE  200     -18.221   1.506 -10.527  1.00  0.00           H  
HETATM  674  H2  T4PE  200     -17.909   1.918 -11.950  1.00  0.00           H  
HETATM  675  O   T4PE  201      16.430  -8.941 -16.450  1.00  0.00           O  
HETATM  676  H1  T4PE  201      16.940  -8.166 -16.686  1.00  0.00           H  
HETATM  677  H2  T4PE  201      16.932  -9.354 -15.747  1.00  0.00           H  
HETATM  678  O   T4PE  202      -0.676  22.139   0.018  1.00  0.00           O  
HETATM  679  H1  T4PE  202      -0.308  22.991   0.252  1.00  0.00           H  
HETATM  680  H2  T4PE  202      -1.589  22.187   0.301  1.00  0.00           H  
HETATM  681  O   T4PE  203      -2.164  19.977   5.943  1.00  0.00           O  
HETATM  682  H1  T4PE  203      -2.455  19.393   6.644  1.00  0.00           H  
HETATM  683  H2  T4PE  203      -1.668  19.412   5.351  1.00  0.00           H  
HETATM  684  O   T4PE  204     -11.700 -13.272  -3.582  1.00  0.00           O  
HETATM  685  H1  T4PE  204     -10.915 -12.731  -3.673  1.00  0.00           H  
HETATM  686  H2  T4PE  204     -11.990 -13.124  -2.682  1.00  0.00           H  
HETATM  687  O   T4PE  205      -9.764  -0.813  19.446  1.00  0.00           O  
HETATM  688  H1  T4PE  205     -10.411  -0.678  18.754  1.00  0.00           H  
HETATM  689  H2  T4PE  205      -9.633   0.056  19.826  1.00  0.00           H  
HETATM  690  O   T4PE  206     -11.000   1.823  18.934  1.00  0.00           O  
HETATM  691  H1  T4PE  206     -11.600   1.880  18.191  1.00  0.00           H  
HETATM  692  H2  T4PE  206     -10.519   2.651  18.918  1.00  0.00           H  
HETATM  693  O   T4PE  207      -4.956  -5.602  -6.977  1.00  0.00           O  
HETATM  694  H1  T4PE  207      -4.443  -5.522  -6.173  1.00  0.00           H  
HETATM  695  H2  T4PE  207      -4.614  -6.389  -7.403  1.00  0.00           H  
HETATM  696  O   T4PE  208      -4.971   2.730   8.200  1.00  0.00           O  
HETATM  697  H1  T4PE  208      -4.198   2.593   8.749  1.00  0.00           H  
HETATM  698  H2  T4PE  208      -5.128   1.880   7.790  1.00  0.00           H  
HETATM  699  O   T4PE  209     -12.388 -17.522 -21.780  1.00  0.00           O  
HETATM  700  H1  T4PE  209     -12.984 -18.263 -21.892  1.00  0.00           H  
HETATM  701  H2  T4PE  209     -12.830 -16.792 -22.214  1.00  0.00           H  
HETATM  702  O   T4PE  210     -15.378  21.136  -8.040  1.00  0.00           O  
HETATM  703  H1  T4PE  210     -15.112  22.010  -7.754  1.00  0.00           H  
HETATM  704  H2  T4PE  210     -14.694  20.556  -7.704  1.00  0.00           H  
HETATM  705  O   T4PE  211      -7.151 -11.751  -3.398  1.00  0.00           O  
HETATM  706  H1  T4PE  211      -6.717 -11.327  -2.657  1.00  0.00           H  
HETATM  707  H2  T4PE  211      -7.481 -12.576  -3.043  1.00  0.00           H  
HETATM  708  O   T4PE  212     -11.498  16.068   9.409  1.00  0.00           O  
HETATM  709  H1  T4PE  212     -12.216  15.553   9.039  1.00  0.00           H  
HETATM  710  H2  T4PE  212     -10.735  15.827   8.884  1.00  0.00           H  
HETATM  711  O   T4PE  213     -10.688  10.979  18.846  1.00  0.00           O  
HETATM  712  H1  T4PE  213     -11.614  10.969  18.605  1.00  0.00           H  
HETATM  713  H2  T4PE  213     -10.561  10.171  19.344  1.00  0.00           H  
HETATM  714  O   T4PE  214      18.959   7.290  -1.574  1.00  0.00           O  
HETATM  715  H1  T4PE  214      19.453   6.559  -1.946  1.00  0.00           H  
HETATM  716  H2  T4PE  214      19.430   8.071  -1.865  1.00  0.00           H  
HETATM  717  O   T4PE  215      -9.501  20.642   8.751  1.00  0.00           O  
HETATM  718  H1  T4PE  215      -9.909  21.073   8.001  1.00  0.00           H  
HETATM  719  H2  T4PE  215      -8.942  19.968   8.366  1.00  0.00           H  
HETATM  720  O   T4PE  216      18.255  21.891  -1.187  1.00  0.00           O  
HETATM  721  H1  T4PE  216      18.151  21.424  -0.358  1.00  0.00           H  
HETATM  722  H2  T4PE  216      17.359  22.049  -1.487  1.00  0.00           H  
HETATM  723  O   T4PE  217      17.396  11.677 -15.525  1.00  0.00           O  
HETATM  724  H1  T4PE  217      17.879  12.290 -16.080  1.00  0.00           H  
HETATM  725  H2  T4PE  217      16.812  12.230 -15.007  1.00  0.00           H  
HETATM  726  O   T4PE  218     -20.483   5.082 -20.681  1.00  0.00           O  
HETATM  727  H1  T4PE  218     -19.927   5.355 -19.951  1.00  0.00           H  
HETATM  728  H2  T4PE  218     -21.021   5.850 -20.874  1.00  0.00           H  
HETATM  729  O   T4PE  219       8.826 -12.194  -3.221  1.00  0.00           O  
HETATM  730  H1  T4PE  219       8.841 -11.343  -2.782  1.00  0.00           H  
HETATM  731  H2  T4PE  219       9.735 -12.346  -3.481  1.00  0.00           H  
HETATM  732  O   T4PE  220      18.797 -15.558  -6.892  1.00  0.00           O  
HETATM  733  H1  T4PE  220      18.250 -15.466  -7.672  1.00  0.00           H  
HETATM  734  H2  T4PE  220      18.653 -16.460  -6.604  1.00  0.00           H  
HETATM  735  O   T4PE  221     -11.404  18.524  10.690  1.00  0.00           O  
HETATM  736  H1  T4PE  221     -11.273  17.689  10.240  1.00  0.00           H  
HETATM  737  H2  T4PE  221     -11.519  19.161   9.985  1.00  0.00           H  
HETATM  738  O   T4PE  222      -2.245  -2.323 -15.853  1.00  0.00           O  
HETATM  739  H1  T4PE  222      -2.861  -2.874 -16.336  1.00  0.00           H  
HETATM  740  H2  T4PE  222      -2.066  -1.590 -16.442  1.00  0.00           H  
HETATM  741  O   T4PE  223     -14.694   7.102  13.969  1.00  0.00           O  
HETATM  742  H1  T4PE  223     -14.002   7.174  14.626  1.00  0.00           H  
HETATM  743  H2  T4PE  223     -15.286   7.829  14.163  1.00  0.00           H  
HETATM  744  O   T4PE  224     -12.576   0.875  15.932  1.00  0.00           O  
HETATM  745  H1  T4PE  224     -12.533  -0.081  15.911  1.00  0.00           H  
HETATM  746  H2  T4PE  224     -13.509   1.075  15.856  1.00  0.00           H  
HETATM  747  O   T4PE  225     -20.904  -8.666 -13.792  1.00  0.00           O  
HETATM  748  H1  T4PE  225     -20.326  -9.049 -13.131  1.00  0.00           H  
HETATM  749  H2  T4PE  225     -20.618  -7.755 -13.862  1.00  0.00           H  
HETATM  750  O   T4PE  226     -20.880 -20.645 -21.918  1.00  0.00           O  
HETATM  751  H1  T4PE  226     -21.133 -19.990 -21.268  1.00  0.00           H  
HETATM  752  H2  T4PE  226     -21.557 -21.320 -21.854  1.00  0.00           H  
HETATM  753  O   T4PE  227      15.140  18.041   3.857  1.00  0.00           O  
HETATM  754  H1  T4PE  227      15.784  17.508   4.322  1.00  0.00           H  
HETATM  755  H2  T4PE  227      15.528  18.916   3.829  1.00  0.00           H  
HETATM  756  O   T4PE  228      -3.511  -0.486 -20.353  1.00  0.00           O  
HETATM  757  H1  T4PE  228      -3.243  -0.162 -19.493  1.00  0.00           H  
HETATM  758  H2  T4PE  228      -3.651  -1.424 -20.223  1.00  0.00           H  
HETATM  759  O   T4PE  229      -5.220   6.555 -19.848  1.00  0.00           O  
HETATM  760  H1  T4PE  229      -6.092   6.887 -19.636  1.00  0.00           H  
HETATM  761  H2  T4PE  229      -4.832   7.235 -20.400  1.00  0.00           H  
HETATM  762  O   T4PE  230      13.869   1.960  14.238  1.00  0.00           O  
HETATM  763  H1  T4PE  230      13.675   2.658  13.612  1.00  0.00           H  
HETATM  764  H2  T4PE  230      13.589   2.312  15.083  1.00  0.00           H  
HETATM  765  O   T4PE  231      18.075   1.355  12.277  1.00  0.00           O  
HETATM  766  H1  T4PE  231      17.837   0.684  12.916  1.00  0.00           H  
HETATM  767  H2  T4PE  231      18.005   2.180  12.758  1.00  0.00           H  
HETATM  768  O   T4PE  232     -14.577 -21.264  -7.089  1.00  0.00           O  
HETATM  769  H1  T4PE  232     -13.985 -21.345  -6.341  1.00  0.00           H  
HETATM  770  H2  T4PE  232     -14.072 -20.782  -7.743  1.00  0.00           H  
HETATM  771  O   T4PE  233      -8.996   3.129  -5.276  1.00  0.00           O  
HETATM  772  H1  T4PE  233      -9.215   2.387  -4.713  1.00  0.00           H  
HETATM  773  H2  T4PE  233      -8.504   2.742  -6.001  1.00  0.00           H  
HETATM  774  O   T4PE  234       4.477 -17.791  -5.298  1.00  0.00           O  
HETATM  775  H1  T4PE  234       4.122 -16.902  -5.323  1.00  0.00           H  
HETATM  776  H2  T4PE  234       5.410 -17.672  -5.121  1.00  0.00           H  
HETATM  777  O   T4PE  235     -18.495  15.545   6.125  1.00  0.00           O  
HETATM  778  H1  T4PE  235     -17.995  16.057   5.489  1.00  0.00           H  
HETATM  779  H2  T4PE  235     -18.102  15.762   6.970  1.00  0.00           H  
HETATM  780  O   T4PE  236       6.576 -13.765   4.721  1.00  0.00           O  
HETATM  781  H1  T4PE  236       5.833 -13.442   5.231  1.00  0.00           H  
HETATM  782  H2  T4PE  236       7.313 -13.222   5.000  1.00  0.00           H  
HETATM  783  O   T4PE  237     -19.264   0.419 -20.605  1.00  0.00           O  
HETATM  784  H1  T4PE  237     -20.055   0.245 -20.095  1.00  0.00           H  
HETATM  785  H2  T4PE  237     -19.060   1.337 -20.426  1.00  0.00           H  
HETATM  786  O   T4PE  238      11.492  13.363  12.496  1.00  0.00           O  
HETATM  787  H1  T4PE  238      10.951  12.649  12.832  1.00  0.00           H  
HETATM  788  H2  T4PE  238      11.026  14.159  12.754  1.00  0.00           H  
HETATM  789  O   T4PE  239      -1.528  -5.510   3.992  1.00  0.00           O  
HETATM  790  H1  T4PE  239      -2.349  -5.365   4.463  1.00  0.00           H  
HETATM  791  H2  T4PE  239      -1.592  -6.409   3.669  1.00  0.00           H  
HETATM  792  O   T4PE  240      -8.771   1.235 -16.980  1.00  0.00           O  
HETATM  793  H1  T4PE  240      -9.063   2.141 -17.078  1.00  0.00           H  
HETATM  794  H2  T4PE  240      -8.807   0.874 -17.866  1.00  0.00           H  
HETATM  795  O   T4PE  241       6.864  -6.580  -1.262  1.00  0.00           O  
HETATM  796  H1  T4PE  241       6.558  -5.731  -0.943  1.00  0.00           H  
HETATM  797  H2  T4PE  241       6.099  -7.151  -1.196  1.00  0.00           H  
HETATM  798  O   T4PE  242     -11.743   7.334  12.152  1.00  0.00           O  
HETATM  799  H1  T4PE  242     -12.170   6.497  12.334  1.00  0.00           H  
HETATM  800  H2  T4PE  242     -12.462   7.963  12.092  1.00  0.00           H  
HETATM  801  O   T4PE  243      -2.627 -18.953   9.978  1.00  0.00           O  
HETATM  802  H1  T4PE  243      -3.266 -19.535  10.391  1.00  0.00           H  
HETATM  803  H2  T4PE  243      -1.799 -19.430  10.033  1.00  0.00           H  
HETATM  804  O   T4PE  244     -17.520  18.123 -16.277  1.00  0.00           O  
HETATM  805  H1  T4PE  244     -17.996  17.920 -17.082  1.00  0.00           H  
HETATM  806  H2  T4PE  244     -17.405  19.073 -16.300  1.00  0.00           H  
HETATM  807  O   T4PE  245     -13.342 -10.027  -3.595  1.00  0.00           O  
HETATM  808  H1  T4PE  245     -14.254 -10.123  -3.321  1.00  0.00           H  
HETATM  809  H2  T4PE  245     -13.224 -10.689  -4.276  1.00  0.00           H  
HETATM  810  O   T4PE  246       8.384  20.664   9.011  1.00  0.00           O  
HETATM  811  H1  T4PE  246       8.331  21.324   9.703  1.00  0.00           H  
HETATM  812  H2  T4PE  246       8.071  21.114   8.226  1.00  0.00           H  
HETATM  813  O   T4PE  247       3.208 -18.906 -11.290  1.00  0.00           O  
HETATM  814  H1  T4PE  247       2.378 -19.121 -11.715  1.00  0.00           H  
HETATM  815  H2  T4PE  247       3.834 -18.831 -12.010  1.00  0.00           H  
HETATM  816  O   T4PE  248      -2.943  11.706 -19.536  1.00  0.00           O  
HETATM  817  H1  T4PE  248      -3.614  11.217 -19.058  1.00  0.00           H  
HETATM  818  H2  T4PE  248      -3.104  12.621 -19.307  1.00  0.00           H  
HETATM  819  O   T4PE  249     -21.430 -11.805 -10.224  1.00  0.00           O  
HETATM  820  H1  T4PE  249     -21.073 -12.296 -10.964  1.00  0.00           H  
HETATM  821  H2  T4PE  249     -22.278 -11.488 -10.534  1.00  0.00           H  
HETATM  822  O   T4PE  250     -19.715   6.381  13.728  1.00  0.00           O  
HETATM  823  H1  T4PE  250     -19.818   5.431  13.676  1.00  0.00           H  
HETATM  824  H2  T4PE  250     -18.911   6.508  14.231  1.00  0.00           H  
HETATM  825  O   T4PE  251      22.203 -21.290 -11.160  1.00  0.00           O  
HETATM  826  H1  T4PE  251      22.397 -20.706 -11.893  1.00  0.00           H  
HETATM  827  H2  T4PE  251      22.090 -22.151 -11.563  1.00  0.00           H  
HETATM  828  O   T4PE  252     -17.786  -3.900  -7.941  1.00  0.00           O  
HETATM  829  H1  T4PE  252     -17.453  -4.783  -8.098  1.00  0.00           H  
HETATM  830  H2  T4PE  252     -17.015  -3.337  -8.015  1.00  0.00           H  
HETATM  831  O   T4PE  253       3.741   5.221 -20.975  1.00  0.00           O  
HETATM  832  H1  T4PE  253       2.854   5.482 -20.727  1.00  0.00           H  
HETATM  833  H2  T4PE  253       3.635   4.356 -21.371  1.00  0.00           H  
HETATM  834  O   T4PE  254      -6.454 -13.437  20.708  1.00  0.00           O  
HETATM  835  H1  T4PE  254      -6.715 -12.759  21.331  1.00  0.00           H  
HETATM  836  H2  T4PE  254      -7.028 -13.303  19.954  1.00  0.00           H  
HETATM  837  O   T4PE  255     -12.197   1.283  -3.452  1.00  0.00           O  
HETATM  838  H1  T4PE  255     -12.749   1.966  -3.071  1.00  0.00           H  
HETATM  839  H2  T4PE  255     -11.535   1.109  -2.783  1.00  0.00           H  
HETATM  840  O   T4PE  256       6.483 -10.853  10.448  1.00  0.00           O  
HETATM  841  H1  T4PE  256       5.574 -10.925  10.742  1.00  0.00           H  
HETATM  842  H2  T4PE  256       6.984 -10.709  11.251  1.00  0.00           H  
HETATM  843  O   T4PE  257      -5.945  19.323 -11.003  1.00  0.00           O  
HETATM  844  H1  T4PE  257      -6.273  19.533 -10.129  1.00  0.00           H  
HETATM  845  H2  T4PE  257      -5.335  18.598 -10.863  1.00  0.00           H  
HETATM  846  O   T4PE  258     -15.286  18.315 -12.364  1.00  0.00           O  
HETATM  847  H1  T4PE  258     -15.212  17.637 -13.036  1.00  0.00           H  
HETATM  848  H2  T4PE  258     -16.154  18.182 -11.984  1.00  0.00           H  
HETATM  849  O   T4PE  259       4.524  18.322  12.610  1.00  0.00           O  
HETATM  850  H1  T4PE  259       4.118  17.523  12.946  1.00  0.00           H  
HETATM  851  H2  T4PE  259       5.464  18.176  12.713  1.00  0.00           H  
HETATM  852  O   T4PE  260       8.852 -19.872   1.437  1.00  0.00           O  
HETATM  853  H1  T4PE  260       7.982 -19.735   1.813  1.00  0.00           H  
HETATM  854  H2  T4PE  260       9.363 -19.120   1.737  1.00  0.00           H  
HETATM  855  O   T4PE  261       0.553 -20.795 -16.405  1.00  0.00           O  
HETATM  856  H1  T4PE  261       0.717 -21.682 -16.086  1.00  0.00           H  
HETATM  857  H2  T4PE  261      -0.329 -20.832 -16.775  1.00  0.00           H  
HETATM  858  O   T4PE  262     -12.262 -11.510  14.013  1.00  0.00           O  
HETATM  859  H1  T4PE  262     -11.419 -11.904  13.789  1.00  0.00           H  
HETATM  860  H2  T4PE  262     -12.036 -10.669  14.409  1.00  0.00           H  
HETATM  861  O   T4PE  263      -0.084 -13.071 -16.434  1.00  0.00           O  
HETATM  862  H1  T4PE  263      -0.921 -13.469 -16.194  1.00  0.00           H  
HETATM  863  H2  T4PE  263       0.574 -13.693 -16.125  1.00  0.00           H  
HETATM  864  O   T4PE  264       7.426  -1.770 -21.670  1.00  0.00           O  
HETATM  865  H1  T4PE  264       6.741  -1.158 -21.939  1.00  0.00           H  
HETATM  866  H2  T4PE  264       7.681  -1.476 -20.796  1.00  0.00           H  
HETATM  867  O   T4PE  265     -18.280 -22.043   7.948  1.00  0.00           O  
HETATM  868  H1  T4PE  265     -17.736 -21.440   8.454  1.00  0.00           H  
HETATM  869  H2  T4PE  265     -19.178 -21.821   8.195  1.00  0.00           H  
HETATM  870  O   T4PE  266     -20.689   1.964   7.637  1.00  0.00           O  
HETATM  871  H1  T4PE  266     -21.629   1.975   7.457  1.00  0.00           H  
HETATM  872  H2  T4PE  266     -20.384   1.135   7.268  1.00  0.00           H  
HETATM  873  O   T4PE  267     -12.246 -14.451  18.053  1.00  0.00           O  
HETATM  874  H1  T4PE  267     -12.898 -13.834  17.721  1.00  0.00           H  
HETATM  875  H2  T4PE  267     -12.714 -15.284  18.113  1.00  0.00           H  
HETATM  876  O   T4PE  268      -8.267   2.777  16.933  1.00  0.00           O  
HETATM  877  H1  T4PE  268      -8.010   1.855  16.929  1.00  0.00           H  
HETATM  878  H2  T4PE  268      -7.441   3.256  16.867  1.00  0.00           H  
HETATM  879  O   T4PE  269       4.286  -7.619  -1.280  1.00  0.00           O  
HETATM  880  H1  T4PE  269       4.493  -8.548  -1.173  1.00  0.00           H  
HETATM  881  H2  T4PE  269       3.595  -7.452  -0.640  1.00  0.00           H  
HETATM  882  O   T4PE  270       6.721  11.978  17.703  1.00  0.00           O  
HETATM  883  H1  T4PE  270       7.574  12.088  17.281  1.00  0.00           H  
HETATM  884  H2  T4PE  270       6.253  11.362  17.139  1.00  0.00           H  
HETATM  885  O   T4PE  271      -1.998 -12.136 -10.790  1.00  0.00           O  
HETATM  886  H1  T4PE  271      -2.564 -11.983 -11.547  1.00  0.00           H  
HETATM  887  H2  T4PE  271      -2.603 -12.325 -10.073  1.00  0.00           H  
HETATM  888  O   T4PE  272      16.728  19.342  16.691  1.00  0.00           O  
HETATM  889  H1  T4PE  272      16.640  18.532  16.188  1.00  0.00           H  
HETATM  890  H2  T4PE  272      16.115  19.240  17.419  1.00  0.00           H  
HETATM  891  O   T4PE  273      22.056   7.053  15.198  1.00  0.00           O  
HETATM  892  H1  T4PE  273      22.342   7.408  14.356  1.00  0.00           H  
HETATM  893  H2  T4PE  273      21.668   7.801  15.654  1.00  0.00           H  
HETATM  894  O   T4PE  274     -12.359  -3.645   6.860  1.00  0.00           O  
HETATM  895  H1  T4PE  274     -11.869  -3.209   6.163  1.00  0.00           H  
HETATM  896  H2  T4PE  274     -12.950  -4.242   6.401  1.00  0.00           H  
HETATM  897  O   T4PE  275      -5.017  -3.651 -16.452  1.00  0.00           O  
HETATM  898  H1  T4PE  275      -5.642  -3.182 -17.003  1.00  0.00           H  
HETATM  899  H2  T4PE  275      -5.220  -3.365 -15.561  1.00  0.00           H  
HETATM  900  O   T4PE  276     -19.652  21.569 -10.525  1.00  0.00           O  
HETATM  901  H1  T4PE  276     -19.762  20.645 -10.304  1.00  0.00           H  
HETATM  902  H2  T4PE  276     -20.280  22.027  -9.967  1.00  0.00           H  
HETATM  903  O   T4PE  277      -9.229   5.130  -7.943  1.00  0.00           O  
HETATM  904  H1  T4PE  277      -8.326   4.816  -7.896  1.00  0.00           H  
HETATM  905  H2  T4PE  277      -9.513   5.183  -7.031  1.00  0.00           H  
HETATM  906  O   T4PE  278     -21.740 -20.022 -18.505  1.00  0.00           O  
HETATM  907  H1  T4PE  278     -22.454 -20.495 -18.933  1.00  0.00           H  
HETATM  908  H2  T4PE  278     -21.058 -20.681 -18.377  1.00  0.00           H  
HETATM  909  O   T4PE  279     -16.013 -19.868   6.060  1.00  0.00           O  
HETATM  910  H1  T4PE  279     -16.233 -19.994   6.983  1.00  0.00           H  
HETATM  911  H2  T4PE  279     -16.860 -19.813   5.617  1.00  0.00           H  
HETATM  912  O   T4PE  280     -11.876  -3.558  13.944  1.00  0.00           O  
HETATM  913  H1  T4PE  280     -12.019  -3.286  13.037  1.00  0.00           H  
HETATM  914  H2  T4PE  280     -12.526  -4.245  14.094  1.00  0.00           H  
HETATM  915  O   T4PE  281     -12.953  18.263 -15.409  1.00  0.00           O  
HETATM  916  H1  T4PE  281     -13.733  17.986 -14.929  1.00  0.00           H  
HETATM  917  H2  T4PE  281     -12.323  18.498 -14.729  1.00  0.00           H  
HETATM  918  O   T4PE  282      22.098   1.006  14.297  1.00  0.00           O  
HETATM  919  H1  T4PE  282      23.014   1.151  14.535  1.00  0.00           H  
HETATM  920  H2  T4PE  282      21.620   1.703  14.747  1.00  0.00           H  
HETATM  921  O   T4PE  283     -16.857  12.927  14.116  1.00  0.00           O  
HETATM  922  H1  T4PE  283     -17.128  13.516  14.820  1.00  0.00           H  
HETATM  923  H2  T4PE  283     -17.420  12.160  14.215  1.00  0.00           H  
HETATM  924  O   T4PE  284      -4.250  10.103  -7.521  1.00  0.00           O  
HETATM  925  H1  T4PE  284      -4.321  10.924  -8.009  1.00  0.00           H  
HETATM  926  H2  T4PE  284      -3.951  10.366  -6.651  1.00  0.00           H  
HETATM  927  O   T4PE  285      -0.543  -3.528 -21.994  1.00  0.00           O  
HETATM  928  H1  T4PE  285      -0.653  -2.577 -21.970  1.00  0.00           H  
HETATM  929  H2  T4PE  285       0.250  -3.665 -22.512  1.00  0.00           H  
HETATM  930  O   T4PE  286     -18.420  17.300  19.037  1.00  0.00           O  
HETATM  931  H1  T4PE  286     -18.053  16.732  19.715  1.00  0.00           H  
HETATM  932  H2  T4PE  286     -17.882  17.129  18.264  1.00  0.00           H  
HETATM  933  O   T4PE  287      -4.145  11.366  19.277  1.00  0.00           O  
HETATM  934  H1  T4PE  287      -4.896  11.959  19.293  1.00  0.00           H  
HETATM  935  H2  T4PE  287      -3.424  11.882  19.639  1.00  0.00           H  
HETATM  936  O   T4PE  288      -5.090   3.919  -0.448  1.00  0.00           O  
HETATM  937  H1  T4PE  288      -4.698   4.757  -0.692  1.00  0.00           H  
HETATM  938  H2  T4PE  288      -5.254   3.478  -1.281  1.00  0.00           H  
HETATM  939  O   T4PE  289      12.256   3.725  -8.529  1.00  0.00           O  
HETATM  940  H1  T4PE  289      11.531   3.207  -8.179  1.00  0.00           H  
HETATM  941  H2  T4PE  289      12.912   3.723  -7.832  1.00  0.00           H  
HETATM  942  O   T4PE  290     -19.818  16.908   0.670  1.00  0.00           O  
HETATM  943  H1  T4PE  290     -19.611  15.976   0.607  1.00  0.00           H  
HETATM  944  H2  T4PE  290     -20.683  16.934   1.079  1.00  0.00           H  
HETATM  945  O   T4PE  291     -12.829  17.530 -18.053  1.00  0.00           O  
HETATM  946  H1  T4PE  291     -12.948  17.841 -17.155  1.00  0.00           H  
HETATM  947  H2  T4PE  291     -13.718  17.412 -18.386  1.00  0.00           H  
HETATM  948  O   T4PE  292      21.780   7.501  -0.642  1.00  0.00           O  
HETATM  949  H1  T4PE  292      22.378   7.285   0.073  1.00  0.00           H  
HETATM  950  H2  T4PE  292      21.852   6.763  -1.246  1.00  0.00           H  
HETATM  951  O   T4PE  293      -6.812 -20.598   4.250  1.00  0.00           O  
HETATM  952  H1  T4PE  293      -6.313 -19.896   3.833  1.00  0.00           H  
HETATM  953  H2  T4PE  293      -7.018 -20.261   5.122  1.00  0.00           H  
HETATM  954  O   T4PE  294      18.112  -9.197 -14.363  1.00  0.00           O  
HETATM  955  H1  T4PE  294      18.430  -9.561 -13.537  1.00  0.00           H  
HETATM  956  H2  T4PE  294      18.149  -8.249 -14.237  1.00  0.00           H  
HETATM  957  O   T4PE  295      14.343 -22.562  -8.961  1.00  0.00           O  
HETATM  958  H1  T4PE  295      15.092 -22.164  -8.517  1.00  0.00           H  
HETATM  959  H2  T4PE  295      13.831 -21.819  -9.281  1.00  0.00           H  
HETATM  960  O   T4PE  296     -13.130  13.498 -19.149  1.00  0.00           O  
HETATM  961  H1  T4PE  296     -12.609  14.137 -19.635  1.00  0.00           H  
HETATM  962  H2  T4PE  296     -14.032  13.665 -19.422  1.00  0.00           H  
HETATM  963  O   T4PE  297     -14.428  17.482  20.659  1.00  0.00           O  
HETATM  964  H1  T4PE  297     -14.950  18.263  20.844  1.00  0.00           H  
HETATM  965  H2  T4PE  297     -14.575  17.309  19.729  1.00  0.00           H  
HETATM  966  O   T4PE  298      20.784  -3.211 -16.261  1.00  0.00           O  
HETATM  967  H1  T4PE  298      19.950  -2.786 -16.061  1.00  0.00           H  
HETATM  968  H2  T4PE  298      20.599  -3.754 -17.027  1.00  0.00           H  
HETATM  969  O   T4PE  299      -2.506  -0.548  17.065  1.00  0.00           O  
HETATM  970  H1  T4PE  299      -3.379  -0.262  17.334  1.00  0.00           H  
HETATM  971  H2  T4PE  299      -2.020  -0.638  17.885  1.00  0.00           H  
HETATM  972  O   T4PE  300     -10.109 -14.600  -1.464  1.00  0.00           O  
HETATM  973  H1  T4PE  300     -10.630 -14.333  -0.707  1.00  0.00           H  
HETATM  974  H2  T4PE  300     -10.746 -14.688  -2.174  1.00  0.00           H  
HETATM  975  O   T4PE  301     -17.548  -2.578   3.255  1.00  0.00           O  
HETATM  976  H1  T4PE  301     -16.917  -2.484   3.968  1.00  0.00           H  
HETATM  977  H2  T4PE  301     -17.201  -2.028   2.552  1.00  0.00           H  
HETATM  978  O   T4PE  302      11.351  -7.986 -17.327  1.00  0.00           O  
HETATM  979  H1  T4PE  302      11.525  -8.349 -18.196  1.00  0.00           H  
HETATM  980  H2  T4PE  302      11.288  -7.041 -17.470  1.00  0.00           H  
HETATM  981  O   T4PE  303      -8.331   1.185  21.290  1.00  0.00           O  
HETATM  982  H1  T4PE  303      -9.175   1.629  21.206  1.00  0.00           H  
HETATM  983  H2  T4PE  303      -7.786   1.575  20.607  1.00  0.00           H  
HETATM  984  O   T4PE  304     -12.089  10.066   3.998  1.00  0.00           O  
HETATM  985  H1  T4PE  304     -11.966   9.758   3.100  1.00  0.00           H  
HETATM  986  H2  T4PE  304     -12.745   9.473   4.366  1.00  0.00           H  
HETATM  987  O   T4PE  305      -9.717   4.471 -22.140  1.00  0.00           O  
HETATM  988  H1  T4PE  305      -9.075   4.220 -21.476  1.00  0.00           H  
HETATM  989  H2  T4PE  305     -10.000   3.642 -22.526  1.00  0.00           H  
HETATM  990  O   T4PE  306      18.845   4.460  -2.746  1.00  0.00           O  
HETATM  991  H1  T4PE  306      19.380   4.844  -3.441  1.00  0.00           H  
HETATM  992  H2  T4PE  306      17.943   4.648  -3.005  1.00  0.00           H  
HETATM  993  O   T4PE  307       2.021  13.743  -1.681  1.00  0.00           O  
HETATM  994  H1  T4PE  307       1.120  14.044  -1.563  1.00  0.00           H  
HETATM  995  H2  T4PE  307       2.536  14.547  -1.742  1.00  0.00           H  
HETATM  996  O   T4PE  308      -8.314  22.478 -10.538  1.00  0.00           O  
HETATM  997  H1  T4PE  308      -8.137  21.538 -10.535  1.00  0.00           H  
HETATM  998  H2  T4PE  308      -7.606  22.857 -10.017  1.00  0.00           H  
HETATM  999  O   T4PE  309       6.563 -20.687   3.142  1.00  0.00           O  
HETATM 1000  H1  T4PE  309       6.586 -20.563   4.090  1.00  0.00           H  
HETATM 1001  H2  T4PE  309       7.048 -21.500   2.994  1.00  0.00           H  
HETATM 1002  O   T4PE  310      16.433  22.149 -16.518  1.00  0.00           O  
HETATM 1003  H1  T4PE  310      15.544  22.375 -16.788  1.00  0.00           H  
HETATM 1004  H2  T4PE  310      16.456  21.192 -16.545  1.00  0.00           H  
HETATM 1005  O   T4PE  311     -18.864  21.769  16.716  1.00  0.00           O  
HETATM 1006  H1  T4PE  311     -18.957  22.521  17.300  1.00  0.00           H  
HETATM 1007  H2  T4PE  311     -19.112  22.103  15.854  1.00  0.00           H  
HETATM 1008  O   T4PE  312       4.146 -18.526   9.270  1.00  0.00           O  
HETATM 1009  H1  T4PE  312       4.678 -17.761   9.491  1.00  0.00           H  
HETATM 1010  H2  T4PE  312       3.664 -18.264   8.486  1.00  0.00           H  
HETATM 1011  O   T4PE  313       6.834   4.524  10.876  1.00  0.00           O  
HETATM 1012  H1  T4PE  313       7.014   5.231  11.496  1.00  0.00           H  
HETATM 1013  H2  T4PE  313       7.699   4.189  10.638  1.00  0.00           H  
HETATM 1014  O   T4PE  314     -17.924 -19.525 -11.251  1.00  0.00           O  
HETATM 1015  H1  T4PE  314     -17.775 -20.325 -11.754  1.00  0.00           H  
HETATM 1016  H2  T4PE  314     -17.687 -18.817 -11.850  1.00  0.00           H  
HETATM 1017  O   T4PE  315       3.560  18.755  20.612  1.00  0.00           O  
HETATM 1018  H1  T4PE  315       4.358  18.501  21.075  1.00  0.00           H  
HETATM 1019  H2  T4PE  315       3.333  17.988  20.086  1.00  0.00           H  
HETATM 1020  O   T4PE  316     -13.991  13.472   0.417  1.00  0.00           O  
HETATM 1021  H1  T4PE  316     -14.616  13.075   1.025  1.00  0.00           H  
HETATM 1022  H2  T4PE  316     -14.372  14.323   0.202  1.00  0.00           H  
HETATM 1023  O   T4PE  317     -13.493  21.041 -15.959  1.00  0.00           O  
HETATM 1024  H1  T4PE  317     -12.915  21.336 -15.255  1.00  0.00           H  
HETATM 1025  H2  T4PE  317     -12.972  20.401 -16.444  1.00  0.00           H  
HETATM 1026  O   T4PE  318      10.326 -15.047  -9.894  1.00  0.00           O  
HETATM 1027  H1  T4PE  318       9.402 -15.178  -9.682  1.00  0.00           H  
HETATM 1028  H2  T4PE  318      10.331 -14.312 -10.507  1.00  0.00           H  
HETATM 1029  O   T4PE  319     -14.372 -20.681   3.891  1.00  0.00           O  
HETATM 1030  H1  T4PE  319     -14.713 -20.407   4.742  1.00  0.00           H  
HETATM 1031  H2  T4PE  319     -13.614 -21.227   4.101  1.00  0.00           H  
HETATM 1032  O   T4PE  320     -15.446   4.801   9.015  1.00  0.00           O  
HETATM 1033  H1  T4PE  320     -14.757   4.173   8.799  1.00  0.00           H  
HETATM 1034  H2  T4PE  320     -15.889   4.420   9.773  1.00  0.00           H  
HETATM 1035  O   T4PE  321     -12.788  -0.170   6.960  1.00  0.00           O  
HETATM 1036  H1  T4PE  321     -12.916   0.605   6.413  1.00  0.00           H  
HETATM 1037  H2  T4PE  321     -12.538  -0.860   6.345  1.00  0.00           H  
HETATM 1038  O   T4PE  322      -7.886 -21.833   1.787  1.00  0.00           O  
HETATM 1039  H1  T4PE  322      -7.331 -21.362   2.410  1.00  0.00           H  
HETATM 1040  H2  T4PE  322      -8.445 -21.156   1.406  1.00  0.00           H  
HETATM 1041  O   T4PE  323       6.818 -13.259 -21.047  1.00  0.00           O  
HETATM 1042  H1  T4PE  323       6.900 -12.313 -21.174  1.00  0.00           H  
HETATM 1043  H2  T4PE  323       7.157 -13.639 -21.857  1.00  0.00           H  
HETATM 1044  O   T4PE  324       5.209 -21.830   9.966  1.00  0.00           O  
HETATM 1045  H1  T4PE  324       5.293 -20.973   9.548  1.00  0.00           H  
HETATM 1046  H2  T4PE  324       4.267 -21.951  10.078  1.00  0.00           H  
HETATM 1047  O   T4PE  325      -7.931 -20.950 -12.949  1.00  0.00           O  
HETATM 1048  H1  T4PE  325      -7.746 -20.012 -12.904  1.00  0.00           H  
HETATM 1049  H2  T4PE  325      -7.807 -21.262 -12.052  1.00  0.00           H  
HETATM 1050  O   T4PE  326       9.513  -8.515  19.243  1.00  0.00           O  
HETATM 1051  H1  T4PE  326       8.615  -8.823  19.125  1.00  0.00           H  
HETATM 1052  H2  T4PE  326       9.893  -9.124  19.877  1.00  0.00           H  
HETATM 1053  O   T4PE  327     -13.035  15.931  13.371  1.00  0.00           O  
HETATM 1054  H1  T4PE  327     -12.202  15.684  12.971  1.00  0.00           H  
HETATM 1055  H2  T4PE  327     -12.884  15.844  14.312  1.00  0.00           H  
HETATM 1056  O   T4PE  328       6.748  -0.085 -16.850  1.00  0.00           O  
HETATM 1057  H1  T4PE  328       6.444   0.261 -17.689  1.00  0.00           H  
HETATM 1058  H2  T4PE  328       7.263   0.627 -16.469  1.00  0.00           H  
HETATM 1059  O   T4PE  329       5.884 -20.535  16.566  1.00  0.00           O  
HETATM 1060  H1  T4PE  329       5.454 -20.181  17.344  1.00  0.00           H  
HETATM 1061  H2  T4PE  329       6.309 -21.337  16.870  1.00  0.00           H  
HETATM 1062  O   T4PE  330     -22.231  19.207   9.568  1.00  0.00           O  
HETATM 1063  H1  T4PE  330     -21.804  18.684  10.247  1.00  0.00           H  
HETATM 1064  H2  T4PE  330     -22.866  18.612   9.170  1.00  0.00           H  
HETATM 1065  O   T4PE  331      19.927   5.250  14.301  1.00  0.00           O  
HETATM 1066  H1  T4PE  331      19.750   5.415  13.375  1.00  0.00           H  
HETATM 1067  H2  T4PE  331      20.567   5.918  14.546  1.00  0.00           H  
HETATM 1068  O   T4PE  332     -16.678   8.005 -17.691  1.00  0.00           O  
HETATM 1069  H1  T4PE  332     -15.823   7.612 -17.516  1.00  0.00           H  
HETATM 1070  H2  T4PE  332     -17.248   7.262 -17.885  1.00  0.00           H  
HETATM 1071  O   T4PE  333     -19.722  19.294  -3.479  1.00  0.00           O  
HETATM 1072  H1  T4PE  333     -20.146  19.118  -4.318  1.00  0.00           H  
HETATM 1073  H2  T4PE  333     -20.443  19.496  -2.883  1.00  0.00           H  
HETATM 1074  O   T4PE  334      -7.080  12.802  15.196  1.00  0.00           O  
HETATM 1075  H1  T4PE  334      -7.276  12.762  14.260  1.00  0.00           H  
HETATM 1076  H2  T4PE  334      -7.230  11.911  15.511  1.00  0.00           H  
HETATM 1077  O   T4PE  335       1.484 -14.606  -7.474  1.00  0.00           O  
HETATM 1078  H1  T4PE  335       1.037 -14.375  -6.659  1.00  0.00           H  
HETATM 1079  H2  T4PE  335       0.953 -15.309  -7.848  1.00  0.00           H  
HETATM 1080  O   T4PE  336     -22.413  -1.798   8.489  1.00  0.00           O  
HETATM 1081  H1  T4PE  336     -22.716  -1.057   9.014  1.00  0.00           H  
HETATM 1082  H2  T4PE  336     -22.037  -2.406   9.125  1.00  0.00           H  
HETATM 1083  O   T4PE  337      -3.849 -13.850 -13.542  1.00  0.00           O  
HETATM 1084  H1  T4PE  337      -3.514 -14.304 -12.768  1.00  0.00           H  
HETATM 1085  H2  T4PE  337      -3.981 -12.948 -13.252  1.00  0.00           H  
HETATM 1086  O   T4PE  338      -7.780   5.290  20.827  1.00  0.00           O  
HETATM 1087  H1  T4PE  338      -7.668   6.239  20.892  1.00  0.00           H  
HETATM 1088  H2  T4PE  338      -8.463   5.085  21.466  1.00  0.00           H  
HETATM 1089  O   T4PE  339     -18.228  18.786   1.691  1.00  0.00           O  
HETATM 1090  H1  T4PE  339     -17.407  18.688   1.209  1.00  0.00           H  
HETATM 1091  H2  T4PE  339     -18.730  18.001   1.472  1.00  0.00           H  
HETATM 1092  O   T4PE  340      14.659  -6.085  -7.024  1.00  0.00           O  
HETATM 1093  H1  T4PE  340      13.924  -5.515  -7.251  1.00  0.00           H  
HETATM 1094  H2  T4PE  340      15.333  -5.490  -6.697  1.00  0.00           H  
HETATM 1095  O   T4PE  341      20.072  12.091  15.874  1.00  0.00           O  
HETATM 1096  H1  T4PE  341      19.648  12.639  16.534  1.00  0.00           H  
HETATM 1097  H2  T4PE  341      20.988  12.050  16.148  1.00  0.00           H  
HETATM 1098  O   T4PE  342      -7.224  -7.631  14.060  1.00  0.00           O  
HETATM 1099  H1  T4PE  342      -8.018  -7.108  14.176  1.00  0.00           H  
HETATM 1100  H2  T4PE  342      -6.798  -7.614  14.917  1.00  0.00           H  
HETATM 1101  O   T4PE  343       0.407 -14.208  -4.885  1.00  0.00           O  
HETATM 1102  H1  T4PE  343       0.811 -13.341  -4.922  1.00  0.00           H  
HETATM 1103  H2  T4PE  343       0.887 -14.668  -4.196  1.00  0.00           H  
HETATM 1104  O   T4PE  344     -12.414  10.511 -20.135  1.00  0.00           O  
HETATM 1105  H1  T4PE  344     -12.354  10.413 -21.086  1.00  0.00           H  
HETATM 1106  H2  T4PE  344     -13.042  11.221 -20.006  1.00  0.00           H  
HETATM 1107  O   T4PE  345     -16.309  17.857  14.544  1.00  0.00           O  
HETATM 1108  H1  T4PE  345     -16.173  18.639  15.079  1.00  0.00           H  
HETATM 1109  H2  T4PE  345     -16.975  18.116  13.906  1.00  0.00           H  
HETATM 1110  O   T4PE  346       7.670  -3.748 -17.862  1.00  0.00           O  
HETATM 1111  H1  T4PE  346       6.716  -3.776 -17.924  1.00  0.00           H  
HETATM 1112  H2  T4PE  346       7.971  -4.428 -18.465  1.00  0.00           H  
HETATM 1113  O   T4PE  347      14.481  13.248  13.828  1.00  0.00           O  
HETATM 1114  H1  T4PE  347      14.622  12.642  14.556  1.00  0.00           H  
HETATM 1115  H2  T4PE  347      13.566  13.515  13.912  1.00  0.00           H  
HETATM 1116  O   T4PE  348     -10.271  12.365   9.006  1.00  0.00           O  
HETATM 1117  H1  T4PE  348     -10.897  11.689   9.268  1.00  0.00           H  
HETATM 1118  H2  T4PE  348     -10.618  12.709   8.184  1.00  0.00           H  
HETATM 1119  O   T4PE  349       5.186  12.892   3.352  1.00  0.00           O  
HETATM 1120  H1  T4PE  349       5.736  13.672   3.428  1.00  0.00           H  
HETATM 1121  H2  T4PE  349       5.805  12.162   3.345  1.00  0.00           H  
HETATM 1122  O   T4PE  350     -18.866  10.011   7.660  1.00  0.00           O  
HETATM 1123  H1  T4PE  350     -19.321   9.942   8.500  1.00  0.00           H  
HETATM 1124  H2  T4PE  350     -18.872  10.947   7.460  1.00  0.00           H  
HETATM 1125  O   T4PE  351       1.166  21.440 -16.344  1.00  0.00           O  
HETATM 1126  H1  T4PE  351       1.119  20.732 -16.987  1.00  0.00           H  
HETATM 1127  H2  T4PE  351       2.050  21.795 -16.441  1.00  0.00           H  
HETATM 1128  O   T4PE  352     -13.899  -5.130   5.429  1.00  0.00           O  
HETATM 1129  H1  T4PE  352     -13.607  -5.643   4.675  1.00  0.00           H  
HETATM 1130  H2  T4PE  352     -14.626  -5.633   5.795  1.00  0.00           H  
HETATM 1131  O   T4PE  353       4.307  -7.433 -11.074  1.00  0.00           O  
HETATM 1132  H1  T4PE  353       4.878  -6.748 -10.726  1.00  0.00           H  
HETATM 1133  H2  T4PE  353       3.455  -7.262 -10.673  1.00  0.00           H  
HETATM 1134  O   T4PE  354       7.033   2.459  14.065  1.00  0.00           O  
HETATM 1135  H1  T4PE  354       6.239   2.690  13.584  1.00  0.00           H  
HETATM 1136  H2  T4PE  354       7.254   3.249  14.558  1.00  0.00           H  
HETATM 1137  O   T4PE  355      15.194  -8.014   7.550  1.00  0.00           O  
HETATM 1138  H1  T4PE  355      15.359  -8.350   8.431  1.00  0.00           H  
HETATM 1139  H2  T4PE  355      15.069  -7.072   7.672  1.00  0.00           H  
HETATM 1140  O   T4PE  356       7.474  21.366  13.887  1.00  0.00           O  
HETATM 1141  H1  T4PE  356       7.665  21.903  14.655  1.00  0.00           H  
HETATM 1142  H2  T4PE  356       6.564  21.570  13.671  1.00  0.00           H  
HETATM 1143  O   T4PE  357      -3.832  13.882 -17.678  1.00  0.00           O  
HETATM 1144  H1  T4PE  357      -3.142  13.608 -17.073  1.00  0.00           H  
HETATM 1145  H2  T4PE  357      -3.635  14.800 -17.867  1.00  0.00           H  
HETATM 1146  O   T4PE  358     -10.660   5.403 -15.327  1.00  0.00           O  
HETATM 1147  H1  T4PE  358     -10.596   5.893 -16.147  1.00  0.00           H  
HETATM 1148  H2  T4PE  358     -11.567   5.100 -15.299  1.00  0.00           H  
HETATM 1149  O   T4PE  359     -15.239  21.642   7.396  1.00  0.00           O  
HETATM 1150  H1  T4PE  359     -14.613  21.088   6.929  1.00  0.00           H  
HETATM 1151  H2  T4PE  359     -15.930  21.814   6.757  1.00  0.00           H  
HETATM 1152  O   T4PE  360     -17.961  -5.319  -1.904  1.00  0.00           O  
HETATM 1153  H1  T4PE  360     -18.334  -4.452  -1.741  1.00  0.00           H  
HETATM 1154  H2  T4PE  360     -17.015  -5.175  -1.919  1.00  0.00           H  
HETATM 1155  O   T4PE  361      19.080  21.111   8.698  1.00  0.00           O  
HETATM 1156  H1  T4PE  361      19.599  21.539   8.017  1.00  0.00           H  
HETATM 1157  H2  T4PE  361      18.930  21.795   9.351  1.00  0.00           H  
HETATM 1158  O   T4PE  362      -7.940  18.452   6.347  1.00  0.00           O  
HETATM 1159  H1  T4PE  362      -8.793  18.408   5.915  1.00  0.00           H  
HETATM 1160  H2  T4PE  362      -7.835  17.594   6.759  1.00  0.00           H  
HETATM 1161  O   T4PE  363     -12.639  13.933  -3.583  1.00  0.00           O  
HETATM 1162  H1  T4PE  363     -11.847  14.162  -3.098  1.00  0.00           H  
HETATM 1163  H2  T4PE  363     -12.580  14.437  -4.394  1.00  0.00           H  
HETATM 1164  O   T4PE  364       6.830 -10.857 -16.382  1.00  0.00           O  
HETATM 1165  H1  T4PE  364       7.100 -10.572 -17.255  1.00  0.00           H  
HETATM 1166  H2  T4PE  364       7.273 -10.254 -15.785  1.00  0.00           H  
HETATM 1167  O   T4PE  365      -3.195  13.416  17.144  1.00  0.00           O  
HETATM 1168  H1  T4PE  365      -3.765  13.784  16.469  1.00  0.00           H  
HETATM 1169  H2  T4PE  365      -3.794  13.122  17.830  1.00  0.00           H  
HETATM 1170  O   T4PE  366      14.351   8.552  -7.264  1.00  0.00           O  
HETATM 1171  H1  T4PE  366      14.314   9.459  -6.960  1.00  0.00           H  
HETATM 1172  H2  T4PE  366      13.869   8.556  -8.091  1.00  0.00           H  
HETATM 1173  O   T4PE  367     -19.260  -8.746  -1.235  1.00  0.00           O  
HETATM 1174  H1  T4PE  367     -19.439  -9.494  -1.805  1.00  0.00           H  
HETATM 1175  H2  T4PE  367     -19.059  -9.136  -0.384  1.00  0.00           H  
HETATM 1176  O   T4PE  368     -17.571  15.206  -8.036  1.00  0.00           O  
HETATM 1177  H1  T4PE  368     -16.780  15.697  -8.258  1.00  0.00           H  
HETATM 1178  H2  T4PE  368     -18.258  15.603  -8.571  1.00  0.00           H  
HETATM 1179  O   T4PE  369      10.210 -18.554 -19.049  1.00  0.00           O  
HETATM 1180  H1  T4PE  369      10.238 -19.445 -19.399  1.00  0.00           H  
HETATM 1181  H2  T4PE  369      10.092 -18.671 -18.106  1.00  0.00           H  
HETATM 1182  O   T4PE  370       3.384  -8.868   6.302  1.00  0.00           O  
HETATM 1183  H1  T4PE  370       2.873  -9.248   5.587  1.00  0.00           H  
HETATM 1184  H2  T4PE  370       3.563  -7.971   6.018  1.00  0.00           H  
HETATM 1185  O   T4PE  371      17.176  16.769   5.218  1.00  0.00           O  
HETATM 1186  H1  T4PE  371      17.977  16.625   4.713  1.00  0.00           H  
HETATM 1187  H2  T4PE  371      17.387  17.500   5.798  1.00  0.00           H  
HETATM 1188  O   T4PE  372      15.207 -13.145  -2.088  1.00  0.00           O  
HETATM 1189  H1  T4PE  372      15.571 -13.392  -1.238  1.00  0.00           H  
HETATM 1190  H2  T4PE  372      15.962 -12.848  -2.596  1.00  0.00           H  
HETATM 1191  O   T4PE  373       1.679   9.831 -10.939  1.00  0.00           O  
HETATM 1192  H1  T4PE  373       2.009  10.577 -11.440  1.00  0.00           H  
HETATM 1193  H2  T4PE  373       0.837  10.128 -10.593  1.00  0.00           H  
HETATM 1194  O   T4PE  374      -1.062  -0.202  19.497  1.00  0.00           O  
HETATM 1195  H1  T4PE  374      -1.154  -0.569  20.377  1.00  0.00           H  
HETATM 1196  H2  T4PE  374      -0.228  -0.548  19.179  1.00  0.00           H  
HETATM 1197  O   T4PE  375      11.436  14.350 -17.765  1.00  0.00           O  
HETATM 1198  H1  T4PE  375      10.522  14.611 -17.649  1.00  0.00           H  
HETATM 1199  H2  T4PE  375      11.776  14.265 -16.874  1.00  0.00           H  
HETATM 1200  O   T4PE  376      13.972  -9.523  15.751  1.00  0.00           O  
HETATM 1201  H1  T4PE  376      13.207  -9.956  15.370  1.00  0.00           H  
HETATM 1202  H2  T4PE  376      13.696  -9.282  16.635  1.00  0.00           H  
HETATM 1203  O   T4PE  377     -21.347  16.911  14.049  1.00  0.00           O  
HETATM 1204  H1  T4PE  377     -22.225  17.256  14.209  1.00  0.00           H  
HETATM 1205  H2  T4PE  377     -21.090  16.514  14.881  1.00  0.00           H  
HETATM 1206  O   T4PE  378     -19.190   1.934 -17.705  1.00  0.00           O  
HETATM 1207  H1  T4PE  378     -18.458   2.281 -18.215  1.00  0.00           H  
HETATM 1208  H2  T4PE  378     -18.794   1.274 -17.135  1.00  0.00           H  
HETATM 1209  O   T4PE  379       9.308  -1.162 -16.223  1.00  0.00           O  
HETATM 1210  H1  T4PE  379       9.639  -0.648 -15.486  1.00  0.00           H  
HETATM 1211  H2  T4PE  379       8.384  -0.918 -16.290  1.00  0.00           H  
HETATM 1212  O   T4PE  380      21.507  20.916  -1.085  1.00  0.00           O  
HETATM 1213  H1  T4PE  380      22.369  20.594  -0.821  1.00  0.00           H  
HETATM 1214  H2  T4PE  380      21.658  21.827  -1.337  1.00  0.00           H  
HETATM 1215  O   T4PE  381      18.093  -6.374  -6.094  1.00  0.00           O  
HETATM 1216  H1  T4PE  381      18.802  -6.009  -5.564  1.00  0.00           H  
HETATM 1217  H2  T4PE  381      17.670  -5.610  -6.486  1.00  0.00           H  
HETATM 1218  O   T4PE  382      -5.683 -10.803  -1.005  1.00  0.00           O  
HETATM 1219  H1  T4PE  382      -6.158 -11.205  -0.277  1.00  0.00           H  
HETATM 1220  H2  T4PE  382      -4.769 -11.047  -0.858  1.00  0.00           H  
HETATM 1221  O   T4PE  383       1.744   8.559  -3.259  1.00  0.00           O  
HETATM 1222  H1  T4PE  383       1.938   9.468  -3.484  1.00  0.00           H  
HETATM 1223  H2  T4PE  383       0.945   8.356  -3.748  1.00  0.00           H  
HETATM 1224  O   T4PE  384     -10.941 -15.398  20.344  1.00  0.00           O  
HETATM 1225  H1  T4PE  384     -11.582 -15.178  19.667  1.00  0.00           H  
HETATM 1226  H2  T4PE  384     -10.518 -16.195  20.024  1.00  0.00           H  
HETATM 1227  O   T4PE  385       6.780 -20.754  11.840  1.00  0.00           O  
HETATM 1228  H1  T4PE  385       6.058 -20.512  12.421  1.00  0.00           H  
HETATM 1229  H2  T4PE  385       6.374 -21.302  11.168  1.00  0.00           H  
HETATM 1230  O   T4PE  386       8.204 -15.924   5.075  1.00  0.00           O  
HETATM 1231  H1  T4PE  386       7.546 -15.232   5.012  1.00  0.00           H  
HETATM 1232  H2  T4PE  386       7.775 -16.698   4.712  1.00  0.00           H  
HETATM 1233  O   T4PE  387      -3.723 -10.363  16.775  1.00  0.00           O  
HETATM 1234  H1  T4PE  387      -4.676 -10.424  16.839  1.00  0.00           H  
HETATM 1235  H2  T4PE  387      -3.399 -10.857  17.529  1.00  0.00           H  
HETATM 1236  O   T4PE  388     -13.178   2.116   5.089  1.00  0.00           O  
HETATM 1237  H1  T4PE  388     -13.882   2.581   4.639  1.00  0.00           H  
HETATM 1238  H2  T4PE  388     -12.504   2.781   5.232  1.00  0.00           H  
HETATM 1239  O   T4PE  389       2.832  -4.790 -15.676  1.00  0.00           O  
HETATM 1240  H1  T4PE  389       3.295  -5.259 -14.982  1.00  0.00           H  
HETATM 1241  H2  T4PE  389       2.057  -4.429 -15.246  1.00  0.00           H  
HETATM 1242  O   T4PE  390       7.020  17.119 -15.574  1.00  0.00           O  
HETATM 1243  H1  T4PE  390       6.880  17.849 -16.177  1.00  0.00           H  
HETATM 1244  H2  T4PE  390       6.551  17.371 -14.779  1.00  0.00           H  
HETATM 1245  O   T4PE  391       0.347  -1.383 -17.850  1.00  0.00           O  
HETATM 1246  H1  T4PE  391       0.217  -2.322 -17.715  1.00  0.00           H  
HETATM 1247  H2  T4PE  391       1.234  -1.215 -17.533  1.00  0.00           H  
HETATM 1248  O   T4PE  392      21.768  13.858   6.265  1.00  0.00           O  
HETATM 1249  H1  T4PE  392      21.910  14.303   7.100  1.00  0.00           H  
HETATM 1250  H2  T4PE  392      22.249  14.386   5.627  1.00  0.00           H  
HETATM 1251  O   T4PE  393      -2.459  22.180  -7.716  1.00  0.00           O  
HETATM 1252  H1  T4PE  393      -2.406  21.936  -8.640  1.00  0.00           H  
HETATM 1253  H2  T4PE  393      -1.551  22.174  -7.413  1.00  0.00           H  
HETATM 1254  O   T4PE  394      20.710  19.405  -8.189  1.00  0.00           O  
HETATM 1255  H1  T4PE  394      20.317  18.651  -8.628  1.00  0.00           H  
HETATM 1256  H2  T4PE  394      20.021  20.069  -8.190  1.00  0.00           H  
HETATM 1257  O   T4PE  395      21.474  -7.927 -14.379  1.00  0.00           O  
HETATM 1258  H1  T4PE  395      22.329  -8.256 -14.102  1.00  0.00           H  
HETATM 1259  H2  T4PE  395      21.596  -6.981 -14.459  1.00  0.00           H  
HETATM 1260  O   T4PE  396       9.167  12.913   6.348  1.00  0.00           O  
HETATM 1261  H1  T4PE  396       9.045  12.689   7.270  1.00  0.00           H  
HETATM 1262  H2  T4PE  396       8.356  12.633   5.923  1.00  0.00           H  
HETATM 1263  O   T4PE  397     -16.073   6.613  -1.627  1.00  0.00           O  
HETATM 1264  H1  T4PE  397     -15.119   6.675  -1.653  1.00  0.00           H  
HETATM 1265  H2  T4PE  397     -16.252   5.952  -0.957  1.00  0.00           H  
HETATM 1266  O   T4PE  398       7.782 -22.547 -19.246  1.00  0.00           O  
HETATM 1267  H1  T4PE  398       7.471 -22.737 -20.132  1.00  0.00           H  
HETATM 1268  H2  T4PE  398       7.471 -21.660 -19.068  1.00  0.00           H  
HETATM 1269  O   T4PE  399      20.719   4.719   1.283  1.00  0.00           O  
HETATM 1270  H1  T4PE  399      21.314   4.172   0.771  1.00  0.00           H  
HETATM 1271  H2  T4PE  399      21.277   5.405   1.649  1.00  0.00           H  
HETATM 1272  O   T4PE  400      -3.003  10.940  -5.281  1.00  0.00           O  
HETATM 1273  H1  T4PE  400      -3.344  11.786  -4.993  1.00  0.00           H  
HETATM 1274  H2  T4PE  400      -2.104  11.124  -5.554  1.00  0.00           H  
HETATM 1275  O   T4PE  401      13.966 -12.333 -12.825  1.00  0.00           O  
HETATM 1276  H1  T4PE  401      14.697 -12.821 -13.205  1.00  0.00           H  
HETATM 1277  H2  T4PE  401      14.093 -12.408 -11.880  1.00  0.00           H  
HETATM 1278  O   T4PE  402      -8.945  -3.933   0.458  1.00  0.00           O  
HETATM 1279  H1  T4PE  402      -9.504  -3.841  -0.314  1.00  0.00           H  
HETATM 1280  H2  T4PE  402      -8.323  -3.208   0.392  1.00  0.00           H  
HETATM 1281  O   T4PE  403     -18.896  -4.911  17.614  1.00  0.00           O  
HETATM 1282  H1  T4PE  403     -19.510  -4.591  16.953  1.00  0.00           H  
HETATM 1283  H2  T4PE  403     -18.624  -5.771  17.292  1.00  0.00           H  
HETATM 1284  O   T4PE  404      13.212  -1.698  11.276  1.00  0.00           O  
HETATM 1285  H1  T4PE  404      13.725  -1.616  10.472  1.00  0.00           H  
HETATM 1286  H2  T4PE  404      13.788  -2.164  11.882  1.00  0.00           H  
HETATM 1287  O   T4PE  405     -10.219  20.587  18.456  1.00  0.00           O  
HETATM 1288  H1  T4PE  405     -10.373  20.031  19.220  1.00  0.00           H  
HETATM 1289  H2  T4PE  405      -9.842  19.999  17.803  1.00  0.00           H  
HETATM 1290  O   T4PE  406      -3.936  -9.048   2.279  1.00  0.00           O  
HETATM 1291  H1  T4PE  406      -4.474  -9.635   2.810  1.00  0.00           H  
HETATM 1292  H2  T4PE  406      -3.594  -9.603   1.578  1.00  0.00           H  
HETATM 1293  O   T4PE  407     -18.544 -12.091  19.924  1.00  0.00           O  
HETATM 1294  H1  T4PE  407     -17.608 -12.043  20.114  1.00  0.00           H  
HETATM 1295  H2  T4PE  407     -18.649 -11.599  19.109  1.00  0.00           H  
HETATM 1296  O   T4PE  408     -18.438 -13.435  -3.905  1.00  0.00           O  
HETATM 1297  H1  T4PE  408     -19.060 -14.115  -4.164  1.00  0.00           H  
HETATM 1298  H2  T4PE  408     -18.916 -12.903  -3.269  1.00  0.00           H  
HETATM 1299  O   T4PE  409      16.361 -10.649   0.604  1.00  0.00           O  
HETATM 1300  H1  T4PE  409      16.523 -10.224  -0.238  1.00  0.00           H  
HETATM 1301  H2  T4PE  409      16.264 -11.577   0.390  1.00  0.00           H  
HETATM 1302  O   T4PE  410      11.031 -11.428  -6.555  1.00  0.00           O  
HETATM 1303  H1  T4PE  410      11.230 -12.319  -6.842  1.00  0.00           H  
HETATM 1304  H2  T4PE  410      10.300 -11.155  -7.110  1.00  0.00           H  
HETATM 1305  O   T4PE  411     -11.461  17.465  -8.228  1.00  0.00           O  
HETATM 1306  H1  T4PE  411     -10.722  18.035  -8.019  1.00  0.00           H  
HETATM 1307  H2  T4PE  411     -12.227  18.036  -8.177  1.00  0.00           H  
HETATM 1308  O   T4PE  412       6.532   2.562  -1.633  1.00  0.00           O  
HETATM 1309  H1  T4PE  412       6.944   1.922  -1.053  1.00  0.00           H  
HETATM 1310  H2  T4PE  412       5.600   2.349  -1.603  1.00  0.00           H  
HETATM 1311  O   T4PE  413     -14.177  16.162 -10.537  1.00  0.00           O  
HETATM 1312  H1  T4PE  413     -13.239  15.997 -10.440  1.00  0.00           H  
HETATM 1313  H2  T4PE  413     -14.233  16.825 -11.225  1.00  0.00           H  
HETATM 1314  O   T4PE  414     -17.226  -8.445   6.214  1.00  0.00           O  
HETATM 1315  H1  T4PE  414     -18.136  -8.298   6.471  1.00  0.00           H  
HETATM 1316  H2  T4PE  414     -16.940  -9.184   6.751  1.00  0.00           H  
HETATM 1317  O   T4PE  415     -19.268  13.980  -3.817  1.00  0.00           O  
HETATM 1318  H1  T4PE  415     -19.135  13.822  -4.751  1.00  0.00           H  
HETATM 1319  H2  T4PE  415     -18.399  14.202  -3.484  1.00  0.00           H  
HETATM 1320  O   T4PE  416      22.178 -21.304  -0.974  1.00  0.00           O  
HETATM 1321  H1  T4PE  416      21.422 -20.767  -1.213  1.00  0.00           H  
HETATM 1322  H2  T4PE  416      22.405 -21.019  -0.089  1.00  0.00           H  
HETATM 1323  O   T4PE  417       4.385 -19.547   1.143  1.00  0.00           O  
HETATM 1324  H1  T4PE  417       4.953 -19.060   0.547  1.00  0.00           H  
HETATM 1325  H2  T4PE  417       4.987 -20.004   1.730  1.00  0.00           H  
HETATM 1326  O   T4PE  418      -7.409   7.942  21.239  1.00  0.00           O  
HETATM 1327  H1  T4PE  418      -6.885   8.389  20.575  1.00  0.00           H  
HETATM 1328  H2  T4PE  418      -7.058   8.256  22.073  1.00  0.00           H  
HETATM 1329  O   T4PE  419      16.480 -13.595  11.522  1.00  0.00           O  
HETATM 1330  H1  T4PE  419      15.563 -13.717  11.768  1.00  0.00           H  
HETATM 1331  H2  T4PE  419      16.444 -13.159  10.671  1.00  0.00           H  
HETATM 1332  O   T4PE  420      20.721 -13.577  12.213  1.00  0.00           O  
HETATM 1333  H1  T4PE  420      20.606 -13.346  11.291  1.00  0.00           H  
HETATM 1334  H2  T4PE  420      21.669 -13.561  12.347  1.00  0.00           H  
HETATM 1335  O   T4PE  421      18.485 -12.945  13.726  1.00  0.00           O  
HETATM 1336  H1  T4PE  421      19.334 -13.017  13.291  1.00  0.00           H  
HETATM 1337  H2  T4PE  421      17.851 -13.216  13.062  1.00  0.00           H  
HETATM 1338  O   T4PE  422      19.484  -9.245  -3.737  1.00  0.00           O  
HETATM 1339  H1  T4PE  422      19.583  -8.293  -3.714  1.00  0.00           H  
HETATM 1340  H2  T4PE  422      20.378  -9.577  -3.812  1.00  0.00           H  
HETATM 1341  O   T4PE  423       4.352  12.769  17.831  1.00  0.00           O  
HETATM 1342  H1  T4PE  423       3.994  12.614  18.705  1.00  0.00           H  
HETATM 1343  H2  T4PE  423       5.266  12.492  17.894  1.00  0.00           H  
HETATM 1344  O   T4PE  424       1.161  20.898   1.451  1.00  0.00           O  
HETATM 1345  H1  T4PE  424       0.403  21.351   1.082  1.00  0.00           H  
HETATM 1346  H2  T4PE  424       1.170  21.155   2.373  1.00  0.00           H  
HETATM 1347  O   T4PE  425      22.188 -14.555 -17.397  1.00  0.00           O  
HETATM 1348  H1  T4PE  425      21.540 -13.889 -17.626  1.00  0.00           H  
HETATM 1349  H2  T4PE  425      21.730 -15.387 -17.516  1.00  0.00           H  
HETATM 1350  O   T4PE  426     -10.900  16.821  17.167  1.00  0.00           O  
HETATM 1351  H1  T4PE  426     -11.715  16.521  16.765  1.00  0.00           H  
HETATM 1352  H2  T4PE  426     -11.090  16.842  18.105  1.00  0.00           H  
HETATM 1353  O   T4PE  427      13.355  -0.608  21.437  1.00  0.00           O  
HETATM 1354  H1  T4PE  427      12.508  -1.037  21.317  1.00  0.00           H  
HETATM 1355  H2  T4PE  427      13.558  -0.731  22.364  1.00  0.00           H  
HETATM 1356  O   T4PE  428      -0.853 -11.096   9.552  1.00  0.00           O  
HETATM 1357  H1  T4PE  428      -1.528 -10.627   9.062  1.00  0.00           H  
HETATM 1358  H2  T4PE  428      -0.588 -11.811   8.974  1.00  0.00           H  
HETATM 1359  O   T4PE  429       7.793   0.239  -0.514  1.00  0.00           O  
HETATM 1360  H1  T4PE  429       7.529  -0.377  -1.197  1.00  0.00           H  
HETATM 1361  H2  T4PE  429       7.371  -0.088   0.280  1.00  0.00           H  
HETATM 1362  O   T4PE  430      12.243  22.131   4.142  1.00  0.00           O  
HETATM 1363  H1  T4PE  430      11.399  22.433   3.807  1.00  0.00           H  
HETATM 1364  H2  T4PE  430      12.831  22.876   4.019  1.00  0.00           H  
HETATM 1365  O   T4PE  431      17.892   4.078   0.880  1.00  0.00           O  
HETATM 1366  H1  T4PE  431      18.849   4.091   0.889  1.00  0.00           H  
HETATM 1367  H2  T4PE  431      17.666   3.356   0.293  1.00  0.00           H  
HETATM 1368  O   T4PE  432      -0.586  -7.119  -6.094  1.00  0.00           O  
HETATM 1369  H1  T4PE  432      -1.179  -7.871  -6.090  1.00  0.00           H  
HETATM 1370  H2  T4PE  432      -0.021  -7.265  -6.852  1.00  0.00           H  
HETATM 1371  O   T4PE  433     -17.218  18.077 -22.205  1.00  0.00           O  
HETATM 1372  H1  T4PE  433     -16.816  18.274 -21.358  1.00  0.00           H  
HETATM 1373  H2  T4PE  433     -16.805  18.690 -22.814  1.00  0.00           H  
HETATM 1374  O   T4PE  434      13.995 -17.844  -7.965  1.00  0.00           O  
HETATM 1375  H1  T4PE  434      13.427 -17.510  -8.659  1.00  0.00           H  
HETATM 1376  H2  T4PE  434      13.505 -17.688  -7.157  1.00  0.00           H  
HETATM 1377  O   T4PE  435       4.898  13.989 -18.147  1.00  0.00           O  
HETATM 1378  H1  T4PE  435       4.114  13.559 -18.489  1.00  0.00           H  
HETATM 1379  H2  T4PE  435       5.401  13.283 -17.740  1.00  0.00           H  
HETATM 1380  O   T4PE  436      -9.785 -11.237  -4.515  1.00  0.00           O  
HETATM 1381  H1  T4PE  436      -8.979 -11.194  -4.000  1.00  0.00           H  
HETATM 1382  H2  T4PE  436     -10.266 -10.445  -4.274  1.00  0.00           H  
HETATM 1383  O   T4PE  437       7.636  18.082  -6.351  1.00  0.00           O  
HETATM 1384  H1  T4PE  437       6.907  17.462  -6.320  1.00  0.00           H  
HETATM 1385  H2  T4PE  437       7.396  18.766  -5.725  1.00  0.00           H  
HETATM 1386  O   T4PE  438      -0.933   5.249 -21.008  1.00  0.00           O  
HETATM 1387  H1  T4PE  438      -0.477   4.843 -21.746  1.00  0.00           H  
HETATM 1388  H2  T4PE  438      -1.178   4.515 -20.444  1.00  0.00           H  
HETATM 1389  O   T4PE  439      11.844  16.152 -15.349  1.00  0.00           O  
HETATM 1390  H1  T4PE  439      11.702  17.006 -15.759  1.00  0.00           H  
HETATM 1391  H2  T4PE  439      11.319  16.180 -14.549  1.00  0.00           H  
HETATM 1392  O   T4PE  440     -14.485  -0.389 -21.792  1.00  0.00           O  
HETATM 1393  H1  T4PE  440     -14.575  -0.352 -22.745  1.00  0.00           H  
HETATM 1394  H2  T4PE  440     -14.507  -1.323 -21.585  1.00  0.00           H  
HETATM 1395  O   T4PE  441     -12.380   3.808  15.243  1.00  0.00           O  
HETATM 1396  H1  T4PE  441     -13.000   3.917  15.963  1.00  0.00           H  
HETATM 1397  H2  T4PE  441     -11.958   2.966  15.415  1.00  0.00           H  
HETATM 1398  O   T4PE  442       5.417 -15.828  19.209  1.00  0.00           O  
HETATM 1399  H1  T4PE  442       5.715 -14.920  19.164  1.00  0.00           H  
HETATM 1400  H2  T4PE  442       4.855 -15.935  18.441  1.00  0.00           H  
HETATM 1401  O   T4PE  443      12.748   5.006 -13.224  1.00  0.00           O  
HETATM 1402  H1  T4PE  443      12.443   4.829 -12.334  1.00  0.00           H  
HETATM 1403  H2  T4PE  443      13.133   4.179 -13.514  1.00  0.00           H  
HETATM 1404  O   T4PE  444     -21.429  16.081  -2.645  1.00  0.00           O  
HETATM 1405  H1  T4PE  444     -20.504  15.907  -2.474  1.00  0.00           H  
HETATM 1406  H2  T4PE  444     -21.822  16.170  -1.776  1.00  0.00           H  
HETATM 1407  O   T4PE  445       1.283 -11.474  -5.288  1.00  0.00           O  
HETATM 1408  H1  T4PE  445       1.391 -10.862  -4.559  1.00  0.00           H  
HETATM 1409  H2  T4PE  445       1.827 -11.113  -5.987  1.00  0.00           H  
HETATM 1410  O   T4PE  446      -5.517 -16.029  10.694  1.00  0.00           O  
HETATM 1411  H1  T4PE  446      -5.990 -16.515  10.018  1.00  0.00           H  
HETATM 1412  H2  T4PE  446      -4.594 -16.133  10.462  1.00  0.00           H  
HETATM 1413  O   T4PE  447      -1.624  15.539  -3.595  1.00  0.00           O  
HETATM 1414  H1  T4PE  447      -1.704  16.444  -3.293  1.00  0.00           H  
HETATM 1415  H2  T4PE  447      -0.956  15.155  -3.028  1.00  0.00           H  
HETATM 1416  O   T4PE  448       7.834 -18.205   6.760  1.00  0.00           O  
HETATM 1417  H1  T4PE  448       8.479 -18.799   7.143  1.00  0.00           H  
HETATM 1418  H2  T4PE  448       8.348 -17.456   6.456  1.00  0.00           H  
HETATM 1419  O   T4PE  449     -11.617 -21.567  17.322  1.00  0.00           O  
HETATM 1420  H1  T4PE  449     -10.903 -21.569  17.959  1.00  0.00           H  
HETATM 1421  H2  T4PE  449     -11.220 -21.895  16.515  1.00  0.00           H  
HETATM 1422  O   T4PE  450     -19.790   0.622  15.124  1.00  0.00           O  
HETATM 1423  H1  T4PE  450     -19.402   0.016  14.492  1.00  0.00           H  
HETATM 1424  H2  T4PE  450     -19.755   0.154  15.958  1.00  0.00           H  
HETATM 1425  O   T4PE  451     -19.949 -15.608  -4.745  1.00  0.00           O  
HETATM 1426  H1  T4PE  451     -20.877 -15.373  -4.774  1.00  0.00           H  
HETATM 1427  H2  T4PE  451     -19.738 -15.859  -5.644  1.00  0.00           H  
HETATM 1428  O   T4PE  452     -15.911  19.767  20.982  1.00  0.00           O  
HETATM 1429  H1  T4PE  452     -16.244  19.711  20.087  1.00  0.00           H  
HETATM 1430  H2  T4PE  452     -15.848  20.706  21.157  1.00  0.00           H  
HETATM 1431  O   T4PE  453     -17.110  15.557 -12.670  1.00  0.00           O  
HETATM 1432  H1  T4PE  453     -16.764  15.956 -13.468  1.00  0.00           H  
HETATM 1433  H2  T4PE  453     -17.214  16.289 -12.062  1.00  0.00           H  
HETATM 1434  O   T4PE  454      12.411   4.805  -0.978  1.00  0.00           O  
HETATM 1435  H1  T4PE  454      13.214   5.014  -0.499  1.00  0.00           H  
HETATM 1436  H2  T4PE  454      11.784   4.558  -0.298  1.00  0.00           H  
HETATM 1437  O   T4PE  455       8.247   4.062  -9.942  1.00  0.00           O  
HETATM 1438  H1  T4PE  455       7.393   3.890  -9.544  1.00  0.00           H  
HETATM 1439  H2  T4PE  455       8.722   3.236  -9.857  1.00  0.00           H  
HETATM 1440  O   T4PE  456      12.938  -3.736  20.080  1.00  0.00           O  
HETATM 1441  H1  T4PE  456      12.217  -3.428  20.629  1.00  0.00           H  
HETATM 1442  H2  T4PE  456      13.700  -3.733  20.660  1.00  0.00           H  
HETATM 1443  O   T4PE  457      20.968   7.080  -9.024  1.00  0.00           O  
HETATM 1444  H1  T4PE  457      21.800   6.656  -9.233  1.00  0.00           H  
HETATM 1445  H2  T4PE  457      21.100   7.997  -9.265  1.00  0.00           H  
HETATM 1446  O   T4PE  458      10.694   5.944   2.674  1.00  0.00           O  
HETATM 1447  H1  T4PE  458       9.817   6.308   2.792  1.00  0.00           H  
HETATM 1448  H2  T4PE  458      11.279   6.697   2.761  1.00  0.00           H  
HETATM 1449  O   T4PE  459       2.291  -5.345  -6.877  1.00  0.00           O  
HETATM 1450  H1  T4PE  459       3.003  -4.766  -6.604  1.00  0.00           H  
HETATM 1451  H2  T4PE  459       1.505  -4.801  -6.819  1.00  0.00           H  
HETATM 1452  O   T4PE  460      -7.852   2.440 -12.691  1.00  0.00           O  
HETATM 1453  H1  T4PE  460      -8.157   1.588 -13.003  1.00  0.00           H  
HETATM 1454  H2  T4PE  460      -8.243   2.531 -11.822  1.00  0.00           H  
HETATM 1455  O   T4PE  461     -10.732  21.828   6.940  1.00  0.00           O  
HETATM 1456  H1  T4PE  461     -11.327  22.562   7.096  1.00  0.00           H  
HETATM 1457  H2  T4PE  461     -10.358  22.002   6.076  1.00  0.00           H  
HETATM 1458  O   T4PE  462       4.934   3.317  12.671  1.00  0.00           O  
HETATM 1459  H1  T4PE  462       5.439   3.957  12.169  1.00  0.00           H  
HETATM 1460  H2  T4PE  462       4.837   2.571  12.080  1.00  0.00           H  
HETATM 1461  O   T4PE  463     -10.962 -16.003  -8.440  1.00  0.00           O  
HETATM 1462  H1  T4PE  463     -11.841 -15.624  -8.417  1.00  0.00           H  
HETATM 1463  H2  T4PE  463     -10.581 -15.776  -7.592  1.00  0.00           H  
HETATM 1464  O   T4PE  464      -4.467 -15.552   3.869  1.00  0.00           O  
HETATM 1465  H1  T4PE  464      -4.366 -14.602   3.934  1.00  0.00           H  
HETATM 1466  H2  T4PE  464      -5.201 -15.755   4.447  1.00  0.00           H  
HETATM 1467  O   T4PE  465      21.467   9.881 -22.069  1.00  0.00           O  
HETATM 1468  H1  T4PE  465      20.546   9.837 -22.326  1.00  0.00           H  
HETATM 1469  H2  T4PE  465      21.529  10.672 -21.533  1.00  0.00           H  
HETATM 1470  O   T4PE  466      20.512 -20.932  17.172  1.00  0.00           O  
HETATM 1471  H1  T4PE  466      19.872 -20.245  17.358  1.00  0.00           H  
HETATM 1472  H2  T4PE  466      21.193 -20.811  17.834  1.00  0.00           H  
HETATM 1473  O   T4PE  467      -6.219 -15.782  16.408  1.00  0.00           O  
HETATM 1474  H1  T4PE  467      -6.414 -16.649  16.052  1.00  0.00           H  
HETATM 1475  H2  T4PE  467      -5.643 -15.379  15.758  1.00  0.00           H  
HETATM 1476  O   T4PE  468      -6.537 -10.950  17.439  1.00  0.00           O  
HETATM 1477  H1  T4PE  468      -7.358 -10.459  17.396  1.00  0.00           H  
HETATM 1478  H2  T4PE  468      -6.536 -11.485  16.645  1.00  0.00           H  
HETATM 1479  O   T4PE  469     -18.011   9.929   5.059  1.00  0.00           O  
HETATM 1480  H1  T4PE  469     -17.064  10.066   5.059  1.00  0.00           H  
HETATM 1481  H2  T4PE  469     -18.243   9.859   5.985  1.00  0.00           H  
HETATM 1482  O   T4PE  470      15.449   6.463 -12.843  1.00  0.00           O  
HETATM 1483  H1  T4PE  470      14.571   6.089 -12.916  1.00  0.00           H  
HETATM 1484  H2  T4PE  470      16.003   5.728 -12.584  1.00  0.00           H  
HETATM 1485  O   T4PE  471     -20.029  -6.092  10.071  1.00  0.00           O  
HETATM 1486  H1  T4PE  471     -20.491  -6.541   9.363  1.00  0.00           H  
HETATM 1487  H2  T4PE  471     -20.139  -6.664  10.831  1.00  0.00           H  
HETATM 1488  O   T4PE  472      15.315 -10.767   4.029  1.00  0.00           O  
HETATM 1489  H1  T4PE  472      15.720  -9.959   3.714  1.00  0.00           H  
HETATM 1490  H2  T4PE  472      14.492 -10.828   3.543  1.00  0.00           H  
HETATM 1491  O   T4PE  473     -20.110 -21.970  14.337  1.00  0.00           O  
HETATM 1492  H1  T4PE  473     -20.688 -22.707  14.534  1.00  0.00           H  
HETATM 1493  H2  T4PE  473     -19.512 -22.306  13.669  1.00  0.00           H  
HETATM 1494  O   T4PE  474       7.973  -2.951  -5.623  1.00  0.00           O  
HETATM 1495  H1  T4PE  474       7.617  -3.799  -5.886  1.00  0.00           H  
HETATM 1496  H2  T4PE  474       8.653  -3.163  -4.984  1.00  0.00           H  
HETATM 1497  O   T4PE  475      20.139  19.463   0.784  1.00  0.00           O  
HETATM 1498  H1  T4PE  475      20.273  20.118   0.099  1.00  0.00           H  
HETATM 1499  H2  T4PE  475      19.191  19.333   0.810  1.00  0.00           H  
HETATM 1500  O   T4PE  476      -1.851   9.687  17.770  1.00  0.00           O  
HETATM 1501  H1  T4PE  476      -1.606  10.467  17.273  1.00  0.00           H  
HETATM 1502  H2  T4PE  476      -2.737   9.480  17.471  1.00  0.00           H  
HETATM 1503  O   T4PE  477      -6.200  20.319   7.328  1.00  0.00           O  
HETATM 1504  H1  T4PE  477      -6.892  19.802   6.915  1.00  0.00           H  
HETATM 1505  H2  T4PE  477      -5.703  20.684   6.596  1.00  0.00           H  
HETATM 1506  O   T4PE  478     -21.494  10.202  14.027  1.00  0.00           O  
HETATM 1507  H1  T4PE  478     -22.100  10.737  13.514  1.00  0.00           H  
HETATM 1508  H2  T4PE  478     -21.471   9.361  13.570  1.00  0.00           H  
HETATM 1509  O   T4PE  479      19.599  17.659   3.714  1.00  0.00           O  
HETATM 1510  H1  T4PE  479      20.285  18.118   4.198  1.00  0.00           H  
HETATM 1511  H2  T4PE  479      20.065  17.197   3.017  1.00  0.00           H  
HETATM 1512  O   T4PE  480       2.309  -9.500 -12.385  1.00  0.00           O  
HETATM 1513  H1  T4PE  480       2.764  -9.987 -11.698  1.00  0.00           H  
HETATM 1514  H2  T4PE  480       1.541  -9.130 -11.948  1.00  0.00           H  
HETATM 1515  O   T4PE  481      -4.659 -13.171   7.799  1.00  0.00           O  
HETATM 1516  H1  T4PE  481      -4.066 -13.718   8.314  1.00  0.00           H  
HETATM 1517  H2  T4PE  481      -5.211 -12.737   8.449  1.00  0.00           H  
HETATM 1518  O   T4PE  482      14.017  11.016 -21.281  1.00  0.00           O  
HETATM 1519  H1  T4PE  482      13.304  10.392 -21.143  1.00  0.00           H  
HETATM 1520  H2  T4PE  482      13.899  11.320 -22.181  1.00  0.00           H  
HETATM 1521  O   T4PE  483       6.470  18.339  17.661  1.00  0.00           O  
HETATM 1522  H1  T4PE  483       7.262  18.249  17.131  1.00  0.00           H  
HETATM 1523  H2  T4PE  483       5.826  17.781  17.225  1.00  0.00           H  
HETATM 1524  O   T4PE  484     -17.161   2.372 -19.924  1.00  0.00           O  
HETATM 1525  H1  T4PE  484     -16.574   1.717 -19.548  1.00  0.00           H  
HETATM 1526  H2  T4PE  484     -16.721   2.658 -20.724  1.00  0.00           H  
HETATM 1527  O   T4PE  485      11.342  -2.393  -7.765  1.00  0.00           O  
HETATM 1528  H1  T4PE  485      11.527  -2.031  -6.898  1.00  0.00           H  
HETATM 1529  H2  T4PE  485      10.390  -2.335  -7.851  1.00  0.00           H  
HETATM 1530  O   T4PE  486      16.897 -20.140   3.501  1.00  0.00           O  
HETATM 1531  H1  T4PE  486      16.670 -19.279   3.149  1.00  0.00           H  
HETATM 1532  H2  T4PE  486      17.555 -19.959   4.172  1.00  0.00           H  
HETATM 1533  O   T4PE  487     -14.756   5.671   3.464  1.00  0.00           O  
HETATM 1534  H1  T4PE  487     -15.641   5.397   3.703  1.00  0.00           H  
HETATM 1535  H2  T4PE  487     -14.531   5.126   2.710  1.00  0.00           H  
HETATM 1536  O   T4PE  488     -10.604 -21.244  -9.366  1.00  0.00           O  
HETATM 1537  H1  T4PE  488      -9.789 -21.640  -9.673  1.00  0.00           H  
HETATM 1538  H2  T4PE  488     -10.530 -20.322  -9.610  1.00  0.00           H  
HETATM 1539  O   T4PE  489      -0.248  -3.796 -10.552  1.00  0.00           O  
HETATM 1540  H1  T4PE  489      -0.657  -3.739  -9.689  1.00  0.00           H  
HETATM 1541  H2  T4PE  489      -0.849  -3.332 -11.134  1.00  0.00           H  
HETATM 1542  O   T4PE  490       3.751  21.501   7.366  1.00  0.00           O  
HETATM 1543  H1  T4PE  490       4.514  21.016   7.679  1.00  0.00           H  
HETATM 1544  H2  T4PE  490       3.021  20.889   7.463  1.00  0.00           H  
HETATM 1545  O   T4PE  491       3.776  14.766  -4.012  1.00  0.00           O  
HETATM 1546  H1  T4PE  491       3.566  15.606  -3.603  1.00  0.00           H  
HETATM 1547  H2  T4PE  491       4.159  14.245  -3.306  1.00  0.00           H  
HETATM 1548  O   T4PE  492      11.764  -6.347  -2.774  1.00  0.00           O  
HETATM 1549  H1  T4PE  492      11.068  -6.838  -3.210  1.00  0.00           H  
HETATM 1550  H2  T4PE  492      11.462  -6.253  -1.871  1.00  0.00           H  
HETATM 1551  O   T4PE  493     -22.244  17.329  21.300  1.00  0.00           O  
HETATM 1552  H1  T4PE  493     -21.413  17.089  21.710  1.00  0.00           H  
HETATM 1553  H2  T4PE  493     -21.994  17.732  20.468  1.00  0.00           H  
HETATM 1554  O   T4PE  494      14.251 -21.873  16.622  1.00  0.00           O  
HETATM 1555  H1  T4PE  494      14.420 -21.059  17.096  1.00  0.00           H  
HETATM 1556  H2  T4PE  494      13.556 -21.650  16.003  1.00  0.00           H  
HETATM 1557  O   T4PE  495       7.924   4.065   3.994  1.00  0.00           O  
HETATM 1558  H1  T4PE  495       7.657   4.972   3.843  1.00  0.00           H  
HETATM 1559  H2  T4PE  495       8.481   3.852   3.245  1.00  0.00           H  
HETATM 1560  O   T4PE  496      10.691  17.100   1.144  1.00  0.00           O  
HETATM 1561  H1  T4PE  496      10.157  16.507   0.615  1.00  0.00           H  
HETATM 1562  H2  T4PE  496      10.626  17.944   0.697  1.00  0.00           H  
HETATM 1563  O   T4PE  497      14.405  -0.316   5.657  1.00  0.00           O  
HETATM 1564  H1  T4PE  497      13.642  -0.330   5.079  1.00  0.00           H  
HETATM 1565  H2  T4PE  497      14.837  -1.156   5.504  1.00  0.00           H  
HETATM 1566  O   T4PE  498      -8.669  -2.947 -19.106  1.00  0.00           O  
HETATM 1567  H1  T4PE  498      -8.814  -3.078 -20.043  1.00  0.00           H  
HETATM 1568  H2  T4PE  498      -9.233  -2.208 -18.877  1.00  0.00           H  
HETATM 1569  O   T4PE  499      -1.057  11.818  11.847  1.00  0.00           O  
HETATM 1570  H1  T4PE  499      -1.905  12.174  12.112  1.00  0.00           H  
HETATM 1571  H2  T4PE  499      -0.870  12.241  11.010  1.00  0.00           H  
HETATM 1572  O   T4PE  500      15.620  -1.320  15.217  1.00  0.00           O  
HETATM 1573  H1  T4PE  500      15.006  -0.769  15.704  1.00  0.00           H  
HETATM 1574  H2  T4PE  500      16.475  -0.916  15.368  1.00  0.00           H  
HETATM 1575  O   T4PE  501     -13.683  19.039 -21.563  1.00  0.00           O  
HETATM 1576  H1  T4PE  501     -13.749  19.363 -22.461  1.00  0.00           H  
HETATM 1577  H2  T4PE  501     -14.246  19.624 -21.055  1.00  0.00           H  
HETATM 1578  O   T4PE  502      -5.131   3.792   3.326  1.00  0.00           O  
HETATM 1579  H1  T4PE  502      -4.826   3.674   4.226  1.00  0.00           H  
HETATM 1580  H2  T4PE  502      -4.716   4.605   3.037  1.00  0.00           H  
HETATM 1581  O   T4PE  503      18.026 -18.532  16.053  1.00  0.00           O  
HETATM 1582  H1  T4PE  503      17.894 -19.416  15.711  1.00  0.00           H  
HETATM 1583  H2  T4PE  503      18.218 -18.661  16.982  1.00  0.00           H  
HETATM 1584  O   T4PE  504     -18.651  13.804  21.982  1.00  0.00           O  
HETATM 1585  H1  T4PE  504     -18.216  14.402  21.374  1.00  0.00           H  
HETATM 1586  H2  T4PE  504     -19.261  14.358  22.469  1.00  0.00           H  
HETATM 1587  O   T4PE  505       7.565   4.347 -17.944  1.00  0.00           O  
HETATM 1588  H1  T4PE  505       8.199   5.042 -18.123  1.00  0.00           H  
HETATM 1589  H2  T4PE  505       7.098   4.643 -17.164  1.00  0.00           H  
HETATM 1590  O   T4PE  506     -14.206   0.078 -15.400  1.00  0.00           O  
HETATM 1591  H1  T4PE  506     -13.547   0.758 -15.539  1.00  0.00           H  
HETATM 1592  H2  T4PE  506     -13.819  -0.500 -14.743  1.00  0.00           H  
HETATM 1593  O   T4PE  507       2.579 -17.555   7.146  1.00  0.00           O  
HETATM 1594  H1  T4PE  507       3.326 -17.314   6.599  1.00  0.00           H  
HETATM 1595  H2  T4PE  507       1.914 -17.856   6.526  1.00  0.00           H  
HETATM 1596  O   T4PE  508     -18.435 -19.576   4.454  1.00  0.00           O  
HETATM 1597  H1  T4PE  508     -18.752 -20.463   4.626  1.00  0.00           H  
HETATM 1598  H2  T4PE  508     -19.168 -19.008   4.694  1.00  0.00           H  
HETATM 1599  O   T4PE  509     -16.061  -6.958  20.256  1.00  0.00           O  
HETATM 1600  H1  T4PE  509     -16.220  -6.015  20.289  1.00  0.00           H  
HETATM 1601  H2  T4PE  509     -15.913  -7.145  19.329  1.00  0.00           H  
HETATM 1602  O   T4PE  510       3.178 -14.997 -18.063  1.00  0.00           O  
HETATM 1603  H1  T4PE  510       3.749 -14.247 -18.228  1.00  0.00           H  
HETATM 1604  H2  T4PE  510       2.720 -14.777 -17.253  1.00  0.00           H  
HETATM 1605  O   T4PE  511      -3.220 -10.058   8.523  1.00  0.00           O  
HETATM 1606  H1  T4PE  511      -3.488  -9.195   8.207  1.00  0.00           H  
HETATM 1607  H2  T4PE  511      -4.041 -10.499   8.742  1.00  0.00           H  
HETATM 1608  O   T4PE  512      -6.621  -6.411  -0.819  1.00  0.00           O  
HETATM 1609  H1  T4PE  512      -7.510  -6.657  -1.075  1.00  0.00           H  
HETATM 1610  H2  T4PE  512      -6.439  -5.615  -1.318  1.00  0.00           H  
HETATM 1611  O   T4PE  513       3.440 -13.669 -13.019  1.00  0.00           O  
HETATM 1612  H1  T4PE  513       3.165 -13.618 -12.104  1.00  0.00           H  
HETATM 1613  H2  T4PE  513       3.550 -12.756 -13.287  1.00  0.00           H  
HETATM 1614  O   T4PE  514      -9.813  -9.604  -0.213  1.00  0.00           O  
HETATM 1615  H1  T4PE  514     -10.766  -9.521  -0.257  1.00  0.00           H  
HETATM 1616  H2  T4PE  514      -9.632 -10.477  -0.562  1.00  0.00           H  
HETATM 1617  O   T4PE  515       8.803  21.077  19.105  1.00  0.00           O  
HETATM 1618  H1  T4PE  515       7.963  21.097  18.646  1.00  0.00           H  
HETATM 1619  H2  T4PE  515       9.444  20.882  18.421  1.00  0.00           H  
HETATM 1620  O   T4PE  516      -0.116 -16.786  -7.638  1.00  0.00           O  
HETATM 1621  H1  T4PE  516       0.047 -17.304  -6.850  1.00  0.00           H  
HETATM 1622  H2  T4PE  516       0.492 -17.140  -8.287  1.00  0.00           H  
HETATM 1623  O   T4PE  517      20.104 -18.173 -12.270  1.00  0.00           O  
HETATM 1624  H1  T4PE  517      20.505 -18.576 -11.499  1.00  0.00           H  
HETATM 1625  H2  T4PE  517      19.486 -17.535 -11.913  1.00  0.00           H  
HETATM 1626  O   T4PE  518      20.833  -5.628  14.346  1.00  0.00           O  
HETATM 1627  H1  T4PE  518      21.220  -5.701  15.218  1.00  0.00           H  
HETATM 1628  H2  T4PE  518      21.053  -6.454  13.915  1.00  0.00           H  
HETATM 1629  O   T4PE  519      13.876 -20.577 -18.156  1.00  0.00           O  
HETATM 1630  H1  T4PE  519      14.407 -21.092 -18.764  1.00  0.00           H  
HETATM 1631  H2  T4PE  519      14.380 -19.775 -18.018  1.00  0.00           H  
HETATM 1632  O   T4PE  520      -3.670  -3.111 -19.791  1.00  0.00           O  
HETATM 1633  H1  T4PE  520      -3.632  -4.068 -19.776  1.00  0.00           H  
HETATM 1634  H2  T4PE  520      -4.404  -2.892 -19.216  1.00  0.00           H  
HETATM 1635  O   T4PE  521      -9.944   8.030 -21.414  1.00  0.00           O  
HETATM 1636  H1  T4PE  521     -10.108   8.116 -22.353  1.00  0.00           H  
HETATM 1637  H2  T4PE  521     -10.478   7.282 -21.144  1.00  0.00           H  
HETATM 1638  O   T4PE  522      13.320 -15.436   7.463  1.00  0.00           O  
HETATM 1639  H1  T4PE  522      13.941 -16.085   7.132  1.00  0.00           H  
HETATM 1640  H2  T4PE  522      13.231 -14.803   6.751  1.00  0.00           H  
HETATM 1641  O   T4PE  523     -14.670 -16.204  15.938  1.00  0.00           O  
HETATM 1642  H1  T4PE  523     -14.156 -16.746  16.537  1.00  0.00           H  
HETATM 1643  H2  T4PE  523     -14.038 -15.585  15.573  1.00  0.00           H  
HETATM 1644  O   T4PE  524     -10.192 -14.848  -6.049  1.00  0.00           O  
HETATM 1645  H1  T4PE  524     -10.677 -14.035  -6.194  1.00  0.00           H  
HETATM 1646  H2  T4PE  524      -9.293 -14.564  -5.881  1.00  0.00           H  
HETATM 1647  O   T4PE  525      -6.537  20.123  20.169  1.00  0.00           O  
HETATM 1648  H1  T4PE  525      -6.834  20.267  19.270  1.00  0.00           H  
HETATM 1649  H2  T4PE  525      -7.148  19.478  20.523  1.00  0.00           H  
HETATM 1650  O   T4PE  526      17.375 -11.921  -7.911  1.00  0.00           O  
HETATM 1651  H1  T4PE  526      18.211 -11.501  -8.113  1.00  0.00           H  
HETATM 1652  H2  T4PE  526      16.722 -11.386  -8.361  1.00  0.00           H  
HETATM 1653  O   T4PE  527      22.446  12.641 -13.399  1.00  0.00           O  
HETATM 1654  H1  T4PE  527      22.371  13.566 -13.634  1.00  0.00           H  
HETATM 1655  H2  T4PE  527      21.561  12.386 -13.139  1.00  0.00           H  
HETATM 1656  O   T4PE  528      -3.813   0.562  -6.597  1.00  0.00           O  
HETATM 1657  H1  T4PE  528      -3.888   1.494  -6.391  1.00  0.00           H  
HETATM 1658  H2  T4PE  528      -4.235   0.119  -5.861  1.00  0.00           H  
HETATM 1659  O   T4PE  529     -15.230 -13.241   2.530  1.00  0.00           O  
HETATM 1660  H1  T4PE  529     -15.159 -12.402   2.075  1.00  0.00           H  
HETATM 1661  H2  T4PE  529     -16.071 -13.197   2.985  1.00  0.00           H  
HETATM 1662  O   T4PE  530      -0.656  18.710   0.366  1.00  0.00           O  
HETATM 1663  H1  T4PE  530      -1.507  19.101   0.563  1.00  0.00           H  
HETATM 1664  H2  T4PE  530      -0.021  19.303   0.767  1.00  0.00           H  
HETATM 1665  O   T4PE  531      -0.154 -14.148   4.970  1.00  0.00           O  
HETATM 1666  H1  T4PE  531      -0.540 -13.812   4.161  1.00  0.00           H  
HETATM 1667  H2  T4PE  531      -0.681 -14.917   5.186  1.00  0.00           H  
HETATM 1668  O   T4PE  532     -13.261   7.750  -1.898  1.00  0.00           O  
HETATM 1669  H1  T4PE  532     -12.769   8.409  -1.408  1.00  0.00           H  
HETATM 1670  H2  T4PE  532     -13.825   8.257  -2.481  1.00  0.00           H  
HETATM 1671  O   T4PE  533       3.604   4.756   6.930  1.00  0.00           O  
HETATM 1672  H1  T4PE  533       3.618   5.317   7.705  1.00  0.00           H  
HETATM 1673  H2  T4PE  533       2.754   4.927   6.525  1.00  0.00           H  
HETATM 1674  O   T4PE  534       9.594  19.685  22.040  1.00  0.00           O  
HETATM 1675  H1  T4PE  534       9.551  20.547  22.454  1.00  0.00           H  
HETATM 1676  H2  T4PE  534       9.342  19.843  21.131  1.00  0.00           H  
HETATM 1677  O   T4PE  535       3.026 -22.182   0.007  1.00  0.00           O  
HETATM 1678  H1  T4PE  535       2.580 -22.882   0.483  1.00  0.00           H  
HETATM 1679  H2  T4PE  535       2.348 -21.798  -0.548  1.00  0.00           H  
HETATM 1680  O   T4PE  536     -19.926  -8.510   7.147  1.00  0.00           O  
HETATM 1681  H1  T4PE  536     -20.713  -8.208   7.600  1.00  0.00           H  
HETATM 1682  H2  T4PE  536     -20.227  -8.736   6.267  1.00  0.00           H  
HETATM 1683  O   T4PE  537      14.809  22.496 -20.254  1.00  0.00           O  
HETATM 1684  H1  T4PE  537      14.175  22.970 -20.792  1.00  0.00           H  
HETATM 1685  H2  T4PE  537      14.395  21.650 -20.084  1.00  0.00           H  
HETATM 1686  O   T4PE  538       2.043   3.539  19.569  1.00  0.00           O  
HETATM 1687  H1  T4PE  538       1.305   3.268  19.024  1.00  0.00           H  
HETATM 1688  H2  T4PE  538       2.541   4.141  19.017  1.00  0.00           H  
HETATM 1689  O   T4PE  539      17.301   3.072  17.495  1.00  0.00           O  
HETATM 1690  H1  T4PE  539      17.622   3.961  17.645  1.00  0.00           H  
HETATM 1691  H2  T4PE  539      17.119   3.038  16.556  1.00  0.00           H  
HETATM 1692  O   T4PE  540     -15.886   2.242  18.935  1.00  0.00           O  
HETATM 1693  H1  T4PE  540     -16.225   2.908  19.532  1.00  0.00           H  
HETATM 1694  H2  T4PE  540     -15.395   2.736  18.278  1.00  0.00           H  
HETATM 1695  O   T4PE  541       7.802  -9.008 -14.521  1.00  0.00           O  
HETATM 1696  H1  T4PE  541       8.000  -8.561 -15.344  1.00  0.00           H  
HETATM 1697  H2  T4PE  541       8.296  -8.524 -13.859  1.00  0.00           H  
HETATM 1698  O   T4PE  542       5.832  19.310 -10.171  1.00  0.00           O  
HETATM 1699  H1  T4PE  542       5.930  20.167  -9.754  1.00  0.00           H  
HETATM 1700  H2  T4PE  542       6.688  18.894 -10.066  1.00  0.00           H  
HETATM 1701  O   T4PE  543     -21.383  16.230  17.100  1.00  0.00           O  
HETATM 1702  H1  T4PE  543     -21.311  17.183  17.163  1.00  0.00           H  
HETATM 1703  H2  T4PE  543     -22.292  16.042  17.331  1.00  0.00           H  
HETATM 1704  O   T4PE  544      -1.550  -6.194 -16.626  1.00  0.00           O  
HETATM 1705  H1  T4PE  544      -0.985  -5.487 -16.937  1.00  0.00           H  
HETATM 1706  H2  T4PE  544      -2.362  -6.088 -17.122  1.00  0.00           H  
HETATM 1707  O   T4PE  545      18.111   1.891 -12.403  1.00  0.00           O  
HETATM 1708  H1  T4PE  545      18.593   2.384 -13.067  1.00  0.00           H  
HETATM 1709  H2  T4PE  545      17.863   1.077 -12.841  1.00  0.00           H  
HETATM 1710  O   T4PE  546      -6.471 -19.694  -0.613  1.00  0.00           O  
HETATM 1711  H1  T4PE  546      -6.677 -20.595  -0.863  1.00  0.00           H  
HETATM 1712  H2  T4PE  546      -6.743 -19.168  -1.365  1.00  0.00           H  
HETATM 1713  O   T4PE  547      -2.364 -14.887  -6.796  1.00  0.00           O  
HETATM 1714  H1  T4PE  547      -1.730 -14.320  -6.357  1.00  0.00           H  
HETATM 1715  H2  T4PE  547      -1.870 -15.294  -7.508  1.00  0.00           H  
HETATM 1716  O   T4PE  548      -3.793   8.438  16.387  1.00  0.00           O  
HETATM 1717  H1  T4PE  548      -4.725   8.583  16.550  1.00  0.00           H  
HETATM 1718  H2  T4PE  548      -3.643   7.529  16.647  1.00  0.00           H  
HETATM 1719  O   T4PE  549     -14.586  -4.529 -10.333  1.00  0.00           O  
HETATM 1720  H1  T4PE  549     -15.310  -3.985 -10.642  1.00  0.00           H  
HETATM 1721  H2  T4PE  549     -14.398  -4.201  -9.454  1.00  0.00           H  
HETATM 1722  O   T4PE  550     -10.065  -0.278   1.101  1.00  0.00           O  
HETATM 1723  H1  T4PE  550     -10.240  -1.121   1.520  1.00  0.00           H  
HETATM 1724  H2  T4PE  550     -10.029   0.347   1.825  1.00  0.00           H  
HETATM 1725  O   T4PE  551      -9.315  -2.040  12.836  1.00  0.00           O  
HETATM 1726  H1  T4PE  551      -8.399  -2.280  12.976  1.00  0.00           H  
HETATM 1727  H2  T4PE  551      -9.706  -2.814  12.430  1.00  0.00           H  
HETATM 1728  O   T4PE  552     -14.931  -6.630   9.213  1.00  0.00           O  
HETATM 1729  H1  T4PE  552     -15.732  -6.873   9.677  1.00  0.00           H  
HETATM 1730  H2  T4PE  552     -15.151  -6.731   8.287  1.00  0.00           H  
HETATM 1731  O   T4PE  553     -17.633 -10.580  17.109  1.00  0.00           O  
HETATM 1732  H1  T4PE  553     -18.107 -11.061  16.430  1.00  0.00           H  
HETATM 1733  H2  T4PE  553     -16.721 -10.849  17.002  1.00  0.00           H  
HETATM 1734  O   T4PE  554       4.027  12.980   0.782  1.00  0.00           O  
HETATM 1735  H1  T4PE  554       3.302  12.366   0.662  1.00  0.00           H  
HETATM 1736  H2  T4PE  554       4.517  12.630   1.526  1.00  0.00           H  
HETATM 1737  O   T4PE  555       6.886 -15.181  -6.910  1.00  0.00           O  
HETATM 1738  H1  T4PE  555       7.145 -15.273  -7.827  1.00  0.00           H  
HETATM 1739  H2  T4PE  555       7.201 -14.313  -6.658  1.00  0.00           H  
HETATM 1740  O   T4PE  556      10.349  17.674  -3.182  1.00  0.00           O  
HETATM 1741  H1  T4PE  556      11.009  17.824  -2.506  1.00  0.00           H  
HETATM 1742  H2  T4PE  556       9.645  18.287  -2.970  1.00  0.00           H  
HETATM 1743  O   T4PE  557      16.007   2.566 -20.682  1.00  0.00           O  
HETATM 1744  H1  T4PE  557      16.593   1.845 -20.455  1.00  0.00           H  
HETATM 1745  H2  T4PE  557      16.311   2.861 -21.540  1.00  0.00           H  
HETATM 1746  O   T4PE  558     -22.450  -6.933 -21.623  1.00  0.00           O  
HETATM 1747  H1  T4PE  558     -22.172  -7.700 -22.123  1.00  0.00           H  
HETATM 1748  H2  T4PE  558     -22.266  -7.161 -20.712  1.00  0.00           H  
HETATM 1749  O   T4PE  559       2.907  19.056  16.913  1.00  0.00           O  
HETATM 1750  H1  T4PE  559       2.983  20.005  17.008  1.00  0.00           H  
HETATM 1751  H2  T4PE  559       2.592  18.928  16.019  1.00  0.00           H  
HETATM 1752  O   T4PE  560       0.753  21.304   4.219  1.00  0.00           O  
HETATM 1753  H1  T4PE  560       1.195  22.080   4.565  1.00  0.00           H  
HETATM 1754  H2  T4PE  560       1.079  20.582   4.757  1.00  0.00           H  
HETATM 1755  O   T4PE  561     -12.502  -1.888  21.200  1.00  0.00           O  
HETATM 1756  H1  T4PE  561     -11.849  -2.359  20.683  1.00  0.00           H  
HETATM 1757  H2  T4PE  561     -12.994  -1.377  20.557  1.00  0.00           H  
HETATM 1758  O   T4PE  562      22.552  18.537  18.897  1.00  0.00           O  
HETATM 1759  H1  T4PE  562      22.879  19.412  18.688  1.00  0.00           H  
HETATM 1760  H2  T4PE  562      21.624  18.567  18.666  1.00  0.00           H  
HETATM 1761  O   T4PE  563     -17.054 -10.671   2.331  1.00  0.00           O  
HETATM 1762  H1  T4PE  563     -16.175 -10.291   2.344  1.00  0.00           H  
HETATM 1763  H2  T4PE  563     -17.205 -10.958   3.231  1.00  0.00           H  
HETATM 1764  O   T4PE  564     -19.598   4.942  16.927  1.00  0.00           O  
HETATM 1765  H1  T4PE  564     -20.468   5.237  17.196  1.00  0.00           H  
HETATM 1766  H2  T4PE  564     -19.492   4.091  17.353  1.00  0.00           H  
HETATM 1767  O   T4PE  565      20.312  18.633  -2.193  1.00  0.00           O  
HETATM 1768  H1  T4PE  565      20.643  19.520  -2.048  1.00  0.00           H  
HETATM 1769  H2  T4PE  565      19.378  18.751  -2.363  1.00  0.00           H  
HETATM 1770  O   T4PE  566     -10.786 -11.073 -20.889  1.00  0.00           O  
HETATM 1771  H1  T4PE  566     -11.668 -11.439 -20.822  1.00  0.00           H  
HETATM 1772  H2  T4PE  566     -10.205 -11.809 -20.693  1.00  0.00           H  
HETATM 1773  O   T4PE  567       0.131   1.975  14.783  1.00  0.00           O  
HETATM 1774  H1  T4PE  567       0.378   1.873  13.864  1.00  0.00           H  
HETATM 1775  H2  T4PE  567       0.119   1.083  15.129  1.00  0.00           H  
HETATM 1776  O   T4PE  568      12.235  -3.968  15.062  1.00  0.00           O  
HETATM 1777  H1  T4PE  568      11.303  -3.832  15.235  1.00  0.00           H  
HETATM 1778  H2  T4PE  568      12.673  -3.659  15.855  1.00  0.00           H  
HETATM 1779  O   T4PE  569       5.578  13.805  -5.886  1.00  0.00           O  
HETATM 1780  H1  T4PE  569       6.374  14.273  -5.634  1.00  0.00           H  
HETATM 1781  H2  T4PE  569       5.026  13.833  -5.105  1.00  0.00           H  
HETATM 1782  O   T4PE  570     -13.082 -21.472   7.740  1.00  0.00           O  
HETATM 1783  H1  T4PE  570     -12.787 -20.922   7.014  1.00  0.00           H  
HETATM 1784  H2  T4PE  570     -13.936 -21.800   7.460  1.00  0.00           H  
HETATM 1785  O   T4PE  571      21.015  12.625  13.238  1.00  0.00           O  
HETATM 1786  H1  T4PE  571      21.849  13.063  13.409  1.00  0.00           H  
HETATM 1787  H2  T4PE  571      20.559  12.640  14.080  1.00  0.00           H  
HETATM 1788  O   T4PE  572      12.433  12.102   6.416  1.00  0.00           O  
HETATM 1789  H1  T4PE  572      12.236  12.997   6.693  1.00  0.00           H  
HETATM 1790  H2  T4PE  572      13.277  12.169   5.969  1.00  0.00           H  
HETATM 1791  O   T4PE  573      19.011  -8.362  -7.582  1.00  0.00           O  
HETATM 1792  H1  T4PE  573      18.593  -8.058  -6.776  1.00  0.00           H  
HETATM 1793  H2  T4PE  573      19.830  -7.869  -7.628  1.00  0.00           H  
HETATM 1794  O   T4PE  574      -4.254  12.037   2.508  1.00  0.00           O  
HETATM 1795  H1  T4PE  574      -5.081  11.556   2.534  1.00  0.00           H  
HETATM 1796  H2  T4PE  574      -4.264  12.485   1.662  1.00  0.00           H  
HETATM 1797  O   T4PE  575       4.117 -10.963  11.579  1.00  0.00           O  
HETATM 1798  H1  T4PE  575       3.705 -11.814  11.729  1.00  0.00           H  
HETATM 1799  H2  T4PE  575       3.387 -10.344  11.554  1.00  0.00           H  
HETATM 1800  O   T4PE  576      19.996  12.930   1.406  1.00  0.00           O  
HETATM 1801  H1  T4PE  576      19.304  12.745   0.772  1.00  0.00           H  
HETATM 1802  H2  T4PE  576      20.728  12.380   1.130  1.00  0.00           H  
HETATM 1803  O   T4PE  577      12.701 -14.452  16.505  1.00  0.00           O  
HETATM 1804  H1  T4PE  577      11.988 -13.853  16.726  1.00  0.00           H  
HETATM 1805  H2  T4PE  577      12.262 -15.256  16.227  1.00  0.00           H  
HETATM 1806  O   T4PE  578     -15.634  10.204 -12.883  1.00  0.00           O  
HETATM 1807  H1  T4PE  578     -15.451  10.771 -12.134  1.00  0.00           H  
HETATM 1808  H2  T4PE  578     -14.928   9.558 -12.872  1.00  0.00           H  
HETATM 1809  O   T4PE  579      20.642  17.537 -12.776  1.00  0.00           O  
HETATM 1810  H1  T4PE  579      19.965  16.890 -12.578  1.00  0.00           H  
HETATM 1811  H2  T4PE  579      20.268  18.371 -12.492  1.00  0.00           H  
HETATM 1812  O   T4PE  580      -8.392   4.993 -13.757  1.00  0.00           O  
HETATM 1813  H1  T4PE  580      -8.181   4.064 -13.665  1.00  0.00           H  
HETATM 1814  H2  T4PE  580      -9.332   5.009 -13.937  1.00  0.00           H  
HETATM 1815  O   T4PE  581      21.508   1.575   7.183  1.00  0.00           O  
HETATM 1816  H1  T4PE  581      20.912   2.226   6.811  1.00  0.00           H  
HETATM 1817  H2  T4PE  581      21.148   1.388   8.050  1.00  0.00           H  
HETATM 1818  O   T4PE  582      -4.477  17.186 -10.242  1.00  0.00           O  
HETATM 1819  H1  T4PE  582      -4.477  17.299  -9.291  1.00  0.00           H  
HETATM 1820  H2  T4PE  582      -3.559  17.284 -10.494  1.00  0.00           H  
HETATM 1821  O   T4PE  583       6.796  10.703   0.635  1.00  0.00           O  
HETATM 1822  H1  T4PE  583       5.934  10.382   0.369  1.00  0.00           H  
HETATM 1823  H2  T4PE  583       7.151  11.117  -0.151  1.00  0.00           H  
HETATM 1824  O   T4PE  584       7.607  15.447   3.617  1.00  0.00           O  
HETATM 1825  H1  T4PE  584       7.441  14.939   2.822  1.00  0.00           H  
HETATM 1826  H2  T4PE  584       8.560  15.524   3.657  1.00  0.00           H  
HETATM 1827  O   T4PE  585      14.034  -5.037 -12.245  1.00  0.00           O  
HETATM 1828  H1  T4PE  585      14.572  -4.944 -11.459  1.00  0.00           H  
HETATM 1829  H2  T4PE  585      14.058  -4.173 -12.656  1.00  0.00           H  
HETATM 1830  O   T4PE  586     -12.488  -4.063 -12.222  1.00  0.00           O  
HETATM 1831  H1  T4PE  586     -12.347  -4.844 -12.758  1.00  0.00           H  
HETATM 1832  H2  T4PE  586     -13.176  -4.316 -11.606  1.00  0.00           H  
HETATM 1833  O   T4PE  587     -10.003 -18.139   9.465  1.00  0.00           O  
HETATM 1834  H1  T4PE  587     -10.592 -17.391   9.560  1.00  0.00           H  
HETATM 1835  H2  T4PE  587      -9.735 -18.350  10.360  1.00  0.00           H  
HETATM 1836  O   T4PE  588     -11.955 -19.100 -11.733  1.00  0.00           O  
HETATM 1837  H1  T4PE  588     -12.079 -20.010 -11.462  1.00  0.00           H  
HETATM 1838  H2  T4PE  588     -11.337 -19.150 -12.463  1.00  0.00           H  
HETATM 1839  O   T4PE  589       0.385 -11.222  16.997  1.00  0.00           O  
HETATM 1840  H1  T4PE  589       0.098 -11.496  17.868  1.00  0.00           H  
HETATM 1841  H2  T4PE  589      -0.192 -10.492  16.773  1.00  0.00           H  
HETATM 1842  O   T4PE  590       8.098 -16.184  15.245  1.00  0.00           O  
HETATM 1843  H1  T4PE  590       7.907 -17.065  15.566  1.00  0.00           H  
HETATM 1844  H2  T4PE  590       8.304 -16.305  14.319  1.00  0.00           H  
HETATM 1845  O   T4PE  591      13.926  12.311 -12.553  1.00  0.00           O  
HETATM 1846  H1  T4PE  591      13.927  11.520 -12.014  1.00  0.00           H  
HETATM 1847  H2  T4PE  591      14.032  13.028 -11.927  1.00  0.00           H  
HETATM 1848  O   T4PE  592      17.566  -1.050 -12.685  1.00  0.00           O  
HETATM 1849  H1  T4PE  592      17.021  -0.773 -13.422  1.00  0.00           H  
HETATM 1850  H2  T4PE  592      17.650  -1.998 -12.792  1.00  0.00           H  
HETATM 1851  O   T4PE  593      14.109  10.197 -10.877  1.00  0.00           O  
HETATM 1852  H1  T4PE  593      14.713   9.776 -11.490  1.00  0.00           H  
HETATM 1853  H2  T4PE  593      13.502   9.502 -10.624  1.00  0.00           H  
HETATM 1854  O   T4PE  594     -22.200   6.167   6.062  1.00  0.00           O  
HETATM 1855  H1  T4PE  594     -21.956   6.956   5.578  1.00  0.00           H  
HETATM 1856  H2  T4PE  594     -23.056   5.924   5.707  1.00  0.00           H  
HETATM 1857  O   T4PE  595      -5.465   1.824  15.672  1.00  0.00           O  
HETATM 1858  H1  T4PE  595      -4.638   2.127  15.296  1.00  0.00           H  
HETATM 1859  H2  T4PE  595      -5.378   0.872  15.709  1.00  0.00           H  
HETATM 1860  O   T4PE  596       0.051 -18.947 -11.240  1.00  0.00           O  
HETATM 1861  H1  T4PE  596       0.098 -18.000 -11.110  1.00  0.00           H  
HETATM 1862  H2  T4PE  596      -0.884 -19.148 -11.200  1.00  0.00           H  
HETATM 1863  O   T4PE  597       5.687  22.038  -9.179  1.00  0.00           O  
HETATM 1864  H1  T4PE  597       5.408  22.273  -8.294  1.00  0.00           H  
HETATM 1865  H2  T4PE  597       4.913  22.187  -9.722  1.00  0.00           H  
HETATM 1866  O   T4PE  598       4.956 -10.163   8.103  1.00  0.00           O  
HETATM 1867  H1  T4PE  598       5.185  -9.699   8.909  1.00  0.00           H  
HETATM 1868  H2  T4PE  598       4.317  -9.595   7.673  1.00  0.00           H  
HETATM 1869  O   T4PE  599      -9.425  17.054 -17.914  1.00  0.00           O  
HETATM 1870  H1  T4PE  599      -8.862  17.302 -18.647  1.00  0.00           H  
HETATM 1871  H2  T4PE  599      -9.596  17.876 -17.453  1.00  0.00           H  
HETATM 1872  O   T4PE  600      14.777 -10.460  12.159  1.00  0.00           O  
HETATM 1873  H1  T4PE  600      14.505  -9.542  12.148  1.00  0.00           H  
HETATM 1874  H2  T4PE  600      15.360 -10.529  12.915  1.00  0.00           H  
HETATM 1875  O   T4PE  601       5.465   0.542  15.462  1.00  0.00           O  
HETATM 1876  H1  T4PE  601       5.709  -0.276  15.029  1.00  0.00           H  
HETATM 1877  H2  T4PE  601       6.054   1.197  15.088  1.00  0.00           H  
HETATM 1878  O   T4PE  602      15.677   3.493   2.442  1.00  0.00           O  
HETATM 1879  H1  T4PE  602      15.459   3.977   3.238  1.00  0.00           H  
HETATM 1880  H2  T4PE  602      16.523   3.848   2.169  1.00  0.00           H  
HETATM 1881  O   T4PE  603      -9.206   2.884 -10.307  1.00  0.00           O  
HETATM 1882  H1  T4PE  603     -10.030   3.256 -10.620  1.00  0.00           H  
HETATM 1883  H2  T4PE  603      -8.643   3.643 -10.155  1.00  0.00           H  
HETATM 1884  O   T4PE  604       5.616 -21.479  -4.342  1.00  0.00           O  
HETATM 1885  H1  T4PE  604       4.991 -20.953  -3.843  1.00  0.00           H  
HETATM 1886  H2  T4PE  604       5.584 -22.343  -3.931  1.00  0.00           H  
HETATM 1887  O   T4PE  605      11.179  -3.624 -15.851  1.00  0.00           O  
HETATM 1888  H1  T4PE  605      10.929  -3.729 -14.933  1.00  0.00           H  
HETATM 1889  H2  T4PE  605      10.868  -2.750 -16.086  1.00  0.00           H  
HETATM 1890  O   T4PE  606      -0.534  14.350 -14.331  1.00  0.00           O  
HETATM 1891  H1  T4PE  606       0.150  15.010 -14.219  1.00  0.00           H  
HETATM 1892  H2  T4PE  606      -1.330  14.771 -14.005  1.00  0.00           H  
HETATM 1893  O   T4PE  607      19.367 -15.457   3.560  1.00  0.00           O  
HETATM 1894  H1  T4PE  607      19.557 -14.532   3.404  1.00  0.00           H  
HETATM 1895  H2  T4PE  607      19.519 -15.879   2.715  1.00  0.00           H  
HETATM 1896  O   T4PE  608       3.468 -10.562 -10.327  1.00  0.00           O  
HETATM 1897  H1  T4PE  608       2.821 -11.101  -9.872  1.00  0.00           H  
HETATM 1898  H2  T4PE  608       4.184 -10.465  -9.699  1.00  0.00           H  
HETATM 1899  O   T4PE  609      11.449  11.887  10.148  1.00  0.00           O  
HETATM 1900  H1  T4PE  609      11.299  12.333  10.982  1.00  0.00           H  
HETATM 1901  H2  T4PE  609      11.515  12.595   9.507  1.00  0.00           H  
HETATM 1902  O   T4PE  610      21.815  10.710  11.449  1.00  0.00           O  
HETATM 1903  H1  T4PE  610      21.074  10.342  10.968  1.00  0.00           H  
HETATM 1904  H2  T4PE  610      21.424  11.364  12.029  1.00  0.00           H  
HETATM 1905  O   T4PE  611      -5.167   4.526  20.957  1.00  0.00           O  
HETATM 1906  H1  T4PE  611      -4.956   4.210  21.835  1.00  0.00           H  
HETATM 1907  H2  T4PE  611      -6.122   4.589  20.948  1.00  0.00           H  
HETATM 1908  O   T4PE  612      19.801  -9.945   7.385  1.00  0.00           O  
HETATM 1909  H1  T4PE  612      18.931  -9.982   6.987  1.00  0.00           H  
HETATM 1910  H2  T4PE  612      19.908  -9.030   7.645  1.00  0.00           H  
HETATM 1911  O   T4PE  613      -6.719  19.211   0.322  1.00  0.00           O  
HETATM 1912  H1  T4PE  613      -7.671  19.161   0.416  1.00  0.00           H  
HETATM 1913  H2  T4PE  613      -6.518  18.611  -0.397  1.00  0.00           H  
HETATM 1914  O   T4PE  614      18.473 -19.827   0.557  1.00  0.00           O  
HETATM 1915  H1  T4PE  614      18.736 -19.942   1.471  1.00  0.00           H  
HETATM 1916  H2  T4PE  614      19.112 -20.336   0.058  1.00  0.00           H  
HETATM 1917  O   T4PE  615     -11.220  -5.316  -2.173  1.00  0.00           O  
HETATM 1918  H1  T4PE  615     -10.476  -5.871  -1.942  1.00  0.00           H  
HETATM 1919  H2  T4PE  615     -11.691  -5.811  -2.843  1.00  0.00           H  
HETATM 1920  O   T4PE  616      17.876  -1.813 -18.861  1.00  0.00           O  
HETATM 1921  H1  T4PE  616      17.585  -2.699 -19.073  1.00  0.00           H  
HETATM 1922  H2  T4PE  616      18.766  -1.762 -19.210  1.00  0.00           H  
HETATM 1923  O   T4PE  617       8.183  -3.148  10.464  1.00  0.00           O  
HETATM 1924  H1  T4PE  617       9.042  -3.022  10.061  1.00  0.00           H  
HETATM 1925  H2  T4PE  617       8.056  -2.370  11.007  1.00  0.00           H  
HETATM 1926  O   T4PE  618       4.570 -12.595   6.386  1.00  0.00           O  
HETATM 1927  H1  T4PE  618       4.534 -11.950   7.092  1.00  0.00           H  
HETATM 1928  H2  T4PE  618       3.654 -12.739   6.146  1.00  0.00           H  
HETATM 1929  O   T4PE  619       9.087   1.040  21.448  1.00  0.00           O  
HETATM 1930  H1  T4PE  619       8.295   1.315  21.909  1.00  0.00           H  
HETATM 1931  H2  T4PE  619       9.695   0.790  22.144  1.00  0.00           H  
HETATM 1932  O   T4PE  620      17.139  -3.679 -14.396  1.00  0.00           O  
HETATM 1933  H1  T4PE  620      16.851  -3.901 -13.510  1.00  0.00           H  
HETATM 1934  H2  T4PE  620      16.328  -3.607 -14.900  1.00  0.00           H  
HETATM 1935  O   T4PE  621      21.641  -4.626  16.805  1.00  0.00           O  
HETATM 1936  H1  T4PE  621      22.539  -4.371  16.595  1.00  0.00           H  
HETATM 1937  H2  T4PE  621      21.101  -3.923  16.441  1.00  0.00           H  
HETATM 1938  O   T4PE  622      -4.784 -17.460 -11.880  1.00  0.00           O  
HETATM 1939  H1  T4PE  622      -4.456 -17.434 -12.778  1.00  0.00           H  
HETATM 1940  H2  T4PE  622      -4.560 -16.603 -11.517  1.00  0.00           H  
HETATM 1941  O   T4PE  623      -1.785  -7.548   7.203  1.00  0.00           O  
HETATM 1942  H1  T4PE  623      -1.545  -7.616   6.279  1.00  0.00           H  
HETATM 1943  H2  T4PE  623      -1.333  -6.763   7.512  1.00  0.00           H  
HETATM 1944  O   T4PE  624     -14.445  -5.717  13.955  1.00  0.00           O  
HETATM 1945  H1  T4PE  624     -14.678  -4.923  13.473  1.00  0.00           H  
HETATM 1946  H2  T4PE  624     -14.692  -5.529  14.861  1.00  0.00           H  
HETATM 1947  O   T4PE  625      11.767   9.622 -21.421  1.00  0.00           O  
HETATM 1948  H1  T4PE  625      11.670   8.939 -20.758  1.00  0.00           H  
HETATM 1949  H2  T4PE  625      11.298   9.284 -22.184  1.00  0.00           H  
HETATM 1950  O   T4PE  626      11.078   8.754 -13.311  1.00  0.00           O  
HETATM 1951  H1  T4PE  626      11.780   9.083 -13.874  1.00  0.00           H  
HETATM 1952  H2  T4PE  626      10.510   8.259 -13.901  1.00  0.00           H  
HETATM 1953  O   T4PE  627      12.772 -11.447   2.804  1.00  0.00           O  
HETATM 1954  H1  T4PE  627      12.336 -12.207   2.419  1.00  0.00           H  
HETATM 1955  H2  T4PE  627      13.071 -10.936   2.052  1.00  0.00           H  
HETATM 1956  O   T4PE  628     -10.482   6.501 -12.171  1.00  0.00           O  
HETATM 1957  H1  T4PE  628     -10.247   6.941 -11.354  1.00  0.00           H  
HETATM 1958  H2  T4PE  628      -9.769   6.715 -12.772  1.00  0.00           H  
HETATM 1959  O   T4PE  629      12.577   7.676   6.695  1.00  0.00           O  
HETATM 1960  H1  T4PE  629      12.110   7.113   6.078  1.00  0.00           H  
HETATM 1961  H2  T4PE  629      13.499   7.577   6.459  1.00  0.00           H  
HETATM 1962  O   T4PE  630       6.576   5.399 -15.730  1.00  0.00           O  
HETATM 1963  H1  T4PE  630       7.475   5.341 -15.406  1.00  0.00           H  
HETATM 1964  H2  T4PE  630       6.146   4.616 -15.387  1.00  0.00           H  
HETATM 1965  O   T4PE  631     -11.454   1.056 -12.771  1.00  0.00           O  
HETATM 1966  H1  T4PE  631     -11.476   0.513 -11.983  1.00  0.00           H  
HETATM 1967  H2  T4PE  631     -11.600   1.947 -12.452  1.00  0.00           H  
HETATM 1968  O   T4PE  632      -6.039   1.568 -19.668  1.00  0.00           O  
HETATM 1969  H1  T4PE  632      -6.371   0.760 -20.058  1.00  0.00           H  
HETATM 1970  H2  T4PE  632      -5.748   1.311 -18.793  1.00  0.00           H  
HETATM 1971  O   T4PE  633      16.470   2.678  14.846  1.00  0.00           O  
HETATM 1972  H1  T4PE  633      15.692   2.365  14.384  1.00  0.00           H  
HETATM 1973  H2  T4PE  633      16.261   3.581  15.083  1.00  0.00           H  
HETATM 1974  O   T4PE  634      -9.319   4.015  10.002  1.00  0.00           O  
HETATM 1975  H1  T4PE  634      -8.956   4.100  10.884  1.00  0.00           H  
HETATM 1976  H2  T4PE  634     -10.215   4.344  10.079  1.00  0.00           H  
HETATM 1977  O   T4PE  635     -21.761   2.912 -19.756  1.00  0.00           O  
HETATM 1978  H1  T4PE  635     -21.116   3.572 -20.009  1.00  0.00           H  
HETATM 1979  H2  T4PE  635     -21.764   2.289 -20.483  1.00  0.00           H  
HETATM 1980  O   T4PE  636      17.061  -3.395  16.759  1.00  0.00           O  
HETATM 1981  H1  T4PE  636      17.690  -3.631  16.077  1.00  0.00           H  
HETATM 1982  H2  T4PE  636      16.358  -2.944  16.291  1.00  0.00           H  
HETATM 1983  O   T4PE  637       8.531  11.360 -12.778  1.00  0.00           O  
HETATM 1984  H1  T4PE  637       9.038  10.564 -12.618  1.00  0.00           H  
HETATM 1985  H2  T4PE  637       9.191  12.036 -12.939  1.00  0.00           H  
HETATM 1986  O   T4PE  638      -6.395 -15.066 -13.696  1.00  0.00           O  
HETATM 1987  H1  T4PE  638      -5.444 -14.984 -13.770  1.00  0.00           H  
HETATM 1988  H2  T4PE  638      -6.552 -16.010 -13.660  1.00  0.00           H  
HETATM 1989  O   T4PE  639      -9.940   4.737   2.502  1.00  0.00           O  
HETATM 1990  H1  T4PE  639      -8.993   4.844   2.593  1.00  0.00           H  
HETATM 1991  H2  T4PE  639     -10.260   5.613   2.286  1.00  0.00           H  
HETATM 1992  O   T4PE  640      -8.151  -6.898  -4.617  1.00  0.00           O  
HETATM 1993  H1  T4PE  640      -7.801  -6.389  -5.348  1.00  0.00           H  
HETATM 1994  H2  T4PE  640      -9.014  -7.184  -4.915  1.00  0.00           H  
HETATM 1995  O   T4PE  641      15.807  -7.706  15.349  1.00  0.00           O  
HETATM 1996  H1  T4PE  641      15.304  -7.004  15.762  1.00  0.00           H  
HETATM 1997  H2  T4PE  641      15.197  -8.443  15.301  1.00  0.00           H  
HETATM 1998  O   T4PE  642     -22.188  -7.288 -18.880  1.00  0.00           O  
HETATM 1999  H1  T4PE  642     -21.711  -6.612 -18.400  1.00  0.00           H  
HETATM 2000  H2  T4PE  642     -23.050  -7.315 -18.464  1.00  0.00           H  
HETATM 2001  O   T4PE  643      16.770  16.579  19.507  1.00  0.00           O  
HETATM 2002  H1  T4PE  643      16.517  15.909  18.872  1.00  0.00           H  
HETATM 2003  H2  T4PE  643      17.043  16.085  20.280  1.00  0.00           H  
HETATM 2004  O   T4PE  644       0.485   9.746  15.474  1.00  0.00           O  
HETATM 2005  H1  T4PE  644      -0.187  10.417  15.592  1.00  0.00           H  
HETATM 2006  H2  T4PE  644       1.158   9.964  16.119  1.00  0.00           H  
HETATM 2007  O   T4PE  645       7.447  11.752  -1.954  1.00  0.00           O  
HETATM 2008  H1  T4PE  645       7.985  12.263  -2.559  1.00  0.00           H  
HETATM 2009  H2  T4PE  645       8.019  11.039  -1.669  1.00  0.00           H  
HETATM 2010  O   T4PE  646      11.053  17.779   9.611  1.00  0.00           O  
HETATM 2011  H1  T4PE  646      10.351  17.757  10.261  1.00  0.00           H  
HETATM 2012  H2  T4PE  646      10.796  18.473   9.004  1.00  0.00           H  
HETATM 2013  O   T4PE  647     -10.356 -12.057  -6.960  1.00  0.00           O  
HETATM 2014  H1  T4PE  647      -9.897 -11.653  -6.224  1.00  0.00           H  
HETATM 2015  H2  T4PE  647     -11.209 -11.622  -6.979  1.00  0.00           H  
HETATM 2016  O   T4PE  648       3.765   6.243  20.920  1.00  0.00           O  
HETATM 2017  H1  T4PE  648       3.778   5.777  20.084  1.00  0.00           H  
HETATM 2018  H2  T4PE  648       3.726   5.552  21.581  1.00  0.00           H  
HETATM 2019  O   T4PE  649      -0.296  16.598  21.476  1.00  0.00           O  
HETATM 2020  H1  T4PE  649      -1.211  16.488  21.738  1.00  0.00           H  
HETATM 2021  H2  T4PE  649      -0.247  17.494  21.145  1.00  0.00           H  
HETATM 2022  O   T4PE  650     -21.157  -6.254  -6.271  1.00  0.00           O  
HETATM 2023  H1  T4PE  650     -21.623  -6.055  -5.459  1.00  0.00           H  
HETATM 2024  H2  T4PE  650     -20.874  -5.400  -6.600  1.00  0.00           H  
HETATM 2025  O   T4PE  651       7.906 -17.289  22.579  1.00  0.00           O  
HETATM 2026  H1  T4PE  651       8.837 -17.318  22.360  1.00  0.00           H  
HETATM 2027  H2  T4PE  651       7.529 -18.046  22.131  1.00  0.00           H  
HETATM 2028  O   T4PE  652     -11.172   1.842   9.186  1.00  0.00           O  
HETATM 2029  H1  T4PE  652     -10.663   2.160   9.932  1.00  0.00           H  
HETATM 2030  H2  T4PE  652     -10.790   2.285   8.428  1.00  0.00           H  
HETATM 2031  O   T4PE  653      10.521  21.164 -13.071  1.00  0.00           O  
HETATM 2032  H1  T4PE  653      10.360  21.307 -12.139  1.00  0.00           H  
HETATM 2033  H2  T4PE  653       9.648  21.108 -13.460  1.00  0.00           H  
HETATM 2034  O   T4PE  654       6.591 -20.656   6.261  1.00  0.00           O  
HETATM 2035  H1  T4PE  654       5.664 -20.465   6.409  1.00  0.00           H  
HETATM 2036  H2  T4PE  654       7.038 -19.829   6.440  1.00  0.00           H  
HETATM 2037  O   T4PE  655     -10.551   9.072  14.547  1.00  0.00           O  
HETATM 2038  H1  T4PE  655     -10.627   8.676  13.678  1.00  0.00           H  
HETATM 2039  H2  T4PE  655     -11.432   9.388  14.745  1.00  0.00           H  
HETATM 2040  O   T4PE  656       5.752  -1.744  20.154  1.00  0.00           O  
HETATM 2041  H1  T4PE  656       6.674  -1.549  19.982  1.00  0.00           H  
HETATM 2042  H2  T4PE  656       5.324  -1.645  19.304  1.00  0.00           H  
HETATM 2043  O   T4PE  657      10.430  17.205 -22.040  1.00  0.00           O  
HETATM 2044  H1  T4PE  657      10.285  18.106 -22.328  1.00  0.00           H  
HETATM 2045  H2  T4PE  657       9.713  17.029 -21.431  1.00  0.00           H  
HETATM 2046  O   T4PE  658       3.342   2.341 -10.117  1.00  0.00           O  
HETATM 2047  H1  T4PE  658       3.769   2.735 -10.878  1.00  0.00           H  
HETATM 2048  H2  T4PE  658       3.673   1.443 -10.095  1.00  0.00           H  
HETATM 2049  O   T4PE  659      20.796 -10.676   1.679  1.00  0.00           O  
HETATM 2050  H1  T4PE  659      21.368 -11.380   1.985  1.00  0.00           H  
HETATM 2051  H2  T4PE  659      21.284 -10.263   0.966  1.00  0.00           H  
HETATM 2052  O   T4PE  660      17.343 -16.370  10.701  1.00  0.00           O  
HETATM 2053  H1  T4PE  660      16.892 -15.527  10.747  1.00  0.00           H  
HETATM 2054  H2  T4PE  660      17.530 -16.593  11.613  1.00  0.00           H  
HETATM 2055  O   T4PE  661      16.536 -16.162 -17.869  1.00  0.00           O  
HETATM 2056  H1  T4PE  661      17.125 -15.472 -17.566  1.00  0.00           H  
HETATM 2057  H2  T4PE  661      16.932 -16.475 -18.682  1.00  0.00           H  
HETATM 2058  O   T4PE  662     -13.384  14.744   8.051  1.00  0.00           O  
HETATM 2059  H1  T4PE  662     -14.012  15.323   7.620  1.00  0.00           H  
HETATM 2060  H2  T4PE  662     -13.245  14.033   7.425  1.00  0.00           H  
HETATM 2061  O   T4PE  663     -14.283  -9.614 -10.954  1.00  0.00           O  
HETATM 2062  H1  T4PE  663     -15.105  -9.484 -10.482  1.00  0.00           H  
HETATM 2063  H2  T4PE  663     -13.606  -9.333 -10.338  1.00  0.00           H  
HETATM 2064  O   T4PE  664      -4.701  17.005 -14.134  1.00  0.00           O  
HETATM 2065  H1  T4PE  664      -5.358  16.643 -13.539  1.00  0.00           H  
HETATM 2066  H2  T4PE  664      -3.910  16.497 -13.954  1.00  0.00           H  
HETATM 2067  O   T4PE  665      -3.833  -9.776  14.024  1.00  0.00           O  
HETATM 2068  H1  T4PE  665      -3.621  -9.761  14.957  1.00  0.00           H  
HETATM 2069  H2  T4PE  665      -3.392 -10.558  13.690  1.00  0.00           H  
HETATM 2070  O   T4PE  666       4.195 -19.578  -2.491  1.00  0.00           O  
HETATM 2071  H1  T4PE  666       3.748 -19.268  -1.704  1.00  0.00           H  
HETATM 2072  H2  T4PE  666       4.227 -18.813  -3.066  1.00  0.00           H  
HETATM 2073  O   T4PE  667     -11.020  15.082 -17.725  1.00  0.00           O  
HETATM 2074  H1  T4PE  667     -11.752  15.505 -18.173  1.00  0.00           H  
HETATM 2075  H2  T4PE  667     -10.336  15.752 -17.697  1.00  0.00           H  
HETATM 2076  O   T4PE  668     -11.793   9.844 -10.428  1.00  0.00           O  
HETATM 2077  H1  T4PE  668     -11.754   9.960  -9.478  1.00  0.00           H  
HETATM 2078  H2  T4PE  668     -11.602  10.712 -10.783  1.00  0.00           H  
HETATM 2079  O   T4PE  669      -8.495 -18.546 -17.447  1.00  0.00           O  
HETATM 2080  H1  T4PE  669      -9.089 -19.127 -17.922  1.00  0.00           H  
HETATM 2081  H2  T4PE  669      -9.071 -17.919 -17.010  1.00  0.00           H  
HETATM 2082  O   T4PE  670      -2.645  13.851 -10.590  1.00  0.00           O  
HETATM 2083  H1  T4PE  670      -3.308  14.275 -10.044  1.00  0.00           H  
HETATM 2084  H2  T4PE  670      -1.830  13.952 -10.099  1.00  0.00           H  
HETATM 2085  O   T4PE  671      -6.183 -14.717   5.960  1.00  0.00           O  
HETATM 2086  H1  T4PE  671      -6.207 -15.609   6.306  1.00  0.00           H  
HETATM 2087  H2  T4PE  671      -5.456 -14.300   6.422  1.00  0.00           H  
HETATM 2088  O   T4PE  672     -13.435 -15.429 -15.794  1.00  0.00           O  
HETATM 2089  H1  T4PE  672     -13.878 -15.982 -15.151  1.00  0.00           H  
HETATM 2090  H2  T4PE  672     -13.116 -16.040 -16.458  1.00  0.00           H  
HETATM 2091  O   T4PE  673      17.510   7.275  10.906  1.00  0.00           O  
HETATM 2092  H1  T4PE  673      18.058   6.498  11.019  1.00  0.00           H  
HETATM 2093  H2  T4PE  673      17.580   7.485   9.975  1.00  0.00           H  
HETATM 2094  O   T4PE  674     -21.609 -20.226   1.358  1.00  0.00           O  
HETATM 2095  H1  T4PE  674     -20.682 -19.987   1.353  1.00  0.00           H  
HETATM 2096  H2  T4PE  674     -21.630 -21.097   1.754  1.00  0.00           H  
HETATM 2097  O   T4PE  675      -7.389  15.165  16.886  1.00  0.00           O  
HETATM 2098  H1  T4PE  675      -7.179  14.331  16.467  1.00  0.00           H  
HETATM 2099  H2  T4PE  675      -8.199  15.449  16.462  1.00  0.00           H  
HETATM 2100  O   T4PE  676      -4.461   0.661 -11.311  1.00  0.00           O  
HETATM 2101  H1  T4PE  676      -4.549   1.527 -11.708  1.00  0.00           H  
HETATM 2102  H2  T4PE  676      -5.246   0.189 -11.587  1.00  0.00           H  
HETATM 2103  O   T4PE  677      -3.733   5.623  17.418  1.00  0.00           O  
HETATM 2104  H1  T4PE  677      -2.838   5.370  17.192  1.00  0.00           H  
HETATM 2105  H2  T4PE  677      -3.690   5.856  18.345  1.00  0.00           H  
HETATM 2106  O   T4PE  678      -2.144   0.457   7.495  1.00  0.00           O  
HETATM 2107  H1  T4PE  678      -2.756   0.302   8.215  1.00  0.00           H  
HETATM 2108  H2  T4PE  678      -2.129   1.408   7.392  1.00  0.00           H  
HETATM 2109  O   T4PE  679      13.624  -8.369  -2.499  1.00  0.00           O  
HETATM 2110  H1  T4PE  679      13.042  -7.609  -2.476  1.00  0.00           H  
HETATM 2111  H2  T4PE  679      13.330  -8.873  -3.258  1.00  0.00           H  
HETATM 2112  O   T4PE  680      -5.015  -8.151  -1.997  1.00  0.00           O  
HETATM 2113  H1  T4PE  680      -5.633  -7.550  -1.581  1.00  0.00           H  
HETATM 2114  H2  T4PE  680      -5.189  -8.997  -1.584  1.00  0.00           H  
HETATM 2115  O   T4PE  681       9.823 -17.357  -1.690  1.00  0.00           O  
HETATM 2116  H1  T4PE  681      10.631 -17.012  -2.070  1.00  0.00           H  
HETATM 2117  H2  T4PE  681       9.516 -16.663  -1.106  1.00  0.00           H  
HETATM 2118  O   T4PE  682      15.906   8.527  13.677  1.00  0.00           O  
HETATM 2119  H1  T4PE  682      15.397   8.026  13.039  1.00  0.00           H  
HETATM 2120  H2  T4PE  682      16.555   7.906  14.007  1.00  0.00           H  
HETATM 2121  O   T4PE  683      -8.626 -13.361   5.182  1.00  0.00           O  
HETATM 2122  H1  T4PE  683      -7.777 -13.766   5.360  1.00  0.00           H  
HETATM 2123  H2  T4PE  683      -8.877 -12.956   6.012  1.00  0.00           H  
HETATM 2124  O   T4PE  684     -16.884 -15.787 -10.074  1.00  0.00           O  
HETATM 2125  H1  T4PE  684     -17.336 -15.924 -10.906  1.00  0.00           H  
HETATM 2126  H2  T4PE  684     -15.981 -15.587 -10.320  1.00  0.00           H  
HETATM 2127  O   T4PE  685      -3.333  -4.784  -4.893  1.00  0.00           O  
HETATM 2128  H1  T4PE  685      -2.538  -4.280  -5.066  1.00  0.00           H  
HETATM 2129  H2  T4PE  685      -3.903  -4.178  -4.419  1.00  0.00           H  
HETATM 2130  O   T4PE  686     -20.599  10.457   9.890  1.00  0.00           O  
HETATM 2131  H1  T4PE  686     -21.396  10.453  10.420  1.00  0.00           H  
HETATM 2132  H2  T4PE  686     -20.281  11.358   9.940  1.00  0.00           H  
HETATM 2133  O   T4PE  687     -20.469 -10.163   5.038  1.00  0.00           O  
HETATM 2134  H1  T4PE  687     -20.166 -10.429   4.170  1.00  0.00           H  
HETATM 2135  H2  T4PE  687     -21.421 -10.250   4.997  1.00  0.00           H  
HETATM 2136  O   T4PE  688     -21.907  21.369  20.215  1.00  0.00           O  
HETATM 2137  H1  T4PE  688     -21.971  22.298  20.437  1.00  0.00           H  
HETATM 2138  H2  T4PE  688     -21.625  21.361  19.300  1.00  0.00           H  
HETATM 2139  O   T4PE  689      -2.757 -19.305 -11.222  1.00  0.00           O  
HETATM 2140  H1  T4PE  689      -3.463 -18.662 -11.287  1.00  0.00           H  
HETATM 2141  H2  T4PE  689      -3.055 -20.042 -11.754  1.00  0.00           H  
HETATM 2142  O   T4PE  690     -13.269   7.881 -19.953  1.00  0.00           O  
HETATM 2143  H1  T4PE  690     -12.794   8.711 -19.996  1.00  0.00           H  
HETATM 2144  H2  T4PE  690     -12.622   7.222 -20.205  1.00  0.00           H  
HETATM 2145  O   T4PE  691     -19.056 -14.904 -21.491  1.00  0.00           O  
HETATM 2146  H1  T4PE  691     -18.427 -14.309 -21.084  1.00  0.00           H  
HETATM 2147  H2  T4PE  691     -19.904 -14.633 -21.140  1.00  0.00           H  
HETATM 2148  O   T4PE  692      21.073 -14.945  -0.598  1.00  0.00           O  
HETATM 2149  H1  T4PE  692      20.810 -14.035  -0.464  1.00  0.00           H  
HETATM 2150  H2  T4PE  692      20.581 -15.436   0.061  1.00  0.00           H  
HETATM 2151  O   T4PE  693      -3.011   9.946 -13.298  1.00  0.00           O  
HETATM 2152  H1  T4PE  693      -3.266  10.526 -12.580  1.00  0.00           H  
HETATM 2153  H2  T4PE  693      -3.604  10.176 -14.014  1.00  0.00           H  
HETATM 2154  O   T4PE  694      10.871  -3.629   0.164  1.00  0.00           O  
HETATM 2155  H1  T4PE  694      11.495  -3.254   0.786  1.00  0.00           H  
HETATM 2156  H2  T4PE  694      11.030  -4.572   0.205  1.00  0.00           H  
HETATM 2157  O   T4PE  695       5.795  18.215  22.008  1.00  0.00           O  
HETATM 2158  H1  T4PE  695       6.206  19.047  22.242  1.00  0.00           H  
HETATM 2159  H2  T4PE  695       6.529  17.634  21.806  1.00  0.00           H  
HETATM 2160  O   T4PE  696      -6.002  -2.375 -18.640  1.00  0.00           O  
HETATM 2161  H1  T4PE  696      -6.154  -1.475 -18.349  1.00  0.00           H  
HETATM 2162  H2  T4PE  696      -6.874  -2.712 -18.844  1.00  0.00           H  
HETATM 2163  O   T4PE  697     -22.293 -15.461 -10.044  1.00  0.00           O  
HETATM 2164  H1  T4PE  697     -21.697 -15.891 -10.658  1.00  0.00           H  
HETATM 2165  H2  T4PE  697     -21.725 -15.143  -9.342  1.00  0.00           H  
HETATM 2166  O   T4PE  698      21.796   3.713 -10.431  1.00  0.00           O  
HETATM 2167  H1  T4PE  698      20.858   3.825 -10.587  1.00  0.00           H  
HETATM 2168  H2  T4PE  698      22.106   3.212 -11.186  1.00  0.00           H  
HETATM 2169  O   T4PE  699      11.549  -5.566   3.529  1.00  0.00           O  
HETATM 2170  H1  T4PE  699      11.527  -5.065   4.344  1.00  0.00           H  
HETATM 2171  H2  T4PE  699      11.637  -4.904   2.843  1.00  0.00           H  
HETATM 2172  O   T4PE  700      -3.897  -1.596   9.253  1.00  0.00           O  
HETATM 2173  H1  T4PE  700      -3.751  -2.133   8.474  1.00  0.00           H  
HETATM 2174  H2  T4PE  700      -4.763  -1.858   9.566  1.00  0.00           H  
HETATM 2175  O   T4PE  701     -18.301  -1.136  -0.280  1.00  0.00           O  
HETATM 2176  H1  T4PE  701     -17.925  -0.258  -0.339  1.00  0.00           H  
HETATM 2177  H2  T4PE  701     -17.636  -1.652   0.176  1.00  0.00           H  
HETATM 2178  O   T4PE  702     -14.137  -8.825   5.139  1.00  0.00           O  
HETATM 2179  H1  T4PE  702     -14.244  -9.704   5.502  1.00  0.00           H  
HETATM 2180  H2  T4PE  702     -14.989  -8.406   5.269  1.00  0.00           H  
HETATM 2181  O   T4PE  703     -17.911  21.247  12.960  1.00  0.00           O  
HETATM 2182  H1  T4PE  703     -17.826  21.112  12.016  1.00  0.00           H  
HETATM 2183  H2  T4PE  703     -17.851  20.368  13.334  1.00  0.00           H  
HETATM 2184  O   T4PE  704       5.006  16.610  -6.447  1.00  0.00           O  
HETATM 2185  H1  T4PE  704       4.304  16.800  -7.070  1.00  0.00           H  
HETATM 2186  H2  T4PE  704       4.941  15.668  -6.292  1.00  0.00           H  
HETATM 2187  O   T4PE  705     -19.671  -3.545  -0.557  1.00  0.00           O  
HETATM 2188  H1  T4PE  705     -19.279  -2.690  -0.735  1.00  0.00           H  
HETATM 2189  H2  T4PE  705     -20.376  -3.624  -1.199  1.00  0.00           H  
HETATM 2190  O   T4PE  706      -5.375   7.868 -12.659  1.00  0.00           O  
HETATM 2191  H1  T4PE  706      -5.111   7.245 -13.337  1.00  0.00           H  
HETATM 2192  H2  T4PE  706      -4.556   8.271 -12.372  1.00  0.00           H  
HETATM 2193  O   T4PE  707      22.115 -21.149  -5.978  1.00  0.00           O  
HETATM 2194  H1  T4PE  707      22.177 -22.088  -6.156  1.00  0.00           H  
HETATM 2195  H2  T4PE  707      22.967 -20.918  -5.609  1.00  0.00           H  
HETATM 2196  O   T4PE  708     -13.828 -15.705  21.896  1.00  0.00           O  
HETATM 2197  H1  T4PE  708     -13.655 -15.953  20.987  1.00  0.00           H  
HETATM 2198  H2  T4PE  708     -14.705 -16.044  22.074  1.00  0.00           H  
HETATM 2199  O   T4PE  709      19.020  14.847  -7.698  1.00  0.00           O  
HETATM 2200  H1  T4PE  709      19.008  15.157  -6.792  1.00  0.00           H  
HETATM 2201  H2  T4PE  709      18.112  14.928  -7.991  1.00  0.00           H  
HETATM 2202  O   T4PE  710      10.623   5.753  12.073  1.00  0.00           O  
HETATM 2203  H1  T4PE  710      11.119   6.417  11.593  1.00  0.00           H  
HETATM 2204  H2  T4PE  710      10.101   5.313  11.403  1.00  0.00           H  
HETATM 2205  O   T4PE  711     -17.558 -12.416  -9.930  1.00  0.00           O  
HETATM 2206  H1  T4PE  711     -18.222 -12.853 -10.464  1.00  0.00           H  
HETATM 2207  H2  T4PE  711     -16.741 -12.544 -10.412  1.00  0.00           H  
HETATM 2208  O   T4PE  712     -13.664   4.504  19.927  1.00  0.00           O  
HETATM 2209  H1  T4PE  712     -12.938   5.109  20.080  1.00  0.00           H  
HETATM 2210  H2  T4PE  712     -13.484   3.761  20.503  1.00  0.00           H  
HETATM 2211  O   T4PE  713      -1.986 -20.495  -5.114  1.00  0.00           O  
HETATM 2212  H1  T4PE  713      -2.357 -20.658  -4.247  1.00  0.00           H  
HETATM 2213  H2  T4PE  713      -2.458 -19.727  -5.436  1.00  0.00           H  
HETATM 2214  O   T4PE  714     -12.486  13.023 -13.561  1.00  0.00           O  
HETATM 2215  H1  T4PE  714     -12.493  12.289 -14.176  1.00  0.00           H  
HETATM 2216  H2  T4PE  714     -12.228  13.777 -14.090  1.00  0.00           H  
HETATM 2217  O   T4PE  715      18.917   9.734  22.192  1.00  0.00           O  
HETATM 2218  H1  T4PE  715      18.589   9.972  21.325  1.00  0.00           H  
HETATM 2219  H2  T4PE  715      18.130   9.548  22.704  1.00  0.00           H  
HETATM 2220  O   T4PE  716       9.498  11.545  21.120  1.00  0.00           O  
HETATM 2221  H1  T4PE  716      10.321  11.700  20.655  1.00  0.00           H  
HETATM 2222  H2  T4PE  716       9.682  10.797  21.688  1.00  0.00           H  
HETATM 2223  O   T4PE  717      -8.470  -9.149  12.032  1.00  0.00           O  
HETATM 2224  H1  T4PE  717      -8.049  -8.616  12.706  1.00  0.00           H  
HETATM 2225  H2  T4PE  717      -9.361  -8.804  11.975  1.00  0.00           H  
HETATM 2226  O   T4PE  718     -15.197 -11.609 -20.950  1.00  0.00           O  
HETATM 2227  H1  T4PE  718     -15.862 -12.283 -20.809  1.00  0.00           H  
HETATM 2228  H2  T4PE  718     -14.476 -12.069 -21.380  1.00  0.00           H  
HETATM 2229  O   T4PE  719      21.851   7.375  20.105  1.00  0.00           O  
HETATM 2230  H1  T4PE  719      21.242   7.155  20.810  1.00  0.00           H  
HETATM 2231  H2  T4PE  719      22.694   7.491  20.544  1.00  0.00           H  
HETATM 2232  O   T4PE  720      -7.838 -17.841  -5.249  1.00  0.00           O  
HETATM 2233  H1  T4PE  720      -7.842 -16.966  -5.636  1.00  0.00           H  
HETATM 2234  H2  T4PE  720      -7.021 -18.235  -5.556  1.00  0.00           H  
HETATM 2235  O   T4PE  721      -1.146 -18.954  -0.345  1.00  0.00           O  
HETATM 2236  H1  T4PE  721      -0.878 -18.820  -1.254  1.00  0.00           H  
HETATM 2237  H2  T4PE  721      -2.100 -18.880  -0.362  1.00  0.00           H  
HETATM 2238  O   T4PE  722     -10.870  18.347 -20.785  1.00  0.00           O  
HETATM 2239  H1  T4PE  722     -11.153  18.654 -19.923  1.00  0.00           H  
HETATM 2240  H2  T4PE  722     -11.473  18.768 -21.399  1.00  0.00           H  
HETATM 2241  O   T4PE  723       3.165 -18.441   3.240  1.00  0.00           O  
HETATM 2242  H1  T4PE  723       3.581 -18.921   2.523  1.00  0.00           H  
HETATM 2243  H2  T4PE  723       3.615 -17.597   3.256  1.00  0.00           H  
HETATM 2244  O   T4PE  724     -10.073 -13.714  22.300  1.00  0.00           O  
HETATM 2245  H1  T4PE  724     -10.896 -13.525  22.751  1.00  0.00           H  
HETATM 2246  H2  T4PE  724     -10.298 -14.392  21.663  1.00  0.00           H  
HETATM 2247  O   T4PE  725      -7.513 -18.532  -9.891  1.00  0.00           O  
HETATM 2248  H1  T4PE  725      -8.466 -18.493  -9.815  1.00  0.00           H  
HETATM 2249  H2  T4PE  725      -7.210 -17.697  -9.533  1.00  0.00           H  
HETATM 2250  O   T4PE  726       9.452  12.053  16.193  1.00  0.00           O  
HETATM 2251  H1  T4PE  726       9.386  11.691  15.309  1.00  0.00           H  
HETATM 2252  H2  T4PE  726      10.150  11.545  16.608  1.00  0.00           H  
HETATM 2253  O   T4PE  727       2.223 -19.089  11.171  1.00  0.00           O  
HETATM 2254  H1  T4PE  727       2.132 -20.037  11.263  1.00  0.00           H  
HETATM 2255  H2  T4PE  727       2.934 -18.976  10.541  1.00  0.00           H  
HETATM 2256  O   T4PE  728     -21.909   7.796  12.732  1.00  0.00           O  
HETATM 2257  H1  T4PE  728     -21.223   7.154  12.915  1.00  0.00           H  
HETATM 2258  H2  T4PE  728     -22.207   7.584  11.847  1.00  0.00           H  
HETATM 2259  O   T4PE  729       1.265 -20.122 -21.170  1.00  0.00           O  
HETATM 2260  H1  T4PE  729       0.445 -20.348 -20.732  1.00  0.00           H  
HETATM 2261  H2  T4PE  729       1.718 -19.550 -20.550  1.00  0.00           H  
HETATM 2262  O   T4PE  730      12.482   5.884  15.570  1.00  0.00           O  
HETATM 2263  H1  T4PE  730      11.753   5.575  16.107  1.00  0.00           H  
HETATM 2264  H2  T4PE  730      12.555   5.237  14.868  1.00  0.00           H  
HETATM 2265  O   T4PE  731       4.145  -7.917 -16.400  1.00  0.00           O  
HETATM 2266  H1  T4PE  731       3.374  -7.362 -16.284  1.00  0.00           H  
HETATM 2267  H2  T4PE  731       4.632  -7.826 -15.581  1.00  0.00           H  
HETATM 2268  O   T4PE  732      -4.105  14.561  -2.453  1.00  0.00           O  
HETATM 2269  H1  T4PE  732      -3.200  14.807  -2.645  1.00  0.00           H  
HETATM 2270  H2  T4PE  732      -4.564  15.394  -2.351  1.00  0.00           H  
HETATM 2271  O   T4PE  733      19.781 -10.734  21.645  1.00  0.00           O  
HETATM 2272  H1  T4PE  733      19.912  -9.794  21.769  1.00  0.00           H  
HETATM 2273  H2  T4PE  733      20.652 -11.115  21.757  1.00  0.00           H  
HETATM 2274  O   T4PE  734      -1.218  22.149  13.329  1.00  0.00           O  
HETATM 2275  H1  T4PE  734      -1.034  21.578  14.074  1.00  0.00           H  
HETATM 2276  H2  T4PE  734      -1.405  21.550  12.607  1.00  0.00           H  
HETATM 2277  O   T4PE  735      -7.089  14.068  -3.831  1.00  0.00           O  
HETATM 2278  H1  T4PE  735      -7.938  13.626  -3.817  1.00  0.00           H  
HETATM 2279  H2  T4PE  735      -7.290  14.981  -3.626  1.00  0.00           H  
HETATM 2280  O   T4PE  736       3.471   3.804  15.538  1.00  0.00           O  
HETATM 2281  H1  T4PE  736       3.141   4.023  14.667  1.00  0.00           H  
HETATM 2282  H2  T4PE  736       3.947   2.983  15.414  1.00  0.00           H  
HETATM 2283  O   T4PE  737       0.401   7.475   0.153  1.00  0.00           O  
HETATM 2284  H1  T4PE  737       1.258   7.300  -0.235  1.00  0.00           H  
HETATM 2285  H2  T4PE  737       0.004   8.127  -0.424  1.00  0.00           H  
HETATM 2286  O   T4PE  738      12.886  -9.858 -22.382  1.00  0.00           O  
HETATM 2287  H1  T4PE  738      12.598  -9.609 -21.504  1.00  0.00           H  
HETATM 2288  H2  T4PE  738      13.550 -10.531 -22.234  1.00  0.00           H  
HETATM 2289  O   T4PE  739     -14.837   9.395   1.798  1.00  0.00           O  
HETATM 2290  H1  T4PE  739     -13.974   9.179   1.446  1.00  0.00           H  
HETATM 2291  H2  T4PE  739     -15.454   9.001   1.180  1.00  0.00           H  
HETATM 2292  O   T4PE  740      13.933  -2.610 -13.209  1.00  0.00           O  
HETATM 2293  H1  T4PE  740      13.620  -1.917 -13.790  1.00  0.00           H  
HETATM 2294  H2  T4PE  740      14.289  -2.145 -12.451  1.00  0.00           H  
HETATM 2295  O   T4PE  741     -15.971  -1.346  13.934  1.00  0.00           O  
HETATM 2296  H1  T4PE  741     -15.483  -0.587  13.615  1.00  0.00           H  
HETATM 2297  H2  T4PE  741     -15.612  -2.085  13.443  1.00  0.00           H  
HETATM 2298  O   T4PE  742      17.168   1.980 -17.545  1.00  0.00           O  
HETATM 2299  H1  T4PE  742      17.799   1.515 -16.996  1.00  0.00           H  
HETATM 2300  H2  T4PE  742      17.694   2.353 -18.252  1.00  0.00           H  
HETATM 2301  O   T4PE  743      -8.816  -9.836  20.847  1.00  0.00           O  
HETATM 2302  H1  T4PE  743      -9.437  -9.514  21.500  1.00  0.00           H  
HETATM 2303  H2  T4PE  743      -9.080 -10.743  20.691  1.00  0.00           H  
HETATM 2304  O   T4PE  744       4.302 -22.425 -15.065  1.00  0.00           O  
HETATM 2305  H1  T4PE  744       4.556 -21.681 -15.611  1.00  0.00           H  
HETATM 2306  H2  T4PE  744       4.646 -22.214 -14.197  1.00  0.00           H  
HETATM 2307  O   T4PE  745      -2.519  -5.656 -13.901  1.00  0.00           O  
HETATM 2308  H1  T4PE  745      -2.401  -5.748 -14.847  1.00  0.00           H  
HETATM 2309  H2  T4PE  745      -1.629  -5.618 -13.551  1.00  0.00           H  
HETATM 2310  O   T4PE  746      18.944   0.451  -4.475  1.00  0.00           O  
HETATM 2311  H1  T4PE  746      19.567   0.541  -5.196  1.00  0.00           H  
HETATM 2312  H2  T4PE  746      19.315   0.981  -3.769  1.00  0.00           H  
HETATM 2313  O   T4PE  747     -11.639  11.188 -15.450  1.00  0.00           O  
HETATM 2314  H1  T4PE  747     -11.388  11.548 -16.300  1.00  0.00           H  
HETATM 2315  H2  T4PE  747     -11.965  10.310 -15.648  1.00  0.00           H  
HETATM 2316  O   T4PE  748      -3.139   9.922   1.224  1.00  0.00           O  
HETATM 2317  H1  T4PE  748      -2.509  10.055   0.515  1.00  0.00           H  
HETATM 2318  H2  T4PE  748      -3.407  10.806   1.475  1.00  0.00           H  
HETATM 2319  O   T4PE  749       3.357  17.362   3.061  1.00  0.00           O  
HETATM 2320  H1  T4PE  749       3.771  18.053   2.544  1.00  0.00           H  
HETATM 2321  H2  T4PE  749       3.009  16.752   2.412  1.00  0.00           H  
HETATM 2322  O   T4PE  750     -19.859 -12.375 -16.027  1.00  0.00           O  
HETATM 2323  H1  T4PE  750     -20.304 -13.185 -15.779  1.00  0.00           H  
HETATM 2324  H2  T4PE  750     -19.063 -12.365 -15.496  1.00  0.00           H  
HETATM 2325  O   T4PE  751     -13.913  20.940  -4.341  1.00  0.00           O  
HETATM 2326  H1  T4PE  751     -13.389  21.687  -4.629  1.00  0.00           H  
HETATM 2327  H2  T4PE  751     -13.269  20.290  -4.058  1.00  0.00           H  
HETATM 2328  O   T4PE  752      12.189  -8.599   6.928  1.00  0.00           O  
HETATM 2329  H1  T4PE  752      13.113  -8.371   7.032  1.00  0.00           H  
HETATM 2330  H2  T4PE  752      11.721  -7.956   7.460  1.00  0.00           H  
HETATM 2331  O   T4PE  753      12.046  11.755  -7.733  1.00  0.00           O  
HETATM 2332  H1  T4PE  753      12.488  12.573  -7.958  1.00  0.00           H  
HETATM 2333  H2  T4PE  753      11.357  11.664  -8.392  1.00  0.00           H  
HETATM 2334  O   T4PE  754      -8.969 -16.173   4.605  1.00  0.00           O  
HETATM 2335  H1  T4PE  754      -8.547 -15.363   4.891  1.00  0.00           H  
HETATM 2336  H2  T4PE  754      -8.638 -16.316   3.718  1.00  0.00           H  
HETATM 2337  O   T4PE  755     -18.568  17.147  -1.814  1.00  0.00           O  
HETATM 2338  H1  T4PE  755     -18.926  17.803  -2.412  1.00  0.00           H  
HETATM 2339  H2  T4PE  755     -18.836  17.444  -0.944  1.00  0.00           H  
HETATM 2340  O   T4PE  756     -19.541  -8.294  -7.630  1.00  0.00           O  
HETATM 2341  H1  T4PE  756     -19.900  -9.161  -7.444  1.00  0.00           H  
HETATM 2342  H2  T4PE  756     -20.038  -7.701  -7.066  1.00  0.00           H  
HETATM 2343  O   T4PE  757      -8.166 -18.702   5.512  1.00  0.00           O  
HETATM 2344  H1  T4PE  757      -8.750 -17.991   5.250  1.00  0.00           H  
HETATM 2345  H2  T4PE  757      -8.526 -19.015   6.342  1.00  0.00           H  
HETATM 2346  O   T4PE  758     -14.082  12.379  -8.770  1.00  0.00           O  
HETATM 2347  H1  T4PE  758     -13.245  12.803  -8.959  1.00  0.00           H  
HETATM 2348  H2  T4PE  758     -13.969  12.007  -7.895  1.00  0.00           H  
HETATM 2349  O   T4PE  759       0.222  -4.066 -18.071  1.00  0.00           O  
HETATM 2350  H1  T4PE  759      -0.115  -4.613 -18.781  1.00  0.00           H  
HETATM 2351  H2  T4PE  759       1.092  -4.420 -17.887  1.00  0.00           H  
HETATM 2352  O   T4PE  760       3.439  -8.027  21.827  1.00  0.00           O  
HETATM 2353  H1  T4PE  760       2.952  -8.423  21.105  1.00  0.00           H  
HETATM 2354  H2  T4PE  760       4.297  -8.450  21.798  1.00  0.00           H  
HETATM 2355  O   T4PE  761     -17.418 -10.986 -12.754  1.00  0.00           O  
HETATM 2356  H1  T4PE  761     -17.595 -11.822 -13.185  1.00  0.00           H  
HETATM 2357  H2  T4PE  761     -18.151 -10.868 -12.149  1.00  0.00           H  
HETATM 2358  O   T4PE  762      -8.155   0.183 -14.368  1.00  0.00           O  
HETATM 2359  H1  T4PE  762      -8.963  -0.281 -14.583  1.00  0.00           H  
HETATM 2360  H2  T4PE  762      -7.967   0.712 -15.143  1.00  0.00           H  
HETATM 2361  O   T4PE  763     -11.380  -3.953  17.834  1.00  0.00           O  
HETATM 2362  H1  T4PE  763     -10.645  -4.004  17.223  1.00  0.00           H  
HETATM 2363  H2  T4PE  763     -11.226  -4.664  18.455  1.00  0.00           H  
HETATM 2364  O   T4PE  764      12.577  -3.076  -1.814  1.00  0.00           O  
HETATM 2365  H1  T4PE  764      12.743  -3.990  -2.044  1.00  0.00           H  
HETATM 2366  H2  T4PE  764      11.828  -3.111  -1.219  1.00  0.00           H  
HETATM 2367  O   T4PE  765     -10.421  -8.776 -22.039  1.00  0.00           O  
HETATM 2368  H1  T4PE  765     -10.579  -9.648 -21.678  1.00  0.00           H  
HETATM 2369  H2  T4PE  765      -9.597  -8.496 -21.640  1.00  0.00           H  
HETATM 2370  O   T4PE  766     -10.946  -8.856  -3.668  1.00  0.00           O  
HETATM 2371  H1  T4PE  766     -11.766  -9.350  -3.662  1.00  0.00           H  
HETATM 2372  H2  T4PE  766     -10.978  -8.347  -4.478  1.00  0.00           H  
HETATM 2373  O   T4PE  767      14.721  20.306  14.413  1.00  0.00           O  
HETATM 2374  H1  T4PE  767      15.655  20.411  14.231  1.00  0.00           H  
HETATM 2375  H2  T4PE  767      14.377  19.849  13.646  1.00  0.00           H  
HETATM 2376  O   T4PE  768       0.672  12.528  18.229  1.00  0.00           O  
HETATM 2377  H1  T4PE  768       0.830  13.465  18.344  1.00  0.00           H  
HETATM 2378  H2  T4PE  768      -0.051  12.482  17.602  1.00  0.00           H  
HETATM 2379  O   T4PE  769     -15.160  -2.984  -7.554  1.00  0.00           O  
HETATM 2380  H1  T4PE  769     -14.997  -3.343  -6.681  1.00  0.00           H  
HETATM 2381  H2  T4PE  769     -15.431  -2.080  -7.395  1.00  0.00           H  
HETATM 2382  O   T4PE  770     -12.457 -22.125  10.727  1.00  0.00           O  
HETATM 2383  H1  T4PE  770     -13.219 -22.640  10.993  1.00  0.00           H  
HETATM 2384  H2  T4PE  770     -12.789 -21.537  10.049  1.00  0.00           H  
HETATM 2385  O   T4PE  771      20.523 -11.727  15.974  1.00  0.00           O  
HETATM 2386  H1  T4PE  771      20.467 -10.860  15.570  1.00  0.00           H  
HETATM 2387  H2  T4PE  771      19.828 -11.730  16.631  1.00  0.00           H  
HETATM 2388  O   T4PE  772      -2.140  22.295   7.146  1.00  0.00           O  
HETATM 2389  H1  T4PE  772      -1.216  22.468   7.327  1.00  0.00           H  
HETATM 2390  H2  T4PE  772      -2.138  21.471   6.658  1.00  0.00           H  
HETATM 2391  O   T4PE  773      -6.208  21.167  12.678  1.00  0.00           O  
HETATM 2392  H1  T4PE  773      -6.931  21.777  12.527  1.00  0.00           H  
HETATM 2393  H2  T4PE  773      -5.913  20.923  11.800  1.00  0.00           H  
HETATM 2394  O   T4PE  774      -0.861 -12.630   2.443  1.00  0.00           O  
HETATM 2395  H1  T4PE  774      -1.803 -12.558   2.290  1.00  0.00           H  
HETATM 2396  H2  T4PE  774      -0.469 -12.013   1.824  1.00  0.00           H  
HETATM 2397  O   T4PE  775       8.997   7.429 -14.352  1.00  0.00           O  
HETATM 2398  H1  T4PE  775       8.147   7.376 -13.915  1.00  0.00           H  
HETATM 2399  H2  T4PE  775       9.336   6.534 -14.325  1.00  0.00           H  
HETATM 2400  O   T4PE  776      -2.088   0.584 -17.794  1.00  0.00           O  
HETATM 2401  H1  T4PE  776      -2.116   1.441 -17.370  1.00  0.00           H  
HETATM 2402  H2  T4PE  776      -1.155   0.404 -17.910  1.00  0.00           H  
HETATM 2403  O   T4PE  777      -8.561  15.761  14.063  1.00  0.00           O  
HETATM 2404  H1  T4PE  777      -8.563  16.718  14.038  1.00  0.00           H  
HETATM 2405  H2  T4PE  777      -9.363  15.508  13.605  1.00  0.00           H  
HETATM 2406  O   T4PE  778      16.791  21.781  11.263  1.00  0.00           O  
HETATM 2407  H1  T4PE  778      16.693  20.999  11.806  1.00  0.00           H  
HETATM 2408  H2  T4PE  778      15.918  21.933  10.902  1.00  0.00           H  
HETATM 2409  O   T4PE  779      -4.226  22.073  -3.508  1.00  0.00           O  
HETATM 2410  H1  T4PE  779      -3.512  21.532  -3.846  1.00  0.00           H  
HETATM 2411  H2  T4PE  779      -4.981  21.485  -3.484  1.00  0.00           H  
HETATM 2412  O   T4PE  780       7.455 -18.924 -15.177  1.00  0.00           O  
HETATM 2413  H1  T4PE  780       7.681 -19.763 -14.776  1.00  0.00           H  
HETATM 2414  H2  T4PE  780       8.299 -18.529 -15.399  1.00  0.00           H  
HETATM 2415  O   T4PE  781      -4.000  21.484  18.561  1.00  0.00           O  
HETATM 2416  H1  T4PE  781      -4.904  21.699  18.790  1.00  0.00           H  
HETATM 2417  H2  T4PE  781      -3.584  22.331  18.402  1.00  0.00           H  
HETATM 2418  O   T4PE  782     -21.356  -0.702   1.101  1.00  0.00           O  
HETATM 2419  H1  T4PE  782     -21.778  -0.282   0.352  1.00  0.00           H  
HETATM 2420  H2  T4PE  782     -20.670  -1.246   0.716  1.00  0.00           H  
HETATM 2421  O   T4PE  783       7.350   8.851 -19.890  1.00  0.00           O  
HETATM 2422  H1  T4PE  783       7.336   9.763 -20.179  1.00  0.00           H  
HETATM 2423  H2  T4PE  783       6.508   8.495 -20.175  1.00  0.00           H  
HETATM 2424  O   T4PE  784     -18.912   6.273   6.817  1.00  0.00           O  
HETATM 2425  H1  T4PE  784     -18.907   6.877   7.559  1.00  0.00           H  
HETATM 2426  H2  T4PE  784     -18.417   5.513   7.123  1.00  0.00           H  
HETATM 2427  O   T4PE  785     -15.358  -9.862   7.991  1.00  0.00           O  
HETATM 2428  H1  T4PE  785     -14.562  -9.336   7.902  1.00  0.00           H  
HETATM 2429  H2  T4PE  785     -15.729  -9.595   8.832  1.00  0.00           H  
HETATM 2430  O   T4PE  786       3.894  -3.086  -5.743  1.00  0.00           O  
HETATM 2431  H1  T4PE  786       4.459  -2.363  -5.472  1.00  0.00           H  
HETATM 2432  H2  T4PE  786       3.041  -2.680  -5.898  1.00  0.00           H  
HETATM 2433  O   T4PE  787     -18.397 -19.228  20.129  1.00  0.00           O  
HETATM 2434  H1  T4PE  787     -18.716 -18.364  20.389  1.00  0.00           H  
HETATM 2435  H2  T4PE  787     -17.902 -19.539  20.887  1.00  0.00           H  
HETATM 2436  O   T4PE  788      -5.555 -19.900   6.871  1.00  0.00           O  
HETATM 2437  H1  T4PE  788      -5.580 -19.088   7.377  1.00  0.00           H  
HETATM 2438  H2  T4PE  788      -4.985 -19.702   6.127  1.00  0.00           H  
HETATM 2439  O   T4PE  789     -19.478  20.085   4.106  1.00  0.00           O  
HETATM 2440  H1  T4PE  789     -18.834  20.549   4.640  1.00  0.00           H  
HETATM 2441  H2  T4PE  789     -18.982  19.773   3.348  1.00  0.00           H  
HETATM 2442  O   T4PE  790     -14.802  -9.420 -17.933  1.00  0.00           O  
HETATM 2443  H1  T4PE  790     -14.726  -8.486 -17.738  1.00  0.00           H  
HETATM 2444  H2  T4PE  790     -15.668  -9.664 -17.605  1.00  0.00           H  
HETATM 2445  O   T4PE  791      -7.423  -8.964 -11.513  1.00  0.00           O  
HETATM 2446  H1  T4PE  791      -7.664  -8.791 -10.603  1.00  0.00           H  
HETATM 2447  H2  T4PE  791      -7.857  -9.791 -11.723  1.00  0.00           H  
HETATM 2448  O   T4PE  792      18.113 -11.109  -1.954  1.00  0.00           O  
HETATM 2449  H1  T4PE  792      18.726 -10.435  -2.246  1.00  0.00           H  
HETATM 2450  H2  T4PE  792      17.476 -11.179  -2.665  1.00  0.00           H  
HETATM 2451  O   T4PE  793      -1.444  -0.876   5.123  1.00  0.00           O  
HETATM 2452  H1  T4PE  793      -0.809  -1.555   5.352  1.00  0.00           H  
HETATM 2453  H2  T4PE  793      -1.666  -0.464   5.958  1.00  0.00           H  
HETATM 2454  O   T4PE  794      -2.223 -14.727   7.917  1.00  0.00           O  
HETATM 2455  H1  T4PE  794      -2.263 -15.045   7.015  1.00  0.00           H  
HETATM 2456  H2  T4PE  794      -1.435 -14.184   7.945  1.00  0.00           H  
HETATM 2457  O   T4PE  795      -6.205  -3.259  13.043  1.00  0.00           O  
HETATM 2458  H1  T4PE  795      -5.360  -3.629  13.297  1.00  0.00           H  
HETATM 2459  H2  T4PE  795      -6.493  -3.802  12.309  1.00  0.00           H  
HETATM 2460  O   T4PE  796      11.670  19.184 -20.417  1.00  0.00           O  
HETATM 2461  H1  T4PE  796      10.791  19.562 -20.376  1.00  0.00           H  
HETATM 2462  H2  T4PE  796      11.632  18.427 -19.832  1.00  0.00           H  
HETATM 2463  O   T4PE  797     -21.462   0.859  -8.501  1.00  0.00           O  
HETATM 2464  H1  T4PE  797     -21.951   0.639  -9.294  1.00  0.00           H  
HETATM 2465  H2  T4PE  797     -21.976   1.553  -8.087  1.00  0.00           H  
HETATM 2466  O   T4PE  798      -0.047   6.809  -9.575  1.00  0.00           O  
HETATM 2467  H1  T4PE  798       0.898   6.853  -9.428  1.00  0.00           H  
HETATM 2468  H2  T4PE  798      -0.174   7.206 -10.437  1.00  0.00           H  
HETATM 2469  O   T4PE  799     -15.615  16.814  -8.288  1.00  0.00           O  
HETATM 2470  H1  T4PE  799     -15.957  17.688  -8.480  1.00  0.00           H  
HETATM 2471  H2  T4PE  799     -15.067  16.600  -9.044  1.00  0.00           H  
HETATM 2472  O   T4PE  800      20.946  15.460   2.224  1.00  0.00           O  
HETATM 2473  H1  T4PE  800      20.642  14.738   1.675  1.00  0.00           H  
HETATM 2474  H2  T4PE  800      21.599  15.064   2.801  1.00  0.00           H  
HETATM 2475  O   T4PE  801     -12.354  22.308   4.071  1.00  0.00           O  
HETATM 2476  H1  T4PE  801     -12.530  22.009   3.178  1.00  0.00           H  
HETATM 2477  H2  T4PE  801     -11.529  22.787   4.005  1.00  0.00           H  
HETATM 2478  O   T4PE  802      18.051   7.293  15.117  1.00  0.00           O  
HETATM 2479  H1  T4PE  802      18.734   7.764  14.641  1.00  0.00           H  
HETATM 2480  H2  T4PE  802      18.270   6.368  15.000  1.00  0.00           H  
HETATM 2481  O   T4PE  803      -9.158 -17.462  19.809  1.00  0.00           O  
HETATM 2482  H1  T4PE  803      -8.452 -16.816  19.813  1.00  0.00           H  
HETATM 2483  H2  T4PE  803      -8.910 -18.084  19.125  1.00  0.00           H  
HETATM 2484  O   T4PE  804       7.160  19.733   4.843  1.00  0.00           O  
HETATM 2485  H1  T4PE  804       7.914  19.146   4.784  1.00  0.00           H  
HETATM 2486  H2  T4PE  804       6.543  19.275   5.414  1.00  0.00           H  
HETATM 2487  O   T4PE  805       5.462 -21.557  -0.941  1.00  0.00           O  
HETATM 2488  H1  T4PE  805       5.370 -20.745  -1.438  1.00  0.00           H  
HETATM 2489  H2  T4PE  805       4.638 -21.640  -0.461  1.00  0.00           H  
HETATM 2490  O   T4PE  806      11.205 -12.069  16.792  1.00  0.00           O  
HETATM 2491  H1  T4PE  806      12.037 -12.079  17.265  1.00  0.00           H  
HETATM 2492  H2  T4PE  806      11.402 -11.620  15.970  1.00  0.00           H  
HETATM 2493  O   T4PE  807     -16.071  12.074  18.322  1.00  0.00           O  
HETATM 2494  H1  T4PE  807     -16.014  11.412  17.633  1.00  0.00           H  
HETATM 2495  H2  T4PE  807     -16.711  11.721  18.941  1.00  0.00           H  
HETATM 2496  O   T4PE  808     -12.862  19.940 -10.533  1.00  0.00           O  
HETATM 2497  H1  T4PE  808     -13.498  19.419 -11.023  1.00  0.00           H  
HETATM 2498  H2  T4PE  808     -12.109  20.014 -11.120  1.00  0.00           H  
HETATM 2499  O   T4PE  809      -2.499  18.731  -7.993  1.00  0.00           O  
HETATM 2500  H1  T4PE  809      -2.155  18.573  -8.872  1.00  0.00           H  
HETATM 2501  H2  T4PE  809      -1.785  18.480  -7.407  1.00  0.00           H  
HETATM 2502  O   T4PE  810      20.307   1.223  21.684  1.00  0.00           O  
HETATM 2503  H1  T4PE  810      20.018   1.007  20.797  1.00  0.00           H  
HETATM 2504  H2  T4PE  810      21.078   0.674  21.825  1.00  0.00           H  
HETATM 2505  O   T4PE  811      -9.657  20.012   0.092  1.00  0.00           O  
HETATM 2506  H1  T4PE  811     -10.218  19.990   0.867  1.00  0.00           H  
HETATM 2507  H2  T4PE  811      -9.755  19.145  -0.301  1.00  0.00           H  
HETATM 2508  O   T4PE  812      21.106 -15.085  15.644  1.00  0.00           O  
HETATM 2509  H1  T4PE  812      20.953 -15.389  14.749  1.00  0.00           H  
HETATM 2510  H2  T4PE  812      20.291 -14.647  15.890  1.00  0.00           H  
HETATM 2511  O   T4PE  813      17.191  -4.970  -8.282  1.00  0.00           O  
HETATM 2512  H1  T4PE  813      16.529  -5.360  -8.853  1.00  0.00           H  
HETATM 2513  H2  T4PE  813      17.981  -4.931  -8.821  1.00  0.00           H  
HETATM 2514  O   T4PE  814      15.760  -0.483 -17.535  1.00  0.00           O  
HETATM 2515  H1  T4PE  814      16.027  -1.024 -18.279  1.00  0.00           H  
HETATM 2516  H2  T4PE  814      16.351   0.269 -17.561  1.00  0.00           H  
HETATM 2517  O   T4PE  815     -12.176   5.128  -2.313  1.00  0.00           O  
HETATM 2518  H1  T4PE  815     -12.489   6.032  -2.281  1.00  0.00           H  
HETATM 2519  H2  T4PE  815     -11.936   4.926  -1.408  1.00  0.00           H  
HETATM 2520  O   T4PE  816     -13.366   6.256   6.935  1.00  0.00           O  
HETATM 2521  H1  T4PE  816     -14.146   6.420   6.404  1.00  0.00           H  
HETATM 2522  H2  T4PE  816     -13.683   5.731   7.670  1.00  0.00           H  
HETATM 2523  O   T4PE  817     -12.179  10.165  21.738  1.00  0.00           O  
HETATM 2524  H1  T4PE  817     -12.884   9.740  21.250  1.00  0.00           H  
HETATM 2525  H2  T4PE  817     -11.385   9.710  21.459  1.00  0.00           H  
HETATM 2526  O   T4PE  818       4.202  -4.109  15.792  1.00  0.00           O  
HETATM 2527  H1  T4PE  818       4.021  -4.816  16.412  1.00  0.00           H  
HETATM 2528  H2  T4PE  818       3.337  -3.792  15.531  1.00  0.00           H  
HETATM 2529  O   T4PE  819      -4.771   4.085 -21.157  1.00  0.00           O  
HETATM 2530  H1  T4PE  819      -5.472   3.469 -20.943  1.00  0.00           H  
HETATM 2531  H2  T4PE  819      -5.091   4.931 -20.844  1.00  0.00           H  
HETATM 2532  O   T4PE  820      -6.358  19.461  17.192  1.00  0.00           O  
HETATM 2533  H1  T4PE  820      -7.180  19.251  16.750  1.00  0.00           H  
HETATM 2534  H2  T4PE  820      -6.283  20.412  17.122  1.00  0.00           H  
HETATM 2535  O   T4PE  821      10.045   4.716 -14.004  1.00  0.00           O  
HETATM 2536  H1  T4PE  821      10.885   4.949 -13.609  1.00  0.00           H  
HETATM 2537  H2  T4PE  821      10.011   3.761 -13.950  1.00  0.00           H  
HETATM 2538  O   T4PE  822     -21.675 -14.376   8.700  1.00  0.00           O  
HETATM 2539  H1  T4PE  822     -22.012 -14.201   7.822  1.00  0.00           H  
HETATM 2540  H2  T4PE  822     -21.682 -13.523   9.134  1.00  0.00           H  
HETATM 2541  O   T4PE  823      15.974  20.813  -4.774  1.00  0.00           O  
HETATM 2542  H1  T4PE  823      15.298  20.237  -5.133  1.00  0.00           H  
HETATM 2543  H2  T4PE  823      16.660  20.822  -5.442  1.00  0.00           H  
HETATM 2544  O   T4PE  824       5.500   3.515  20.649  1.00  0.00           O  
HETATM 2545  H1  T4PE  824       5.998   3.479  19.833  1.00  0.00           H  
HETATM 2546  H2  T4PE  824       5.054   2.669  20.695  1.00  0.00           H  
HETATM 2547  O   T4PE  825      -1.265   8.583 -19.127  1.00  0.00           O  
HETATM 2548  H1  T4PE  825      -1.400   7.670 -18.876  1.00  0.00           H  
HETATM 2549  H2  T4PE  825      -0.760   8.959 -18.405  1.00  0.00           H  
HETATM 2550  O   T4PE  826      12.620  -3.214   2.236  1.00  0.00           O  
HETATM 2551  H1  T4PE  826      12.427  -2.678   3.005  1.00  0.00           H  
HETATM 2552  H2  T4PE  826      13.517  -2.980   2.000  1.00  0.00           H  
HETATM 2553  O   T4PE  827       1.606 -21.326   5.343  1.00  0.00           O  
HETATM 2554  H1  T4PE  827       2.451 -20.979   5.629  1.00  0.00           H  
HETATM 2555  H2  T4PE  827       1.025 -20.565   5.331  1.00  0.00           H  
HETATM 2556  O   T4PE  828      16.110 -12.285   9.205  1.00  0.00           O  
HETATM 2557  H1  T4PE  828      16.099 -11.331   9.129  1.00  0.00           H  
HETATM 2558  H2  T4PE  828      15.203 -12.548   9.054  1.00  0.00           H  
HETATM 2559  O   T4PE  829      -2.486 -15.889 -21.055  1.00  0.00           O  
HETATM 2560  H1  T4PE  829      -2.143 -16.363 -20.298  1.00  0.00           H  
HETATM 2561  H2  T4PE  829      -3.436 -15.991 -20.991  1.00  0.00           H  
HETATM 2562  O   T4PE  830      18.935   0.853   2.811  1.00  0.00           O  
HETATM 2563  H1  T4PE  830      18.018   0.730   3.055  1.00  0.00           H  
HETATM 2564  H2  T4PE  830      19.215   1.621   3.310  1.00  0.00           H  
HETATM 2565  O   T4PE  831      -6.517  -1.797  -8.485  1.00  0.00           O  
HETATM 2566  H1  T4PE  831      -7.051  -1.935  -9.267  1.00  0.00           H  
HETATM 2567  H2  T4PE  831      -6.251  -0.878  -8.536  1.00  0.00           H  
HETATM 2568  O   T4PE  832      12.085  18.525   3.323  1.00  0.00           O  
HETATM 2569  H1  T4PE  832      11.755  18.102   2.531  1.00  0.00           H  
HETATM 2570  H2  T4PE  832      12.993  18.230   3.392  1.00  0.00           H  
HETATM 2571  O   T4PE  833       9.779 -15.080   2.815  1.00  0.00           O  
HETATM 2572  H1  T4PE  833       9.239 -15.095   3.605  1.00  0.00           H  
HETATM 2573  H2  T4PE  833       9.179 -14.815   2.118  1.00  0.00           H  
HETATM 2574  O   T4PE  834     -17.323  19.055  -7.931  1.00  0.00           O  
HETATM 2575  H1  T4PE  834     -17.337  18.774  -7.016  1.00  0.00           H  
HETATM 2576  H2  T4PE  834     -16.677  19.761  -7.955  1.00  0.00           H  
HETATM 2577  O   T4PE  835      -1.948 -18.362 -22.389  1.00  0.00           O  
HETATM 2578  H1  T4PE  835      -2.435 -17.637 -22.783  1.00  0.00           H  
HETATM 2579  H2  T4PE  835      -2.513 -18.674 -21.682  1.00  0.00           H  
HETATM 2580  O   T4PE  836       9.845   8.840 -11.001  1.00  0.00           O  
HETATM 2581  H1  T4PE  836       9.191   8.142 -11.043  1.00  0.00           H  
HETATM 2582  H2  T4PE  836      10.311   8.783 -11.835  1.00  0.00           H  
HETATM 2583  O   T4PE  837     -18.955   8.350   1.602  1.00  0.00           O  
HETATM 2584  H1  T4PE  837     -18.765   8.040   2.487  1.00  0.00           H  
HETATM 2585  H2  T4PE  837     -18.112   8.320   1.151  1.00  0.00           H  
HETATM 2586  O   T4PE  838      21.310 -18.096   2.934  1.00  0.00           O  
HETATM 2587  H1  T4PE  838      22.262 -18.104   2.833  1.00  0.00           H  
HETATM 2588  H2  T4PE  838      21.024 -18.935   2.574  1.00  0.00           H  
HETATM 2589  O   T4PE  839      -9.180  -2.136  -7.416  1.00  0.00           O  
HETATM 2590  H1  T4PE  839      -8.261  -2.084  -7.676  1.00  0.00           H  
HETATM 2591  H2  T4PE  839      -9.456  -1.224  -7.326  1.00  0.00           H  
HETATM 2592  O   T4PE  840      14.904   6.147  -8.891  1.00  0.00           O  
HETATM 2593  H1  T4PE  840      14.921   6.671  -8.090  1.00  0.00           H  
HETATM 2594  H2  T4PE  840      14.572   6.745  -9.562  1.00  0.00           H  
HETATM 2595  O   T4PE  841      -7.258 -14.668 -11.205  1.00  0.00           O  
HETATM 2596  H1  T4PE  841      -6.918 -14.901 -12.069  1.00  0.00           H  
HETATM 2597  H2  T4PE  841      -7.368 -13.718 -11.239  1.00  0.00           H  
HETATM 2598  O   T4PE  842       6.162   4.851  -6.087  1.00  0.00           O  
HETATM 2599  H1  T4PE  842       6.407   4.094  -5.555  1.00  0.00           H  
HETATM 2600  H2  T4PE  842       5.522   5.322  -5.554  1.00  0.00           H  
HETATM 2601  O   T4PE  843      -9.278 -19.908   7.662  1.00  0.00           O  
HETATM 2602  H1  T4PE  843      -8.738 -20.578   8.081  1.00  0.00           H  
HETATM 2603  H2  T4PE  843      -9.707 -19.457   8.389  1.00  0.00           H  
HETATM 2604  O   T4PE  844      15.581  -9.267  19.578  1.00  0.00           O  
HETATM 2605  H1  T4PE  844      16.187  -9.955  19.852  1.00  0.00           H  
HETATM 2606  H2  T4PE  844      16.046  -8.799  18.885  1.00  0.00           H  
HETATM 2607  O   T4PE  845       1.191  -4.189  15.853  1.00  0.00           O  
HETATM 2608  H1  T4PE  845       0.407  -3.644  15.786  1.00  0.00           H  
HETATM 2609  H2  T4PE  845       1.263  -4.393  16.785  1.00  0.00           H  
HETATM 2610  O   T4PE  846     -18.515  10.795  14.243  1.00  0.00           O  
HETATM 2611  H1  T4PE  846     -19.341  10.781  13.758  1.00  0.00           H  
HETATM 2612  H2  T4PE  846     -18.614  10.109  14.904  1.00  0.00           H  
HETATM 2613  O   T4PE  847     -13.727 -21.955  13.787  1.00  0.00           O  
HETATM 2614  H1  T4PE  847     -12.894 -21.587  13.491  1.00  0.00           H  
HETATM 2615  H2  T4PE  847     -13.486 -22.563  14.485  1.00  0.00           H  
HETATM 2616  O   T4PE  848       3.728 -16.589  -1.291  1.00  0.00           O  
HETATM 2617  H1  T4PE  848       4.481 -17.071  -0.949  1.00  0.00           H  
HETATM 2618  H2  T4PE  848       3.030 -16.754  -0.658  1.00  0.00           H  
HETATM 2619  O   T4PE  849       5.595  15.677  19.790  1.00  0.00           O  
HETATM 2620  H1  T4PE  849       4.970  16.032  19.159  1.00  0.00           H  
HETATM 2621  H2  T4PE  849       6.100  16.436  20.081  1.00  0.00           H  
HETATM 2622  O   T4PE  850      -3.270 -19.746  -8.169  1.00  0.00           O  
HETATM 2623  H1  T4PE  850      -2.910 -20.606  -7.952  1.00  0.00           H  
HETATM 2624  H2  T4PE  850      -3.068 -19.628  -9.097  1.00  0.00           H  
HETATM 2625  O   T4PE  851       5.408   2.795   7.619  1.00  0.00           O  
HETATM 2626  H1  T4PE  851       4.758   3.497   7.629  1.00  0.00           H  
HETATM 2627  H2  T4PE  851       5.422   2.467   8.518  1.00  0.00           H  
HETATM 2628  O   T4PE  852      13.269  14.464  -5.028  1.00  0.00           O  
HETATM 2629  H1  T4PE  852      13.262  14.270  -5.965  1.00  0.00           H  
HETATM 2630  H2  T4PE  852      13.682  15.325  -4.964  1.00  0.00           H  
HETATM 2631  O   T4PE  853     -21.283  -3.373 -20.044  1.00  0.00           O  
HETATM 2632  H1  T4PE  853     -20.782  -3.961 -19.478  1.00  0.00           H  
HETATM 2633  H2  T4PE  853     -20.842  -2.528 -19.963  1.00  0.00           H  
HETATM 2634  O   T4PE  854       9.408   7.271 -20.651  1.00  0.00           O  
HETATM 2635  H1  T4PE  854       9.524   6.523 -20.065  1.00  0.00           H  
HETATM 2636  H2  T4PE  854       8.801   7.848 -20.186  1.00  0.00           H  
HETATM 2637  O   T4PE  855       4.018   7.905  11.899  1.00  0.00           O  
HETATM 2638  H1  T4PE  855       4.895   8.287  11.866  1.00  0.00           H  
HETATM 2639  H2  T4PE  855       3.908   7.633  12.811  1.00  0.00           H  
HETATM 2640  O   T4PE  856     -15.798 -11.810  20.283  1.00  0.00           O  
HETATM 2641  H1  T4PE  856     -15.440 -12.685  20.429  1.00  0.00           H  
HETATM 2642  H2  T4PE  856     -15.478 -11.560  19.416  1.00  0.00           H  
HETATM 2643  O   T4PE  857       4.842  21.334  20.056  1.00  0.00           O  
HETATM 2644  H1  T4PE  857       5.397  21.241  20.831  1.00  0.00           H  
HETATM 2645  H2  T4PE  857       4.432  20.475  19.951  1.00  0.00           H  
HETATM 2646  O   T4PE  858      22.284   6.971   9.958  1.00  0.00           O  
HETATM 2647  H1  T4PE  858      21.991   7.502   9.218  1.00  0.00           H  
HETATM 2648  H2  T4PE  858      22.872   6.323   9.571  1.00  0.00           H  
HETATM 2649  O   T4PE  859      15.910  -5.551  12.362  1.00  0.00           O  
HETATM 2650  H1  T4PE  859      15.292  -6.277  12.445  1.00  0.00           H  
HETATM 2651  H2  T4PE  859      15.419  -4.782  12.651  1.00  0.00           H  
HETATM 2652  O   T4PE  860     -15.517 -13.546 -15.885  1.00  0.00           O  
HETATM 2653  H1  T4PE  860     -14.989 -12.761 -16.034  1.00  0.00           H  
HETATM 2654  H2  T4PE  860     -14.876 -14.237 -15.714  1.00  0.00           H  
HETATM 2655  O   T4PE  861     -16.728   1.966  -7.080  1.00  0.00           O  
HETATM 2656  H1  T4PE  861     -17.413   1.618  -7.650  1.00  0.00           H  
HETATM 2657  H2  T4PE  861     -17.202   2.437  -6.395  1.00  0.00           H  
HETATM 2658  O   T4PE  862      -6.967  20.980  -3.762  1.00  0.00           O  
HETATM 2659  H1  T4PE  862      -7.101  21.797  -3.282  1.00  0.00           H  
HETATM 2660  H2  T4PE  862      -7.767  20.478  -3.609  1.00  0.00           H  
HETATM 2661  O   T4PE  863      12.574 -16.476  -1.229  1.00  0.00           O  
HETATM 2662  H1  T4PE  863      12.411 -16.971  -0.426  1.00  0.00           H  
HETATM 2663  H2  T4PE  863      12.819 -15.602  -0.927  1.00  0.00           H  
HETATM 2664  O   T4PE  864      21.937  17.421  -6.545  1.00  0.00           O  
HETATM 2665  H1  T4PE  864      21.758  17.356  -5.607  1.00  0.00           H  
HETATM 2666  H2  T4PE  864      21.378  18.138  -6.846  1.00  0.00           H  
HETATM 2667  O   T4PE  865      14.966   4.248   8.223  1.00  0.00           O  
HETATM 2668  H1  T4PE  865      15.162   4.599   9.092  1.00  0.00           H  
HETATM 2669  H2  T4PE  865      14.012   4.288   8.158  1.00  0.00           H  
HETATM 2670  O   T4PE  866     -21.957  -6.453   2.024  1.00  0.00           O  
HETATM 2671  H1  T4PE  866     -21.649  -5.558   1.884  1.00  0.00           H  
HETATM 2672  H2  T4PE  866     -22.738  -6.357   2.568  1.00  0.00           H  
HETATM 2673  O   T4PE  867     -13.356 -12.375  10.368  1.00  0.00           O  
HETATM 2674  H1  T4PE  867     -13.611 -11.485  10.614  1.00  0.00           H  
HETATM 2675  H2  T4PE  867     -13.623 -12.915  11.112  1.00  0.00           H  
HETATM 2676  O   T4PE  868      10.476  -7.652  16.822  1.00  0.00           O  
HETATM 2677  H1  T4PE  868       9.610  -7.527  16.433  1.00  0.00           H  
HETATM 2678  H2  T4PE  868      10.315  -7.672  17.765  1.00  0.00           H  
HETATM 2679  O   T4PE  869     -18.365   6.189  -3.732  1.00  0.00           O  
HETATM 2680  H1  T4PE  869     -17.886   6.358  -4.543  1.00  0.00           H  
HETATM 2681  H2  T4PE  869     -17.701   6.250  -3.044  1.00  0.00           H  
HETATM 2682  O   T4PE  870      -0.863 -18.624  13.071  1.00  0.00           O  
HETATM 2683  H1  T4PE  870      -0.704 -18.098  12.287  1.00  0.00           H  
HETATM 2684  H2  T4PE  870      -0.266 -19.367  12.985  1.00  0.00           H  
HETATM 2685  O   T4PE  871       5.991 -13.689  10.187  1.00  0.00           O  
HETATM 2686  H1  T4PE  871       5.920 -14.020  11.082  1.00  0.00           H  
HETATM 2687  H2  T4PE  871       6.254 -12.774  10.289  1.00  0.00           H  
HETATM 2688  O   T4PE  872     -12.702 -17.312   4.726  1.00  0.00           O  
HETATM 2689  H1  T4PE  872     -12.288 -16.527   5.083  1.00  0.00           H  
HETATM 2690  H2  T4PE  872     -12.402 -18.021   5.294  1.00  0.00           H  
HETATM 2691  O   T4PE  873       8.752  -7.467   2.968  1.00  0.00           O  
HETATM 2692  H1  T4PE  873       8.286  -8.302   3.013  1.00  0.00           H  
HETATM 2693  H2  T4PE  873       9.658  -7.687   3.183  1.00  0.00           H  
HETATM 2694  O   T4PE  874     -11.598  13.582  17.452  1.00  0.00           O  
HETATM 2695  H1  T4PE  874     -11.265  13.186  16.646  1.00  0.00           H  
HETATM 2696  H2  T4PE  874     -10.952  13.349  18.118  1.00  0.00           H  
HETATM 2697  O   T4PE  875     -14.524 -18.020  -2.080  1.00  0.00           O  
HETATM 2698  H1  T4PE  875     -14.242 -18.935  -2.073  1.00  0.00           H  
HETATM 2699  H2  T4PE  875     -14.756 -17.834  -1.170  1.00  0.00           H  
HETATM 2700  O   T4PE  876     -20.020   3.259   2.751  1.00  0.00           O  
HETATM 2701  H1  T4PE  876     -19.990   3.570   3.656  1.00  0.00           H  
HETATM 2702  H2  T4PE  876     -20.782   2.682   2.721  1.00  0.00           H  
HETATM 2703  O   T4PE  877       2.265 -22.169  -4.730  1.00  0.00           O  
HETATM 2704  H1  T4PE  877       1.617 -21.467  -4.781  1.00  0.00           H  
HETATM 2705  H2  T4PE  877       1.746 -22.972  -4.689  1.00  0.00           H  
HETATM 2706  O   T4PE  878      11.648 -16.364  13.078  1.00  0.00           O  
HETATM 2707  H1  T4PE  878      12.515 -16.031  12.847  1.00  0.00           H  
HETATM 2708  H2  T4PE  878      11.764 -16.754  13.944  1.00  0.00           H  
HETATM 2709  O   T4PE  879       5.818 -17.228 -10.935  1.00  0.00           O  
HETATM 2710  H1  T4PE  879       5.855 -16.677 -11.718  1.00  0.00           H  
HETATM 2711  H2  T4PE  879       5.759 -18.121 -11.273  1.00  0.00           H  
HETATM 2712  O   T4PE  880      16.867  13.422  10.540  1.00  0.00           O  
HETATM 2713  H1  T4PE  880      15.963  13.370  10.852  1.00  0.00           H  
HETATM 2714  H2  T4PE  880      16.993  14.346  10.324  1.00  0.00           H  
HETATM 2715  O   T4PE  881       2.069 -21.121 -13.672  1.00  0.00           O  
HETATM 2716  H1  T4PE  881       1.357 -21.761 -13.663  1.00  0.00           H  
HETATM 2717  H2  T4PE  881       2.736 -21.512 -14.237  1.00  0.00           H  
HETATM 2718  O   T4PE  882      -7.567 -10.942 -19.754  1.00  0.00           O  
HETATM 2719  H1  T4PE  882      -7.329 -10.959 -20.681  1.00  0.00           H  
HETATM 2720  H2  T4PE  882      -6.734 -11.033 -19.291  1.00  0.00           H  
HETATM 2721  O   T4PE  883       8.437   1.945 -16.820  1.00  0.00           O  
HETATM 2722  H1  T4PE  883       8.779   2.166 -15.954  1.00  0.00           H  
HETATM 2723  H2  T4PE  883       8.280   2.791 -17.239  1.00  0.00           H  
HETATM 2724  O   T4PE  884      -9.807  21.571  11.386  1.00  0.00           O  
HETATM 2725  H1  T4PE  884     -10.684  21.744  11.041  1.00  0.00           H  
HETATM 2726  H2  T4PE  884      -9.474  20.855  10.845  1.00  0.00           H  
HETATM 2727  O   T4PE  885      -4.135  -0.974   4.768  1.00  0.00           O  
HETATM 2728  H1  T4PE  885      -3.188  -1.019   4.905  1.00  0.00           H  
HETATM 2729  H2  T4PE  885      -4.346  -1.772   4.285  1.00  0.00           H  
HETATM 2730  O   T4PE  886      18.302 -10.718   3.014  1.00  0.00           O  
HETATM 2731  H1  T4PE  886      19.100 -10.470   2.547  1.00  0.00           H  
HETATM 2732  H2  T4PE  886      17.635 -10.785   2.331  1.00  0.00           H  
HETATM 2733  O   T4PE  887       6.860 -19.309  20.796  1.00  0.00           O  
HETATM 2734  H1  T4PE  887       6.048 -19.696  20.469  1.00  0.00           H  
HETATM 2735  H2  T4PE  887       7.502 -20.017  20.744  1.00  0.00           H  
HETATM 2736  O   T4PE  888      -9.648 -13.269  -9.164  1.00  0.00           O  
HETATM 2737  H1  T4PE  888      -9.819 -12.883  -8.304  1.00  0.00           H  
HETATM 2738  H2  T4PE  888     -10.356 -13.901  -9.288  1.00  0.00           H  
HETATM 2739  O   T4PE  889     -21.085  21.804   2.428  1.00  0.00           O  
HETATM 2740  H1  T4PE  889     -21.972  21.478   2.575  1.00  0.00           H  
HETATM 2741  H2  T4PE  889     -20.594  21.522   3.200  1.00  0.00           H  
HETATM 2742  O   T4PE  890      21.119   5.641 -16.512  1.00  0.00           O  
HETATM 2743  H1  T4PE  890      20.198   5.382 -16.487  1.00  0.00           H  
HETATM 2744  H2  T4PE  890      21.592   4.829 -16.689  1.00  0.00           H  
HETATM 2745  O   T4PE  891       2.058  15.080 -16.617  1.00  0.00           O  
HETATM 2746  H1  T4PE  891       2.593  15.388 -17.348  1.00  0.00           H  
HETATM 2747  H2  T4PE  891       2.248  15.693 -15.906  1.00  0.00           H  
HETATM 2748  O   T4PE  892     -18.906  -5.286 -22.124  1.00  0.00           O  
HETATM 2749  H1  T4PE  892     -18.454  -4.834 -21.411  1.00  0.00           H  
HETATM 2750  H2  T4PE  892     -18.650  -4.807 -22.912  1.00  0.00           H  
HETATM 2751  O   T4PE  893       5.678  17.760 -13.257  1.00  0.00           O  
HETATM 2752  H1  T4PE  893       4.985  17.138 -13.479  1.00  0.00           H  
HETATM 2753  H2  T4PE  893       5.455  18.064 -12.377  1.00  0.00           H  
HETATM 2754  O   T4PE  894      21.263  -9.375  -0.646  1.00  0.00           O  
HETATM 2755  H1  T4PE  894      21.699  -9.787  -1.392  1.00  0.00           H  
HETATM 2756  H2  T4PE  894      20.705  -8.702  -1.035  1.00  0.00           H  
HETATM 2757  O   T4PE  895       8.231 -21.518  -4.790  1.00  0.00           O  
HETATM 2758  H1  T4PE  895       8.744 -21.505  -3.982  1.00  0.00           H  
HETATM 2759  H2  T4PE  895       7.331 -21.358  -4.506  1.00  0.00           H  
HETATM 2760  O   T4PE  896      18.705   4.603  20.408  1.00  0.00           O  
HETATM 2761  H1  T4PE  896      19.032   5.383  20.856  1.00  0.00           H  
HETATM 2762  H2  T4PE  896      18.611   3.950  21.102  1.00  0.00           H  
HETATM 2763  O   T4PE  897     -11.825  14.550  -9.187  1.00  0.00           O  
HETATM 2764  H1  T4PE  897     -11.380  15.395  -9.120  1.00  0.00           H  
HETATM 2765  H2  T4PE  897     -11.563  14.208 -10.042  1.00  0.00           H  
HETATM 2766  O   T4PE  898       0.576   5.967   6.391  1.00  0.00           O  
HETATM 2767  H1  T4PE  898       0.951   6.825   6.189  1.00  0.00           H  
HETATM 2768  H2  T4PE  898      -0.361   6.132   6.492  1.00  0.00           H  
HETATM 2769  O   T4PE  899       3.630  19.079   0.889  1.00  0.00           O  
HETATM 2770  H1  T4PE  899       2.782  19.429   1.160  1.00  0.00           H  
HETATM 2771  H2  T4PE  899       3.465  18.683   0.034  1.00  0.00           H  
HETATM 2772  O   T4PE  900      13.894   1.239  10.779  1.00  0.00           O  
HETATM 2773  H1  T4PE  900      13.140   1.785  10.554  1.00  0.00           H  
HETATM 2774  H2  T4PE  900      13.595   0.343  10.627  1.00  0.00           H  
HETATM 2775  O   T4PE  901     -10.910  12.285 -17.815  1.00  0.00           O  
HETATM 2776  H1  T4PE  901     -10.874  13.242 -17.829  1.00  0.00           H  
HETATM 2777  H2  T4PE  901     -11.682  12.067 -18.338  1.00  0.00           H  
HETATM 2778  O   T4PE  902       1.406  -0.807  11.455  1.00  0.00           O  
HETATM 2779  H1  T4PE  902       1.121  -1.680  11.725  1.00  0.00           H  
HETATM 2780  H2  T4PE  902       0.753  -0.530  10.812  1.00  0.00           H  
HETATM 2781  O   T4PE  903      -8.415  -0.424 -21.236  1.00  0.00           O  
HETATM 2782  H1  T4PE  903      -9.327  -0.700 -21.146  1.00  0.00           H  
HETATM 2783  H2  T4PE  903      -8.380   0.011 -22.089  1.00  0.00           H  
HETATM 2784  O   T4PE  904     -14.877 -18.404 -11.760  1.00  0.00           O  
HETATM 2785  H1  T4PE  904     -15.293 -18.701 -10.950  1.00  0.00           H  
HETATM 2786  H2  T4PE  904     -13.996 -18.777 -11.728  1.00  0.00           H  
HETATM 2787  O   T4PE  905     -14.957  -7.862  -5.824  1.00  0.00           O  
HETATM 2788  H1  T4PE  905     -15.721  -7.597  -6.336  1.00  0.00           H  
HETATM 2789  H2  T4PE  905     -15.317  -8.133  -4.979  1.00  0.00           H  
HETATM 2790  O   T4PE  906      -3.051 -10.446 -20.259  1.00  0.00           O  
HETATM 2791  H1  T4PE  906      -3.013 -11.368 -20.004  1.00  0.00           H  
HETATM 2792  H2  T4PE  906      -2.151 -10.134 -20.167  1.00  0.00           H  
HETATM 2793  O   T4PE  907     -13.311 -21.189 -10.019  1.00  0.00           O  
HETATM 2794  H1  T4PE  907     -12.458 -21.370  -9.624  1.00  0.00           H  
HETATM 2795  H2  T4PE  907     -13.392 -21.835 -10.721  1.00  0.00           H  
HETATM 2796  O   T4PE  908      14.163  -6.708 -19.662  1.00  0.00           O  
HETATM 2797  H1  T4PE  908      13.843  -6.366 -18.827  1.00  0.00           H  
HETATM 2798  H2  T4PE  908      13.810  -6.107 -20.318  1.00  0.00           H  
HETATM 2799  O   T4PE  909      -7.382  12.016 -16.196  1.00  0.00           O  
HETATM 2800  H1  T4PE  909      -7.740  11.902 -17.076  1.00  0.00           H  
HETATM 2801  H2  T4PE  909      -7.348  12.965 -16.072  1.00  0.00           H  
HETATM 2802  O   T4PE  910      10.515  -5.574 -17.679  1.00  0.00           O  
HETATM 2803  H1  T4PE  910      11.156  -5.021 -17.233  1.00  0.00           H  
HETATM 2804  H2  T4PE  910      10.740  -5.503 -18.607  1.00  0.00           H  
HETATM 2805  O   T4PE  911      -7.908  13.563  -0.890  1.00  0.00           O  
HETATM 2806  H1  T4PE  911      -7.492  13.228  -1.684  1.00  0.00           H  
HETATM 2807  H2  T4PE  911      -7.337  14.276  -0.603  1.00  0.00           H  
HETATM 2808  O   T4PE  912     -10.571  -7.228  -5.985  1.00  0.00           O  
HETATM 2809  H1  T4PE  912     -10.885  -7.371  -6.878  1.00  0.00           H  
HETATM 2810  H2  T4PE  912     -11.177  -6.585  -5.617  1.00  0.00           H  
HETATM 2811  O   T4PE  913       9.639  -7.445 -21.494  1.00  0.00           O  
HETATM 2812  H1  T4PE  913      10.551  -7.302 -21.241  1.00  0.00           H  
HETATM 2813  H2  T4PE  913       9.130  -7.029 -20.799  1.00  0.00           H  
HETATM 2814  O   T4PE  914     -14.733 -17.012   0.736  1.00  0.00           O  
HETATM 2815  H1  T4PE  914     -14.842 -17.946   0.917  1.00  0.00           H  
HETATM 2816  H2  T4PE  914     -15.500 -16.599   1.134  1.00  0.00           H  
HETATM 2817  O   T4PE  915       2.673 -15.414  -3.378  1.00  0.00           O  
HETATM 2818  H1  T4PE  915       3.055 -15.854  -2.619  1.00  0.00           H  
HETATM 2819  H2  T4PE  915       3.339 -14.783  -3.650  1.00  0.00           H  
HETATM 2820  O   T4PE  916     -18.355  21.159  10.261  1.00  0.00           O  
HETATM 2821  H1  T4PE  916     -18.394  21.279   9.312  1.00  0.00           H  
HETATM 2822  H2  T4PE  916     -18.429  22.044  10.617  1.00  0.00           H  
HETATM 2823  O   T4PE  917       1.334  18.462   5.275  1.00  0.00           O  
HETATM 2824  H1  T4PE  917       1.890  17.907   4.729  1.00  0.00           H  
HETATM 2825  H2  T4PE  917       0.476  18.433   4.851  1.00  0.00           H  
HETATM 2826  O   T4PE  918      16.985  -1.936  -8.212  1.00  0.00           O  
HETATM 2827  H1  T4PE  918      16.138  -1.670  -7.854  1.00  0.00           H  
HETATM 2828  H2  T4PE  918      16.966  -2.893  -8.189  1.00  0.00           H  
HETATM 2829  O   T4PE  919       6.744 -12.280   2.236  1.00  0.00           O  
HETATM 2830  H1  T4PE  919       7.275 -12.966   1.832  1.00  0.00           H  
HETATM 2831  H2  T4PE  919       6.702 -12.522   3.161  1.00  0.00           H  
HETATM 2832  O   T4PE  920      -1.843 -16.201  -4.428  1.00  0.00           O  
HETATM 2833  H1  T4PE  920      -2.483 -16.910  -4.354  1.00  0.00           H  
HETATM 2834  H2  T4PE  920      -1.895 -15.926  -5.344  1.00  0.00           H  
HETATM 2835  O   T4PE  921     -15.555  10.401 -18.997  1.00  0.00           O  
HETATM 2836  H1  T4PE  921     -16.018   9.642 -18.644  1.00  0.00           H  
HETATM 2837  H2  T4PE  921     -15.427  10.195 -19.923  1.00  0.00           H  
HETATM 2838  O   T4PE  922      -1.794 -10.039  -2.496  1.00  0.00           O  
HETATM 2839  H1  T4PE  922      -2.224 -10.668  -3.076  1.00  0.00           H  
HETATM 2840  H2  T4PE  922      -2.066  -9.183  -2.825  1.00  0.00           H  
HETATM 2841  O   T4PE  923       8.058   4.338  15.882  1.00  0.00           O  
HETATM 2842  H1  T4PE  923       8.896   4.379  16.343  1.00  0.00           H  
HETATM 2843  H2  T4PE  923       7.873   5.246  15.641  1.00  0.00           H  
HETATM 2844  O   T4PE  924      14.923  17.666  -9.811  1.00  0.00           O  
HETATM 2845  H1  T4PE  924      14.666  17.041  -9.132  1.00  0.00           H  
HETATM 2846  H2  T4PE  924      14.797  18.524  -9.406  1.00  0.00           H  
HETATM 2847  O   T4PE  925     -12.203  21.070   1.315  1.00  0.00           O  
HETATM 2848  H1  T4PE  925     -12.989  20.541   1.175  1.00  0.00           H  
HETATM 2849  H2  T4PE  925     -11.716  20.600   1.992  1.00  0.00           H  
HETATM 2850  O   T4PE  926     -19.593  14.835  18.836  1.00  0.00           O  
HETATM 2851  H1  T4PE  926     -19.163  15.690  18.818  1.00  0.00           H  
HETATM 2852  H2  T4PE  926     -20.385  14.953  18.311  1.00  0.00           H  
HETATM 2853  O   T4PE  927     -20.301   4.257   5.226  1.00  0.00           O  
HETATM 2854  H1  T4PE  927     -20.321   3.801   6.068  1.00  0.00           H  
HETATM 2855  H2  T4PE  927     -20.904   4.993   5.339  1.00  0.00           H  
HETATM 2856  O   T4PE  928     -21.887   2.161 -12.469  1.00  0.00           O  
HETATM 2857  H1  T4PE  928     -22.592   2.130 -13.116  1.00  0.00           H  
HETATM 2858  H2  T4PE  928     -21.106   2.386 -12.975  1.00  0.00           H  
HETATM 2859  O   T4PE  929      10.248  19.402  -0.236  1.00  0.00           O  
HETATM 2860  H1  T4PE  929       9.301  19.502  -0.335  1.00  0.00           H  
HETATM 2861  H2  T4PE  929      10.484  20.018   0.457  1.00  0.00           H  
HETATM 2862  O   T4PE  930      -8.384  -2.996  20.605  1.00  0.00           O  
HETATM 2863  H1  T4PE  930      -8.259  -3.582  19.858  1.00  0.00           H  
HETATM 2864  H2  T4PE  930      -8.826  -2.230  20.238  1.00  0.00           H  
HETATM 2865  O   T4PE  931      -2.471   7.916  -1.868  1.00  0.00           O  
HETATM 2866  H1  T4PE  931      -1.940   8.619  -1.495  1.00  0.00           H  
HETATM 2867  H2  T4PE  931      -2.849   8.296  -2.661  1.00  0.00           H  
HETATM 2868  O   T4PE  932      17.769   6.957   0.754  1.00  0.00           O  
HETATM 2869  H1  T4PE  932      17.922   6.043   0.994  1.00  0.00           H  
HETATM 2870  H2  T4PE  932      18.210   7.061  -0.089  1.00  0.00           H  
HETATM 2871  O   T4PE  933      21.311   7.023 -18.731  1.00  0.00           O  
HETATM 2872  H1  T4PE  933      20.962   7.853 -18.406  1.00  0.00           H  
HETATM 2873  H2  T4PE  933      21.524   6.526 -17.941  1.00  0.00           H  
HETATM 2874  O   T4PE  934     -12.544   7.636   9.222  1.00  0.00           O  
HETATM 2875  H1  T4PE  934     -12.587   7.428   8.289  1.00  0.00           H  
HETATM 2876  H2  T4PE  934     -12.475   6.785   9.654  1.00  0.00           H  
HETATM 2877  O   T4PE  935      21.828  13.906 -10.348  1.00  0.00           O  
HETATM 2878  H1  T4PE  935      21.710  14.377  -9.524  1.00  0.00           H  
HETATM 2879  H2  T4PE  935      22.549  13.300 -10.177  1.00  0.00           H  
HETATM 2880  O   T4PE  936      10.609  -4.674  12.293  1.00  0.00           O  
HETATM 2881  H1  T4PE  936      10.652  -4.275  13.162  1.00  0.00           H  
HETATM 2882  H2  T4PE  936      10.299  -3.971  11.722  1.00  0.00           H  
HETATM 2883  O   T4PE  937     -12.147  -8.485   1.704  1.00  0.00           O  
HETATM 2884  H1  T4PE  937     -11.975  -8.520   0.763  1.00  0.00           H  
HETATM 2885  H2  T4PE  937     -11.598  -7.769   2.022  1.00  0.00           H  
HETATM 2886  O   T4PE  938     -14.724  -3.321  12.730  1.00  0.00           O  
HETATM 2887  H1  T4PE  938     -13.932  -2.928  12.365  1.00  0.00           H  
HETATM 2888  H2  T4PE  938     -15.225  -3.606  11.965  1.00  0.00           H  
HETATM 2889  O   T4PE  939     -12.027  20.449 -18.610  1.00  0.00           O  
HETATM 2890  H1  T4PE  939     -12.626  21.114 -18.949  1.00  0.00           H  
HETATM 2891  H2  T4PE  939     -12.470  19.618 -18.778  1.00  0.00           H  
HETATM 2892  O   T4PE  940     -16.393 -21.237  14.444  1.00  0.00           O  
HETATM 2893  H1  T4PE  940     -15.437 -21.266  14.410  1.00  0.00           H  
HETATM 2894  H2  T4PE  940     -16.677 -21.849  13.764  1.00  0.00           H  
HETATM 2895  O   T4PE  941      17.234   8.530  -7.581  1.00  0.00           O  
HETATM 2896  H1  T4PE  941      17.639   7.735  -7.236  1.00  0.00           H  
HETATM 2897  H2  T4PE  941      16.392   8.237  -7.931  1.00  0.00           H  
HETATM 2898  O   T4PE  942       2.517   7.754  -9.218  1.00  0.00           O  
HETATM 2899  H1  T4PE  942       2.300   8.564  -9.680  1.00  0.00           H  
HETATM 2900  H2  T4PE  942       3.141   7.310  -9.792  1.00  0.00           H  
HETATM 2901  O   T4PE  943       9.172 -19.440  -6.255  1.00  0.00           O  
HETATM 2902  H1  T4PE  943       8.623 -18.704  -5.986  1.00  0.00           H  
HETATM 2903  H2  T4PE  943       8.723 -20.213  -5.912  1.00  0.00           H  
HETATM 2904  O   T4PE  944      -0.141 -13.101 -19.582  1.00  0.00           O  
HETATM 2905  H1  T4PE  944      -0.399 -13.027 -18.663  1.00  0.00           H  
HETATM 2906  H2  T4PE  944      -0.954 -12.973 -20.071  1.00  0.00           H  
HETATM 2907  O   T4PE  945      19.489  13.148 -17.069  1.00  0.00           O  
HETATM 2908  H1  T4PE  945      19.382  14.093 -17.174  1.00  0.00           H  
HETATM 2909  H2  T4PE  945      20.419  12.993 -17.231  1.00  0.00           H  
HETATM 2910  O   T4PE  946       0.720 -20.805  13.001  1.00  0.00           O  
HETATM 2911  H1  T4PE  946       1.519 -21.255  13.278  1.00  0.00           H  
HETATM 2912  H2  T4PE  946       0.021 -21.440  13.157  1.00  0.00           H  
HETATM 2913  O   T4PE  947     -18.835 -15.986  18.192  1.00  0.00           O  
HETATM 2914  H1  T4PE  947     -19.419 -16.479  18.769  1.00  0.00           H  
HETATM 2915  H2  T4PE  947     -18.382 -15.376  18.775  1.00  0.00           H  
HETATM 2916  O   T4PE  948      19.623 -12.694   0.108  1.00  0.00           O  
HETATM 2917  H1  T4PE  948      19.893 -11.899   0.568  1.00  0.00           H  
HETATM 2918  H2  T4PE  948      19.020 -12.387  -0.569  1.00  0.00           H  
HETATM 2919  O   T4PE  949      21.773  -5.408 -14.794  1.00  0.00           O  
HETATM 2920  H1  T4PE  949      21.752  -5.131 -13.878  1.00  0.00           H  
HETATM 2921  H2  T4PE  949      21.237  -4.760 -15.253  1.00  0.00           H  
HETATM 2922  O   T4PE  950      -1.812   4.891   9.534  1.00  0.00           O  
HETATM 2923  H1  T4PE  950      -0.915   5.174   9.713  1.00  0.00           H  
HETATM 2924  H2  T4PE  950      -2.353   5.433  10.108  1.00  0.00           H  
HETATM 2925  O   T4PE  951       5.410 -18.740 -13.427  1.00  0.00           O  
HETATM 2926  H1  T4PE  951       4.680 -18.404 -13.947  1.00  0.00           H  
HETATM 2927  H2  T4PE  951       6.174 -18.643 -13.996  1.00  0.00           H  
HETATM 2928  O   T4PE  952     -12.361  -4.917   9.333  1.00  0.00           O  
HETATM 2929  H1  T4PE  952     -12.554  -4.350   8.586  1.00  0.00           H  
HETATM 2930  H2  T4PE  952     -13.138  -5.469   9.422  1.00  0.00           H  
HETATM 2931  O   T4PE  953      -7.512  15.963   7.128  1.00  0.00           O  
HETATM 2932  H1  T4PE  953      -7.424  15.225   6.525  1.00  0.00           H  
HETATM 2933  H2  T4PE  953      -7.981  15.603   7.881  1.00  0.00           H  
HETATM 2934  O   T4PE  954     -15.521   3.506  -0.723  1.00  0.00           O  
HETATM 2935  H1  T4PE  954     -16.367   3.083  -0.871  1.00  0.00           H  
HETATM 2936  H2  T4PE  954     -15.061   3.420  -1.558  1.00  0.00           H  
HETATM 2937  O   T4PE  955       4.343 -17.111 -20.347  1.00  0.00           O  
HETATM 2938  H1  T4PE  955       4.456 -17.100 -21.298  1.00  0.00           H  
HETATM 2939  H2  T4PE  955       4.286 -16.188 -20.101  1.00  0.00           H  
HETATM 2940  O   T4PE  956      16.707 -17.116  -2.171  1.00  0.00           O  
HETATM 2941  H1  T4PE  956      16.552 -17.355  -1.257  1.00  0.00           H  
HETATM 2942  H2  T4PE  956      15.842 -16.890  -2.511  1.00  0.00           H  
HETATM 2943  O   T4PE  957       1.926 -11.139 -20.231  1.00  0.00           O  
HETATM 2944  H1  T4PE  957       1.437 -11.891 -19.897  1.00  0.00           H  
HETATM 2945  H2  T4PE  957       1.533 -10.957 -21.084  1.00  0.00           H  
HETATM 2946  O   T4PE  958     -12.520  -8.969  -1.048  1.00  0.00           O  
HETATM 2947  H1  T4PE  958     -12.354  -8.826  -1.980  1.00  0.00           H  
HETATM 2948  H2  T4PE  958     -13.271  -9.562  -1.026  1.00  0.00           H  
HETATM 2949  O   T4PE  959      -5.847  -2.967 -14.085  1.00  0.00           O  
HETATM 2950  H1  T4PE  959      -5.834  -2.193 -13.522  1.00  0.00           H  
HETATM 2951  H2  T4PE  959      -5.417  -3.647 -13.566  1.00  0.00           H  
HETATM 2952  O   T4PE  960      19.374  -5.366  -1.334  1.00  0.00           O  
HETATM 2953  H1  T4PE  960      19.936  -4.611  -1.159  1.00  0.00           H  
HETATM 2954  H2  T4PE  960      18.515  -4.988  -1.523  1.00  0.00           H  
HETATM 2955  O   T4PE  961      11.454 -11.340 -10.629  1.00  0.00           O  
HETATM 2956  H1  T4PE  961      10.925 -12.016 -11.053  1.00  0.00           H  
HETATM 2957  H2  T4PE  961      11.500 -10.633 -11.272  1.00  0.00           H  
HETATM 2958  O   T4PE  962       8.022  20.690 -14.429  1.00  0.00           O  
HETATM 2959  H1  T4PE  962       7.334  20.484 -13.797  1.00  0.00           H  
HETATM 2960  H2  T4PE  962       7.552  21.006 -15.201  1.00  0.00           H  
HETATM 2961  O   T4PE  963     -16.449  14.264 -20.358  1.00  0.00           O  
HETATM 2962  H1  T4PE  963     -17.354  14.475 -20.584  1.00  0.00           H  
HETATM 2963  H2  T4PE  963     -15.924  14.890 -20.858  1.00  0.00           H  
HETATM 2964  O   T4PE  964      -5.487   8.225  12.218  1.00  0.00           O  
HETATM 2965  H1  T4PE  964      -4.689   7.772  11.946  1.00  0.00           H  
HETATM 2966  H2  T4PE  964      -5.187   8.887  12.841  1.00  0.00           H  
HETATM 2967  O   T4PE  965      16.706   7.712 -19.012  1.00  0.00           O  
HETATM 2968  H1  T4PE  965      16.080   7.646 -19.733  1.00  0.00           H  
HETATM 2969  H2  T4PE  965      17.467   7.214 -19.310  1.00  0.00           H  
HETATM 2970  O   T4PE  966       6.508 -20.290 -10.246  1.00  0.00           O  
HETATM 2971  H1  T4PE  966       6.585 -19.735  -9.470  1.00  0.00           H  
HETATM 2972  H2  T4PE  966       6.443 -21.180  -9.898  1.00  0.00           H  
HETATM 2973  O   T4PE  967     -20.135  17.383   3.708  1.00  0.00           O  
HETATM 2974  H1  T4PE  967     -20.124  18.305   3.449  1.00  0.00           H  
HETATM 2975  H2  T4PE  967     -19.252  17.217   4.040  1.00  0.00           H  
HETATM 2976  O   T4PE  968      -4.948  18.643   2.489  1.00  0.00           O  
HETATM 2977  H1  T4PE  968      -5.467  18.642   1.684  1.00  0.00           H  
HETATM 2978  H2  T4PE  968      -5.556  18.350   3.167  1.00  0.00           H  
HETATM 2979  O   T4PE  969      -6.678  10.794   2.555  1.00  0.00           O  
HETATM 2980  H1  T4PE  969      -7.269  10.066   2.361  1.00  0.00           H  
HETATM 2981  H2  T4PE  969      -7.250  11.485   2.889  1.00  0.00           H  
HETATM 2982  O   T4PE  970     -13.306  -2.473   1.710  1.00  0.00           O  
HETATM 2983  H1  T4PE  970     -13.337  -3.191   2.341  1.00  0.00           H  
HETATM 2984  H2  T4PE  970     -12.909  -1.747   2.191  1.00  0.00           H  
HETATM 2985  O   T4PE  971     -10.860  13.516   6.491  1.00  0.00           O  
HETATM 2986  H1  T4PE  971     -11.525  13.380   5.817  1.00  0.00           H  
HETATM 2987  H2  T4PE  971     -10.058  13.154   6.113  1.00  0.00           H  
HETATM 2988  O   T4PE  972      -4.155   4.328  -9.552  1.00  0.00           O  
HETATM 2989  H1  T4PE  972      -3.264   4.203  -9.878  1.00  0.00           H  
HETATM 2990  H2  T4PE  972      -4.091   5.080  -8.963  1.00  0.00           H  
HETATM 2991  O   T4PE  973       8.428  -3.271   1.050  1.00  0.00           O  
HETATM 2992  H1  T4PE  973       8.755  -3.858   1.732  1.00  0.00           H  
HETATM 2993  H2  T4PE  973       9.091  -3.310   0.361  1.00  0.00           H  
HETATM 2994  O   T4PE  974      16.893  -4.371   5.559  1.00  0.00           O  
HETATM 2995  H1  T4PE  974      17.718  -4.766   5.840  1.00  0.00           H  
HETATM 2996  H2  T4PE  974      17.140  -3.774   4.853  1.00  0.00           H  
HETATM 2997  O   T4PE  975      13.873 -14.884  -8.732  1.00  0.00           O  
HETATM 2998  H1  T4PE  975      13.362 -14.332  -8.140  1.00  0.00           H  
HETATM 2999  H2  T4PE  975      14.764 -14.851  -8.384  1.00  0.00           H  
HETATM 3000  O   T4PE  976      12.205   5.864 -17.956  1.00  0.00           O  
HETATM 3001  H1  T4PE  976      12.321   6.653 -18.485  1.00  0.00           H  
HETATM 3002  H2  T4PE  976      12.905   5.277 -18.245  1.00  0.00           H  
HETATM 3003  O   T4PE  977       9.626   7.863   0.406  1.00  0.00           O  
HETATM 3004  H1  T4PE  977      10.487   7.986   0.805  1.00  0.00           H  
HETATM 3005  H2  T4PE  977       9.075   7.542   1.120  1.00  0.00           H  
HETATM 3006  O   T4PE  978     -11.567  -4.611 -19.410  1.00  0.00           O  
HETATM 3007  H1  T4PE  978     -11.934  -5.492 -19.487  1.00  0.00           H  
HETATM 3008  H2  T4PE  978     -10.825  -4.606 -20.014  1.00  0.00           H  
HETATM 3009  O   T4PE  979     -18.006  -0.305   8.564  1.00  0.00           O  
HETATM 3010  H1  T4PE  979     -18.440  -0.322   7.711  1.00  0.00           H  
HETATM 3011  H2  T4PE  979     -18.469  -0.964   9.081  1.00  0.00           H  
HETATM 3012  O   T4PE  980     -18.147  -0.412 -16.406  1.00  0.00           O  
HETATM 3013  H1  T4PE  980     -17.693  -0.469 -15.565  1.00  0.00           H  
HETATM 3014  H2  T4PE  980     -19.010  -0.792 -16.238  1.00  0.00           H  
HETATM 3015  O   T4PE  981      -3.283  -6.974  18.047  1.00  0.00           O  
HETATM 3016  H1  T4PE  981      -2.485  -7.348  18.420  1.00  0.00           H  
HETATM 3017  H2  T4PE  981      -3.980  -7.567  18.328  1.00  0.00           H  
HETATM 3018  O   T4PE  982      13.054  16.252 -22.644  1.00  0.00           O  
HETATM 3019  H1  T4PE  982      13.274  15.706 -21.889  1.00  0.00           H  
HETATM 3020  H2  T4PE  982      12.316  16.785 -22.349  1.00  0.00           H  
HETATM 3021  O   T4PE  983       7.857   6.582   2.806  1.00  0.00           O  
HETATM 3022  H1  T4PE  983       7.162   6.232   2.248  1.00  0.00           H  
HETATM 3023  H2  T4PE  983       7.599   7.489   2.970  1.00  0.00           H  
HETATM 3024  O   T4PE  984      19.099   1.256  -0.138  1.00  0.00           O  
HETATM 3025  H1  T4PE  984      18.948   1.239   0.807  1.00  0.00           H  
HETATM 3026  H2  T4PE  984      18.339   0.809  -0.511  1.00  0.00           H  
HETATM 3027  O   T4PE  985     -15.793 -14.855  18.037  1.00  0.00           O  
HETATM 3028  H1  T4PE  985     -15.625 -13.934  17.835  1.00  0.00           H  
HETATM 3029  H2  T4PE  985     -15.595 -15.319  17.224  1.00  0.00           H  
HETATM 3030  O   T4PE  986     -13.738  -2.135 -13.847  1.00  0.00           O  
HETATM 3031  H1  T4PE  986     -14.391  -1.843 -13.211  1.00  0.00           H  
HETATM 3032  H2  T4PE  986     -13.145  -2.693 -13.344  1.00  0.00           H  
HETATM 3033  O   T4PE  987      14.079 -20.502  -2.064  1.00  0.00           O  
HETATM 3034  H1  T4PE  987      14.585 -20.229  -2.829  1.00  0.00           H  
HETATM 3035  H2  T4PE  987      13.308 -20.937  -2.429  1.00  0.00           H  
HETATM 3036  O   T4PE  988       0.615 -17.996  22.216  1.00  0.00           O  
HETATM 3037  H1  T4PE  988      -0.336 -18.054  22.305  1.00  0.00           H  
HETATM 3038  H2  T4PE  988       0.949 -18.743  22.712  1.00  0.00           H  
HETATM 3039  O   T4PE  989      -7.458   8.558   0.194  1.00  0.00           O  
HETATM 3040  H1  T4PE  989      -6.729   8.654  -0.419  1.00  0.00           H  
HETATM 3041  H2  T4PE  989      -7.672   7.625   0.169  1.00  0.00           H  
HETATM 3042  O   T4PE  990      -4.764  14.728 -20.978  1.00  0.00           O  
HETATM 3043  H1  T4PE  990      -4.544  13.938 -21.472  1.00  0.00           H  
HETATM 3044  H2  T4PE  990      -4.175  14.710 -20.223  1.00  0.00           H  
HETATM 3045  O   T4PE  991      -2.860   3.093 -16.827  1.00  0.00           O  
HETATM 3046  H1  T4PE  991      -2.815   3.163 -15.873  1.00  0.00           H  
HETATM 3047  H2  T4PE  991      -3.670   3.545 -17.064  1.00  0.00           H  
HETATM 3048  O   T4PE  992      19.459   9.053 -14.394  1.00  0.00           O  
HETATM 3049  H1  T4PE  992      19.262   8.200 -14.006  1.00  0.00           H  
HETATM 3050  H2  T4PE  992      18.888   9.665 -13.930  1.00  0.00           H  
HETATM 3051  O   T4PE  993      13.811 -11.842  17.672  1.00  0.00           O  
HETATM 3052  H1  T4PE  993      14.427 -12.520  17.950  1.00  0.00           H  
HETATM 3053  H2  T4PE  993      14.170 -11.516  16.847  1.00  0.00           H  
HETATM 3054  O   T4PE  994     -21.662 -11.195  11.070  1.00  0.00           O  
HETATM 3055  H1  T4PE  994     -21.582 -11.395  10.137  1.00  0.00           H  
HETATM 3056  H2  T4PE  994     -22.439 -10.640  11.130  1.00  0.00           H  
HETATM 3057  O   T4PE  995      21.610  -7.361  19.674  1.00  0.00           O  
HETATM 3058  H1  T4PE  995      20.952  -7.380  20.370  1.00  0.00           H  
HETATM 3059  H2  T4PE  995      21.265  -7.948  19.002  1.00  0.00           H  
HETATM 3060  O   T4PE  996      11.699 -13.512  13.230  1.00  0.00           O  
HETATM 3061  H1  T4PE  996      12.483 -13.450  12.685  1.00  0.00           H  
HETATM 3062  H2  T4PE  996      11.695 -14.417  13.542  1.00  0.00           H  
HETATM 3063  O   T4PE  997       6.101 -13.876  15.347  1.00  0.00           O  
HETATM 3064  H1  T4PE  997       5.277 -14.274  15.624  1.00  0.00           H  
HETATM 3065  H2  T4PE  997       6.770 -14.519  15.582  1.00  0.00           H  
HETATM 3066  O   T4PE  998     -20.342  -8.864 -17.259  1.00  0.00           O  
HETATM 3067  H1  T4PE  998     -20.713  -9.689 -16.943  1.00  0.00           H  
HETATM 3068  H2  T4PE  998     -21.044  -8.469 -17.776  1.00  0.00           H  
HETATM 3069  O   T4PE  999       2.411 -10.011   1.581  1.00  0.00           O  
HETATM 3070  H1  T4PE  999       1.773 -10.604   1.182  1.00  0.00           H  
HETATM 3071  H2  T4PE  999       3.142 -10.577   1.828  1.00  0.00           H  
HETATM 3072  O   T4PE 1000      19.968   1.352  19.036  1.00  0.00           O  
HETATM 3073  H1  T4PE 1000      20.002   2.296  18.883  1.00  0.00           H  
HETATM 3074  H2  T4PE 1000      19.124   1.080  18.676  1.00  0.00           H  
HETATM 3075  O   T4PE 1001     -20.436  18.864  -6.493  1.00  0.00           O  
HETATM 3076  H1  T4PE 1001     -19.612  18.385  -6.584  1.00  0.00           H  
HETATM 3077  H2  T4PE 1001     -21.112  18.187  -6.534  1.00  0.00           H  
HETATM 3078  O   T4PE 1002      13.672 -12.982  11.743  1.00  0.00           O  
HETATM 3079  H1  T4PE 1002      14.016 -12.101  11.895  1.00  0.00           H  
HETATM 3080  H2  T4PE 1002      13.362 -12.965  10.838  1.00  0.00           H  
HETATM 3081  O   T4PE 1003      14.789 -17.171   2.982  1.00  0.00           O  
HETATM 3082  H1  T4PE 1003      15.514 -17.291   3.595  1.00  0.00           H  
HETATM 3083  H2  T4PE 1003      14.764 -16.227   2.822  1.00  0.00           H  
HETATM 3084  O   T4PE 1004      13.916  -7.570 -15.980  1.00  0.00           O  
HETATM 3085  H1  T4PE 1004      13.174  -7.933 -16.465  1.00  0.00           H  
HETATM 3086  H2  T4PE 1004      14.604  -8.231 -16.066  1.00  0.00           H  
HETATM 3087  O   T4PE 1005       4.163 -11.520 -22.469  1.00  0.00           O  
HETATM 3088  H1  T4PE 1005       3.950 -10.973 -21.713  1.00  0.00           H  
HETATM 3089  H2  T4PE 1005       4.199 -12.410 -22.119  1.00  0.00           H  
HETATM 3090  O   T4PE 1006     -20.321  -5.010 -17.892  1.00  0.00           O  
HETATM 3091  H1  T4PE 1006     -19.384  -5.067 -18.083  1.00  0.00           H  
HETATM 3092  H2  T4PE 1006     -20.390  -4.315 -17.238  1.00  0.00           H  
HETATM 3093  O   T4PE 1007       6.744  -5.472  10.984  1.00  0.00           O  
HETATM 3094  H1  T4PE 1007       7.328  -4.728  10.837  1.00  0.00           H  
HETATM 3095  H2  T4PE 1007       6.274  -5.254  11.789  1.00  0.00           H  
HETATM 3096  O   T4PE 1008      -5.731  21.658   4.777  1.00  0.00           O  
HETATM 3097  H1  T4PE 1008      -4.904  21.272   4.487  1.00  0.00           H  
HETATM 3098  H2  T4PE 1008      -5.604  22.601   4.672  1.00  0.00           H  
HETATM 3099  O   T4PE 1009      19.168  10.220  -8.705  1.00  0.00           O  
HETATM 3100  H1  T4PE 1009      19.422  10.588  -7.859  1.00  0.00           H  
HETATM 3101  H2  T4PE 1009      18.507   9.561  -8.491  1.00  0.00           H  
HETATM 3102  O   T4PE 1010      -6.418   8.689  17.029  1.00  0.00           O  
HETATM 3103  H1  T4PE 1010      -6.825   7.825  16.973  1.00  0.00           H  
HETATM 3104  H2  T4PE 1010      -6.133   8.762  17.940  1.00  0.00           H  
HETATM 3105  O   T4PE 1011     -13.624   2.881 -22.467  1.00  0.00           O  
HETATM 3106  H1  T4PE 1011     -13.751   2.092 -21.940  1.00  0.00           H  
HETATM 3107  H2  T4PE 1011     -14.508   3.219 -22.611  1.00  0.00           H  
HETATM 3108  O   T4PE 1012     -10.047 -18.587  22.137  1.00  0.00           O  
HETATM 3109  H1  T4PE 1012     -10.804 -18.086  22.442  1.00  0.00           H  
HETATM 3110  H2  T4PE 1012      -9.864 -18.237  21.265  1.00  0.00           H  
HETATM 3111  O   T4PE 1013      12.174   7.676  19.475  1.00  0.00           O  
HETATM 3112  H1  T4PE 1013      12.157   7.870  18.538  1.00  0.00           H  
HETATM 3113  H2  T4PE 1013      12.974   8.094  19.792  1.00  0.00           H  
HETATM 3114  O   T4PE 1014     -12.162  16.574   1.871  1.00  0.00           O  
HETATM 3115  H1  T4PE 1014     -11.402  16.486   2.446  1.00  0.00           H  
HETATM 3116  H2  T4PE 1014     -12.723  15.832   2.100  1.00  0.00           H  
HETATM 3117  O   T4PE 1015       6.216  -5.140 -13.277  1.00  0.00           O  
HETATM 3118  H1  T4PE 1015       5.866  -5.974 -13.591  1.00  0.00           H  
HETATM 3119  H2  T4PE 1015       6.984  -4.981 -13.826  1.00  0.00           H  
HETATM 3120  O   T4PE 1016      -5.751 -21.648  -5.256  1.00  0.00           O  
HETATM 3121  H1  T4PE 1016      -6.511 -22.230  -5.240  1.00  0.00           H  
HETATM 3122  H2  T4PE 1016      -5.183 -21.976  -4.558  1.00  0.00           H  
HETATM 3123  O   T4PE 1017     -22.383   0.798  -1.187  1.00  0.00           O  
HETATM 3124  H1  T4PE 1017     -21.670   0.694  -1.817  1.00  0.00           H  
HETATM 3125  H2  T4PE 1017     -23.177   0.799  -1.721  1.00  0.00           H  
HETATM 3126  O   T4PE 1018       5.554  -5.016 -10.436  1.00  0.00           O  
HETATM 3127  H1  T4PE 1018       5.365  -4.125 -10.142  1.00  0.00           H  
HETATM 3128  H2  T4PE 1018       5.729  -4.928 -11.373  1.00  0.00           H  
HETATM 3129  O   T4PE 1019      14.398  11.264  -6.896  1.00  0.00           O  
HETATM 3130  H1  T4PE 1019      14.807  11.838  -7.545  1.00  0.00           H  
HETATM 3131  H2  T4PE 1019      13.460  11.333  -7.073  1.00  0.00           H  
HETATM 3132  O   T4PE 1020      10.005  17.880  19.794  1.00  0.00           O  
HETATM 3133  H1  T4PE 1020       9.582  17.588  18.986  1.00  0.00           H  
HETATM 3134  H2  T4PE 1020      10.605  17.170  20.021  1.00  0.00           H  
HETATM 3135  O   T4PE 1021      -4.780   3.312 -12.149  1.00  0.00           O  
HETATM 3136  H1  T4PE 1021      -4.544   3.860 -11.401  1.00  0.00           H  
HETATM 3137  H2  T4PE 1021      -5.736   3.339 -12.175  1.00  0.00           H  
HETATM 3138  O   T4PE 1022     -10.286  -5.774   1.862  1.00  0.00           O  
HETATM 3139  H1  T4PE 1022      -9.714  -5.147   1.420  1.00  0.00           H  
HETATM 3140  H2  T4PE 1022      -9.766  -6.576   1.917  1.00  0.00           H  
HETATM 3141  O   T4PE 1023       2.975  12.373  20.305  1.00  0.00           O  
HETATM 3142  H1  T4PE 1023       3.581  12.431  21.044  1.00  0.00           H  
HETATM 3143  H2  T4PE 1023       2.456  13.175  20.356  1.00  0.00           H  
HETATM 3144  O   T4PE 1024     -18.959  -2.919  10.381  1.00  0.00           O  
HETATM 3145  H1  T4PE 1024     -19.421  -2.179  10.775  1.00  0.00           H  
HETATM 3146  H2  T4PE 1024     -19.633  -3.386   9.886  1.00  0.00           H  
HETATM 3147  O   T4PE 1025      21.648 -10.652   5.275  1.00  0.00           O  
HETATM 3148  H1  T4PE 1025      21.002 -11.189   4.815  1.00  0.00           H  
HETATM 3149  H2  T4PE 1025      21.177 -10.308   6.034  1.00  0.00           H  
HETATM 3150  O   T4PE 1026     -14.557   4.478 -17.481  1.00  0.00           O  
HETATM 3151  H1  T4PE 1026     -15.155   3.732 -17.521  1.00  0.00           H  
HETATM 3152  H2  T4PE 1026     -14.304   4.633 -18.391  1.00  0.00           H  
HETATM 3153  O   T4PE 1027       8.807  12.070   9.063  1.00  0.00           O  
HETATM 3154  H1  T4PE 1027       8.110  11.714   9.615  1.00  0.00           H  
HETATM 3155  H2  T4PE 1027       9.597  11.613   9.349  1.00  0.00           H  
HETATM 3156  O   T4PE 1028      -2.024 -17.321   2.218  1.00  0.00           O  
HETATM 3157  H1  T4PE 1028      -1.787 -18.247   2.269  1.00  0.00           H  
HETATM 3158  H2  T4PE 1028      -1.253 -16.858   2.546  1.00  0.00           H  
HETATM 3159  O   T4PE 1029     -15.583  -7.562  17.547  1.00  0.00           O  
HETATM 3160  H1  T4PE 1029     -14.766  -8.052  17.644  1.00  0.00           H  
HETATM 3161  H2  T4PE 1029     -15.318  -6.734  17.147  1.00  0.00           H  
HETATM 3162  O   T4PE 1030     -21.711   1.663  11.640  1.00  0.00           O  
HETATM 3163  H1  T4PE 1030     -22.230   1.679  12.444  1.00  0.00           H  
HETATM 3164  H2  T4PE 1030     -21.001   2.284  11.801  1.00  0.00           H  
HETATM 3165  O   T4PE 1031      -9.230  10.765  -6.384  1.00  0.00           O  
HETATM 3166  H1  T4PE 1031      -9.112  10.401  -7.262  1.00  0.00           H  
HETATM 3167  H2  T4PE 1031      -8.647  11.524  -6.359  1.00  0.00           H  
HETATM 3168  O   T4PE 1032      -7.032  16.436  -8.733  1.00  0.00           O  
HETATM 3169  H1  T4PE 1032      -7.154  15.645  -9.260  1.00  0.00           H  
HETATM 3170  H2  T4PE 1032      -6.521  16.144  -7.979  1.00  0.00           H  
HETATM 3171  O   T4PE 1033      21.344   8.828   7.980  1.00  0.00           O  
HETATM 3172  H1  T4PE 1033      21.474   9.722   7.663  1.00  0.00           H  
HETATM 3173  H2  T4PE 1033      21.188   8.314   7.187  1.00  0.00           H  
HETATM 3174  O   T4PE 1034       0.071  19.065 -14.700  1.00  0.00           O  
HETATM 3175  H1  T4PE 1034       0.698  19.675 -15.089  1.00  0.00           H  
HETATM 3176  H2  T4PE 1034       0.014  18.346 -15.329  1.00  0.00           H  
HETATM 3177  O   T4PE 1035       1.490   2.902   7.626  1.00  0.00           O  
HETATM 3178  H1  T4PE 1035       1.327   3.672   8.170  1.00  0.00           H  
HETATM 3179  H2  T4PE 1035       2.038   2.335   8.169  1.00  0.00           H  
HETATM 3180  O   T4PE 1036       9.227  20.821  -4.863  1.00  0.00           O  
HETATM 3181  H1  T4PE 1036       8.811  20.272  -4.197  1.00  0.00           H  
HETATM 3182  H2  T4PE 1036       8.768  21.659  -4.804  1.00  0.00           H  
HETATM 3183  O   T4PE 1037      17.118  -4.495 -19.724  1.00  0.00           O  
HETATM 3184  H1  T4PE 1037      17.626  -5.250 -20.021  1.00  0.00           H  
HETATM 3185  H2  T4PE 1037      16.530  -4.300 -20.454  1.00  0.00           H  
HETATM 3186  O   T4PE 1038     -21.011   5.096   8.904  1.00  0.00           O  
HETATM 3187  H1  T4PE 1038     -20.695   5.315   8.028  1.00  0.00           H  
HETATM 3188  H2  T4PE 1038     -21.796   4.570   8.752  1.00  0.00           H  
HETATM 3189  O   T4PE 1039      -6.958  -7.380  21.042  1.00  0.00           O  
HETATM 3190  H1  T4PE 1039      -7.446  -7.795  21.754  1.00  0.00           H  
HETATM 3191  H2  T4PE 1039      -7.630  -7.116  20.413  1.00  0.00           H  
HETATM 3192  O   T4PE 1040      20.922 -21.792 -15.850  1.00  0.00           O  
HETATM 3193  H1  T4PE 1040      20.218 -22.103 -15.281  1.00  0.00           H  
HETATM 3194  H2  T4PE 1040      21.077 -20.890 -15.569  1.00  0.00           H  
HETATM 3195  O   T4PE 1041       3.473  11.835 -12.361  1.00  0.00           O  
HETATM 3196  H1  T4PE 1041       4.336  11.582 -12.035  1.00  0.00           H  
HETATM 3197  H2  T4PE 1041       3.500  12.791 -12.396  1.00  0.00           H  
HETATM 3198  O   T4PE 1042     -10.653   6.690 -17.751  1.00  0.00           O  
HETATM 3199  H1  T4PE 1042      -9.826   7.168 -17.822  1.00  0.00           H  
HETATM 3200  H2  T4PE 1042     -11.243   7.297 -17.303  1.00  0.00           H  
HETATM 3201  O   T4PE 1043       5.343  -0.152 -21.689  1.00  0.00           O  
HETATM 3202  H1  T4PE 1043       4.493  -0.459 -21.372  1.00  0.00           H  
HETATM 3203  H2  T4PE 1043       5.174   0.140 -22.585  1.00  0.00           H  
HETATM 3204  O   T4PE 1044      -4.979 -20.073  11.160  1.00  0.00           O  
HETATM 3205  H1  T4PE 1044      -4.622 -20.556  11.904  1.00  0.00           H  
HETATM 3206  H2  T4PE 1044      -4.584 -20.487  10.393  1.00  0.00           H  
HETATM 3207  O   T4PE 1045      10.770 -14.161 -16.115  1.00  0.00           O  
HETATM 3208  H1  T4PE 1045      10.049 -14.294 -15.500  1.00  0.00           H  
HETATM 3209  H2  T4PE 1045      11.293 -13.461 -15.724  1.00  0.00           H  
HETATM 3210  O   T4PE 1046       1.705  -4.171  -3.403  1.00  0.00           O  
HETATM 3211  H1  T4PE 1046       2.471  -4.736  -3.503  1.00  0.00           H  
HETATM 3212  H2  T4PE 1046       1.688  -3.647  -4.204  1.00  0.00           H  
HETATM 3213  O   T4PE 1047      -3.786  -6.070   5.519  1.00  0.00           O  
HETATM 3214  H1  T4PE 1047      -3.634  -6.851   4.986  1.00  0.00           H  
HETATM 3215  H2  T4PE 1047      -4.502  -5.614   5.077  1.00  0.00           H  
HETATM 3216  O   T4PE 1048     -17.339  21.396   5.574  1.00  0.00           O  
HETATM 3217  H1  T4PE 1048     -17.811  22.080   6.049  1.00  0.00           H  
HETATM 3218  H2  T4PE 1048     -17.167  21.776   4.713  1.00  0.00           H  
HETATM 3219  O   T4PE 1049     -12.970  15.332  16.052  1.00  0.00           O  
HETATM 3220  H1  T4PE 1049     -12.495  14.608  16.462  1.00  0.00           H  
HETATM 3221  H2  T4PE 1049     -13.559  15.651  16.736  1.00  0.00           H  
HETATM 3222  O   T4PE 1050      -9.222   4.009  -1.142  1.00  0.00           O  
HETATM 3223  H1  T4PE 1050      -8.596   3.596  -0.547  1.00  0.00           H  
HETATM 3224  H2  T4PE 1050     -10.055   3.981  -0.672  1.00  0.00           H  
HETATM 3225  O   T4PE 1051       7.378  -5.646  16.324  1.00  0.00           O  
HETATM 3226  H1  T4PE 1051       6.431  -5.771  16.391  1.00  0.00           H  
HETATM 3227  H2  T4PE 1051       7.641  -5.339  17.192  1.00  0.00           H  
HETATM 3228  O   T4PE 1052      14.305  10.175   0.217  1.00  0.00           O  
HETATM 3229  H1  T4PE 1052      14.302   9.835  -0.678  1.00  0.00           H  
HETATM 3230  H2  T4PE 1052      13.754   9.566   0.707  1.00  0.00           H  
HETATM 3231  O   T4PE 1053       2.949 -13.385  15.149  1.00  0.00           O  
HETATM 3232  H1  T4PE 1053       3.063 -13.410  14.199  1.00  0.00           H  
HETATM 3233  H2  T4PE 1053       3.282 -12.526  15.408  1.00  0.00           H  
HETATM 3234  O   T4PE 1054       3.449  19.933 -14.113  1.00  0.00           O  
HETATM 3235  H1  T4PE 1054       3.604  20.823 -14.427  1.00  0.00           H  
HETATM 3236  H2  T4PE 1054       4.148  19.777 -13.478  1.00  0.00           H  
HETATM 3237  O   T4PE 1055      17.738 -20.957  15.065  1.00  0.00           O  
HETATM 3238  H1  T4PE 1055      17.427 -21.545  15.753  1.00  0.00           H  
HETATM 3239  H2  T4PE 1055      17.060 -20.995  14.391  1.00  0.00           H  
HETATM 3240  O   T4PE 1056      -7.421   4.007   8.226  1.00  0.00           O  
HETATM 3241  H1  T4PE 1056      -8.135   4.051   8.861  1.00  0.00           H  
HETATM 3242  H2  T4PE 1056      -6.735   3.508   8.670  1.00  0.00           H  
HETATM 3243  O   T4PE 1057     -12.861 -12.870  -0.978  1.00  0.00           O  
HETATM 3244  H1  T4PE 1057     -12.284 -13.089  -0.246  1.00  0.00           H  
HETATM 3245  H2  T4PE 1057     -13.386 -13.658  -1.114  1.00  0.00           H  
HETATM 3246  O   T4PE 1058       4.977  12.013  22.070  1.00  0.00           O  
HETATM 3247  H1  T4PE 1058       4.550  11.327  22.582  1.00  0.00           H  
HETATM 3248  H2  T4PE 1058       5.639  11.552  21.556  1.00  0.00           H  
HETATM 3249  O   T4PE 1059      -7.092 -21.897  -1.846  1.00  0.00           O  
HETATM 3250  H1  T4PE 1059      -8.037 -21.942  -1.700  1.00  0.00           H  
HETATM 3251  H2  T4PE 1059      -6.726 -22.555  -1.254  1.00  0.00           H  
HETATM 3252  O   T4PE 1060     -19.461  18.429 -14.220  1.00  0.00           O  
HETATM 3253  H1  T4PE 1060     -20.308  17.994 -14.312  1.00  0.00           H  
HETATM 3254  H2  T4PE 1060     -18.904  18.010 -14.877  1.00  0.00           H  
HETATM 3255  O   T4PE 1061     -12.740 -21.223  -5.209  1.00  0.00           O  
HETATM 3256  H1  T4PE 1061     -11.985 -21.317  -5.789  1.00  0.00           H  
HETATM 3257  H2  T4PE 1061     -12.853 -20.277  -5.114  1.00  0.00           H  
HETATM 3258  O   T4PE 1062      11.121   0.190 -21.433  1.00  0.00           O  
HETATM 3259  H1  T4PE 1062      10.836  -0.615 -20.999  1.00  0.00           H  
HETATM 3260  H2  T4PE 1062      11.844   0.510 -20.893  1.00  0.00           H  
HETATM 3261  O   T4PE 1063     -12.215   1.836  -6.128  1.00  0.00           O  
HETATM 3262  H1  T4PE 1063     -12.151   1.655  -5.191  1.00  0.00           H  
HETATM 3263  H2  T4PE 1063     -13.116   2.133  -6.254  1.00  0.00           H  
HETATM 3264  O   T4PE 1064     -14.602 -10.898  -0.477  1.00  0.00           O  
HETATM 3265  H1  T4PE 1064     -14.030 -11.630  -0.707  1.00  0.00           H  
HETATM 3266  H2  T4PE 1064     -15.488 -11.230  -0.620  1.00  0.00           H  
HETATM 3267  O   T4PE 1065     -11.314 -16.301  -3.863  1.00  0.00           O  
HETATM 3268  H1  T4PE 1065     -10.927 -15.629  -4.425  1.00  0.00           H  
HETATM 3269  H2  T4PE 1065     -10.692 -17.028  -3.895  1.00  0.00           H  
HETATM 3270  O   T4PE 1066      12.194  22.394  18.110  1.00  0.00           O  
HETATM 3271  H1  T4PE 1066      11.699  21.959  17.417  1.00  0.00           H  
HETATM 3272  H2  T4PE 1066      12.969  22.743  17.670  1.00  0.00           H  
HETATM 3273  O   T4PE 1067       7.869  21.837   6.443  1.00  0.00           O  
HETATM 3274  H1  T4PE 1067       7.635  21.227   5.743  1.00  0.00           H  
HETATM 3275  H2  T4PE 1067       7.296  22.592   6.304  1.00  0.00           H  
HETATM 3276  O   T4PE 1068      -6.749 -12.637  15.557  1.00  0.00           O  
HETATM 3277  H1  T4PE 1068      -7.185 -12.354  14.753  1.00  0.00           H  
HETATM 3278  H2  T4PE 1068      -6.013 -13.171  15.256  1.00  0.00           H  
HETATM 3279  O   T4PE 1069      13.408  20.468 -18.827  1.00  0.00           O  
HETATM 3280  H1  T4PE 1069      12.680  19.957 -19.180  1.00  0.00           H  
HETATM 3281  H2  T4PE 1069      12.989  21.178 -18.340  1.00  0.00           H  
HETATM 3282  O   T4PE 1070       2.867 -10.461  15.596  1.00  0.00           O  
HETATM 3283  H1  T4PE 1070       2.011 -10.546  16.017  1.00  0.00           H  
HETATM 3284  H2  T4PE 1070       2.716  -9.866  14.862  1.00  0.00           H  
HETATM 3285  O   T4PE 1071      13.439  -0.989  -0.321  1.00  0.00           O  
HETATM 3286  H1  T4PE 1071      13.307  -1.849  -0.720  1.00  0.00           H  
HETATM 3287  H2  T4PE 1071      14.022  -1.154   0.419  1.00  0.00           H  
HETATM 3288  O   T4PE 1072     -16.186 -16.823 -22.172  1.00  0.00           O  
HETATM 3289  H1  T4PE 1072     -17.133 -16.743 -22.289  1.00  0.00           H  
HETATM 3290  H2  T4PE 1072     -16.069 -16.942 -21.230  1.00  0.00           H  
HETATM 3291  O   T4PE 1073      -7.924  18.183 -14.202  1.00  0.00           O  
HETATM 3292  H1  T4PE 1073      -7.524  18.014 -15.055  1.00  0.00           H  
HETATM 3293  H2  T4PE 1073      -7.517  18.996 -13.903  1.00  0.00           H  
HETATM 3294  O   T4PE 1074      -1.673  -3.168  -8.423  1.00  0.00           O  
HETATM 3295  H1  T4PE 1074      -2.598  -3.407  -8.475  1.00  0.00           H  
HETATM 3296  H2  T4PE 1074      -1.677  -2.239  -8.192  1.00  0.00           H  
HETATM 3297  O   T4PE 1075      15.239   7.665   1.538  1.00  0.00           O  
HETATM 3298  H1  T4PE 1075      16.049   7.288   1.195  1.00  0.00           H  
HETATM 3299  H2  T4PE 1075      15.526   8.402   2.077  1.00  0.00           H  
HETATM 3300  O   T4PE 1076       3.242  -0.972 -18.373  1.00  0.00           O  
HETATM 3301  H1  T4PE 1076       3.107  -0.025 -18.396  1.00  0.00           H  
HETATM 3302  H2  T4PE 1076       3.117  -1.254 -19.279  1.00  0.00           H  
HETATM 3303  O   T4PE 1077      14.102  -2.389 -18.956  1.00  0.00           O  
HETATM 3304  H1  T4PE 1077      13.711  -1.891 -18.238  1.00  0.00           H  
HETATM 3305  H2  T4PE 1077      14.514  -1.726 -19.510  1.00  0.00           H  
HETATM 3306  O   T4PE 1078       1.837  -9.225  19.898  1.00  0.00           O  
HETATM 3307  H1  T4PE 1078       2.298  -9.775  19.263  1.00  0.00           H  
HETATM 3308  H2  T4PE 1078       1.672  -9.804  20.642  1.00  0.00           H  
HETATM 3309  O   T4PE 1079      -4.461 -21.230 -15.303  1.00  0.00           O  
HETATM 3310  H1  T4PE 1079      -5.063 -21.966 -15.194  1.00  0.00           H  
HETATM 3311  H2  T4PE 1079      -5.030 -20.469 -15.416  1.00  0.00           H  
HETATM 3312  O   T4PE 1080      11.435  20.853  10.967  1.00  0.00           O  
HETATM 3313  H1  T4PE 1080      12.221  21.090  10.474  1.00  0.00           H  
HETATM 3314  H2  T4PE 1080      10.818  21.563  10.789  1.00  0.00           H  
HETATM 3315  O   T4PE 1081     -13.424  -0.999  -4.362  1.00  0.00           O  
HETATM 3316  H1  T4PE 1081     -13.969  -1.245  -3.615  1.00  0.00           H  
HETATM 3317  H2  T4PE 1081     -12.753  -0.425  -3.992  1.00  0.00           H  
HETATM 3318  O   T4PE 1082      18.259  -8.616  11.489  1.00  0.00           O  
HETATM 3319  H1  T4PE 1082      18.174  -7.695  11.243  1.00  0.00           H  
HETATM 3320  H2  T4PE 1082      17.994  -8.644  12.408  1.00  0.00           H  
HETATM 3321  O   T4PE 1083     -22.193  12.531 -21.601  1.00  0.00           O  
HETATM 3322  H1  T4PE 1083     -22.015  12.671 -22.531  1.00  0.00           H  
HETATM 3323  H2  T4PE 1083     -21.372  12.756 -21.163  1.00  0.00           H  
HETATM 3324  O   T4PE 1084       9.706   4.813   7.187  1.00  0.00           O  
HETATM 3325  H1  T4PE 1084       8.975   5.341   7.510  1.00  0.00           H  
HETATM 3326  H2  T4PE 1084       9.305   3.985   6.923  1.00  0.00           H  
HETATM 3327  O   T4PE 1085     -19.493   4.771 -16.410  1.00  0.00           O  
HETATM 3328  H1  T4PE 1085     -19.344   3.911 -16.803  1.00  0.00           H  
HETATM 3329  H2  T4PE 1085     -19.129   5.390 -17.043  1.00  0.00           H  
HETATM 3330  O   T4PE 1086      17.600 -14.347  -4.845  1.00  0.00           O  
HETATM 3331  H1  T4PE 1086      17.816 -14.954  -4.137  1.00  0.00           H  
HETATM 3332  H2  T4PE 1086      17.723 -14.858  -5.645  1.00  0.00           H  
HETATM 3333  O   T4PE 1087     -20.631  -9.137 -20.387  1.00  0.00           O  
HETATM 3334  H1  T4PE 1087     -20.579  -8.268 -19.987  1.00  0.00           H  
HETATM 3335  H2  T4PE 1087     -20.602  -8.969 -21.329  1.00  0.00           H  
HETATM 3336  O   T4PE 1088     -11.124   3.832   4.749  1.00  0.00           O  
HETATM 3337  H1  T4PE 1088     -11.016   4.610   5.296  1.00  0.00           H  
HETATM 3338  H2  T4PE 1088     -10.718   4.068   3.914  1.00  0.00           H  
HETATM 3339  O   T4PE 1089      10.279  14.840  16.736  1.00  0.00           O  
HETATM 3340  H1  T4PE 1089      10.034  14.048  16.257  1.00  0.00           H  
HETATM 3341  H2  T4PE 1089       9.466  15.134  17.147  1.00  0.00           H  
HETATM 3342  O   T4PE 1090      19.783  13.073 -12.187  1.00  0.00           O  
HETATM 3343  H1  T4PE 1090      20.441  13.322 -11.538  1.00  0.00           H  
HETATM 3344  H2  T4PE 1090      19.428  13.905 -12.499  1.00  0.00           H  
HETATM 3345  O   T4PE 1091     -12.256  12.779   4.264  1.00  0.00           O  
HETATM 3346  H1  T4PE 1091     -11.891  13.155   3.462  1.00  0.00           H  
HETATM 3347  H2  T4PE 1091     -12.196  11.833   4.133  1.00  0.00           H  
HETATM 3348  O   T4PE 1092      -2.267 -13.191 -21.765  1.00  0.00           O  
HETATM 3349  H1  T4PE 1092      -2.291 -14.145 -21.688  1.00  0.00           H  
HETATM 3350  H2  T4PE 1092      -2.784 -13.000 -22.547  1.00  0.00           H  
HETATM 3351  O   T4PE 1093      -4.954  19.143  -4.371  1.00  0.00           O  
HETATM 3352  H1  T4PE 1093      -5.665  19.780  -4.300  1.00  0.00           H  
HETATM 3353  H2  T4PE 1093      -4.916  18.729  -3.509  1.00  0.00           H  
HETATM 3354  O   T4PE 1094     -17.686  -1.544 -18.832  1.00  0.00           O  
HETATM 3355  H1  T4PE 1094     -18.172  -0.982 -19.436  1.00  0.00           H  
HETATM 3356  H2  T4PE 1094     -17.784  -1.121 -17.979  1.00  0.00           H  
HETATM 3357  O   T4PE 1095       2.078   3.416 -13.802  1.00  0.00           O  
HETATM 3358  H1  T4PE 1095       1.209   3.815 -13.845  1.00  0.00           H  
HETATM 3359  H2  T4PE 1095       1.932   2.497 -14.027  1.00  0.00           H  
HETATM 3360  O   T4PE 1096      13.901 -17.882 -12.555  1.00  0.00           O  
HETATM 3361  H1  T4PE 1096      13.344 -17.641 -11.815  1.00  0.00           H  
HETATM 3362  H2  T4PE 1096      14.309 -17.059 -12.826  1.00  0.00           H  
HETATM 3363  O   T4PE 1097       4.813   7.751 -20.223  1.00  0.00           O  
HETATM 3364  H1  T4PE 1097       4.552   6.916 -20.612  1.00  0.00           H  
HETATM 3365  H2  T4PE 1097       4.323   8.408 -20.717  1.00  0.00           H  
HETATM 3366  O   T4PE 1098      11.057   7.897  14.919  1.00  0.00           O  
HETATM 3367  H1  T4PE 1098      11.355   7.059  15.271  1.00  0.00           H  
HETATM 3368  H2  T4PE 1098      11.605   8.042  14.148  1.00  0.00           H  
HETATM 3369  O   T4PE 1099      19.360 -14.386 -10.139  1.00  0.00           O  
HETATM 3370  H1  T4PE 1099      19.828 -14.855 -10.830  1.00  0.00           H  
HETATM 3371  H2  T4PE 1099      20.049 -13.967  -9.624  1.00  0.00           H  
HETATM 3372  O   T4PE 1100       5.004  -1.697  -0.341  1.00  0.00           O  
HETATM 3373  H1  T4PE 1100       5.459  -2.518  -0.530  1.00  0.00           H  
HETATM 3374  H2  T4PE 1100       4.431  -1.562  -1.095  1.00  0.00           H  
HETATM 3375  O   T4PE 1101       9.843  11.459   3.451  1.00  0.00           O  
HETATM 3376  H1  T4PE 1101       9.736  11.588   4.394  1.00  0.00           H  
HETATM 3377  H2  T4PE 1101      10.758  11.683   3.281  1.00  0.00           H  
HETATM 3378  O   T4PE 1102       2.259  -0.687   6.160  1.00  0.00           O  
HETATM 3379  H1  T4PE 1102       3.087  -0.326   6.479  1.00  0.00           H  
HETATM 3380  H2  T4PE 1102       1.911  -0.011   5.578  1.00  0.00           H  
HETATM 3381  O   T4PE 1103     -21.212  -5.073  19.428  1.00  0.00           O  
HETATM 3382  H1  T4PE 1103     -21.775  -5.846  19.430  1.00  0.00           H  
HETATM 3383  H2  T4PE 1103     -20.398  -5.369  19.019  1.00  0.00           H  
HETATM 3384  O   T4PE 1104     -12.031   3.081 -17.866  1.00  0.00           O  
HETATM 3385  H1  T4PE 1104     -11.685   2.396 -17.294  1.00  0.00           H  
HETATM 3386  H2  T4PE 1104     -12.951   3.163 -17.613  1.00  0.00           H  
HETATM 3387  O   T4PE 1105       6.621   5.326  -1.353  1.00  0.00           O  
HETATM 3388  H1  T4PE 1105       6.442   5.476  -0.424  1.00  0.00           H  
HETATM 3389  H2  T4PE 1105       6.853   4.399  -1.406  1.00  0.00           H  
HETATM 3390  O   T4PE 1106       6.433  16.232 -18.111  1.00  0.00           O  
HETATM 3391  H1  T4PE 1106       5.821  15.499 -18.055  1.00  0.00           H  
HETATM 3392  H2  T4PE 1106       6.829  16.282 -17.241  1.00  0.00           H  
HETATM 3393  O   T4PE 1107      -4.989  21.650 -12.127  1.00  0.00           O  
HETATM 3394  H1  T4PE 1107      -5.348  22.468 -11.781  1.00  0.00           H  
HETATM 3395  H2  T4PE 1107      -5.371  20.968 -11.574  1.00  0.00           H  
HETATM 3396  O   T4PE 1108      -2.021  10.576   3.824  1.00  0.00           O  
HETATM 3397  H1  T4PE 1108      -2.347  10.181   3.016  1.00  0.00           H  
HETATM 3398  H2  T4PE 1108      -1.095  10.334   3.853  1.00  0.00           H  
HETATM 3399  O   T4PE 1109       1.627  14.854  20.151  1.00  0.00           O  
HETATM 3400  H1  T4PE 1109       1.115  15.471  20.675  1.00  0.00           H  
HETATM 3401  H2  T4PE 1109       1.968  15.381  19.428  1.00  0.00           H  
HETATM 3402  O   T4PE 1110      20.381 -19.351 -20.216  1.00  0.00           O  
HETATM 3403  H1  T4PE 1110      20.108 -19.271 -19.302  1.00  0.00           H  
HETATM 3404  H2  T4PE 1110      20.095 -20.227 -20.475  1.00  0.00           H  
HETATM 3405  O   T4PE 1111     -17.698   2.472  15.420  1.00  0.00           O  
HETATM 3406  H1  T4PE 1111     -17.992   2.765  16.283  1.00  0.00           H  
HETATM 3407  H2  T4PE 1111     -18.304   1.770  15.185  1.00  0.00           H  
HETATM 3408  O   T4PE 1112      15.616   9.357 -13.060  1.00  0.00           O  
HETATM 3409  H1  T4PE 1112      15.731   8.407 -13.089  1.00  0.00           H  
HETATM 3410  H2  T4PE 1112      16.507   9.707 -13.055  1.00  0.00           H  
HETATM 3411  O   T4PE 1113      -1.309  -0.598 -22.152  1.00  0.00           O  
HETATM 3412  H1  T4PE 1113      -1.064   0.312 -22.320  1.00  0.00           H  
HETATM 3413  H2  T4PE 1113      -2.094  -0.539 -21.608  1.00  0.00           H  
HETATM 3414  O   T4PE 1114      10.797  15.847  -8.467  1.00  0.00           O  
HETATM 3415  H1  T4PE 1114      10.090  15.576  -9.053  1.00  0.00           H  
HETATM 3416  H2  T4PE 1114      10.356  16.081  -7.651  1.00  0.00           H  
HETATM 3417  O   T4PE 1115      18.304  14.631  15.279  1.00  0.00           O  
HETATM 3418  H1  T4PE 1115      18.254  13.921  15.919  1.00  0.00           H  
HETATM 3419  H2  T4PE 1115      18.119  14.209  14.439  1.00  0.00           H  
HETATM 3420  O   T4PE 1116       7.783  -6.667 -19.386  1.00  0.00           O  
HETATM 3421  H1  T4PE 1116       7.998  -6.703 -18.454  1.00  0.00           H  
HETATM 3422  H2  T4PE 1116       6.884  -6.990 -19.437  1.00  0.00           H  
HETATM 3423  O   T4PE 1117     -21.151  -8.509  21.607  1.00  0.00           O  
HETATM 3424  H1  T4PE 1117     -21.443  -9.292  21.140  1.00  0.00           H  
HETATM 3425  H2  T4PE 1117     -20.308  -8.292  21.209  1.00  0.00           H  
HETATM 3426  O   T4PE 1118     -21.003  20.726  17.785  1.00  0.00           O  
HETATM 3427  H1  T4PE 1118     -21.715  20.813  17.151  1.00  0.00           H  
HETATM 3428  H2  T4PE 1118     -20.225  21.026  17.314  1.00  0.00           H  
HETATM 3429  O   T4PE 1119     -11.881   4.931  10.057  1.00  0.00           O  
HETATM 3430  H1  T4PE 1119     -12.304   4.121   9.769  1.00  0.00           H  
HETATM 3431  H2  T4PE 1119     -12.101   4.999  10.986  1.00  0.00           H  
HETATM 3432  O   T4PE 1120      16.665  -8.237  -4.646  1.00  0.00           O  
HETATM 3433  H1  T4PE 1120      16.056  -8.246  -5.385  1.00  0.00           H  
HETATM 3434  H2  T4PE 1120      17.387  -7.681  -4.937  1.00  0.00           H  
HETATM 3435  O   T4PE 1121      21.134 -17.829  -3.619  1.00  0.00           O  
HETATM 3436  H1  T4PE 1121      21.523 -18.526  -4.147  1.00  0.00           H  
HETATM 3437  H2  T4PE 1121      20.212 -18.075  -3.538  1.00  0.00           H  
HETATM 3438  O   T4PE 1122     -10.473  -7.763 -11.689  1.00  0.00           O  
HETATM 3439  H1  T4PE 1122     -10.522  -7.746 -10.733  1.00  0.00           H  
HETATM 3440  H2  T4PE 1122      -9.864  -7.059 -11.911  1.00  0.00           H  
HETATM 3441  O   T4PE 1123     -14.834  21.600  11.565  1.00  0.00           O  
HETATM 3442  H1  T4PE 1123     -14.351  21.787  12.370  1.00  0.00           H  
HETATM 3443  H2  T4PE 1123     -15.099  22.459  11.239  1.00  0.00           H  
HETATM 3444  O   T4PE 1124      10.544 -17.800  21.280  1.00  0.00           O  
HETATM 3445  H1  T4PE 1124      10.657 -18.746  21.184  1.00  0.00           H  
HETATM 3446  H2  T4PE 1124      10.626 -17.457  20.390  1.00  0.00           H  
HETATM 3447  O   T4PE 1125     -15.536   3.954  -9.802  1.00  0.00           O  
HETATM 3448  H1  T4PE 1125     -16.483   4.064  -9.886  1.00  0.00           H  
HETATM 3449  H2  T4PE 1125     -15.373   3.053 -10.081  1.00  0.00           H  
HETATM 3450  O   T4PE 1126      -1.984  -9.255  -7.157  1.00  0.00           O  
HETATM 3451  H1  T4PE 1126      -1.754  -9.536  -8.043  1.00  0.00           H  
HETATM 3452  H2  T4PE 1126      -2.162 -10.069  -6.686  1.00  0.00           H  
HETATM 3453  O   T4PE 1127      -7.328   8.722 -20.293  1.00  0.00           O  
HETATM 3454  H1  T4PE 1127      -8.191   8.505 -20.647  1.00  0.00           H  
HETATM 3455  H2  T4PE 1127      -7.100   9.553 -20.708  1.00  0.00           H  
HETATM 3456  O   T4PE 1128      -5.448 -19.288  18.910  1.00  0.00           O  
HETATM 3457  H1  T4PE 1128      -4.941 -19.426  19.710  1.00  0.00           H  
HETATM 3458  H2  T4PE 1128      -4.867 -19.574  18.205  1.00  0.00           H  
HETATM 3459  O   T4PE 1129      17.546   1.550  -9.693  1.00  0.00           O  
HETATM 3460  H1  T4PE 1129      17.911   1.532 -10.578  1.00  0.00           H  
HETATM 3461  H2  T4PE 1129      18.070   0.915  -9.205  1.00  0.00           H  
HETATM 3462  O   T4PE 1130      -6.059  -8.610  -4.600  1.00  0.00           O  
HETATM 3463  H1  T4PE 1130      -6.746  -7.950  -4.694  1.00  0.00           H  
HETATM 3464  H2  T4PE 1130      -5.633  -8.396  -3.770  1.00  0.00           H  
HETATM 3465  O   T4PE 1131     -21.980 -17.912  18.953  1.00  0.00           O  
HETATM 3466  H1  T4PE 1131     -21.703 -18.220  18.090  1.00  0.00           H  
HETATM 3467  H2  T4PE 1131     -21.248 -17.380  19.264  1.00  0.00           H  
HETATM 3468  O   T4PE 1132      21.229   0.030   4.874  1.00  0.00           O  
HETATM 3469  H1  T4PE 1132      21.399   0.489   5.696  1.00  0.00           H  
HETATM 3470  H2  T4PE 1132      21.060  -0.876   5.134  1.00  0.00           H  
HETATM 3471  O   T4PE 1133      -9.309  -0.150  14.842  1.00  0.00           O  
HETATM 3472  H1  T4PE 1133     -10.060  -0.323  15.410  1.00  0.00           H  
HETATM 3473  H2  T4PE 1133      -9.230  -0.937  14.302  1.00  0.00           H  
HETATM 3474  O   T4PE 1134       2.173 -17.277  13.306  1.00  0.00           O  
HETATM 3475  H1  T4PE 1134       2.175 -18.091  12.802  1.00  0.00           H  
HETATM 3476  H2  T4PE 1134       1.745 -17.507  14.131  1.00  0.00           H  
HETATM 3477  O   T4PE 1135     -22.111  17.520 -14.813  1.00  0.00           O  
HETATM 3478  H1  T4PE 1135     -22.044  18.373 -15.242  1.00  0.00           H  
HETATM 3479  H2  T4PE 1135     -23.008  17.490 -14.479  1.00  0.00           H  
HETATM 3480  O   T4PE 1136     -12.347  -8.368  20.593  1.00  0.00           O  
HETATM 3481  H1  T4PE 1136     -11.678  -8.733  21.172  1.00  0.00           H  
HETATM 3482  H2  T4PE 1136     -13.003  -8.001  21.186  1.00  0.00           H  
HETATM 3483  O   T4PE 1137      -7.521  -5.861 -20.241  1.00  0.00           O  
HETATM 3484  H1  T4PE 1137      -6.661  -5.645 -20.601  1.00  0.00           H  
HETATM 3485  H2  T4PE 1137      -8.132  -5.317 -20.737  1.00  0.00           H  
HETATM 3486  O   T4PE 1138     -10.352  19.346  20.986  1.00  0.00           O  
HETATM 3487  H1  T4PE 1138      -9.613  18.814  21.282  1.00  0.00           H  
HETATM 3488  H2  T4PE 1138     -10.444  20.023  21.657  1.00  0.00           H  
HETATM 3489  O   T4PE 1139      14.980  11.932   5.388  1.00  0.00           O  
HETATM 3490  H1  T4PE 1139      15.652  12.206   4.763  1.00  0.00           H  
HETATM 3491  H2  T4PE 1139      15.471  11.564   6.122  1.00  0.00           H  
HETATM 3492  O   T4PE 1140      -7.298 -16.189  -8.712  1.00  0.00           O  
HETATM 3493  H1  T4PE 1140      -7.565 -15.499  -9.318  1.00  0.00           H  
HETATM 3494  H2  T4PE 1140      -7.861 -16.068  -7.947  1.00  0.00           H  
HETATM 3495  O   T4PE 1141     -20.779 -17.477   5.044  1.00  0.00           O  
HETATM 3496  H1  T4PE 1141     -20.552 -17.491   5.974  1.00  0.00           H  
HETATM 3497  H2  T4PE 1141     -21.475 -18.129   4.957  1.00  0.00           H  
HETATM 3498  O   T4PE 1142       2.272  -3.267  21.383  1.00  0.00           O  
HETATM 3499  H1  T4PE 1142       1.831  -3.086  20.553  1.00  0.00           H  
HETATM 3500  H2  T4PE 1142       2.822  -4.029  21.201  1.00  0.00           H  
HETATM 3501  O   T4PE 1143      18.707  20.343   3.699  1.00  0.00           O  
HETATM 3502  H1  T4PE 1143      18.914  19.467   4.023  1.00  0.00           H  
HETATM 3503  H2  T4PE 1143      18.395  20.201   2.805  1.00  0.00           H  
HETATM 3504  O   T4PE 1144     -16.552   5.848 -20.598  1.00  0.00           O  
HETATM 3505  H1  T4PE 1144     -15.719   5.448 -20.346  1.00  0.00           H  
HETATM 3506  H2  T4PE 1144     -16.303   6.640 -21.073  1.00  0.00           H  
HETATM 3507  O   T4PE 1145       0.182  -5.873  21.286  1.00  0.00           O  
HETATM 3508  H1  T4PE 1145       0.799  -6.057  21.995  1.00  0.00           H  
HETATM 3509  H2  T4PE 1145      -0.636  -6.281  21.568  1.00  0.00           H  
HETATM 3510  O   T4PE 1146     -10.646  18.478 -14.165  1.00  0.00           O  
HETATM 3511  H1  T4PE 1146     -10.659  18.979 -14.980  1.00  0.00           H  
HETATM 3512  H2  T4PE 1146      -9.724  18.459 -13.909  1.00  0.00           H  
HETATM 3513  O   T4PE 1147     -11.527 -20.852  12.796  1.00  0.00           O  
HETATM 3514  H1  T4PE 1147     -11.117 -19.990  12.872  1.00  0.00           H  
HETATM 3515  H2  T4PE 1147     -11.660 -20.972  11.856  1.00  0.00           H  
HETATM 3516  O   T4PE 1148      -8.988  10.677 -14.363  1.00  0.00           O  
HETATM 3517  H1  T4PE 1148      -8.576  11.199 -15.052  1.00  0.00           H  
HETATM 3518  H2  T4PE 1148      -9.898  10.585 -14.644  1.00  0.00           H  
HETATM 3519  O   T4PE 1149      -9.305  14.962 -11.479  1.00  0.00           O  
HETATM 3520  H1  T4PE 1149      -8.807  14.696 -10.706  1.00  0.00           H  
HETATM 3521  H2  T4PE 1149      -8.643  15.089 -12.159  1.00  0.00           H  
HETATM 3522  O   T4PE 1150      -7.661  -5.301  -6.816  1.00  0.00           O  
HETATM 3523  H1  T4PE 1150      -6.733  -5.537  -6.828  1.00  0.00           H  
HETATM 3524  H2  T4PE 1150      -7.985  -5.556  -7.679  1.00  0.00           H  
HETATM 3525  O   T4PE 1151     -10.116  -4.727  11.886  1.00  0.00           O  
HETATM 3526  H1  T4PE 1151     -10.902  -5.064  11.456  1.00  0.00           H  
HETATM 3527  H2  T4PE 1151      -9.451  -4.716  11.197  1.00  0.00           H  
HETATM 3528  O   T4PE 1152       0.328 -11.288   0.493  1.00  0.00           O  
HETATM 3529  H1  T4PE 1152       0.845 -11.783  -0.143  1.00  0.00           H  
HETATM 3530  H2  T4PE 1152      -0.339 -10.847  -0.032  1.00  0.00           H  
HETATM 3531  O   T4PE 1153      -9.836   7.570   3.701  1.00  0.00           O  
HETATM 3532  H1  T4PE 1153      -9.510   7.673   4.595  1.00  0.00           H  
HETATM 3533  H2  T4PE 1153     -10.633   7.049   3.794  1.00  0.00           H  
HETATM 3534  O   T4PE 1154       7.837 -12.474  -5.793  1.00  0.00           O  
HETATM 3535  H1  T4PE 1154       7.844 -11.591  -6.162  1.00  0.00           H  
HETATM 3536  H2  T4PE 1154       8.345 -12.401  -4.985  1.00  0.00           H  
HETATM 3537  O   T4PE 1155      15.799 -12.679  -5.923  1.00  0.00           O  
HETATM 3538  H1  T4PE 1155      16.361 -13.254  -5.404  1.00  0.00           H  
HETATM 3539  H2  T4PE 1155      16.389 -12.278  -6.561  1.00  0.00           H  
HETATM 3540  O   T4PE 1156     -10.069   5.713  -4.963  1.00  0.00           O  
HETATM 3541  H1  T4PE 1156     -10.027   4.770  -4.804  1.00  0.00           H  
HETATM 3542  H2  T4PE 1156     -10.971   5.869  -5.241  1.00  0.00           H  
HETATM 3543  O   T4PE 1157       6.804   2.648  -4.568  1.00  0.00           O  
HETATM 3544  H1  T4PE 1157       6.081   2.082  -4.840  1.00  0.00           H  
HETATM 3545  H2  T4PE 1157       6.828   2.566  -3.615  1.00  0.00           H  
HETATM 3546  O   T4PE 1158     -17.670  10.242  -2.444  1.00  0.00           O  
HETATM 3547  H1  T4PE 1158     -18.534  10.031  -2.798  1.00  0.00           H  
HETATM 3548  H2  T4PE 1158     -17.804  11.053  -1.953  1.00  0.00           H  
HETATM 3549  O   T4PE 1159       3.756  -9.369 -20.289  1.00  0.00           O  
HETATM 3550  H1  T4PE 1159       3.181 -10.099 -20.062  1.00  0.00           H  
HETATM 3551  H2  T4PE 1159       3.491  -9.121 -21.175  1.00  0.00           H  
HETATM 3552  O   T4PE 1160     -17.799  13.111  -6.413  1.00  0.00           O  
HETATM 3553  H1  T4PE 1160     -18.417  12.541  -6.870  1.00  0.00           H  
HETATM 3554  H2  T4PE 1160     -17.751  13.897  -6.957  1.00  0.00           H  
HETATM 3555  O   T4PE 1161      20.624   8.638  -4.804  1.00  0.00           O  
HETATM 3556  H1  T4PE 1161      20.562   8.973  -3.909  1.00  0.00           H  
HETATM 3557  H2  T4PE 1161      19.988   9.156  -5.298  1.00  0.00           H  
HETATM 3558  O   T4PE 1162     -21.790 -10.672 -15.524  1.00  0.00           O  
HETATM 3559  H1  T4PE 1162     -21.593  -9.836 -15.101  1.00  0.00           H  
HETATM 3560  H2  T4PE 1162     -20.945 -11.120 -15.574  1.00  0.00           H  
HETATM 3561  O   T4PE 1163      15.305  21.124 -11.467  1.00  0.00           O  
HETATM 3562  H1  T4PE 1163      15.000  21.546 -10.663  1.00  0.00           H  
HETATM 3563  H2  T4PE 1163      16.156  20.751 -11.235  1.00  0.00           H  
HETATM 3564  O   T4PE 1164       8.259 -16.663 -12.813  1.00  0.00           O  
HETATM 3565  H1  T4PE 1164       8.577 -17.103 -12.025  1.00  0.00           H  
HETATM 3566  H2  T4PE 1164       7.674 -15.980 -12.487  1.00  0.00           H  
HETATM 3567  O   T4PE 1165      18.765   3.865 -14.318  1.00  0.00           O  
HETATM 3568  H1  T4PE 1165      18.676   4.200 -15.211  1.00  0.00           H  
HETATM 3569  H2  T4PE 1165      18.784   4.648 -13.769  1.00  0.00           H  
HETATM 3570  O   T4PE 1166      15.870   2.523  -1.019  1.00  0.00           O  
HETATM 3571  H1  T4PE 1166      16.228   3.353  -1.334  1.00  0.00           H  
HETATM 3572  H2  T4PE 1166      14.982   2.493  -1.375  1.00  0.00           H  
HETATM 3573  O   T4PE 1167     -21.765  -3.464  13.177  1.00  0.00           O  
HETATM 3574  H1  T4PE 1167     -22.292  -2.665  13.179  1.00  0.00           H  
HETATM 3575  H2  T4PE 1167     -22.360  -4.145  13.493  1.00  0.00           H  
HETATM 3576  O   T4PE 1168      -6.187   4.416  16.604  1.00  0.00           O  
HETATM 3577  H1  T4PE 1168      -5.728   3.697  16.170  1.00  0.00           H  
HETATM 3578  H2  T4PE 1168      -5.493   4.931  17.016  1.00  0.00           H  
HETATM 3579  O   T4PE 1169      -9.172  -3.383   9.271  1.00  0.00           O  
HETATM 3580  H1  T4PE 1169      -9.939  -2.889   9.561  1.00  0.00           H  
HETATM 3581  H2  T4PE 1169      -9.529  -4.209   8.945  1.00  0.00           H  
HETATM 3582  O   T4PE 1170     -11.041  -2.423   4.980  1.00  0.00           O  
HETATM 3583  H1  T4PE 1170     -10.556  -2.531   4.162  1.00  0.00           H  
HETATM 3584  H2  T4PE 1170     -10.668  -1.637   5.378  1.00  0.00           H  
HETATM 3585  O   T4PE 1171      -1.030  -2.754  15.724  1.00  0.00           O  
HETATM 3586  H1  T4PE 1171      -1.676  -3.082  15.099  1.00  0.00           H  
HETATM 3587  H2  T4PE 1171      -1.513  -2.125  16.261  1.00  0.00           H  
HETATM 3588  O   T4PE 1172      16.217 -11.074  -3.691  1.00  0.00           O  
HETATM 3589  H1  T4PE 1172      16.013 -11.659  -4.420  1.00  0.00           H  
HETATM 3590  H2  T4PE 1172      16.456 -10.246  -4.107  1.00  0.00           H  
HETATM 3591  O   T4PE 1173      14.316  -6.601  21.185  1.00  0.00           O  
HETATM 3592  H1  T4PE 1173      14.863  -5.828  21.050  1.00  0.00           H  
HETATM 3593  H2  T4PE 1173      13.453  -6.249  21.405  1.00  0.00           H  
HETATM 3594  O   T4PE 1174      -5.494   0.241   6.862  1.00  0.00           O  
HETATM 3595  H1  T4PE 1174      -4.951  -0.230   6.229  1.00  0.00           H  
HETATM 3596  H2  T4PE 1174      -6.128  -0.409   7.164  1.00  0.00           H  
HETATM 3597  O   T4PE 1175     -12.273  -2.835  11.284  1.00  0.00           O  
HETATM 3598  H1  T4PE 1175     -12.370  -3.567  10.675  1.00  0.00           H  
HETATM 3599  H2  T4PE 1175     -11.926  -2.121  10.749  1.00  0.00           H  
HETATM 3600  O   T4PE 1176      20.265 -17.019   5.583  1.00  0.00           O  
HETATM 3601  H1  T4PE 1176      19.900 -16.240   5.163  1.00  0.00           H  
HETATM 3602  H2  T4PE 1176      20.822 -17.414   4.913  1.00  0.00           H  
HETATM 3603  O   T4PE 1177       6.221  -4.404 -22.032  1.00  0.00           O  
HETATM 3604  H1  T4PE 1177       6.662  -3.555 -21.996  1.00  0.00           H  
HETATM 3605  H2  T4PE 1177       5.439  -4.291 -21.491  1.00  0.00           H  
HETATM 3606  O   T4PE 1178     -18.162 -21.613 -16.249  1.00  0.00           O  
HETATM 3607  H1  T4PE 1178     -18.207 -22.568 -16.215  1.00  0.00           H  
HETATM 3608  H2  T4PE 1178     -18.488 -21.327 -15.396  1.00  0.00           H  
HETATM 3609  O   T4PE 1179      19.955  -7.228   8.244  1.00  0.00           O  
HETATM 3610  H1  T4PE 1179      19.327  -7.144   8.962  1.00  0.00           H  
HETATM 3611  H2  T4PE 1179      19.567  -6.726   7.527  1.00  0.00           H  
HETATM 3612  O   T4PE 1180     -19.935 -19.271  -9.490  1.00  0.00           O  
HETATM 3613  H1  T4PE 1180     -20.267 -20.164  -9.404  1.00  0.00           H  
HETATM 3614  H2  T4PE 1180     -19.122 -19.363  -9.987  1.00  0.00           H  
HETATM 3615  O   T4PE 1181     -14.559  15.068 -16.291  1.00  0.00           O  
HETATM 3616  H1  T4PE 1181     -14.665  14.121 -16.384  1.00  0.00           H  
HETATM 3617  H2  T4PE 1181     -13.633  15.186 -16.079  1.00  0.00           H  
HETATM 3618  O   T4PE 1182      -5.674  -4.542  -3.350  1.00  0.00           O  
HETATM 3619  H1  T4PE 1182      -5.381  -3.872  -2.733  1.00  0.00           H  
HETATM 3620  H2  T4PE 1182      -6.209  -4.067  -3.985  1.00  0.00           H  
HETATM 3621  O   T4PE 1183     -22.538  20.345   6.578  1.00  0.00           O  
HETATM 3622  H1  T4PE 1183     -21.914  20.027   7.230  1.00  0.00           H  
HETATM 3623  H2  T4PE 1183     -22.477  19.714   5.860  1.00  0.00           H  
HETATM 3624  O   T4PE 1184      -5.576  -8.740  18.876  1.00  0.00           O  
HETATM 3625  H1  T4PE 1184      -5.905  -9.611  18.653  1.00  0.00           H  
HETATM 3626  H2  T4PE 1184      -6.262  -8.357  19.423  1.00  0.00           H  
HETATM 3627  O   T4PE 1185      12.961  -0.296 -14.522  1.00  0.00           O  
HETATM 3628  H1  T4PE 1185      12.070  -0.063 -14.263  1.00  0.00           H  
HETATM 3629  H2  T4PE 1185      12.907  -0.441 -15.466  1.00  0.00           H  
HETATM 3630  O   T4PE 1186      -3.544 -19.922 -20.726  1.00  0.00           O  
HETATM 3631  H1  T4PE 1186      -4.488 -19.989 -20.585  1.00  0.00           H  
HETATM 3632  H2  T4PE 1186      -3.188 -20.729 -20.353  1.00  0.00           H  
HETATM 3633  O   T4PE 1187     -17.203  15.007 -17.636  1.00  0.00           O  
HETATM 3634  H1  T4PE 1187     -17.376  14.376 -18.334  1.00  0.00           H  
HETATM 3635  H2  T4PE 1187     -16.349  14.749 -17.287  1.00  0.00           H  
HETATM 3636  O   T4PE 1188      -1.984  20.739 -15.097  1.00  0.00           O  
HETATM 3637  H1  T4PE 1188      -1.390  19.996 -14.987  1.00  0.00           H  
HETATM 3638  H2  T4PE 1188      -2.846  20.392 -14.866  1.00  0.00           H  
HETATM 3639  O   T4PE 1189      -3.039 -20.489   5.767  1.00  0.00           O  
HETATM 3640  H1  T4PE 1189      -2.682 -21.221   6.271  1.00  0.00           H  
HETATM 3641  H2  T4PE 1189      -2.550 -20.504   4.944  1.00  0.00           H  
HETATM 3642  O   T4PE 1190     -21.282  11.719  -2.445  1.00  0.00           O  
HETATM 3643  H1  T4PE 1190     -20.447  12.178  -2.532  1.00  0.00           H  
HETATM 3644  H2  T4PE 1190     -21.083  10.959  -1.898  1.00  0.00           H  
HETATM 3645  O   T4PE 1191      -2.659  18.091  17.998  1.00  0.00           O  
HETATM 3646  H1  T4PE 1191      -1.811  18.309  17.611  1.00  0.00           H  
HETATM 3647  H2  T4PE 1191      -3.255  18.031  17.251  1.00  0.00           H  
HETATM 3648  O   T4PE 1192      17.059  -7.846  -9.538  1.00  0.00           O  
HETATM 3649  H1  T4PE 1192      17.614  -7.928  -8.762  1.00  0.00           H  
HETATM 3650  H2  T4PE 1192      17.649  -8.011 -10.273  1.00  0.00           H  
HETATM 3651  O   T4PE 1193      -1.358   1.924  21.269  1.00  0.00           O  
HETATM 3652  H1  T4PE 1193      -1.406   1.485  20.419  1.00  0.00           H  
HETATM 3653  H2  T4PE 1193      -2.258   1.915  21.595  1.00  0.00           H  
HETATM 3654  O   T4PE 1194      15.553 -10.054  -8.853  1.00  0.00           O  
HETATM 3655  H1  T4PE 1194      15.983  -9.296  -9.248  1.00  0.00           H  
HETATM 3656  H2  T4PE 1194      15.116 -10.490  -9.584  1.00  0.00           H  
HETATM 3657  O   T4PE 1195       1.474  10.941  12.468  1.00  0.00           O  
HETATM 3658  H1  T4PE 1195       0.613  11.333  12.323  1.00  0.00           H  
HETATM 3659  H2  T4PE 1195       1.384  10.041  12.153  1.00  0.00           H  
HETATM 3660  O   T4PE 1196       0.716 -17.284   3.379  1.00  0.00           O  
HETATM 3661  H1  T4PE 1196       1.542 -17.763   3.438  1.00  0.00           H  
HETATM 3662  H2  T4PE 1196       0.970 -16.396   3.127  1.00  0.00           H  
HETATM 3663  O   T4PE 1197     -17.819  -1.071  21.904  1.00  0.00           O  
HETATM 3664  H1  T4PE 1197     -17.091  -1.650  21.680  1.00  0.00           H  
HETATM 3665  H2  T4PE 1197     -17.581  -0.706  22.757  1.00  0.00           H  
HETATM 3666  O   T4PE 1198       1.349 -14.876   2.204  1.00  0.00           O  
HETATM 3667  H1  T4PE 1198       0.824 -14.121   1.940  1.00  0.00           H  
HETATM 3668  H2  T4PE 1198       2.211 -14.511   2.404  1.00  0.00           H  
HETATM 3669  O   T4PE 1199     -11.051  -6.030  19.739  1.00  0.00           O  
HETATM 3670  H1  T4PE 1199     -11.441  -5.507  20.440  1.00  0.00           H  
HETATM 3671  H2  T4PE 1199     -11.492  -6.877  19.798  1.00  0.00           H  
HETATM 3672  O   T4PE 1200      10.721  -4.697 -20.260  1.00  0.00           O  
HETATM 3673  H1  T4PE 1200      10.635  -3.771 -20.032  1.00  0.00           H  
HETATM 3674  H2  T4PE 1200      11.620  -4.784 -20.575  1.00  0.00           H  
HETATM 3675  O   T4PE 1201     -21.821   7.970 -20.622  1.00  0.00           O  
HETATM 3676  H1  T4PE 1201     -22.417   8.482 -21.168  1.00  0.00           H  
HETATM 3677  H2  T4PE 1201     -22.389   7.547 -19.978  1.00  0.00           H  
HETATM 3678  O   T4PE 1202       8.275 -21.593  20.769  1.00  0.00           O  
HETATM 3679  H1  T4PE 1202       7.902 -22.142  21.460  1.00  0.00           H  
HETATM 3680  H2  T4PE 1202       8.488 -22.205  20.065  1.00  0.00           H  
HETATM 3681  O   T4PE 1203     -10.342 -13.319  12.963  1.00  0.00           O  
HETATM 3682  H1  T4PE 1203      -9.554 -12.776  12.948  1.00  0.00           H  
HETATM 3683  H2  T4PE 1203     -10.651 -13.318  12.057  1.00  0.00           H  
HETATM 3684  O   T4PE 1204      14.087   2.522 -14.115  1.00  0.00           O  
HETATM 3685  H1  T4PE 1204      13.597   1.715 -14.275  1.00  0.00           H  
HETATM 3686  H2  T4PE 1204      14.586   2.662 -14.920  1.00  0.00           H  
HETATM 3687  O   T4PE 1205      -7.687   7.379  -5.622  1.00  0.00           O  
HETATM 3688  H1  T4PE 1205      -8.452   6.804  -5.609  1.00  0.00           H  
HETATM 3689  H2  T4PE 1205      -7.470   7.468  -6.550  1.00  0.00           H  
HETATM 3690  O   T4PE 1206      17.346  -6.409 -16.614  1.00  0.00           O  
HETATM 3691  H1  T4PE 1206      17.486  -6.306 -15.673  1.00  0.00           H  
HETATM 3692  H2  T4PE 1206      17.058  -5.546 -16.910  1.00  0.00           H  
HETATM 3693  O   T4PE 1207      -4.018  13.836   8.306  1.00  0.00           O  
HETATM 3694  H1  T4PE 1207      -4.072  13.125   8.944  1.00  0.00           H  
HETATM 3695  H2  T4PE 1207      -3.471  13.487   7.603  1.00  0.00           H  
HETATM 3696  O   T4PE 1208       6.659  15.278  14.346  1.00  0.00           O  
HETATM 3697  H1  T4PE 1208       7.053  15.743  13.608  1.00  0.00           H  
HETATM 3698  H2  T4PE 1208       7.315  15.332  15.041  1.00  0.00           H  
HETATM 3699  O   T4PE 1209      -9.901  19.475 -16.749  1.00  0.00           O  
HETATM 3700  H1  T4PE 1209      -9.156  20.075 -16.753  1.00  0.00           H  
HETATM 3701  H2  T4PE 1209     -10.553  19.898 -17.308  1.00  0.00           H  
HETATM 3702  O   T4PE 1210      22.423   1.571   2.894  1.00  0.00           O  
HETATM 3703  H1  T4PE 1210      22.011   0.960   3.505  1.00  0.00           H  
HETATM 3704  H2  T4PE 1210      22.716   1.021   2.167  1.00  0.00           H  
HETATM 3705  O   T4PE 1211       1.497 -22.439  -7.539  1.00  0.00           O  
HETATM 3706  H1  T4PE 1211       1.159 -21.624  -7.909  1.00  0.00           H  
HETATM 3707  H2  T4PE 1211       2.082 -22.158  -6.835  1.00  0.00           H  
HETATM 3708  O   T4PE 1212      -9.123  -6.601 -18.163  1.00  0.00           O  
HETATM 3709  H1  T4PE 1212      -9.883  -6.950 -18.630  1.00  0.00           H  
HETATM 3710  H2  T4PE 1212      -8.493  -6.393 -18.852  1.00  0.00           H  
HETATM 3711  O   T4PE 1213      17.495  19.530   6.489  1.00  0.00           O  
HETATM 3712  H1  T4PE 1213      18.332  19.641   6.940  1.00  0.00           H  
HETATM 3713  H2  T4PE 1213      17.248  20.415   6.219  1.00  0.00           H  
HETATM 3714  O   T4PE 1214      -8.344  -1.774 -10.962  1.00  0.00           O  
HETATM 3715  H1  T4PE 1214      -8.179  -2.417 -11.652  1.00  0.00           H  
HETATM 3716  H2  T4PE 1214      -9.285  -1.837 -10.796  1.00  0.00           H  
HETATM 3717  O   T4PE 1215      22.486 -16.628  22.182  1.00  0.00           O  
HETATM 3718  H1  T4PE 1215      21.831 -17.307  22.018  1.00  0.00           H  
HETATM 3719  H2  T4PE 1215      22.393 -16.424  23.112  1.00  0.00           H  
HETATM 3720  O   T4PE 1216       8.043  14.523 -14.248  1.00  0.00           O  
HETATM 3721  H1  T4PE 1216       8.395  15.383 -14.476  1.00  0.00           H  
HETATM 3722  H2  T4PE 1216       8.716  13.905 -14.533  1.00  0.00           H  
HETATM 3723  O   T4PE 1217       8.330 -16.552  12.370  1.00  0.00           O  
HETATM 3724  H1  T4PE 1217       8.826 -15.884  11.897  1.00  0.00           H  
HETATM 3725  H2  T4PE 1217       8.813 -17.364  12.216  1.00  0.00           H  
HETATM 3726  O   T4PE 1218      15.035  18.599  21.735  1.00  0.00           O  
HETATM 3727  H1  T4PE 1218      14.698  17.733  21.964  1.00  0.00           H  
HETATM 3728  H2  T4PE 1218      14.319  19.198  21.946  1.00  0.00           H  
HETATM 3729  O   T4PE 1219      16.618 -12.428 -19.566  1.00  0.00           O  
HETATM 3730  H1  T4PE 1219      17.135 -12.717 -18.814  1.00  0.00           H  
HETATM 3731  H2  T4PE 1219      16.806 -11.493 -19.642  1.00  0.00           H  
HETATM 3732  O   T4PE 1220      22.188  17.446 -10.498  1.00  0.00           O  
HETATM 3733  H1  T4PE 1220      21.527  17.146  -9.874  1.00  0.00           H  
HETATM 3734  H2  T4PE 1220      21.684  17.793 -11.234  1.00  0.00           H  
HETATM 3735  O   T4PE 1221      -0.934 -12.453  15.107  1.00  0.00           O  
HETATM 3736  H1  T4PE 1221      -0.337 -12.174  15.801  1.00  0.00           H  
HETATM 3737  H2  T4PE 1221      -1.083 -11.664  14.586  1.00  0.00           H  
HETATM 3738  O   T4PE 1222      -7.435 -14.539  -2.649  1.00  0.00           O  
HETATM 3739  H1  T4PE 1222      -8.081 -14.523  -1.943  1.00  0.00           H  
HETATM 3740  H2  T4PE 1222      -6.866 -15.279  -2.438  1.00  0.00           H  
HETATM 3741  O   T4PE 1223      11.682 -13.868  -7.364  1.00  0.00           O  
HETATM 3742  H1  T4PE 1223      11.575 -14.479  -6.635  1.00  0.00           H  
HETATM 3743  H2  T4PE 1223      11.297 -14.321  -8.115  1.00  0.00           H  
HETATM 3744  O   T4PE 1224      11.397 -20.855 -19.814  1.00  0.00           O  
HETATM 3745  H1  T4PE 1224      12.080 -20.790 -19.146  1.00  0.00           H  
HETATM 3746  H2  T4PE 1224      11.840 -20.630 -20.633  1.00  0.00           H  
HETATM 3747  O   T4PE 1225     -16.018  12.306  -4.490  1.00  0.00           O  
HETATM 3748  H1  T4PE 1225     -16.601  12.673  -5.155  1.00  0.00           H  
HETATM 3749  H2  T4PE 1225     -16.388  11.445  -4.296  1.00  0.00           H  
HETATM 3750  O   T4PE 1226     -21.814 -12.489  -3.892  1.00  0.00           O  
HETATM 3751  H1  T4PE 1226     -22.387 -13.247  -4.003  1.00  0.00           H  
HETATM 3752  H2  T4PE 1226     -21.260 -12.490  -4.673  1.00  0.00           H  
HETATM 3753  O   T4PE 1227      -5.321  -7.291 -12.029  1.00  0.00           O  
HETATM 3754  H1  T4PE 1227      -6.107  -7.836 -12.052  1.00  0.00           H  
HETATM 3755  H2  T4PE 1227      -5.081  -7.177 -12.948  1.00  0.00           H  
HETATM 3756  O   T4PE 1228      -2.563 -14.479 -16.281  1.00  0.00           O  
HETATM 3757  H1  T4PE 1228      -2.855 -14.241 -15.401  1.00  0.00           H  
HETATM 3758  H2  T4PE 1228      -2.931 -15.350 -16.428  1.00  0.00           H  
HETATM 3759  O   T4PE 1229       4.160  -3.663  10.749  1.00  0.00           O  
HETATM 3760  H1  T4PE 1229       3.943  -4.577  10.933  1.00  0.00           H  
HETATM 3761  H2  T4PE 1229       4.924  -3.710  10.174  1.00  0.00           H  
HETATM 3762  O   T4PE 1230     -17.324   1.455  -1.049  1.00  0.00           O  
HETATM 3763  H1  T4PE 1230     -16.902   0.923  -1.724  1.00  0.00           H  
HETATM 3764  H2  T4PE 1230     -18.221   1.571  -1.362  1.00  0.00           H  
HETATM 3765  O   T4PE 1231      15.110  14.527   1.717  1.00  0.00           O  
HETATM 3766  H1  T4PE 1231      15.024  13.979   0.937  1.00  0.00           H  
HETATM 3767  H2  T4PE 1231      14.839  15.398   1.429  1.00  0.00           H  
HETATM 3768  O   T4PE 1232      20.627 -12.498 -17.930  1.00  0.00           O  
HETATM 3769  H1  T4PE 1232      20.912 -11.700 -17.485  1.00  0.00           H  
HETATM 3770  H2  T4PE 1232      20.363 -12.205 -18.802  1.00  0.00           H  
HETATM 3771  O   T4PE 1233       1.465  -9.873  -3.012  1.00  0.00           O  
HETATM 3772  H1  T4PE 1233       1.449  -8.966  -3.318  1.00  0.00           H  
HETATM 3773  H2  T4PE 1233       0.565 -10.051  -2.741  1.00  0.00           H  
HETATM 3774  O   T4PE 1234     -10.371 -12.406 -12.268  1.00  0.00           O  
HETATM 3775  H1  T4PE 1234     -11.027 -12.451 -12.964  1.00  0.00           H  
HETATM 3776  H2  T4PE 1234     -10.690 -13.010 -11.598  1.00  0.00           H  
HETATM 3777  O   T4PE 1235      17.830   2.520  22.032  1.00  0.00           O  
HETATM 3778  H1  T4PE 1235      18.714   2.154  22.026  1.00  0.00           H  
HETATM 3779  H2  T4PE 1235      17.430   2.197  21.225  1.00  0.00           H  
HETATM 3780  O   T4PE 1236       5.526  -8.991  -4.099  1.00  0.00           O  
HETATM 3781  H1  T4PE 1236       5.112  -8.204  -3.745  1.00  0.00           H  
HETATM 3782  H2  T4PE 1236       5.137  -9.711  -3.602  1.00  0.00           H  
HETATM 3783  O   T4PE 1237       8.978  -5.108   6.708  1.00  0.00           O  
HETATM 3784  H1  T4PE 1237       8.566  -4.264   6.893  1.00  0.00           H  
HETATM 3785  H2  T4PE 1237       9.863  -4.885   6.419  1.00  0.00           H  
HETATM 3786  O   T4PE 1238     -17.185   2.114   5.966  1.00  0.00           O  
HETATM 3787  H1  T4PE 1238     -17.541   2.955   6.254  1.00  0.00           H  
HETATM 3788  H2  T4PE 1238     -16.607   1.842   6.678  1.00  0.00           H  
HETATM 3789  O   T4PE 1239     -15.742   6.282  20.101  1.00  0.00           O  
HETATM 3790  H1  T4PE 1239     -15.173   5.516  20.026  1.00  0.00           H  
HETATM 3791  H2  T4PE 1239     -15.536   6.651  20.960  1.00  0.00           H  
HETATM 3792  O   T4PE 1240       1.560   5.721 -19.342  1.00  0.00           O  
HETATM 3793  H1  T4PE 1240       0.788   5.690 -19.907  1.00  0.00           H  
HETATM 3794  H2  T4PE 1240       1.255   5.378 -18.502  1.00  0.00           H  
HETATM 3795  O   T4PE 1241      22.400   5.480  -2.195  1.00  0.00           O  
HETATM 3796  H1  T4PE 1241      22.457   4.667  -1.693  1.00  0.00           H  
HETATM 3797  H2  T4PE 1241      22.009   5.220  -3.029  1.00  0.00           H  
HETATM 3798  O   T4PE 1242     -19.658  20.294  21.295  1.00  0.00           O  
HETATM 3799  H1  T4PE 1242     -20.442  20.733  20.966  1.00  0.00           H  
HETATM 3800  H2  T4PE 1242     -18.990  20.469  20.633  1.00  0.00           H  
HETATM 3801  O   T4PE 1243      -6.896   4.468 -10.068  1.00  0.00           O  
HETATM 3802  H1  T4PE 1243      -5.959   4.497  -9.877  1.00  0.00           H  
HETATM 3803  H2  T4PE 1243      -7.085   5.317 -10.469  1.00  0.00           H  
HETATM 3804  O   T4PE 1244      16.643  19.617 -21.374  1.00  0.00           O  
HETATM 3805  H1  T4PE 1244      16.280  19.456 -20.503  1.00  0.00           H  
HETATM 3806  H2  T4PE 1244      15.956  19.333 -21.977  1.00  0.00           H  
HETATM 3807  O   T4PE 1245      -2.505  -3.447  20.780  1.00  0.00           O  
HETATM 3808  H1  T4PE 1245      -2.022  -3.457  19.954  1.00  0.00           H  
HETATM 3809  H2  T4PE 1245      -1.829  -3.504  21.455  1.00  0.00           H  
HETATM 3810  O   T4PE 1246      -5.376   0.884   3.059  1.00  0.00           O  
HETATM 3811  H1  T4PE 1246      -5.280   1.780   2.736  1.00  0.00           H  
HETATM 3812  H2  T4PE 1246      -4.544   0.696   3.495  1.00  0.00           H  
HETATM 3813  O   T4PE 1247      16.103  -9.523   9.944  1.00  0.00           O  
HETATM 3814  H1  T4PE 1247      15.411  -9.775  10.555  1.00  0.00           H  
HETATM 3815  H2  T4PE 1247      16.821  -9.226  10.503  1.00  0.00           H  
HETATM 3816  O   T4PE 1248     -10.450  20.132  -6.407  1.00  0.00           O  
HETATM 3817  H1  T4PE 1248     -10.378  21.051  -6.663  1.00  0.00           H  
HETATM 3818  H2  T4PE 1248     -10.363  20.140  -5.454  1.00  0.00           H  
HETATM 3819  O   T4PE 1249      16.347  16.599  15.231  1.00  0.00           O  
HETATM 3820  H1  T4PE 1249      16.030  16.472  14.337  1.00  0.00           H  
HETATM 3821  H2  T4PE 1249      17.098  16.011  15.305  1.00  0.00           H  
HETATM 3822  O   T4PE 1250       0.062 -13.273   7.523  1.00  0.00           O  
HETATM 3823  H1  T4PE 1250       0.577 -14.066   7.671  1.00  0.00           H  
HETATM 3824  H2  T4PE 1250       0.077 -13.150   6.574  1.00  0.00           H  
HETATM 3825  O   T4PE 1251     -12.519  14.462  -6.358  1.00  0.00           O  
HETATM 3826  H1  T4PE 1251     -12.124  14.493  -7.229  1.00  0.00           H  
HETATM 3827  H2  T4PE 1251     -12.725  13.537  -6.221  1.00  0.00           H  
HETATM 3828  O   T4PE 1252      19.010  12.965 -22.115  1.00  0.00           O  
HETATM 3829  H1  T4PE 1252      19.503  13.401 -21.420  1.00  0.00           H  
HETATM 3830  H2  T4PE 1252      19.654  12.412 -22.556  1.00  0.00           H  
HETATM 3831  O   T4PE 1253      -5.245   8.113   7.308  1.00  0.00           O  
HETATM 3832  H1  T4PE 1253      -5.479   7.214   7.078  1.00  0.00           H  
HETATM 3833  H2  T4PE 1253      -4.744   8.430   6.557  1.00  0.00           H  
HETATM 3834  O   T4PE 1254      13.220  16.160  10.679  1.00  0.00           O  
HETATM 3835  H1  T4PE 1254      12.500  16.780  10.570  1.00  0.00           H  
HETATM 3836  H2  T4PE 1254      13.977  16.600  10.292  1.00  0.00           H  
HETATM 3837  O   T4PE 1255      -3.955  14.729  -8.234  1.00  0.00           O  
HETATM 3838  H1  T4PE 1255      -3.128  14.527  -7.797  1.00  0.00           H  
HETATM 3839  H2  T4PE 1255      -4.523  15.055  -7.535  1.00  0.00           H  
HETATM 3840  O   T4PE 1256      -5.485  20.796  10.019  1.00  0.00           O  
HETATM 3841  H1  T4PE 1256      -5.593  20.492   9.117  1.00  0.00           H  
HETATM 3842  H2  T4PE 1256      -4.982  21.607   9.940  1.00  0.00           H  
HETATM 3843  O   T4PE 1257      10.898  -6.364  -0.040  1.00  0.00           O  
HETATM 3844  H1  T4PE 1257      10.101  -6.834   0.206  1.00  0.00           H  
HETATM 3845  H2  T4PE 1257      11.602  -6.833   0.409  1.00  0.00           H  
HETATM 3846  O   T4PE 1258     -14.256  -1.776 -17.496  1.00  0.00           O  
HETATM 3847  H1  T4PE 1258     -14.016  -2.604 -17.080  1.00  0.00           H  
HETATM 3848  H2  T4PE 1258     -14.114  -1.116 -16.818  1.00  0.00           H  
HETATM 3849  O   T4PE 1259       9.075 -19.650  12.770  1.00  0.00           O  
HETATM 3850  H1  T4PE 1259       8.326 -20.071  12.346  1.00  0.00           H  
HETATM 3851  H2  T4PE 1259       9.566 -19.253  12.051  1.00  0.00           H  
HETATM 3852  O   T4PE 1260     -14.937  21.000 -20.204  1.00  0.00           O  
HETATM 3853  H1  T4PE 1260     -15.873  20.799 -20.179  1.00  0.00           H  
HETATM 3854  H2  T4PE 1260     -14.794  21.572 -19.451  1.00  0.00           H  
HETATM 3855  O   T4PE 1261       4.842   1.279  10.710  1.00  0.00           O  
HETATM 3856  H1  T4PE 1261       4.841   0.435  11.162  1.00  0.00           H  
HETATM 3857  H2  T4PE 1261       3.956   1.366  10.360  1.00  0.00           H  
HETATM 3858  O   T4PE 1262       0.940 -16.210 -10.616  1.00  0.00           O  
HETATM 3859  H1  T4PE 1262       0.269 -15.528 -10.603  1.00  0.00           H  
HETATM 3860  H2  T4PE 1262       1.768 -15.734 -10.553  1.00  0.00           H  
HETATM 3861  O   T4PE 1263       5.815   0.935 -19.250  1.00  0.00           O  
HETATM 3862  H1  T4PE 1263       5.748   1.830 -19.584  1.00  0.00           H  
HETATM 3863  H2  T4PE 1263       5.786   0.384 -20.032  1.00  0.00           H  
HETATM 3864  O   T4PE 1264     -11.614 -20.731 -18.376  1.00  0.00           O  
HETATM 3865  H1  T4PE 1264     -12.422 -21.244 -18.353  1.00  0.00           H  
HETATM 3866  H2  T4PE 1264     -11.765 -20.018 -17.756  1.00  0.00           H  
HETATM 3867  O   T4PE 1265      11.013  -1.944 -19.317  1.00  0.00           O  
HETATM 3868  H1  T4PE 1265      10.183  -1.651 -18.941  1.00  0.00           H  
HETATM 3869  H2  T4PE 1265      11.629  -1.923 -18.585  1.00  0.00           H  
HETATM 3870  O   T4PE 1266      -8.849  -3.721 -16.494  1.00  0.00           O  
HETATM 3871  H1  T4PE 1266      -8.695  -3.554 -17.424  1.00  0.00           H  
HETATM 3872  H2  T4PE 1266      -8.368  -4.528 -16.312  1.00  0.00           H  
HETATM 3873  O   T4PE 1267      -4.836  -7.612  12.759  1.00  0.00           O  
HETATM 3874  H1  T4PE 1267      -4.511  -8.437  13.119  1.00  0.00           H  
HETATM 3875  H2  T4PE 1267      -5.723  -7.530  13.111  1.00  0.00           H  
HETATM 3876  O   T4PE 1268      15.616 -19.275  18.311  1.00  0.00           O  
HETATM 3877  H1  T4PE 1268      15.467 -18.330  18.293  1.00  0.00           H  
HETATM 3878  H2  T4PE 1268      16.551 -19.368  18.495  1.00  0.00           H  
HETATM 3879  O   T4PE 1269      -1.815   7.997  -7.465  1.00  0.00           O  
HETATM 3880  H1  T4PE 1269      -2.426   8.672  -7.761  1.00  0.00           H  
HETATM 3881  H2  T4PE 1269      -1.206   7.887  -8.195  1.00  0.00           H  
HETATM 3882  O   T4PE 1270      15.062 -15.727 -13.737  1.00  0.00           O  
HETATM 3883  H1  T4PE 1270      14.872 -15.232 -14.534  1.00  0.00           H  
HETATM 3884  H2  T4PE 1270      15.945 -16.072 -13.874  1.00  0.00           H  
HETATM 3885  O   T4PE 1271     -12.727 -13.473   3.656  1.00  0.00           O  
HETATM 3886  H1  T4PE 1271     -13.603 -13.486   3.270  1.00  0.00           H  
HETATM 3887  H2  T4PE 1271     -12.374 -12.614   3.422  1.00  0.00           H  
HETATM 3888  O   T4PE 1272       9.016  19.340 -17.197  1.00  0.00           O  
HETATM 3889  H1  T4PE 1272       8.591  20.014 -16.667  1.00  0.00           H  
HETATM 3890  H2  T4PE 1272       8.841  19.601 -18.101  1.00  0.00           H  
HETATM 3891  O   T4PE 1273      -4.953  -0.011  18.398  1.00  0.00           O  
HETATM 3892  H1  T4PE 1273      -4.685  -0.166  19.304  1.00  0.00           H  
HETATM 3893  H2  T4PE 1273      -5.778   0.468  18.471  1.00  0.00           H  
HETATM 3894  O   T4PE 1274      16.600  10.621   1.620  1.00  0.00           O  
HETATM 3895  H1  T4PE 1274      17.088  11.052   0.919  1.00  0.00           H  
HETATM 3896  H2  T4PE 1274      15.723  10.494   1.258  1.00  0.00           H  
HETATM 3897  O   T4PE 1275      21.071   0.344   9.793  1.00  0.00           O  
HETATM 3898  H1  T4PE 1275      20.139   0.270  10.001  1.00  0.00           H  
HETATM 3899  H2  T4PE 1275      21.397   1.018  10.389  1.00  0.00           H  
HETATM 3900  O   T4PE 1276      10.641  19.686   7.668  1.00  0.00           O  
HETATM 3901  H1  T4PE 1276       9.966  20.219   8.086  1.00  0.00           H  
HETATM 3902  H2  T4PE 1276      11.177  20.314   7.183  1.00  0.00           H  
HETATM 3903  O   T4PE 1277     -10.445 -14.647 -16.156  1.00  0.00           O  
HETATM 3904  H1  T4PE 1277     -10.531 -14.056 -16.903  1.00  0.00           H  
HETATM 3905  H2  T4PE 1277      -9.591 -14.434 -15.778  1.00  0.00           H  
HETATM 3906  O   T4PE 1278      -6.237  15.304   0.330  1.00  0.00           O  
HETATM 3907  H1  T4PE 1278      -5.844  16.117   0.014  1.00  0.00           H  
HETATM 3908  H2  T4PE 1278      -5.496  14.708   0.444  1.00  0.00           H  
HETATM 3909  O   T4PE 1279     -19.706 -10.019 -11.481  1.00  0.00           O  
HETATM 3910  H1  T4PE 1279     -20.154 -10.459 -10.759  1.00  0.00           H  
HETATM 3911  H2  T4PE 1279     -19.363  -9.213 -11.095  1.00  0.00           H  
HETATM 3912  O   T4PE 1280      21.267  -4.191  21.852  1.00  0.00           O  
HETATM 3913  H1  T4PE 1280      20.534  -3.579  21.928  1.00  0.00           H  
HETATM 3914  H2  T4PE 1280      21.121  -4.638  21.019  1.00  0.00           H  
HETATM 3915  O   T4PE 1281      14.447  11.721  20.778  1.00  0.00           O  
HETATM 3916  H1  T4PE 1281      14.622  12.628  21.027  1.00  0.00           H  
HETATM 3917  H2  T4PE 1281      13.575  11.745  20.384  1.00  0.00           H  
HETATM 3918  O   T4PE 1282      11.826   2.982  10.114  1.00  0.00           O  
HETATM 3919  H1  T4PE 1282      11.313   2.325   9.643  1.00  0.00           H  
HETATM 3920  H2  T4PE 1282      12.206   3.528   9.425  1.00  0.00           H  
HETATM 3921  O   T4PE 1283      -4.043   4.247   5.991  1.00  0.00           O  
HETATM 3922  H1  T4PE 1283      -4.811   4.805   6.114  1.00  0.00           H  
HETATM 3923  H2  T4PE 1283      -4.204   3.490   6.553  1.00  0.00           H  
HETATM 3924  O   T4PE 1284      -6.789  17.420   4.165  1.00  0.00           O  
HETATM 3925  H1  T4PE 1284      -6.700  16.475   4.291  1.00  0.00           H  
HETATM 3926  H2  T4PE 1284      -6.984  17.761   5.038  1.00  0.00           H  
HETATM 3927  O   T4PE 1285      -6.596  -7.827   5.413  1.00  0.00           O  
HETATM 3928  H1  T4PE 1285      -6.967  -8.527   4.876  1.00  0.00           H  
HETATM 3929  H2  T4PE 1285      -6.477  -7.096   4.806  1.00  0.00           H  
HETATM 3930  O   T4PE 1286      -9.922   8.813  20.520  1.00  0.00           O  
HETATM 3931  H1  T4PE 1286     -10.230   8.302  19.771  1.00  0.00           H  
HETATM 3932  H2  T4PE 1286      -8.997   8.582  20.604  1.00  0.00           H  
HETATM 3933  O   T4PE 1287     -16.237  20.964  -1.907  1.00  0.00           O  
HETATM 3934  H1  T4PE 1287     -15.439  20.960  -2.436  1.00  0.00           H  
HETATM 3935  H2  T4PE 1287     -16.948  20.925  -2.547  1.00  0.00           H  
HETATM 3936  O   T4PE 1288      -6.449  14.588   4.449  1.00  0.00           O  
HETATM 3937  H1  T4PE 1288      -5.594  14.158   4.430  1.00  0.00           H  
HETATM 3938  H2  T4PE 1288      -7.048  13.949   4.065  1.00  0.00           H  
HETATM 3939  O   T4PE 1289       6.165  21.315  17.885  1.00  0.00           O  
HETATM 3940  H1  T4PE 1289       5.854  21.456  18.780  1.00  0.00           H  
HETATM 3941  H2  T4PE 1289       5.900  20.419  17.678  1.00  0.00           H  
HETATM 3942  O   T4PE 1290      -9.933  15.648   3.547  1.00  0.00           O  
HETATM 3943  H1  T4PE 1290     -10.240  14.860   3.100  1.00  0.00           H  
HETATM 3944  H2  T4PE 1290      -9.236  15.986   2.984  1.00  0.00           H  
HETATM 3945  O   T4PE 1291      15.653  -5.955  -3.323  1.00  0.00           O  
HETATM 3946  H1  T4PE 1291      16.080  -6.802  -3.448  1.00  0.00           H  
HETATM 3947  H2  T4PE 1291      14.725  -6.129  -3.478  1.00  0.00           H  
HETATM 3948  O   T4PE 1292      -1.020  -9.511  -9.692  1.00  0.00           O  
HETATM 3949  H1  T4PE 1292      -0.774  -8.919 -10.403  1.00  0.00           H  
HETATM 3950  H2  T4PE 1292      -0.996 -10.383 -10.086  1.00  0.00           H  
HETATM 3951  O   T4PE 1293     -15.366  -1.297  16.819  1.00  0.00           O  
HETATM 3952  H1  T4PE 1293     -15.920  -0.812  17.430  1.00  0.00           H  
HETATM 3953  H2  T4PE 1293     -15.406  -0.792  16.007  1.00  0.00           H  
HETATM 3954  O   T4PE 1294     -15.673  -4.668  16.355  1.00  0.00           O  
HETATM 3955  H1  T4PE 1294     -16.351  -4.184  15.883  1.00  0.00           H  
HETATM 3956  H2  T4PE 1294     -15.428  -4.092  17.080  1.00  0.00           H  
HETATM 3957  O   T4PE 1295     -17.237  -6.597  -7.699  1.00  0.00           O  
HETATM 3958  H1  T4PE 1295     -17.001  -6.911  -8.572  1.00  0.00           H  
HETATM 3959  H2  T4PE 1295     -18.097  -6.983  -7.530  1.00  0.00           H  
HETATM 3960  O   T4PE 1296      15.610  -1.621 -10.602  1.00  0.00           O  
HETATM 3961  H1  T4PE 1296      16.220  -1.617  -9.865  1.00  0.00           H  
HETATM 3962  H2  T4PE 1296      16.105  -1.237 -11.326  1.00  0.00           H  
HETATM 3963  O   T4PE 1297      -9.144 -21.835  18.536  1.00  0.00           O  
HETATM 3964  H1  T4PE 1297      -9.542 -22.706  18.524  1.00  0.00           H  
HETATM 3965  H2  T4PE 1297      -8.404 -21.918  19.137  1.00  0.00           H  
HETATM 3966  O   T4PE 1298      -9.666 -20.027  -5.284  1.00  0.00           O  
HETATM 3967  H1  T4PE 1298      -8.818 -19.586  -5.335  1.00  0.00           H  
HETATM 3968  H2  T4PE 1298      -9.952 -19.894  -4.380  1.00  0.00           H  
HETATM 3969  O   T4PE 1299     -15.564  -2.489  20.574  1.00  0.00           O  
HETATM 3970  H1  T4PE 1299     -15.060  -2.797  21.327  1.00  0.00           H  
HETATM 3971  H2  T4PE 1299     -14.986  -2.628  19.824  1.00  0.00           H  
HETATM 3972  O   T4PE 1300     -11.039 -19.107   2.894  1.00  0.00           O  
HETATM 3973  H1  T4PE 1300     -10.467 -19.420   2.194  1.00  0.00           H  
HETATM 3974  H2  T4PE 1300     -11.138 -18.170   2.722  1.00  0.00           H  
HETATM 3975  O   T4PE 1301     -16.888 -16.943   9.354  1.00  0.00           O  
HETATM 3976  H1  T4PE 1301     -16.661 -16.138   8.887  1.00  0.00           H  
HETATM 3977  H2  T4PE 1301     -17.795 -16.812   9.630  1.00  0.00           H  
HETATM 3978  O   T4PE 1302     -22.362   9.115 -12.755  1.00  0.00           O  
HETATM 3979  H1  T4PE 1302     -22.580   8.890 -13.660  1.00  0.00           H  
HETATM 3980  H2  T4PE 1302     -21.583   9.666 -12.826  1.00  0.00           H  
HETATM 3981  O   T4PE 1303      -3.596  12.409  12.629  1.00  0.00           O  
HETATM 3982  H1  T4PE 1303      -3.948  11.656  13.103  1.00  0.00           H  
HETATM 3983  H2  T4PE 1303      -3.890  13.169  13.131  1.00  0.00           H  
HETATM 3984  O   T4PE 1304     -19.197  -1.630  16.959  1.00  0.00           O  
HETATM 3985  H1  T4PE 1304     -18.597  -1.034  17.406  1.00  0.00           H  
HETATM 3986  H2  T4PE 1304     -19.823  -1.891  17.634  1.00  0.00           H  
HETATM 3987  O   T4PE 1305      18.670  19.619  21.524  1.00  0.00           O  
HETATM 3988  H1  T4PE 1305      18.370  20.386  21.035  1.00  0.00           H  
HETATM 3989  H2  T4PE 1305      18.149  19.628  22.327  1.00  0.00           H  
HETATM 3990  O   T4PE 1306       2.935  22.128  -9.962  1.00  0.00           O  
HETATM 3991  H1  T4PE 1306       2.803  21.254 -10.330  1.00  0.00           H  
HETATM 3992  H2  T4PE 1306       2.544  22.083  -9.090  1.00  0.00           H  
HETATM 3993  O   T4PE 1307      -1.672   2.311   4.212  1.00  0.00           O  
HETATM 3994  H1  T4PE 1307      -0.867   1.827   4.025  1.00  0.00           H  
HETATM 3995  H2  T4PE 1307      -1.594   2.558   5.133  1.00  0.00           H  
HETATM 3996  O   T4PE 1308      -8.071  11.124  21.359  1.00  0.00           O  
HETATM 3997  H1  T4PE 1308      -8.359  11.930  20.931  1.00  0.00           H  
HETATM 3998  H2  T4PE 1308      -8.871  10.609  21.466  1.00  0.00           H  
HETATM 3999  O   T4PE 1309      20.238  16.414  20.292  1.00  0.00           O  
HETATM 4000  H1  T4PE 1309      20.940  16.653  20.897  1.00  0.00           H  
HETATM 4001  H2  T4PE 1309      19.441  16.748  20.704  1.00  0.00           H  
HETATM 4002  O   T4PE 1310       3.322 -15.078  10.547  1.00  0.00           O  
HETATM 4003  H1  T4PE 1310       3.709 -15.905  10.834  1.00  0.00           H  
HETATM 4004  H2  T4PE 1310       3.941 -14.734   9.903  1.00  0.00           H  
HETATM 4005  O   T4PE 1311       1.447 -17.368  15.924  1.00  0.00           O  
HETATM 4006  H1  T4PE 1311       1.041 -16.501  15.913  1.00  0.00           H  
HETATM 4007  H2  T4PE 1311       0.712 -17.977  15.853  1.00  0.00           H  
HETATM 4008  O   T4PE 1312      11.047 -20.586  20.568  1.00  0.00           O  
HETATM 4009  H1  T4PE 1312      10.233 -21.088  20.592  1.00  0.00           H  
HETATM 4010  H2  T4PE 1312      11.563 -20.998  19.874  1.00  0.00           H  
HETATM 4011  O   T4PE 1313       7.979   9.111  -6.404  1.00  0.00           O  
HETATM 4012  H1  T4PE 1313       7.131   9.552  -6.438  1.00  0.00           H  
HETATM 4013  H2  T4PE 1313       7.873   8.344  -6.967  1.00  0.00           H  
HETATM 4014  O   T4PE 1314     -20.931  -8.215  18.087  1.00  0.00           O  
HETATM 4015  H1  T4PE 1314     -20.085  -8.128  18.526  1.00  0.00           H  
HETATM 4016  H2  T4PE 1314     -21.576  -8.097  18.785  1.00  0.00           H  
HETATM 4017  O   T4PE 1315       8.895 -13.784  19.527  1.00  0.00           O  
HETATM 4018  H1  T4PE 1315       8.085 -13.367  19.233  1.00  0.00           H  
HETATM 4019  H2  T4PE 1315       9.361 -13.998  18.719  1.00  0.00           H  
HETATM 4020  O   T4PE 1316      -6.100  14.565 -16.094  1.00  0.00           O  
HETATM 4021  H1  T4PE 1316      -5.518  14.430 -16.841  1.00  0.00           H  
HETATM 4022  H2  T4PE 1316      -6.324  15.495 -16.130  1.00  0.00           H  
HETATM 4023  O   T4PE 1317     -10.809  17.493 -11.168  1.00  0.00           O  
HETATM 4024  H1  T4PE 1317     -11.092  17.713 -10.280  1.00  0.00           H  
HETATM 4025  H2  T4PE 1317     -10.360  16.654 -11.076  1.00  0.00           H  
HETATM 4026  O   T4PE 1318      -0.305   7.947 -15.877  1.00  0.00           O  
HETATM 4027  H1  T4PE 1318      -0.207   7.024 -15.643  1.00  0.00           H  
HETATM 4028  H2  T4PE 1318       0.428   8.384 -15.442  1.00  0.00           H  
HETATM 4029  O   T4PE 1319      -4.675  18.130  10.838  1.00  0.00           O  
HETATM 4030  H1  T4PE 1319      -4.980  19.009  10.617  1.00  0.00           H  
HETATM 4031  H2  T4PE 1319      -5.004  17.576  10.131  1.00  0.00           H  
HETATM 4032  O   T4PE 1320     -14.027  19.120   1.055  1.00  0.00           O  
HETATM 4033  H1  T4PE 1320     -14.559  19.321   1.825  1.00  0.00           H  
HETATM 4034  H2  T4PE 1320     -13.508  18.359   1.313  1.00  0.00           H  
HETATM 4035  O   T4PE 1321       7.722  -6.375  21.658  1.00  0.00           O  
HETATM 4036  H1  T4PE 1321       7.223  -5.656  22.044  1.00  0.00           H  
HETATM 4037  H2  T4PE 1321       8.479  -6.479  22.234  1.00  0.00           H  
HETATM 4038  O   T4PE 1322      -4.778 -16.654  18.493  1.00  0.00           O  
HETATM 4039  H1  T4PE 1322      -5.097 -17.556  18.481  1.00  0.00           H  
HETATM 4040  H2  T4PE 1322      -5.314 -16.201  17.842  1.00  0.00           H  
HETATM 4041  O   T4PE 1323       9.886 -13.150 -12.297  1.00  0.00           O  
HETATM 4042  H1  T4PE 1323       9.031 -12.805 -12.039  1.00  0.00           H  
HETATM 4043  H2  T4PE 1323      10.050 -12.766 -13.159  1.00  0.00           H  
HETATM 4044  O   T4PE 1324     -11.704  17.230  19.866  1.00  0.00           O  
HETATM 4045  H1  T4PE 1324     -12.391  17.253  20.532  1.00  0.00           H  
HETATM 4046  H2  T4PE 1324     -11.111  17.941  20.109  1.00  0.00           H  
HETATM 4047  O   T4PE 1325      10.885  -9.157  12.296  1.00  0.00           O  
HETATM 4048  H1  T4PE 1325      11.167  -8.610  11.563  1.00  0.00           H  
HETATM 4049  H2  T4PE 1325      10.099  -8.724  12.630  1.00  0.00           H  
HETATM 4050  O   T4PE 1326      -2.506 -16.953  -8.898  1.00  0.00           O  
HETATM 4051  H1  T4PE 1326      -1.590 -16.884  -8.627  1.00  0.00           H  
HETATM 4052  H2  T4PE 1326      -2.868 -17.646  -8.346  1.00  0.00           H  
HETATM 4053  O   T4PE 1327       4.431 -20.310  19.022  1.00  0.00           O  
HETATM 4054  H1  T4PE 1327       3.651 -19.892  18.657  1.00  0.00           H  
HETATM 4055  H2  T4PE 1327       4.101 -20.848  19.741  1.00  0.00           H  
HETATM 4056  O   T4PE 1328      -5.781  -5.620   3.786  1.00  0.00           O  
HETATM 4057  H1  T4PE 1328      -6.629  -5.255   4.039  1.00  0.00           H  
HETATM 4058  H2  T4PE 1328      -5.953  -6.078   2.963  1.00  0.00           H  
HETATM 4059  O   T4PE 1329      -3.589  10.739 -16.153  1.00  0.00           O  
HETATM 4060  H1  T4PE 1329      -2.829  11.317 -16.225  1.00  0.00           H  
HETATM 4061  H2  T4PE 1329      -4.032  10.820 -16.998  1.00  0.00           H  
HETATM 4062  O   T4PE 1330      -7.949  17.541  -5.768  1.00  0.00           O  
HETATM 4063  H1  T4PE 1330      -8.526  16.896  -6.177  1.00  0.00           H  
HETATM 4064  H2  T4PE 1330      -8.366  18.384  -5.944  1.00  0.00           H  
HETATM 4065  O   T4PE 1331     -18.638 -14.755  20.745  1.00  0.00           O  
HETATM 4066  H1  T4PE 1331     -18.785 -14.686  21.688  1.00  0.00           H  
HETATM 4067  H2  T4PE 1331     -18.836 -13.882  20.407  1.00  0.00           H  
HETATM 4068  O   T4PE 1332      18.036  -6.565 -13.980  1.00  0.00           O  
HETATM 4069  H1  T4PE 1332      17.902  -5.618 -14.004  1.00  0.00           H  
HETATM 4070  H2  T4PE 1332      18.399  -6.733 -13.110  1.00  0.00           H  
HETATM 4071  O   T4PE 1333      14.163  -4.807   9.342  1.00  0.00           O  
HETATM 4072  H1  T4PE 1333      13.710  -5.320  10.012  1.00  0.00           H  
HETATM 4073  H2  T4PE 1333      14.613  -4.118   9.831  1.00  0.00           H  
HETATM 4074  O   T4PE 1334     -20.703  11.613  18.967  1.00  0.00           O  
HETATM 4075  H1  T4PE 1334     -19.784  11.873  19.027  1.00  0.00           H  
HETATM 4076  H2  T4PE 1334     -21.139  12.111  19.659  1.00  0.00           H  
HETATM 4077  O   T4PE 1335     -16.534   0.597 -14.282  1.00  0.00           O  
HETATM 4078  H1  T4PE 1335     -16.424   0.045 -13.508  1.00  0.00           H  
HETATM 4079  H2  T4PE 1335     -15.671   0.605 -14.696  1.00  0.00           H  
HETATM 4080  O   T4PE 1336      -0.838 -19.636  20.105  1.00  0.00           O  
HETATM 4081  H1  T4PE 1336      -1.171 -19.217  20.899  1.00  0.00           H  
HETATM 4082  H2  T4PE 1336      -0.206 -20.281  20.422  1.00  0.00           H  
HETATM 4083  O   T4PE 1337     -19.754  -8.108   1.859  1.00  0.00           O  
HETATM 4084  H1  T4PE 1337     -19.146  -7.582   1.340  1.00  0.00           H  
HETATM 4085  H2  T4PE 1337     -20.558  -7.589   1.887  1.00  0.00           H  
HETATM 4086  O   T4PE 1338     -15.439  -5.410 -19.513  1.00  0.00           O  
HETATM 4087  H1  T4PE 1338     -15.530  -5.586 -18.576  1.00  0.00           H  
HETATM 4088  H2  T4PE 1338     -15.613  -6.251 -19.934  1.00  0.00           H  
HETATM 4089  O   T4PE 1339       6.380  11.672 -17.842  1.00  0.00           O  
HETATM 4090  H1  T4PE 1339       5.724  10.981 -17.750  1.00  0.00           H  
HETATM 4091  H2  T4PE 1339       6.872  11.645 -17.021  1.00  0.00           H  
HETATM 4092  O   T4PE 1340      15.184  -1.182   1.794  1.00  0.00           O  
HETATM 4093  H1  T4PE 1340      15.567  -0.395   2.181  1.00  0.00           H  
HETATM 4094  H2  T4PE 1340      15.922  -1.783   1.692  1.00  0.00           H  
HETATM 4095  O   T4PE 1341     -17.990 -14.356  -8.147  1.00  0.00           O  
HETATM 4096  H1  T4PE 1341     -17.607 -15.032  -8.706  1.00  0.00           H  
HETATM 4097  H2  T4PE 1341     -17.889 -13.545  -8.647  1.00  0.00           H  
HETATM 4098  O   T4PE 1342       5.677 -12.936 -10.049  1.00  0.00           O  
HETATM 4099  H1  T4PE 1342       4.767 -13.071 -10.313  1.00  0.00           H  
HETATM 4100  H2  T4PE 1342       5.623 -12.357  -9.289  1.00  0.00           H  
HETATM 4101  O   T4PE 1343      18.325   3.494 -19.600  1.00  0.00           O  
HETATM 4102  H1  T4PE 1343      17.523   3.402 -20.113  1.00  0.00           H  
HETATM 4103  H2  T4PE 1343      19.016   3.162 -20.173  1.00  0.00           H  
HETATM 4104  O   T4PE 1344       6.801  11.093  20.281  1.00  0.00           O  
HETATM 4105  H1  T4PE 1344       7.707  11.056  20.589  1.00  0.00           H  
HETATM 4106  H2  T4PE 1344       6.839  11.627  19.488  1.00  0.00           H  
HETATM 4107  O   T4PE 1345     -19.114   6.827  -8.812  1.00  0.00           O  
HETATM 4108  H1  T4PE 1345     -19.981   6.484  -9.029  1.00  0.00           H  
HETATM 4109  H2  T4PE 1345     -18.511   6.121  -9.043  1.00  0.00           H  
HETATM 4110  O   T4PE 1346       3.013   2.994  22.185  1.00  0.00           O  
HETATM 4111  H1  T4PE 1346       3.074   3.089  21.235  1.00  0.00           H  
HETATM 4112  H2  T4PE 1346       2.093   3.162  22.385  1.00  0.00           H  
HETATM 4113  O   T4PE 1347      -3.580  14.155   4.314  1.00  0.00           O  
HETATM 4114  H1  T4PE 1347      -3.132  13.769   5.067  1.00  0.00           H  
HETATM 4115  H2  T4PE 1347      -3.713  13.423   3.712  1.00  0.00           H  
HETATM 4116  O   T4PE 1348      10.718 -15.882   7.038  1.00  0.00           O  
HETATM 4117  H1  T4PE 1348      11.666 -15.901   7.167  1.00  0.00           H  
HETATM 4118  H2  T4PE 1348      10.600 -15.471   6.182  1.00  0.00           H  
HETATM 4119  O   T4PE 1349      -5.144  10.472 -18.563  1.00  0.00           O  
HETATM 4120  H1  T4PE 1349      -5.182   9.645 -19.045  1.00  0.00           H  
HETATM 4121  H2  T4PE 1349      -6.047  10.788 -18.558  1.00  0.00           H  
HETATM 4122  O   T4PE 1350       4.995 -19.680  13.844  1.00  0.00           O  
HETATM 4123  H1  T4PE 1350       5.490 -19.892  14.635  1.00  0.00           H  
HETATM 4124  H2  T4PE 1350       4.791 -18.749  13.931  1.00  0.00           H  
HETATM 4125  O   T4PE 1351       1.514 -12.790  -1.599  1.00  0.00           O  
HETATM 4126  H1  T4PE 1351       1.176 -13.678  -1.715  1.00  0.00           H  
HETATM 4127  H2  T4PE 1351       2.383 -12.809  -2.000  1.00  0.00           H  
HETATM 4128  O   T4PE 1352      22.372  12.732  -6.461  1.00  0.00           O  
HETATM 4129  H1  T4PE 1352      22.745  13.369  -7.071  1.00  0.00           H  
HETATM 4130  H2  T4PE 1352      22.137  13.248  -5.689  1.00  0.00           H  
HETATM 4131  O   T4PE 1353       8.177  -2.294   7.618  1.00  0.00           O  
HETATM 4132  H1  T4PE 1353       7.331  -2.684   7.840  1.00  0.00           H  
HETATM 4133  H2  T4PE 1353       8.005  -1.778   6.831  1.00  0.00           H  
HETATM 4134  O   T4PE 1354      10.789   0.815  -7.363  1.00  0.00           O  
HETATM 4135  H1  T4PE 1354       9.982   0.965  -6.872  1.00  0.00           H  
HETATM 4136  H2  T4PE 1354      10.619   0.017  -7.865  1.00  0.00           H  
HETATM 4137  O   T4PE 1355      -3.995 -10.897 -13.232  1.00  0.00           O  
HETATM 4138  H1  T4PE 1355      -3.443 -10.116 -13.193  1.00  0.00           H  
HETATM 4139  H2  T4PE 1355      -4.436 -10.921 -12.383  1.00  0.00           H  
HETATM 4140  O   T4PE 1356     -11.261  -1.125   9.378  1.00  0.00           O  
HETATM 4141  H1  T4PE 1356     -10.970  -0.248   9.626  1.00  0.00           H  
HETATM 4142  H2  T4PE 1356     -11.481  -1.050   8.449  1.00  0.00           H  
HETATM 4143  O   T4PE 1357     -17.670  13.968  16.836  1.00  0.00           O  
HETATM 4144  H1  T4PE 1357     -17.154  13.373  17.379  1.00  0.00           H  
HETATM 4145  H2  T4PE 1357     -18.358  14.290  17.420  1.00  0.00           H  
HETATM 4146  O   T4PE 1358      19.297  -7.923  21.505  1.00  0.00           O  
HETATM 4147  H1  T4PE 1358      18.822  -7.665  20.715  1.00  0.00           H  
HETATM 4148  H2  T4PE 1358      19.116  -7.223  22.133  1.00  0.00           H  
HETATM 4149  O   T4PE 1359     -14.358   3.909  17.457  1.00  0.00           O  
HETATM 4150  H1  T4PE 1359     -14.026   4.051  18.344  1.00  0.00           H  
HETATM 4151  H2  T4PE 1359     -14.767   4.741  17.218  1.00  0.00           H  
HETATM 4152  O   T4PE 1360      -6.469   5.820   6.249  1.00  0.00           O  
HETATM 4153  H1  T4PE 1360      -6.899   5.608   5.421  1.00  0.00           H  
HETATM 4154  H2  T4PE 1360      -6.819   5.182   6.871  1.00  0.00           H  
HETATM 4155  O   T4PE 1361       2.752   8.276 -15.302  1.00  0.00           O  
HETATM 4156  H1  T4PE 1361       2.639   8.081 -16.233  1.00  0.00           H  
HETATM 4157  H2  T4PE 1361       2.809   9.231 -15.262  1.00  0.00           H  
HETATM 4158  O   T4PE 1362       6.066   8.461 -12.138  1.00  0.00           O  
HETATM 4159  H1  T4PE 1362       5.702   8.248 -12.997  1.00  0.00           H  
HETATM 4160  H2  T4PE 1362       5.913   9.401 -12.039  1.00  0.00           H  
HETATM 4161  O   T4PE 1363      14.550  -6.117  17.725  1.00  0.00           O  
HETATM 4162  H1  T4PE 1363      15.279  -5.875  18.297  1.00  0.00           H  
HETATM 4163  H2  T4PE 1363      14.180  -5.281  17.441  1.00  0.00           H  
HETATM 4164  O   T4PE 1364       8.900   6.683  -2.230  1.00  0.00           O  
HETATM 4165  H1  T4PE 1364       8.052   6.241  -2.256  1.00  0.00           H  
HETATM 4166  H2  T4PE 1364       8.929   7.095  -1.366  1.00  0.00           H  
HETATM 4167  O   T4PE 1365       2.021 -12.244  -8.776  1.00  0.00           O  
HETATM 4168  H1  T4PE 1365       1.887 -13.046  -8.272  1.00  0.00           H  
HETATM 4169  H2  T4PE 1365       2.464 -11.651  -8.170  1.00  0.00           H  
HETATM 4170  O   T4PE 1366      15.945  13.541 -14.118  1.00  0.00           O  
HETATM 4171  H1  T4PE 1366      15.383  14.081 -14.674  1.00  0.00           H  
HETATM 4172  H2  T4PE 1366      15.341  12.949 -13.669  1.00  0.00           H  
HETATM 4173  O   T4PE 1367      -9.207 -12.447   2.246  1.00  0.00           O  
HETATM 4174  H1  T4PE 1367      -9.827 -11.862   2.683  1.00  0.00           H  
HETATM 4175  H2  T4PE 1367      -8.645 -12.770   2.950  1.00  0.00           H  
HETATM 4176  O   T4PE 1368      10.228  15.505   3.514  1.00  0.00           O  
HETATM 4177  H1  T4PE 1368      10.372  15.959   2.683  1.00  0.00           H  
HETATM 4178  H2  T4PE 1368      11.105  15.267   3.813  1.00  0.00           H  
HETATM 4179  O   T4PE 1369      -9.396  -4.323 -21.649  1.00  0.00           O  
HETATM 4180  H1  T4PE 1369      -9.905  -4.961 -22.149  1.00  0.00           H  
HETATM 4181  H2  T4PE 1369      -8.966  -3.785 -22.314  1.00  0.00           H  
HETATM 4182  O   T4PE 1370      19.423   0.897 -16.353  1.00  0.00           O  
HETATM 4183  H1  T4PE 1370      19.154   0.067 -15.959  1.00  0.00           H  
HETATM 4184  H2  T4PE 1370      20.152   1.195 -15.810  1.00  0.00           H  
HETATM 4185  O   T4PE 1371       8.529   9.087  16.024  1.00  0.00           O  
HETATM 4186  H1  T4PE 1371       8.705   9.342  16.929  1.00  0.00           H  
HETATM 4187  H2  T4PE 1371       9.370   8.770  15.696  1.00  0.00           H  
HETATM 4188  O   T4PE 1372       2.727   0.755   8.871  1.00  0.00           O  
HETATM 4189  H1  T4PE 1372       3.056   0.316   8.087  1.00  0.00           H  
HETATM 4190  H2  T4PE 1372       1.928   0.279   9.096  1.00  0.00           H  
HETATM 4191  O   T4PE 1373      -5.757 -10.996  -5.716  1.00  0.00           O  
HETATM 4192  H1  T4PE 1373      -6.486 -11.491  -5.342  1.00  0.00           H  
HETATM 4193  H2  T4PE 1373      -5.779 -10.155  -5.260  1.00  0.00           H  
HETATM 4194  O   T4PE 1374     -14.836 -12.811   7.854  1.00  0.00           O  
HETATM 4195  H1  T4PE 1374     -13.958 -12.893   8.225  1.00  0.00           H  
HETATM 4196  H2  T4PE 1374     -15.035 -11.876   7.910  1.00  0.00           H  
HETATM 4197  O   T4PE 1375     -20.843  -3.726  15.863  1.00  0.00           O  
HETATM 4198  H1  T4PE 1375     -20.572  -2.825  16.038  1.00  0.00           H  
HETATM 4199  H2  T4PE 1375     -20.903  -3.777  14.909  1.00  0.00           H  
HETATM 4200  O   T4PE 1376     -22.117  11.873  16.394  1.00  0.00           O  
HETATM 4201  H1  T4PE 1376     -21.603  11.745  17.191  1.00  0.00           H  
HETATM 4202  H2  T4PE 1376     -21.724  11.277  15.756  1.00  0.00           H  
HETATM 4203  O   T4PE 1377     -22.455 -17.003 -19.207  1.00  0.00           O  
HETATM 4204  H1  T4PE 1377     -21.820 -16.289 -19.261  1.00  0.00           H  
HETATM 4205  H2  T4PE 1377     -21.922 -17.798 -19.211  1.00  0.00           H  
HETATM 4206  O   T4PE 1378      -2.399  18.568  12.718  1.00  0.00           O  
HETATM 4207  H1  T4PE 1378      -3.336  18.673  12.554  1.00  0.00           H  
HETATM 4208  H2  T4PE 1378      -2.021  18.408  11.853  1.00  0.00           H  
HETATM 4209  O   T4PE 1379      -1.389   4.220 -10.415  1.00  0.00           O  
HETATM 4210  H1  T4PE 1379      -0.672   3.587 -10.391  1.00  0.00           H  
HETATM 4211  H2  T4PE 1379      -0.976   5.059 -10.209  1.00  0.00           H  
HETATM 4212  O   T4PE 1380       0.592 -20.052  -5.414  1.00  0.00           O  
HETATM 4213  H1  T4PE 1380      -0.358 -20.170  -5.423  1.00  0.00           H  
HETATM 4214  H2  T4PE 1380       0.716 -19.115  -5.266  1.00  0.00           H  
HETATM 4215  O   T4PE 1381     -15.890  -1.517   1.261  1.00  0.00           O  
HETATM 4216  H1  T4PE 1381     -15.767  -0.682   1.713  1.00  0.00           H  
HETATM 4217  H2  T4PE 1381     -15.019  -1.915   1.252  1.00  0.00           H  
HETATM 4218  O   T4PE 1382      -8.349 -16.985   1.867  1.00  0.00           O  
HETATM 4219  H1  T4PE 1382      -8.085 -17.894   2.009  1.00  0.00           H  
HETATM 4220  H2  T4PE 1382      -8.855 -17.006   1.055  1.00  0.00           H  
HETATM 4221  O   T4PE 1383       8.321  18.048  -9.510  1.00  0.00           O  
HETATM 4222  H1  T4PE 1383       8.451  18.262  -8.587  1.00  0.00           H  
HETATM 4223  H2  T4PE 1383       8.389  17.094  -9.547  1.00  0.00           H  
HETATM 4224  O   T4PE 1384     -15.691  17.623  -3.723  1.00  0.00           O  
HETATM 4225  H1  T4PE 1384     -15.359  17.064  -4.426  1.00  0.00           H  
HETATM 4226  H2  T4PE 1384     -16.048  18.389  -4.173  1.00  0.00           H  
HETATM 4227  O   T4PE 1385     -14.603  -3.335 -21.702  1.00  0.00           O  
HETATM 4228  H1  T4PE 1385     -14.956  -3.866 -20.988  1.00  0.00           H  
HETATM 4229  H2  T4PE 1385     -13.679  -3.220 -21.481  1.00  0.00           H  
HETATM 4230  O   T4PE 1386     -20.956  16.634   6.857  1.00  0.00           O  
HETATM 4231  H1  T4PE 1386     -20.429  17.369   7.169  1.00  0.00           H  
HETATM 4232  H2  T4PE 1386     -20.369  16.145   6.281  1.00  0.00           H  
HETATM 4233  O   T4PE 1387     -13.999   8.820  20.347  1.00  0.00           O  
HETATM 4234  H1  T4PE 1387     -14.906   8.597  20.136  1.00  0.00           H  
HETATM 4235  H2  T4PE 1387     -13.530   8.728  19.517  1.00  0.00           H  
HETATM 4236  O   T4PE 1388      19.004   6.306 -19.864  1.00  0.00           O  
HETATM 4237  H1  T4PE 1388      18.676   5.407 -19.872  1.00  0.00           H  
HETATM 4238  H2  T4PE 1388      19.788   6.271 -19.316  1.00  0.00           H  
HETATM 4239  O   T4PE 1389       8.397   9.053   5.247  1.00  0.00           O  
HETATM 4240  H1  T4PE 1389       8.010   8.411   5.842  1.00  0.00           H  
HETATM 4241  H2  T4PE 1389       9.300   9.148   5.551  1.00  0.00           H  
HETATM 4242  O   T4PE 1390      -6.265  -0.811 -12.547  1.00  0.00           O  
HETATM 4243  H1  T4PE 1390      -6.916  -0.529 -13.189  1.00  0.00           H  
HETATM 4244  H2  T4PE 1390      -6.766  -0.959 -11.745  1.00  0.00           H  
HETATM 4245  O   T4PE 1391      21.354  -1.536  13.617  1.00  0.00           O  
HETATM 4246  H1  T4PE 1391      21.728  -0.668  13.766  1.00  0.00           H  
HETATM 4247  H2  T4PE 1391      20.791  -1.688  14.376  1.00  0.00           H  
HETATM 4248  O   T4PE 1392     -22.313  11.582   0.855  1.00  0.00           O  
HETATM 4249  H1  T4PE 1392     -21.563  12.132   1.084  1.00  0.00           H  
HETATM 4250  H2  T4PE 1392     -22.340  11.599  -0.101  1.00  0.00           H  
HETATM 4251  O   T4PE 1393      19.948  -8.810 -19.241  1.00  0.00           O  
HETATM 4252  H1  T4PE 1393      19.171  -9.180 -19.659  1.00  0.00           H  
HETATM 4253  H2  T4PE 1393      19.892  -9.100 -18.330  1.00  0.00           H  
HETATM 4254  O   T4PE 1394      -0.791  -3.936  18.596  1.00  0.00           O  
HETATM 4255  H1  T4PE 1394      -0.332  -4.725  18.885  1.00  0.00           H  
HETATM 4256  H2  T4PE 1394      -1.192  -4.183  17.763  1.00  0.00           H  
HETATM 4257  O   T4PE 1395     -14.689  13.853 -12.212  1.00  0.00           O  
HETATM 4258  H1  T4PE 1395     -14.426  14.701 -11.855  1.00  0.00           H  
HETATM 4259  H2  T4PE 1395     -13.907  13.528 -12.659  1.00  0.00           H  
HETATM 4260  O   T4PE 1396     -18.097  22.180  -4.060  1.00  0.00           O  
HETATM 4261  H1  T4PE 1396     -18.954  22.220  -3.635  1.00  0.00           H  
HETATM 4262  H2  T4PE 1396     -18.293  22.181  -4.997  1.00  0.00           H  
HETATM 4263  O   T4PE 1397     -11.510 -12.689   7.041  1.00  0.00           O  
HETATM 4264  H1  T4PE 1397     -11.367 -13.486   6.530  1.00  0.00           H  
HETATM 4265  H2  T4PE 1397     -11.267 -12.930   7.935  1.00  0.00           H  
HETATM 4266  O   T4PE 1398       0.629  -3.732  11.899  1.00  0.00           O  
HETATM 4267  H1  T4PE 1398       0.825  -3.897  10.976  1.00  0.00           H  
HETATM 4268  H2  T4PE 1398      -0.316  -3.868  11.971  1.00  0.00           H  
HETATM 4269  O   T4PE 1399      -2.352 -16.218  16.974  1.00  0.00           O  
HETATM 4270  H1  T4PE 1399      -1.757 -16.952  16.822  1.00  0.00           H  
HETATM 4271  H2  T4PE 1399      -2.945 -16.528  17.658  1.00  0.00           H  
HETATM 4272  O   T4PE 1400       3.388   9.813 -21.359  1.00  0.00           O  
HETATM 4273  H1  T4PE 1400       2.443   9.682 -21.289  1.00  0.00           H  
HETATM 4274  H2  T4PE 1400       3.581  10.512 -20.735  1.00  0.00           H  
HETATM 4275  O   T4PE 1401       4.817  14.840  22.305  1.00  0.00           O  
HETATM 4276  H1  T4PE 1401       5.188  13.958  22.332  1.00  0.00           H  
HETATM 4277  H2  T4PE 1401       5.093  15.191  21.458  1.00  0.00           H  
HETATM 4278  O   T4PE 1402      19.236  -0.386  -8.965  1.00  0.00           O  
HETATM 4279  H1  T4PE 1402      18.808  -1.180  -8.646  1.00  0.00           H  
HETATM 4280  H2  T4PE 1402      19.786  -0.683  -9.689  1.00  0.00           H  
HETATM 4281  O   T4PE 1403     -21.551 -14.647 -20.078  1.00  0.00           O  
HETATM 4282  H1  T4PE 1403     -22.352 -14.218 -20.381  1.00  0.00           H  
HETATM 4283  H2  T4PE 1403     -21.537 -14.490 -19.134  1.00  0.00           H  
HETATM 4284  O   T4PE 1404      11.799 -15.396 -13.146  1.00  0.00           O  
HETATM 4285  H1  T4PE 1404      11.266 -14.631 -12.931  1.00  0.00           H  
HETATM 4286  H2  T4PE 1404      12.695 -15.061 -13.187  1.00  0.00           H  
HETATM 4287  O   T4PE 1405      10.221   0.839   6.199  1.00  0.00           O  
HETATM 4288  H1  T4PE 1405       9.459   1.416   6.148  1.00  0.00           H  
HETATM 4289  H2  T4PE 1405      10.934   1.348   5.812  1.00  0.00           H  
HETATM 4290  O   T4PE 1406      -3.746  -8.199  21.539  1.00  0.00           O  
HETATM 4291  H1  T4PE 1406      -3.219  -7.867  22.265  1.00  0.00           H  
HETATM 4292  H2  T4PE 1406      -4.430  -7.540  21.418  1.00  0.00           H  
HETATM 4293  O   T4PE 1407      12.596 -16.409 -22.083  1.00  0.00           O  
HETATM 4294  H1  T4PE 1407      12.073 -16.934 -22.688  1.00  0.00           H  
HETATM 4295  H2  T4PE 1407      12.256 -16.630 -21.216  1.00  0.00           H  
HETATM 4296  O   T4PE 1408       8.934  19.217  13.093  1.00  0.00           O  
HETATM 4297  H1  T4PE 1408       9.723  19.742  12.955  1.00  0.00           H  
HETATM 4298  H2  T4PE 1408       8.256  19.855  13.311  1.00  0.00           H  
HETATM 4299  O   T4PE 1409     -12.352  18.659  -3.569  1.00  0.00           O  
HETATM 4300  H1  T4PE 1409     -12.998  18.274  -2.978  1.00  0.00           H  
HETATM 4301  H2  T4PE 1409     -12.058  17.928  -4.113  1.00  0.00           H  
HETATM 4302  O   T4PE 1410       9.176 -16.337   9.215  1.00  0.00           O  
HETATM 4303  H1  T4PE 1410       9.734 -16.198   8.450  1.00  0.00           H  
HETATM 4304  H2  T4PE 1410       9.278 -15.540   9.736  1.00  0.00           H  
HETATM 4305  O   T4PE 1411       0.718 -13.412  21.962  1.00  0.00           O  
HETATM 4306  H1  T4PE 1411       0.273 -13.470  22.807  1.00  0.00           H  
HETATM 4307  H2  T4PE 1411       0.023 -13.533  21.316  1.00  0.00           H  
HETATM 4308  O   T4PE 1412       3.260  17.469 -18.234  1.00  0.00           O  
HETATM 4309  H1  T4PE 1412       3.463  17.100 -19.094  1.00  0.00           H  
HETATM 4310  H2  T4PE 1412       2.580  18.120 -18.408  1.00  0.00           H  
HETATM 4311  O   T4PE 1413       2.011  -6.245 -21.551  1.00  0.00           O  
HETATM 4312  H1  T4PE 1413       2.552  -5.475 -21.376  1.00  0.00           H  
HETATM 4313  H2  T4PE 1413       2.631  -6.911 -21.848  1.00  0.00           H  
HETATM 4314  O   T4PE 1414     -11.463  -8.063   6.012  1.00  0.00           O  
HETATM 4315  H1  T4PE 1414     -12.244  -8.010   5.461  1.00  0.00           H  
HETATM 4316  H2  T4PE 1414     -10.948  -7.293   5.772  1.00  0.00           H  
HETATM 4317  O   T4PE 1415       0.760 -21.045  -9.752  1.00  0.00           O  
HETATM 4318  H1  T4PE 1415       1.510 -21.453 -10.185  1.00  0.00           H  
HETATM 4319  H2  T4PE 1415       0.579 -20.262 -10.271  1.00  0.00           H  
HETATM 4320  O   T4PE 1416      18.175 -19.266  18.755  1.00  0.00           O  
HETATM 4321  H1  T4PE 1416      18.498 -20.020  19.248  1.00  0.00           H  
HETATM 4322  H2  T4PE 1416      18.772 -18.554  18.985  1.00  0.00           H  
HETATM 4323  O   T4PE 1417      20.777  14.076 -20.402  1.00  0.00           O  
HETATM 4324  H1  T4PE 1417      21.476  13.623 -20.874  1.00  0.00           H  
HETATM 4325  H2  T4PE 1417      20.745  14.947 -20.799  1.00  0.00           H  
HETATM 4326  O   T4PE 1418     -10.433  -4.847  -8.116  1.00  0.00           O  
HETATM 4327  H1  T4PE 1418     -10.908  -4.017  -8.149  1.00  0.00           H  
HETATM 4328  H2  T4PE 1418      -9.630  -4.646  -7.637  1.00  0.00           H  
HETATM 4329  O   T4PE 1419      -3.504   6.600  11.018  1.00  0.00           O  
HETATM 4330  H1  T4PE 1419      -3.478   7.320  10.388  1.00  0.00           H  
HETATM 4331  H2  T4PE 1419      -4.392   6.250  10.947  1.00  0.00           H  
HETATM 4332  O   T4PE 1420       1.518   4.953 -16.695  1.00  0.00           O  
HETATM 4333  H1  T4PE 1420       0.916   4.217 -16.805  1.00  0.00           H  
HETATM 4334  H2  T4PE 1420       1.721   4.959 -15.759  1.00  0.00           H  
HETATM 4335  O   T4PE 1421      -2.776   3.860 -14.067  1.00  0.00           O  
HETATM 4336  H1  T4PE 1421      -3.437   4.435 -14.454  1.00  0.00           H  
HETATM 4337  H2  T4PE 1421      -3.264   3.318 -13.446  1.00  0.00           H  
HETATM 4338  O   T4PE 1422      -9.732   2.522   7.007  1.00  0.00           O  
HETATM 4339  H1  T4PE 1422      -9.002   3.092   7.249  1.00  0.00           H  
HETATM 4340  H2  T4PE 1422     -10.071   2.898   6.194  1.00  0.00           H  
HETATM 4341  O   T4PE 1423      -3.730 -12.765   2.241  1.00  0.00           O  
HETATM 4342  H1  T4PE 1423      -4.134 -12.089   2.785  1.00  0.00           H  
HETATM 4343  H2  T4PE 1423      -4.266 -12.787   1.448  1.00  0.00           H  
HETATM 4344  O   T4PE 1424      20.415  -2.128  16.105  1.00  0.00           O  
HETATM 4345  H1  T4PE 1424      19.580  -2.128  16.573  1.00  0.00           H  
HETATM 4346  H2  T4PE 1424      20.938  -1.461  16.549  1.00  0.00           H  
HETATM 4347  O   T4PE 1425     -10.404  -7.495  -8.927  1.00  0.00           O  
HETATM 4348  H1  T4PE 1425     -10.445  -6.559  -8.728  1.00  0.00           H  
HETATM 4349  H2  T4PE 1425      -9.477  -7.717  -8.849  1.00  0.00           H  
HETATM 4350  O   T4PE 1426      15.982  19.770 -18.815  1.00  0.00           O  
HETATM 4351  H1  T4PE 1426      15.048  19.981 -18.833  1.00  0.00           H  
HETATM 4352  H2  T4PE 1426      16.421  20.616 -18.899  1.00  0.00           H  
HETATM 4353  O   T4PE 1427      19.905 -20.747  20.424  1.00  0.00           O  
HETATM 4354  H1  T4PE 1427      20.837 -20.617  20.246  1.00  0.00           H  
HETATM 4355  H2  T4PE 1427      19.884 -21.253  21.236  1.00  0.00           H  
HETATM 4356  O   T4PE 1428      20.794   4.180  18.220  1.00  0.00           O  
HETATM 4357  H1  T4PE 1428      21.358   4.931  18.035  1.00  0.00           H  
HETATM 4358  H2  T4PE 1428      20.176   4.499  18.877  1.00  0.00           H  
HETATM 4359  O   T4PE 1429      -6.654   4.485  -6.781  1.00  0.00           O  
HETATM 4360  H1  T4PE 1429      -6.272   5.336  -6.996  1.00  0.00           H  
HETATM 4361  H2  T4PE 1429      -5.981   4.043  -6.264  1.00  0.00           H  
HETATM 4362  O   T4PE 1430      19.988  -1.318 -11.635  1.00  0.00           O  
HETATM 4363  H1  T4PE 1430      19.213  -1.146 -12.171  1.00  0.00           H  
HETATM 4364  H2  T4PE 1430      19.813  -2.166 -11.226  1.00  0.00           H  
HETATM 4365  O   T4PE 1431      -4.337   6.573  -7.741  1.00  0.00           O  
HETATM 4366  H1  T4PE 1431      -5.013   7.240  -7.863  1.00  0.00           H  
HETATM 4367  H2  T4PE 1431      -3.579   7.057  -7.413  1.00  0.00           H  
HETATM 4368  O   T4PE 1432      18.269  -8.201   4.446  1.00  0.00           O  
HETATM 4369  H1  T4PE 1432      18.357  -9.083   4.083  1.00  0.00           H  
HETATM 4370  H2  T4PE 1432      18.067  -8.342   5.371  1.00  0.00           H  
HETATM 4371  O   T4PE 1433      22.025  -9.845  -6.176  1.00  0.00           O  
HETATM 4372  H1  T4PE 1433      21.524 -10.656  -6.255  1.00  0.00           H  
HETATM 4373  H2  T4PE 1433      22.438  -9.901  -5.314  1.00  0.00           H  
HETATM 4374  O   T4PE 1434      20.350   3.101   3.568  1.00  0.00           O  
HETATM 4375  H1  T4PE 1434      20.134   3.652   2.816  1.00  0.00           H  
HETATM 4376  H2  T4PE 1434      21.059   2.538   3.257  1.00  0.00           H  
HETATM 4377  O   T4PE 1435       7.733  19.206  -3.421  1.00  0.00           O  
HETATM 4378  H1  T4PE 1435       6.987  18.645  -3.633  1.00  0.00           H  
HETATM 4379  H2  T4PE 1435       7.728  19.260  -2.465  1.00  0.00           H  
HETATM 4380  O   T4PE 1436     -19.864  17.961 -22.296  1.00  0.00           O  
HETATM 4381  H1  T4PE 1436     -20.241  18.699 -22.776  1.00  0.00           H  
HETATM 4382  H2  T4PE 1436     -18.938  18.183 -22.202  1.00  0.00           H  
HETATM 4383  O   T4PE 1437      11.353 -15.884  -5.210  1.00  0.00           O  
HETATM 4384  H1  T4PE 1437      11.962 -16.621  -5.168  1.00  0.00           H  
HETATM 4385  H2  T4PE 1437      11.790 -15.184  -4.724  1.00  0.00           H  
HETATM 4386  O   T4PE 1438       3.610   8.078  14.790  1.00  0.00           O  
HETATM 4387  H1  T4PE 1438       2.899   7.704  15.309  1.00  0.00           H  
HETATM 4388  H2  T4PE 1438       3.309   8.959  14.569  1.00  0.00           H  
HETATM 4389  O   T4PE 1439      20.976  -3.936 -19.023  1.00  0.00           O  
HETATM 4390  H1  T4PE 1439      21.923  -3.839 -19.119  1.00  0.00           H  
HETATM 4391  H2  T4PE 1439      20.793  -4.824 -19.327  1.00  0.00           H  
HETATM 4392  O   T4PE 1440       8.001 -21.253 -13.831  1.00  0.00           O  
HETATM 4393  H1  T4PE 1440       7.927 -22.144 -14.174  1.00  0.00           H  
HETATM 4394  H2  T4PE 1440       8.363 -21.363 -12.952  1.00  0.00           H  
HETATM 4395  O   T4PE 1441       4.084  -5.288  20.923  1.00  0.00           O  
HETATM 4396  H1  T4PE 1441       4.874  -5.010  21.386  1.00  0.00           H  
HETATM 4397  H2  T4PE 1441       3.869  -6.139  21.305  1.00  0.00           H  
HETATM 4398  O   T4PE 1442      -8.855  -9.465  17.981  1.00  0.00           O  
HETATM 4399  H1  T4PE 1442      -8.923  -9.692  18.909  1.00  0.00           H  
HETATM 4400  H2  T4PE 1442      -8.702  -8.521  17.975  1.00  0.00           H  
HETATM 4401  O   T4PE 1443     -14.729   8.663  10.566  1.00  0.00           O  
HETATM 4402  H1  T4PE 1443     -14.083   8.363   9.927  1.00  0.00           H  
HETATM 4403  H2  T4PE 1443     -15.556   8.282  10.268  1.00  0.00           H  
HETATM 4404  O   T4PE 1444     -20.345   9.446  -1.101  1.00  0.00           O  
HETATM 4405  H1  T4PE 1444     -20.584   8.694  -1.643  1.00  0.00           H  
HETATM 4406  H2  T4PE 1444     -20.610   9.198  -0.216  1.00  0.00           H  
HETATM 4407  O   T4PE 1445       3.480  -0.506   1.444  1.00  0.00           O  
HETATM 4408  H1  T4PE 1445       4.098  -0.900   0.829  1.00  0.00           H  
HETATM 4409  H2  T4PE 1445       3.044  -1.252   1.857  1.00  0.00           H  
HETATM 4410  O   T4PE 1446      -2.116  -0.525 -11.702  1.00  0.00           O  
HETATM 4411  H1  T4PE 1446      -1.726   0.267 -12.072  1.00  0.00           H  
HETATM 4412  H2  T4PE 1446      -3.026  -0.285 -11.526  1.00  0.00           H  
HETATM 4413  O   T4PE 1447     -14.086  -3.267  18.381  1.00  0.00           O  
HETATM 4414  H1  T4PE 1447     -14.457  -2.656  17.744  1.00  0.00           H  
HETATM 4415  H2  T4PE 1447     -13.263  -3.554  17.986  1.00  0.00           H  
HETATM 4416  O   T4PE 1448      20.780  16.704 -21.147  1.00  0.00           O  
HETATM 4417  H1  T4PE 1448      21.489  17.048 -21.690  1.00  0.00           H  
HETATM 4418  H2  T4PE 1448      20.823  17.217 -20.341  1.00  0.00           H  
HETATM 4419  O   T4PE 1449      -0.484  -9.359 -19.615  1.00  0.00           O  
HETATM 4420  H1  T4PE 1449       0.314  -9.341 -20.142  1.00  0.00           H  
HETATM 4421  H2  T4PE 1449      -0.207  -9.716 -18.771  1.00  0.00           H  
HETATM 4422  O   T4PE 1450      20.032  14.026  -2.201  1.00  0.00           O  
HETATM 4423  H1  T4PE 1450      20.905  14.028  -2.595  1.00  0.00           H  
HETATM 4424  H2  T4PE 1450      19.480  13.579  -2.843  1.00  0.00           H  
HETATM 4425  O   T4PE 1451      -7.090  -4.589  10.977  1.00  0.00           O  
HETATM 4426  H1  T4PE 1451      -6.541  -5.320  10.691  1.00  0.00           H  
HETATM 4427  H2  T4PE 1451      -7.477  -4.250  10.170  1.00  0.00           H  
HETATM 4428  O   T4PE 1452       4.110 -16.067  -9.147  1.00  0.00           O  
HETATM 4429  H1  T4PE 1452       4.671 -16.453  -9.820  1.00  0.00           H  
HETATM 4430  H2  T4PE 1452       3.584 -16.799  -8.824  1.00  0.00           H  
HETATM 4431  O   T4PE 1453      -3.509  11.308 -10.785  1.00  0.00           O  
HETATM 4432  H1  T4PE 1453      -4.349  11.284 -10.326  1.00  0.00           H  
HETATM 4433  H2  T4PE 1453      -3.338  12.239 -10.924  1.00  0.00           H  
HETATM 4434  O   T4PE 1454       1.855  -6.929 -13.811  1.00  0.00           O  
HETATM 4435  H1  T4PE 1454       1.310  -7.311 -14.498  1.00  0.00           H  
HETATM 4436  H2  T4PE 1454       2.192  -7.681 -13.324  1.00  0.00           H  
HETATM 4437  O   T4PE 1455      18.747  13.483  17.830  1.00  0.00           O  
HETATM 4438  H1  T4PE 1455      17.888  13.274  18.197  1.00  0.00           H  
HETATM 4439  H2  T4PE 1455      19.290  13.684  18.592  1.00  0.00           H  
HETATM 4440  O   T4PE 1456       6.666  -9.907   5.731  1.00  0.00           O  
HETATM 4441  H1  T4PE 1456       6.162 -10.081   6.526  1.00  0.00           H  
HETATM 4442  H2  T4PE 1456       7.161 -10.712   5.579  1.00  0.00           H  
HETATM 4443  O   T4PE 1457      14.678  -6.049   3.686  1.00  0.00           O  
HETATM 4444  H1  T4PE 1457      15.213  -5.317   3.991  1.00  0.00           H  
HETATM 4445  H2  T4PE 1457      13.779  -5.725   3.730  1.00  0.00           H  
HETATM 4446  O   T4PE 1458       8.140 -14.551  -1.872  1.00  0.00           O  
HETATM 4447  H1  T4PE 1458       8.316 -15.234  -2.519  1.00  0.00           H  
HETATM 4448  H2  T4PE 1458       8.388 -13.737  -2.309  1.00  0.00           H  
HETATM 4449  O   T4PE 1459     -19.607  -6.149 -14.259  1.00  0.00           O  
HETATM 4450  H1  T4PE 1459     -20.385  -5.613 -14.412  1.00  0.00           H  
HETATM 4451  H2  T4PE 1459     -19.223  -6.269 -15.128  1.00  0.00           H  
HETATM 4452  O   T4PE 1460      -1.506  21.967 -10.179  1.00  0.00           O  
HETATM 4453  H1  T4PE 1460      -0.985  22.742 -10.391  1.00  0.00           H  
HETATM 4454  H2  T4PE 1460      -1.236  21.313 -10.824  1.00  0.00           H  
HETATM 4455  O   T4PE 1461       5.783 -15.025 -12.865  1.00  0.00           O  
HETATM 4456  H1  T4PE 1461       5.054 -14.413 -12.969  1.00  0.00           H  
HETATM 4457  H2  T4PE 1461       6.053 -15.231 -13.760  1.00  0.00           H  
HETATM 4458  O   T4PE 1462       9.510  -8.626  -6.295  1.00  0.00           O  
HETATM 4459  H1  T4PE 1462       8.695  -8.993  -6.637  1.00  0.00           H  
HETATM 4460  H2  T4PE 1462      10.198  -9.052  -6.806  1.00  0.00           H  
HETATM 4461  O   T4PE 1463      22.122  15.848 -16.765  1.00  0.00           O  
HETATM 4462  H1  T4PE 1463      21.184  16.032 -16.815  1.00  0.00           H  
HETATM 4463  H2  T4PE 1463      22.427  16.356 -16.013  1.00  0.00           H  
HETATM 4464  O   T4PE 1464     -17.569 -13.341 -14.004  1.00  0.00           O  
HETATM 4465  H1  T4PE 1464     -17.719 -14.272 -13.835  1.00  0.00           H  
HETATM 4466  H2  T4PE 1464     -16.821 -13.323 -14.600  1.00  0.00           H  
HETATM 4467  O   T4PE 1465      12.354   4.583   8.029  1.00  0.00           O  
HETATM 4468  H1  T4PE 1465      12.382   5.460   8.409  1.00  0.00           H  
HETATM 4469  H2  T4PE 1465      11.527   4.555   7.548  1.00  0.00           H  
HETATM 4470  O   T4PE 1466      16.015   5.559  19.600  1.00  0.00           O  
HETATM 4471  H1  T4PE 1466      16.964   5.452  19.535  1.00  0.00           H  
HETATM 4472  H2  T4PE 1466      15.873   5.916  20.476  1.00  0.00           H  
HETATM 4473  O   T4PE 1467       8.250  18.024   9.903  1.00  0.00           O  
HETATM 4474  H1  T4PE 1467       8.214  17.455   9.134  1.00  0.00           H  
HETATM 4475  H2  T4PE 1467       8.253  18.911   9.545  1.00  0.00           H  
HETATM 4476  O   T4PE 1468      12.376   8.180   2.195  1.00  0.00           O  
HETATM 4477  H1  T4PE 1468      12.590   8.753   2.932  1.00  0.00           H  
HETATM 4478  H2  T4PE 1468      13.208   7.765   1.965  1.00  0.00           H  
HETATM 4479  O   T4PE 1469      22.324 -14.061  20.993  1.00  0.00           O  
HETATM 4480  H1  T4PE 1469      21.923 -13.732  21.798  1.00  0.00           H  
HETATM 4481  H2  T4PE 1469      22.465 -14.993  21.160  1.00  0.00           H  
HETATM 4482  O   T4PE 1470     -10.049  -5.760   6.125  1.00  0.00           O  
HETATM 4483  H1  T4PE 1470      -9.355  -6.245   6.571  1.00  0.00           H  
HETATM 4484  H2  T4PE 1470     -10.604  -5.429   6.831  1.00  0.00           H  
HETATM 4485  O   T4PE 1471      16.220  19.489 -16.112  1.00  0.00           O  
HETATM 4486  H1  T4PE 1471      15.702  19.328 -15.323  1.00  0.00           H  
HETATM 4487  H2  T4PE 1471      15.957  18.795 -16.717  1.00  0.00           H  
HETATM 4488  O   T4PE 1472      15.041  20.005  -0.489  1.00  0.00           O  
HETATM 4489  H1  T4PE 1472      14.424  19.641  -1.124  1.00  0.00           H  
HETATM 4490  H2  T4PE 1472      15.162  20.913  -0.764  1.00  0.00           H  
HETATM 4491  O   T4PE 1473       2.081  11.669  -3.781  1.00  0.00           O  
HETATM 4492  H1  T4PE 1473       1.947  12.277  -3.054  1.00  0.00           H  
HETATM 4493  H2  T4PE 1473       2.098  12.226  -4.559  1.00  0.00           H  
HETATM 4494  O   T4PE 1474      14.140 -15.443  13.222  1.00  0.00           O  
HETATM 4495  H1  T4PE 1474      14.901 -15.830  13.656  1.00  0.00           H  
HETATM 4496  H2  T4PE 1474      13.812 -14.795  13.845  1.00  0.00           H  
HETATM 4497  O   T4PE 1475      -3.687 -16.773  -0.102  1.00  0.00           O  
HETATM 4498  H1  T4PE 1475      -3.920 -17.601  -0.522  1.00  0.00           H  
HETATM 4499  H2  T4PE 1475      -3.382 -17.023   0.770  1.00  0.00           H  
HETATM 4500  O   T4PE 1476     -17.726   6.548  15.910  1.00  0.00           O  
HETATM 4501  H1  T4PE 1476     -18.291   5.848  16.237  1.00  0.00           H  
HETATM 4502  H2  T4PE 1476     -17.025   6.613  16.559  1.00  0.00           H  
HETATM 4503  O   T4PE 1477      14.938 -19.877  21.555  1.00  0.00           O  
HETATM 4504  H1  T4PE 1477      15.753 -19.569  21.952  1.00  0.00           H  
HETATM 4505  H2  T4PE 1477      15.016 -19.637  20.632  1.00  0.00           H  
HETATM 4506  O   T4PE 1478      18.016  -6.063  10.507  1.00  0.00           O  
HETATM 4507  H1  T4PE 1478      17.199  -5.687  10.835  1.00  0.00           H  
HETATM 4508  H2  T4PE 1478      18.678  -5.396  10.689  1.00  0.00           H  
HETATM 4509  O   T4PE 1479      12.747  14.611   3.497  1.00  0.00           O  
HETATM 4510  H1  T4PE 1479      13.054  14.882   4.363  1.00  0.00           H  
HETATM 4511  H2  T4PE 1479      13.546  14.505   2.982  1.00  0.00           H  
HETATM 4512  O   T4PE 1480      -1.297  17.888  10.301  1.00  0.00           O  
HETATM 4513  H1  T4PE 1480      -1.322  17.238   9.599  1.00  0.00           H  
HETATM 4514  H2  T4PE 1480      -0.793  17.469  10.999  1.00  0.00           H  
HETATM 4515  O   T4PE 1481       6.970 -18.251  -4.840  1.00  0.00           O  
HETATM 4516  H1  T4PE 1481       7.553 -17.497  -4.928  1.00  0.00           H  
HETATM 4517  H2  T4PE 1481       7.123 -18.570  -3.950  1.00  0.00           H  
HETATM 4518  O   T4PE 1482     -20.419 -21.289  -2.551  1.00  0.00           O  
HETATM 4519  H1  T4PE 1482     -20.201 -20.494  -3.037  1.00  0.00           H  
HETATM 4520  H2  T4PE 1482     -21.160 -21.038  -1.999  1.00  0.00           H  
HETATM 4521  O   T4PE 1483      14.928 -16.721  17.980  1.00  0.00           O  
HETATM 4522  H1  T4PE 1483      14.819 -16.106  18.705  1.00  0.00           H  
HETATM 4523  H2  T4PE 1483      14.041 -17.023  17.785  1.00  0.00           H  
HETATM 4524  O   T4PE 1484      -2.655  -6.835 -10.418  1.00  0.00           O  
HETATM 4525  H1  T4PE 1484      -3.527  -6.842 -10.815  1.00  0.00           H  
HETATM 4526  H2  T4PE 1484      -2.140  -6.256 -10.981  1.00  0.00           H  
HETATM 4527  O   T4PE 1485      -8.317  17.511 -20.339  1.00  0.00           O  
HETATM 4528  H1  T4PE 1485      -7.779  18.273 -20.551  1.00  0.00           H  
HETATM 4529  H2  T4PE 1485      -9.218  17.822 -20.426  1.00  0.00           H  
HETATM 4530  O   T4PE 1486      -3.225  15.767  21.737  1.00  0.00           O  
HETATM 4531  H1  T4PE 1486      -3.871  16.075  21.102  1.00  0.00           H  
HETATM 4532  H2  T4PE 1486      -3.734  15.578  22.525  1.00  0.00           H  
HETATM 4533  O   T4PE 1487       0.837 -15.812 -19.414  1.00  0.00           O  
HETATM 4534  H1  T4PE 1487       1.661 -15.555 -19.001  1.00  0.00           H  
HETATM 4535  H2  T4PE 1487       0.357 -14.991 -19.525  1.00  0.00           H  
HETATM 4536  O   T4PE 1488      -3.226  -6.257  14.559  1.00  0.00           O  
HETATM 4537  H1  T4PE 1488      -3.861  -6.758  14.047  1.00  0.00           H  
HETATM 4538  H2  T4PE 1488      -2.384  -6.439  14.141  1.00  0.00           H  
HETATM 4539  O   T4PE 1489       0.392  -0.386  16.180  1.00  0.00           O  
HETATM 4540  H1  T4PE 1489      -0.060  -1.076  15.695  1.00  0.00           H  
HETATM 4541  H2  T4PE 1489       1.309  -0.469  15.917  1.00  0.00           H  
HETATM 4542  O   T4PE 1490      15.718  14.769  17.512  1.00  0.00           O  
HETATM 4543  H1  T4PE 1490      14.812  15.066  17.596  1.00  0.00           H  
HETATM 4544  H2  T4PE 1490      16.002  15.102  16.661  1.00  0.00           H  
HETATM 4545  O   T4PE 1491     -13.535 -12.371  -9.188  1.00  0.00           O  
HETATM 4546  H1  T4PE 1491     -13.141 -11.502  -9.258  1.00  0.00           H  
HETATM 4547  H2  T4PE 1491     -14.291 -12.339  -9.774  1.00  0.00           H  
HETATM 4548  O   T4PE 1492      12.590  -9.700  -4.696  1.00  0.00           O  
HETATM 4549  H1  T4PE 1492      11.943 -10.278  -5.100  1.00  0.00           H  
HETATM 4550  H2  T4PE 1492      13.171  -9.450  -5.414  1.00  0.00           H  
HETATM 4551  O   T4PE 1493       3.276 -10.409 -16.807  1.00  0.00           O  
HETATM 4552  H1  T4PE 1493       3.206 -10.580 -15.868  1.00  0.00           H  
HETATM 4553  H2  T4PE 1493       3.623  -9.519 -16.864  1.00  0.00           H  
HETATM 4554  O   T4PE 1494     -18.848  12.499  10.075  1.00  0.00           O  
HETATM 4555  H1  T4PE 1494     -18.491  13.349  10.334  1.00  0.00           H  
HETATM 4556  H2  T4PE 1494     -18.097  11.906  10.101  1.00  0.00           H  
HETATM 4557  O   T4PE 1495      -1.597  15.297   8.499  1.00  0.00           O  
HETATM 4558  H1  T4PE 1495      -1.416  15.445   7.571  1.00  0.00           H  
HETATM 4559  H2  T4PE 1495      -2.442  14.848   8.510  1.00  0.00           H  
HETATM 4560  O   T4PE 1496       8.632  -7.482 -16.782  1.00  0.00           O  
HETATM 4561  H1  T4PE 1496       8.418  -6.614 -16.437  1.00  0.00           H  
HETATM 4562  H2  T4PE 1496       9.529  -7.398 -17.104  1.00  0.00           H  
HETATM 4563  O   T4PE 1497      -3.195 -12.956 -18.765  1.00  0.00           O  
HETATM 4564  H1  T4PE 1497      -3.022 -13.630 -18.108  1.00  0.00           H  
HETATM 4565  H2  T4PE 1497      -3.259 -13.437 -19.591  1.00  0.00           H  
HETATM 4566  O   T4PE 1498      20.003  -4.773  19.191  1.00  0.00           O  
HETATM 4567  H1  T4PE 1498      20.637  -4.931  18.491  1.00  0.00           H  
HETATM 4568  H2  T4PE 1498      19.430  -5.539  19.173  1.00  0.00           H  
HETATM 4569  O   T4PE 1499      -5.311 -11.615 -10.956  1.00  0.00           O  
HETATM 4570  H1  T4PE 1499      -6.137 -11.547 -11.435  1.00  0.00           H  
HETATM 4571  H2  T4PE 1499      -5.275 -10.819 -10.426  1.00  0.00           H  
HETATM 4572  O   T4PE 1500     -17.543  -5.052 -12.715  1.00  0.00           O  
HETATM 4573  H1  T4PE 1500     -16.835  -5.691 -12.800  1.00  0.00           H  
HETATM 4574  H2  T4PE 1500     -18.252  -5.408 -13.251  1.00  0.00           H  
HETATM 4575  O   T4PE 1501       1.591  20.269  21.754  1.00  0.00           O  
HETATM 4576  H1  T4PE 1501       2.032  20.366  22.598  1.00  0.00           H  
HETATM 4577  H2  T4PE 1501       2.208  19.774  21.216  1.00  0.00           H  
HETATM 4578  O   T4PE 1502      22.361  22.344 -21.250  1.00  0.00           O  
HETATM 4579  H1  T4PE 1502      22.323  22.294 -20.295  1.00  0.00           H  
HETATM 4580  H2  T4PE 1502      22.229  21.442 -21.543  1.00  0.00           H  
HETATM 4581  O   T4PE 1503     -20.692  -2.181  19.084  1.00  0.00           O  
HETATM 4582  H1  T4PE 1503     -20.737  -3.136  19.130  1.00  0.00           H  
HETATM 4583  H2  T4PE 1503     -21.497  -1.924  18.635  1.00  0.00           H  
HETATM 4584  O   T4PE 1504       9.853  15.536  12.979  1.00  0.00           O  
HETATM 4585  H1  T4PE 1504       9.873  16.473  12.783  1.00  0.00           H  
HETATM 4586  H2  T4PE 1504       9.323  15.156  12.280  1.00  0.00           H  
HETATM 4587  O   T4PE 1505       2.032  -1.735 -13.670  1.00  0.00           O  
HETATM 4588  H1  T4PE 1505       2.743  -2.304 -13.376  1.00  0.00           H  
HETATM 4589  H2  T4PE 1505       1.503  -2.290 -14.244  1.00  0.00           H  
HETATM 4590  O   T4PE 1506      11.568 -11.028   7.954  1.00  0.00           O  
HETATM 4591  H1  T4PE 1506      10.639 -11.165   7.772  1.00  0.00           H  
HETATM 4592  H2  T4PE 1506      11.778 -10.198   7.525  1.00  0.00           H  
HETATM 4593  O   T4PE 1507       0.743  19.196 -17.884  1.00  0.00           O  
HETATM 4594  H1  T4PE 1507       0.292  18.507 -17.397  1.00  0.00           H  
HETATM 4595  H2  T4PE 1507       0.392  19.130 -18.773  1.00  0.00           H  
HETATM 4596  O   T4PE 1508      -0.278  20.924  -6.218  1.00  0.00           O  
HETATM 4597  H1  T4PE 1508       0.404  21.278  -6.788  1.00  0.00           H  
HETATM 4598  H2  T4PE 1508      -0.202  19.975  -6.314  1.00  0.00           H  
HETATM 4599  O   T4PE 1509     -20.626   6.334 -12.427  1.00  0.00           O  
HETATM 4600  H1  T4PE 1509     -20.069   6.177 -13.190  1.00  0.00           H  
HETATM 4601  H2  T4PE 1509     -20.938   7.232 -12.539  1.00  0.00           H  
HETATM 4602  O   T4PE 1510     -18.040   3.598  20.233  1.00  0.00           O  
HETATM 4603  H1  T4PE 1510     -18.337   2.814  20.693  1.00  0.00           H  
HETATM 4604  H2  T4PE 1510     -18.688   4.267  20.454  1.00  0.00           H  
HETATM 4605  O   T4PE 1511     -10.145   8.052  -3.066  1.00  0.00           O  
HETATM 4606  H1  T4PE 1511      -9.224   8.310  -3.024  1.00  0.00           H  
HETATM 4607  H2  T4PE 1511     -10.134   7.195  -3.492  1.00  0.00           H  
HETATM 4608  O   T4PE 1512       4.434   9.652  -0.035  1.00  0.00           O  
HETATM 4609  H1  T4PE 1512       4.307   9.045  -0.764  1.00  0.00           H  
HETATM 4610  H2  T4PE 1512       3.619  10.154   0.004  1.00  0.00           H  
HETATM 4611  O   T4PE 1513       3.865 -20.749   7.056  1.00  0.00           O  
HETATM 4612  H1  T4PE 1513       3.927 -21.703   7.021  1.00  0.00           H  
HETATM 4613  H2  T4PE 1513       3.668 -20.554   7.972  1.00  0.00           H  
HETATM 4614  O   T4PE 1514       0.053  17.793  16.159  1.00  0.00           O  
HETATM 4615  H1  T4PE 1514       0.569  17.113  16.593  1.00  0.00           H  
HETATM 4616  H2  T4PE 1514       0.703  18.347  15.727  1.00  0.00           H  
HETATM 4617  O   T4PE 1515      11.381  15.459  20.329  1.00  0.00           O  
HETATM 4618  H1  T4PE 1515      11.895  15.798  21.062  1.00  0.00           H  
HETATM 4619  H2  T4PE 1515      10.564  15.159  20.727  1.00  0.00           H  
HETATM 4620  O   T4PE 1516      -7.192  16.159  19.520  1.00  0.00           O  
HETATM 4621  H1  T4PE 1516      -7.358  15.910  18.611  1.00  0.00           H  
HETATM 4622  H2  T4PE 1516      -6.354  16.621  19.493  1.00  0.00           H  
HETATM 4623  O   T4PE 1517     -16.954  -3.144 -10.675  1.00  0.00           O  
HETATM 4624  H1  T4PE 1517     -17.765  -2.722 -10.392  1.00  0.00           H  
HETATM 4625  H2  T4PE 1517     -17.190  -3.600 -11.483  1.00  0.00           H  
HETATM 4626  O   T4PE 1518     -13.438 -15.303  -1.987  1.00  0.00           O  
HETATM 4627  H1  T4PE 1518     -13.772 -16.144  -1.674  1.00  0.00           H  
HETATM 4628  H2  T4PE 1518     -12.871 -15.530  -2.724  1.00  0.00           H  
HETATM 4629  O   T4PE 1519     -22.204 -12.498   2.166  1.00  0.00           O  
HETATM 4630  H1  T4PE 1519     -21.792 -13.172   1.626  1.00  0.00           H  
HETATM 4631  H2  T4PE 1519     -21.483 -11.921   2.421  1.00  0.00           H  
HETATM 4632  O   T4PE 1520     -15.444 -10.190  -6.960  1.00  0.00           O  
HETATM 4633  H1  T4PE 1520     -15.930  -9.959  -7.752  1.00  0.00           H  
HETATM 4634  H2  T4PE 1520     -15.087  -9.359  -6.647  1.00  0.00           H  
HETATM 4635  O   T4PE 1521       9.735 -13.605 -18.463  1.00  0.00           O  
HETATM 4636  H1  T4PE 1521      10.052 -13.613 -17.560  1.00  0.00           H  
HETATM 4637  H2  T4PE 1521       8.856 -13.980 -18.413  1.00  0.00           H  
HETATM 4638  O   T4PE 1522      15.789  12.151  -4.478  1.00  0.00           O  
HETATM 4639  H1  T4PE 1522      15.140  12.781  -4.166  1.00  0.00           H  
HETATM 4640  H2  T4PE 1522      15.508  11.936  -5.367  1.00  0.00           H  
HETATM 4641  O   T4PE 1523       0.229 -18.591  -2.653  1.00  0.00           O  
HETATM 4642  H1  T4PE 1523       0.681 -19.430  -2.742  1.00  0.00           H  
HETATM 4643  H2  T4PE 1523       0.312 -18.182  -3.514  1.00  0.00           H  
HETATM 4644  O   T4PE 1524      10.327 -17.910   2.865  1.00  0.00           O  
HETATM 4645  H1  T4PE 1524      11.130 -17.955   2.346  1.00  0.00           H  
HETATM 4646  H2  T4PE 1524      10.126 -16.976   2.915  1.00  0.00           H  
HETATM 4647  O   T4PE 1525     -17.873  -6.377   0.694  1.00  0.00           O  
HETATM 4648  H1  T4PE 1525     -17.251  -6.979   0.287  1.00  0.00           H  
HETATM 4649  H2  T4PE 1525     -18.316  -5.955  -0.043  1.00  0.00           H  
HETATM 4650  O   T4PE 1526       5.825  10.396  -3.683  1.00  0.00           O  
HETATM 4651  H1  T4PE 1526       6.511   9.736  -3.787  1.00  0.00           H  
HETATM 4652  H2  T4PE 1526       6.183  11.017  -3.050  1.00  0.00           H  
HETATM 4653  O   T4PE 1527      19.291 -15.335  -2.966  1.00  0.00           O  
HETATM 4654  H1  T4PE 1527      20.016 -15.239  -2.349  1.00  0.00           H  
HETATM 4655  H2  T4PE 1527      18.684 -15.934  -2.532  1.00  0.00           H  
HETATM 4656  O   T4PE 1528     -16.093  20.253  15.878  1.00  0.00           O  
HETATM 4657  H1  T4PE 1528     -16.564  20.998  16.251  1.00  0.00           H  
HETATM 4658  H2  T4PE 1528     -15.283  20.629  15.534  1.00  0.00           H  
HETATM 4659  O   T4PE 1529      -4.012   1.379  11.224  1.00  0.00           O  
HETATM 4660  H1  T4PE 1529      -4.835   1.532  11.688  1.00  0.00           H  
HETATM 4661  H2  T4PE 1529      -3.745   0.499  11.491  1.00  0.00           H  
HETATM 4662  O   T4PE 1530      18.174 -18.038  -6.489  1.00  0.00           O  
HETATM 4663  H1  T4PE 1530      18.935 -18.592  -6.664  1.00  0.00           H  
HETATM 4664  H2  T4PE 1530      17.482 -18.398  -7.045  1.00  0.00           H  
HETATM 4665  O   T4PE 1531     -18.908  17.715 -18.501  1.00  0.00           O  
HETATM 4666  H1  T4PE 1531     -19.718  17.210 -18.571  1.00  0.00           H  
HETATM 4667  H2  T4PE 1531     -18.940  18.323 -19.241  1.00  0.00           H  
HETATM 4668  O   T4PE 1532      12.512 -13.455  -0.983  1.00  0.00           O  
HETATM 4669  H1  T4PE 1532      13.382 -13.165  -1.258  1.00  0.00           H  
HETATM 4670  H2  T4PE 1532      11.910 -13.001  -1.573  1.00  0.00           H  
HETATM 4671  O   T4PE 1533       0.231 -15.177  12.373  1.00  0.00           O  
HETATM 4672  H1  T4PE 1533       0.021 -15.560  11.521  1.00  0.00           H  
HETATM 4673  H2  T4PE 1533       0.874 -15.776  12.752  1.00  0.00           H  
HETATM 4674  O   T4PE 1534      14.569  15.647 -15.504  1.00  0.00           O  
HETATM 4675  H1  T4PE 1534      14.762  16.210 -16.254  1.00  0.00           H  
HETATM 4676  H2  T4PE 1534      13.616  15.686 -15.414  1.00  0.00           H  
HETATM 4677  O   T4PE 1535      -1.504  -7.031  11.024  1.00  0.00           O  
HETATM 4678  H1  T4PE 1535      -0.564  -6.967  10.854  1.00  0.00           H  
HETATM 4679  H2  T4PE 1535      -1.571  -7.116  11.975  1.00  0.00           H  
HETATM 4680  O   T4PE 1536       9.625  20.309  -7.572  1.00  0.00           O  
HETATM 4681  H1  T4PE 1536      10.048  21.161  -7.679  1.00  0.00           H  
HETATM 4682  H2  T4PE 1536       9.244  20.340  -6.694  1.00  0.00           H  
HETATM 4683  O   T4PE 1537      14.741 -14.504   2.462  1.00  0.00           O  
HETATM 4684  H1  T4PE 1537      14.900 -14.354   3.393  1.00  0.00           H  
HETATM 4685  H2  T4PE 1537      13.812 -14.303   2.342  1.00  0.00           H  
HETATM 4686  O   T4PE 1538      -3.870  11.216  -2.271  1.00  0.00           O  
HETATM 4687  H1  T4PE 1538      -3.727  11.974  -2.838  1.00  0.00           H  
HETATM 4688  H2  T4PE 1538      -3.052  11.124  -1.782  1.00  0.00           H  
HETATM 4689  O   T4PE 1539     -17.819 -13.869 -17.541  1.00  0.00           O  
HETATM 4690  H1  T4PE 1539     -17.046 -13.604 -17.043  1.00  0.00           H  
HETATM 4691  H2  T4PE 1539     -18.485 -13.220 -17.313  1.00  0.00           H  
HETATM 4692  O   T4PE 1540      20.133  19.847  18.241  1.00  0.00           O  
HETATM 4693  H1  T4PE 1540      20.018  20.388  19.023  1.00  0.00           H  
HETATM 4694  H2  T4PE 1540      19.536  19.111  18.369  1.00  0.00           H  
HETATM 4695  O   T4PE 1541      -4.526 -20.136  21.367  1.00  0.00           O  
HETATM 4696  H1  T4PE 1541      -4.170 -20.206  22.253  1.00  0.00           H  
HETATM 4697  H2  T4PE 1541      -5.251 -20.762  21.350  1.00  0.00           H  
HETATM 4698  O   T4PE 1542       4.580 -16.783  14.601  1.00  0.00           O  
HETATM 4699  H1  T4PE 1542       3.774 -16.907  14.099  1.00  0.00           H  
HETATM 4700  H2  T4PE 1542       5.149 -16.279  14.019  1.00  0.00           H  
HETATM 4701  O   T4PE 1543      17.341   5.909  -6.630  1.00  0.00           O  
HETATM 4702  H1  T4PE 1543      17.320   5.327  -7.390  1.00  0.00           H  
HETATM 4703  H2  T4PE 1543      16.801   5.466  -5.975  1.00  0.00           H  
HETATM 4704  O   T4PE 1544       5.909   3.134  -8.861  1.00  0.00           O  
HETATM 4705  H1  T4PE 1544       5.703   3.716  -8.130  1.00  0.00           H  
HETATM 4706  H2  T4PE 1544       5.055   2.860  -9.197  1.00  0.00           H  
HETATM 4707  O   T4PE 1545      -6.048 -20.863 -10.388  1.00  0.00           O  
HETATM 4708  H1  T4PE 1545      -6.400 -20.019 -10.105  1.00  0.00           H  
HETATM 4709  H2  T4PE 1545      -5.458 -21.126  -9.682  1.00  0.00           H  
HETATM 4710  O   T4PE 1546       6.811  10.436  14.345  1.00  0.00           O  
HETATM 4711  H1  T4PE 1546       6.365  10.269  15.176  1.00  0.00           H  
HETATM 4712  H2  T4PE 1546       7.673  10.035  14.450  1.00  0.00           H  
HETATM 4713  O   T4PE 1547     -10.140  19.888  14.025  1.00  0.00           O  
HETATM 4714  H1  T4PE 1547     -10.268  19.827  13.078  1.00  0.00           H  
HETATM 4715  H2  T4PE 1547     -10.463  20.759  14.256  1.00  0.00           H  
HETATM 4716  O   T4PE 1548     -15.948   1.076   1.662  1.00  0.00           O  
HETATM 4717  H1  T4PE 1548     -16.558   1.309   0.962  1.00  0.00           H  
HETATM 4718  H2  T4PE 1548     -15.081   1.175   1.267  1.00  0.00           H  
HETATM 4719  O   T4PE 1549      10.036   1.827  -1.529  1.00  0.00           O  
HETATM 4720  H1  T4PE 1549      10.761   1.887  -0.906  1.00  0.00           H  
HETATM 4721  H2  T4PE 1549       9.331   1.408  -1.035  1.00  0.00           H  
HETATM 4722  O   T4PE 1550      -7.254 -11.166 -14.833  1.00  0.00           O  
HETATM 4723  H1  T4PE 1550      -7.852 -10.555 -15.264  1.00  0.00           H  
HETATM 4724  H2  T4PE 1550      -6.381 -10.852 -15.067  1.00  0.00           H  
HETATM 4725  O   T4PE 1551     -17.504  17.753 -10.983  1.00  0.00           O  
HETATM 4726  H1  T4PE 1551     -17.367  18.219 -10.159  1.00  0.00           H  
HETATM 4727  H2  T4PE 1551     -18.453  17.767 -11.112  1.00  0.00           H  
HETATM 4728  O   T4PE 1552       5.470   8.441   4.429  1.00  0.00           O  
HETATM 4729  H1  T4PE 1552       4.938   8.242   3.658  1.00  0.00           H  
HETATM 4730  H2  T4PE 1552       5.806   9.322   4.267  1.00  0.00           H  
HETATM 4731  O   T4PE 1553       9.224   9.564  18.752  1.00  0.00           O  
HETATM 4732  H1  T4PE 1553       8.998   8.634  18.735  1.00  0.00           H  
HETATM 4733  H2  T4PE 1553       9.378   9.757  19.677  1.00  0.00           H  
HETATM 4734  O   T4PE 1554       6.086  18.996 -18.490  1.00  0.00           O  
HETATM 4735  H1  T4PE 1554       5.742  18.125 -18.294  1.00  0.00           H  
HETATM 4736  H2  T4PE 1554       6.929  18.832 -18.913  1.00  0.00           H  
HETATM 4737  O   T4PE 1555      13.500  20.558 -22.065  1.00  0.00           O  
HETATM 4738  H1  T4PE 1555      12.820  20.217 -21.484  1.00  0.00           H  
HETATM 4739  H2  T4PE 1555      13.018  20.964 -22.786  1.00  0.00           H  
HETATM 4740  O   T4PE 1556       4.042   7.701   2.144  1.00  0.00           O  
HETATM 4741  H1  T4PE 1556       4.075   8.182   1.317  1.00  0.00           H  
HETATM 4742  H2  T4PE 1556       3.108   7.627   2.341  1.00  0.00           H  
HETATM 4743  O   T4PE 1557     -17.484  -4.361  20.220  1.00  0.00           O  
HETATM 4744  H1  T4PE 1557     -17.715  -4.409  19.292  1.00  0.00           H  
HETATM 4745  H2  T4PE 1557     -16.776  -3.719  20.259  1.00  0.00           H  
HETATM 4746  O   T4PE 1558     -12.991   5.046  12.578  1.00  0.00           O  
HETATM 4747  H1  T4PE 1558     -13.701   5.451  13.078  1.00  0.00           H  
HETATM 4748  H2  T4PE 1558     -12.905   4.169  12.950  1.00  0.00           H  
HETATM 4749  O   T4PE 1559     -20.537   7.311  -2.773  1.00  0.00           O  
HETATM 4750  H1  T4PE 1559     -19.807   6.936  -3.265  1.00  0.00           H  
HETATM 4751  H2  T4PE 1559     -21.151   6.584  -2.664  1.00  0.00           H  
HETATM 4752  O   T4PE 1560      13.745  -0.921   8.299  1.00  0.00           O  
HETATM 4753  H1  T4PE 1560      14.515  -1.026   8.858  1.00  0.00           H  
HETATM 4754  H2  T4PE 1560      14.098  -0.631   7.458  1.00  0.00           H  
HETATM 4755  O   T4PE 1561     -21.490  13.926  13.741  1.00  0.00           O  
HETATM 4756  H1  T4PE 1561     -20.900  13.187  13.593  1.00  0.00           H  
HETATM 4757  H2  T4PE 1561     -21.121  14.637  13.218  1.00  0.00           H  
HETATM 4758  O   T4PE 1562      12.103  12.458  19.640  1.00  0.00           O  
HETATM 4759  H1  T4PE 1562      12.019  12.059  18.773  1.00  0.00           H  
HETATM 4760  H2  T4PE 1562      12.233  13.390  19.464  1.00  0.00           H  
HETATM 4761  O   T4PE 1563     -20.193   7.631  20.906  1.00  0.00           O  
HETATM 4762  H1  T4PE 1563     -20.025   8.348  21.518  1.00  0.00           H  
HETATM 4763  H2  T4PE 1563     -20.194   8.046  20.044  1.00  0.00           H  
HETATM 4764  O   T4PE 1564      21.539 -10.473 -20.840  1.00  0.00           O  
HETATM 4765  H1  T4PE 1564      21.026  -9.772 -20.439  1.00  0.00           H  
HETATM 4766  H2  T4PE 1564      22.446 -10.174 -20.777  1.00  0.00           H  
HETATM 4767  O   T4PE 1565       0.693  15.254  17.198  1.00  0.00           O  
HETATM 4768  H1  T4PE 1565       0.451  14.840  16.369  1.00  0.00           H  
HETATM 4769  H2  T4PE 1565      -0.140  15.394  17.649  1.00  0.00           H  
HETATM 4770  O   T4PE 1566     -20.349  18.816  -9.944  1.00  0.00           O  
HETATM 4771  H1  T4PE 1566     -20.325  19.129  -9.039  1.00  0.00           H  
HETATM 4772  H2  T4PE 1566     -21.150  18.294  -9.996  1.00  0.00           H  
HETATM 4773  O   T4PE 1567      -9.023 -12.058  -0.928  1.00  0.00           O  
HETATM 4774  H1  T4PE 1567      -8.776 -12.193  -0.013  1.00  0.00           H  
HETATM 4775  H2  T4PE 1567      -9.518 -12.843  -1.161  1.00  0.00           H  
HETATM 4776  O   T4PE 1568     -22.151 -20.005   4.776  1.00  0.00           O  
HETATM 4777  H1  T4PE 1568     -22.191 -19.883   5.724  1.00  0.00           H  
HETATM 4778  H2  T4PE 1568     -23.046 -20.232   4.525  1.00  0.00           H  
HETATM 4779  O   T4PE 1569     -13.956   4.820 -20.238  1.00  0.00           O  
HETATM 4780  H1  T4PE 1569     -13.870   4.057 -20.811  1.00  0.00           H  
HETATM 4781  H2  T4PE 1569     -13.075   5.191 -20.198  1.00  0.00           H  
HETATM 4782  O   T4PE 1570      -4.674   6.131  -2.252  1.00  0.00           O  
HETATM 4783  H1  T4PE 1570      -5.392   6.763  -2.252  1.00  0.00           H  
HETATM 4784  H2  T4PE 1570      -3.882   6.667  -2.233  1.00  0.00           H  
HETATM 4785  O   T4PE 1571       5.333  20.969  -2.815  1.00  0.00           O  
HETATM 4786  H1  T4PE 1571       5.842  20.163  -2.733  1.00  0.00           H  
HETATM 4787  H2  T4PE 1571       5.411  21.391  -1.959  1.00  0.00           H  
HETATM 4788  O   T4PE 1572       0.171 -15.269  -1.486  1.00  0.00           O  
HETATM 4789  H1  T4PE 1572      -0.032 -16.008  -2.060  1.00  0.00           H  
HETATM 4790  H2  T4PE 1572       0.759 -15.633  -0.825  1.00  0.00           H  
HETATM 4791  O   T4PE 1573      17.080 -17.204 -14.214  1.00  0.00           O  
HETATM 4792  H1  T4PE 1573      17.946 -16.812 -14.325  1.00  0.00           H  
HETATM 4793  H2  T4PE 1573      17.079 -17.956 -14.806  1.00  0.00           H  
HETATM 4794  O   T4PE 1574      18.450  21.789 -18.217  1.00  0.00           O  
HETATM 4795  H1  T4PE 1574      17.804  22.088 -17.577  1.00  0.00           H  
HETATM 4796  H2  T4PE 1574      18.099  22.069 -19.062  1.00  0.00           H  
HETATM 4797  O   T4PE 1575     -21.213 -21.709  -9.005  1.00  0.00           O  
HETATM 4798  H1  T4PE 1575     -21.837 -21.458  -9.686  1.00  0.00           H  
HETATM 4799  H2  T4PE 1575     -21.709 -22.287  -8.425  1.00  0.00           H  
HETATM 4800  O   T4PE 1576       9.795  20.452 -10.617  1.00  0.00           O  
HETATM 4801  H1  T4PE 1576       9.237  19.906 -10.063  1.00  0.00           H  
HETATM 4802  H2  T4PE 1576      10.687  20.241 -10.341  1.00  0.00           H  
HETATM 4803  O   T4PE 1577      -0.941 -10.757   4.327  1.00  0.00           O  
HETATM 4804  H1  T4PE 1577      -1.586 -10.907   5.018  1.00  0.00           H  
HETATM 4805  H2  T4PE 1577      -1.148 -11.411   3.659  1.00  0.00           H  
HETATM 4806  O   T4PE 1578       2.541  -3.787 -10.357  1.00  0.00           O  
HETATM 4807  H1  T4PE 1578       2.965  -2.965 -10.112  1.00  0.00           H  
HETATM 4808  H2  T4PE 1578       1.627  -3.549 -10.510  1.00  0.00           H  
HETATM 4809  O   T4PE 1579      -4.500   6.017 -14.763  1.00  0.00           O  
HETATM 4810  H1  T4PE 1579      -4.066   6.848 -14.955  1.00  0.00           H  
HETATM 4811  H2  T4PE 1579      -5.095   5.881 -15.501  1.00  0.00           H  
HETATM 4812  O   T4PE 1580       7.606   8.523   9.293  1.00  0.00           O  
HETATM 4813  H1  T4PE 1580       8.452   8.954   9.169  1.00  0.00           H  
HETATM 4814  H2  T4PE 1580       7.711   7.666   8.881  1.00  0.00           H  
HETATM 4815  O   T4PE 1581      17.855  16.889 -21.426  1.00  0.00           O  
HETATM 4816  H1  T4PE 1581      17.369  17.714 -21.419  1.00  0.00           H  
HETATM 4817  H2  T4PE 1581      18.739  17.129 -21.148  1.00  0.00           H  
HETATM 4818  O   T4PE 1582      15.447  12.362  -9.302  1.00  0.00           O  
HETATM 4819  H1  T4PE 1582      16.327  12.372  -9.680  1.00  0.00           H  
HETATM 4820  H2  T4PE 1582      15.071  11.531  -9.591  1.00  0.00           H  
HETATM 4821  O   T4PE 1583      -1.273  17.647 -16.834  1.00  0.00           O  
HETATM 4822  H1  T4PE 1583      -1.044  17.041 -17.539  1.00  0.00           H  
HETATM 4823  H2  T4PE 1583      -2.229  17.625 -16.800  1.00  0.00           H  
HETATM 4824  O   T4PE 1584       6.463 -12.863  18.814  1.00  0.00           O  
HETATM 4825  H1  T4PE 1584       5.750 -12.634  19.409  1.00  0.00           H  
HETATM 4826  H2  T4PE 1584       6.292 -12.350  18.024  1.00  0.00           H  
HETATM 4827  O   T4PE 1585     -18.347  -0.206  12.875  1.00  0.00           O  
HETATM 4828  H1  T4PE 1585     -18.034   0.268  12.104  1.00  0.00           H  
HETATM 4829  H2  T4PE 1585     -17.568  -0.638  13.224  1.00  0.00           H  
HETATM 4830  O   T4PE 1586      16.827  22.137  17.121  1.00  0.00           O  
HETATM 4831  H1  T4PE 1586      16.858  21.217  16.857  1.00  0.00           H  
HETATM 4832  H2  T4PE 1586      15.914  22.394  16.988  1.00  0.00           H  
HETATM 4833  O   T4PE 1587       0.060  -0.178   9.334  1.00  0.00           O  
HETATM 4834  H1  T4PE 1587      -0.466   0.340   8.724  1.00  0.00           H  
HETATM 4835  H2  T4PE 1587       0.110  -1.045   8.931  1.00  0.00           H  
HETATM 4836  O   T4PE 1588     -20.985 -17.367   7.822  1.00  0.00           O  
HETATM 4837  H1  T4PE 1588     -20.369 -17.232   8.542  1.00  0.00           H  
HETATM 4838  H2  T4PE 1588     -21.673 -16.718   7.971  1.00  0.00           H  
HETATM 4839  O   T4PE 1589       5.697   3.577 -19.826  1.00  0.00           O  
HETATM 4840  H1  T4PE 1589       5.135   4.343 -19.944  1.00  0.00           H  
HETATM 4841  H2  T4PE 1589       6.319   3.838 -19.147  1.00  0.00           H  
HETATM 4842  O   T4PE 1590      19.032   5.210 -10.726  1.00  0.00           O  
HETATM 4843  H1  T4PE 1590      18.319   4.832 -10.211  1.00  0.00           H  
HETATM 4844  H2  T4PE 1590      19.593   5.640 -10.081  1.00  0.00           H  
HETATM 4845  O   T4PE 1591       3.734  -6.583  11.333  1.00  0.00           O  
HETATM 4846  H1  T4PE 1591       4.088  -6.800  12.195  1.00  0.00           H  
HETATM 4847  H2  T4PE 1591       4.321  -7.019  10.715  1.00  0.00           H  
HETATM 4848  O   T4PE 1592     -11.382   3.935 -11.625  1.00  0.00           O  
HETATM 4849  H1  T4PE 1592     -11.880   4.124 -10.830  1.00  0.00           H  
HETATM 4850  H2  T4PE 1592     -11.184   4.796 -11.994  1.00  0.00           H  
HETATM 4851  O   T4PE 1593      16.539   1.792  -4.075  1.00  0.00           O  
HETATM 4852  H1  T4PE 1593      17.432   1.471  -4.200  1.00  0.00           H  
HETATM 4853  H2  T4PE 1593      15.998   1.003  -4.074  1.00  0.00           H  
HETATM 4854  O   T4PE 1594       9.845  12.572 -15.574  1.00  0.00           O  
HETATM 4855  H1  T4PE 1594      10.786  12.425 -15.482  1.00  0.00           H  
HETATM 4856  H2  T4PE 1594       9.628  12.206 -16.432  1.00  0.00           H  
HETATM 4857  O   T4PE 1595      -7.625 -21.034  15.088  1.00  0.00           O  
HETATM 4858  H1  T4PE 1595      -7.317 -20.129  15.119  1.00  0.00           H  
HETATM 4859  H2  T4PE 1595      -7.528 -21.289  14.170  1.00  0.00           H  
HETATM 4860  O   T4PE 1596     -21.073  20.378 -19.073  1.00  0.00           O  
HETATM 4861  H1  T4PE 1596     -20.553  20.087 -19.822  1.00  0.00           H  
HETATM 4862  H2  T4PE 1596     -20.726  21.245 -18.862  1.00  0.00           H  
HETATM 4863  O   T4PE 1597     -19.635  14.303 -11.833  1.00  0.00           O  
HETATM 4864  H1  T4PE 1597     -20.420  14.657 -12.250  1.00  0.00           H  
HETATM 4865  H2  T4PE 1597     -18.910  14.654 -12.350  1.00  0.00           H  
HETATM 4866  O   T4PE 1598      12.708  15.463  17.896  1.00  0.00           O  
HETATM 4867  H1  T4PE 1598      12.302  15.729  18.722  1.00  0.00           H  
HETATM 4868  H2  T4PE 1598      11.984  15.116  17.374  1.00  0.00           H  
HETATM 4869  O   T4PE 1599      -5.983  12.466 -11.769  1.00  0.00           O  
HETATM 4870  H1  T4PE 1599      -5.952  13.366 -11.443  1.00  0.00           H  
HETATM 4871  H2  T4PE 1599      -5.575  12.509 -12.633  1.00  0.00           H  
HETATM 4872  O   T4PE 1600       3.106   6.852   9.201  1.00  0.00           O  
HETATM 4873  H1  T4PE 1600       3.799   7.275   8.695  1.00  0.00           H  
HETATM 4874  H2  T4PE 1600       3.288   7.094  10.109  1.00  0.00           H  
HETATM 4875  O   T4PE 1601     -17.954  -1.732  -4.503  1.00  0.00           O  
HETATM 4876  H1  T4PE 1601     -17.453  -1.107  -5.028  1.00  0.00           H  
HETATM 4877  H2  T4PE 1601     -17.803  -2.576  -4.928  1.00  0.00           H  
HETATM 4878  O   T4PE 1602      -5.421  -0.881  14.521  1.00  0.00           O  
HETATM 4879  H1  T4PE 1602      -5.847  -1.500  13.928  1.00  0.00           H  
HETATM 4880  H2  T4PE 1602      -4.496  -1.128  14.501  1.00  0.00           H  
HETATM 4881  O   T4PE 1603      14.836 -13.207  15.303  1.00  0.00           O  
HETATM 4882  H1  T4PE 1603      14.098 -13.678  15.690  1.00  0.00           H  
HETATM 4883  H2  T4PE 1603      15.521 -13.869  15.213  1.00  0.00           H  
HETATM 4884  O   T4PE 1604       2.187 -12.358   4.993  1.00  0.00           O  
HETATM 4885  H1  T4PE 1604       1.431 -12.944   4.953  1.00  0.00           H  
HETATM 4886  H2  T4PE 1604       1.814 -11.480   4.913  1.00  0.00           H  
HETATM 4887  O   T4PE 1605      18.385 -19.460 -15.559  1.00  0.00           O  
HETATM 4888  H1  T4PE 1605      18.235 -20.360 -15.270  1.00  0.00           H  
HETATM 4889  H2  T4PE 1605      19.254 -19.241 -15.224  1.00  0.00           H  
HETATM 4890  O   T4PE 1606      16.418  12.602  19.105  1.00  0.00           O  
HETATM 4891  H1  T4PE 1606      16.034  13.440  18.849  1.00  0.00           H  
HETATM 4892  H2  T4PE 1606      15.729  12.164  19.604  1.00  0.00           H  
HETATM 4893  O   T4PE 1607      -3.324  -5.389   9.695  1.00  0.00           O  
HETATM 4894  H1  T4PE 1607      -4.067  -5.969   9.862  1.00  0.00           H  
HETATM 4895  H2  T4PE 1607      -2.558  -5.900   9.954  1.00  0.00           H  
HETATM 4896  O   T4PE 1608      17.799 -10.170 -11.701  1.00  0.00           O  
HETATM 4897  H1  T4PE 1608      16.868 -10.010 -11.853  1.00  0.00           H  
HETATM 4898  H2  T4PE 1608      17.915 -11.102 -11.883  1.00  0.00           H  
HETATM 4899  O   T4PE 1609      -0.330  20.158 -12.071  1.00  0.00           O  
HETATM 4900  H1  T4PE 1609      -0.081  19.647 -12.841  1.00  0.00           H  
HETATM 4901  H2  T4PE 1609      -0.361  21.062 -12.382  1.00  0.00           H  
HETATM 4902  O   T4PE 1610      14.525   3.390  19.459  1.00  0.00           O  
HETATM 4903  H1  T4PE 1610      15.200   4.069  19.476  1.00  0.00           H  
HETATM 4904  H2  T4PE 1610      13.701   3.872  19.397  1.00  0.00           H  
HETATM 4905  O   T4PE 1611      14.890  13.028  -0.683  1.00  0.00           O  
HETATM 4906  H1  T4PE 1611      14.776  12.094  -0.507  1.00  0.00           H  
HETATM 4907  H2  T4PE 1611      14.232  13.229  -1.348  1.00  0.00           H  
HETATM 4908  O   T4PE 1612     -14.133   3.477  -6.718  1.00  0.00           O  
HETATM 4909  H1  T4PE 1612     -14.963   3.129  -7.046  1.00  0.00           H  
HETATM 4910  H2  T4PE 1612     -14.375   3.983  -5.942  1.00  0.00           H  
HETATM 4911  O   T4PE 1613      -0.040   5.305  15.107  1.00  0.00           O  
HETATM 4912  H1  T4PE 1613      -0.678   5.413  14.401  1.00  0.00           H  
HETATM 4913  H2  T4PE 1613       0.439   4.509  14.878  1.00  0.00           H  
HETATM 4914  O   T4PE 1614     -14.919   4.601 -12.280  1.00  0.00           O  
HETATM 4915  H1  T4PE 1614     -15.018   4.334 -11.366  1.00  0.00           H  
HETATM 4916  H2  T4PE 1614     -14.837   5.554 -12.245  1.00  0.00           H  
HETATM 4917  O   T4PE 1615       5.632  -2.366  -9.839  1.00  0.00           O  
HETATM 4918  H1  T4PE 1615       4.978  -1.700 -10.052  1.00  0.00           H  
HETATM 4919  H2  T4PE 1615       6.149  -1.978  -9.133  1.00  0.00           H  
HETATM 4920  O   T4PE 1616      10.084  -0.574 -13.608  1.00  0.00           O  
HETATM 4921  H1  T4PE 1616       9.420  -1.215 -13.355  1.00  0.00           H  
HETATM 4922  H2  T4PE 1616      10.563  -0.394 -12.799  1.00  0.00           H  
HETATM 4923  O   T4PE 1617      -5.797   9.069  -2.326  1.00  0.00           O  
HETATM 4924  H1  T4PE 1617      -5.370   9.907  -2.148  1.00  0.00           H  
HETATM 4925  H2  T4PE 1617      -6.601   9.303  -2.788  1.00  0.00           H  
HETATM 4926  O   T4PE 1618     -10.067 -17.131  -0.264  1.00  0.00           O  
HETATM 4927  H1  T4PE 1618     -10.879 -17.157   0.242  1.00  0.00           H  
HETATM 4928  H2  T4PE 1618     -10.148 -16.348  -0.808  1.00  0.00           H  
HETATM 4929  O   T4PE 1619      10.614  15.858 -12.808  1.00  0.00           O  
HETATM 4930  H1  T4PE 1619       9.949  16.546 -12.835  1.00  0.00           H  
HETATM 4931  H2  T4PE 1619      11.315  16.222 -12.269  1.00  0.00           H  
HETATM 4932  O   T4PE 1620       3.801 -11.039 -14.218  1.00  0.00           O  
HETATM 4933  H1  T4PE 1620       4.707 -10.732 -14.249  1.00  0.00           H
[truncated: 489,981 more chars]
