# Supplementary material for: Quantum Chemical Exploration of Fentanyl and Its Analogs: Conformational Landscapes and Energetics in Solution
Source: ACS Omega. 2025 Nov 27;10(48):58900–14. doi: 10.1021/acsomega.5c07656 (PMC12771126; doi:10.1021/acsomega.5c07656)
Supplement: Supplementary file 4 [file ao5c07656_si_004.zip › MD/MD_PEPCIT10/PEPCIT10_hydrogens_xyz_cluster100.pdb]

TITLE     /home/exx/Downloads/Re_ Shields, George ao-2025-076569 -
TITLE    2 Manuscript Revision Request
TITLE    3 11-Sep-2025/PEPCIT10_hydrogens.xyz
REMARK   4      COMPLIES WITH FORMAT V. 3.0, 1-DEC-2006
REMARK 888
REMARK 888 WRITTEN BY MAESTRO (A PRODUCT OF SCHRODINGER, LLC)
CRYST1   44.768   44.768   44.768  90.00  90.00  90.00 P 1           1
HETATM    1  C1  FEN X 900       5.794  -4.141  -2.457  1.00  0.00           C  
HETATM    2  C2  FEN X 900       5.681  -2.796  -2.577  1.00  0.00           C  
HETATM    3  C3  FEN X 900       4.428  -2.251  -2.341  1.00  0.00           C  
HETATM    4  C4  FEN X 900       3.309  -3.036  -2.051  1.00  0.00           C  
HETATM    5  C5  FEN X 900       3.466  -4.430  -1.847  1.00  0.00           C  
HETATM    6  C6  FEN X 900       4.717  -4.934  -2.162  1.00  0.00           C  
HETATM    7  C7  FEN X 900       1.895  -2.348  -1.985  1.00  0.00           C  
HETATM    8  C8  FEN X 900       1.634  -1.676  -0.638  1.00  0.00           C  
HETATM    9  N1  FEN X 900       0.349  -0.822  -0.603  1.00  0.00           N1+
HETATM   10  C9  FEN X 900       0.360  -0.014   0.776  1.00  0.00           C  
HETATM   11  C10 FEN X 900      -0.802   0.963   0.790  1.00  0.00           C  
HETATM   12  C11 FEN X 900      -2.158   0.254   0.620  1.00  0.00           C  
HETATM   13  C12 FEN X 900      -2.176  -0.824  -0.453  1.00  0.00           C  
HETATM   14  C13 FEN X 900      -0.926  -1.724  -0.628  1.00  0.00           C  
HETATM   15  N2  FEN X 900      -3.404   1.037   0.665  1.00  0.00           N  
HETATM   16  C14 FEN X 900      -3.542   2.023  -0.308  1.00  0.00           C  
HETATM   17  C15 FEN X 900      -3.311   3.340   0.084  1.00  0.00           C  
HETATM   18  C16 FEN X 900      -3.449   4.420  -0.806  1.00  0.00           C  
HETATM   19  C17 FEN X 900      -3.721   4.187  -2.140  1.00  0.00           C  
HETATM   20  C18 FEN X 900      -4.045   2.873  -2.527  1.00  0.00           C  
HETATM   21  C19 FEN X 900      -4.027   1.787  -1.613  1.00  0.00           C  
HETATM   22  C20 FEN X 900      -4.560   0.653   1.310  1.00  0.00           C  
HETATM   23  C21 FEN X 900      -5.747   1.582   1.566  1.00  0.00           C  
HETATM   24  C22 FEN X 900      -6.831   1.087   2.640  1.00  0.00           C  
HETATM   25  O1  FEN X 900      -4.643  -0.499   1.764  1.00  0.00           O  
HETATM   26  H1  FEN X 900      -7.730   1.653   2.395  1.00  0.00           H  
HETATM   27  H2  FEN X 900      -6.999   0.028   2.444  1.00  0.00           H  
HETATM   28  H3  FEN X 900      -6.774   1.248   3.717  1.00  0.00           H  
HETATM   29  H4  FEN X 900       6.754  -4.578  -2.690  1.00  0.00           H  
HETATM   30  H5  FEN X 900       6.511  -2.166  -2.860  1.00  0.00           H  
HETATM   31  H6  FEN X 900       4.300  -1.182  -2.432  1.00  0.00           H  
HETATM   32  H7  FEN X 900       2.666  -5.083  -1.531  1.00  0.00           H  
HETATM   33  H8  FEN X 900       4.764  -6.012  -2.203  1.00  0.00           H  
HETATM   34  H9  FEN X 900       1.857  -1.576  -2.753  1.00  0.00           H  
HETATM   35  H10 FEN X 900       1.085  -3.026  -2.254  1.00  0.00           H  
HETATM   36  H11 FEN X 900       1.693  -2.353   0.214  1.00  0.00           H  
HETATM   37  H12 FEN X 900       2.427  -0.964  -0.409  1.00  0.00           H  
HETATM   38  H13 FEN X 900       0.372  -0.652   1.660  1.00  0.00           H  
HETATM   39  H14 FEN X 900       1.269   0.585   0.825  1.00  0.00           H  
HETATM   40  H15 FEN X 900      -0.840   1.540   1.713  1.00  0.00           H  
HETATM   41  H16 FEN X 900      -0.749   1.667  -0.041  1.00  0.00           H  
HETATM   42  H17 FEN X 900      -2.189  -0.283   1.568  1.00  0.00           H  
HETATM   43  H18 FEN X 900      -2.951  -1.552  -0.213  1.00  0.00           H  
HETATM   44  H19 FEN X 900      -2.332  -0.375  -1.433  1.00  0.00           H  
HETATM   45  H20 FEN X 900      -0.910  -2.497   0.141  1.00  0.00           H  
HETATM   46  H21 FEN X 900      -1.042  -2.194  -1.604  1.00  0.00           H  
HETATM   47  H22 FEN X 900      -2.978   3.526   1.095  1.00  0.00           H  
HETATM   48  H23 FEN X 900      -3.404   5.455  -0.500  1.00  0.00           H  
HETATM   49  H24 FEN X 900      -3.950   4.996  -2.818  1.00  0.00           H  
HETATM   50  H25 FEN X 900      -4.343   2.573  -3.521  1.00  0.00           H  
HETATM   51  H26 FEN X 900      -4.199   0.773  -1.943  1.00  0.00           H  
HETATM   52  H27 FEN X 900      -5.378   2.580   1.799  1.00  0.00           H  
HETATM   53  H28 FEN X 900      -6.301   1.617   0.628  1.00  0.00           H  
HETATM   54  H29 FEN X 900       0.368  -0.196  -1.396  1.00  0.00           H  
HETATM   55  O   T4PE    0     -15.339 -15.566   6.137  1.00  0.00           O  
HETATM   56  H1  T4PE    0     -15.228 -14.757   5.638  1.00  0.00           H  
HETATM   57  H2  T4PE    0     -15.423 -16.249   5.472  1.00  0.00           H  
HETATM   58 CL   CL      1     -10.524  17.394 -18.727  1.00  0.00          Cl1-
HETATM   59 NA   NA      1       1.277  -6.781  19.793  1.00  0.00          Na1+
HETATM   60 CL   CL      1      -5.407 -16.111   6.943  1.00  0.00          Cl1-
HETATM   61  O   T4PE    1      11.734 -13.178   6.779  1.00  0.00           O  
HETATM   62  H1  T4PE    1      12.691 -13.167   6.801  1.00  0.00           H  
HETATM   63  H2  T4PE    1      11.518 -13.768   6.058  1.00  0.00           H  
HETATM   64 NA   NA      2     -10.744  14.792   8.519  1.00  0.00          Na1+
HETATM   65 CL   CL      2      -1.732  -4.238   9.522  1.00  0.00          Cl1-
HETATM   66  O   T4PE    2      20.939   8.788 -15.070  1.00  0.00           O  
HETATM   67  H1  T4PE    2      20.278   8.223 -15.472  1.00  0.00           H  
HETATM   68  H2  T4PE    2      20.719   9.668 -15.376  1.00  0.00           H  
HETATM   69 NA   NA      3      -8.032 -14.747 -10.922  1.00  0.00          Na1+
HETATM   70 CL   CL      3      -6.436  18.290 -12.871  1.00  0.00          Cl1-
HETATM   71  O   T4PE    3      -5.370  -5.380  10.417  1.00  0.00           O  
HETATM   72  H1  T4PE    3      -5.570  -5.128  11.319  1.00  0.00           H  
HETATM   73  H2  T4PE    3      -4.420  -5.497  10.406  1.00  0.00           H  
HETATM   74 NA   NA      4      19.253  21.465   9.208  1.00  0.00          Na1+
HETATM   75 CL   CL      4      16.574   5.997 -14.632  1.00  0.00          Cl1-
HETATM   76  O   T4PE    4      10.878   1.673 -21.983  1.00  0.00           O  
HETATM   77  H1  T4PE    4      11.497   0.987 -22.236  1.00  0.00           H  
HETATM   78  H2  T4PE    4      10.272   1.239 -21.382  1.00  0.00           H  
HETATM   79 NA   NA      5      14.466 -18.099  19.171  1.00  0.00          Na1+
HETATM   80 CL   CL      5      -8.671   4.136  -8.108  1.00  0.00          Cl1-
HETATM   81  O   T4PE    5      -2.060 -14.262  14.647  1.00  0.00           O  
HETATM   82  H1  T4PE    5      -2.913 -14.542  14.314  1.00  0.00           H  
HETATM   83  H2  T4PE    5      -2.197 -14.140  15.586  1.00  0.00           H  
HETATM   84 NA   NA      6      21.795  10.453  10.082  1.00  0.00          Na1+
HETATM   85 CL   CL      6     -20.635  10.647   2.543  1.00  0.00          Cl1-
HETATM   86  O   T4PE    6      14.922   8.848  -3.571  1.00  0.00           O  
HETATM   87  H1  T4PE    6      14.179   8.356  -3.919  1.00  0.00           H  
HETATM   88  H2  T4PE    6      15.397   8.216  -3.032  1.00  0.00           H  
HETATM   89 NA   NA      7      19.016   5.319  -7.853  1.00  0.00          Na1+
HETATM   90 CL   CL      7      13.747 -14.423  -1.493  1.00  0.00          Cl1-
HETATM   91  O   T4PE    7     -21.535   5.120  12.904  1.00  0.00           O  
HETATM   92  H1  T4PE    7     -21.840   4.362  13.402  1.00  0.00           H  
HETATM   93  H2  T4PE    7     -20.801   5.463  13.413  1.00  0.00           H  
HETATM   94 NA   NA      8      22.120  14.672  19.226  1.00  0.00          Na1+
HETATM   95 CL   CL      8       7.561 -21.926  19.550  1.00  0.00          Cl1-
HETATM   96  O   T4PE    8     -10.068  -2.552  13.085  1.00  0.00           O  
HETATM   97  H1  T4PE    8      -9.595  -2.804  12.292  1.00  0.00           H  
HETATM   98  H2  T4PE    8      -9.745  -1.674  13.288  1.00  0.00           H  
HETATM   99  O   T4PE    9      13.444  -8.225  -2.187  1.00  0.00           O  
HETATM  100  H1  T4PE    9      13.318  -9.174  -2.190  1.00  0.00           H  
HETATM  101  H2  T4PE    9      14.306  -8.099  -1.791  1.00  0.00           H  
HETATM  102  O   T4PE   10       6.477 -17.227 -10.666  1.00  0.00           O  
HETATM  103  H1  T4PE   10       5.989 -16.573 -10.166  1.00  0.00           H  
HETATM  104  H2  T4PE   10       7.028 -16.714 -11.257  1.00  0.00           H  
HETATM  105  O   T4PE   11     -17.995 -18.470  11.460  1.00  0.00           O  
HETATM  106  H1  T4PE   11     -17.238 -18.061  11.039  1.00  0.00           H  
HETATM  107  H2  T4PE   11     -18.157 -17.932  12.235  1.00  0.00           H  
HETATM  108  O   T4PE   12      17.847  16.564  -1.157  1.00  0.00           O  
HETATM  109  H1  T4PE   12      18.529  15.960  -0.865  1.00  0.00           H  
HETATM  110  H2  T4PE   12      17.760  17.192  -0.440  1.00  0.00           H  
HETATM  111  O   T4PE   13     -13.485   0.359   0.950  1.00  0.00           O  
HETATM  112  H1  T4PE   13     -14.142   1.053   0.898  1.00  0.00           H  
HETATM  113  H2  T4PE   13     -13.942  -0.426   0.647  1.00  0.00           H  
HETATM  114  O   T4PE   14      18.276   4.158  -5.896  1.00  0.00           O  
HETATM  115  H1  T4PE   14      18.935   4.264  -5.210  1.00  0.00           H  
HETATM  116  H2  T4PE   14      18.413   3.270  -6.225  1.00  0.00           H  
HETATM  117  O   T4PE   15       7.238  18.051 -17.437  1.00  0.00           O  
HETATM  118  H1  T4PE   15       6.491  17.971 -16.843  1.00  0.00           H  
HETATM  119  H2  T4PE   15       7.254  17.222 -17.915  1.00  0.00           H  
HETATM  120  O   T4PE   16       0.731 -14.184  20.133  1.00  0.00           O  
HETATM  121  H1  T4PE   16      -0.097 -13.914  20.530  1.00  0.00           H  
HETATM  122  H2  T4PE   16       0.526 -14.295  19.204  1.00  0.00           H  
HETATM  123  O   T4PE   17      16.043  10.676   8.989  1.00  0.00           O  
HETATM  124  H1  T4PE   17      15.385  10.346   9.601  1.00  0.00           H  
HETATM  125  H2  T4PE   17      16.364  11.482   9.392  1.00  0.00           H  
HETATM  126  O   T4PE   18      13.805   6.847   0.474  1.00  0.00           O  
HETATM  127  H1  T4PE   18      13.219   6.934   1.225  1.00  0.00           H  
HETATM  128  H2  T4PE   18      13.355   7.304  -0.236  1.00  0.00           H  
HETATM  129  O   T4PE   19       0.157 -15.578  -4.858  1.00  0.00           O  
HETATM  130  H1  T4PE   19       0.223 -16.533  -4.838  1.00  0.00           H  
HETATM  131  H2  T4PE   19       0.094 -15.323  -3.938  1.00  0.00           H  
HETATM  132  O   T4PE   20      -5.409  11.913  -6.574  1.00  0.00           O  
HETATM  133  H1  T4PE   20      -4.523  12.275  -6.594  1.00  0.00           H  
HETATM  134  H2  T4PE   20      -5.634  11.779  -7.495  1.00  0.00           H  
HETATM  135  O   T4PE   21      -5.859 -13.805  21.133  1.00  0.00           O  
HETATM  136  H1  T4PE   21      -5.119 -14.108  20.607  1.00  0.00           H  
HETATM  137  H2  T4PE   21      -6.381 -13.275  20.530  1.00  0.00           H  
HETATM  138  O   T4PE   22     -14.739  -6.359 -19.254  1.00  0.00           O  
HETATM  139  H1  T4PE   22     -13.837  -6.052 -19.352  1.00  0.00           H  
HETATM  140  H2  T4PE   22     -14.746  -6.815 -18.412  1.00  0.00           H  
HETATM  141  O   T4PE   23      10.440  13.661   5.450  1.00  0.00           O  
HETATM  142  H1  T4PE   23      11.045  14.396   5.348  1.00  0.00           H  
HETATM  143  H2  T4PE   23       9.792  13.787   4.757  1.00  0.00           H  
HETATM  144  O   T4PE   24     -17.586  15.909  -6.714  1.00  0.00           O  
HETATM  145  H1  T4PE   24     -18.440  16.265  -6.962  1.00  0.00           H  
HETATM  146  H2  T4PE   24     -17.064  15.957  -7.515  1.00  0.00           H  
HETATM  147  O   T4PE   25     -19.341 -22.593  13.409  1.00  0.00           O  
HETATM  148  H1  T4PE   25     -18.884 -21.774  13.603  1.00  0.00           H  
HETATM  149  H2  T4PE   25     -20.174 -22.318  13.026  1.00  0.00           H  
HETATM  150  O   T4PE   26     -18.564  20.881 -17.480  1.00  0.00           O  
HETATM  151  H1  T4PE   26     -17.644  20.639 -17.583  1.00  0.00           H  
HETATM  152  H2  T4PE   26     -18.581  21.431 -16.696  1.00  0.00           H  
HETATM  153  O   T4PE   27       8.309   5.151   9.912  1.00  0.00           O  
HETATM  154  H1  T4PE   27       8.858   5.075   9.131  1.00  0.00           H  
HETATM  155  H2  T4PE   27       7.551   4.597   9.726  1.00  0.00           H  
HETATM  156  O   T4PE   28      15.597  21.462  16.530  1.00  0.00           O  
HETATM  157  H1  T4PE   28      15.462  22.400  16.665  1.00  0.00           H  
HETATM  158  H2  T4PE   28      16.367  21.409  15.964  1.00  0.00           H  
HETATM  159  O   T4PE   29      18.871 -10.857   8.249  1.00  0.00           O  
HETATM  160  H1  T4PE   29      19.565 -10.218   8.085  1.00  0.00           H  
HETATM  161  H2  T4PE   29      18.479 -10.578   9.077  1.00  0.00           H  
HETATM  162  O   T4PE   30       3.793  21.921   8.349  1.00  0.00           O  
HETATM  163  H1  T4PE   30       3.656  21.713   9.273  1.00  0.00           H  
HETATM  164  H2  T4PE   30       3.130  21.408   7.887  1.00  0.00           H  
HETATM  165  O   T4PE   31     -10.650 -12.326 -18.664  1.00  0.00           O  
HETATM  166  H1  T4PE   31      -9.711 -12.271 -18.845  1.00  0.00           H  
HETATM  167  H2  T4PE   31     -10.889 -13.221 -18.902  1.00  0.00           H  
HETATM  168  O   T4PE   32       9.570   1.263  11.739  1.00  0.00           O  
HETATM  169  H1  T4PE   32       8.857   0.711  11.417  1.00  0.00           H  
HETATM  170  H2  T4PE   32       9.152   1.852  12.368  1.00  0.00           H  
HETATM  171  O   T4PE   33       1.201  17.089 -20.623  1.00  0.00           O  
HETATM  172  H1  T4PE   33       1.527  16.560 -21.352  1.00  0.00           H  
HETATM  173  H2  T4PE   33       1.682  16.767 -19.861  1.00  0.00           H  
HETATM  174  O   T4PE   34     -17.660  13.453  21.281  1.00  0.00           O  
HETATM  175  H1  T4PE   34     -16.978  13.417  21.952  1.00  0.00           H  
HETATM  176  H2  T4PE   34     -18.481  13.455  21.773  1.00  0.00           H  
HETATM  177  O   T4PE   35     -16.634  -2.475  14.758  1.00  0.00           O  
HETATM  178  H1  T4PE   35     -17.171  -3.265  14.699  1.00  0.00           H  
HETATM  179  H2  T4PE   35     -17.265  -1.763  14.864  1.00  0.00           H  
HETATM  180  O   T4PE   36     -15.227  15.414 -17.165  1.00  0.00           O  
HETATM  181  H1  T4PE   36     -14.729  14.609 -17.023  1.00  0.00           H  
HETATM  182  H2  T4PE   36     -15.383  15.758 -16.285  1.00  0.00           H  
HETATM  183  O   T4PE   37      12.894  13.438  14.711  1.00  0.00           O  
HETATM  184  H1  T4PE   37      13.828  13.645  14.681  1.00  0.00           H  
HETATM  185  H2  T4PE   37      12.502  14.168  15.191  1.00  0.00           H  
HETATM  186  O   T4PE   38     -13.724  10.248   6.462  1.00  0.00           O  
HETATM  187  H1  T4PE   38     -13.592   9.721   7.250  1.00  0.00           H  
HETATM  188  H2  T4PE   38     -14.250   9.693   5.887  1.00  0.00           H  
HETATM  189  O   T4PE   39       9.634   1.412  19.859  1.00  0.00           O  
HETATM  190  H1  T4PE   39       9.595   2.135  20.484  1.00  0.00           H  
HETATM  191  H2  T4PE   39       9.104   0.721  20.258  1.00  0.00           H  
HETATM  192  O   T4PE   40      18.114   6.732 -11.660  1.00  0.00           O  
HETATM  193  H1  T4PE   40      19.006   6.621 -11.989  1.00  0.00           H  
HETATM  194  H2  T4PE   40      17.559   6.328 -12.327  1.00  0.00           H  
HETATM  195  O   T4PE   41      16.221  11.308  -0.667  1.00  0.00           O  
HETATM  196  H1  T4PE   41      16.792  10.703  -1.140  1.00  0.00           H  
HETATM  197  H2  T4PE   41      15.627  10.742  -0.175  1.00  0.00           H  
HETATM  198  O   T4PE   42     -17.193  20.542   0.696  1.00  0.00           O  
HETATM  199  H1  T4PE   42     -16.872  20.030  -0.046  1.00  0.00           H  
HETATM  200  H2  T4PE   42     -17.909  20.019   1.057  1.00  0.00           H  
HETATM  201  O   T4PE   43      -2.920  -0.853  22.174  1.00  0.00           O  
HETATM  202  H1  T4PE   43      -3.229  -0.001  22.481  1.00  0.00           H  
HETATM  203  H2  T4PE   43      -2.063  -0.674  21.789  1.00  0.00           H  
HETATM  204  O   T4PE   44      19.133   5.716   3.169  1.00  0.00           O  
HETATM  205  H1  T4PE   44      18.404   6.333   3.244  1.00  0.00           H  
HETATM  206  H2  T4PE   44      19.120   5.227   3.991  1.00  0.00           H  
HETATM  207  O   T4PE   45       0.375 -18.212  13.980  1.00  0.00           O  
HETATM  208  H1  T4PE   45       1.283 -17.914  14.031  1.00  0.00           H  
HETATM  209  H2  T4PE   45       0.294 -18.583  13.101  1.00  0.00           H  
HETATM  210  O   T4PE   46      -0.924 -21.158 -15.538  1.00  0.00           O  
HETATM  211  H1  T4PE   46      -0.259 -20.703 -16.055  1.00  0.00           H  
HETATM  212  H2  T4PE   46      -1.749 -20.745 -15.791  1.00  0.00           H  
HETATM  213  O   T4PE   47      -4.976  -6.223  -7.721  1.00  0.00           O  
HETATM  214  H1  T4PE   47      -5.790  -6.503  -7.303  1.00  0.00           H  
HETATM  215  H2  T4PE   47      -5.253  -5.825  -8.546  1.00  0.00           H  
HETATM  216  O   T4PE   48      16.852 -10.917 -10.435  1.00  0.00           O  
HETATM  217  H1  T4PE   48      16.524 -10.332 -11.118  1.00  0.00           H  
HETATM  218  H2  T4PE   48      16.739 -11.795 -10.797  1.00  0.00           H  
HETATM  219  O   T4PE   49       0.272  -6.849   8.643  1.00  0.00           O  
HETATM  220  H1  T4PE   49      -0.246  -6.091   8.915  1.00  0.00           H  
HETATM  221  H2  T4PE   49       1.087  -6.474   8.309  1.00  0.00           H  
HETATM  222  O   T4PE   50      20.833 -10.097 -17.566  1.00  0.00           O  
HETATM  223  H1  T4PE   50      21.475 -10.140 -18.275  1.00  0.00           H  
HETATM  224  H2  T4PE   50      20.501 -10.991 -17.488  1.00  0.00           H  
HETATM  225  O   T4PE   51      -3.096  17.615  -6.725  1.00  0.00           O  
HETATM  226  H1  T4PE   51      -4.023  17.657  -6.963  1.00  0.00           H  
HETATM  227  H2  T4PE   51      -3.032  18.129  -5.920  1.00  0.00           H  
HETATM  228  O   T4PE   52      -3.303 -17.649 -11.279  1.00  0.00           O  
HETATM  229  H1  T4PE   52      -4.119 -18.007 -11.627  1.00  0.00           H  
HETATM  230  H2  T4PE   52      -3.552 -17.254 -10.444  1.00  0.00           H  
HETATM  231  O   T4PE   53      -4.193  -1.208 -16.247  1.00  0.00           O  
HETATM  232  H1  T4PE   53      -4.180  -0.274 -16.040  1.00  0.00           H  
HETATM  233  H2  T4PE   53      -4.921  -1.309 -16.860  1.00  0.00           H  
HETATM  234  O   T4PE   54     -12.552 -20.282   2.499  1.00  0.00           O  
HETATM  235  H1  T4PE   54     -12.740 -19.537   3.069  1.00  0.00           H  
HETATM  236  H2  T4PE   54     -12.264 -19.888   1.676  1.00  0.00           H  
HETATM  237  O   T4PE   55      10.603 -11.641  20.000  1.00  0.00           O  
HETATM  238  H1  T4PE   55       9.832 -11.076  19.955  1.00  0.00           H  
HETATM  239  H2  T4PE   55      11.068 -11.349  20.784  1.00  0.00           H  
HETATM  240  O   T4PE   56       3.215  -3.839   4.134  1.00  0.00           O  
HETATM  241  H1  T4PE   56       3.472  -2.928   4.278  1.00  0.00           H  
HETATM  242  H2  T4PE   56       2.661  -4.053   4.885  1.00  0.00           H  
HETATM  243  O   T4PE   57     -17.955  12.593  -1.713  1.00  0.00           O  
HETATM  244  H1  T4PE   57     -18.683  12.081  -2.066  1.00  0.00           H  
HETATM  245  H2  T4PE   57     -18.086  13.472  -2.066  1.00  0.00           H  
HETATM  246  O   T4PE   58     -21.827  19.120  -0.968  1.00  0.00           O  
HETATM  247  H1  T4PE   58     -22.387  19.057  -1.741  1.00  0.00           H  
HETATM  248  H2  T4PE   58     -20.945  19.243  -1.319  1.00  0.00           H  
HETATM  249  O   T4PE   59      -4.268   2.360  -9.323  1.00  0.00           O  
HETATM  250  H1  T4PE   59      -5.045   1.801  -9.319  1.00  0.00           H  
HETATM  251  H2  T4PE   59      -3.532   1.749  -9.331  1.00  0.00           H  
HETATM  252  O   T4PE   60     -17.555 -11.045 -22.180  1.00  0.00           O  
HETATM  253  H1  T4PE   60     -17.601 -10.245 -21.655  1.00  0.00           H  
HETATM  254  H2  T4PE   60     -18.256 -10.949 -22.825  1.00  0.00           H  
HETATM  255  O   T4PE   61       9.422 -18.778   8.641  1.00  0.00           O  
HETATM  256  H1  T4PE   61      10.187 -19.150   9.079  1.00  0.00           H  
HETATM  257  H2  T4PE   61       8.987 -19.529   8.237  1.00  0.00           H  
HETATM  258  O   T4PE   62      17.904   9.055 -18.412  1.00  0.00           O  
HETATM  259  H1  T4PE   62      16.948   9.037 -18.450  1.00  0.00           H  
HETATM  260  H2  T4PE   62      18.117   8.694 -17.551  1.00  0.00           H  
HETATM  261  O   T4PE   63     -20.661 -12.860  16.219  1.00  0.00           O  
HETATM  262  H1  T4PE   63     -21.277 -13.593  16.209  1.00  0.00           H  
HETATM  263  H2  T4PE   63     -21.207 -12.086  16.083  1.00  0.00           H  
HETATM  264  O   T4PE   64      13.524 -20.326  -6.598  1.00  0.00           O  
HETATM  265  H1  T4PE   64      13.106 -20.418  -5.742  1.00  0.00           H  
HETATM  266  H2  T4PE   64      13.116 -19.550  -6.982  1.00  0.00           H  
HETATM  267  O   T4PE   65     -17.829  11.305 -12.061  1.00  0.00           O  
HETATM  268  H1  T4PE   65     -17.592  12.044 -11.499  1.00  0.00           H  
HETATM  269  H2  T4PE   65     -18.183  10.650 -11.459  1.00  0.00           H  
HETATM  270  O   T4PE   66      18.768   2.462   2.768  1.00  0.00           O  
HETATM  271  H1  T4PE   66      18.676   1.599   2.364  1.00  0.00           H  
HETATM  272  H2  T4PE   66      18.550   3.079   2.070  1.00  0.00           H  
HETATM  273  O   T4PE   67       0.618  -1.760 -15.664  1.00  0.00           O  
HETATM  274  H1  T4PE   67       0.450  -1.094 -16.332  1.00  0.00           H  
HETATM  275  H2  T4PE   67      -0.245  -1.962 -15.303  1.00  0.00           H  
HETATM  276  O   T4PE   68      -9.065  -7.925 -13.992  1.00  0.00           O  
HETATM  277  H1  T4PE   68      -8.751  -8.406 -13.227  1.00  0.00           H  
HETATM  278  H2  T4PE   68      -9.939  -7.623 -13.744  1.00  0.00           H  
HETATM  279  O   T4PE   69      -6.983  -0.414 -17.171  1.00  0.00           O  
HETATM  280  H1  T4PE   69      -7.827  -0.861 -17.237  1.00  0.00           H  
HETATM  281  H2  T4PE   69      -7.095   0.205 -16.450  1.00  0.00           H  
HETATM  282  O   T4PE   70       1.268  16.237   6.468  1.00  0.00           O  
HETATM  283  H1  T4PE   70       1.856  16.926   6.779  1.00  0.00           H  
HETATM  284  H2  T4PE   70       0.956  16.553   5.620  1.00  0.00           H  
HETATM  285  O   T4PE   71       2.698 -21.142  13.789  1.00  0.00           O  
HETATM  286  H1  T4PE   71       3.103 -21.156  12.922  1.00  0.00           H  
HETATM  287  H2  T4PE   71       1.815 -21.483  13.648  1.00  0.00           H  
HETATM  288  O   T4PE   72      13.492  12.108 -13.995  1.00  0.00           O  
HETATM  289  H1  T4PE   72      12.570  12.183 -13.748  1.00  0.00           H  
HETATM  290  H2  T4PE   72      13.532  12.463 -14.883  1.00  0.00           H  
HETATM  291  O   T4PE   73      21.043   8.214 -12.435  1.00  0.00           O  
HETATM  292  H1  T4PE   73      21.184   8.440 -13.354  1.00  0.00           H  
HETATM  293  H2  T4PE   73      20.572   8.965 -12.072  1.00  0.00           H  
HETATM  294  O   T4PE   74      18.797 -11.457  13.285  1.00  0.00           O  
HETATM  295  H1  T4PE   74      18.478 -12.353  13.180  1.00  0.00           H  
HETATM  296  H2  T4PE   74      18.652 -11.048  12.432  1.00  0.00           H  
HETATM  297  O   T4PE   75      19.756  12.955 -21.986  1.00  0.00           O  
HETATM  298  H1  T4PE   75      20.556  12.440 -21.878  1.00  0.00           H  
HETATM  299  H2  T4PE   75      19.841  13.665 -21.349  1.00  0.00           H  
HETATM  300  O   T4PE   76       1.936 -21.888   5.417  1.00  0.00           O  
HETATM  301  H1  T4PE   76       1.288 -21.584   6.052  1.00  0.00           H  
HETATM  302  H2  T4PE   76       2.245 -22.722   5.771  1.00  0.00           H  
HETATM  303  O   T4PE   77     -22.257   5.754 -10.633  1.00  0.00           O  
HETATM  304  H1  T4PE   77     -22.369   6.120 -11.510  1.00  0.00           H  
HETATM  305  H2  T4PE   77     -21.444   5.252 -10.684  1.00  0.00           H  
HETATM  306  O   T4PE   78     -19.196 -11.810  12.733  1.00  0.00           O  
HETATM  307  H1  T4PE   78     -20.139 -11.665  12.655  1.00  0.00           H  
HETATM  308  H2  T4PE   78     -18.922 -11.232  13.445  1.00  0.00           H  
HETATM  309  O   T4PE   79      -4.730   7.465   6.024  1.00  0.00           O  
HETATM  310  H1  T4PE   79      -4.448   7.851   6.854  1.00  0.00           H  
HETATM  311  H2  T4PE   79      -5.554   7.025   6.232  1.00  0.00           H  
HETATM  312  O   T4PE   80      15.717  -0.091  18.793  1.00  0.00           O  
HETATM  313  H1  T4PE   80      16.558   0.021  19.237  1.00  0.00           H  
HETATM  314  H2  T4PE   80      15.942  -0.481  17.948  1.00  0.00           H  
HETATM  315  O   T4PE   81       6.921  -4.756  15.331  1.00  0.00           O  
HETATM  316  H1  T4PE   81       6.446  -3.977  15.042  1.00  0.00           H  
HETATM  317  H2  T4PE   81       6.903  -5.342  14.574  1.00  0.00           H  
HETATM  318  O   T4PE   82      21.250 -15.829  19.424  1.00  0.00           O  
HETATM  319  H1  T4PE   82      20.572 -16.355  18.999  1.00  0.00           H  
HETATM  320  H2  T4PE   82      20.809 -15.429  20.173  1.00  0.00           H  
HETATM  321  O   T4PE   83      19.250 -11.597   1.889  1.00  0.00           O  
HETATM  322  H1  T4PE   83      18.706 -12.049   2.534  1.00  0.00           H  
HETATM  323  H2  T4PE   83      19.946 -11.190   2.405  1.00  0.00           H  
HETATM  324  O   T4PE   84       4.642   1.728  19.858  1.00  0.00           O  
HETATM  325  H1  T4PE   84       5.202   1.347  19.182  1.00  0.00           H  
HETATM  326  H2  T4PE   84       5.245   1.966  20.563  1.00  0.00           H  
HETATM  327  O   T4PE   85       7.403  10.960   6.349  1.00  0.00           O  
HETATM  328  H1  T4PE   85       7.009  10.572   5.568  1.00  0.00           H  
HETATM  329  H2  T4PE   85       7.274  11.902   6.241  1.00  0.00           H  
HETATM  330  O   T4PE   86      -9.349  -8.169  12.926  1.00  0.00           O  
HETATM  331  H1  T4PE   86      -9.912  -8.731  13.459  1.00  0.00           H  
HETATM  332  H2  T4PE   86      -9.730  -7.295  13.014  1.00  0.00           H  
HETATM  333  O   T4PE   87     -17.026  19.446  16.273  1.00  0.00           O  
HETATM  334  H1  T4PE   87     -17.847  19.103  15.920  1.00  0.00           H  
HETATM  335  H2  T4PE   87     -16.717  20.060  15.608  1.00  0.00           H  
HETATM  336  O   T4PE   88      19.177 -12.874 -18.578  1.00  0.00           O  
HETATM  337  H1  T4PE   88      19.024 -12.094 -19.111  1.00  0.00           H  
HETATM  338  H2  T4PE   88      18.415 -12.923 -18.001  1.00  0.00           H  
HETATM  339  O   T4PE   89      21.067 -17.351  11.341  1.00  0.00           O  
HETATM  340  H1  T4PE   89      21.008 -16.428  11.096  1.00  0.00           H  
HETATM  341  H2  T4PE   89      20.392 -17.782  10.817  1.00  0.00           H  
HETATM  342  O   T4PE   90      16.090  21.955  -7.761  1.00  0.00           O  
HETATM  343  H1  T4PE   90      15.337  21.928  -7.171  1.00  0.00           H  
HETATM  344  H2  T4PE   90      16.824  22.213  -7.203  1.00  0.00           H  
HETATM  345  O   T4PE   91     -21.554 -12.405  21.278  1.00  0.00           O  
HETATM  346  H1  T4PE   91     -21.400 -13.247  20.848  1.00  0.00           H  
HETATM  347  H2  T4PE   91     -22.485 -12.231  21.139  1.00  0.00           H  
HETATM  348  O   T4PE   92     -16.229 -16.021 -16.074  1.00  0.00           O  
HETATM  349  H1  T4PE   92     -16.335 -15.617 -16.936  1.00  0.00           H  
HETATM  350  H2  T4PE   92     -17.023 -16.541 -15.953  1.00  0.00           H  
HETATM  351  O   T4PE   93      13.765 -22.125  20.477  1.00  0.00           O  
HETATM  352  H1  T4PE   93      14.423 -21.829  21.105  1.00  0.00           H  
HETATM  353  H2  T4PE   93      13.403 -21.319  20.110  1.00  0.00           H  
HETATM  354  O   T4PE   94     -19.132  -3.706 -22.276  1.00  0.00           O  
HETATM  355  H1  T4PE   94     -19.917  -3.427 -21.807  1.00  0.00           H  
HETATM  356  H2  T4PE   94     -18.753  -2.895 -22.615  1.00  0.00           H  
HETATM  357  O   T4PE   95       1.896  -9.115  -5.612  1.00  0.00           O  
HETATM  358  H1  T4PE   95       1.155  -8.796  -5.096  1.00  0.00           H  
HETATM  359  H2  T4PE   95       1.654 -10.010  -5.850  1.00  0.00           H  
HETATM  360  O   T4PE   96      10.254   7.942   3.915  1.00  0.00           O  
HETATM  361  H1  T4PE   96       9.800   7.189   4.293  1.00  0.00           H  
HETATM  362  H2  T4PE   96      11.066   7.580   3.560  1.00  0.00           H  
HETATM  363  O   T4PE   97     -16.775 -10.517   2.444  1.00  0.00           O  
HETATM  364  H1  T4PE   97     -16.530 -10.682   3.355  1.00  0.00           H  
HETATM  365  H2  T4PE   97     -17.531 -11.085   2.293  1.00  0.00           H  
HETATM  366  O   T4PE   98       2.136  13.426   9.581  1.00  0.00           O  
HETATM  367  H1  T4PE   98       2.398  12.905  10.340  1.00  0.00           H  
HETATM  368  H2  T4PE   98       1.945  12.780   8.901  1.00  0.00           H  
HETATM  369  O   T4PE   99       9.999  -7.746 -12.996  1.00  0.00           O  
HETATM  370  H1  T4PE   99      10.280  -8.634 -13.218  1.00  0.00           H  
HETATM  371  H2  T4PE   99      10.258  -7.635 -12.081  1.00  0.00           H  
HETATM  372  O   T4PE  100       4.119  11.889 -16.079  1.00  0.00           O  
HETATM  373  H1  T4PE  100       3.906  12.823 -16.065  1.00  0.00           H  
HETATM  374  H2  T4PE  100       3.884  11.576 -15.205  1.00  0.00           H  
HETATM  375  O   T4PE  101     -10.476   6.886   4.854  1.00  0.00           O  
HETATM  376  H1  T4PE  101     -10.231   7.811   4.843  1.00  0.00           H  
HETATM  377  H2  T4PE  101     -11.380   6.881   5.168  1.00  0.00           H  
HETATM  378  O   T4PE  102     -14.971 -19.574 -13.384  1.00  0.00           O  
HETATM  379  H1  T4PE  102     -15.739 -19.253 -12.911  1.00  0.00           H  
HETATM  380  H2  T4PE  102     -14.512 -18.781 -13.662  1.00  0.00           H  
HETATM  381  O   T4PE  103      11.011   0.775  -5.860  1.00  0.00           O  
HETATM  382  H1  T4PE  103      10.070   0.919  -5.756  1.00  0.00           H  
HETATM  383  H2  T4PE  103      11.410   1.607  -5.604  1.00  0.00           H  
HETATM  384  O   T4PE  104     -17.898  18.013  -8.877  1.00  0.00           O  
HETATM  385  H1  T4PE  104     -17.400  17.241  -9.147  1.00  0.00           H  
HETATM  386  H2  T4PE  104     -18.774  17.869  -9.234  1.00  0.00           H  
HETATM  387  O   T4PE  105      -7.373  -4.240  16.498  1.00  0.00           O  
HETATM  388  H1  T4PE  105      -7.579  -3.907  17.372  1.00  0.00           H  
HETATM  389  H2  T4PE  105      -7.609  -3.524  15.907  1.00  0.00           H  
HETATM  390  O   T4PE  106     -20.312  -6.693  11.563  1.00  0.00           O  
HETATM  391  H1  T4PE  106     -20.797  -6.043  12.072  1.00  0.00           H  
HETATM  392  H2  T4PE  106     -19.709  -6.176  11.027  1.00  0.00           H  
HETATM  393  O   T4PE  107     -18.356   8.167   2.325  1.00  0.00           O  
HETATM  394  H1  T4PE  107     -18.584   7.251   2.488  1.00  0.00           H  
HETATM  395  H2  T4PE  107     -19.089   8.664   2.688  1.00  0.00           H  
HETATM  396  O   T4PE  108       2.428 -14.263  -2.645  1.00  0.00           O  
HETATM  397  H1  T4PE  108       3.342 -14.028  -2.483  1.00  0.00           H  
HETATM  398  H2  T4PE  108       1.941 -13.834  -1.941  1.00  0.00           H  
HETATM  399  O   T4PE  109     -17.637 -16.788  14.734  1.00  0.00           O  
HETATM  400  H1  T4PE  109     -17.599 -15.952  14.269  1.00  0.00           H  
HETATM  401  H2  T4PE  109     -16.721 -17.024  14.880  1.00  0.00           H  
HETATM  402  O   T4PE  110     -19.968   4.119 -11.049  1.00  0.00           O  
HETATM  403  H1  T4PE  110     -19.632   3.942 -11.928  1.00  0.00           H  
HETATM  404  H2  T4PE  110     -19.187   4.166 -10.498  1.00  0.00           H  
HETATM  405  O   T4PE  111     -15.355   9.737 -16.060  1.00  0.00           O  
HETATM  406  H1  T4PE  111     -15.971   9.837 -15.334  1.00  0.00           H  
HETATM  407  H2  T4PE  111     -15.893   9.833 -16.846  1.00  0.00           H  
HETATM  408  O   T4PE  112      12.542   5.990 -17.284  1.00  0.00           O  
HETATM  409  H1  T4PE  112      12.189   5.703 -16.442  1.00  0.00           H  
HETATM  410  H2  T4PE  112      12.521   6.946 -17.240  1.00  0.00           H  
HETATM  411  O   T4PE  113      13.498   3.016  19.487  1.00  0.00           O  
HETATM  412  H1  T4PE  113      13.925   2.271  19.910  1.00  0.00           H  
HETATM  413  H2  T4PE  113      13.612   2.858  18.550  1.00  0.00           H  
HETATM  414  O   T4PE  114      18.025  -2.301  15.026  1.00  0.00           O  
HETATM  415  H1  T4PE  114      17.474  -3.025  14.730  1.00  0.00           H  
HETATM  416  H2  T4PE  114      18.884  -2.698  15.173  1.00  0.00           H  
HETATM  417  O   T4PE  115      11.353  -7.553 -17.778  1.00  0.00           O  
HETATM  418  H1  T4PE  115      10.432  -7.313 -17.676  1.00  0.00           H  
HETATM  419  H2  T4PE  115      11.332  -8.452 -18.107  1.00  0.00           H  
HETATM  420  O   T4PE  116      18.891   6.115  14.903  1.00  0.00           O  
HETATM  421  H1  T4PE  116      18.780   5.185  14.704  1.00  0.00           H  
HETATM  422  H2  T4PE  116      18.074   6.521  14.613  1.00  0.00           H  
HETATM  423  O   T4PE  117       0.722 -20.478  -9.403  1.00  0.00           O  
HETATM  424  H1  T4PE  117       0.204 -19.917  -9.980  1.00  0.00           H  
HETATM  425  H2  T4PE  117       1.256 -21.006  -9.997  1.00  0.00           H  
HETATM  426  O   T4PE  118      13.225  -1.752  -4.430  1.00  0.00           O  
HETATM  427  H1  T4PE  118      12.463  -1.201  -4.253  1.00  0.00           H  
HETATM  428  H2  T4PE  118      13.622  -1.368  -5.211  1.00  0.00           H  
HETATM  429  O   T4PE  119       0.599 -14.203  17.136  1.00  0.00           O  
HETATM  430  H1  T4PE  119       1.171 -13.845  16.456  1.00  0.00           H  
HETATM  431  H2  T4PE  119       0.375 -15.079  16.823  1.00  0.00           H  
HETATM  432  O   T4PE  120      15.442 -19.266 -20.974  1.00  0.00           O  
HETATM  433  H1  T4PE  120      14.607 -19.583 -20.629  1.00  0.00           H  
HETATM  434  H2  T4PE  120      15.616 -18.464 -20.481  1.00  0.00           H  
HETATM  435  O   T4PE  121      -4.808  13.709 -13.470  1.00  0.00           O  
HETATM  436  H1  T4PE  121      -4.915  13.961 -14.388  1.00  0.00           H  
HETATM  437  H2  T4PE  121      -5.508  13.076 -13.312  1.00  0.00           H  
HETATM  438  O   T4PE  122      18.087  10.918 -14.467  1.00  0.00           O  
HETATM  439  H1  T4PE  122      17.130  10.898 -14.468  1.00  0.00           H  
HETATM  440  H2  T4PE  122      18.319  11.259 -13.604  1.00  0.00           H  
HETATM  441  O   T4PE  123     -21.669  -6.666 -17.932  1.00  0.00           O  
HETATM  442  H1  T4PE  123     -21.092  -7.293 -17.497  1.00  0.00           H  
HETATM  443  H2  T4PE  123     -21.085  -5.969 -18.230  1.00  0.00           H  
HETATM  444  O   T4PE  124       9.436  -0.093  -2.789  1.00  0.00           O  
HETATM  445  H1  T4PE  124      10.214   0.275  -2.370  1.00  0.00           H  
HETATM  446  H2  T4PE  124       9.780  -0.713  -3.432  1.00  0.00           H  
HETATM  447  O   T4PE  125      -8.145  12.831  11.420  1.00  0.00           O  
HETATM  448  H1  T4PE  125      -9.016  12.924  11.034  1.00  0.00           H  
HETATM  449  H2  T4PE  125      -8.211  13.269  12.269  1.00  0.00           H  
HETATM  450  O   T4PE  126       8.773   7.406   0.225  1.00  0.00           O  
HETATM  451  H1  T4PE  126       8.464   7.000   1.035  1.00  0.00           H  
HETATM  452  H2  T4PE  126       9.215   6.699  -0.245  1.00  0.00           H  
HETATM  453  O   T4PE  127       2.337 -10.743   7.015  1.00  0.00           O  
HETATM  454  H1  T4PE  127       2.268 -11.663   6.763  1.00  0.00           H  
HETATM  455  H2  T4PE  127       1.849 -10.271   6.340  1.00  0.00           H  
HETATM  456  O   T4PE  128       2.738  15.924   2.385  1.00  0.00           O  
HETATM  457  H1  T4PE  128       2.183  15.604   1.674  1.00  0.00           H  
HETATM  458  H2  T4PE  128       3.059  15.130   2.814  1.00  0.00           H  
HETATM  459  O   T4PE  129       9.415 -16.622  12.836  1.00  0.00           O  
HETATM  460  H1  T4PE  129       8.760 -17.281  12.607  1.00  0.00           H  
HETATM  461  H2  T4PE  129      10.181 -17.129  13.106  1.00  0.00           H  
HETATM  462  O   T4PE  130       4.665 -15.871  17.280  1.00  0.00           O  
HETATM  463  H1  T4PE  130       4.675 -14.961  16.983  1.00  0.00           H  
HETATM  464  H2  T4PE  130       4.469 -15.815  18.215  1.00  0.00           H  
HETATM  465  O   T4PE  131      -2.921 -12.570   9.316  1.00  0.00           O  
HETATM  466  H1  T4PE  131      -3.471 -13.273   9.661  1.00  0.00           H  
HETATM  467  H2  T4PE  131      -2.460 -12.228  10.082  1.00  0.00           H  
HETATM  468  O   T4PE  132      11.391 -11.007  16.861  1.00  0.00           O  
HETATM  469  H1  T4PE  132      11.469 -10.874  15.916  1.00  0.00           H  
HETATM  470  H2  T4PE  132      10.488 -11.298  16.989  1.00  0.00           H  
HETATM  471  O   T4PE  133      -7.907  21.854 -18.225  1.00  0.00           O  
HETATM  472  H1  T4PE  133      -7.561  21.489 -17.410  1.00  0.00           H  
HETATM  473  H2  T4PE  133      -8.016  21.096 -18.799  1.00  0.00           H  
HETATM  474  O   T4PE  134      15.210 -14.732 -14.740  1.00  0.00           O  
HETATM  475  H1  T4PE  134      14.798 -15.362 -14.149  1.00  0.00           H  
HETATM  476  H2  T4PE  134      16.000 -15.174 -15.050  1.00  0.00           H  
HETATM  477  O   T4PE  135      16.611 -12.597   7.232  1.00  0.00           O  
HETATM  478  H1  T4PE  135      17.120 -12.755   8.027  1.00  0.00           H  
HETATM  479  H2  T4PE  135      16.567 -11.644   7.161  1.00  0.00           H  
HETATM  480  O   T4PE  136      -4.316  11.112 -16.419  1.00  0.00           O  
HETATM  481  H1  T4PE  136      -3.705  10.897 -15.715  1.00  0.00           H  
HETATM  482  H2  T4PE  136      -5.149  10.734 -16.138  1.00  0.00           H  
HETATM  483  O   T4PE  137      15.297  -1.320  -2.845  1.00  0.00           O  
HETATM  484  H1  T4PE  137      15.034  -0.643  -2.222  1.00  0.00           H  
HETATM  485  H2  T4PE  137      14.499  -1.519  -3.335  1.00  0.00           H  
HETATM  486  O   T4PE  138     -11.408 -19.702  12.958  1.00  0.00           O  
HETATM  487  H1  T4PE  138     -11.678 -20.312  13.644  1.00  0.00           H  
HETATM  488  H2  T4PE  138     -12.115 -19.057  12.918  1.00  0.00           H  
HETATM  489  O   T4PE  139      -2.897 -11.181  -0.022  1.00  0.00           O  
HETATM  490  H1  T4PE  139      -2.638 -11.365   0.880  1.00  0.00           H  
HETATM  491  H2  T4PE  139      -3.853 -11.210  -0.008  1.00  0.00           H  
HETATM  492  O   T4PE  140     -17.858  -8.040  -7.674  1.00  0.00           O  
HETATM  493  H1  T4PE  140     -18.510  -8.166  -8.364  1.00  0.00           H  
HETATM  494  H2  T4PE  140     -17.295  -8.812  -7.732  1.00  0.00           H  
HETATM  495  O   T4PE  141     -12.735 -16.507  16.283  1.00  0.00           O  
HETATM  496  H1  T4PE  141     -12.790 -15.551  16.274  1.00  0.00           H  
HETATM  497  H2  T4PE  141     -13.239 -16.770  17.053  1.00  0.00           H  
HETATM  498  O   T4PE  142      -9.545   4.174 -19.421  1.00  0.00           O  
HETATM  499  H1  T4PE  142      -8.865   4.708 -19.832  1.00  0.00           H  
HETATM  500  H2  T4PE  142     -10.104   4.806 -18.968  1.00  0.00           H  
HETATM  501  O   T4PE  143      -8.833  20.866  -5.546  1.00  0.00           O  
HETATM  502  H1  T4PE  143      -8.829  21.822  -5.597  1.00  0.00           H  
HETATM  503  H2  T4PE  143      -7.938  20.635  -5.299  1.00  0.00           H  
HETATM  504  O   T4PE  144       8.097   3.033  13.229  1.00  0.00           O  
HETATM  505  H1  T4PE  144       7.946   3.957  13.027  1.00  0.00           H  
HETATM  506  H2  T4PE  144       8.342   3.027  14.154  1.00  0.00           H  
HETATM  507  O   T4PE  145      11.012  -8.634   1.663  1.00  0.00           O  
HETATM  508  H1  T4PE  145      10.363  -9.244   1.313  1.00  0.00           H  
HETATM  509  H2  T4PE  145      11.469  -8.301   0.890  1.00  0.00           H  
HETATM  510  O   T4PE  146      12.581  -0.474 -18.518  1.00  0.00           O  
HETATM  511  H1  T4PE  146      13.131  -0.507 -17.735  1.00  0.00           H  
HETATM  512  H2  T4PE  146      13.139  -0.814 -19.218  1.00  0.00           H  
HETATM  513  O   T4PE  147      -0.224   5.286   5.626  1.00  0.00           O  
HETATM  514  H1  T4PE  147      -0.314   4.505   6.171  1.00  0.00           H  
HETATM  515  H2  T4PE  147      -0.410   4.982   4.737  1.00  0.00           H  
HETATM  516  O   T4PE  148      13.304 -19.624   6.363  1.00  0.00           O  
HETATM  517  H1  T4PE  148      12.834 -18.791   6.363  1.00  0.00           H  
HETATM  518  H2  T4PE  148      13.569 -19.751   7.274  1.00  0.00           H  
HETATM  519  O   T4PE  149      15.603  -5.994  -5.264  1.00  0.00           O  
HETATM  520  H1  T4PE  149      14.985  -6.658  -5.569  1.00  0.00           H  
HETATM  521  H2  T4PE  149      15.051  -5.291  -4.921  1.00  0.00           H  
HETATM  522  O   T4PE  150      -8.583 -17.052 -18.965  1.00  0.00           O  
HETATM  523  H1  T4PE  150      -9.029 -16.235 -19.187  1.00  0.00           H  
HETATM  524  H2  T4PE  150      -8.855 -17.239 -18.067  1.00  0.00           H  
HETATM  525  O   T4PE  151      -7.374 -12.208  19.166  1.00  0.00           O  
HETATM  526  H1  T4PE  151      -6.980 -12.660  18.420  1.00  0.00           H  
HETATM  527  H2  T4PE  151      -6.890 -11.385  19.230  1.00  0.00           H  
HETATM  528  O   T4PE  152      -8.445 -20.351  11.011  1.00  0.00           O  
HETATM  529  H1  T4PE  152      -8.580 -20.020  11.899  1.00  0.00           H  
HETATM  530  H2  T4PE  152      -8.921 -19.737  10.451  1.00  0.00           H  
HETATM  531  O   T4PE  153       0.085   7.009  -5.283  1.00  0.00           O  
HETATM  532  H1  T4PE  153      -0.651   7.472  -5.684  1.00  0.00           H  
HETATM  533  H2  T4PE  153      -0.082   7.061  -4.342  1.00  0.00           H  
HETATM  534  O   T4PE  154     -12.105 -11.612   7.399  1.00  0.00           O  
HETATM  535  H1  T4PE  154     -12.270 -12.530   7.616  1.00  0.00           H  
HETATM  536  H2  T4PE  154     -11.237 -11.613   6.996  1.00  0.00           H  
HETATM  537  O   T4PE  155       7.232 -11.977  10.615  1.00  0.00           O  
HETATM  538  H1  T4PE  155       6.959 -12.478  11.384  1.00  0.00           H  
HETATM  539  H2  T4PE  155       6.691 -12.317   9.902  1.00  0.00           H  
HETATM  540  O   T4PE  156       8.986   1.593  15.502  1.00  0.00           O  
HETATM  541  H1  T4PE  156       8.490   2.203  16.048  1.00  0.00           H  
HETATM  542  H2  T4PE  156       9.903   1.775  15.711  1.00  0.00           H  
HETATM  543  O   T4PE  157      21.799  20.335  14.536  1.00  0.00           O  
HETATM  544  H1  T4PE  157      22.155  20.791  13.773  1.00  0.00           H  
HETATM  545  H2  T4PE  157      21.373  21.021  15.049  1.00  0.00           H  
HETATM  546  O   T4PE  158       2.896   8.055  16.233  1.00  0.00           O  
HETATM  547  H1  T4PE  158       3.798   7.884  16.505  1.00  0.00           H  
HETATM  548  H2  T4PE  158       2.937   8.896  15.778  1.00  0.00           H  
HETATM  549  O   T4PE  159     -14.366  12.936  -5.658  1.00  0.00           O  
HETATM  550  H1  T4PE  159     -13.699  12.262  -5.788  1.00  0.00           H  
HETATM  551  H2  T4PE  159     -13.941  13.750  -5.927  1.00  0.00           H  
HETATM  552  O   T4PE  160       9.301   7.282   7.158  1.00  0.00           O  
HETATM  553  H1  T4PE  160       9.741   7.902   6.576  1.00  0.00           H  
HETATM  554  H2  T4PE  160       9.792   6.467   7.055  1.00  0.00           H  
HETATM  555  O   T4PE  161      10.769  -6.275  17.736  1.00  0.00           O  
HETATM  556  H1  T4PE  161      11.200  -7.046  17.366  1.00  0.00           H  
HETATM  557  H2  T4PE  161      10.553  -5.734  16.977  1.00  0.00           H  
HETATM  558  O   T4PE  162      -3.738 -22.294  -7.539  1.00  0.00           O  
HETATM  559  H1  T4PE  162      -3.918 -22.945  -8.217  1.00  0.00           H  
HETATM  560  H2  T4PE  162      -3.745 -21.456  -8.003  1.00  0.00           H  
HETATM  561  O   T4PE  163      -3.215 -19.660   4.414  1.00  0.00           O  
HETATM  562  H1  T4PE  163      -2.658 -19.481   5.172  1.00  0.00           H  
HETATM  563  H2  T4PE  163      -4.108 -19.535   4.737  1.00  0.00           H  
HETATM  564  O   T4PE  164      11.356  19.585  -5.077  1.00  0.00           O  
HETATM  565  H1  T4PE  164      11.142  18.661  -5.214  1.00  0.00           H  
HETATM  566  H2  T4PE  164      10.622  19.928  -4.567  1.00  0.00           H  
HETATM  567  O   T4PE  165       4.520   4.870   6.432  1.00  0.00           O  
HETATM  568  H1  T4PE  165       4.360   5.484   7.149  1.00  0.00           H  
HETATM  569  H2  T4PE  165       3.923   5.150   5.739  1.00  0.00           H  
HETATM  570  O   T4PE  166     -10.306  17.137   9.350  1.00  0.00           O  
HETATM  571  H1  T4PE  166     -10.368  17.682   8.566  1.00  0.00           H  
HETATM  572  H2  T4PE  166     -10.410  17.750  10.078  1.00  0.00           H  
HETATM  573  O   T4PE  167      19.673 -14.276 -14.826  1.00  0.00           O  
HETATM  574  H1  T4PE  167      20.604 -14.214 -14.615  1.00  0.00           H  
HETATM  575  H2  T4PE  167      19.298 -13.457 -14.501  1.00  0.00           H  
HETATM  576  O   T4PE  168     -14.832  12.822 -16.050  1.00  0.00           O  
HETATM  577  H1  T4PE  168     -13.901  12.973 -15.890  1.00  0.00           H  
HETATM  578  H2  T4PE  168     -14.904  11.875 -16.175  1.00  0.00           H  
HETATM  579  O   T4PE  169     -15.534  -9.712  16.730  1.00  0.00           O  
HETATM  580  H1  T4PE  169     -15.902  -9.303  17.513  1.00  0.00           H  
HETATM  581  H2  T4PE  169     -14.606  -9.826  16.932  1.00  0.00           H  
HETATM  582  O   T4PE  170     -12.248 -14.001 -16.175  1.00  0.00           O  
HETATM  583  H1  T4PE  170     -13.120 -13.733 -16.464  1.00  0.00           H  
HETATM  584  H2  T4PE  170     -11.651 -13.405 -16.628  1.00  0.00           H  
HETATM  585  O   T4PE  171      10.217   6.260  11.782  1.00  0.00           O  
HETATM  586  H1  T4PE  171       9.628   6.452  12.512  1.00  0.00           H  
HETATM  587  H2  T4PE  171       9.636   6.018  11.062  1.00  0.00           H  
HETATM  588  O   T4PE  172      -1.535 -21.779  -2.488  1.00  0.00           O  
HETATM  589  H1  T4PE  172      -1.949 -22.145  -3.270  1.00  0.00           H  
HETATM  590  H2  T4PE  172      -1.225 -22.543  -2.001  1.00  0.00           H  
HETATM  591  O   T4PE  173      21.890   7.978   3.199  1.00  0.00           O  
HETATM  592  H1  T4PE  173      21.098   7.925   2.664  1.00  0.00           H  
HETATM  593  H2  T4PE  173      22.161   8.894   3.136  1.00  0.00           H  
HETATM  594  O   T4PE  174      -2.627  21.403   3.691  1.00  0.00           O  
HETATM  595  H1  T4PE  174      -1.925  21.197   4.308  1.00  0.00           H  
HETATM  596  H2  T4PE  174      -2.504  22.331   3.489  1.00  0.00           H  
HETATM  597  O   T4PE  175      -3.387  20.937 -15.052  1.00  0.00           O  
HETATM  598  H1  T4PE  175      -4.060  21.414 -14.566  1.00  0.00           H  
HETATM  599  H2  T4PE  175      -2.738  20.696 -14.391  1.00  0.00           H  
HETATM  600  O   T4PE  176       8.266  11.201  11.663  1.00  0.00           O  
HETATM  601  H1  T4PE  176       7.524  11.246  12.266  1.00  0.00           H  
HETATM  602  H2  T4PE  176       8.985  10.855  12.192  1.00  0.00           H  
HETATM  603  O   T4PE  177     -14.997 -15.511  -3.901  1.00  0.00           O  
HETATM  604  H1  T4PE  177     -14.731 -14.835  -4.523  1.00  0.00           H  
HETATM  605  H2  T4PE  177     -15.057 -16.310  -4.425  1.00  0.00           H  
HETATM  606  O   T4PE  178       6.163  15.768 -22.288  1.00  0.00           O  
HETATM  607  H1  T4PE  178       5.618  15.464 -23.014  1.00  0.00           H  
HETATM  608  H2  T4PE  178       5.847  15.278 -21.529  1.00  0.00           H  
HETATM  609  O   T4PE  179       5.856  -0.084 -13.815  1.00  0.00           O  
HETATM  610  H1  T4PE  179       6.410  -0.045 -13.035  1.00  0.00           H  
HETATM  611  H2  T4PE  179       6.077  -0.920 -14.225  1.00  0.00           H  
HETATM  612  O   T4PE  180      20.284   2.378   7.310  1.00  0.00           O  
HETATM  613  H1  T4PE  180      20.674   2.586   8.159  1.00  0.00           H  
HETATM  614  H2  T4PE  180      19.396   2.088   7.519  1.00  0.00           H  
HETATM  615  O   T4PE  181      18.734  16.371  -7.323  1.00  0.00           O  
HETATM  616  H1  T4PE  181      18.911  17.139  -6.779  1.00  0.00           H  
HETATM  617  H2  T4PE  181      18.207  16.707  -8.048  1.00  0.00           H  
HETATM  618  O   T4PE  182      -1.856   3.924  -5.306  1.00  0.00           O  
HETATM  619  H1  T4PE  182      -2.304   4.659  -5.726  1.00  0.00           H  
HETATM  620  H2  T4PE  182      -2.444   3.180  -5.434  1.00  0.00           H  
HETATM  621  O   T4PE  183      17.683  -4.452 -16.318  1.00  0.00           O  
HETATM  622  H1  T4PE  183      17.084  -3.710 -16.401  1.00  0.00           H  
HETATM  623  H2  T4PE  183      18.153  -4.476 -17.151  1.00  0.00           H  
HETATM  624  O   T4PE  184     -21.836  17.176 -19.840  1.00  0.00           O  
HETATM  625  H1  T4PE  184     -22.603  17.672 -19.553  1.00  0.00           H  
HETATM  626  H2  T4PE  184     -21.157  17.393 -19.201  1.00  0.00           H  
HETATM  627  O   T4PE  185     -21.925  14.236 -14.681  1.00  0.00           O  
HETATM  628  H1  T4PE  185     -22.355  13.389 -14.562  1.00  0.00           H  
HETATM  629  H2  T4PE  185     -22.109  14.715 -13.873  1.00  0.00           H  
HETATM  630  O   T4PE  186     -18.793  -5.705 -15.864  1.00  0.00           O  
HETATM  631  H1  T4PE  186     -19.119  -6.525 -16.236  1.00  0.00           H  
HETATM  632  H2  T4PE  186     -18.861  -5.074 -16.580  1.00  0.00           H  
HETATM  633  O   T4PE  187      -9.442  17.696  -0.122  1.00  0.00           O  
HETATM  634  H1  T4PE  187      -9.837  17.407   0.700  1.00  0.00           H  
HETATM  635  H2  T4PE  187     -10.136  18.184  -0.564  1.00  0.00           H  
HETATM  636  O   T4PE  188      -3.792  19.093   8.240  1.00  0.00           O  
HETATM  637  H1  T4PE  188      -3.879  19.730   8.949  1.00  0.00           H  
HETATM  638  H2  T4PE  188      -4.609  18.595   8.262  1.00  0.00           H  
HETATM  639  O   T4PE  189     -20.445   9.199 -14.133  1.00  0.00           O  
HETATM  640  H1  T4PE  189     -20.821   9.791 -13.482  1.00  0.00           H  
HETATM  641  H2  T4PE  189     -19.962   8.552 -13.618  1.00  0.00           H  
HETATM  642  O   T4PE  190      13.551  19.494  15.941  1.00  0.00           O  
HETATM  643  H1  T4PE  190      12.781  19.757  16.445  1.00  0.00           H  
HETATM  644  H2  T4PE  190      14.258  20.045  16.277  1.00  0.00           H  
HETATM  645  O   T4PE  191      13.059  20.697 -21.656  1.00  0.00           O  
HETATM  646  H1  T4PE  191      13.878  20.670 -22.151  1.00  0.00           H  
HETATM  647  H2  T4PE  191      13.284  20.336 -20.799  1.00  0.00           H  
HETATM  648  O   T4PE  192      -5.783  15.922 -20.255  1.00  0.00           O  
HETATM  649  H1  T4PE  192      -5.907  16.819 -19.946  1.00  0.00           H  
HETATM  650  H2  T4PE  192      -6.042  15.948 -21.177  1.00  0.00           H  
HETATM  651  O   T4PE  193      11.391  11.065  -0.957  1.00  0.00           O  
HETATM  652  H1  T4PE  193      10.526  11.008  -1.364  1.00  0.00           H  
HETATM  653  H2  T4PE  193      11.872  11.687  -1.503  1.00  0.00           H  
HETATM  654  O   T4PE  194      15.462 -13.724 -19.801  1.00  0.00           O  
HETATM  655  H1  T4PE  194      16.084 -13.844 -20.518  1.00  0.00           H  
HETATM  656  H2  T4PE  194      16.009 -13.602 -19.025  1.00  0.00           H  
HETATM  657  O   T4PE  195      22.024 -10.758   3.496  1.00  0.00           O  
HETATM  658  H1  T4PE  195      21.980  -9.807   3.598  1.00  0.00           H  
HETATM  659  H2  T4PE  195      22.675 -11.039   4.140  1.00  0.00           H  
HETATM  660  O   T4PE  196     -13.088   2.403 -13.213  1.00  0.00           O  
HETATM  661  H1  T4PE  196     -13.157   3.009 -12.475  1.00  0.00           H  
HETATM  662  H2  T4PE  196     -12.179   2.106 -13.196  1.00  0.00           H  
HETATM  663  O   T4PE  197       5.545  -9.692  -3.972  1.00  0.00           O  
HETATM  664  H1  T4PE  197       5.668 -10.554  -4.369  1.00  0.00           H  
HETATM  665  H2  T4PE  197       4.655  -9.439  -4.217  1.00  0.00           H  
HETATM  666  O   T4PE  198      -4.964  20.529 -11.123  1.00  0.00           O  
HETATM  667  H1  T4PE  198      -4.472  20.088 -10.431  1.00  0.00           H  
HETATM  668  H2  T4PE  198      -5.525  19.847 -11.491  1.00  0.00           H  
HETATM  669  O   T4PE  199     -20.260   1.763 -19.357  1.00  0.00           O  
HETATM  670  H1  T4PE  199     -20.633   1.002 -19.802  1.00  0.00           H  
HETATM  671  H2  T4PE  199     -20.126   1.471 -18.455  1.00  0.00           H  
HETATM  672  O   T4PE  200      -5.761   3.121  13.979  1.00  0.00           O  
HETATM  673  H1  T4PE  200      -6.240   3.691  13.378  1.00  0.00           H  
HETATM  674  H2  T4PE  200      -5.224   2.569  13.411  1.00  0.00           H  
HETATM  675  O   T4PE  201      13.982   2.184  12.597  1.00  0.00           O  
HETATM  676  H1  T4PE  201      13.361   2.894  12.435  1.00  0.00           H  
HETATM  677  H2  T4PE  201      13.889   1.607  11.839  1.00  0.00           H  
HETATM  678  O   T4PE  202     -11.542  -9.488   9.260  1.00  0.00           O  
HETATM  679  H1  T4PE  202     -12.041 -10.158   8.792  1.00  0.00           H  
HETATM  680  H2  T4PE  202     -10.913  -9.980   9.787  1.00  0.00           H  
HETATM  681  O   T4PE  203     -19.458  -1.354 -13.114  1.00  0.00           O  
HETATM  682  H1  T4PE  203     -20.375  -1.145 -12.937  1.00  0.00           H  
HETATM  683  H2  T4PE  203     -19.179  -0.693 -13.748  1.00  0.00           H  
HETATM  684  O   T4PE  204      20.103 -19.298   2.966  1.00  0.00           O  
HETATM  685  H1  T4PE  204      20.359 -19.191   2.050  1.00  0.00           H  
HETATM  686  H2  T4PE  204      19.707 -18.460   3.204  1.00  0.00           H  
HETATM  687  O   T4PE  205       5.204 -12.374   7.903  1.00  0.00           O  
HETATM  688  H1  T4PE  205       4.481 -12.439   7.279  1.00  0.00           H  
HETATM  689  H2  T4PE  205       5.234 -11.448   8.140  1.00  0.00           H  
HETATM  690  O   T4PE  206      19.223 -15.086  21.139  1.00  0.00           O  
HETATM  691  H1  T4PE  206      18.808 -15.946  21.206  1.00  0.00           H  
HETATM  692  H2  T4PE  206      18.702 -14.618  20.487  1.00  0.00           H  
HETATM  693  O   T4PE  207       4.335  17.110   9.614  1.00  0.00           O  
HETATM  694  H1  T4PE  207       4.430  16.255   9.195  1.00  0.00           H  
HETATM  695  H2  T4PE  207       4.211  16.910  10.542  1.00  0.00           H  
HETATM  696  O   T4PE  208      20.793  16.257 -16.781  1.00  0.00           O  
HETATM  697  H1  T4PE  208      20.210  15.599 -16.401  1.00  0.00           H  
HETATM  698  H2  T4PE  208      21.652  15.836 -16.798  1.00  0.00           H  
HETATM  699  O   T4PE  209      -2.672  -5.527 -11.639  1.00  0.00           O  
HETATM  700  H1  T4PE  209      -3.428  -5.036 -11.315  1.00  0.00           H  
HETATM  701  H2  T4PE  209      -2.098  -4.861 -12.018  1.00  0.00           H  
HETATM  702  O   T4PE  210      11.216 -20.695   9.735  1.00  0.00           O  
HETATM  703  H1  T4PE  210      10.895 -20.757  10.634  1.00  0.00           H  
HETATM  704  H2  T4PE  210      10.980 -21.534   9.338  1.00  0.00           H  
HETATM  705  O   T4PE  211       7.288  -4.423  20.514  1.00  0.00           O  
HETATM  706  H1  T4PE  211       6.955  -4.650  21.383  1.00  0.00           H  
HETATM  707  H2  T4PE  211       8.166  -4.803  20.487  1.00  0.00           H  
HETATM  708  O   T4PE  212      -8.049   7.421 -15.483  1.00  0.00           O  
HETATM  709  H1  T4PE  212      -7.341   6.894 -15.853  1.00  0.00           H  
HETATM  710  H2  T4PE  212      -8.132   8.165 -16.080  1.00  0.00           H  
HETATM  711  O   T4PE  213     -14.152 -13.163  -9.618  1.00  0.00           O  
HETATM  712  H1  T4PE  213     -14.073 -14.088  -9.849  1.00  0.00           H  
HETATM  713  H2  T4PE  213     -13.457 -13.015  -8.976  1.00  0.00           H  
HETATM  714  O   T4PE  214      20.137 -20.943   9.423  1.00  0.00           O  
HETATM  715  H1  T4PE  214      21.040 -21.159   9.660  1.00  0.00           H  
HETATM  716  H2  T4PE  214      20.220 -20.247   8.772  1.00  0.00           H  
HETATM  717  O   T4PE  215     -11.642  -7.676  16.961  1.00  0.00           O  
HETATM  718  H1  T4PE  215     -11.351  -7.567  17.866  1.00  0.00           H  
HETATM  719  H2  T4PE  215     -10.973  -7.233  16.439  1.00  0.00           H  
HETATM  720  O   T4PE  216      16.767  16.417  13.820  1.00  0.00           O  
HETATM  721  H1  T4PE  216      16.601  16.026  12.962  1.00  0.00           H  
HETATM  722  H2  T4PE  216      16.338  17.271  13.781  1.00  0.00           H  
HETATM  723  O   T4PE  217      -8.190  19.836 -22.150  1.00  0.00           O  
HETATM  724  H1  T4PE  217      -8.344  19.619 -23.070  1.00  0.00           H  
HETATM  725  H2  T4PE  217      -8.517  19.077 -21.667  1.00  0.00           H  
HETATM  726  O   T4PE  218      -8.349   4.139 -16.590  1.00  0.00           O  
HETATM  727  H1  T4PE  218      -7.474   4.500 -16.728  1.00  0.00           H  
HETATM  728  H2  T4PE  218      -8.867   4.476 -17.321  1.00  0.00           H  
HETATM  729  O   T4PE  219     -20.406  -5.908  -5.881  1.00  0.00           O  
HETATM  730  H1  T4PE  219     -21.090  -5.922  -6.551  1.00  0.00           H  
HETATM  731  H2  T4PE  219     -20.327  -6.820  -5.601  1.00  0.00           H  
HETATM  732  O   T4PE  220      18.005   3.401 -13.153  1.00  0.00           O  
HETATM  733  H1  T4PE  220      18.839   3.858 -13.039  1.00  0.00           H  
HETATM  734  H2  T4PE  220      17.575   3.864 -13.872  1.00  0.00           H  
HETATM  735  O   T4PE  221     -18.443   5.167   2.446  1.00  0.00           O  
HETATM  736  H1  T4PE  221     -19.173   4.718   2.872  1.00  0.00           H  
HETATM  737  H2  T4PE  221     -18.675   5.175   1.517  1.00  0.00           H  
HETATM  738  O   T4PE  222      -5.071 -21.037  11.735  1.00  0.00           O  
HETATM  739  H1  T4PE  222      -5.787 -20.635  11.243  1.00  0.00           H  
HETATM  740  H2  T4PE  222      -5.492 -21.413  12.508  1.00  0.00           H  
HETATM  741  O   T4PE  223      20.334  -4.051 -10.027  1.00  0.00           O  
HETATM  742  H1  T4PE  223      19.791  -3.679 -10.722  1.00  0.00           H  
HETATM  743  H2  T4PE  223      20.149  -4.990 -10.056  1.00  0.00           H  
HETATM  744  O   T4PE  224      17.839  -7.549  -5.474  1.00  0.00           O  
HETATM  745  H1  T4PE  224      18.182  -7.856  -4.634  1.00  0.00           H  
HETATM  746  H2  T4PE  224      17.075  -7.021  -5.242  1.00  0.00           H  
HETATM  747  O   T4PE  225       3.757  13.483   3.044  1.00  0.00           O  
HETATM  748  H1  T4PE  225       2.954  12.968   3.129  1.00  0.00           H  
HETATM  749  H2  T4PE  225       4.082  13.569   3.940  1.00  0.00           H  
HETATM  750  O   T4PE  226       9.722  20.384   2.163  1.00  0.00           O  
HETATM  751  H1  T4PE  226       9.708  20.126   1.241  1.00  0.00           H  
HETATM  752  H2  T4PE  226      10.016  21.295   2.152  1.00  0.00           H  
HETATM  753  O   T4PE  227       7.167  17.244  13.360  1.00  0.00           O  
HETATM  754  H1  T4PE  227       7.351  18.051  12.880  1.00  0.00           H  
HETATM  755  H2  T4PE  227       8.014  16.979  13.718  1.00  0.00           H  
HETATM  756  O   T4PE  228     -22.616 -16.044   0.432  1.00  0.00           O  
HETATM  757  H1  T4PE  228     -21.946 -16.371   1.032  1.00  0.00           H  
HETATM  758  H2  T4PE  228     -22.382 -15.127   0.288  1.00  0.00           H  
HETATM  759  O   T4PE  229      -1.979  13.258  21.823  1.00  0.00           O  
HETATM  760  H1  T4PE  229      -1.435  14.031  21.674  1.00  0.00           H  
HETATM  761  H2  T4PE  229      -1.541  12.789  22.534  1.00  0.00           H  
HETATM  762  O   T4PE  230      12.491 -20.829  -4.259  1.00  0.00           O  
HETATM  763  H1  T4PE  230      11.634 -20.453  -4.461  1.00  0.00           H  
HETATM  764  H2  T4PE  230      12.876 -20.224  -3.626  1.00  0.00           H  
HETATM  765  O   T4PE  231      17.350  12.213  -8.797  1.00  0.00           O  
HETATM  766  H1  T4PE  231      16.731  11.498  -8.946  1.00  0.00           H  
HETATM  767  H2  T4PE  231      16.911  12.783  -8.166  1.00  0.00           H  
HETATM  768  O   T4PE  232       0.848  10.718 -13.023  1.00  0.00           O  
HETATM  769  H1  T4PE  232      -0.056  10.907 -13.274  1.00  0.00           H  
HETATM  770  H2  T4PE  232       0.988  11.229 -12.225  1.00  0.00           H  
HETATM  771  O   T4PE  233     -11.044   4.049  -4.898  1.00  0.00           O  
HETATM  772  H1  T4PE  233     -11.192   3.936  -3.959  1.00  0.00           H  
HETATM  773  H2  T4PE  233     -10.186   3.654  -5.055  1.00  0.00           H  
HETATM  774  O   T4PE  234     -18.964 -11.286  18.187  1.00  0.00           O  
HETATM  775  H1  T4PE  234     -19.224 -11.874  17.478  1.00  0.00           H  
HETATM  776  H2  T4PE  234     -18.228 -11.730  18.609  1.00  0.00           H  
HETATM  777  O   T4PE  235     -13.596  -9.031   3.642  1.00  0.00           O  
HETATM  778  H1  T4PE  235     -13.385  -8.556   4.446  1.00  0.00           H  
HETATM  779  H2  T4PE  235     -13.177  -9.884   3.751  1.00  0.00           H  
HETATM  780  O   T4PE  236       2.945 -10.035  22.050  1.00  0.00           O  
HETATM  781  H1  T4PE  236       2.418 -10.555  21.444  1.00  0.00           H  
HETATM  782  H2  T4PE  236       3.386 -10.682  22.600  1.00  0.00           H  
HETATM  783  O   T4PE  237       0.316  17.073   9.200  1.00  0.00           O  
HETATM  784  H1  T4PE  237       0.321  16.619   8.358  1.00  0.00           H  
HETATM  785  H2  T4PE  237      -0.037  16.432   9.817  1.00  0.00           H  
HETATM  786  O   T4PE  238      -2.973 -21.258  -0.487  1.00  0.00           O  
HETATM  787  H1  T4PE  238      -3.604 -21.976  -0.435  1.00  0.00           H  
HETATM  788  H2  T4PE  238      -2.517 -21.400  -1.317  1.00  0.00           H  
HETATM  789  O   T4PE  239     -21.829 -18.974   4.617  1.00  0.00           O  
HETATM  790  H1  T4PE  239     -21.728 -19.296   3.721  1.00  0.00           H  
HETATM  791  H2  T4PE  239     -22.359 -18.182   4.530  1.00  0.00           H  
HETATM  792  O   T4PE  240      -4.354   5.541  22.177  1.00  0.00           O  
HETATM  793  H1  T4PE  240      -3.449   5.528  22.490  1.00  0.00           H  
HETATM  794  H2  T4PE  240      -4.507   6.450  21.921  1.00  0.00           H  
HETATM  795  O   T4PE  241      17.550  17.884  17.921  1.00  0.00           O  
HETATM  796  H1  T4PE  241      17.960  17.554  18.720  1.00  0.00           H  
HETATM  797  H2  T4PE  241      16.954  17.186  17.651  1.00  0.00           H  
HETATM  798  O   T4PE  242     -11.212  19.282   4.903  1.00  0.00           O  
HETATM  799  H1  T4PE  242     -10.861  19.370   5.790  1.00  0.00           H  
HETATM  800  H2  T4PE  242     -12.096  19.644   4.957  1.00  0.00           H  
HETATM  801  O   T4PE  243       4.105  13.247  -0.270  1.00  0.00           O  
HETATM  802  H1  T4PE  243       4.263  13.678   0.570  1.00  0.00           H  
HETATM  803  H2  T4PE  243       3.967  13.966  -0.887  1.00  0.00           H  
HETATM  804  O   T4PE  244     -20.526   4.189   7.688  1.00  0.00           O  
HETATM  805  H1  T4PE  244     -20.861   4.069   8.576  1.00  0.00           H  
HETATM  806  H2  T4PE  244     -20.271   5.111   7.650  1.00  0.00           H  
HETATM  807  O   T4PE  245       1.087   5.219  19.339  1.00  0.00           O  
HETATM  808  H1  T4PE  245       1.839   4.746  18.982  1.00  0.00           H  
HETATM  809  H2  T4PE  245       0.411   4.550  19.445  1.00  0.00           H  
HETATM  810  O   T4PE  246      13.444  13.651   8.993  1.00  0.00           O  
HETATM  811  H1  T4PE  246      13.610  13.607   9.934  1.00  0.00           H  
HETATM  812  H2  T4PE  246      12.499  13.787   8.922  1.00  0.00           H  
HETATM  813  O   T4PE  247      14.359   9.553  10.959  1.00  0.00           O  
HETATM  814  H1  T4PE  247      13.503   9.146  10.823  1.00  0.00           H  
HETATM  815  H2  T4PE  247      14.575   9.358  11.871  1.00  0.00           H  
HETATM  816  O   T4PE  248       0.544  -6.299  17.433  1.00  0.00           O  
HETATM  817  H1  T4PE  248      -0.230  -5.737  17.403  1.00  0.00           H  
HETATM  818  H2  T4PE  248       1.205  -5.824  16.930  1.00  0.00           H  
HETATM  819  O   T4PE  249      -3.011 -18.711  -5.565  1.00  0.00           O  
HETATM  820  H1  T4PE  249      -3.705 -19.345  -5.385  1.00  0.00           H  
HETATM  821  H2  T4PE  249      -3.302 -17.908  -5.132  1.00  0.00           H  
HETATM  822  O   T4PE  250     -10.847 -14.740  -4.778  1.00  0.00           O  
HETATM  823  H1  T4PE  250     -10.748 -15.483  -5.373  1.00  0.00           H  
HETATM  824  H2  T4PE  250     -10.369 -14.997  -3.990  1.00  0.00           H  
HETATM  825  O   T4PE  251      -1.396 -17.819 -20.078  1.00  0.00           O  
HETATM  826  H1  T4PE  251      -1.520 -16.909 -19.808  1.00  0.00           H  
HETATM  827  H2  T4PE  251      -2.274 -18.125 -20.303  1.00  0.00           H  
HETATM  828  O   T4PE  252      -3.674 -17.941  15.224  1.00  0.00           O  
HETATM  829  H1  T4PE  252      -4.427 -18.476  15.476  1.00  0.00           H  
HETATM  830  H2  T4PE  252      -2.916 -18.423  15.556  1.00  0.00           H  
HETATM  831  O   T4PE  253      -6.990   2.633  -5.751  1.00  0.00           O  
HETATM  832  H1  T4PE  253      -6.405   1.972  -6.121  1.00  0.00           H  
HETATM  833  H2  T4PE  253      -7.282   3.144  -6.506  1.00  0.00           H  
HETATM  834  O   T4PE  254     -11.614  20.882  20.069  1.00  0.00           O  
HETATM  835  H1  T4PE  254     -12.448  21.352  20.074  1.00  0.00           H  
HETATM  836  H2  T4PE  254     -11.258  21.015  20.948  1.00  0.00           H  
HETATM  837  O   T4PE  255      -9.902  16.646  17.891  1.00  0.00           O  
HETATM  838  H1  T4PE  255      -9.435  16.480  18.711  1.00  0.00           H  
HETATM  839  H2  T4PE  255     -10.750  16.995  18.165  1.00  0.00           H  
HETATM  840  O   T4PE  256       9.555 -19.413  19.308  1.00  0.00           O  
HETATM  841  H1  T4PE  256       9.055 -20.210  19.481  1.00  0.00           H  
HETATM  842  H2  T4PE  256       9.141 -18.746  19.855  1.00  0.00           H  
HETATM  843  O   T4PE  257      -0.964 -18.822   6.188  1.00  0.00           O  
HETATM  844  H1  T4PE  257      -0.500 -18.690   5.361  1.00  0.00           H  
HETATM  845  H2  T4PE  257      -0.554 -19.596   6.573  1.00  0.00           H  
HETATM  846  O   T4PE  258     -19.818   1.416 -11.566  1.00  0.00           O  
HETATM  847  H1  T4PE  258     -19.600   1.938 -10.794  1.00  0.00           H  
HETATM  848  H2  T4PE  258     -20.411   0.739 -11.238  1.00  0.00           H  
HETATM  849  O   T4PE  259      11.098 -15.269   4.988  1.00  0.00           O  
HETATM  850  H1  T4PE  259      11.206 -15.917   4.292  1.00  0.00           H  
HETATM  851  H2  T4PE  259      10.172 -15.031   4.953  1.00  0.00           H  
HETATM  852  O   T4PE  260     -11.788  15.021 -10.667  1.00  0.00           O  
HETATM  853  H1  T4PE  260     -12.272  15.828 -10.839  1.00  0.00           H  
HETATM  854  H2  T4PE  260     -11.052  15.294 -10.119  1.00  0.00           H  
HETATM  855  O   T4PE  261      11.848  16.771  20.081  1.00  0.00           O  
HETATM  856  H1  T4PE  261      12.206  16.353  20.864  1.00  0.00           H  
HETATM  857  H2  T4PE  261      11.210  16.142  19.744  1.00  0.00           H  
HETATM  858  O   T4PE  262     -19.141  14.138 -18.692  1.00  0.00           O  
HETATM  859  H1  T4PE  262     -19.475  13.244 -18.767  1.00  0.00           H  
HETATM  860  H2  T4PE  262     -19.697  14.546 -18.028  1.00  0.00           H  
HETATM  861  O   T4PE  263     -21.112 -20.533 -15.497  1.00  0.00           O  
HETATM  862  H1  T4PE  263     -21.481 -21.147 -16.132  1.00  0.00           H  
HETATM  863  H2  T4PE  263     -21.637 -19.739 -15.598  1.00  0.00           H  
HETATM  864  O   T4PE  264       2.037 -20.898  16.371  1.00  0.00           O  
HETATM  865  H1  T4PE  264       1.581 -21.735  16.463  1.00  0.00           H  
HETATM  866  H2  T4PE  264       2.023 -20.719  15.430  1.00  0.00           H  
HETATM  867  O   T4PE  265      -7.057  -5.563  21.419  1.00  0.00           O  
HETATM  868  H1  T4PE  265      -6.383  -6.058  21.885  1.00  0.00           H  
HETATM  869  H2  T4PE  265      -6.656  -5.344  20.578  1.00  0.00           H  
HETATM  870  O   T4PE  266      14.995 -13.628  15.141  1.00  0.00           O  
HETATM  871  H1  T4PE  266      14.381 -13.659  14.408  1.00  0.00           H  
HETATM  872  H2  T4PE  266      14.442 -13.511  15.913  1.00  0.00           H  
HETATM  873  O   T4PE  267      13.365  -8.332 -21.265  1.00  0.00           O  
HETATM  874  H1  T4PE  267      12.749  -7.676 -20.938  1.00  0.00           H  
HETATM  875  H2  T4PE  267      13.633  -8.819 -20.486  1.00  0.00           H  
HETATM  876  O   T4PE  268      -2.634  16.014  15.272  1.00  0.00           O  
HETATM  877  H1  T4PE  268      -2.573  15.765  14.350  1.00  0.00           H  
HETATM  878  H2  T4PE  268      -2.622  15.183  15.746  1.00  0.00           H  
HETATM  879  O   T4PE  269       0.974   8.173  13.018  1.00  0.00           O  
HETATM  880  H1  T4PE  269       1.464   8.869  13.455  1.00  0.00           H  
HETATM  881  H2  T4PE  269       1.055   8.371  12.085  1.00  0.00           H  
HETATM  882  O   T4PE  270     -19.206  22.030  18.361  1.00  0.00           O  
HETATM  883  H1  T4PE  270     -19.065  21.232  18.871  1.00  0.00           H  
HETATM  884  H2  T4PE  270     -19.503  21.719  17.506  1.00  0.00           H  
HETATM  885  O   T4PE  271       7.590 -21.317 -10.036  1.00  0.00           O  
HETATM  886  H1  T4PE  271       7.874 -20.876 -10.836  1.00  0.00           H  
HETATM  887  H2  T4PE  271       8.372 -21.340  -9.485  1.00  0.00           H  
HETATM  888  O   T4PE  272     -15.291  -4.672  21.827  1.00  0.00           O  
HETATM  889  H1  T4PE  272     -15.389  -3.887  22.365  1.00  0.00           H  
HETATM  890  H2  T4PE  272     -14.347  -4.763  21.703  1.00  0.00           H  
HETATM  891  O   T4PE  273      11.483  15.805 -10.200  1.00  0.00           O  
HETATM  892  H1  T4PE  273      11.139  16.650 -10.491  1.00  0.00           H  
HETATM  893  H2  T4PE  273      11.059  15.164 -10.771  1.00  0.00           H  
HETATM  894  O   T4PE  274      -8.075   5.461 -21.186  1.00  0.00           O  
HETATM  895  H1  T4PE  274      -8.763   5.356 -21.843  1.00  0.00           H  
HETATM  896  H2  T4PE  274      -7.702   6.324 -21.364  1.00  0.00           H  
HETATM  897  O   T4PE  275      -2.752 -10.433  17.552  1.00  0.00           O  
HETATM  898  H1  T4PE  275      -2.160 -10.296  16.813  1.00  0.00           H  
HETATM  899  H2  T4PE  275      -3.155  -9.577  17.698  1.00  0.00           H  
HETATM  900  O   T4PE  276     -10.179  -1.132  -5.438  1.00  0.00           O  
HETATM  901  H1  T4PE  276     -10.675  -0.921  -6.229  1.00  0.00           H  
HETATM  902  H2  T4PE  276     -10.767  -1.688  -4.927  1.00  0.00           H  
HETATM  903  O   T4PE  277     -20.239  -9.544   8.687  1.00  0.00           O  
HETATM  904  H1  T4PE  277     -20.953  -8.981   8.987  1.00  0.00           H  
HETATM  905  H2  T4PE  277     -19.612  -9.543   9.410  1.00  0.00           H  
HETATM  906  O   T4PE  278       9.183  -4.917 -20.839  1.00  0.00           O  
HETATM  907  H1  T4PE  278       9.409  -4.057 -21.194  1.00  0.00           H  
HETATM  908  H2  T4PE  278      10.021  -5.298 -20.580  1.00  0.00           H  
HETATM  909  O   T4PE  279       8.409 -21.195   7.727  1.00  0.00           O  
HETATM  910  H1  T4PE  279       7.457 -21.160   7.819  1.00  0.00           H  
HETATM  911  H2  T4PE  279       8.685 -21.878   8.339  1.00  0.00           H  
HETATM  912  O   T4PE  280      -5.158  -4.616 -10.260  1.00  0.00           O  
HETATM  913  H1  T4PE  280      -6.084  -4.700 -10.488  1.00  0.00           H  
HETATM  914  H2  T4PE  280      -5.031  -3.679 -10.112  1.00  0.00           H  
HETATM  915  O   T4PE  281      19.189  18.468  -5.632  1.00  0.00           O  
HETATM  916  H1  T4PE  281      19.923  18.865  -6.102  1.00  0.00           H  
HETATM  917  H2  T4PE  281      19.601  17.925  -4.959  1.00  0.00           H  
HETATM  918  O   T4PE  282       0.779  -9.831 -11.198  1.00  0.00           O  
HETATM  919  H1  T4PE  282       0.184  -9.402 -10.584  1.00  0.00           H  
HETATM  920  H2  T4PE  282       1.492 -10.159 -10.651  1.00  0.00           H  
HETATM  921  O   T4PE  283     -17.139  19.768  -7.102  1.00  0.00           O  
HETATM  922  H1  T4PE  283     -17.469  19.154  -7.758  1.00  0.00           H  
HETATM  923  H2  T4PE  283     -16.885  19.216  -6.363  1.00  0.00           H  
HETATM  924  O   T4PE  284      19.290 -15.300   8.058  1.00  0.00           O  
HETATM  925  H1  T4PE  284      18.509 -15.809   8.274  1.00  0.00           H  
HETATM  926  H2  T4PE  284      20.004 -15.939   8.073  1.00  0.00           H  
HETATM  927  O   T4PE  285       4.693  -6.251 -20.105  1.00  0.00           O  
HETATM  928  H1  T4PE  285       4.931  -7.019 -20.624  1.00  0.00           H  
HETATM  929  H2  T4PE  285       5.303  -5.571 -20.390  1.00  0.00           H  
HETATM  930  O   T4PE  286     -17.912 -20.506 -21.309  1.00  0.00           O  
HETATM  931  H1  T4PE  286     -17.885 -20.654 -22.254  1.00  0.00           H  
HETATM  932  H2  T4PE  286     -18.170 -21.351 -20.940  1.00  0.00           H  
HETATM  933  O   T4PE  287       3.697  -2.412   9.094  1.00  0.00           O  
HETATM  934  H1  T4PE  287       4.331  -1.714   9.257  1.00  0.00           H  
HETATM  935  H2  T4PE  287       2.871  -2.070   9.435  1.00  0.00           H  
HETATM  936  O   T4PE  288      -6.208   0.374  -6.717  1.00  0.00           O  
HETATM  937  H1  T4PE  288      -5.345   0.097  -6.408  1.00  0.00           H  
HETATM  938  H2  T4PE  288      -6.770  -0.388  -6.576  1.00  0.00           H  
HETATM  939  O   T4PE  289      -6.229  -7.465  13.943  1.00  0.00           O  
HETATM  940  H1  T4PE  289      -5.460  -7.763  13.458  1.00  0.00           H  
HETATM  941  H2  T4PE  289      -6.931  -8.054  13.664  1.00  0.00           H  
HETATM  942  O   T4PE  290      15.339   9.259 -19.347  1.00  0.00           O  
HETATM  943  H1  T4PE  290      15.485  10.040 -19.881  1.00  0.00           H  
HETATM  944  H2  T4PE  290      15.371   8.533 -19.970  1.00  0.00           H  
HETATM  945  O   T4PE  291     -17.855  -4.791  -3.951  1.00  0.00           O  
HETATM  946  H1  T4PE  291     -18.365  -4.259  -4.561  1.00  0.00           H  
HETATM  947  H2  T4PE  291     -17.518  -5.511  -4.484  1.00  0.00           H  
HETATM  948  O   T4PE  292     -19.708  -8.603  13.508  1.00  0.00           O  
HETATM  949  H1  T4PE  292     -19.928  -8.189  12.673  1.00  0.00           H  
HETATM  950  H2  T4PE  292     -18.851  -8.244  13.736  1.00  0.00           H  
HETATM  951  O   T4PE  293      12.085  14.502 -17.284  1.00  0.00           O  
HETATM  952  H1  T4PE  293      12.575  15.293 -17.506  1.00  0.00           H  
HETATM  953  H2  T4PE  293      11.754  14.181 -18.122  1.00  0.00           H  
HETATM  954  O   T4PE  294      -8.524   9.268 -12.501  1.00  0.00           O  
HETATM  955  H1  T4PE  294      -7.862   9.887 -12.811  1.00  0.00           H  
HETATM  956  H2  T4PE  294      -8.767   9.591 -11.634  1.00  0.00           H  
HETATM  957  O   T4PE  295      12.011 -16.876  19.213  1.00  0.00           O  
HETATM  958  H1  T4PE  295      11.908 -17.824  19.299  1.00  0.00           H  
HETATM  959  H2  T4PE  295      11.116 -16.538  19.195  1.00  0.00           H  
HETATM  960  O   T4PE  296     -15.863  -2.072 -22.157  1.00  0.00           O  
HETATM  961  H1  T4PE  296     -15.483  -1.248 -22.463  1.00  0.00           H  
HETATM  962  H2  T4PE  296     -15.394  -2.265 -21.345  1.00  0.00           H  
HETATM  963  O   T4PE  297      -4.317  -1.989  -9.906  1.00  0.00           O  
HETATM  964  H1  T4PE  297      -3.898  -2.048  -9.048  1.00  0.00           H  
HETATM  965  H2  T4PE  297      -5.138  -1.525  -9.742  1.00  0.00           H  
HETATM  966  O   T4PE  298      15.737  14.973  11.194  1.00  0.00           O  
HETATM  967  H1  T4PE  298      15.053  14.342  11.418  1.00  0.00           H  
HETATM  968  H2  T4PE  298      16.119  14.637  10.384  1.00  0.00           H  
HETATM  969  O   T4PE  299     -11.629  -5.201 -11.302  1.00  0.00           O  
HETATM  970  H1  T4PE  299     -10.893  -5.412 -11.876  1.00  0.00           H  
HETATM  971  H2  T4PE  299     -11.908  -4.329 -11.581  1.00  0.00           H  
HETATM  972  O   T4PE  300      17.094  21.327 -13.809  1.00  0.00           O  
HETATM  973  H1  T4PE  300      17.258  20.719 -14.531  1.00  0.00           H  
HETATM  974  H2  T4PE  300      16.555  20.829 -13.195  1.00  0.00           H  
HETATM  975  O   T4PE  301     -10.353  -5.208   5.615  1.00  0.00           O  
HETATM  976  H1  T4PE  301     -10.304  -6.162   5.566  1.00  0.00           H  
HETATM  977  H2  T4PE  301     -11.185  -4.988   5.197  1.00  0.00           H  
HETATM  978  O   T4PE  302      16.924  -5.013   6.180  1.00  0.00           O  
HETATM  979  H1  T4PE  302      17.825  -5.056   6.501  1.00  0.00           H  
HETATM  980  H2  T4PE  302      16.848  -4.140   5.795  1.00  0.00           H  
HETATM  981  O   T4PE  303       7.989 -16.261  -5.580  1.00  0.00           O  
HETATM  982  H1  T4PE  303       7.358 -15.711  -6.044  1.00  0.00           H  
HETATM  983  H2  T4PE  303       7.941 -15.967  -4.670  1.00  0.00           H  
HETATM  984  O   T4PE  304      17.855  19.485 -16.237  1.00  0.00           O  
HETATM  985  H1  T4PE  304      18.254  18.710 -15.841  1.00  0.00           H  
HETATM  986  H2  T4PE  304      17.387  19.149 -17.002  1.00  0.00           H  
HETATM  987  O   T4PE  305     -16.923  19.273   5.981  1.00  0.00           O  
HETATM  988  H1  T4PE  305     -16.187  18.996   5.435  1.00  0.00           H  
HETATM  989  H2  T4PE  305     -17.303  20.017   5.513  1.00  0.00           H  
HETATM  990  O   T4PE  306     -10.471  -3.483 -21.627  1.00  0.00           O  
HETATM  991  H1  T4PE  306     -11.019  -3.100 -20.942  1.00  0.00           H  
HETATM  992  H2  T4PE  306     -11.088  -3.742 -22.311  1.00  0.00           H  
HETATM  993  O   T4PE  307     -20.782   0.802  -8.628  1.00  0.00           O  
HETATM  994  H1  T4PE  307     -20.644   1.485  -7.972  1.00  0.00           H  
HETATM  995  H2  T4PE  307     -21.544   1.098  -9.127  1.00  0.00           H  
HETATM  996  O   T4PE  308      13.131  -0.509   2.269  1.00  0.00           O  
HETATM  997  H1  T4PE  308      13.525   0.358   2.166  1.00  0.00           H  
HETATM  998  H2  T4PE  308      12.214  -0.332   2.479  1.00  0.00           H  
HETATM  999  O   T4PE  309       0.923 -20.124  -0.328  1.00  0.00           O  
HETATM 1000  H1  T4PE  309       1.355 -20.047   0.523  1.00  0.00           H  
HETATM 1001  H2  T4PE  309       1.554 -20.591  -0.875  1.00  0.00           H  
HETATM 1002  O   T4PE  310     -12.498   7.949  20.694  1.00  0.00           O  
HETATM 1003  H1  T4PE  310     -13.171   7.298  20.498  1.00  0.00           H  
HETATM 1004  H2  T4PE  310     -12.962   8.786  20.681  1.00  0.00           H  
HETATM 1005  O   T4PE  311       9.192  15.829 -16.508  1.00  0.00           O  
HETATM 1006  H1  T4PE  311      10.037  15.873 -16.955  1.00  0.00           H  
HETATM 1007  H2  T4PE  311       8.833  16.713 -16.586  1.00  0.00           H  
HETATM 1008  O   T4PE  312      -0.927  19.353   8.260  1.00  0.00           O  
HETATM 1009  H1  T4PE  312      -1.818  19.075   8.475  1.00  0.00           H  
HETATM 1010  H2  T4PE  312      -0.375  18.622   8.538  1.00  0.00           H  
HETATM 1011  O   T4PE  313      12.679 -13.852  13.312  1.00  0.00           O  
HETATM 1012  H1  T4PE  313      12.348 -13.895  12.415  1.00  0.00           H  
HETATM 1013  H2  T4PE  313      11.892 -13.846  13.857  1.00  0.00           H  
HETATM 1014  O   T4PE  314      12.326  11.712   5.291  1.00  0.00           O  
HETATM 1015  H1  T4PE  314      11.710  12.437   5.398  1.00  0.00           H  
HETATM 1016  H2  T4PE  314      11.810  10.929   5.484  1.00  0.00           H  
HETATM 1017  O   T4PE  315      15.407  11.676 -21.018  1.00  0.00           O  
HETATM 1018  H1  T4PE  315      15.849  12.424 -20.616  1.00  0.00           H  
HETATM 1019  H2  T4PE  315      15.482  11.830 -21.960  1.00  0.00           H  
HETATM 1020  O   T4PE  316     -20.669 -16.170  10.145  1.00  0.00           O  
HETATM 1021  H1  T4PE  316     -20.914 -16.207  11.070  1.00  0.00           H  
HETATM 1022  H2  T4PE  316     -20.758 -17.072   9.837  1.00  0.00           H  
HETATM 1023  O   T4PE  317     -16.592  16.649  -1.751  1.00  0.00           O  
HETATM 1024  H1  T4PE  317     -17.270  16.201  -2.258  1.00  0.00           H  
HETATM 1025  H2  T4PE  317     -16.911  16.624  -0.849  1.00  0.00           H  
HETATM 1026  O   T4PE  318     -17.786   6.054 -16.088  1.00  0.00           O  
HETATM 1027  H1  T4PE  318     -18.504   5.590 -15.658  1.00  0.00           H  
HETATM 1028  H2  T4PE  318     -17.102   6.109 -15.421  1.00  0.00           H  
HETATM 1029  O   T4PE  319      21.416  -3.705 -13.046  1.00  0.00           O  
HETATM 1030  H1  T4PE  319      21.784  -4.428 -13.554  1.00  0.00           H  
HETATM 1031  H2  T4PE  319      20.912  -4.131 -12.354  1.00  0.00           H  
HETATM 1032  O   T4PE  320     -13.299  14.053  -3.171  1.00  0.00           O  
HETATM 1033  H1  T4PE  320     -14.141  13.598  -3.179  1.00  0.00           H  
HETATM 1034  H2  T4PE  320     -12.912  13.857  -4.024  1.00  0.00           H  
HETATM 1035  O   T4PE  321     -13.572  12.184 -20.249  1.00  0.00           O  
HETATM 1036  H1  T4PE  321     -13.289  11.271 -20.190  1.00  0.00           H  
HETATM 1037  H2  T4PE  321     -14.228  12.187 -20.946  1.00  0.00           H  
HETATM 1038  O   T4PE  322      20.331  22.355  17.869  1.00  0.00           O  
HETATM 1039  H1  T4PE  322      19.962  21.474  17.795  1.00  0.00           H  
HETATM 1040  H2  T4PE  322      20.838  22.335  18.681  1.00  0.00           H  
HETATM 1041  O   T4PE  323       3.232  -6.793   2.860  1.00  0.00           O  
HETATM 1042  H1  T4PE  323       3.301  -5.993   2.339  1.00  0.00           H  
HETATM 1043  H2  T4PE  323       3.091  -7.487   2.216  1.00  0.00           H  
HETATM 1044  O   T4PE  324       8.318 -10.165 -14.276  1.00  0.00           O  
HETATM 1045  H1  T4PE  324       7.938  -9.305 -14.457  1.00  0.00           H  
HETATM 1046  H2  T4PE  324       9.258 -10.002 -14.203  1.00  0.00           H  
HETATM 1047  O   T4PE  325       4.447 -17.216 -16.532  1.00  0.00           O  
HETATM 1048  H1  T4PE  325       4.031 -17.120 -17.389  1.00  0.00           H  
HETATM 1049  H2  T4PE  325       4.554 -18.160 -16.421  1.00  0.00           H  
HETATM 1050  O   T4PE  326       4.458 -18.354  16.331  1.00  0.00           O  
HETATM 1051  H1  T4PE  326       4.370 -17.454  16.647  1.00  0.00           H  
HETATM 1052  H2  T4PE  326       4.320 -18.895  17.109  1.00  0.00           H  
HETATM 1053  O   T4PE  327      -9.789 -12.038  -4.914  1.00  0.00           O  
HETATM 1054  H1  T4PE  327     -10.481 -12.699  -4.890  1.00  0.00           H  
HETATM 1055  H2  T4PE  327      -9.203 -12.278  -4.196  1.00  0.00           H  
HETATM 1056  O   T4PE  328       9.825  17.563   9.191  1.00  0.00           O  
HETATM 1057  H1  T4PE  328       9.946  18.256   9.840  1.00  0.00           H  
HETATM 1058  H2  T4PE  328       9.847  16.752   9.698  1.00  0.00           H  
HETATM 1059  O   T4PE  329      18.915 -10.520  16.997  1.00  0.00           O  
HETATM 1060  H1  T4PE  329      18.050 -10.912  17.113  1.00  0.00           H  
HETATM 1061  H2  T4PE  329      19.511 -11.116  17.452  1.00  0.00           H  
HETATM 1062  O   T4PE  330     -20.769   2.194 -14.065  1.00  0.00           O  
HETATM 1063  H1  T4PE  330     -20.352   1.988 -13.229  1.00  0.00           H  
HETATM 1064  H2  T4PE  330     -21.704   2.235 -13.863  1.00  0.00           H  
HETATM 1065  O   T4PE  331     -18.641   8.664 -16.233  1.00  0.00           O  
HETATM 1066  H1  T4PE  331     -19.275   8.587 -15.519  1.00  0.00           H  
HETATM 1067  H2  T4PE  331     -18.020   7.952 -16.078  1.00  0.00           H  
HETATM 1068  O   T4PE  332      12.597 -18.462   0.334  1.00  0.00           O  
HETATM 1069  H1  T4PE  332      12.708 -19.177   0.961  1.00  0.00           H  
HETATM 1070  H2  T4PE  332      12.077 -18.843  -0.374  1.00  0.00           H  
HETATM 1071  O   T4PE  333     -13.134   4.201   2.078  1.00  0.00           O  
HETATM 1072  H1  T4PE  333     -13.877   4.157   2.680  1.00  0.00           H  
HETATM 1073  H2  T4PE  333     -12.582   3.458   2.322  1.00  0.00           H  
HETATM 1074  O   T4PE  334       2.851  -2.974  -7.522  1.00  0.00           O  
HETATM 1075  H1  T4PE  334       3.637  -3.024  -6.979  1.00  0.00           H  
HETATM 1076  H2  T4PE  334       3.092  -2.391  -8.242  1.00  0.00           H  
HETATM 1077  O   T4PE  335      17.355  21.358 -19.762  1.00  0.00           O  
HETATM 1078  H1  T4PE  335      17.160  22.141 -19.247  1.00  0.00           H  
HETATM 1079  H2  T4PE  335      17.853  21.682 -20.512  1.00  0.00           H  
HETATM 1080  O   T4PE  336      21.656  13.200  15.792  1.00  0.00           O  
HETATM 1081  H1  T4PE  336      22.265  12.900  15.118  1.00  0.00           H  
HETATM 1082  H2  T4PE  336      20.831  13.338  15.327  1.00  0.00           H  
HETATM 1083  O   T4PE  337     -20.214  12.529 -12.092  1.00  0.00           O  
HETATM 1084  H1  T4PE  337     -19.318  12.249 -12.276  1.00  0.00           H  
HETATM 1085  H2  T4PE  337     -20.178  12.884 -11.204  1.00  0.00           H  
HETATM 1086  O   T4PE  338     -12.719  -5.673  -8.314  1.00  0.00           O  
HETATM 1087  H1  T4PE  338     -12.417  -4.861  -8.722  1.00  0.00           H  
HETATM 1088  H2  T4PE  338     -13.426  -5.399  -7.730  1.00  0.00           H  
HETATM 1089  O   T4PE  339      21.549  11.989 -18.948  1.00  0.00           O  
HETATM 1090  H1  T4PE  339      21.151  12.038 -18.079  1.00  0.00           H  
HETATM 1091  H2  T4PE  339      22.410  11.600 -18.796  1.00  0.00           H  
HETATM 1092  O   T4PE  340     -17.120  10.351 -18.020  1.00  0.00           O  
HETATM 1093  H1  T4PE  340     -17.369  11.240 -17.769  1.00  0.00           H  
HETATM 1094  H2  T4PE  340     -17.747   9.788 -17.564  1.00  0.00           H  
HETATM 1095  O   T4PE  341       6.135  22.012  10.103  1.00  0.00           O  
HETATM 1096  H1  T4PE  341       5.805  21.830   9.224  1.00  0.00           H  
HETATM 1097  H2  T4PE  341       6.319  21.149  10.474  1.00  0.00           H  
HETATM 1098  O   T4PE  342      -8.193   6.242   3.006  1.00  0.00           O  
HETATM 1099  H1  T4PE  342      -8.704   6.190   3.814  1.00  0.00           H  
HETATM 1100  H2  T4PE  342      -8.611   5.614   2.417  1.00  0.00           H  
HETATM 1101  O   T4PE  343      -2.568 -16.358   5.084  1.00  0.00           O  
HETATM 1102  H1  T4PE  343      -1.873 -16.648   5.674  1.00  0.00           H  
HETATM 1103  H2  T4PE  343      -3.362 -16.768   5.427  1.00  0.00           H  
HETATM 1104  O   T4PE  344      -7.093  -7.264   9.900  1.00  0.00           O  
HETATM 1105  H1  T4PE  344      -7.929  -7.038  10.308  1.00  0.00           H  
HETATM 1106  H2  T4PE  344      -6.534  -6.504  10.061  1.00  0.00           H  
HETATM 1107  O   T4PE  345       5.569  11.953  13.616  1.00  0.00           O  
HETATM 1108  H1  T4PE  345       6.277  11.752  14.229  1.00  0.00           H  
HETATM 1109  H2  T4PE  345       5.574  12.907  13.548  1.00  0.00           H  
HETATM 1110  O   T4PE  346       6.458  -4.973 -21.633  1.00  0.00           O  
HETATM 1111  H1  T4PE  346       6.205  -4.051 -21.589  1.00  0.00           H  
HETATM 1112  H2  T4PE  346       7.412  -4.964 -21.558  1.00  0.00           H  
HETATM 1113  O   T4PE  347      -1.284  -3.901   6.461  1.00  0.00           O  
HETATM 1114  H1  T4PE  347      -1.644  -3.844   7.346  1.00  0.00           H  
HETATM 1115  H2  T4PE  347      -1.818  -4.567   6.027  1.00  0.00           H  
HETATM 1116  O   T4PE  348     -17.971  16.331   9.633  1.00  0.00           O  
HETATM 1117  H1  T4PE  348     -17.638  16.312   8.735  1.00  0.00           H  
HETATM 1118  H2  T4PE  348     -18.920  16.251   9.538  1.00  0.00           H  
HETATM 1119  O   T4PE  349      15.168 -18.081 -16.979  1.00  0.00           O  
HETATM 1120  H1  T4PE  349      14.460 -17.638 -16.510  1.00  0.00           H  
HETATM 1121  H2  T4PE  349      15.103 -17.753 -17.876  1.00  0.00           H  
HETATM 1122  O   T4PE  350      19.420  -2.109 -14.584  1.00  0.00           O  
HETATM 1123  H1  T4PE  350      18.549  -2.016 -14.197  1.00  0.00           H  
HETATM 1124  H2  T4PE  350      19.939  -2.541 -13.905  1.00  0.00           H  
HETATM 1125  O   T4PE  351       3.745  -1.433   5.233  1.00  0.00           O  
HETATM 1126  H1  T4PE  351       4.215  -0.839   5.818  1.00  0.00           H  
HETATM 1127  H2  T4PE  351       3.081  -0.884   4.816  1.00  0.00           H  
HETATM 1128  O   T4PE  352     -19.566 -21.377   4.692  1.00  0.00           O  
HETATM 1129  H1  T4PE  352     -20.121 -21.835   4.060  1.00  0.00           H  
HETATM 1130  H2  T4PE  352     -19.558 -20.468   4.389  1.00  0.00           H  
HETATM 1131  O   T4PE  353       0.167   5.830   9.842  1.00  0.00           O  
HETATM 1132  H1  T4PE  353      -0.229   4.979   9.656  1.00  0.00           H  
HETATM 1133  H2  T4PE  353      -0.384   6.458   9.376  1.00  0.00           H  
HETATM 1134  O   T4PE  354      16.158 -19.103  -0.269  1.00  0.00           O  
HETATM 1135  H1  T4PE  354      15.855 -18.196  -0.274  1.00  0.00           H  
HETATM 1136  H2  T4PE  354      15.806 -19.470   0.542  1.00  0.00           H  
HETATM 1137  O   T4PE  355     -14.118 -10.667  10.425  1.00  0.00           O  
HETATM 1138  H1  T4PE  355     -14.729 -10.813   9.703  1.00  0.00           H  
HETATM 1139  H2  T4PE  355     -13.815  -9.767  10.304  1.00  0.00           H  
HETATM 1140  O   T4PE  356      12.269   4.748  21.345  1.00  0.00           O  
HETATM 1141  H1  T4PE  356      12.710   4.227  20.674  1.00  0.00           H  
HETATM 1142  H2  T4PE  356      11.371   4.417  21.354  1.00  0.00           H  
HETATM 1143  O   T4PE  357      19.640  14.242  -1.328  1.00  0.00           O  
HETATM 1144  H1  T4PE  357      19.464  13.736  -0.534  1.00  0.00           H  
HETATM 1145  H2  T4PE  357      20.543  14.024  -1.556  1.00  0.00           H  
HETATM 1146  O   T4PE  358      -6.623 -11.509   6.323  1.00  0.00           O  
HETATM 1147  H1  T4PE  358      -6.292 -12.149   5.692  1.00  0.00           H  
HETATM 1148  H2  T4PE  358      -5.893 -11.368   6.926  1.00  0.00           H  
HETATM 1149  O   T4PE  359      -5.041  -8.915 -11.014  1.00  0.00           O  
HETATM 1150  H1  T4PE  359      -5.304  -8.270 -11.670  1.00  0.00           H  
HETATM 1151  H2  T4PE  359      -5.358  -9.750 -11.358  1.00  0.00           H  
HETATM 1152  O   T4PE  360      -5.005  22.261 -13.266  1.00  0.00           O  
HETATM 1153  H1  T4PE  360      -5.918  22.550 -13.262  1.00  0.00           H  
HETATM 1154  H2  T4PE  360      -4.861  21.910 -12.387  1.00  0.00           H  
HETATM 1155  O   T4PE  361     -12.019  -5.639 -15.790  1.00  0.00           O  
HETATM 1156  H1  T4PE  361     -12.788  -5.132 -16.052  1.00  0.00           H  
HETATM 1157  H2  T4PE  361     -12.319  -6.163 -15.047  1.00  0.00           H  
HETATM 1158  O   T4PE  362      20.231  14.589  -4.562  1.00  0.00           O  
HETATM 1159  H1  T4PE  362      19.953  14.871  -5.434  1.00  0.00           H  
HETATM 1160  H2  T4PE  362      19.491  14.083  -4.226  1.00  0.00           H  
HETATM 1161  O   T4PE  363     -21.707  -9.065   6.084  1.00  0.00           O  
HETATM 1162  H1  T4PE  363     -21.221  -9.723   6.581  1.00  0.00           H  
HETATM 1163  H2  T4PE  363     -21.063  -8.384   5.893  1.00  0.00           H  
HETATM 1164  O   T4PE  364      20.890   3.642  -7.613  1.00  0.00           O  
HETATM 1165  H1  T4PE  364      21.523   3.212  -8.188  1.00  0.00           H  
HETATM 1166  H2  T4PE  364      21.426   4.141  -6.997  1.00  0.00           H  
HETATM 1167  O   T4PE  365       0.487 -20.522 -13.317  1.00  0.00           O  
HETATM 1168  H1  T4PE  365      -0.206 -20.203 -12.740  1.00  0.00           H  
HETATM 1169  H2  T4PE  365       0.025 -20.860 -14.084  1.00  0.00           H  
HETATM 1170  O   T4PE  366      22.141  -1.410   4.950  1.00  0.00           O  
HETATM 1171  H1  T4PE  366      21.725  -2.233   5.208  1.00  0.00           H  
HETATM 1172  H2  T4PE  366      21.414  -0.842   4.698  1.00  0.00           H  
HETATM 1173  O   T4PE  367      12.405  16.952   8.432  1.00  0.00           O  
HETATM 1174  H1  T4PE  367      11.641  17.507   8.274  1.00  0.00           H  
HETATM 1175  H2  T4PE  367      12.725  17.222   9.293  1.00  0.00           H  
HETATM 1176  O   T4PE  368      -0.049  14.726  10.582  1.00  0.00           O  
HETATM 1177  H1  T4PE  368       0.056  14.309  11.438  1.00  0.00           H  
HETATM 1178  H2  T4PE  368       0.720  14.448  10.084  1.00  0.00           H  
HETATM 1179  O   T4PE  369     -15.586   8.774   5.161  1.00  0.00           O  
HETATM 1180  H1  T4PE  369     -14.973   8.651   4.437  1.00  0.00           H  
HETATM 1181  H2  T4PE  369     -16.407   9.030   4.740  1.00  0.00           H  
HETATM 1182  O   T4PE  370     -11.960 -18.598   9.845  1.00  0.00           O  
HETATM 1183  H1  T4PE  370     -12.129 -19.481   9.516  1.00  0.00           H  
HETATM 1184  H2  T4PE  370     -11.012 -18.491   9.768  1.00  0.00           H  
HETATM 1185  O   T4PE  371     -16.474  17.578  -4.844  1.00  0.00           O  
HETATM 1186  H1  T4PE  371     -15.554  17.521  -4.585  1.00  0.00           H  
HETATM 1187  H2  T4PE  371     -16.595  16.856  -5.460  1.00  0.00           H  
HETATM 1188  O   T4PE  372     -18.537 -14.802   8.849  1.00  0.00           O  
HETATM 1189  H1  T4PE  372     -19.047 -15.495   9.269  1.00  0.00           H  
HETATM 1190  H2  T4PE  372     -18.846 -13.994   9.258  1.00  0.00           H  
HETATM 1191  O   T4PE  373      -5.581   7.344  20.109  1.00  0.00           O  
HETATM 1192  H1  T4PE  373      -6.037   7.928  19.503  1.00  0.00           H  
HETATM 1193  H2  T4PE  373      -4.662   7.607  20.049  1.00  0.00           H  
HETATM 1194  O   T4PE  374       0.411  13.532  12.870  1.00  0.00           O  
HETATM 1195  H1  T4PE  374      -0.072  13.098  13.573  1.00  0.00           H  
HETATM 1196  H2  T4PE  374       1.332  13.369  13.075  1.00  0.00           H  
HETATM 1197  O   T4PE  375       5.715   2.195 -15.864  1.00  0.00           O  
HETATM 1198  H1  T4PE  375       5.682   1.529 -15.177  1.00  0.00           H  
HETATM 1199  H2  T4PE  375       4.877   2.112 -16.318  1.00  0.00           H  
HETATM 1200  O   T4PE  376      -4.543   7.921  -0.563  1.00  0.00           O  
HETATM 1201  H1  T4PE  376      -5.470   8.050  -0.362  1.00  0.00           H  
HETATM 1202  H2  T4PE  376      -4.519   7.793  -1.511  1.00  0.00           H  
HETATM 1203  O   T4PE  377      10.074  21.428   8.729  1.00  0.00           O  
HETATM 1204  H1  T4PE  377      10.196  20.749   9.394  1.00  0.00           H  
HETATM 1205  H2  T4PE  377      10.331  21.008   7.908  1.00  0.00           H  
HETATM 1206  O   T4PE  378      -2.090  15.112  -5.382  1.00  0.00           O  
HETATM 1207  H1  T4PE  378      -2.686  14.960  -4.648  1.00  0.00           H  
HETATM 1208  H2  T4PE  378      -2.264  16.015  -5.649  1.00  0.00           H  
HETATM 1209  O   T4PE  379      22.040 -19.177  13.275  1.00  0.00           O  
HETATM 1210  H1  T4PE  379      22.946 -18.876  13.349  1.00  0.00           H  
HETATM 1211  H2  T4PE  379      21.625 -18.546  12.686  1.00  0.00           H  
HETATM 1212  O   T4PE  380     -17.818  -1.436   7.509  1.00  0.00           O  
HETATM 1213  H1  T4PE  380     -17.108  -1.590   8.131  1.00  0.00           H  
HETATM 1214  H2  T4PE  380     -17.482  -1.761   6.674  1.00  0.00           H  
HETATM 1215  O   T4PE  381      -8.949 -13.566  15.876  1.00  0.00           O  
HETATM 1216  H1  T4PE  381      -8.390 -13.967  15.211  1.00  0.00           H  
HETATM 1217  H2  T4PE  381      -8.715 -14.015  16.688  1.00  0.00           H  
HETATM 1218  O   T4PE  382      -8.777  20.331   1.299  1.00  0.00           O  
HETATM 1219  H1  T4PE  382      -9.023  20.782   0.492  1.00  0.00           H  
HETATM 1220  H2  T4PE  382      -9.524  19.766   1.496  1.00  0.00           H  
HETATM 1221  O   T4PE  383       3.299   1.913 -16.874  1.00  0.00           O  
HETATM 1222  H1  T4PE  383       2.508   1.860 -16.338  1.00  0.00           H  
HETATM 1223  H2  T4PE  383       3.167   1.261 -17.562  1.00  0.00           H  
HETATM 1224  O   T4PE  384      15.512 -20.293  -8.742  1.00  0.00           O  
HETATM 1225  H1  T4PE  384      14.776 -20.095  -8.162  1.00  0.00           H  
HETATM 1226  H2  T4PE  384      15.565 -21.248  -8.745  1.00  0.00           H  
HETATM 1227  O   T4PE  385      18.148   5.958   8.325  1.00  0.00           O  
HETATM 1228  H1  T4PE  385      17.852   6.857   8.182  1.00  0.00           H  
HETATM 1229  H2  T4PE  385      19.100   6.027   8.397  1.00  0.00           H  
HETATM 1230  O   T4PE  386      13.381  -1.630 -13.657  1.00  0.00           O  
HETATM 1231  H1  T4PE  386      13.500  -0.695 -13.827  1.00  0.00           H  
HETATM 1232  H2  T4PE  386      12.538  -1.686 -13.207  1.00  0.00           H  
HETATM 1233  O   T4PE  387      17.713   8.357  21.684  1.00  0.00           O  
HETATM 1234  H1  T4PE  387      17.844   7.409  21.671  1.00  0.00           H  
HETATM 1235  H2  T4PE  387      16.938   8.485  22.231  1.00  0.00           H  
HETATM 1236  O   T4PE  388      -0.926  -9.944  15.380  1.00  0.00           O  
HETATM 1237  H1  T4PE  388      -1.210 -10.759  14.965  1.00  0.00           H  
HETATM 1238  H2  T4PE  388      -1.071  -9.272  14.714  1.00  0.00           H  
HETATM 1239  O   T4PE  389       7.790  -8.700  -9.968  1.00  0.00           O  
HETATM 1240  H1  T4PE  389       7.946  -9.510 -10.452  1.00  0.00           H  
HETATM 1241  H2  T4PE  389       8.373  -8.060 -10.377  1.00  0.00           H  
HETATM 1242  O   T4PE  390     -13.715  15.352  21.708  1.00  0.00           O  
HETATM 1243  H1  T4PE  390     -14.433  14.759  21.485  1.00  0.00           H  
HETATM 1244  H2  T4PE  390     -14.148  16.159  21.985  1.00  0.00           H  
HETATM 1245  O   T4PE  391       9.929 -21.219   1.523  1.00  0.00           O  
HETATM 1246  H1  T4PE  391      10.678 -20.666   1.743  1.00  0.00           H  
HETATM 1247  H2  T4PE  391       9.834 -21.130   0.575  1.00  0.00           H  
HETATM 1248  O   T4PE  392     -15.690   7.056   1.163  1.00  0.00           O  
HETATM 1249  H1  T4PE  392     -15.771   7.531   0.336  1.00  0.00           H  
HETATM 1250  H2  T4PE  392     -16.555   7.126   1.566  1.00  0.00           H  
HETATM 1251  O   T4PE  393      -9.382  17.572 -21.846  1.00  0.00           O  
HETATM 1252  H1  T4PE  393     -10.155  17.805 -22.359  1.00  0.00           H  
HETATM 1253  H2  T4PE  393      -9.724  17.365 -20.976  1.00  0.00           H  
HETATM 1254  O   T4PE  394       4.297  21.793   0.533  1.00  0.00           O  
HETATM 1255  H1  T4PE  394       3.753  21.127   0.954  1.00  0.00           H  
HETATM 1256  H2  T4PE  394       3.744  22.151  -0.161  1.00  0.00           H  
HETATM 1257  O   T4PE  395     -14.634   0.078  21.670  1.00  0.00           O  
HETATM 1258  H1  T4PE  395     -13.730  -0.237  21.681  1.00  0.00           H  
HETATM 1259  H2  T4PE  395     -14.727   0.570  22.486  1.00  0.00           H  
HETATM 1260  O   T4PE  396       3.526 -15.448 -11.699  1.00  0.00           O  
HETATM 1261  H1  T4PE  396       3.562 -14.803 -10.992  1.00  0.00           H  
HETATM 1262  H2  T4PE  396       4.191 -15.157 -12.323  1.00  0.00           H  
HETATM 1263  O   T4PE  397      17.193   2.561  16.266  1.00  0.00           O  
HETATM 1264  H1  T4PE  397      17.098   1.610  16.204  1.00  0.00           H  
HETATM 1265  H2  T4PE  397      17.690   2.700  17.072  1.00  0.00           H  
HETATM 1266  O   T4PE  398      -0.589  -6.694  -5.482  1.00  0.00           O  
HETATM 1267  H1  T4PE  398      -0.571  -6.777  -4.528  1.00  0.00           H  
HETATM 1268  H2  T4PE  398       0.149  -6.120  -5.687  1.00  0.00           H  
HETATM 1269  O   T4PE  399       7.219 -21.282  12.119  1.00  0.00           O  
HETATM 1270  H1  T4PE  399       6.917 -21.549  11.250  1.00  0.00           H  
HETATM 1271  H2  T4PE  399       6.885 -21.958  12.708  1.00  0.00           H  
HETATM 1272  O   T4PE  400      -3.166  19.287  -1.714  1.00  0.00           O  
HETATM 1273  H1  T4PE  400      -2.993  18.654  -1.018  1.00  0.00           H  
HETATM 1274  H2  T4PE  400      -3.961  18.966  -2.138  1.00  0.00           H  
HETATM 1275  O   T4PE  401       4.750   6.545 -18.529  1.00  0.00           O  
HETATM 1276  H1  T4PE  401       4.217   5.764 -18.378  1.00  0.00           H  
HETATM 1277  H2  T4PE  401       4.137   7.275 -18.442  1.00  0.00           H  
HETATM 1278  O   T4PE  402     -15.006 -19.864   5.471  1.00  0.00           O  
HETATM 1279  H1  T4PE  402     -14.972 -18.993   5.077  1.00  0.00           H  
HETATM 1280  H2  T4PE  402     -15.788 -19.848   6.023  1.00  0.00           H  
HETATM 1281  O   T4PE  403      11.965   9.236  21.985  1.00  0.00           O  
HETATM 1282  H1  T4PE  403      11.697   8.886  22.835  1.00  0.00           H  
HETATM 1283  H2  T4PE  403      12.564   9.952  22.198  1.00  0.00           H  
HETATM 1284  O   T4PE  404       6.636  12.102 -11.004  1.00  0.00           O  
HETATM 1285  H1  T4PE  404       5.700  12.249 -10.873  1.00  0.00           H  
HETATM 1286  H2  T4PE  404       6.840  11.346 -10.454  1.00  0.00           H  
HETATM 1287  O   T4PE  405     -18.288  -4.316   2.360  1.00  0.00           O  
HETATM 1288  H1  T4PE  405     -19.107  -3.858   2.551  1.00  0.00           H  
HETATM 1289  H2  T4PE  405     -18.547  -5.044   1.795  1.00  0.00           H  
HETATM 1290  O   T4PE  406     -10.752  -2.427   9.648  1.00  0.00           O  
HETATM 1291  H1  T4PE  406     -11.124  -1.945   8.910  1.00  0.00           H  
HETATM 1292  H2  T4PE  406     -11.456  -2.455  10.296  1.00  0.00           H  
HETATM 1293  O   T4PE  407     -19.353  12.823  -9.131  1.00  0.00           O  
HETATM 1294  H1  T4PE  407     -20.039  13.388  -8.775  1.00  0.00           H  
HETATM 1295  H2  T4PE  407     -18.857  13.390  -9.721  1.00  0.00           H  
HETATM 1296  O   T4PE  408     -11.585  -3.377   2.537  1.00  0.00           O  
HETATM 1297  H1  T4PE  408     -11.192  -2.551   2.819  1.00  0.00           H  
HETATM 1298  H2  T4PE  408     -10.840  -3.962   2.398  1.00  0.00           H  
HETATM 1299  O   T4PE  409      10.761  16.686  -5.021  1.00  0.00           O  
HETATM 1300  H1  T4PE  409      10.524  16.566  -4.102  1.00  0.00           H  
HETATM 1301  H2  T4PE  409       9.933  16.615  -5.495  1.00  0.00           H  
HETATM 1302  O   T4PE  410      -9.627   5.971  14.472  1.00  0.00           O  
HETATM 1303  H1  T4PE  410     -10.433   5.904  13.960  1.00  0.00           H  
HETATM 1304  H2  T4PE  410      -9.465   6.912  14.542  1.00  0.00           H  
HETATM 1305  O   T4PE  411      -6.584   9.956 -15.797  1.00  0.00           O  
HETATM 1306  H1  T4PE  411      -6.222   9.252 -15.260  1.00  0.00           H  
HETATM 1307  H2  T4PE  411      -7.138  10.455 -15.197  1.00  0.00           H  
HETATM 1308  O   T4PE  412       0.438   7.967   6.191  1.00  0.00           O  
HETATM 1309  H1  T4PE  412       1.086   8.310   5.576  1.00  0.00           H  
HETATM 1310  H2  T4PE  412       0.162   7.134   5.808  1.00  0.00           H  
HETATM 1311  O   T4PE  413      -9.509 -13.736 -14.567  1.00  0.00           O  
HETATM 1312  H1  T4PE  413      -9.900 -12.940 -14.926  1.00  0.00           H  
HETATM 1313  H2  T4PE  413     -10.190 -14.402 -14.663  1.00  0.00           H  
HETATM 1314  O   T4PE  414       3.171 -18.629  20.099  1.00  0.00           O  
HETATM 1315  H1  T4PE  414       2.504 -18.677  19.413  1.00  0.00           H  
HETATM 1316  H2  T4PE  414       3.249 -19.527  20.420  1.00  0.00           H  
HETATM 1317  O   T4PE  415       1.771  19.854   3.969  1.00  0.00           O  
HETATM 1318  H1  T4PE  415       2.580  20.125   4.403  1.00  0.00           H  
HETATM 1319  H2  T4PE  415       1.405  20.665   3.616  1.00  0.00           H  
HETATM 1320  O   T4PE  416       5.268  -9.744   0.803  1.00  0.00           O  
HETATM 1321  H1  T4PE  416       5.440 -10.264   0.019  1.00  0.00           H  
HETATM 1322  H2  T4PE  416       6.052  -9.206   0.912  1.00  0.00           H  
HETATM 1323  O   T4PE  417     -20.708 -16.113 -20.827  1.00  0.00           O  
HETATM 1324  H1  T4PE  417     -20.534 -15.547 -20.074  1.00  0.00           H  
HETATM 1325  H2  T4PE  417     -21.656 -16.249 -20.810  1.00  0.00           H  
HETATM 1326  O   T4PE  418     -13.326 -20.905 -22.000  1.00  0.00           O  
HETATM 1327  H1  T4PE  418     -12.532 -21.439 -22.036  1.00  0.00           H  
HETATM 1328  H2  T4PE  418     -13.940 -21.421 -21.479  1.00  0.00           H  
HETATM 1329  O   T4PE  419      -2.049  -7.229 -20.053  1.00  0.00           O  
HETATM 1330  H1  T4PE  419      -1.110  -7.075 -20.157  1.00  0.00           H  
HETATM 1331  H2  T4PE  419      -2.430  -6.354 -19.979  1.00  0.00           H  
HETATM 1332  O   T4PE  420     -14.503   5.046  22.315  1.00  0.00           O  
HETATM 1333  H1  T4PE  420     -14.504   4.251  21.782  1.00  0.00           H  
HETATM 1334  H2  T4PE  420     -14.358   5.755  21.688  1.00  0.00           H  
HETATM 1335  O   T4PE  421      -9.395  -6.983  20.610  1.00  0.00           O  
HETATM 1336  H1  T4PE  421      -9.600  -6.602  19.755  1.00  0.00           H  
HETATM 1337  H2  T4PE  421      -8.625  -6.500  20.909  1.00  0.00           H  
HETATM 1338  O   T4PE  422     -15.841  12.267   2.294  1.00  0.00           O  
HETATM 1339  H1  T4PE  422     -16.308  11.763   1.627  1.00  0.00           H  
HETATM 1340  H2  T4PE  422     -15.044  11.764   2.460  1.00  0.00           H  
HETATM 1341  O   T4PE  423      15.654  -6.710  14.498  1.00  0.00           O  
HETATM 1342  H1  T4PE  423      15.559  -7.221  13.694  1.00  0.00           H  
HETATM 1343  H2  T4PE  423      15.538  -7.347  15.202  1.00  0.00           H  
HETATM 1344  O   T4PE  424     -18.633  -2.258 -10.779  1.00  0.00           O  
HETATM 1345  H1  T4PE  424     -19.003  -2.039 -11.634  1.00  0.00           H  
HETATM 1346  H2  T4PE  424     -19.185  -2.968 -10.453  1.00  0.00           H  
HETATM 1347  O   T4PE  425      20.766 -14.616  11.029  1.00  0.00           O  
HETATM 1348  H1  T4PE  425      20.963 -14.157  11.845  1.00  0.00           H  
HETATM 1349  H2  T4PE  425      20.632 -13.919  10.387  1.00  0.00           H  
HETATM 1350  O   T4PE  426     -11.894  -5.748  -0.274  1.00  0.00           O  
HETATM 1351  H1  T4PE  426     -11.940  -6.314   0.497  1.00  0.00           H  
HETATM 1352  H2  T4PE  426     -11.958  -6.348  -1.017  1.00  0.00           H  
HETATM 1353  O   T4PE  427     -13.034   4.944  16.015  1.00  0.00           O  
HETATM 1354  H1  T4PE  427     -12.188   4.965  16.462  1.00  0.00           H  
HETATM 1355  H2  T4PE  427     -13.622   5.434  16.590  1.00  0.00           H  
HETATM 1356  O   T4PE  428     -13.195  -7.715  10.310  1.00  0.00           O  
HETATM 1357  H1  T4PE  428     -12.465  -8.310  10.137  1.00  0.00           H  
HETATM 1358  H2  T4PE  428     -13.160  -7.078   9.597  1.00  0.00           H  
HETATM 1359  O   T4PE  429       6.097  14.484  16.207  1.00  0.00           O  
HETATM 1360  H1  T4PE  429       7.051  14.410  16.168  1.00  0.00           H  
HETATM 1361  H2  T4PE  429       5.919  15.403  16.006  1.00  0.00           H  
HETATM 1362  O   T4PE  430     -10.355   6.505 -17.293  1.00  0.00           O  
HETATM 1363  H1  T4PE  430      -9.793   6.785 -16.571  1.00  0.00           H  
HETATM 1364  H2  T4PE  430     -11.114   6.107 -16.865  1.00  0.00           H  
HETATM 1365  O   T4PE  431      -3.987 -12.631  -9.876  1.00  0.00           O  
HETATM 1366  H1  T4PE  431      -3.324 -12.110 -10.329  1.00  0.00           H  
HETATM 1367  H2  T4PE  431      -3.975 -12.306  -8.976  1.00  0.00           H  
HETATM 1368  O   T4PE  432     -17.395  -3.059  -0.214  1.00  0.00           O  
HETATM 1369  H1  T4PE  432     -16.895  -3.362   0.544  1.00  0.00           H  
HETATM 1370  H2  T4PE  432     -18.304  -3.276  -0.004  1.00  0.00           H  
HETATM 1371  O   T4PE  433      20.281   1.538  -3.498  1.00  0.00           O  
HETATM 1372  H1  T4PE  433      20.268   1.547  -4.455  1.00  0.00           H  
HETATM 1373  H2  T4PE  433      20.842   2.276  -3.258  1.00  0.00           H  
HETATM 1374  O   T4PE  434     -18.783  -8.814  17.404  1.00  0.00           O  
HETATM 1375  H1  T4PE  434     -18.913  -9.751  17.550  1.00  0.00           H  
HETATM 1376  H2  T4PE  434     -18.207  -8.538  18.117  1.00  0.00           H  
HETATM 1377  O   T4PE  435      19.293  21.113   6.779  1.00  0.00           O  
HETATM 1378  H1  T4PE  435      18.800  20.891   5.989  1.00  0.00           H  
HETATM 1379  H2  T4PE  435      20.019  21.652   6.465  1.00  0.00           H  
HETATM 1380  O   T4PE  436     -11.639  11.136   5.085  1.00  0.00           O  
HETATM 1381  H1  T4PE  436     -12.122  11.251   4.266  1.00  0.00           H  
HETATM 1382  H2  T4PE  436     -12.244  10.664   5.656  1.00  0.00           H  
HETATM 1383  O   T4PE  437      11.995   3.082  -4.105  1.00  0.00           O  
HETATM 1384  H1  T4PE  437      12.869   2.717  -4.243  1.00  0.00           H  
HETATM 1385  H2  T4PE  437      11.597   2.511  -3.448  1.00  0.00           H  
HETATM 1386  O   T4PE  438      -4.659  -3.685  12.890  1.00  0.00           O  
HETATM 1387  H1  T4PE  438      -5.590  -3.910  12.887  1.00  0.00           H  
HETATM 1388  H2  T4PE  438      -4.311  -4.114  13.671  1.00  0.00           H  
HETATM 1389  O   T4PE  439     -14.628  18.325   4.368  1.00  0.00           O  
HETATM 1390  H1  T4PE  439     -14.218  19.184   4.265  1.00  0.00           H  
HETATM 1391  H2  T4PE  439     -14.211  17.779   3.701  1.00  0.00           H  
HETATM 1392  O   T4PE  440      16.484   6.669   3.594  1.00  0.00           O  
HETATM 1393  H1  T4PE  440      16.079   7.504   3.831  1.00  0.00           H  
HETATM 1394  H2  T4PE  440      16.714   6.268   4.432  1.00  0.00           H  
HETATM 1395  O   T4PE  441     -20.109 -18.940  21.862  1.00  0.00           O  
HETATM 1396  H1  T4PE  441     -20.897 -18.901  22.404  1.00  0.00           H  
HETATM 1397  H2  T4PE  441     -19.441 -18.486  22.376  1.00  0.00           H  
HETATM 1398  O   T4PE  442     -15.935  -7.125 -21.476  1.00  0.00           O  
HETATM 1399  H1  T4PE  442     -15.876  -6.450 -22.153  1.00  0.00           H  
HETATM 1400  H2  T4PE  442     -15.405  -6.788 -20.754  1.00  0.00           H  
HETATM 1401  O   T4PE  443       5.553  -6.089  19.287  1.00  0.00           O  
HETATM 1402  H1  T4PE  443       6.312  -5.581  19.572  1.00  0.00           H  
HETATM 1403  H2  T4PE  443       5.213  -5.608  18.532  1.00  0.00           H  
HETATM 1404  O   T4PE  444     -18.950 -17.080 -18.679  1.00  0.00           O  
HETATM 1405  H1  T4PE  444     -19.896 -17.229 -18.672  1.00  0.00           H  
HETATM 1406  H2  T4PE  444     -18.585 -17.841 -18.228  1.00  0.00           H  
HETATM 1407  O   T4PE  445     -14.452  -3.829 -15.494  1.00  0.00           O  
HETATM 1408  H1  T4PE  445     -14.881  -4.514 -14.981  1.00  0.00           H  
HETATM 1409  H2  T4PE  445     -14.842  -3.013 -15.177  1.00  0.00           H  
HETATM 1410  O   T4PE  446     -21.178   6.643  15.617  1.00  0.00           O  
HETATM 1411  H1  T4PE  446     -20.866   7.540  15.493  1.00  0.00           H  
HETATM 1412  H2  T4PE  446     -20.420   6.095  15.413  1.00  0.00           H  
HETATM 1413  O   T4PE  447      13.545  -3.704  11.598  1.00  0.00           O  
HETATM 1414  H1  T4PE  447      12.714  -3.385  11.246  1.00  0.00           H  
HETATM 1415  H2  T4PE  447      13.329  -4.014  12.477  1.00  0.00           H  
HETATM 1416  O   T4PE  448     -13.085  17.904 -21.851  1.00  0.00           O  
HETATM 1417  H1  T4PE  448     -13.270  18.576 -21.195  1.00  0.00           H  
HETATM 1418  H2  T4PE  448     -12.649  17.206 -21.363  1.00  0.00           H  
HETATM 1419  O   T4PE  449     -20.519  18.109  -6.237  1.00  0.00           O  
HETATM 1420  H1  T4PE  449     -20.279  17.237  -6.548  1.00  0.00           H  
HETATM 1421  H2  T4PE  449     -20.267  18.113  -5.314  1.00  0.00           H  
HETATM 1422  O   T4PE  450     -21.216 -19.473   1.764  1.00  0.00           O  
HETATM 1423  H1  T4PE  450     -22.100 -19.424   1.398  1.00  0.00           H  
HETATM 1424  H2  T4PE  450     -20.933 -20.370   1.589  1.00  0.00           H  
HETATM 1425  O   T4PE  451     -15.859   1.507   6.834  1.00  0.00           O  
HETATM 1426  H1  T4PE  451     -16.722   1.917   6.779  1.00  0.00           H  
HETATM 1427  H2  T4PE  451     -15.539   1.737   7.706  1.00  0.00           H  
HETATM 1428  O   T4PE  452     -17.372  13.824 -10.829  1.00  0.00           O  
HETATM 1429  H1  T4PE  452     -17.401  14.440 -11.562  1.00  0.00           H  
HETATM 1430  H2  T4PE  452     -16.440  13.646 -10.703  1.00  0.00           H  
HETATM 1431  O   T4PE  453     -20.544  -3.370  -2.921  1.00  0.00           O  
HETATM 1432  H1  T4PE  453     -19.848  -3.972  -3.185  1.00  0.00           H  
HETATM 1433  H2  T4PE  453     -20.161  -2.499  -3.029  1.00  0.00           H  
HETATM 1434  O   T4PE  454      13.947  -4.657 -20.391  1.00  0.00           O  
HETATM 1435  H1  T4PE  454      13.985  -4.907 -19.467  1.00  0.00           H  
HETATM 1436  H2  T4PE  454      13.084  -4.950 -20.683  1.00  0.00           H  
HETATM 1437  O   T4PE  455     -15.413  16.259 -19.817  1.00  0.00           O  
HETATM 1438  H1  T4PE  455     -15.382  15.862 -18.946  1.00  0.00           H  
HETATM 1439  H2  T4PE  455     -14.573  16.029 -20.215  1.00  0.00           H  
HETATM 1440  O   T4PE  456     -21.628  -7.176   0.260  1.00  0.00           O  
HETATM 1441  H1  T4PE  456     -22.429  -6.656   0.331  1.00  0.00           H  
HETATM 1442  H2  T4PE  456     -21.829  -7.990   0.722  1.00  0.00           H  
HETATM 1443  O   T4PE  457      10.029   5.560   4.880  1.00  0.00           O  
HETATM 1444  H1  T4PE  457      10.284   4.891   4.244  1.00  0.00           H  
HETATM 1445  H2  T4PE  457       9.574   5.075   5.569  1.00  0.00           H  
HETATM 1446  O   T4PE  458      12.170  18.653   5.212  1.00  0.00           O  
HETATM 1447  H1  T4PE  458      12.200  19.328   5.890  1.00  0.00           H  
HETATM 1448  H2  T4PE  458      11.433  18.096   5.460  1.00  0.00           H  
HETATM 1449  O   T4PE  459       0.786   2.417  13.859  1.00  0.00           O  
HETATM 1450  H1  T4PE  459       1.726   2.245  13.807  1.00  0.00           H  
HETATM 1451  H2  T4PE  459       0.685   3.304  13.514  1.00  0.00           H  
HETATM 1452  O   T4PE  460       0.842  12.379  -1.190  1.00  0.00           O  
HETATM 1453  H1  T4PE  460       0.712  11.843  -0.408  1.00  0.00           H  
HETATM 1454  H2  T4PE  460       0.469  11.858  -1.902  1.00  0.00           H  
HETATM 1455  O   T4PE  461      10.544  -2.290  -0.970  1.00  0.00           O  
HETATM 1456  H1  T4PE  461       9.962  -1.981  -1.664  1.00  0.00           H  
HETATM 1457  H2  T4PE  461      10.461  -3.243  -0.993  1.00  0.00           H  
HETATM 1458  O   T4PE  462     -22.198  13.138   0.857  1.00  0.00           O  
HETATM 1459  H1  T4PE  462     -21.482  12.641   1.253  1.00  0.00           H  
HETATM 1460  H2  T4PE  462     -22.473  13.749   1.540  1.00  0.00           H  
HETATM 1461  O   T4PE  463      16.022 -19.905  19.219  1.00  0.00           O  
HETATM 1462  H1  T4PE  463      16.700 -20.389  19.692  1.00  0.00           H  
HETATM 1463  H2  T4PE  463      15.642 -20.547  18.620  1.00  0.00           H  
HETATM 1464  O   T4PE  464       4.348  14.816   8.179  1.00  0.00           O  
HETATM 1465  H1  T4PE  464       3.991  14.608   7.316  1.00  0.00           H  
HETATM 1466  H2  T4PE  464       3.806  14.315   8.790  1.00  0.00           H  
HETATM 1467  O   T4PE  465      -8.077  -9.670 -20.423  1.00  0.00           O  
HETATM 1468  H1  T4PE  465      -7.683  -8.972 -19.900  1.00  0.00           H  
HETATM 1469  H2  T4PE  465      -8.061 -10.437 -19.851  1.00  0.00           H  
HETATM 1470  O   T4PE  466     -15.839   2.916  18.635  1.00  0.00           O  
HETATM 1471  H1  T4PE  466     -16.620   3.370  18.953  1.00  0.00           H  
HETATM 1472  H2  T4PE  466     -15.250   2.896  19.389  1.00  0.00           H  
HETATM 1473  O   T4PE  467      21.911  14.837   3.034  1.00  0.00           O  
HETATM 1474  H1  T4PE  467      21.151  14.294   3.246  1.00  0.00           H  
HETATM 1475  H2  T4PE  467      21.796  15.626   3.564  1.00  0.00           H  
HETATM 1476  O   T4PE  468       1.763   0.745  -5.605  1.00  0.00           O  
HETATM 1477  H1  T4PE  468       2.047   0.921  -6.502  1.00  0.00           H  
HETATM 1478  H2  T4PE  468       2.537   0.921  -5.070  1.00  0.00           H  
HETATM 1479  O   T4PE  469       0.920  -7.947  21.904  1.00  0.00           O  
HETATM 1480  H1  T4PE  469       0.654  -7.617  22.762  1.00  0.00           H  
HETATM 1481  H2  T4PE  469       1.569  -8.623  22.097  1.00  0.00           H  
HETATM 1482  O   T4PE  470      -1.830   1.285  -9.943  1.00  0.00           O  
HETATM 1483  H1  T4PE  470      -1.349   1.128 -10.756  1.00  0.00           H  
HETATM 1484  H2  T4PE  470      -1.772   0.458  -9.465  1.00  0.00           H  
HETATM 1485  O   T4PE  471     -14.097  -9.990  -7.495  1.00  0.00           O  
HETATM 1486  H1  T4PE  471     -13.919  -9.523  -6.678  1.00  0.00           H  
HETATM 1487  H2  T4PE  471     -14.994 -10.312  -7.396  1.00  0.00           H  
HETATM 1488  O   T4PE  472      -0.252  15.103  17.999  1.00  0.00           O  
HETATM 1489  H1  T4PE  472      -0.495  14.228  18.301  1.00  0.00           H  
HETATM 1490  H2  T4PE  472      -1.080  15.581  17.959  1.00  0.00           H  
HETATM 1491  O   T4PE  473      16.237   2.824 -18.979  1.00  0.00           O  
HETATM 1492  H1  T4PE  473      15.923   3.518 -18.400  1.00  0.00           H  
HETATM 1493  H2  T4PE  473      15.465   2.567 -19.485  1.00  0.00           H  
HETATM 1494  O   T4PE  474      -9.109   5.001   0.840  1.00  0.00           O  
HETATM 1495  H1  T4PE  474      -9.442   5.847   0.538  1.00  0.00           H  
HETATM 1496  H2  T4PE  474      -8.700   4.615   0.066  1.00  0.00           H  
HETATM 1497  O   T4PE  475      10.514   1.091   5.328  1.00  0.00           O  
HETATM 1498  H1  T4PE  475       9.736   1.646   5.386  1.00  0.00           H  
HETATM 1499  H2  T4PE  475      10.548   0.820   4.411  1.00  0.00           H  
HETATM 1500  O   T4PE  476     -21.678  11.697  -2.879  1.00  0.00           O  
HETATM 1501  H1  T4PE  476     -22.171  12.159  -2.201  1.00  0.00           H  
HETATM 1502  H2  T4PE  476     -22.279  11.023  -3.196  1.00  0.00           H  
HETATM 1503  O   T4PE  477     -14.368  -9.968   7.210  1.00  0.00           O  
HETATM 1504  H1  T4PE  477     -13.558 -10.457   7.067  1.00  0.00           H  
HETATM 1505  H2  T4PE  477     -15.054 -10.635   7.212  1.00  0.00           H  
HETATM 1506  O   T4PE  478       1.113   1.660  17.975  1.00  0.00           O  
HETATM 1507  H1  T4PE  478       1.535   1.052  17.368  1.00  0.00           H  
HETATM 1508  H2  T4PE  478       1.800   2.286  18.205  1.00  0.00           H  
HETATM 1509  O   T4PE  479      13.027  16.261  -6.633  1.00  0.00           O  
HETATM 1510  H1  T4PE  479      12.385  16.351  -5.929  1.00  0.00           H  
HETATM 1511  H2  T4PE  479      12.729  15.502  -7.134  1.00  0.00           H  
HETATM 1512  O   T4PE  480     -12.681  -0.284  14.548  1.00  0.00           O  
HETATM 1513  H1  T4PE  480     -13.193   0.452  14.213  1.00  0.00           H  
HETATM 1514  H2  T4PE  480     -13.329  -0.963  14.734  1.00  0.00           H  
HETATM 1515  O   T4PE  481     -14.080   9.169  -9.767  1.00  0.00           O  
HETATM 1516  H1  T4PE  481     -14.198   9.501 -10.657  1.00  0.00           H  
HETATM 1517  H2  T4PE  481     -14.969   9.001  -9.455  1.00  0.00           H  
HETATM 1518  O   T4PE  482      14.210  14.195  19.727  1.00  0.00           O  
HETATM 1519  H1  T4PE  482      13.311  13.865  19.756  1.00  0.00           H  
HETATM 1520  H2  T4PE  482      14.263  14.811  20.457  1.00  0.00           H  
HETATM 1521  O   T4PE  483      20.302  21.198  11.932  1.00  0.00           O  
HETATM 1522  H1  T4PE  483      21.237  21.007  11.855  1.00  0.00           H  
HETATM 1523  H2  T4PE  483      19.873  20.352  11.802  1.00  0.00           H  
HETATM 1524  O   T4PE  484     -19.596  18.661  15.927  1.00  0.00           O  
HETATM 1525  H1  T4PE  484     -20.154  19.439  15.937  1.00  0.00           H  
HETATM 1526  H2  T4PE  484     -20.199  17.932  16.073  1.00  0.00           H  
HETATM 1527  O   T4PE  485      -1.581  12.248  14.520  1.00  0.00           O  
HETATM 1528  H1  T4PE  485      -1.656  11.380  14.125  1.00  0.00           H  
HETATM 1529  H2  T4PE  485      -2.428  12.662  14.352  1.00  0.00           H  
HETATM 1530  O   T4PE  486      19.174 -19.208  -5.775  1.00  0.00           O  
HETATM 1531  H1  T4PE  486      19.168 -19.104  -4.823  1.00  0.00           H  
HETATM 1532  H2  T4PE  486      20.006 -19.644  -5.963  1.00  0.00           H  
HETATM 1533  O   T4PE  487      22.132 -13.791 -14.322  1.00  0.00           O  
HETATM 1534  H1  T4PE  487      22.360 -13.166 -13.633  1.00  0.00           H  
HETATM 1535  H2  T4PE  487      22.279 -13.313 -15.138  1.00  0.00           H  
HETATM 1536  O   T4PE  488       6.715  15.419  -1.393  1.00  0.00           O  
HETATM 1537  H1  T4PE  488       6.200  16.219  -1.284  1.00  0.00           H  
HETATM 1538  H2  T4PE  488       6.396  14.833  -0.707  1.00  0.00           H  
HETATM 1539  O   T4PE  489     -17.549 -17.284   2.465  1.00  0.00           O  
HETATM 1540  H1  T4PE  489     -17.690 -16.389   2.771  1.00  0.00           H  
HETATM 1541  H2  T4PE  489     -17.942 -17.834   3.142  1.00  0.00           H  
HETATM 1542  O   T4PE  490      13.374  -0.944  17.411  1.00  0.00           O  
HETATM 1543  H1  T4PE  490      12.720  -1.103  18.092  1.00  0.00           H  
HETATM 1544  H2  T4PE  490      14.040  -0.406  17.838  1.00  0.00           H  
HETATM 1545  O   T4PE  491     -17.470 -10.587 -18.719  1.00  0.00           O  
HETATM 1546  H1  T4PE  491     -16.577 -10.788 -19.001  1.00  0.00           H  
HETATM 1547  H2  T4PE  491     -17.774  -9.924 -19.338  1.00  0.00           H  
HETATM 1548  O   T4PE  492      17.950 -19.491  -8.275  1.00  0.00           O  
HETATM 1549  H1  T4PE  492      18.215 -19.521  -7.356  1.00  0.00           H  
HETATM 1550  H2  T4PE  492      17.061 -19.845  -8.281  1.00  0.00           H  
HETATM 1551  O   T4PE  493      14.216 -13.796   6.384  1.00  0.00           O  
HETATM 1552  H1  T4PE  493      14.290 -14.737   6.542  1.00  0.00           H  
HETATM 1553  H2  T4PE  493      15.115 -13.472   6.443  1.00  0.00           H  
HETATM 1554  O   T4PE  494       4.031 -17.677   0.000  1.00  0.00           O  
HETATM 1555  H1  T4PE  494       4.985 -17.747   0.024  1.00  0.00           H  
HETATM 1556  H2  T4PE  494       3.830 -17.439  -0.905  1.00  0.00           H  
HETATM 1557  O   T4PE  495      -6.255 -12.291 -16.671  1.00  0.00           O  
HETATM 1558  H1  T4PE  495      -6.636 -13.140 -16.449  1.00  0.00           H  
HETATM 1559  H2  T4PE  495      -5.309 -12.438 -16.643  1.00  0.00           H  
HETATM 1560  O   T4PE  496      10.172 -21.019  12.378  1.00  0.00           O  
HETATM 1561  H1  T4PE  496      10.516 -21.542  13.101  1.00  0.00           H  
HETATM 1562  H2  T4PE  496       9.221 -21.101  12.454  1.00  0.00           H  
HETATM 1563  O   T4PE  497      -4.195  15.998   1.608  1.00  0.00           O  
HETATM 1564  H1  T4PE  497      -5.055  16.409   1.524  1.00  0.00           H  
HETATM 1565  H2  T4PE  497      -4.087  15.856   2.549  1.00  0.00           H  
HETATM 1566  O   T4PE  498       7.351  13.696   5.903  1.00  0.00           O  
HETATM 1567  H1  T4PE  498       7.473  14.309   6.629  1.00  0.00           H  
HETATM 1568  H2  T4PE  498       7.711  14.151   5.142  1.00  0.00           H  
HETATM 1569  O   T4PE  499       2.230  -3.390 -17.333  1.00  0.00           O  
HETATM 1570  H1  T4PE  499       1.718  -2.851 -16.730  1.00  0.00           H  
HETATM 1571  H2  T4PE  499       1.976  -4.289 -17.126  1.00  0.00           H  
HETATM 1572  O   T4PE  500       5.620   0.793  -6.025  1.00  0.00           O  
HETATM 1573  H1  T4PE  500       6.104   0.354  -6.724  1.00  0.00           H  
HETATM 1574  H2  T4PE  500       5.674   1.723  -6.243  1.00  0.00           H  
HETATM 1575  O   T4PE  501       7.501   0.104  10.682  1.00  0.00           O  
HETATM 1576  H1  T4PE  501       7.551  -0.840  10.532  1.00  0.00           H  
HETATM 1577  H2  T4PE  501       6.768   0.213  11.288  1.00  0.00           H  
HETATM 1578  O   T4PE  502     -20.754  15.604  17.932  1.00  0.00           O  
HETATM 1579  H1  T4PE  502     -20.382  16.229  18.554  1.00  0.00           H  
HETATM 1580  H2  T4PE  502     -19.996  15.139  17.577  1.00  0.00           H  
HETATM 1581  O   T4PE  503       7.650  -8.189  -2.987  1.00  0.00           O  
HETATM 1582  H1  T4PE  503       8.481  -8.614  -3.201  1.00  0.00           H  
HETATM 1583  H2  T4PE  503       6.997  -8.671  -3.495  1.00  0.00           H  
HETATM 1584  O   T4PE  504      14.472  11.154  -5.474  1.00  0.00           O  
HETATM 1585  H1  T4PE  504      14.630  10.540  -4.757  1.00  0.00           H  
HETATM 1586  H2  T4PE  504      13.558  11.007  -5.718  1.00  0.00           H  
HETATM 1587  O   T4PE  505      12.630  -7.087  20.291  1.00  0.00           O  
HETATM 1588  H1  T4PE  505      13.480  -7.181  20.720  1.00  0.00           H  
HETATM 1589  H2  T4PE  505      12.750  -7.484  19.429  1.00  0.00           H  
HETATM 1590  O   T4PE  506       3.946  12.521  -4.811  1.00  0.00           O  
HETATM 1591  H1  T4PE  506       3.148  12.471  -5.337  1.00  0.00           H  
HETATM 1592  H2  T4PE  506       4.657  12.442  -5.447  1.00  0.00           H  
HETATM 1593  O   T4PE  507      -3.838  -2.540   7.776  1.00  0.00           O  
HETATM 1594  H1  T4PE  507      -4.679  -2.964   7.604  1.00  0.00           H  
HETATM 1595  H2  T4PE  507      -3.436  -3.073   8.462  1.00  0.00           H  
HETATM 1596  O   T4PE  508      -6.200 -10.768 -13.121  1.00  0.00           O  
HETATM 1597  H1  T4PE  508      -6.282 -10.490 -14.034  1.00  0.00           H  
HETATM 1598  H2  T4PE  508      -6.959 -10.382 -12.684  1.00  0.00           H  
HETATM 1599  O   T4PE  509      21.564  -0.490  13.364  1.00  0.00           O  
HETATM 1600  H1  T4PE  509      21.137   0.321  13.086  1.00  0.00           H  
HETATM 1601  H2  T4PE  509      21.493  -0.483  14.318  1.00  0.00           H  
HETATM 1602  O   T4PE  510     -19.574   6.617   6.592  1.00  0.00           O  
HETATM 1603  H1  T4PE  510     -20.009   6.651   5.741  1.00  0.00           H  
HETATM 1604  H2  T4PE  510     -18.655   6.444   6.385  1.00  0.00           H  
HETATM 1605  O   T4PE  511      21.185  18.766  18.629  1.00  0.00           O  
HETATM 1606  H1  T4PE  511      22.030  19.152  18.398  1.00  0.00           H  
HETATM 1607  H2  T4PE  511      21.085  18.948  19.564  1.00  0.00           H  
HETATM 1608  O   T4PE  512       1.999 -12.393  -4.565  1.00  0.00           O  
HETATM 1609  H1  T4PE  512       2.048 -13.163  -3.998  1.00  0.00           H  
HETATM 1610  H2  T4PE  512       2.613 -12.578  -5.275  1.00  0.00           H  
HETATM 1611  O   T4PE  513     -14.617  -1.764  16.264  1.00  0.00           O  
HETATM 1612  H1  T4PE  513     -15.205  -1.903  17.006  1.00  0.00           H  
HETATM 1613  H2  T4PE  513     -15.136  -2.007  15.498  1.00  0.00           H  
HETATM 1614  O   T4PE  514      16.138  -4.111  14.338  1.00  0.00           O  
HETATM 1615  H1  T4PE  514      15.534  -3.630  14.904  1.00  0.00           H  
HETATM 1616  H2  T4PE  514      15.818  -5.013  14.357  1.00  0.00           H  
HETATM 1617  O   T4PE  515      -1.516  19.734 -21.896  1.00  0.00           O  
HETATM 1618  H1  T4PE  515      -1.915  20.476 -22.351  1.00  0.00           H  
HETATM 1619  H2  T4PE  515      -1.949  19.715 -21.042  1.00  0.00           H  
HETATM 1620  O   T4PE  516      -8.607 -13.846  -0.593  1.00  0.00           O  
HETATM 1621  H1  T4PE  516      -8.231 -13.613  -1.442  1.00  0.00           H  
HETATM 1622  H2  T4PE  516      -8.057 -14.562  -0.275  1.00  0.00           H  
HETATM 1623  O   T4PE  517       6.854  13.122 -13.600  1.00  0.00           O  
HETATM 1624  H1  T4PE  517       7.537  13.769 -13.421  1.00  0.00           H  
HETATM 1625  H2  T4PE  517       6.849  12.559 -12.826  1.00  0.00           H  
HETATM 1626  O   T4PE  518      -4.438  21.166  19.805  1.00  0.00           O  
HETATM 1627  H1  T4PE  518      -4.567  20.536  20.513  1.00  0.00           H  
HETATM 1628  H2  T4PE  518      -3.935  21.876  20.204  1.00  0.00           H  
HETATM 1629  O   T4PE  519      -5.114   5.899 -11.632  1.00  0.00           O  
HETATM 1630  H1  T4PE  519      -6.016   6.216 -11.574  1.00  0.00           H  
HETATM 1631  H2  T4PE  519      -4.952   5.481 -10.786  1.00  0.00           H  
HETATM 1632  O   T4PE  520      14.439  -4.254 -11.406  1.00  0.00           O  
HETATM 1633  H1  T4PE  520      14.541  -3.366 -11.063  1.00  0.00           H  
HETATM 1634  H2  T4PE  520      15.323  -4.514 -11.665  1.00  0.00           H  
HETATM 1635  O   T4PE  521     -19.558   8.186  12.151  1.00  0.00           O  
HETATM 1636  H1  T4PE  521     -18.808   7.629  11.941  1.00  0.00           H  
HETATM 1637  H2  T4PE  521     -20.266   7.854  11.599  1.00  0.00           H  
HETATM 1638  O   T4PE  522     -11.179  -6.590  -6.484  1.00  0.00           O  
HETATM 1639  H1  T4PE  522     -11.698  -6.428  -7.272  1.00  0.00           H  
HETATM 1640  H2  T4PE  522     -10.690  -7.389  -6.679  1.00  0.00           H  
HETATM 1641  O   T4PE  523     -12.883 -17.406   7.041  1.00  0.00           O  
HETATM 1642  H1  T4PE  523     -13.667 -17.027   6.645  1.00  0.00           H  
HETATM 1643  H2  T4PE  523     -13.198 -17.833   7.837  1.00  0.00           H  
HETATM 1644  O   T4PE  524      -9.367 -10.838   6.324  1.00  0.00           O  
HETATM 1645  H1  T4PE  524      -8.495 -11.210   6.195  1.00  0.00           H  
HETATM 1646  H2  T4PE  524      -9.205  -9.944   6.624  1.00  0.00           H  
HETATM 1647  O   T4PE  525     -14.747   6.647  17.618  1.00  0.00           O  
HETATM 1648  H1  T4PE  525     -14.358   7.448  17.268  1.00  0.00           H  
HETATM 1649  H2  T4PE  525     -15.638   6.640  17.268  1.00  0.00           H  
HETATM 1650  O   T4PE  526      14.002  -1.671   4.686  1.00  0.00           O  
HETATM 1651  H1  T4PE  526      13.428  -2.435   4.637  1.00  0.00           H  
HETATM 1652  H2  T4PE  526      14.245  -1.495   3.776  1.00  0.00           H  
HETATM 1653  O   T4PE  527      12.932 -15.526  -9.898  1.00  0.00           O  
HETATM 1654  H1  T4PE  527      12.764 -15.961 -10.734  1.00  0.00           H  
HETATM 1655  H2  T4PE  527      13.854 -15.273  -9.940  1.00  0.00           H  
HETATM 1656  O   T4PE  528      17.537   0.608   4.433  1.00  0.00           O  
HETATM 1657  H1  T4PE  528      17.570   1.490   4.060  1.00  0.00           H  
HETATM 1658  H2  T4PE  528      16.820   0.643   5.066  1.00  0.00           H  
HETATM 1659  O   T4PE  529     -15.160 -17.269   3.793  1.00  0.00           O  
HETATM 1660  H1  T4PE  529     -15.963 -17.155   3.285  1.00  0.00           H  
HETATM 1661  H2  T4PE  529     -14.660 -16.468   3.634  1.00  0.00           H  
HETATM 1662  O   T4PE  530      -1.053  -4.289 -21.477  1.00  0.00           O  
HETATM 1663  H1  T4PE  530      -0.346  -3.939 -20.936  1.00  0.00           H  
HETATM 1664  H2  T4PE  530      -1.855  -3.984 -21.052  1.00  0.00           H  
HETATM 1665  O   T4PE  531       9.653 -10.223   9.994  1.00  0.00           O  
HETATM 1666  H1  T4PE  531      10.134  -9.401  10.096  1.00  0.00           H  
HETATM 1667  H2  T4PE  531      10.305 -10.904  10.156  1.00  0.00           H  
HETATM 1668  O   T4PE  532     -12.031  15.500  -1.277  1.00  0.00           O  
HETATM 1669  H1  T4PE  532     -12.640  15.090  -1.891  1.00  0.00           H  
HETATM 1670  H2  T4PE  532     -11.981  16.412  -1.562  1.00  0.00           H  
HETATM 1671  O   T4PE  533     -14.222  -3.616   7.165  1.00  0.00           O  
HETATM 1672  H1  T4PE  533     -13.827  -2.775   7.395  1.00  0.00           H  
HETATM 1673  H2  T4PE  533     -13.691  -3.940   6.437  1.00  0.00           H  
HETATM 1674  O   T4PE  534      11.574  12.997  19.717  1.00  0.00           O  
HETATM 1675  H1  T4PE  534      10.958  13.476  19.163  1.00  0.00           H  
HETATM 1676  H2  T4PE  534      11.530  13.441  20.564  1.00  0.00           H  
HETATM 1677  O   T4PE  535      -5.515 -20.211  -1.055  1.00  0.00           O  
HETATM 1678  H1  T4PE  535      -6.062 -20.983  -1.202  1.00  0.00           H  
HETATM 1679  H2  T4PE  535      -4.621 -20.551  -1.036  1.00  0.00           H  
HETATM 1680  O   T4PE  536     -12.493  -1.377   7.124  1.00  0.00           O  
HETATM 1681  H1  T4PE  536     -12.632  -0.872   7.925  1.00  0.00           H  
HETATM 1682  H2  T4PE  536     -12.095  -0.755   6.515  1.00  0.00           H  
HETATM 1683  O   T4PE  537       7.404  20.685  14.889  1.00  0.00           O  
HETATM 1684  H1  T4PE  537       7.448  21.490  15.404  1.00  0.00           H  
HETATM 1685  H2  T4PE  537       6.586  20.270  15.161  1.00  0.00           H  
HETATM 1686  O   T4PE  538     -20.851 -12.064   4.973  1.00  0.00           O  
HETATM 1687  H1  T4PE  538     -20.209 -12.211   5.668  1.00  0.00           H  
HETATM 1688  H2  T4PE  538     -20.415 -12.364   4.176  1.00  0.00           H  
HETATM 1689  O   T4PE  539      -9.278  15.877 -15.953  1.00  0.00           O  
HETATM 1690  H1  T4PE  539      -9.913  16.110 -15.276  1.00  0.00           H  
HETATM 1691  H2  T4PE  539      -9.555  16.372 -16.724  1.00  0.00           H  
HETATM 1692  O   T4PE  540      14.253  -1.327 -20.596  1.00  0.00           O  
HETATM 1693  H1  T4PE  540      14.692  -1.222 -21.440  1.00  0.00           H  
HETATM 1694  H2  T4PE  540      14.751  -2.012 -20.150  1.00  0.00           H  
HETATM 1695  O   T4PE  541      15.428   6.942 -21.297  1.00  0.00           O  
HETATM 1696  H1  T4PE  541      16.083   6.259 -21.152  1.00  0.00           H  
HETATM 1697  H2  T4PE  541      14.588   6.499 -21.176  1.00  0.00           H  
HETATM 1698  O   T4PE  542     -20.833  14.191  21.002  1.00  0.00           O  
HETATM 1699  H1  T4PE  542     -20.401  14.806  21.594  1.00  0.00           H  
HETATM 1700  H2  T4PE  542     -21.144  13.488  21.571  1.00  0.00           H  
HETATM 1701  O   T4PE  543     -17.724  -8.016   7.932  1.00  0.00           O  
HETATM 1702  H1  T4PE  543     -18.647  -7.763   7.955  1.00  0.00           H  
HETATM 1703  H2  T4PE  543     -17.248  -7.186   7.963  1.00  0.00           H  
HETATM 1704  O   T4PE  544     -18.825 -21.780  -4.677  1.00  0.00           O  
HETATM 1705  H1  T4PE  544     -19.026 -22.144  -3.815  1.00  0.00           H  
HETATM 1706  H2  T4PE  544     -19.035 -20.850  -4.600  1.00  0.00           H  
HETATM 1707  O   T4PE  545       9.818  19.636  10.850  1.00  0.00           O  
HETATM 1708  H1  T4PE  545      10.479  19.615  11.541  1.00  0.00           H  
HETATM 1709  H2  T4PE  545       8.991  19.771  11.313  1.00  0.00           H  
HETATM 1710  O   T4PE  546      15.493  20.124  22.025  1.00  0.00           O  
HETATM 1711  H1  T4PE  546      15.298  19.661  21.211  1.00  0.00           H  
HETATM 1712  H2  T4PE  546      15.673  21.024  21.752  1.00  0.00           H  
HETATM 1713  O   T4PE  547      -7.020 -12.737  10.074  1.00  0.00           O  
HETATM 1714  H1  T4PE  547      -7.391 -13.227   9.340  1.00  0.00           H  
HETATM 1715  H2  T4PE  547      -6.391 -13.340  10.470  1.00  0.00           H  
HETATM 1716  O   T4PE  548      -4.960  13.477   1.172  1.00  0.00           O  
HETATM 1717  H1  T4PE  548      -5.880  13.610   0.943  1.00  0.00           H  
HETATM 1718  H2  T4PE  548      -4.609  14.361   1.277  1.00  0.00           H  
HETATM 1719  O   T4PE  549       9.142  10.116  19.217  1.00  0.00           O  
HETATM 1720  H1  T4PE  549       9.194  10.317  20.151  1.00  0.00           H  
HETATM 1721  H2  T4PE  549       9.221   9.164  19.171  1.00  0.00           H  
HETATM 1722  O   T4PE  550      17.753   7.616  18.825  1.00  0.00           O  
HETATM 1723  H1  T4PE  550      17.645   7.713  19.771  1.00  0.00           H  
HETATM 1724  H2  T4PE  550      17.527   8.474  18.468  1.00  0.00           H  
HETATM 1725  O   T4PE  551      -5.632  -3.708   4.924  1.00  0.00           O  
HETATM 1726  H1  T4PE  551      -6.281  -3.609   4.228  1.00  0.00           H  
HETATM 1727  H2  T4PE  551      -5.914  -4.486   5.405  1.00  0.00           H  
HETATM 1728  O   T4PE  552      18.824  -7.923  20.181  1.00  0.00           O  
HETATM 1729  H1  T4PE  552      18.743  -6.987  19.996  1.00  0.00           H  
HETATM 1730  H2  T4PE  552      19.345  -8.267  19.455  1.00  0.00           H  
HETATM 1731  O   T4PE  553      -6.482  -3.837   8.493  1.00  0.00           O  
HETATM 1732  H1  T4PE  553      -6.331  -4.218   9.358  1.00  0.00           H  
HETATM 1733  H2  T4PE  553      -6.798  -2.951   8.673  1.00  0.00           H  
HETATM 1734  O   T4PE  554      17.594  19.179   8.711  1.00  0.00           O  
HETATM 1735  H1  T4PE  554      16.879  19.359   8.100  1.00  0.00           H  
HETATM 1736  H2  T4PE  554      17.495  18.253   8.931  1.00  0.00           H  
HETATM 1737  O   T4PE  555       5.693  12.977  -6.940  1.00  0.00           O  
HETATM 1738  H1  T4PE  555       5.192  12.303  -7.398  1.00  0.00           H  
HETATM 1739  H2  T4PE  555       6.589  12.869  -7.261  1.00  0.00           H  
HETATM 1740  O   T4PE  556      13.651   1.200 -13.724  1.00  0.00           O  
HETATM 1741  H1  T4PE  556      13.649   1.495 -14.634  1.00  0.00           H  
HETATM 1742  H2  T4PE  556      13.181   1.886 -13.248  1.00  0.00           H  
HETATM 1743  O   T4PE  557     -15.013 -18.428  -7.880  1.00  0.00           O  
HETATM 1744  H1  T4PE  557     -15.166 -19.214  -8.404  1.00  0.00           H  
HETATM 1745  H2  T4PE  557     -15.734 -17.842  -8.108  1.00  0.00           H  
HETATM 1746  O   T4PE  558     -21.170  20.376   8.140  1.00  0.00           O  
HETATM 1747  H1  T4PE  558     -21.197  20.389   7.183  1.00  0.00           H  
HETATM 1748  H2  T4PE  558     -20.269  20.131   8.352  1.00  0.00           H  
HETATM 1749  O   T4PE  559      -4.436   1.542 -15.984  1.00  0.00           O  
HETATM 1750  H1  T4PE  559      -4.334   2.203 -16.670  1.00  0.00           H  
HETATM 1751  H2  T4PE  559      -5.335   1.656 -15.674  1.00  0.00           H  
HETATM 1752  O   T4PE  560     -19.137  19.831  -1.593  1.00  0.00           O  
HETATM 1753  H1  T4PE  560     -18.250  19.511  -1.757  1.00  0.00           H  
HETATM 1754  H2  T4PE  560     -19.094  20.768  -1.786  1.00  0.00           H  
HETATM 1755  O   T4PE  561       2.102 -10.603  -2.670  1.00  0.00           O  
HETATM 1756  H1  T4PE  561       1.809 -11.123  -3.418  1.00  0.00           H  
HETATM 1757  H2  T4PE  561       1.833 -11.111  -1.904  1.00  0.00           H  
HETATM 1758  O   T4PE  562       9.774  -3.952 -16.295  1.00  0.00           O  
HETATM 1759  H1  T4PE  562       9.631  -4.431 -15.479  1.00  0.00           H  
HETATM 1760  H2  T4PE  562       9.033  -4.197 -16.849  1.00  0.00           H  
HETATM 1761  O   T4PE  563      17.286  18.674  -8.799  1.00  0.00           O  
HETATM 1762  H1  T4PE  563      16.403  18.995  -8.614  1.00  0.00           H  
HETATM 1763  H2  T4PE  563      17.160  17.990  -9.457  1.00  0.00           H  
HETATM 1764  O   T4PE  564       8.198  -4.065  -7.397  1.00  0.00           O  
HETATM 1765  H1  T4PE  564       8.812  -4.799  -7.426  1.00  0.00           H  
HETATM 1766  H2  T4PE  564       7.813  -4.039  -8.272  1.00  0.00           H  
HETATM 1767  O   T4PE  565      -9.708   2.768   5.173  1.00  0.00           O  
HETATM 1768  H1  T4PE  565      -8.858   2.977   4.787  1.00  0.00           H  
HETATM 1769  H2  T4PE  565     -10.006   3.592   5.558  1.00  0.00           H  
HETATM 1770  O   T4PE  566     -10.403  -0.882 -12.110  1.00  0.00           O  
HETATM 1771  H1  T4PE  566      -9.921  -1.359 -12.785  1.00  0.00           H  
HETATM 1772  H2  T4PE  566      -9.934  -1.072 -11.298  1.00  0.00           H  
HETATM 1773  O   T4PE  567      21.939 -17.757 -12.386  1.00  0.00           O  
HETATM 1774  H1  T4PE  567      21.754 -18.518 -11.836  1.00  0.00           H  
HETATM 1775  H2  T4PE  567      22.510 -17.207 -11.850  1.00  0.00           H  
HETATM 1776  O   T4PE  568     -17.035  16.973   3.822  1.00  0.00           O  
HETATM 1777  H1  T4PE  568     -16.922  16.505   2.994  1.00  0.00           H  
HETATM 1778  H2  T4PE  568     -16.296  17.582   3.855  1.00  0.00           H  
HETATM 1779  O   T4PE  569      22.542   1.379  19.216  1.00  0.00           O  
HETATM 1780  H1  T4PE  569      21.624   1.151  19.067  1.00  0.00           H  
HETATM 1781  H2  T4PE  569      22.719   1.088  20.111  1.00  0.00           H  
HETATM 1782  O   T4PE  570       2.114 -17.050 -21.780  1.00  0.00           O  
HETATM 1783  H1  T4PE  570       2.949 -17.041 -22.249  1.00  0.00           H  
HETATM 1784  H2  T4PE  570       1.453 -17.121 -22.469  1.00  0.00           H  
HETATM 1785  O   T4PE  571      10.648  13.494   1.598  1.00  0.00           O  
HETATM 1786  H1  T4PE  571      10.407  13.002   0.813  1.00  0.00           H  
HETATM 1787  H2  T4PE  571      11.575  13.294   1.731  1.00  0.00           H  
HETATM 1788  O   T4PE  572       8.951  10.512  -8.240  1.00  0.00           O  
HETATM 1789  H1  T4PE  572       8.645  10.067  -7.450  1.00  0.00           H  
HETATM 1790  H2  T4PE  572       8.875  11.444  -8.035  1.00  0.00           H  
HETATM 1791  O   T4PE  573       0.287  -0.462  15.993  1.00  0.00           O  
HETATM 1792  H1  T4PE  573      -0.343   0.182  15.670  1.00  0.00           H  
HETATM 1793  H2  T4PE  573       1.140  -0.044  15.877  1.00  0.00           H  
HETATM 1794  O   T4PE  574     -20.903  -0.177 -21.124  1.00  0.00           O  
HETATM 1795  H1  T4PE  574     -19.957  -0.116 -20.991  1.00  0.00           H  
HETATM 1796  H2  T4PE  574     -21.078  -1.116 -21.179  1.00  0.00           H  
HETATM 1797  O   T4PE  575      -5.199  15.629 -11.176  1.00  0.00           O  
HETATM 1798  H1  T4PE  575      -5.841  16.179 -11.625  1.00  0.00           H  
HETATM 1799  H2  T4PE  575      -4.974  14.952 -11.815  1.00  0.00           H  
HETATM 1800  O   T4PE  576     -14.047 -16.155 -10.343  1.00  0.00           O  
HETATM 1801  H1  T4PE  576     -14.199 -16.136  -9.398  1.00  0.00           H  
HETATM 1802  H2  T4PE  576     -13.156 -16.494 -10.436  1.00  0.00           H  
HETATM 1803  O   T4PE  577     -18.472  12.064  10.676  1.00  0.00           O  
HETATM 1804  H1  T4PE  577     -18.012  12.806  11.068  1.00  0.00           H  
HETATM 1805  H2  T4PE  577     -18.749  12.381   9.816  1.00  0.00           H  
HETATM 1806  O   T4PE  578       7.478  18.559  17.211  1.00  0.00           O  
HETATM 1807  H1  T4PE  578       8.314  19.013  17.319  1.00  0.00           H  
HETATM 1808  H2  T4PE  578       6.819  19.250  17.282  1.00  0.00           H  
HETATM 1809  O   T4PE  579      18.536 -10.587 -19.897  1.00  0.00           O  
HETATM 1810  H1  T4PE  579      17.650 -10.805 -20.187  1.00  0.00           H  
HETATM 1811  H2  T4PE  579      18.418  -9.846 -19.302  1.00  0.00           H  
HETATM 1812  O   T4PE  580     -18.962  14.640   0.841  1.00  0.00           O  
HETATM 1813  H1  T4PE  580     -19.513  15.307   0.433  1.00  0.00           H  
HETATM 1814  H2  T4PE  580     -19.436  14.390   1.634  1.00  0.00           H  
HETATM 1815  O   T4PE  581     -13.363  20.664   4.919  1.00  0.00           O  
HETATM 1816  H1  T4PE  581     -12.688  21.230   4.545  1.00  0.00           H  
HETATM 1817  H2  T4PE  581     -13.995  21.269   5.308  1.00  0.00           H  
HETATM 1818  O   T4PE  582      -3.932   6.241 -17.812  1.00  0.00           O  
HETATM 1819  H1  T4PE  582      -4.433   6.913 -18.275  1.00  0.00           H  
HETATM 1820  H2  T4PE  582      -3.017   6.488 -17.944  1.00  0.00           H  
HETATM 1821  O   T4PE  583      -0.981   9.976   4.485  1.00  0.00           O  
HETATM 1822  H1  T4PE  583      -0.554   9.197   4.842  1.00  0.00           H  
HETATM 1823  H2  T4PE  583      -1.917   9.794   4.564  1.00  0.00           H  
HETATM 1824  O   T4PE  584       0.511 -18.074  10.182  1.00  0.00           O  
HETATM 1825  H1  T4PE  584      -0.429 -17.936  10.295  1.00  0.00           H  
HETATM 1826  H2  T4PE  584       0.708 -17.700   9.323  1.00  0.00           H  
HETATM 1827  O   T4PE  585       8.621  14.000  12.804  1.00  0.00           O  
HETATM 1828  H1  T4PE  585       8.993  14.536  12.103  1.00  0.00           H  
HETATM 1829  H2  T4PE  585       8.652  13.106  12.464  1.00  0.00           H  
HETATM 1830  O   T4PE  586       4.383  11.213  -8.527  1.00  0.00           O  
HETATM 1831  H1  T4PE  586       3.831  10.476  -8.264  1.00  0.00           H  
HETATM 1832  H2  T4PE  586       4.054  11.463  -9.390  1.00  0.00           H  
HETATM 1833  O   T4PE  587     -18.163  -6.579  -1.828  1.00  0.00           O  
HETATM 1834  H1  T4PE  587     -19.090  -6.682  -2.041  1.00  0.00           H  
HETATM 1835  H2  T4PE  587     -17.814  -6.036  -2.535  1.00  0.00           H  
HETATM 1836  O   T4PE  588      17.188  -4.933 -11.773  1.00  0.00           O  
HETATM 1837  H1  T4PE  588      17.458  -5.707 -11.278  1.00  0.00           H  
HETATM 1838  H2  T4PE  588      16.937  -5.274 -12.632  1.00  0.00           H  
HETATM 1839  O   T4PE  589     -20.814 -22.191 -22.033  1.00  0.00           O  
HETATM 1840  H1  T4PE  589     -20.496 -22.713 -21.297  1.00  0.00           H  
HETATM 1841  H2  T4PE  589     -20.353 -21.356 -21.953  1.00  0.00           H  
HETATM 1842  O   T4PE  590      20.441  12.729  19.514  1.00  0.00           O  
HETATM 1843  H1  T4PE  590      19.639  13.106  19.153  1.00  0.00           H  
HETATM 1844  H2  T4PE  590      20.138  12.038  20.103  1.00  0.00           H  
HETATM 1845  O   T4PE  591     -22.563   9.129   0.189  1.00  0.00           O  
HETATM 1846  H1  T4PE  591     -22.229   9.349  -0.681  1.00  0.00           H  
HETATM 1847  H2  T4PE  591     -22.000   9.614   0.792  1.00  0.00           H  
HETATM 1848  O   T4PE  592       9.139  -9.335  19.618  1.00  0.00           O  
HETATM 1849  H1  T4PE  592       9.040  -8.871  18.787  1.00  0.00           H  
HETATM 1850  H2  T4PE  592       9.357  -8.650  20.251  1.00  0.00           H  
HETATM 1851  O   T4PE  593      18.708 -11.860 -14.045  1.00  0.00           O  
HETATM 1852  H1  T4PE  593      17.872 -11.601 -14.432  1.00  0.00           H  
HETATM 1853  H2  T4PE  593      19.233 -11.060 -14.051  1.00  0.00           H  
HETATM 1854  O   T4PE  594      21.710  -8.019   3.522  1.00  0.00           O  
HETATM 1855  H1  T4PE  594      21.139  -7.467   2.988  1.00  0.00           H  
HETATM 1856  H2  T4PE  594      21.890  -7.494   4.302  1.00  0.00           H  
HETATM 1857  O   T4PE  595      11.144 -13.676   1.426  1.00  0.00           O  
HETATM 1858  H1  T4PE  595      11.741 -14.395   1.629  1.00  0.00           H  
HETATM 1859  H2  T4PE  595      11.127 -13.146   2.222  1.00  0.00           H  
HETATM 1860  O   T4PE  596       1.052   5.668 -11.375  1.00  0.00           O  
HETATM 1861  H1  T4PE  596       0.751   4.772 -11.219  1.00  0.00           H  
HETATM 1862  H2  T4PE  596       1.127   6.051 -10.501  1.00  0.00           H  
HETATM 1863  O   T4PE  597      13.831   5.755   5.396  1.00  0.00           O  
HETATM 1864  H1  T4PE  597      13.427   4.889   5.346  1.00  0.00           H  
HETATM 1865  H2  T4PE  597      14.716   5.588   5.719  1.00  0.00           H  
HETATM 1866  O   T4PE  598      -4.824  21.503  17.130  1.00  0.00           O  
HETATM 1867  H1  T4PE  598      -5.590  20.929  17.146  1.00  0.00           H  
HETATM 1868  H2  T4PE  598      -4.482  21.472  18.023  1.00  0.00           H  
HETATM 1869  O   T4PE  599      16.507 -20.431  -4.103  1.00  0.00           O  
HETATM 1870  H1  T4PE  599      16.979 -21.152  -4.521  1.00  0.00           H  
HETATM 1871  H2  T4PE  599      17.189 -19.911  -3.679  1.00  0.00           H  
HETATM 1872  O   T4PE  600       3.440   1.229  22.176  1.00  0.00           O  
HETATM 1873  H1  T4PE  600       2.527   1.513  22.148  1.00  0.00           H  
HETATM 1874  H2  T4PE  600       3.657   1.025  21.267  1.00  0.00           H  
HETATM 1875  O   T4PE  601      -0.903   7.933   8.606  1.00  0.00           O  
HETATM 1876  H1  T4PE  601      -1.745   8.333   8.390  1.00  0.00           H  
HETATM 1877  H2  T4PE  601      -0.420   7.928   7.780  1.00  0.00           H  
HETATM 1878  O   T4PE  602       2.161   5.382  -5.989  1.00  0.00           O  
HETATM 1879  H1  T4PE  602       1.655   4.705  -6.437  1.00  0.00           H  
HETATM 1880  H2  T4PE  602       1.515   6.050  -5.756  1.00  0.00           H  
HETATM 1881  O   T4PE  603       9.387   5.868  -7.715  1.00  0.00           O  
HETATM 1882  H1  T4PE  603      10.220   5.736  -7.263  1.00  0.00           H  
HETATM 1883  H2  T4PE  603       9.431   6.766  -8.043  1.00  0.00           H  
HETATM 1884  O   T4PE  604      12.812   6.986   3.172  1.00  0.00           O  
HETATM 1885  H1  T4PE  604      13.286   7.801   3.334  1.00  0.00           H  
HETATM 1886  H2  T4PE  604      12.923   6.479   3.976  1.00  0.00           H  
HETATM 1887  O   T4PE  605     -12.340 -19.703  -8.994  1.00  0.00           O  
HETATM 1888  H1  T4PE  605     -12.785 -19.763  -8.148  1.00  0.00           H  
HETATM 1889  H2  T4PE  605     -12.932 -20.137  -9.608  1.00  0.00           H  
HETATM 1890  O   T4PE  606      11.771  15.621  16.217  1.00  0.00           O  
HETATM 1891  H1  T4PE  606      12.384  16.220  16.644  1.00  0.00           H  
HETATM 1892  H2  T4PE  606      11.442  16.112  15.464  1.00  0.00           H  
HETATM 1893  O   T4PE  607     -17.199 -21.753  10.796  1.00  0.00           O  
HETATM 1894  H1  T4PE  607     -16.987 -21.678   9.866  1.00  0.00           H  
HETATM 1895  H2  T4PE  607     -18.154 -21.696  10.830  1.00  0.00           H  
HETATM 1896  O   T4PE  608       9.674 -17.945  -6.714  1.00  0.00           O  
HETATM 1897  H1  T4PE  608       9.230 -17.341  -6.118  1.00  0.00           H  
HETATM 1898  H2  T4PE  608       9.878 -17.415  -7.484  1.00  0.00           H  
HETATM 1899  O   T4PE  609     -21.440 -15.221  -6.568  1.00  0.00           O  
HETATM 1900  H1  T4PE  609     -22.339 -14.892  -6.575  1.00  0.00           H  
HETATM 1901  H2  T4PE  609     -21.329 -15.595  -5.694  1.00  0.00           H  
HETATM 1902  O   T4PE  610      20.677  11.825  -5.077  1.00  0.00           O  
HETATM 1903  H1  T4PE  610      21.359  12.493  -5.152  1.00  0.00           H  
HETATM 1904  H2  T4PE  610      20.273  11.990  -4.226  1.00  0.00           H  
HETATM 1905  O   T4PE  611     -16.506 -19.374  20.145  1.00  0.00           O  
HETATM 1906  H1  T4PE  611     -17.179 -18.869  19.690  1.00  0.00           H  
HETATM 1907  H2  T4PE  611     -16.979 -20.109  20.535  1.00  0.00           H  
HETATM 1908  O   T4PE  612      10.864  -0.920  15.603  1.00  0.00           O  
HETATM 1909  H1  T4PE  612      10.431  -1.379  16.322  1.00  0.00           H  
HETATM 1910  H2  T4PE  612      11.204  -0.118  16.001  1.00  0.00           H  
HETATM 1911  O   T4PE  613      -6.445   5.871  10.396  1.00  0.00           O  
HETATM 1912  H1  T4PE  613      -6.969   6.563   9.993  1.00  0.00           H  
HETATM 1913  H2  T4PE  613      -7.006   5.516  11.085  1.00  0.00           H  
HETATM 1914  O   T4PE  614      -5.078   9.212  -5.702  1.00  0.00           O  
HETATM 1915  H1  T4PE  614      -5.907   8.932  -6.090  1.00  0.00           H  
HETATM 1916  H2  T4PE  614      -5.116  10.169  -5.719  1.00  0.00           H  
HETATM 1917  O   T4PE  615      -5.310  13.894  16.132  1.00  0.00           O  
HETATM 1918  H1  T4PE  615      -5.536  13.114  15.624  1.00  0.00           H  
HETATM 1919  H2  T4PE  615      -4.503  13.657  16.588  1.00  0.00           H  
HETATM 1920  O   T4PE  616      -8.213   6.274 -12.543  1.00  0.00           O  
HETATM 1921  H1  T4PE  616      -8.909   5.838 -13.035  1.00  0.00           H  
HETATM 1922  H2  T4PE  616      -8.013   7.058 -13.053  1.00  0.00           H  
HETATM 1923  O   T4PE  617      -1.219  16.693  -8.361  1.00  0.00           O  
HETATM 1924  H1  T4PE  617      -1.864  17.143  -7.816  1.00  0.00           H  
HETATM 1925  H2  T4PE  617      -0.379  16.881  -7.944  1.00  0.00           H  
HETATM 1926  O   T4PE  618       7.821   6.310 -11.159  1.00  0.00           O  
HETATM 1927  H1  T4PE  618       7.104   6.896 -10.920  1.00  0.00           H  
HETATM 1928  H2  T4PE  618       8.532   6.543 -10.561  1.00  0.00           H  
HETATM 1929  O   T4PE  619       3.175  -5.882  21.004  1.00  0.00           O  
HETATM 1930  H1  T4PE  619       3.708  -5.144  20.707  1.00  0.00           H  
HETATM 1931  H2  T4PE  619       3.811  -6.530  21.309  1.00  0.00           H  
HETATM 1932  O   T4PE  620     -19.032  10.465  -7.594  1.00  0.00           O  
HETATM 1933  H1  T4PE  620     -18.560  10.615  -6.775  1.00  0.00           H  
HETATM 1934  H2  T4PE  620     -18.982  11.302  -8.056  1.00  0.00           H  
HETATM 1935  O   T4PE  621     -16.908 -11.354   8.267  1.00  0.00           O  
HETATM 1936  H1  T4PE  621     -17.528 -10.753   7.853  1.00  0.00           H  
HETATM 1937  H2  T4PE  621     -17.450 -11.911   8.826  1.00  0.00           H  
HETATM 1938  O   T4PE  622       8.229 -12.661   0.486  1.00  0.00           O  
HETATM 1939  H1  T4PE  622       9.051 -12.835   0.026  1.00  0.00           H  
HETATM 1940  H2  T4PE  622       8.489 -12.513   1.395  1.00  0.00           H  
HETATM 1941  O   T4PE  623      -7.985  -9.355  20.901  1.00  0.00           O  
HETATM 1942  H1  T4PE  623      -7.927  -9.401  21.855  1.00  0.00           H  
HETATM 1943  H2  T4PE  623      -8.519  -8.579  20.730  1.00  0.00           H  
HETATM 1944  O   T4PE  624      -0.798   3.127   7.113  1.00  0.00           O  
HETATM 1945  H1  T4PE  624      -0.877   3.274   8.055  1.00  0.00           H  
HETATM 1946  H2  T4PE  624      -1.692   3.214   6.781  1.00  0.00           H  
HETATM 1947  O   T4PE  625      19.982   7.238  -9.128  1.00  0.00           O  
HETATM 1948  H1  T4PE  625      19.375   7.870  -9.513  1.00  0.00           H  
HETATM 1949  H2  T4PE  625      20.830   7.682  -9.137  1.00  0.00           H  
HETATM 1950  O   T4PE  626       4.395  -5.229  12.254  1.00  0.00           O  
HETATM 1951  H1  T4PE  626       3.554  -5.221  12.711  1.00  0.00           H  
HETATM 1952  H2  T4PE  626       4.637  -4.306  12.179  1.00  0.00           H  
HETATM 1953  O   T4PE  627      21.775 -21.833  15.568  1.00  0.00           O  
HETATM 1954  H1  T4PE  627      21.148 -21.478  14.938  1.00  0.00           H  
HETATM 1955  H2  T4PE  627      21.251 -22.026  16.345  1.00  0.00           H  
HETATM 1956  O   T4PE  628     -16.053  11.177  18.714  1.00  0.00           O  
HETATM 1957  H1  T4PE  628     -17.007  11.248  18.760  1.00  0.00           H  
HETATM 1958  H2  T4PE  628     -15.733  11.920  19.225  1.00  0.00           H  
HETATM 1959  O   T4PE  629      13.045   5.618  -9.960  1.00  0.00           O  
HETATM 1960  H1  T4PE  629      13.625   5.029 -10.443  1.00  0.00           H  
HETATM 1961  H2  T4PE  629      13.020   6.416 -10.488  1.00  0.00           H  
HETATM 1962  O   T4PE  630      -1.121   6.454 -18.494  1.00  0.00           O  
HETATM 1963  H1  T4PE  630      -1.426   6.398 -19.400  1.00  0.00           H  
HETATM 1964  H2  T4PE  630      -0.210   6.742 -18.565  1.00  0.00           H  
HETATM 1965  O   T4PE  631       5.886   1.517  12.627  1.00  0.00           O  
HETATM 1966  H1  T4PE  631       6.734   1.960  12.623  1.00  0.00           H  
HETATM 1967  H2  T4PE  631       5.245   2.224  12.549  1.00  0.00           H  
HETATM 1968  O   T4PE  632       9.890  10.903   7.895  1.00  0.00           O  
HETATM 1969  H1  T4PE  632      10.338  10.338   7.264  1.00  0.00           H  
HETATM 1970  H2  T4PE  632       9.043  11.089   7.490  1.00  0.00           H  
HETATM 1971  O   T4PE  633      10.151  -2.907   3.703  1.00  0.00           O  
HETATM 1972  H1  T4PE  633      10.309  -3.466   2.942  1.00  0.00           H  
HETATM 1973  H2  T4PE  633      10.759  -3.231   4.368  1.00  0.00           H  
HETATM 1974  O   T4PE  634      13.035 -13.795   3.588  1.00  0.00           O  
HETATM 1975  H1  T4PE  634      12.673 -14.467   4.165  1.00  0.00           H  
HETATM 1976  H2  T4PE  634      13.973 -13.795   3.778  1.00  0.00           H  
HETATM 1977  O   T4PE  635       7.766 -21.884  16.279  1.00  0.00           O  
HETATM 1978  H1  T4PE  635       7.574 -21.814  17.215  1.00  0.00           H  
HETATM 1979  H2  T4PE  635       7.642 -20.997  15.942  1.00  0.00           H  
HETATM 1980  O   T4PE  636      -3.637  -7.914   6.375  1.00  0.00           O  
HETATM 1981  H1  T4PE  636      -3.970  -7.688   7.243  1.00  0.00           H  
HETATM 1982  H2  T4PE  636      -3.383  -7.076   5.989  1.00  0.00           H  
HETATM 1983  O   T4PE  637      -7.546  14.407  18.003  1.00  0.00           O  
HETATM 1984  H1  T4PE  637      -8.075  15.089  18.418  1.00  0.00           H  
HETATM 1985  H2  T4PE  637      -7.125  14.846  17.264  1.00  0.00           H  
HETATM 1986  O   T4PE  638     -18.104 -15.720 -11.530  1.00  0.00           O  
HETATM 1987  H1  T4PE  638     -17.329 -15.798 -12.086  1.00  0.00           H  
HETATM 1988  H2  T4PE  638     -18.479 -14.869 -11.757  1.00  0.00           H  
HETATM 1989  O   T4PE  639     -14.538   6.965 -18.803  1.00  0.00           O  
HETATM 1990  H1  T4PE  639     -14.168   7.185 -17.948  1.00  0.00           H  
HETATM 1991  H2  T4PE  639     -14.173   6.105 -19.008  1.00  0.00           H  
HETATM 1992  O   T4PE  640       0.365  -2.834   2.929  1.00  0.00           O  
HETATM 1993  H1  T4PE  640       0.609  -3.708   3.234  1.00  0.00           H  
HETATM 1994  H2  T4PE  640      -0.419  -2.614   3.432  1.00  0.00           H  
HETATM 1995  O   T4PE  641       0.419   5.203  -1.276  1.00  0.00           O  
HETATM 1996  H1  T4PE  641      -0.088   4.641  -1.862  1.00  0.00           H  
HETATM 1997  H2  T4PE  641       0.396   4.753  -0.431  1.00  0.00           H  
HETATM 1998  O   T4PE  642      20.840   6.102   8.554  1.00  0.00           O  
HETATM 1999  H1  T4PE  642      21.389   5.485   9.037  1.00  0.00           H  
HETATM 2000  H2  T4PE  642      21.002   5.898   7.633  1.00  0.00           H  
HETATM 2001  O   T4PE  643     -13.299 -14.015  -5.803  1.00  0.00           O  
HETATM 2002  H1  T4PE  643     -13.490 -13.187  -5.362  1.00  0.00           H  
HETATM 2003  H2  T4PE  643     -12.515 -14.345  -5.365  1.00  0.00           H  
HETATM 2004  O   T4PE  644      -2.017  -3.131  19.299  1.00  0.00           O  
HETATM 2005  H1  T4PE  644      -2.747  -2.545  19.501  1.00  0.00           H  
HETATM 2006  H2  T4PE  644      -2.275  -3.564  18.486  1.00  0.00           H  
HETATM 2007  O   T4PE  645     -11.713  12.308 -22.167  1.00  0.00           O  
HETATM 2008  H1  T4PE  645     -11.073  11.860 -21.614  1.00  0.00           H  
HETATM 2009  H2  T4PE  645     -12.349  12.673 -21.552  1.00  0.00           H  
HETATM 2010  O   T4PE  646     -13.222   0.735 -17.461  1.00  0.00           O  
HETATM 2011  H1  T4PE  646     -13.688   1.478 -17.078  1.00  0.00           H  
HETATM 2012  H2  T4PE  646     -13.910   0.195 -17.850  1.00  0.00           H  
HETATM 2013  O   T4PE  647     -15.333 -22.179 -20.246  1.00  0.00           O  
HETATM 2014  H1  T4PE  647     -15.701 -21.333 -20.500  1.00  0.00           H  
HETATM 2015  H2  T4PE  647     -14.966 -22.030 -19.375  1.00  0.00           H  
HETATM 2016  O   T4PE  648      13.237   6.415  -3.183  1.00  0.00           O  
HETATM 2017  H1  T4PE  648      12.872   6.352  -4.066  1.00  0.00           H  
HETATM 2018  H2  T4PE  648      13.239   5.513  -2.860  1.00  0.00           H  
HETATM 2019  O   T4PE  649      20.491   6.627  -5.944  1.00  0.00           O  
HETATM 2020  H1  T4PE  649      20.797   6.361  -5.077  1.00  0.00           H  
HETATM 2021  H2  T4PE  649      20.775   7.537  -6.030  1.00  0.00           H  
HETATM 2022  O   T4PE  650     -10.943  -8.093   5.477  1.00  0.00           O  
HETATM 2023  H1  T4PE  650     -11.859  -7.819   5.524  1.00  0.00           H  
HETATM 2024  H2  T4PE  650     -10.885  -8.599   4.666  1.00  0.00           H  
HETATM 2025  O   T4PE  651     -19.090 -18.584  16.487  1.00  0.00           O  
HETATM 2026  H1  T4PE  651     -18.637 -17.955  15.925  1.00  0.00           H  
HETATM 2027  H2  T4PE  651     -18.730 -18.428  17.360  1.00  0.00           H  
HETATM 2028  O   T4PE  652     -15.678 -10.248 -16.617  1.00  0.00           O  
HETATM 2029  H1  T4PE  652     -16.519 -10.337 -17.064  1.00  0.00           H  
HETATM 2030  H2  T4PE  652     -15.323  -9.418 -16.936  1.00  0.00           H  
HETATM 2031  O   T4PE  653       5.283   4.810   0.977  1.00  0.00           O  
HETATM 2032  H1  T4PE  653       5.526   4.546   0.090  1.00  0.00           H  
HETATM 2033  H2  T4PE  653       6.088   5.174   1.347  1.00  0.00           H  
HETATM 2034  O   T4PE  654      11.431 -22.041 -20.727  1.00  0.00           O  
HETATM 2035  H1  T4PE  654      11.741 -22.877 -21.075  1.00  0.00           H  
HETATM 2036  H2  T4PE  654      10.982 -21.625 -21.463  1.00  0.00           H  
HETATM 2037  O   T4PE  655      13.627  17.263  17.260  1.00  0.00           O  
HETATM 2038  H1  T4PE  655      13.695  17.498  18.186  1.00  0.00           H  
HETATM 2039  H2  T4PE  655      13.620  18.102  16.799  1.00  0.00           H  
HETATM 2040  O   T4PE  656      -6.921  -9.945  -2.661  1.00  0.00           O  
HETATM 2041  H1  T4PE  656      -7.447 -10.162  -1.891  1.00  0.00           H  
HETATM 2042  H2  T4PE  656      -6.181  -9.448  -2.313  1.00  0.00           H  
HETATM 2043  O   T4PE  657      -7.180 -13.424 -13.030  1.00  0.00           O  
HETATM 2044  H1  T4PE  657      -7.994 -13.434 -13.533  1.00  0.00           H  
HETATM 2045  H2  T4PE  657      -6.961 -12.496 -12.947  1.00  0.00           H  
HETATM 2046  O   T4PE  658      11.883  17.368 -14.137  1.00  0.00           O  
HETATM 2047  H1  T4PE  658      11.331  18.021 -14.566  1.00  0.00           H  
HETATM 2048  H2  T4PE  658      11.346  17.035 -13.418  1.00  0.00           H  
HETATM 2049  O   T4PE  659     -10.120  13.795 -14.277  1.00  0.00           O  
HETATM 2050  H1  T4PE  659      -9.750  13.788 -13.394  1.00  0.00           H  
HETATM 2051  H2  T4PE  659      -9.555  14.391 -14.768  1.00  0.00           H  
HETATM 2052  O   T4PE  660     -17.425   6.613 -10.706  1.00  0.00           O  
HETATM 2053  H1  T4PE  660     -17.531   5.917 -10.058  1.00  0.00           H  
HETATM 2054  H2  T4PE  660     -17.189   7.385 -10.191  1.00  0.00           H  
HETATM 2055  O   T4PE  661     -15.656  20.313  21.539  1.00  0.00           O  
HETATM 2056  H1  T4PE  661     -15.499  19.470  21.114  1.00  0.00           H  
HETATM 2057  H2  T4PE  661     -14.889  20.448  22.096  1.00  0.00           H  
HETATM 2058  O   T4PE  662     -19.616  17.453   2.836  1.00  0.00           O  
HETATM 2059  H1  T4PE  662     -20.133  17.181   3.594  1.00  0.00           H  
HETATM 2060  H2  T4PE  662     -18.714  17.232   3.069  1.00  0.00           H  
HETATM 2061  O   T4PE  663       0.461  21.102 -15.697  1.00  0.00           O  
HETATM 2062  H1  T4PE  663      -0.180  21.794 -15.864  1.00  0.00           H  
HETATM 2063  H2  T4PE  663       0.730  20.809 -16.567  1.00  0.00           H  
HETATM 2064  O   T4PE  664      18.540  17.687 -19.777  1.00  0.00           O  
HETATM 2065  H1  T4PE  664      18.424  18.043 -20.658  1.00  0.00           H  
HETATM 2066  H2  T4PE  664      17.719  17.885 -19.328  1.00  0.00           H  
HETATM 2067  O   T4PE  665       6.002   3.886   8.947  1.00  0.00           O  
HETATM 2068  H1  T4PE  665       5.999   4.209   8.046  1.00  0.00           H  
HETATM 2069  H2  T4PE  665       5.456   3.100   8.921  1.00  0.00           H  
HETATM 2070  O   T4PE  666     -17.905  -5.929  18.766  1.00  0.00           O  
HETATM 2071  H1  T4PE  666     -18.204  -5.884  17.858  1.00  0.00           H  
HETATM 2072  H2  T4PE  666     -17.437  -5.105  18.906  1.00  0.00           H  
HETATM 2073  O   T4PE  667       9.155  -3.950  11.357  1.00  0.00           O  
HETATM 2074  H1  T4PE  667       9.844  -3.299  11.221  1.00  0.00           H  
HETATM 2075  H2  T4PE  667       8.792  -4.102  10.484  1.00  0.00           H  
HETATM 2076  O   T4PE  668       3.265 -10.941  -9.670  1.00  0.00           O  
HETATM 2077  H1  T4PE  668       3.828 -10.906 -10.444  1.00  0.00           H  
HETATM 2078  H2  T4PE  668       3.441 -10.120  -9.209  1.00  0.00           H  
HETATM 2079  O   T4PE  669      21.261   7.689  14.164  1.00  0.00           O  
HETATM 2080  H1  T4PE  669      21.882   7.083  14.568  1.00  0.00           H  
HETATM 2081  H2  T4PE  669      20.448   7.189  14.095  1.00  0.00           H  
HETATM 2082  O   T4PE  670       7.641  -4.333   6.117  1.00  0.00           O  
HETATM 2083  H1  T4PE  670       6.789  -4.397   6.548  1.00  0.00           H  
HETATM 2084  H2  T4PE  670       8.273  -4.320   6.836  1.00  0.00           H  
HETATM 2085  O   T4PE  671     -10.694 -15.203   5.442  1.00  0.00           O  
HETATM 2086  H1  T4PE  671     -11.558 -14.964   5.106  1.00  0.00           H  
HETATM 2087  H2  T4PE  671     -10.870 -15.606   6.292  1.00  0.00           H  
HETATM 2088  O   T4PE  672     -12.588  -2.640 -11.236  1.00  0.00           O  
HETATM 2089  H1  T4PE  672     -13.256  -2.163 -10.743  1.00  0.00           H  
HETATM 2090  H2  T4PE  672     -11.967  -1.966 -11.512  1.00  0.00           H  
HETATM 2091  O   T4PE  673       9.897 -12.299  -9.499  1.00  0.00           O  
HETATM 2092  H1  T4PE  673       9.304 -12.892  -9.036  1.00  0.00           H  
HETATM 2093  H2  T4PE  673      10.557 -12.063  -8.847  1.00  0.00           H  
HETATM 2094  O   T4PE  674      15.286  17.129  -2.138  1.00  0.00           O  
HETATM 2095  H1  T4PE  674      16.124  16.674  -2.223  1.00  0.00           H  
HETATM 2096  H2  T4PE  674      15.521  18.055  -2.078  1.00  0.00           H  
HETATM 2097  O   T4PE  675      21.290 -19.343   6.869  1.00  0.00           O  
HETATM 2098  H1  T4PE  675      20.408 -19.407   6.503  1.00  0.00           H  
HETATM 2099  H2  T4PE  675      21.868 -19.365   6.106  1.00  0.00           H  
HETATM 2100  O   T4PE  676      -4.472   3.493 -18.097  1.00  0.00           O  
HETATM 2101  H1  T4PE  676      -4.155   4.395 -18.061  1.00  0.00           H  
HETATM 2102  H2  T4PE  676      -5.042   3.469 -18.866  1.00  0.00           H  
HETATM 2103  O   T4PE  677      -4.513 -10.832   4.331  1.00  0.00           O  
HETATM 2104  H1  T4PE  677      -4.171 -10.283   3.626  1.00  0.00           H  
HETATM 2105  H2  T4PE  677      -5.073 -10.247   4.841  1.00  0.00           H  
HETATM 2106  O   T4PE  678       6.232  -9.589   8.027  1.00  0.00           O  
HETATM 2107  H1  T4PE  678       7.160  -9.722   7.835  1.00  0.00           H  
HETATM 2108  H2  T4PE  678       5.925  -9.002   7.336  1.00  0.00           H  
HETATM 2109  O   T4PE  679       0.449  -2.037  -6.680  1.00  0.00           O  
HETATM 2110  H1  T4PE  679       1.295  -2.302  -7.040  1.00  0.00           H  
HETATM 2111  H2  T4PE  679       0.237  -2.717  -6.040  1.00  0.00           H  
HETATM 2112  O   T4PE  680      13.065 -22.341 -14.256  1.00  0.00           O  
HETATM 2113  H1  T4PE  680      13.816 -21.838 -13.942  1.00  0.00           H  
HETATM 2114  H2  T4PE  680      12.412 -21.679 -14.484  1.00  0.00           H  
HETATM 2115  O   T4PE  681     -15.477 -12.621  -2.238  1.00  0.00           O  
HETATM 2116  H1  T4PE  681     -15.716 -13.123  -1.459  1.00  0.00           H  
HETATM 2117  H2  T4PE  681     -14.520 -12.611  -2.232  1.00  0.00           H  
HETATM 2118  O   T4PE  682     -13.349 -13.905  15.581  1.00  0.00           O  
HETATM 2119  H1  T4PE  682     -14.179 -13.555  15.904  1.00  0.00           H  
HETATM 2120  H2  T4PE  682     -12.829 -13.130  15.368  1.00  0.00           H  
HETATM 2121  O   T4PE  683      21.341 -21.505 -21.699  1.00  0.00           O  
HETATM 2122  H1  T4PE  683      21.595 -20.588 -21.804  1.00  0.00           H  
HETATM 2123  H2  T4PE  683      22.149 -21.996 -21.848  1.00  0.00           H  
HETATM 2124  O   T4PE  684      20.469 -13.043   8.884  1.00  0.00           O  
HETATM 2125  H1  T4PE  684      19.894 -13.749   8.588  1.00  0.00           H  
HETATM 2126  H2  T4PE  684      20.023 -12.241   8.612  1.00  0.00           H  
HETATM 2127  O   T4PE  685     -12.818 -18.155  -0.710  1.00  0.00           O  
HETATM 2128  H1  T4PE  685     -12.235 -18.639  -1.295  1.00  0.00           H  
HETATM 2129  H2  T4PE  685     -12.232 -17.730  -0.085  1.00  0.00           H  
HETATM 2130  O   T4PE  686      11.444 -18.743  13.321  1.00  0.00           O  
HETATM 2131  H1  T4PE  686      10.790 -19.415  13.127  1.00  0.00           H  
HETATM 2132  H2  T4PE  686      12.014 -19.146  13.975  1.00  0.00           H  
HETATM 2133  O   T4PE  687       9.368 -22.594  -5.204  1.00  0.00           O  
HETATM 2134  H1  T4PE  687       8.941 -22.539  -4.349  1.00  0.00           H  
HETATM 2135  H2  T4PE  687       9.400 -21.689  -5.515  1.00  0.00           H  
HETATM 2136  O   T4PE  688       0.802  16.719  13.415  1.00  0.00           O  
HETATM 2137  H1  T4PE  688       0.123  16.625  12.747  1.00  0.00           H  
HETATM 2138  H2  T4PE  688       0.968  15.825  13.714  1.00  0.00           H  
HETATM 2139  O   T4PE  689       0.265 -16.888  20.770  1.00  0.00           O  
HETATM 2140  H1  T4PE  689      -0.041 -17.002  19.870  1.00  0.00           H  
HETATM 2141  H2  T4PE  689       0.746 -16.060  20.756  1.00  0.00           H  
HETATM 2142  O   T4PE  690       8.515  15.200 -12.820  1.00  0.00           O  
HETATM 2143  H1  T4PE  690       8.625  15.867 -13.498  1.00  0.00           H  
HETATM 2144  H2  T4PE  690       7.817  15.540 -12.259  1.00  0.00           H  
HETATM 2145  O   T4PE  691       9.628  -9.608 -21.369  1.00  0.00           O  
HETATM 2146  H1  T4PE  691       8.691  -9.779 -21.277  1.00  0.00           H  
HETATM 2147  H2  T4PE  691       9.703  -9.113 -22.184  1.00  0.00           H  
HETATM 2148  O   T4PE  692       5.248   6.833  10.761  1.00  0.00           O  
HETATM 2149  H1  T4PE  692       5.262   6.591  11.687  1.00  0.00           H  
HETATM 2150  H2  T4PE  692       4.508   6.347  10.397  1.00  0.00           H  
HETATM 2151  O   T4PE  693      17.744 -13.691  19.009  1.00  0.00           O  
HETATM 2152  H1  T4PE  693      18.460 -13.703  18.374  1.00  0.00           H  
HETATM 2153  H2  T4PE  693      17.020 -13.267  18.548  1.00  0.00           H  
HETATM 2154  O   T4PE  694       7.555  19.736  12.276  1.00  0.00           O  
HETATM 2155  H1  T4PE  694       7.366  20.156  13.115  1.00  0.00           H  
HETATM 2156  H2  T4PE  694       6.695  19.523  11.914  1.00  0.00           H  
HETATM 2157  O   T4PE  695       7.818   4.096 -12.729  1.00  0.00           O  
HETATM 2158  H1  T4PE  695       7.537   4.522 -13.539  1.00  0.00           H  
HETATM 2159  H2  T4PE  695       8.083   4.817 -12.158  1.00  0.00           H  
HETATM 2160  O   T4PE  696     -19.254   9.520 -10.434  1.00  0.00           O  
HETATM 2161  H1  T4PE  696     -19.343   9.548  -9.482  1.00  0.00           H  
HETATM 2162  H2  T4PE  696     -20.132   9.715 -10.763  1.00  0.00           H  
HETATM 2163  O   T4PE  697     -18.765  -4.827  13.944  1.00  0.00           O  
HETATM 2164  H1  T4PE  697     -18.489  -5.312  14.721  1.00  0.00           H  
HETATM 2165  H2  T4PE  697     -19.702  -4.680  14.072  1.00  0.00           H  
HETATM 2166  O   T4PE  698     -15.247  12.316  -2.184  1.00  0.00           O  
HETATM 2167  H1  T4PE  698     -14.928  11.506  -1.788  1.00  0.00           H  
HETATM 2168  H2  T4PE  698     -16.180  12.336  -1.971  1.00  0.00           H  
HETATM 2169  O   T4PE  699     -11.843  -2.492 -19.574  1.00  0.00           O  
HETATM 2170  H1  T4PE  699     -11.984  -1.548 -19.493  1.00  0.00           H  
HETATM 2171  H2  T4PE  699     -11.168  -2.690 -18.925  1.00  0.00           H  
HETATM 2172  O   T4PE  700       4.073 -20.764  -5.208  1.00  0.00           O  
HETATM 2173  H1  T4PE  700       4.708 -21.475  -5.119  1.00  0.00           H  
HETATM 2174  H2  T4PE  700       3.671 -20.906  -6.065  1.00  0.00           H  
HETATM 2175  O   T4PE  701      11.400  12.787  -4.806  1.00  0.00           O  
HETATM 2176  H1  T4PE  701      10.523  12.916  -4.445  1.00  0.00           H  
HETATM 2177  H2  T4PE  701      11.409  13.308  -5.609  1.00  0.00           H  
HETATM 2178  O   T4PE  702     -11.397   3.277 -21.129  1.00  0.00           O  
HETATM 2179  H1  T4PE  702     -11.003   3.609 -21.936  1.00  0.00           H  
HETATM 2180  H2  T4PE  702     -10.677   3.266 -20.498  1.00  0.00           H  
HETATM 2181  O   T4PE  703      -2.573 -11.660 -22.145  1.00  0.00           O  
HETATM 2182  H1  T4PE  703      -3.062 -10.838 -22.171  1.00  0.00           H  
HETATM 2183  H2  T4PE  703      -1.713 -11.417 -21.804  1.00  0.00           H  
HETATM 2184  O   T4PE  704      12.096 -10.936 -22.426  1.00  0.00           O  
HETATM 2185  H1  T4PE  704      12.367 -10.116 -22.013  1.00  0.00           H  
HETATM 2186  H2  T4PE  704      12.497 -11.619 -21.889  1.00  0.00           H  
HETATM 2187  O   T4PE  705       6.906  -8.755  -7.236  1.00  0.00           O  
HETATM 2188  H1  T4PE  705       6.914  -7.807  -7.103  1.00  0.00           H  
HETATM 2189  H2  T4PE  705       7.152  -8.870  -8.154  1.00  0.00           H  
HETATM 2190  O   T4PE  706       2.124  -9.799 -16.586  1.00  0.00           O  
HETATM 2191  H1  T4PE  706       2.824  -9.210 -16.871  1.00  0.00           H  
HETATM 2192  H2  T4PE  706       2.208 -10.564 -17.155  1.00  0.00           H  
HETATM 2193  O   T4PE  707      18.464  18.987 -22.159  1.00  0.00           O  
HETATM 2194  H1  T4PE  707      17.694  19.554 -22.100  1.00  0.00           H  
HETATM 2195  H2  T4PE  707      19.205  19.571 -21.998  1.00  0.00           H  
HETATM 2196  O   T4PE  708      12.714  15.655   5.983  1.00  0.00           O  
HETATM 2197  H1  T4PE  708      12.941  16.478   5.550  1.00  0.00           H  
HETATM 2198  H2  T4PE  708      12.461  15.912   6.870  1.00  0.00           H  
HETATM 2199  O   T4PE  709      10.498   9.678 -14.818  1.00  0.00           O  
HETATM 2200  H1  T4PE  709      10.244  10.547 -15.131  1.00  0.00           H  
HETATM 2201  H2  T4PE  709       9.776   9.108 -15.081  1.00  0.00           H  
HETATM 2202  O   T4PE  710       5.852 -21.000  -0.426  1.00  0.00           O  
HETATM 2203  H1  T4PE  710       5.213 -21.680  -0.216  1.00  0.00           H  
HETATM 2204  H2  T4PE  710       5.736 -20.842  -1.363  1.00  0.00           H  
HETATM 2205  O   T4PE  711      11.499 -19.132  -9.874  1.00  0.00           O  
HETATM 2206  H1  T4PE  711      12.291 -18.973  -9.360  1.00  0.00           H  
HETATM 2207  H2  T4PE  711      10.921 -19.613  -9.281  1.00  0.00           H  
HETATM 2208  O   T4PE  712     -17.934   1.474  -0.646  1.00  0.00           O  
HETATM 2209  H1  T4PE  712     -17.367   1.517   0.124  1.00  0.00           H  
HETATM 2210  H2  T4PE  712     -17.929   0.549  -0.895  1.00  0.00           H  
HETATM 2211  O   T4PE  713      -6.731 -12.567 -10.159  1.00  0.00           O  
HETATM 2212  H1  T4PE  713      -7.098 -11.913  -9.564  1.00  0.00           H  
HETATM 2213  H2  T4PE  713      -5.798 -12.588  -9.946  1.00  0.00           H  
HETATM 2214  O   T4PE  714      -3.830  20.816  14.594  1.00  0.00           O  
HETATM 2215  H1  T4PE  714      -4.287  21.201  15.341  1.00  0.00           H  
HETATM 2216  H2  T4PE  714      -3.186  21.478  14.340  1.00  0.00           H  
HETATM 2217  O   T4PE  715      15.189  17.151   1.940  1.00  0.00           O  
HETATM 2218  H1  T4PE  715      14.258  17.035   1.751  1.00  0.00           H  
HETATM 2219  H2  T4PE  715      15.271  16.955   2.874  1.00  0.00           H  
HETATM 2220  O   T4PE  716      13.701   8.901  -8.864  1.00  0.00           O  
HETATM 2221  H1  T4PE  716      13.011   9.551  -8.732  1.00  0.00           H  
HETATM 2222  H2  T4PE  716      13.740   8.781  -9.813  1.00  0.00           H  
HETATM 2223  O   T4PE  717      -5.501  17.498  -7.823  1.00  0.00           O  
HETATM 2224  H1  T4PE  717      -5.757  16.852  -8.481  1.00  0.00           H  
HETATM 2225  H2  T4PE  717      -6.227  18.123  -7.805  1.00  0.00           H  
HETATM 2226  O   T4PE  718       8.927  -6.988  10.030  1.00  0.00           O  
HETATM 2227  H1  T4PE  718       8.353  -7.654  10.409  1.00  0.00           H  
HETATM 2228  H2  T4PE  718       9.510  -6.738  10.747  1.00  0.00           H  
HETATM 2229  O   T4PE  719      -1.046  -9.876  -4.696  1.00  0.00           O  
HETATM 2230  H1  T4PE  719      -1.097 -10.802  -4.456  1.00  0.00           H  
HETATM 2231  H2  T4PE  719      -1.530  -9.815  -5.519  1.00  0.00           H  
HETATM 2232  O   T4PE  720      14.220  16.493 -10.881  1.00  0.00           O  
HETATM 2233  H1  T4PE  720      14.953  16.117 -10.393  1.00  0.00           H  
HETATM 2234  H2  T4PE  720      13.445  16.072 -10.511  1.00  0.00           H  
HETATM 2235  O   T4PE  721     -16.322   9.217  -8.468  1.00  0.00           O  
HETATM 2236  H1  T4PE  721     -17.255   9.350  -8.296  1.00  0.00           H  
HETATM 2237  H2  T4PE  721     -15.928   9.128  -7.600  1.00  0.00           H  
HETATM 2238  O   T4PE  722      -4.577  21.500  -0.582  1.00  0.00           O  
HETATM 2239  H1  T4PE  722      -4.194  20.800  -1.111  1.00  0.00           H  
HETATM 2240  H2  T4PE  722      -5.004  21.046   0.145  1.00  0.00           H  
HETATM 2241  O   T4PE  723      -8.590  21.182  12.834  1.00  0.00           O  
HETATM 2242  H1  T4PE  723      -9.405  21.110  13.330  1.00  0.00           H  
HETATM 2243  H2  T4PE  723      -8.072  21.826  13.316  1.00  0.00           H  
HETATM 2244  O   T4PE  724     -15.393 -12.421 -12.820  1.00  0.00           O  
HETATM 2245  H1  T4PE  724     -14.452 -12.245 -12.846  1.00  0.00           H  
HETATM 2246  H2  T4PE  724     -15.800 -11.563 -12.942  1.00  0.00           H  
HETATM 2247  O   T4PE  725     -21.483 -11.616 -13.051  1.00  0.00           O  
HETATM 2248  H1  T4PE  725     -22.403 -11.358 -12.990  1.00  0.00           H  
HETATM 2249  H2  T4PE  725     -21.296 -12.035 -12.211  1.00  0.00           H  
HETATM 2250  O   T4PE  726     -15.133 -19.695   0.317  1.00  0.00           O  
HETATM 2251  H1  T4PE  726     -14.294 -19.364  -0.002  1.00  0.00           H  
HETATM 2252  H2  T4PE  726     -15.767 -19.023   0.065  1.00  0.00           H  
HETATM 2253  O   T4PE  727     -19.960  -4.385 -10.017  1.00  0.00           O  
HETATM 2254  H1  T4PE  727     -20.356  -4.933 -10.694  1.00  0.00           H  
HETATM 2255  H2  T4PE  727     -19.187  -4.873  -9.735  1.00  0.00           H  
HETATM 2256  O   T4PE  728      -9.416   5.276   6.679  1.00  0.00           O  
HETATM 2257  H1  T4PE  728     -10.029   5.446   7.394  1.00  0.00           H  
HETATM 2258  H2  T4PE  728      -9.659   5.905   6.000  1.00  0.00           H  
HETATM 2259  O   T4PE  729      19.083  -3.699  10.104  1.00  0.00           O  
HETATM 2260  H1  T4PE  729      19.194  -4.102   9.243  1.00  0.00           H  
HETATM 2261  H2  T4PE  729      19.223  -2.764   9.951  1.00  0.00           H  
HETATM 2262  O   T4PE  730     -11.514  -6.499  22.032  1.00  0.00           O  
HETATM 2263  H1  T4PE  730     -10.684  -6.593  21.565  1.00  0.00           H  
HETATM 2264  H2  T4PE  730     -11.301  -6.704  22.943  1.00  0.00           H  
HETATM 2265  O   T4PE  731      -1.877  10.538   1.728  1.00  0.00           O  
HETATM 2266  H1  T4PE  731      -2.824  10.511   1.866  1.00  0.00           H  
HETATM 2267  H2  T4PE  731      -1.504  10.425   2.602  1.00  0.00           H  
HETATM 2268  O   T4PE  732      -6.152   0.013  -9.427  1.00  0.00           O  
HETATM 2269  H1  T4PE  732      -6.231   0.073  -8.475  1.00  0.00           H  
HETATM 2270  H2  T4PE  732      -7.036  -0.194  -9.729  1.00  0.00           H  
HETATM 2271  O   T4PE  733     -14.641   5.153  -5.226  1.00  0.00           O  
HETATM 2272  H1  T4PE  733     -14.350   4.450  -4.645  1.00  0.00           H  
HETATM 2273  H2  T4PE  733     -13.962   5.823  -5.151  1.00  0.00           H  
HETATM 2274  O   T4PE  734       7.895  -3.457  -4.921  1.00  0.00           O  
HETATM 2275  H1  T4PE  734       8.033  -4.308  -4.504  1.00  0.00           H  
HETATM 2276  H2  T4PE  734       7.810  -3.657  -5.853  1.00  0.00           H  
HETATM 2277  O   T4PE  735     -16.024  19.852 -17.952  1.00  0.00           O  
HETATM 2278  H1  T4PE  735     -16.296  19.372 -18.734  1.00  0.00           H  
HETATM 2279  H2  T4PE  735     -15.191  19.452 -17.702  1.00  0.00           H  
HETATM 2280  O   T4PE  736      -9.725 -19.131 -20.315  1.00  0.00           O  
HETATM 2281  H1  T4PE  736      -9.252 -18.361 -19.997  1.00  0.00           H  
HETATM 2282  H2  T4PE  736      -9.214 -19.875 -19.996  1.00  0.00           H  
HETATM 2283  O   T4PE  737       1.963  -5.467  13.416  1.00  0.00           O  
HETATM 2284  H1  T4PE  737       1.045  -5.479  13.145  1.00  0.00           H  
HETATM 2285  H2  T4PE  737       2.278  -6.353  13.238  1.00  0.00           H  
HETATM 2286  O   T4PE  738       4.682 -10.846  -1.750  1.00  0.00           O  
HETATM 2287  H1  T4PE  738       5.211 -10.364  -2.387  1.00  0.00           H  
HETATM 2288  H2  T4PE  738       3.779 -10.702  -2.031  1.00  0.00           H  
HETATM 2289  O   T4PE  739       1.214 -19.004  18.386  1.00  0.00           O  
HETATM 2290  H1  T4PE  739       0.392 -18.688  18.011  1.00  0.00           H  
HETATM 2291  H2  T4PE  739       1.583 -19.573  17.711  1.00  0.00           H  
HETATM 2292  O   T4PE  740      -2.972  -8.098   0.424  1.00  0.00           O  
HETATM 2293  H1  T4PE  740      -2.469  -8.752  -0.061  1.00  0.00           H  
HETATM 2294  H2  T4PE  740      -3.609  -7.766  -0.209  1.00  0.00           H  
HETATM 2295  O   T4PE  741     -17.112  10.306   3.575  1.00  0.00           O  
HETATM 2296  H1  T4PE  741     -16.923  11.136   3.136  1.00  0.00           H  
HETATM 2297  H2  T4PE  741     -17.400   9.723   2.873  1.00  0.00           H  
HETATM 2298  O   T4PE  742     -12.423   0.562  -1.923  1.00  0.00           O  
HETATM 2299  H1  T4PE  742     -12.969   0.202  -1.224  1.00  0.00           H  
HETATM 2300  H2  T4PE  742     -11.814   1.148  -1.474  1.00  0.00           H  
HETATM 2301  O   T4PE  743      -0.768  -6.015  -9.276  1.00  0.00           O  
HETATM 2302  H1  T4PE  743      -1.458  -5.758  -9.888  1.00  0.00           H  
HETATM 2303  H2  T4PE  743      -1.038  -5.639  -8.438  1.00  0.00           H  
HETATM 2304  O   T4PE  744       3.100 -21.364  -1.325  1.00  0.00           O  
HETATM 2305  H1  T4PE  744       3.489 -20.518  -1.550  1.00  0.00           H  
HETATM 2306  H2  T4PE  744       2.642 -21.636  -2.120  1.00  0.00           H  
HETATM 2307  O   T4PE  745     -14.605 -12.878 -17.492  1.00  0.00           O  
HETATM 2308  H1  T4PE  745     -14.612 -12.866 -18.449  1.00  0.00           H  
HETATM 2309  H2  T4PE  745     -14.580 -11.954 -17.241  1.00  0.00           H  
HETATM 2310  O   T4PE  746      13.179  -4.859 -13.766  1.00  0.00           O  
HETATM 2311  H1  T4PE  746      13.417  -4.631 -12.867  1.00  0.00           H  
HETATM 2312  H2  T4PE  746      13.200  -4.026 -14.238  1.00  0.00           H  
HETATM 2313  O   T4PE  747      20.349   0.364  -8.862  1.00  0.00           O  
HETATM 2314  H1  T4PE  747      19.935  -0.499  -8.890  1.00  0.00           H  
HETATM 2315  H2  T4PE  747      20.667   0.449  -7.964  1.00  0.00           H  
HETATM 2316  O   T4PE  748      10.908  -3.243  14.167  1.00  0.00           O  
HETATM 2317  H1  T4PE  748      11.101  -2.443  14.656  1.00  0.00           H  
HETATM 2318  H2  T4PE  748      10.357  -2.953  13.440  1.00  0.00           H  
HETATM 2319  O   T4PE  749       7.312 -19.302 -20.484  1.00  0.00           O  
HETATM 2320  H1  T4PE  749       7.235 -19.298 -19.530  1.00  0.00           H  
HETATM 2321  H2  T4PE  749       6.620 -18.713 -20.783  1.00  0.00           H  
HETATM 2322  O   T4PE  750     -18.215   0.711 -14.607  1.00  0.00           O  
HETATM 2323  H1  T4PE  750     -19.140   0.937 -14.706  1.00  0.00           H  
HETATM 2324  H2  T4PE  750     -17.856   1.403 -14.052  1.00  0.00           H  
HETATM 2325  O   T4PE  751       9.601   1.220 -16.213  1.00  0.00           O  
HETATM 2326  H1  T4PE  751       9.697   1.687 -15.383  1.00  0.00           H  
HETATM 2327  H2  T4PE  751      10.066   0.394 -16.079  1.00  0.00           H  
HETATM 2328  O   T4PE  752      -2.914 -16.200 -21.788  1.00  0.00           O  
HETATM 2329  H1  T4PE  752      -3.826 -16.489 -21.748  1.00  0.00           H  
HETATM 2330  H2  T4PE  752      -2.454 -16.917 -22.224  1.00  0.00           H  
HETATM 2331  O   T4PE  753       6.606 -18.310   0.146  1.00  0.00           O  
HETATM 2332  H1  T4PE  753       7.337 -18.330  -0.472  1.00  0.00           H  
HETATM 2333  H2  T4PE  753       6.360 -19.228   0.257  1.00  0.00           H  
HETATM 2334  O   T4PE  754      18.916 -13.289   4.185  1.00  0.00           O  
HETATM 2335  H1  T4PE  754      19.719 -13.715   4.486  1.00  0.00           H  
HETATM 2336  H2  T4PE  754      18.886 -12.463   4.668  1.00  0.00           H  
HETATM 2337  O   T4PE  755      -6.689  15.923  -4.237  1.00  0.00           O  
HETATM 2338  H1  T4PE  755      -6.559  15.456  -5.063  1.00  0.00           H  
HETATM 2339  H2  T4PE  755      -7.432  15.482  -3.826  1.00  0.00           H  
HETATM 2340  O   T4PE  756       8.391 -18.347  -1.823  1.00  0.00           O  
HETATM 2341  H1  T4PE  756       9.155 -17.890  -2.175  1.00  0.00           H  
HETATM 2342  H2  T4PE  756       7.949 -18.704  -2.593  1.00  0.00           H  
HETATM 2343  O   T4PE  757      17.237   9.309 -12.086  1.00  0.00           O  
HETATM 2344  H1  T4PE  757      17.488   8.391 -11.990  1.00  0.00           H  
HETATM 2345  H2  T4PE  757      16.551   9.303 -12.753  1.00  0.00           H  
HETATM 2346  O   T4PE  758     -20.613  -0.612  -6.068  1.00  0.00           O  
HETATM 2347  H1  T4PE  758     -20.230  -1.484  -5.965  1.00  0.00           H  
HETATM 2348  H2  T4PE  758     -20.632  -0.469  -7.015  1.00  0.00           H  
HETATM 2349  O   T4PE  759     -20.802 -16.399  18.824  1.00  0.00           O  
HETATM 2350  H1  T4PE  759     -21.656 -16.713  18.527  1.00  0.00           H  
HETATM 2351  H2  T4PE  759     -21.001 -15.827  19.565  1.00  0.00           H  
HETATM 2352  O   T4PE  760      10.349 -14.168  14.301  1.00  0.00           O  
HETATM 2353  H1  T4PE  760       9.670 -13.493  14.317  1.00  0.00           H  
HETATM 2354  H2  T4PE  760      10.023 -14.821  13.682  1.00  0.00           H  
HETATM 2355  O   T4PE  761      -3.325   8.313  13.359  1.00  0.00           O  
HETATM 2356  H1  T4PE  761      -3.234   8.505  14.292  1.00  0.00           H  
HETATM 2357  H2  T4PE  761      -3.021   9.107  12.919  1.00  0.00           H  
HETATM 2358  O   T4PE  762     -19.929  17.898 -12.968  1.00  0.00           O  
HETATM 2359  H1  T4PE  762     -19.021  17.661 -13.159  1.00  0.00           H  
HETATM 2360  H2  T4PE  762     -19.906  18.845 -12.832  1.00  0.00           H  
HETATM 2361  O   T4PE  763     -15.093 -17.343  14.934  1.00  0.00           O  
HETATM 2362  H1  T4PE  763     -15.433 -17.962  15.581  1.00  0.00           H  
HETATM 2363  H2  T4PE  763     -14.296 -16.993  15.332  1.00  0.00           H  
HETATM 2364  O   T4PE  764      11.969  -8.138  10.289  1.00  0.00           O  
HETATM 2365  H1  T4PE  764      11.789  -7.856  11.186  1.00  0.00           H  
HETATM 2366  H2  T4PE  764      12.703  -7.592  10.008  1.00  0.00           H  
HETATM 2367  O   T4PE  765     -11.472  17.161  13.798  1.00  0.00           O  
HETATM 2368  H1  T4PE  765     -11.224  17.898  13.240  1.00  0.00           H  
HETATM 2369  H2  T4PE  765     -11.995  17.555  14.497  1.00  0.00           H  
HETATM 2370  O   T4PE  766      -6.722 -17.888   9.456  1.00  0.00           O  
HETATM 2371  H1  T4PE  766      -6.446 -18.790   9.294  1.00  0.00           H  
HETATM 2372  H2  T4PE  766      -6.338 -17.387   8.737  1.00  0.00           H  
HETATM 2373  O   T4PE  767       0.236   3.987  -7.118  1.00  0.00           O  
HETATM 2374  H1  T4PE  767      -0.468   3.867  -6.481  1.00  0.00           H  
HETATM 2375  H2  T4PE  767       0.510   3.098  -7.343  1.00  0.00           H  
HETATM 2376  O   T4PE  768       1.298  -8.385 -13.391  1.00  0.00           O  
HETATM 2377  H1  T4PE  768       0.459  -8.454 -13.848  1.00  0.00           H  
HETATM 2378  H2  T4PE  768       1.243  -9.035 -12.691  1.00  0.00           H  
HETATM 2379  O   T4PE  769      -2.787  -4.591 -14.866  1.00  0.00           O  
HETATM 2380  H1  T4PE  769      -3.148  -4.944 -15.679  1.00  0.00           H  
HETATM 2381  H2  T4PE  769      -3.345  -4.955 -14.178  1.00  0.00           H  
HETATM 2382  O   T4PE  770     -19.950   6.926 -17.805  1.00  0.00           O  
HETATM 2383  H1  T4PE  770     -19.411   7.296 -17.106  1.00  0.00           H  
HETATM 2384  H2  T4PE  770     -20.783   6.720 -17.382  1.00  0.00           H  
HETATM 2385  O   T4PE  771     -12.874 -14.694  12.911  1.00  0.00           O  
HETATM 2386  H1  T4PE  771     -13.054 -15.633  12.853  1.00  0.00           H  
HETATM 2387  H2  T4PE  771     -13.041 -14.474  13.827  1.00  0.00           H  
HETATM 2388  O   T4PE  772      -5.489 -19.661  18.802  1.00  0.00           O  
HETATM 2389  H1  T4PE  772      -5.223 -19.561  19.716  1.00  0.00           H  
HETATM 2390  H2  T4PE  772      -5.854 -18.809  18.563  1.00  0.00           H  
HETATM 2391  O   T4PE  773      -7.078  22.314  -1.853  1.00  0.00           O  
HETATM 2392  H1  T4PE  773      -7.912  22.262  -1.387  1.00  0.00           H  
HETATM 2393  H2  T4PE  773      -6.473  21.798  -1.320  1.00  0.00           H  
HETATM 2394  O   T4PE  774     -10.227   7.101  -0.263  1.00  0.00           O  
HETATM 2395  H1  T4PE  774     -10.560   6.624  -1.023  1.00  0.00           H  
HETATM 2396  H2  T4PE  774     -10.902   6.985   0.406  1.00  0.00           H  
HETATM 2397  O   T4PE  775       1.356  -5.903 -12.713  1.00  0.00           O  
HETATM 2398  H1  T4PE  775       1.613  -5.868 -11.791  1.00  0.00           H  
HETATM 2399  H2  T4PE  775       1.193  -6.831 -12.882  1.00  0.00           H  
HETATM 2400  O   T4PE  776      -0.180 -16.547   1.011  1.00  0.00           O  
HETATM 2401  H1  T4PE  776       0.763 -16.385   0.988  1.00  0.00           H  
HETATM 2402  H2  T4PE  776      -0.500 -16.005   1.732  1.00  0.00           H  
HETATM 2403  O   T4PE  777       3.795 -14.749 -15.629  1.00  0.00           O  
HETATM 2404  H1  T4PE  777       2.874 -14.946 -15.459  1.00  0.00           H  
HETATM 2405  H2  T4PE  777       4.186 -15.597 -15.840  1.00  0.00           H  
HETATM 2406  O   T4PE  778      -9.538 -10.617  17.623  1.00  0.00           O  
HETATM 2407  H1  T4PE  778      -8.799 -10.825  18.194  1.00  0.00           H  
HETATM 2408  H2  T4PE  778      -9.136 -10.352  16.796  1.00  0.00           H  
HETATM 2409  O   T4PE  779      10.950 -10.248  14.092  1.00  0.00           O  
HETATM 2410  H1  T4PE  779      11.763 -10.386  13.606  1.00  0.00           H  
HETATM 2411  H2  T4PE  779      10.288 -10.725  13.591  1.00  0.00           H  
HETATM 2412  O   T4PE  780       9.975  -2.118 -21.401  1.00  0.00           O  
HETATM 2413  H1  T4PE  780      10.065  -1.898 -20.474  1.00  0.00           H  
HETATM 2414  H2  T4PE  780       9.137  -1.734 -21.659  1.00  0.00           H  
HETATM 2415  O   T4PE  781      -8.607   9.450  -9.438  1.00  0.00           O  
HETATM 2416  H1  T4PE  781      -9.461   9.183  -9.099  1.00  0.00           H  
HETATM 2417  H2  T4PE  781      -8.174   8.629  -9.670  1.00  0.00           H  
HETATM 2418  O   T4PE  782     -10.496 -11.581 -16.106  1.00  0.00           O  
HETATM 2419  H1  T4PE  782     -11.217 -10.965 -15.972  1.00  0.00           H  
HETATM 2420  H2  T4PE  782     -10.422 -11.660 -17.057  1.00  0.00           H  
HETATM 2421  O   T4PE  783     -12.646 -14.008   8.755  1.00  0.00           O  
HETATM 2422  H1  T4PE  783     -13.601 -14.003   8.683  1.00  0.00           H  
HETATM 2423  H2  T4PE  783     -12.458 -13.430   9.495  1.00  0.00           H  
HETATM 2424  O   T4PE  784      -4.584  13.130  20.989  1.00  0.00           O  
HETATM 2425  H1  T4PE  784      -3.674  13.216  21.272  1.00  0.00           H  
HETATM 2426  H2  T4PE  784      -4.862  12.280  21.329  1.00  0.00           H  
HETATM 2427  O   T4PE  785      10.494   5.580  -0.711  1.00  0.00           O  
HETATM 2428  H1  T4PE  785      10.936   6.428  -0.747  1.00  0.00           H  
HETATM 2429  H2  T4PE  785      10.303   5.369  -1.625  1.00  0.00           H  
HETATM 2430  O   T4PE  786      13.108  -5.120  13.816  1.00  0.00           O  
HETATM 2431  H1  T4PE  786      13.871  -5.695  13.872  1.00  0.00           H  
HETATM 2432  H2  T4PE  786      13.210  -4.515  14.550  1.00  0.00           H  
HETATM 2433  O   T4PE  787      20.362 -18.611  15.255  1.00  0.00           O  
HETATM 2434  H1  T4PE  787      20.970 -18.737  14.527  1.00  0.00           H  
HETATM 2435  H2  T4PE  787      19.563 -18.280  14.846  1.00  0.00           H  
HETATM 2436  O   T4PE  788     -14.846  12.697  12.640  1.00  0.00           O  
HETATM 2437  H1  T4PE  788     -15.743  12.476  12.893  1.00  0.00           H  
HETATM 2438  H2  T4PE  788     -14.838  13.653  12.599  1.00  0.00           H  
HETATM 2439  O   T4PE  789     -13.850 -12.475 -22.002  1.00  0.00           O  
HETATM 2440  H1  T4PE  789     -14.339 -12.480 -22.826  1.00  0.00           H  
HETATM 2441  H2  T4PE  789     -14.149 -13.260 -21.542  1.00  0.00           H  
HETATM 2442  O   T4PE  790      10.406 -20.222  -1.057  1.00  0.00           O  
HETATM 2443  H1  T4PE  790      10.149 -20.902  -1.680  1.00  0.00           H  
HETATM 2444  H2  T4PE  790       9.825 -19.487  -1.251  1.00  0.00           H  
HETATM 2445  O   T4PE  791     -19.560  -5.828  20.949  1.00  0.00           O  
HETATM 2446  H1  T4PE  791     -19.265  -5.734  20.043  1.00  0.00           H  
HETATM 2447  H2  T4PE  791     -19.101  -5.135  21.424  1.00  0.00           H  
HETATM 2448  O   T4PE  792       9.019  16.081 -22.122  1.00  0.00           O  
HETATM 2449  H1  T4PE  792       8.099  16.328 -22.217  1.00  0.00           H  
HETATM 2450  H2  T4PE  792       9.458  16.499 -22.863  1.00  0.00           H  
HETATM 2451  O   T4PE  793     -15.470   9.763  11.995  1.00  0.00           O  
HETATM 2452  H1  T4PE  793     -16.257   9.760  11.450  1.00  0.00           H  
HETATM 2453  H2  T4PE  793     -15.696  10.321  12.739  1.00  0.00           H  
HETATM 2454  O   T4PE  794     -19.678 -20.452  10.837  1.00  0.00           O  
HETATM 2455  H1  T4PE  794     -20.352 -20.566  11.506  1.00  0.00           H  
HETATM 2456  H2  T4PE  794     -19.263 -19.617  11.053  1.00  0.00           H  
HETATM 2457  O   T4PE  795     -12.635  17.433 -11.877  1.00  0.00           O  
HETATM 2458  H1  T4PE  795     -11.906  17.894 -12.292  1.00  0.00           H  
HETATM 2459  H2  T4PE  795     -12.875  16.750 -12.503  1.00  0.00           H  
HETATM 2460  O   T4PE  796      12.015   7.076  16.598  1.00  0.00           O  
HETATM 2461  H1  T4PE  796      11.286   7.169  17.211  1.00  0.00           H  
HETATM 2462  H2  T4PE  796      11.862   6.234  16.169  1.00  0.00           H  
HETATM 2463  O   T4PE  797      21.049  15.592 -12.258  1.00  0.00           O  
HETATM 2464  H1  T4PE  797      20.857  15.185 -11.413  1.00  0.00           H  
HETATM 2465  H2  T4PE  797      20.310  15.347 -12.815  1.00  0.00           H  
HETATM 2466  O   T4PE  798      -2.810   6.502   2.586  1.00  0.00           O  
HETATM 2467  H1  T4PE  798      -3.238   6.612   1.736  1.00  0.00           H  
HETATM 2468  H2  T4PE  798      -2.720   7.392   2.926  1.00  0.00           H  
HETATM 2469  O   T4PE  799       6.284 -19.340   5.155  1.00  0.00           O  
HETATM 2470  H1  T4PE  799       6.716 -19.951   4.558  1.00  0.00           H  
HETATM 2471  H2  T4PE  799       5.858 -19.900   5.804  1.00  0.00           H  
HETATM 2472  O   T4PE  800     -13.728  18.269 -18.569  1.00  0.00           O  
HETATM 2473  H1  T4PE  800     -14.068  17.735 -19.288  1.00  0.00           H  
HETATM 2474  H2  T4PE  800     -12.794  18.360 -18.759  1.00  0.00           H  
HETATM 2475  O   T4PE  801      -6.727 -20.207   3.507  1.00  0.00           O  
HETATM 2476  H1  T4PE  801      -6.695 -19.575   4.225  1.00  0.00           H  
HETATM 2477  H2  T4PE  801      -5.960 -20.002   2.972  1.00  0.00           H  
HETATM 2478  O   T4PE  802       5.504 -12.534  -4.797  1.00  0.00           O  
HETATM 2479  H1  T4PE  802       6.390 -12.628  -5.147  1.00  0.00           H  
HETATM 2480  H2  T4PE  802       5.557 -12.890  -3.910  1.00  0.00           H  
HETATM 2481  O   T4PE  803     -13.593   8.743   8.601  1.00  0.00           O  
HETATM 2482  H1  T4PE  803     -13.110   7.920   8.527  1.00  0.00           H  
HETATM 2483  H2  T4PE  803     -13.045   9.293   9.161  1.00  0.00           H  
HETATM 2484  O   T4PE  804     -12.443  13.046   7.376  1.00  0.00           O  
HETATM 2485  H1  T4PE  804     -13.046  12.551   7.931  1.00  0.00           H  
HETATM 2486  H2  T4PE  804     -12.401  12.545   6.561  1.00  0.00           H  
HETATM 2487  O   T4PE  805     -17.562  -5.656  -9.166  1.00  0.00           O  
HETATM 2488  H1  T4PE  805     -17.267  -5.954 -10.026  1.00  0.00           H  
HETATM 2489  H2  T4PE  805     -17.691  -6.462  -8.664  1.00  0.00           H  
HETATM 2490  O   T4PE  806      15.200  17.810  -6.019  1.00  0.00           O  
HETATM 2491  H1  T4PE  806      15.916  17.178  -5.950  1.00  0.00           H  
HETATM 2492  H2  T4PE  806      14.422  17.275  -6.173  1.00  0.00           H  
HETATM 2493  O   T4PE  807       2.355  -4.656  16.042  1.00  0.00           O  
HETATM 2494  H1  T4PE  807       2.176  -4.962  15.152  1.00  0.00           H  
HETATM 2495  H2  T4PE  807       1.735  -3.939  16.177  1.00  0.00           H  
HETATM 2496  O   T4PE  808     -18.115   3.028 -21.281  1.00  0.00           O  
HETATM 2497  H1  T4PE  808     -18.094   3.874 -20.834  1.00  0.00           H  
HETATM 2498  H2  T4PE  808     -18.701   2.489 -20.750  1.00  0.00           H  
HETATM 2499  O   T4PE  809      -0.086  10.267  17.061  1.00  0.00           O  
HETATM 2500  H1  T4PE  809       0.065   9.475  17.578  1.00  0.00           H  
HETATM 2501  H2  T4PE  809      -0.701   9.995  16.380  1.00  0.00           H  
HETATM 2502  O   T4PE  810      -1.308  13.539 -10.399  1.00  0.00           O  
HETATM 2503  H1  T4PE  810      -1.679  14.416 -10.498  1.00  0.00           H  
HETATM 2504  H2  T4PE  810      -1.634  13.054 -11.157  1.00  0.00           H  
HETATM 2505  O   T4PE  811     -14.305 -16.682  18.493  1.00  0.00           O  
HETATM 2506  H1  T4PE  811     -14.484 -17.060  19.354  1.00  0.00           H  
HETATM 2507  H2  T4PE  811     -15.116 -16.233  18.255  1.00  0.00           H  
HETATM 2508  O   T4PE  812      11.355 -17.198   3.153  1.00  0.00           O  
HETATM 2509  H1  T4PE  812      11.631 -16.689   2.391  1.00  0.00           H  
HETATM 2510  H2  T4PE  812      10.421 -17.351   3.013  1.00  0.00           H  
HETATM 2511  O   T4PE  813      -7.390 -20.435  -3.811  1.00  0.00           O  
HETATM 2512  H1  T4PE  813      -7.944 -20.565  -4.581  1.00  0.00           H  
HETATM 2513  H2  T4PE  813      -7.634 -21.144  -3.217  1.00  0.00           H  
HETATM 2514  O   T4PE  814       5.260  21.382  -4.487  1.00  0.00           O  
HETATM 2515  H1  T4PE  814       4.553  20.764  -4.678  1.00  0.00           H  
HETATM 2516  H2  T4PE  814       5.525  21.173  -3.592  1.00  0.00           H  
HETATM 2517  O   T4PE  815     -16.574   4.175 -17.860  1.00  0.00           O  
HETATM 2518  H1  T4PE  815     -16.894   4.722 -17.143  1.00  0.00           H  
HETATM 2519  H2  T4PE  815     -17.149   4.384 -18.596  1.00  0.00           H  
HETATM 2520  O   T4PE  816     -17.467   2.893 -12.996  1.00  0.00           O  
HETATM 2521  H1  T4PE  816     -16.725   3.293 -13.449  1.00  0.00           H  
HETATM 2522  H2  T4PE  816     -17.213   2.893 -12.073  1.00  0.00           H  
HETATM 2523  O   T4PE  817       7.289  -7.804   1.686  1.00  0.00           O  
HETATM 2524  H1  T4PE  817       6.934  -7.049   2.155  1.00  0.00           H  
HETATM 2525  H2  T4PE  817       7.561  -8.409   2.376  1.00  0.00           H  
HETATM 2526  O   T4PE  818     -10.564  -0.162  17.057  1.00  0.00           O  
HETATM 2527  H1  T4PE  818     -11.495  -0.235  17.267  1.00  0.00           H  
HETATM 2528  H2  T4PE  818     -10.325  -1.027  16.726  1.00  0.00           H  
HETATM 2529  O   T4PE  819      -3.241   4.014  10.507  1.00  0.00           O  
HETATM 2530  H1  T4PE  819      -3.906   3.667   9.912  1.00  0.00           H  
HETATM 2531  H2  T4PE  819      -3.352   4.964  10.462  1.00  0.00           H  
HETATM 2532  O   T4PE  820     -15.774   7.355   9.474  1.00  0.00           O  
HETATM 2533  H1  T4PE  820     -16.512   7.924   9.695  1.00  0.00           H  
HETATM 2534  H2  T4PE  820     -15.068   7.958   9.240  1.00  0.00           H  
HETATM 2535  O   T4PE  821       8.051 -19.130 -12.014  1.00  0.00           O  
HETATM 2536  H1  T4PE  821       7.492 -18.525 -11.527  1.00  0.00           H  
HETATM 2537  H2  T4PE  821       8.886 -18.670 -12.097  1.00  0.00           H  
HETATM 2538  O   T4PE  822      11.412 -10.263   6.878  1.00  0.00           O  
HETATM 2539  H1  T4PE  822      10.529 -10.108   7.213  1.00  0.00           H  
HETATM 2540  H2  T4PE  822      11.410 -11.183   6.611  1.00  0.00           H  
HETATM 2541  O   T4PE  823      -9.152 -14.858  -8.571  1.00  0.00           O  
HETATM 2542  H1  T4PE  823      -8.852 -14.238  -7.906  1.00  0.00           H  
HETATM 2543  H2  T4PE  823      -9.311 -15.670  -8.088  1.00  0.00           H  
HETATM 2544  O   T4PE  824      13.762  -4.873  19.482  1.00  0.00           O  
HETATM 2545  H1  T4PE  824      13.245  -5.667  19.622  1.00  0.00           H  
HETATM 2546  H2  T4PE  824      13.224  -4.169  19.845  1.00  0.00           H  
HETATM 2547  O   T4PE  825     -21.923  10.719 -10.901  1.00  0.00           O  
HETATM 2548  H1  T4PE  825     -22.824  10.786 -10.583  1.00  0.00           H  
HETATM 2549  H2  T4PE  825     -21.847  11.414 -11.554  1.00  0.00           H  
HETATM 2550  O   T4PE  826      -4.159  -6.163 -16.810  1.00  0.00           O  
HETATM 2551  H1  T4PE  826      -4.624  -6.880 -16.378  1.00  0.00           H  
HETATM 2552  H2  T4PE  826      -4.075  -6.446 -17.721  1.00  0.00           H  
HETATM 2553  O   T4PE  827      14.546   3.047  -5.059  1.00  0.00           O  
HETATM 2554  H1  T4PE  827      15.371   2.594  -5.229  1.00  0.00           H  
HETATM 2555  H2  T4PE  827      14.182   3.218  -5.928  1.00  0.00           H  
HETATM 2556  O   T4PE  828       1.912  11.071   1.167  1.00  0.00           O  
HETATM 2557  H1  T4PE  828       2.739  11.544   1.081  1.00  0.00           H  
HETATM 2558  H2  T4PE  828       1.468  11.495   1.901  1.00  0.00           H  
HETATM 2559  O   T4PE  829       6.109 -10.712  20.830  1.00  0.00           O  
HETATM 2560  H1  T4PE  829       7.052 -10.843  20.730  1.00  0.00           H  
HETATM 2561  H2  T4PE  829       6.013 -10.302  21.690  1.00  0.00           H  
HETATM 2562  O   T4PE  830     -22.334   0.370   8.866  1.00  0.00           O  
HETATM 2563  H1  T4PE  830     -21.736   0.544   8.139  1.00  0.00           H  
HETATM 2564  H2  T4PE  830     -22.810  -0.418   8.601  1.00  0.00           H  
HETATM 2565  O   T4PE  831       1.797  20.462   7.074  1.00  0.00           O  
HETATM 2566  H1  T4PE  831       2.037  19.556   7.269  1.00  0.00           H  
HETATM 2567  H2  T4PE  831       1.221  20.718   7.794  1.00  0.00           H  
HETATM 2568  O   T4PE  832      21.227 -10.102  -5.748  1.00  0.00           O  
HETATM 2569  H1  T4PE  832      20.347  -9.772  -5.563  1.00  0.00           H  
HETATM 2570  H2  T4PE  832      21.521  -9.592  -6.502  1.00  0.00           H  
HETATM 2571  O   T4PE  833     -15.783 -14.385  12.462  1.00  0.00           O  
HETATM 2572  H1  T4PE  833     -15.987 -13.603  11.950  1.00  0.00           H  
HETATM 2573  H2  T4PE  833     -15.045 -14.126  13.013  1.00  0.00           H  
HETATM 2574  O   T4PE  834      19.907   0.709  18.466  1.00  0.00           O  
HETATM 2575  H1  T4PE  834      19.580   0.139  19.162  1.00  0.00           H  
HETATM 2576  H2  T4PE  834      19.469   1.547  18.616  1.00  0.00           H  
HETATM 2577  O   T4PE  835      21.982 -18.320 -15.664  1.00  0.00           O  
HETATM 2578  H1  T4PE  835      22.351 -17.596 -15.158  1.00  0.00           H  
HETATM 2579  H2  T4PE  835      21.063 -18.084 -15.786  1.00  0.00           H  
HETATM 2580  O   T4PE  836     -13.736  12.858 -13.098  1.00  0.00           O  
HETATM 2581  H1  T4PE  836     -12.930  12.791 -12.585  1.00  0.00           H  
HETATM 2582  H2  T4PE  836     -14.013  11.952 -13.229  1.00  0.00           H  
HETATM 2583  O   T4PE  837      22.027   6.717 -17.580  1.00  0.00           O  
HETATM 2584  H1  T4PE  837      21.805   7.269 -18.329  1.00  0.00           H  
HETATM 2585  H2  T4PE  837      21.808   5.829 -17.863  1.00  0.00           H  
HETATM 2586  O   T4PE  838     -15.556  17.799  20.081  1.00  0.00           O  
HETATM 2587  H1  T4PE  838     -16.115  17.026  20.009  1.00  0.00           H  
HETATM 2588  H2  T4PE  838     -15.123  17.862  19.230  1.00  0.00           H  
HETATM 2589  O   T4PE  839       2.498 -15.613  -6.426  1.00  0.00           O  
HETATM 2590  H1  T4PE  839       1.748 -15.521  -5.839  1.00  0.00           H  
HETATM 2591  H2  T4PE  839       2.586 -16.558  -6.556  1.00  0.00           H  
HETATM 2592  O   T4PE  840      21.273  -3.406  -3.595  1.00  0.00           O  
HETATM 2593  H1  T4PE  840      21.439  -2.464  -3.628  1.00  0.00           H  
HETATM 2594  H2  T4PE  840      22.134  -3.797  -3.445  1.00  0.00           H  
HETATM 2595  O   T4PE  841     -12.412  19.471  16.456  1.00  0.00           O  
HETATM 2596  H1  T4PE  841     -11.753  19.961  15.965  1.00  0.00           H  
HETATM 2597  H2  T4PE  841     -13.172  19.440  15.874  1.00  0.00           H  
HETATM 2598  O   T4PE  842      -3.437  -1.708  -7.318  1.00  0.00           O  
HETATM 2599  H1  T4PE  842      -3.666  -1.267  -6.500  1.00  0.00           H  
HETATM 2600  H2  T4PE  842      -2.549  -2.035  -7.174  1.00  0.00           H  
HETATM 2601  O   T4PE  843      -6.054  -8.589   5.431  1.00  0.00           O  
HETATM 2602  H1  T4PE  843      -5.182  -8.295   5.692  1.00  0.00           H  
HETATM 2603  H2  T4PE  843      -6.580  -8.520   6.228  1.00  0.00           H  
HETATM 2604  O   T4PE  844      16.357  -2.038   5.966  1.00  0.00           O  
HETATM 2605  H1  T4PE  844      16.295  -1.520   6.769  1.00  0.00           H  
HETATM 2606  H2  T4PE  844      15.472  -2.019   5.601  1.00  0.00           H  
HETATM 2607  O   T4PE  845      -3.330  -0.994 -12.212  1.00  0.00           O  
HETATM 2608  H1  T4PE  845      -3.590  -0.081 -12.096  1.00  0.00           H  
HETATM 2609  H2  T4PE  845      -3.458  -1.391 -11.350  1.00  0.00           H  
HETATM 2610  O   T4PE  846     -13.425  11.060   2.607  1.00  0.00           O  
HETATM 2611  H1  T4PE  846     -13.625  10.131   2.496  1.00  0.00           H  
HETATM 2612  H2  T4PE  846     -12.504  11.139   2.361  1.00  0.00           H  
HETATM 2613  O   T4PE  847       8.479  20.905 -17.378  1.00  0.00           O  
HETATM 2614  H1  T4PE  847       8.383  20.937 -16.427  1.00  0.00           H  
HETATM 2615  H2  T4PE  847       7.977  20.134 -17.644  1.00  0.00           H  
HETATM 2616  O   T4PE  848     -17.472  19.733 -11.340  1.00  0.00           O  
HETATM 2617  H1  T4PE  848     -18.252  20.176 -11.675  1.00  0.00           H  
HETATM 2618  H2  T4PE  848     -17.774  19.277 -10.554  1.00  0.00           H  
HETATM 2619  O   T4PE  849     -18.976 -21.447  -9.329  1.00  0.00           O  
HETATM 2620  H1  T4PE  849     -19.107 -22.214  -8.773  1.00  0.00           H  
HETATM 2621  H2  T4PE  849     -19.049 -20.702  -8.732  1.00  0.00           H  
HETATM 2622  O   T4PE  850     -20.011  -4.466 -18.201  1.00  0.00           O  
HETATM 2623  H1  T4PE  850     -19.688  -3.579 -18.045  1.00  0.00           H  
HETATM 2624  H2  T4PE  850     -19.398  -4.836 -18.837  1.00  0.00           H  
HETATM 2625  O   T4PE  851      -2.592  12.281 -12.665  1.00  0.00           O  
HETATM 2626  H1  T4PE  851      -3.469  12.643 -12.794  1.00  0.00           H  
HETATM 2627  H2  T4PE  851      -2.661  11.374 -12.962  1.00  0.00           H  
HETATM 2628  O   T4PE  852      18.663 -12.076  -5.548  1.00  0.00           O  
HETATM 2629  H1  T4PE  852      18.773 -11.285  -5.020  1.00  0.00           H  
HETATM 2630  H2  T4PE  852      17.804 -11.974  -5.958  1.00  0.00           H  
HETATM 2631  O   T4PE  853      -5.870  -2.971   1.672  1.00  0.00           O  
HETATM 2632  H1  T4PE  853      -6.668  -2.905   1.147  1.00  0.00           H  
HETATM 2633  H2  T4PE  853      -5.418  -2.140   1.526  1.00  0.00           H  
HETATM 2634  O   T4PE  854      -5.791 -18.820  -7.556  1.00  0.00           O  
HETATM 2635  H1  T4PE  854      -5.126 -19.209  -8.124  1.00  0.00           H  
HETATM 2636  H2  T4PE  854      -5.345 -18.689  -6.719  1.00  0.00           H  
HETATM 2637  O   T4PE  855      13.635 -21.268 -11.148  1.00  0.00           O  
HETATM 2638  H1  T4PE  855      13.286 -20.598 -11.736  1.00  0.00           H  
HETATM 2639  H2  T4PE  855      14.585 -21.175 -11.216  1.00  0.00           H  
HETATM 2640  O   T4PE  856       5.740 -14.910 -13.594  1.00  0.00           O  
HETATM 2641  H1  T4PE  856       5.207 -15.228 -14.323  1.00  0.00           H  
HETATM 2642  H2  T4PE  856       5.986 -14.020 -13.847  1.00  0.00           H  
HETATM 2643  O   T4PE  857     -10.431  19.096  11.763  1.00  0.00           O  
HETATM 2644  H1  T4PE  857     -10.924  19.896  11.578  1.00  0.00           H  
HETATM 2645  H2  T4PE  857      -9.517  19.380  11.792  1.00  0.00           H  
HETATM 2646  O   T4PE  858       9.919  -3.612   7.530  1.00  0.00           O  
HETATM 2647  H1  T4PE  858      10.374  -2.932   8.027  1.00  0.00           H  
HETATM 2648  H2  T4PE  858      10.585  -4.281   7.373  1.00  0.00           H  
HETATM 2649  O   T4PE  859     -21.345  -2.113 -16.128  1.00  0.00           O  
HETATM 2650  H1  T4PE  859     -22.236  -2.295 -15.828  1.00  0.00           H  
HETATM 2651  H2  T4PE  859     -20.808  -2.780 -15.700  1.00  0.00           H  
HETATM 2652  O   T4PE  860       7.253   4.110  -4.017  1.00  0.00           O  
HETATM 2653  H1  T4PE  860       7.589   3.319  -4.439  1.00  0.00           H  
HETATM 2654  H2  T4PE  860       7.076   4.711  -4.741  1.00  0.00           H  
HETATM 2655  O   T4PE  861      -7.499  18.331   4.598  1.00  0.00           O  
HETATM 2656  H1  T4PE  861      -8.073  17.606   4.844  1.00  0.00           H  
HETATM 2657  H2  T4PE  861      -7.243  18.139   3.696  1.00  0.00           H  
HETATM 2658  O   T4PE  862      18.256 -21.305 -14.828  1.00  0.00           O  
HETATM 2659  H1  T4PE  862      17.987 -22.134 -14.434  1.00  0.00           H  
HETATM 2660  H2  T4PE  862      17.527 -21.064 -15.400  1.00  0.00           H  
HETATM 2661  O   T4PE  863     -16.612  -9.910 -13.222  1.00  0.00           O  
HETATM 2662  H1  T4PE  863     -15.869  -9.306 -13.228  1.00  0.00           H  
HETATM 2663  H2  T4PE  863     -17.381  -9.344 -13.164  1.00  0.00           H  
HETATM 2664  O   T4PE  864      11.232  -0.546  13.009  1.00  0.00           O  
HETATM 2665  H1  T4PE  864      10.956   0.243  12.542  1.00  0.00           H  
HETATM 2666  H2  T4PE  864      10.779  -0.497  13.851  1.00  0.00           H  
HETATM 2667  O   T4PE  865      15.230  -8.098  12.212  1.00  0.00           O  
HETATM 2668  H1  T4PE  865      15.096  -8.956  11.809  1.00  0.00           H  
HETATM 2669  H2  T4PE  865      14.883  -7.476  11.572  1.00  0.00           H  
HETATM 2670  O   T4PE  866      -8.778  16.206   5.489  1.00  0.00           O  
HETATM 2671  H1  T4PE  866      -8.529  15.285   5.408  1.00  0.00           H  
HETATM 2672  H2  T4PE  866      -9.729  16.189   5.594  1.00  0.00           H  
HETATM 2673  O   T4PE  867       7.471   2.412 -17.893  1.00  0.00           O  
HETATM 2674  H1  T4PE  867       6.683   2.406 -17.349  1.00  0.00           H  
HETATM 2675  H2  T4PE  867       8.161   2.080 -17.320  1.00  0.00           H  
HETATM 2676  O   T4PE  868      20.660  19.328  -2.492  1.00  0.00           O  
HETATM 2677  H1  T4PE  868      20.165  18.535  -2.694  1.00  0.00           H  
HETATM 2678  H2  T4PE  868      20.547  19.448  -1.549  1.00  0.00           H  
HETATM 2679  O   T4PE  869     -20.873   5.749  20.319  1.00  0.00           O  
HETATM 2680  H1  T4PE  869     -20.019   6.093  20.581  1.00  0.00           H  
HETATM 2681  H2  T4PE  869     -21.491   6.443  20.546  1.00  0.00           H  
HETATM 2682  O   T4PE  870       1.031  -1.745   8.223  1.00  0.00           O  
HETATM 2683  H1  T4PE  870       0.510  -1.148   7.685  1.00  0.00           H  
HETATM 2684  H2  T4PE  870       0.385  -2.296   8.665  1.00  0.00           H  
HETATM 2685  O   T4PE  871      18.031  -3.834  -6.675  1.00  0.00           O  
HETATM 2686  H1  T4PE  871      17.312  -4.467  -6.681  1.00  0.00           H  
HETATM 2687  H2  T4PE  871      17.805  -3.221  -5.975  1.00  0.00           H  
HETATM 2688  O   T4PE  872      21.630  19.265  -6.897  1.00  0.00           O  
HETATM 2689  H1  T4PE  872      22.506  18.976  -6.641  1.00  0.00           H  
HETATM 2690  H2  T4PE  872      21.665  20.219  -6.837  1.00  0.00           H  
HETATM 2691  O   T4PE  873      10.879  -1.180 -12.818  1.00  0.00           O  
HETATM 2692  H1  T4PE  873      10.002  -1.403 -13.131  1.00  0.00           H  
HETATM 2693  H2  T4PE  873      10.763  -0.352 -12.351  1.00  0.00           H  
HETATM 2694  O   T4PE  874      15.585   9.329   1.320  1.00  0.00           O  
HETATM 2695  H1  T4PE  874      15.033   9.634   2.040  1.00  0.00           H  
HETATM 2696  H2  T4PE  874      15.136   8.552   0.986  1.00  0.00           H  
HETATM 2697  O   T4PE  875       0.410   5.028  12.925  1.00  0.00           O  
HETATM 2698  H1  T4PE  875      -0.387   5.524  13.113  1.00  0.00           H  
HETATM 2699  H2  T4PE  875       0.617   5.243  12.016  1.00  0.00           H  
HETATM 2700  O   T4PE  876      12.427  19.794   2.623  1.00  0.00           O  
HETATM 2701  H1  T4PE  876      11.472  19.850   2.574  1.00  0.00           H  
HETATM 2702  H2  T4PE  876      12.596  19.236   3.382  1.00  0.00           H  
HETATM 2703  O   T4PE  877      17.895  -8.631 -15.164  1.00  0.00           O  
HETATM 2704  H1  T4PE  877      17.526  -7.796 -14.879  1.00  0.00           H  
HETATM 2705  H2  T4PE  877      18.244  -8.455 -16.037  1.00  0.00           H  
HETATM 2706  O   T4PE  878     -13.595  17.884   9.893  1.00  0.00           O  
HETATM 2707  H1  T4PE  878     -13.091  18.083   9.104  1.00  0.00           H  
HETATM 2708  H2  T4PE  878     -13.564  16.930   9.963  1.00  0.00           H  
HETATM 2709  O   T4PE  879      -3.851  10.228  17.935  1.00  0.00           O  
HETATM 2710  H1  T4PE  879      -3.754  11.171  17.802  1.00  0.00           H  
HETATM 2711  H2  T4PE  879      -3.405  10.056  18.765  1.00  0.00           H  
HETATM 2712  O   T4PE  880       9.646  16.627  14.437  1.00  0.00           O  
HETATM 2713  H1  T4PE  880      10.319  16.273  13.855  1.00  0.00           H  
HETATM 2714  H2  T4PE  880       9.234  15.854  14.824  1.00  0.00           H  
HETATM 2715  O   T4PE  881     -12.899  15.149   9.714  1.00  0.00           O  
HETATM 2716  H1  T4PE  881     -13.386  14.366   9.458  1.00  0.00           H  
HETATM 2717  H2  T4PE  881     -12.978  15.180  10.668  1.00  0.00           H  
HETATM 2718  O   T4PE  882      -6.244  11.136   7.633  1.00  0.00           O  
HETATM 2719  H1  T4PE  882      -5.932  10.887   8.503  1.00  0.00           H  
HETATM 2720  H2  T4PE  882      -5.830  11.983   7.463  1.00  0.00           H  
HETATM 2721  O   T4PE  883       4.611  14.519  -9.104  1.00  0.00           O  
HETATM 2722  H1  T4PE  883       5.012  14.010  -8.400  1.00  0.00           H  
HETATM 2723  H2  T4PE  883       4.578  15.413  -8.764  1.00  0.00           H  
HETATM 2724  O   T4PE  884      -9.241   8.795 -21.827  1.00  0.00           O  
HETATM 2725  H1  T4PE  884      -9.903   8.125 -21.656  1.00  0.00           H  
HETATM 2726  H2  T4PE  884      -9.645   9.612 -21.535  1.00  0.00           H  
HETATM 2727  O   T4PE  885      -7.059  -4.969  12.940  1.00  0.00           O  
HETATM 2728  H1  T4PE  885      -7.804  -5.262  12.416  1.00  0.00           H  
HETATM 2729  H2  T4PE  885      -6.856  -5.713  13.507  1.00  0.00           H  
HETATM 2730  O   T4PE  886       4.160 -18.002 -12.706  1.00  0.00           O  
HETATM 2731  H1  T4PE  886       4.396 -17.223 -12.203  1.00  0.00           H  
HETATM 2732  H2  T4PE  886       4.862 -18.627 -12.523  1.00  0.00           H  
HETATM 2733  O   T4PE  887       4.301 -11.280  18.624  1.00  0.00           O  
HETATM 2734  H1  T4PE  887       5.053 -11.494  19.177  1.00  0.00           H  
HETATM 2735  H2  T4PE  887       4.513 -10.422  18.254  1.00  0.00           H  
HETATM 2736  O   T4PE  888      -7.381 -21.664  14.457  1.00  0.00           O  
HETATM 2737  H1  T4PE  888      -7.955 -21.829  15.205  1.00  0.00           H  
HETATM 2738  H2  T4PE  888      -7.808 -20.951  13.980  1.00  0.00           H  
HETATM 2739  O   T4PE  889      -5.537 -13.741   5.082  1.00  0.00           O  
HETATM 2740  H1  T4PE  889      -4.749 -13.881   4.557  1.00  0.00           H  
HETATM 2741  H2  T4PE  889      -5.390 -14.253   5.877  1.00  0.00           H  
HETATM 2742  O   T4PE  890      20.692  12.817  10.025  1.00  0.00           O  
HETATM 2743  H1  T4PE  890      20.486  13.092   9.132  1.00  0.00           H  
HETATM 2744  H2  T4PE  890      21.355  13.441  10.321  1.00  0.00           H  
HETATM 2745  O   T4PE  891       4.171  18.859 -19.446  1.00  0.00           O  
HETATM 2746  H1  T4PE  891       4.670  18.796 -20.261  1.00  0.00           H  
HETATM 2747  H2  T4PE  891       3.286  19.096 -19.725  1.00  0.00           H  
HETATM 2748  O   T4PE  892     -20.076  -2.695   4.210  1.00  0.00           O  
HETATM 2749  H1  T4PE  892     -19.813  -1.777   4.149  1.00  0.00           H  
HETATM 2750  H2  T4PE  892     -21.030  -2.667   4.280  1.00  0.00           H  
HETATM 2751  O   T4PE  893      11.342 -15.206  16.874  1.00  0.00           O  
HETATM 2752  H1  T4PE  893      10.668 -15.156  17.551  1.00  0.00           H  
HETATM 2753  H2  T4PE  893      10.970 -14.734  16.129  1.00  0.00           H  
HETATM 2754  O   T4PE  894      15.907 -21.557  12.177  1.00  0.00           O  
HETATM 2755  H1  T4PE  894      16.712 -21.492  12.691  1.00  0.00           H  
HETATM 2756  H2  T4PE  894      15.651 -20.648  12.016  1.00  0.00           H  
HETATM 2757  O   T4PE  895      -0.781   5.918 -13.501  1.00  0.00           O  
HETATM 2758  H1  T4PE  895      -0.220   5.869 -12.727  1.00  0.00           H  
HETATM 2759  H2  T4PE  895      -0.440   5.242 -14.087  1.00  0.00           H  
HETATM 2760  O   T4PE  896      13.219 -13.090  17.094  1.00  0.00           O  
HETATM 2761  H1  T4PE  896      12.538 -13.745  16.946  1.00  0.00           H  
HETATM 2762  H2  T4PE  896      12.784 -12.251  16.938  1.00  0.00           H  
HETATM 2763  O   T4PE  897     -15.905  20.959  11.778  1.00  0.00           O  
HETATM 2764  H1  T4PE  897     -16.175  21.811  11.436  1.00  0.00           H  
HETATM 2765  H2  T4PE  897     -16.204  20.331  11.121  1.00  0.00           H  
HETATM 2766  O   T4PE  898      13.648   0.026  -0.879  1.00  0.00           O  
HETATM 2767  H1  T4PE  898      13.845  -0.803  -0.443  1.00  0.00           H  
HETATM 2768  H2  T4PE  898      14.371   0.604  -0.634  1.00  0.00           H  
HETATM 2769  O   T4PE  899      20.851 -13.383 -11.214  1.00  0.00           O  
HETATM 2770  H1  T4PE  899      20.547 -13.356 -10.307  1.00  0.00           H  
HETATM 2771  H2  T4PE  899      20.735 -14.296 -11.479  1.00  0.00           H  
HETATM 2772  O   T4PE  900      17.062   3.657   9.358  1.00  0.00           O  
HETATM 2773  H1  T4PE  900      16.163   3.675   9.028  1.00  0.00           H  
HETATM 2774  H2  T4PE  900      17.487   4.404   8.938  1.00  0.00           H  
HETATM 2775  O   T4PE  901      14.810  -9.510 -19.107  1.00  0.00           O  
HETATM 2776  H1  T4PE  901      15.088  -8.650 -18.792  1.00  0.00           H  
HETATM 2777  H2  T4PE  901      15.531  -9.806 -19.663  1.00  0.00           H  
HETATM 2778  O   T4PE  902      -2.027 -11.488  -7.388  1.00  0.00           O  
HETATM 2779  H1  T4PE  902      -1.293 -11.049  -7.818  1.00  0.00           H  
HETATM 2780  H2  T4PE  902      -1.630 -12.234  -6.938  1.00  0.00           H  
HETATM 2781  O   T4PE  903       6.321   8.642 -15.839  1.00  0.00           O  
HETATM 2782  H1  T4PE  903       6.792   8.991 -15.082  1.00  0.00           H  
HETATM 2783  H2  T4PE  903       6.003   9.417 -16.302  1.00  0.00           H  
HETATM 2784  O   T4PE  904      -1.512  -7.509 -16.541  1.00  0.00           O  
HETATM 2785  H1  T4PE  904      -0.807  -6.863 -16.516  1.00  0.00           H  
HETATM 2786  H2  T4PE  904      -2.289  -7.007 -16.786  1.00  0.00           H  
HETATM 2787  O   T4PE  905      -2.075   8.434  -6.231  1.00  0.00           O  
HETATM 2788  H1  T4PE  905      -2.860   7.922  -6.426  1.00  0.00           H  
HETATM 2789  H2  T4PE  905      -2.376   9.117  -5.632  1.00  0.00           H  
HETATM 2790  O   T4PE  906     -16.317 -15.944 -21.970  1.00  0.00           O  
HETATM 2791  H1  T4PE  906     -16.988 -16.519 -21.602  1.00  0.00           H  
HETATM 2792  H2  T4PE  906     -15.889 -16.473 -22.643  1.00  0.00           H  
HETATM 2793  O   T4PE  907      16.626   1.118 -13.597  1.00  0.00           O  
HETATM 2794  H1  T4PE  907      15.711   1.354 -13.440  1.00  0.00           H  
HETATM 2795  H2  T4PE  907      17.119   1.906 -13.367  1.00  0.00           H  
HETATM 2796  O   T4PE  908      -1.459  -9.331  -1.960  1.00  0.00           O  
HETATM 2797  H1  T4PE  908      -1.923 -10.101  -1.632  1.00  0.00           H  
HETATM 2798  H2  T4PE  908      -1.469  -9.432  -2.912  1.00  0.00           H  
HETATM 2799  O   T4PE  909       0.874 -20.187 -21.824  1.00  0.00           O  
HETATM 2800  H1  T4PE  909       0.785 -19.901 -22.734  1.00  0.00           H  
HETATM 2801  H2  T4PE  909       0.510 -19.467 -21.310  1.00  0.00           H  
HETATM 2802  O   T4PE  910     -19.809 -19.315  -3.529  1.00  0.00           O  
HETATM 2803  H1  T4PE  910     -18.937 -18.945  -3.394  1.00  0.00           H  
HETATM 2804  H2  T4PE  910     -20.070 -19.635  -2.665  1.00  0.00           H  
HETATM 2805  O   T4PE  911      10.763  10.359  12.838  1.00  0.00           O  
HETATM 2806  H1  T4PE  911      10.916   9.830  12.054  1.00  0.00           H  
HETATM 2807  H2  T4PE  911      11.554  10.241  13.364  1.00  0.00           H  
HETATM 2808  O   T4PE  912       1.173 -15.870   4.412  1.00  0.00           O  
HETATM 2809  H1  T4PE  912       0.702 -15.993   3.588  1.00  0.00           H  
HETATM 2810  H2  T4PE  912       1.285 -14.923   4.487  1.00  0.00           H  
HETATM 2811  O   T4PE  913       3.347  17.984   7.044  1.00  0.00           O  
HETATM 2812  H1  T4PE  913       4.214  18.128   6.665  1.00  0.00           H  
HETATM 2813  H2  T4PE  913       3.512  17.457   7.826  1.00  0.00           H  
HETATM 2814  O   T4PE  914       8.649 -21.209 -15.147  1.00  0.00           O  
HETATM 2815  H1  T4PE  914       8.574 -21.047 -16.087  1.00  0.00           H  
HETATM 2816  H2  T4PE  914       8.022 -20.604 -14.749  1.00  0.00           H  
HETATM 2817  O   T4PE  915      12.867   7.311  -6.714  1.00  0.00           O  
HETATM 2818  H1  T4PE  915      13.740   6.989  -6.489  1.00  0.00           H  
HETATM 2819  H2  T4PE  915      13.023   7.977  -7.384  1.00  0.00           H  
HETATM 2820  O   T4PE  916      -0.489 -13.320  -6.326  1.00  0.00           O  
HETATM 2821  H1  T4PE  916      -0.447 -14.170  -5.889  1.00  0.00           H  
HETATM 2822  H2  T4PE  916       0.276 -12.845  -6.002  1.00  0.00           H  
HETATM 2823  O   T4PE  917     -15.176 -17.852  -5.327  1.00  0.00           O  
HETATM 2824  H1  T4PE  917     -15.836 -18.419  -4.928  1.00  0.00           H  
HETATM 2825  H2  T4PE  917     -15.187 -18.088  -6.255  1.00  0.00           H  
HETATM 2826  O   T4PE  918     -14.357 -21.908  -7.291  1.00  0.00           O  
HETATM 2827  H1  T4PE  918     -14.276 -22.606  -7.940  1.00  0.00           H  
HETATM 2828  H2  T4PE  918     -15.021 -22.224  -6.678  1.00  0.00           H  
HETATM 2829  O   T4PE  919     -11.095   7.675  -8.452  1.00  0.00           O  
HETATM 2830  H1  T4PE  919     -11.249   6.912  -9.008  1.00  0.00           H  
HETATM 2831  H2  T4PE  919     -11.576   8.384  -8.878  1.00  0.00           H  
HETATM 2832  O   T4PE  920       2.407 -19.490   2.144  1.00  0.00           O  
HETATM 2833  H1  T4PE  920       3.138 -19.249   1.574  1.00  0.00           H  
HETATM 2834  H2  T4PE  920       2.781 -20.121   2.759  1.00  0.00           H  
HETATM 2835  O   T4PE  921     -21.988  -8.785  -7.590  1.00  0.00           O  
HETATM 2836  H1  T4PE  921     -22.108  -7.839  -7.500  1.00  0.00           H  
HETATM 2837  H2  T4PE  921     -21.086  -8.939  -7.311  1.00  0.00           H  
HETATM 2838  O   T4PE  922      18.938 -16.890  13.558  1.00  0.00           O  
HETATM 2839  H1  T4PE  922      19.365 -16.076  13.827  1.00  0.00           H  
HETATM 2840  H2  T4PE  922      18.799 -16.788  12.617  1.00  0.00           H  
HETATM 2841  O   T4PE  923       7.258 -15.693  16.688  1.00  0.00           O  
HETATM 2842  H1  T4PE  923       6.393 -15.959  17.000  1.00  0.00           H  
HETATM 2843  H2  T4PE  923       7.807 -15.697  17.472  1.00  0.00           H  
HETATM 2844  O   T4PE  924      13.824 -16.060 -12.627  1.00  0.00           O  
HETATM 2845  H1  T4PE  924      14.659 -16.525 -12.687  1.00  0.00           H  
HETATM 2846  H2  T4PE  924      13.214 -16.596 -13.133  1.00  0.00           H  
HETATM 2847  O   T4PE  925      -0.765 -14.095 -14.925  1.00  0.00           O  
HETATM 2848  H1  T4PE  925      -1.272 -14.455 -14.198  1.00  0.00           H  
HETATM 2849  H2  T4PE  925       0.031 -13.753 -14.517  1.00  0.00           H  
HETATM 2850  O   T4PE  926      15.177  14.404 -12.493  1.00  0.00           O  
HETATM 2851  H1  T4PE  926      14.430  13.838 -12.296  1.00  0.00           H  
HETATM 2852  H2  T4PE  926      14.868  15.288 -12.294  1.00  0.00           H  
HETATM 2853  O   T4PE  927       6.959   6.330  15.307  1.00  0.00           O  
HETATM 2854  H1  T4PE  927       6.571   6.798  16.047  1.00  0.00           H  
HETATM 2855  H2  T4PE  927       7.548   6.967  14.903  1.00  0.00           H  
HETATM 2856  O   T4PE  928      18.379 -15.229  -0.841  1.00  0.00           O  
HETATM 2857  H1  T4PE  928      18.923 -15.148  -0.058  1.00  0.00           H  
HETATM 2858  H2  T4PE  928      17.527 -15.516  -0.514  1.00  0.00           H  
HETATM 2859  O   T4PE  929      -3.631 -14.610   3.472  1.00  0.00           O  
HETATM 2860  H1  T4PE  929      -3.205 -15.286   3.998  1.00  0.00           H  
HETATM 2861  H2  T4PE  929      -4.078 -15.092   2.776  1.00  0.00           H  
HETATM 2862  O   T4PE  930     -19.747 -16.757  -8.270  1.00  0.00           O  
HETATM 2863  H1  T4PE  930     -20.135 -16.018  -7.800  1.00  0.00           H  
HETATM 2864  H2  T4PE  930     -18.810 -16.562  -8.292  1.00  0.00           H  
HETATM 2865  O   T4PE  931       7.955  -7.003 -14.698  1.00  0.00           O  
HETATM 2866  H1  T4PE  931       8.647  -7.122 -14.048  1.00  0.00           H  
HETATM 2867  H2  T4PE  931       8.394  -7.119 -15.540  1.00  0.00           H  
HETATM 2868  O   T4PE  932      -6.129   5.180  18.662  1.00  0.00           O  
HETATM 2869  H1  T4PE  932      -5.667   5.950  18.994  1.00  0.00           H  
HETATM 2870  H2  T4PE  932      -7.045   5.329  18.898  1.00  0.00           H  
HETATM 2871  O   T4PE  933       6.088 -21.846 -21.682  1.00  0.00           O  
HETATM 2872  H1  T4PE  933       6.416 -21.102 -21.176  1.00  0.00           H  
HETATM 2873  H2  T4PE  933       5.580 -22.359 -21.053  1.00  0.00           H  
HETATM 2874  O   T4PE  934       9.656  21.059  -0.803  1.00  0.00           O  
HETATM 2875  H1  T4PE  934       9.307  20.286  -1.247  1.00  0.00           H  
HETATM 2876  H2  T4PE  934      10.587  20.869  -0.689  1.00  0.00           H  
HETATM 2877  O   T4PE  935     -11.566   2.075  -9.348  1.00  0.00           O  
HETATM 2878  H1  T4PE  935     -11.546   2.589  -8.541  1.00  0.00           H  
HETATM 2879  H2  T4PE  935     -10.681   1.718  -9.427  1.00  0.00           H  
HETATM 2880  O   T4PE  936     -16.385   1.605   1.712  1.00  0.00           O  
HETATM 2881  H1  T4PE  936     -16.130   2.358   2.243  1.00  0.00           H  
HETATM 2882  H2  T4PE  936     -16.329   0.859   2.309  1.00  0.00           H  
HETATM 2883  O   T4PE  937     -14.079  10.311 -12.213  1.00  0.00           O  
HETATM 2884  H1  T4PE  937     -13.190  10.013 -12.407  1.00  0.00           H  
HETATM 2885  H2  T4PE  937     -14.606   9.985 -12.943  1.00  0.00           H  
HETATM 2886  O   T4PE  938       9.717 -20.714   5.410  1.00  0.00           O  
HETATM 2887  H1  T4PE  938       9.258 -20.876   6.234  1.00  0.00           H  
HETATM 2888  H2  T4PE  938      10.117 -19.851   5.524  1.00  0.00           H  
HETATM 2889  O   T4PE  939      19.335  -7.257  12.044  1.00  0.00           O  
HETATM 2890  H1  T4PE  939      18.520  -6.761  11.960  1.00  0.00           H  
HETATM 2891  H2  T4PE  939      19.585  -7.154  12.963  1.00  0.00           H  
HETATM 2892  O   T4PE  940      18.717   3.414  13.991  1.00  0.00           O  
HETATM 2893  H1  T4PE  940      18.403   2.976  14.782  1.00  0.00           H  
HETATM 2894  H2  T4PE  940      17.984   3.356  13.378  1.00  0.00           H  
HETATM 2895  O   T4PE  941     -15.077 -10.686 -19.824  1.00  0.00           O  
HETATM 2896  H1  T4PE  941     -14.800 -11.440 -20.343  1.00  0.00           H  
HETATM 2897  H2  T4PE  941     -14.280 -10.169 -19.706  1.00  0.00           H  
HETATM 2898  O   T4PE  942     -14.594   1.996  14.024  1.00  0.00           O  
HETATM 2899  H1  T4PE  942     -14.304   2.355  14.863  1.00  0.00           H  
HETATM 2900  H2  T4PE  942     -13.999   2.380  13.380  1.00  0.00           H  
HETATM 2901  O   T4PE  943      21.647   1.130  -6.144  1.00  0.00           O  
HETATM 2902  H1  T4PE  943      22.238   1.869  -5.999  1.00  0.00           H  
HETATM 2903  H2  T4PE  943      21.938   0.463  -5.522  1.00  0.00           H  
HETATM 2904  O   T4PE  944     -21.272  22.123 -17.666  1.00  0.00           O  
HETATM 2905  H1  T4PE  944     -21.486  22.842 -18.262  1.00  0.00           H  
HETATM 2906  H2  T4PE  944     -20.464  21.751 -18.020  1.00  0.00           H  
HETATM 2907  O   T4PE  945      -4.120   1.847  12.194  1.00  0.00           O  
HETATM 2908  H1  T4PE  945      -4.213   1.367  11.371  1.00  0.00           H  
HETATM 2909  H2  T4PE  945      -3.448   2.504  12.014  1.00  0.00           H  
HETATM 2910  O   T4PE  946     -11.262   9.118 -12.651  1.00  0.00           O  
HETATM 2911  H1  T4PE  946     -11.307   8.190 -12.878  1.00  0.00           H  
HETATM 2912  H2  T4PE  946     -10.332   9.336 -12.714  1.00  0.00           H  
HETATM 2913  O   T4PE  947      20.884  -1.572  -0.577  1.00  0.00           O  
HETATM 2914  H1  T4PE  947      21.166  -1.417  -1.479  1.00  0.00           H  
HETATM 2915  H2  T4PE  947      21.686  -1.496  -0.059  1.00  0.00           H  
HETATM 2916  O   T4PE  948      13.892  -7.936  -5.876  1.00  0.00           O  
HETATM 2917  H1  T4PE  948      14.394  -8.749  -5.814  1.00  0.00           H  
HETATM 2918  H2  T4PE  948      13.153  -8.065  -5.282  1.00  0.00           H  
HETATM 2919  O   T4PE  949      19.415 -17.841 -15.953  1.00  0.00           O  
HETATM 2920  H1  T4PE  949      19.154 -18.395 -15.217  1.00  0.00           H  
HETATM 2921  H2  T4PE  949      19.257 -18.381 -16.727  1.00  0.00           H  
HETATM 2922  O   T4PE  950     -20.957   2.045  -1.161  1.00  0.00           O  
HETATM 2923  H1  T4PE  950     -20.734   1.243  -1.632  1.00  0.00           H  
HETATM 2924  H2  T4PE  950     -20.185   2.603  -1.258  1.00  0.00           H  
HETATM 2925  O   T4PE  951       9.366  -6.688   5.328  1.00  0.00           O  
HETATM 2926  H1  T4PE  951       8.903  -5.905   5.628  1.00  0.00           H  
HETATM 2927  H2  T4PE  951       9.596  -6.497   4.419  1.00  0.00           H  
HETATM 2928  O   T4PE  952      -5.231  -6.305  16.632  1.00  0.00           O  
HETATM 2929  H1  T4PE  952      -5.800  -7.022  16.351  1.00  0.00           H  
HETATM 2930  H2  T4PE  952      -5.812  -5.547  16.694  1.00  0.00           H  
HETATM 2931  O   T4PE  953       4.338  -7.901 -15.891  1.00  0.00           O  
HETATM 2932  H1  T4PE  953       4.426  -7.888 -14.938  1.00  0.00           H  
HETATM 2933  H2  T4PE  953       4.798  -8.695 -16.164  1.00  0.00           H  
HETATM 2934  O   T4PE  954     -14.504  19.779 -15.572  1.00  0.00           O  
HETATM 2935  H1  T4PE  954     -14.198  20.640 -15.288  1.00  0.00           H  
HETATM 2936  H2  T4PE  954     -13.721  19.230 -15.561  1.00  0.00           H  
HETATM 2937  O   T4PE  955      -6.811 -18.753   5.679  1.00  0.00           O  
HETATM 2938  H1  T4PE  955      -6.281 -17.999   5.938  1.00  0.00           H  
HETATM 2939  H2  T4PE  955      -7.636 -18.639   6.151  1.00  0.00           H  
HETATM 2940  O   T4PE  956      16.360 -15.768  14.028  1.00  0.00           O  
HETATM 2941  H1  T4PE  956      17.003 -16.193  14.596  1.00  0.00           H  
HETATM 2942  H2  T4PE  956      15.857 -15.204  14.616  1.00  0.00           H  
HETATM 2943  O   T4PE  957      20.919  18.444 -18.439  1.00  0.00           O  
HETATM 2944  H1  T4PE  957      20.187  18.000 -18.867  1.00  0.00           H  
HETATM 2945  H2  T4PE  957      20.994  18.015 -17.586  1.00  0.00           H  
HETATM 2946  O   T4PE  958     -22.052  21.000  -3.595  1.00  0.00           O  
HETATM 2947  H1  T4PE  958     -22.723  20.318  -3.632  1.00  0.00           H  
HETATM 2948  H2  T4PE  958     -22.027  21.361  -4.481  1.00  0.00           H  
HETATM 2949  O   T4PE  959       3.322  -1.758 -22.376  1.00  0.00           O  
HETATM 2950  H1  T4PE  959       2.880  -1.814 -21.529  1.00  0.00           H  
HETATM 2951  H2  T4PE  959       3.394  -0.819 -22.548  1.00  0.00           H  
HETATM 2952  O   T4PE  960       2.560 -22.494 -22.203  1.00  0.00           O  
HETATM 2953  H1  T4PE  960       2.180 -22.625 -23.072  1.00  0.00           H  
HETATM 2954  H2  T4PE  960       2.159 -21.685 -21.886  1.00  0.00           H  
HETATM 2955  O   T4PE  961     -10.443 -20.594  -0.023  1.00  0.00           O  
HETATM 2956  H1  T4PE  961     -10.164 -19.875  -0.590  1.00  0.00           H  
HETATM 2957  H2  T4PE  961     -10.506 -20.201   0.848  1.00  0.00           H  
HETATM 2958  O   T4PE  962      20.128 -10.971  -0.766  1.00  0.00           O  
HETATM 2959  H1  T4PE  962      19.632 -11.012   0.052  1.00  0.00           H  
HETATM 2960  H2  T4PE  962      20.021 -10.069  -1.067  1.00  0.00           H  
HETATM 2961  O   T4PE  963     -14.552  -8.462 -12.248  1.00  0.00           O  
HETATM 2962  H1  T4PE  963     -14.593  -9.190 -11.628  1.00  0.00           H  
HETATM 2963  H2  T4PE  963     -14.319  -7.704 -11.713  1.00  0.00           H  
HETATM 2964  O   T4PE  964      -7.300  14.335   0.047  1.00  0.00           O  
HETATM 2965  H1  T4PE  964      -7.867  13.579  -0.111  1.00  0.00           H  
HETATM 2966  H2  T4PE  964      -7.788  14.875   0.668  1.00  0.00           H  
HETATM 2967  O   T4PE  965      -7.761 -11.144  15.579  1.00  0.00           O  
HETATM 2968  H1  T4PE  965      -7.437 -11.008  14.689  1.00  0.00           H  
HETATM 2969  H2  T4PE  965      -7.990 -12.073  15.612  1.00  0.00           H  
HETATM 2970  O   T4PE  966       5.346  -7.300 -10.646  1.00  0.00           O  
HETATM 2971  H1  T4PE  966       4.682  -7.279  -9.957  1.00  0.00           H  
HETATM 2972  H2  T4PE  966       6.062  -7.814 -10.275  1.00  0.00           H  
HETATM 2973  O   T4PE  967      -2.574 -19.780  11.792  1.00  0.00           O  
HETATM 2974  H1  T4PE  967      -2.668 -18.857  11.558  1.00  0.00           H  
HETATM 2975  H2  T4PE  967      -3.472 -20.101  11.871  1.00  0.00           H  
HETATM 2976  O   T4PE  968      -7.900   2.801   7.759  1.00  0.00           O  
HETATM 2977  H1  T4PE  968      -7.574   1.998   7.354  1.00  0.00           H  
HETATM 2978  H2  T4PE  968      -8.544   3.139   7.136  1.00  0.00           H  
HETATM 2979  O   T4PE  969      16.753 -15.689  -7.024  1.00  0.00           O  
HETATM 2980  H1  T4PE  969      17.184 -15.337  -6.245  1.00  0.00           H  
HETATM 2981  H2  T4PE  969      16.600 -16.612  -6.817  1.00  0.00           H  
HETATM 2982  O   T4PE  970       3.610 -14.646  19.635  1.00  0.00           O  
HETATM 2983  H1  T4PE  970       2.747 -14.257  19.491  1.00  0.00           H  
HETATM 2984  H2  T4PE  970       4.159 -13.914  19.915  1.00  0.00           H  
HETATM 2985  O   T4PE  971      19.448  -1.835   6.522  1.00  0.00           O  
HETATM 2986  H1  T4PE  971      18.509  -1.948   6.371  1.00  0.00           H  
HETATM 2987  H2  T4PE  971      19.686  -1.073   5.995  1.00  0.00           H  
HETATM 2988  O   T4PE  972     -18.054   3.039   7.470  1.00  0.00           O  
HETATM 2989  H1  T4PE  972     -18.960   3.216   7.217  1.00  0.00           H  
HETATM 2990  H2  T4PE  972     -17.944   3.496   8.304  1.00  0.00           H  
HETATM 2991  O   T4PE  973      -0.482  15.518  21.233  1.00  0.00           O  
HETATM 2992  H1  T4PE  973      -0.371  15.395  20.290  1.00  0.00           H  
HETATM 2993  H2  T4PE  973       0.407  15.639  21.566  1.00  0.00           H  
HETATM 2994  O   T4PE  974       3.672  20.419 -10.578  1.00  0.00           O  
HETATM 2995  H1  T4PE  974       4.623  20.522 -10.555  1.00  0.00           H  
HETATM 2996  H2  T4PE  974       3.339  21.302 -10.736  1.00  0.00           H  
HETATM 2997  O   T4PE  975      -5.522   0.172 -19.817  1.00  0.00           O  
HETATM 2998  H1  T4PE  975      -6.046   0.235 -19.018  1.00  0.00           H  
HETATM 2999  H2  T4PE  975      -6.147   0.315 -20.527  1.00  0.00           H  
HETATM 3000  O   T4PE  976     -17.174 -16.337  -8.956  1.00  0.00           O  
HETATM 3001  H1  T4PE  976     -16.726 -15.626  -8.498  1.00  0.00           H  
HETATM 3002  H2  T4PE  976     -17.162 -16.074  -9.877  1.00  0.00           H  
HETATM 3003  O   T4PE  977      -0.426  14.790   4.117  1.00  0.00           O  
HETATM 3004  H1  T4PE  977      -1.324  15.091   4.252  1.00  0.00           H  
HETATM 3005  H2  T4PE  977       0.087  15.593   4.035  1.00  0.00           H  
HETATM 3006  O   T4PE  978      15.137  12.042  20.999  1.00  0.00           O  
HETATM 3007  H1  T4PE  978      16.025  12.391  21.073  1.00  0.00           H  
HETATM 3008  H2  T4PE  978      14.637  12.744  20.582  1.00  0.00           H  
HETATM 3009  O   T4PE  979       6.806   7.366   8.136  1.00  0.00           O  
HETATM 3010  H1  T4PE  979       6.929   6.708   8.820  1.00  0.00           H  
HETATM 3011  H2  T4PE  979       7.676   7.479   7.753  1.00  0.00           H  
HETATM 3012  O   T4PE  980      16.826 -13.430 -17.157  1.00  0.00           O  
HETATM 3013  H1  T4PE  980      16.721 -12.551 -16.794  1.00  0.00           H  
HETATM 3014  H2  T4PE  980      16.654 -14.017 -16.420  1.00  0.00           H  
HETATM 3015  O   T4PE  981     -21.673 -20.051  17.189  1.00  0.00           O  
HETATM 3016  H1  T4PE  981     -22.081 -20.473  16.432  1.00  0.00           H  
HETATM 3017  H2  T4PE  981     -20.747 -19.987  16.958  1.00  0.00           H  
HETATM 3018  O   T4PE  982       6.694 -18.829  -3.871  1.00  0.00           O  
HETATM 3019  H1  T4PE  982       5.852 -19.129  -3.527  1.00  0.00           H  
HETATM 3020  H2  T4PE  982       6.479 -18.425  -4.712  1.00  0.00           H  
HETATM 3021  O   T4PE  983      -6.290 -12.422   2.537  1.00  0.00           O  
HETATM 3022  H1  T4PE  983      -5.725 -11.683   2.765  1.00  0.00           H  
HETATM 3023  H2  T4PE  983      -6.078 -13.093   3.186  1.00  0.00           H  
HETATM 3024  O   T4PE  984     -14.448   2.845 -16.555  1.00  0.00           O  
HETATM 3025  H1  T4PE  984     -14.857   3.066 -15.719  1.00  0.00           H  
HETATM 3026  H2  T4PE  984     -14.998   3.273 -17.212  1.00  0.00           H  
HETATM 3027  O   T4PE  985       8.623   0.921   8.256  1.00  0.00           O  
HETATM 3028  H1  T4PE  985       8.747   0.103   7.775  1.00  0.00           H  
HETATM 3029  H2  T4PE  985       8.118   0.671   9.030  1.00  0.00           H  
HETATM 3030  O   T4PE  986       2.116  -5.879 -10.243  1.00  0.00           O  
HETATM 3031  H1  T4PE  986       1.387  -5.965  -9.629  1.00  0.00           H  
HETATM 3032  H2  T4PE  986       2.634  -5.150  -9.901  1.00  0.00           H  
HETATM 3033  O   T4PE  987     -18.509 -16.073   6.175  1.00  0.00           O  
HETATM 3034  H1  T4PE  987     -19.401 -16.127   6.518  1.00  0.00           H  
HETATM 3035  H2  T4PE  987     -18.039 -15.533   6.811  1.00  0.00           H  
HETATM 3036  O   T4PE  988       4.362  21.615 -20.079  1.00  0.00           O  
HETATM 3037  H1  T4PE  988       3.721  21.789 -20.768  1.00  0.00           H  
HETATM 3038  H2  T4PE  988       4.265  20.682 -19.890  1.00  0.00           H  
HETATM 3039  O   T4PE  989      18.807 -19.932   5.529  1.00  0.00           O  
HETATM 3040  H1  T4PE  989      18.080 -19.442   5.146  1.00  0.00           H  
HETATM 3041  H2  T4PE  989      19.354 -20.174   4.781  1.00  0.00           H  
HETATM 3042  O   T4PE  990     -16.198 -20.670  -9.077  1.00  0.00           O  
HETATM 3043  H1  T4PE  990     -15.801 -21.124  -8.333  1.00  0.00           H  
HETATM 3044  H2  T4PE  990     -17.093 -21.008  -9.115  1.00  0.00           H  
HETATM 3045  O   T4PE  991       1.349 -20.534   9.579  1.00  0.00           O  
HETATM 3046  H1  T4PE  991       1.200 -19.609   9.775  1.00  0.00           H  
HETATM 3047  H2  T4PE  991       2.250 -20.696   9.860  1.00  0.00           H  
HETATM 3048  O   T4PE  992     -20.887   4.223   3.601  1.00  0.00           O  
HETATM 3049  H1  T4PE  992     -21.667   4.257   3.047  1.00  0.00           H  
HETATM 3050  H2  T4PE  992     -21.195   3.846   4.425  1.00  0.00           H  
HETATM 3051  O   T4PE  993      -1.760   5.451 -21.308  1.00  0.00           O  
HETATM 3052  H1  T4PE  993      -1.721   4.519 -21.520  1.00  0.00           H  
HETATM 3053  H2  T4PE  993      -1.110   5.856 -21.883  1.00  0.00           H  
HETATM 3054  O   T4PE  994     -14.139  -4.727  -6.374  1.00  0.00           O  
HETATM 3055  H1  T4PE  994     -14.897  -5.295  -6.239  1.00  0.00           H  
HETATM 3056  H2  T4PE  994     -13.534  -4.963  -5.671  1.00  0.00           H  
HETATM 3057  O   T4PE  995     -18.261  -1.423  21.571  1.00  0.00           O  
HETATM 3058  H1  T4PE  995     -18.322  -0.471  21.653  1.00  0.00           H  
HETATM 3059  H2  T4PE  995     -17.359  -1.627  21.819  1.00  0.00           H  
HETATM 3060  O   T4PE  996      19.969 -16.341  -9.497  1.00  0.00           O  
HETATM 3061  H1  T4PE  996      19.947 -16.167 -10.438  1.00  0.00           H  
HETATM 3062  H2  T4PE  996      19.955 -15.474  -9.092  1.00  0.00           H  
HETATM 3063  O   T4PE  997     -10.731  -5.460  18.705  1.00  0.00           O  
HETATM 3064  H1  T4PE  997     -10.607  -4.512  18.747  1.00  0.00           H  
HETATM 3065  H2  T4PE  997     -11.647  -5.594  18.948  1.00  0.00           H  
HETATM 3066  O   T4PE  998      19.335  -4.925   7.395  1.00  0.00           O  
HETATM 3067  H1  T4PE  998      19.867  -5.595   7.824  1.00  0.00           H  
HETATM 3068  H2  T4PE  998      19.917  -4.539   6.741  1.00  0.00           H  
HETATM 3069  O   T4PE  999      19.162  -1.579  22.373  1.00  0.00           O  
HETATM 3070  H1  T4PE  999      20.083  -1.547  22.113  1.00  0.00           H  
HETATM 3071  H2  T4PE  999      19.013  -2.493  22.614  1.00  0.00           H  
HETATM 3072  O   T4PE 1000      -7.755   9.332  -6.532  1.00  0.00           O  
HETATM 3073  H1  T4PE 1000      -8.121   8.489  -6.263  1.00  0.00           H  
HETATM 3074  H2  T4PE 1000      -7.654   9.258  -7.481  1.00  0.00           H  
HETATM 3075  O   T4PE 1001       1.574   9.843  -8.715  1.00  0.00           O  
HETATM 3076  H1  T4PE 1001       0.788  10.172  -8.279  1.00  0.00           H  
HETATM 3077  H2  T4PE 1001       1.429   8.901  -8.793  1.00  0.00           H  
HETATM 3078  O   T4PE 1002       2.913   2.805   9.247  1.00  0.00           O  
HETATM 3079  H1  T4PE 1002       2.316   2.832   8.499  1.00  0.00           H  
HETATM 3080  H2  T4PE 1002       3.035   3.723   9.489  1.00  0.00           H  
HETATM 3081  O   T4PE 1003       9.916  -5.119  20.316  1.00  0.00           O  
HETATM 3082  H1  T4PE 1003      10.481  -4.357  20.445  1.00  0.00           H  
HETATM 3083  H2  T4PE 1003       9.972  -5.301  19.378  1.00  0.00           H  
HETATM 3084  O   T4PE 1004       4.204  -7.981 -13.234  1.00  0.00           O  
HETATM 3085  H1  T4PE 1004       4.602  -7.994 -12.364  1.00  0.00           H  
HETATM 3086  H2  T4PE 1004       3.280  -8.177 -13.078  1.00  0.00           H  
HETATM 3087  O   T4PE 1005      10.600  18.015 -11.665  1.00  0.00           O  
HETATM 3088  H1  T4PE 1005      10.574  18.768 -11.076  1.00  0.00           H  
HETATM 3089  H2  T4PE 1005       9.954  18.217 -12.342  1.00  0.00           H  
HETATM 3090  O   T4PE 1006      22.075 -14.841  16.840  1.00  0.00           O  
HETATM 3091  H1  T4PE 1006      22.518 -15.567  16.400  1.00  0.00           H  
HETATM 3092  H2  T4PE 1006      22.146 -15.046  17.772  1.00  0.00           H  
HETATM 3093  O   T4PE 1007      -2.989   9.876 -14.002  1.00  0.00           O  
HETATM 3094  H1  T4PE 1007      -2.417   9.349 -14.561  1.00  0.00           H  
HETATM 3095  H2  T4PE 1007      -3.747   9.315 -13.838  1.00  0.00           H  
HETATM 3096  O   T4PE 1008      10.510  21.695 -12.512  1.00  0.00           O  
HETATM 3097  H1  T4PE 1008      10.230  21.281 -11.695  1.00  0.00           H  
HETATM 3098  H2  T4PE 1008      11.416  21.409 -12.628  1.00  0.00           H  
HETATM 3099  O   T4PE 1009      17.182 -20.220   7.674  1.00  0.00           O  
HETATM 3100  H1  T4PE 1009      16.327 -20.566   7.417  1.00  0.00           H  
HETATM 3101  H2  T4PE 1009      17.632 -20.053   6.845  1.00  0.00           H  
HETATM 3102  O   T4PE 1010     -12.731  10.870  20.252  1.00  0.00           O  
HETATM 3103  H1  T4PE 1010     -12.350  11.238  21.049  1.00  0.00           H  
HETATM 3104  H2  T4PE 1010     -12.031  10.929  19.602  1.00  0.00           H  
HETATM 3105  O   T4PE 1011     -13.473   4.650 -19.876  1.00  0.00           O  
HETATM 3106  H1  T4PE 1011     -13.841   5.008 -20.684  1.00  0.00           H  
HETATM 3107  H2  T4PE 1011     -12.707   4.151 -20.161  1.00  0.00           H  
HETATM 3108  O   T4PE 1012      -9.681 -12.308  12.436  1.00  0.00           O  
HETATM 3109  H1  T4PE 1012      -9.207 -13.124  12.600  1.00  0.00           H  
HETATM 3110  H2  T4PE 1012     -10.322 -12.534  11.763  1.00  0.00           H  
HETATM 3111  O   T4PE 1013       2.593 -13.384   1.072  1.00  0.00           O  
HETATM 3112  H1  T4PE 1013       3.342 -12.941   1.471  1.00  0.00           H  
HETATM 3113  H2  T4PE 1013       2.664 -14.291   1.370  1.00  0.00           H  
HETATM 3114  O   T4PE 1014     -11.723  10.446  -8.924  1.00  0.00           O  
HETATM 3115  H1  T4PE 1014     -12.646  10.359  -9.165  1.00  0.00           H  
HETATM 3116  H2  T4PE 1014     -11.332  10.939  -9.645  1.00  0.00           H  
HETATM 3117  O   T4PE 1015       4.137  19.122  13.953  1.00  0.00           O  
HETATM 3118  H1  T4PE 1015       3.429  18.779  14.498  1.00  0.00           H  
HETATM 3119  H2  T4PE 1015       4.389  18.386  13.396  1.00  0.00           H  
HETATM 3120  O   T4PE 1016      -8.980  14.174 -19.267  1.00  0.00           O  
HETATM 3121  H1  T4PE 1016      -9.294  15.025 -18.961  1.00  0.00           H  
HETATM 3122  H2  T4PE 1016      -8.266  13.953 -18.670  1.00  0.00           H  
HETATM 3123  O   T4PE 1017      -8.954  -9.253 -16.284  1.00  0.00           O  
HETATM 3124  H1  T4PE 1017      -9.494  -9.988 -15.992  1.00  0.00           H  
HETATM 3125  H2  T4PE 1017      -8.895  -8.680 -15.519  1.00  0.00           H  
HETATM 3126  O   T4PE 1018      21.564  18.430   4.813  1.00  0.00           O  
HETATM 3127  H1  T4PE 1018      22.097  17.736   5.201  1.00  0.00           H  
HETATM 3128  H2  T4PE 1018      22.065  19.231   4.967  1.00  0.00           H  
HETATM 3129  O   T4PE 1019     -18.576 -21.175  20.852  1.00  0.00           O  
HETATM 3130  H1  T4PE 1019     -19.216 -20.479  20.997  1.00  0.00           H  
HETATM 3131  H2  T4PE 1019     -18.997 -21.759  20.220  1.00  0.00           H  
HETATM 3132  O   T4PE 1020      -7.914  -4.991 -10.429  1.00  0.00           O  
HETATM 3133  H1  T4PE 1020      -8.424  -4.814 -11.220  1.00  0.00           H  
HETATM 3134  H2  T4PE 1020      -8.038  -5.926 -10.267  1.00  0.00           H  
HETATM 3135  O   T4PE 1021       9.047 -21.279 -22.033  1.00  0.00           O  
HETATM 3136  H1  T4PE 1021       8.443 -20.701 -21.567  1.00  0.00           H  
HETATM 3137  H2  T4PE 1021       8.561 -21.561 -22.807  1.00  0.00           H  
HETATM 3138  O   T4PE 1022     -20.318  11.694 -18.563  1.00  0.00           O  
HETATM 3139  H1  T4PE 1022     -20.294  10.750 -18.720  1.00  0.00           H  
HETATM 3140  H2  T4PE 1022     -20.214  11.782 -17.615  1.00  0.00           H  
HETATM 3141  O   T4PE 1023      21.397  -1.567  20.884  1.00  0.00           O  
HETATM 3142  H1  T4PE 1023      22.075  -1.826  20.260  1.00  0.00           H  
HETATM 3143  H2  T4PE 1023      21.515  -0.622  20.987  1.00  0.00           H  
HETATM 3144  O   T4PE 1024      11.947  19.806  12.425  1.00  0.00           O  
HETATM 3145  H1  T4PE 1024      12.317  20.664  12.635  1.00  0.00           H  
HETATM 3146  H2  T4PE 1024      11.550  19.510  13.244  1.00  0.00           H  
HETATM 3147  O   T4PE 1025     -16.469   6.661  -3.271  1.00  0.00           O  
HETATM 3148  H1  T4PE 1025     -15.763   6.507  -3.898  1.00  0.00           H  
HETATM 3149  H2  T4PE 1025     -16.620   5.808  -2.865  1.00  0.00           H  
HETATM 3150  O   T4PE 1026     -12.428 -20.967   6.335  1.00  0.00           O  
HETATM 3151  H1  T4PE 1026     -12.047 -21.329   5.534  1.00  0.00           H  
HETATM 3152  H2  T4PE 1026     -13.217 -20.512   6.040  1.00  0.00           H  
HETATM 3153  O   T4PE 1027      11.471   8.762 -20.293  1.00  0.00           O  
HETATM 3154  H1  T4PE 1027      11.835   8.154 -19.649  1.00  0.00           H  
HETATM 3155  H2  T4PE 1027      10.622   9.015 -19.931  1.00  0.00           H  
HETATM 3156  O   T4PE 1028      -5.147 -19.628 -19.330  1.00  0.00           O  
HETATM 3157  H1  T4PE 1028      -5.227 -18.697 -19.122  1.00  0.00           H  
HETATM 3158  H2  T4PE 1028      -4.420 -19.673 -19.951  1.00  0.00           H  
HETATM 3159  O   T4PE 1029      -3.534 -20.185 -13.007  1.00  0.00           O  
HETATM 3160  H1  T4PE 1029      -4.236 -19.627 -12.673  1.00  0.00           H  
HETATM 3161  H2  T4PE 1029      -3.976 -20.987 -13.285  1.00  0.00           H  
HETATM 3162  O   T4PE 1030      21.428   1.829 -16.609  1.00  0.00           O  
HETATM 3163  H1  T4PE 1030      20.623   1.311 -16.585  1.00  0.00           H  
HETATM 3164  H2  T4PE 1030      21.192   2.617 -17.099  1.00  0.00           H  
HETATM 3165  O   T4PE 1031       0.120  -6.105   3.773  1.00  0.00           O  
HETATM 3166  H1  T4PE 1031      -0.114  -6.820   3.180  1.00  0.00           H  
HETATM 3167  H2  T4PE 1031       0.814  -6.467   4.324  1.00  0.00           H  
HETATM 3168  O   T4PE 1032      15.830 -12.107   1.939  1.00  0.00           O  
HETATM 3169  H1  T4PE 1032      14.936 -11.854   1.708  1.00  0.00           H  
HETATM 3170  H2  T4PE 1032      16.182 -12.499   1.140  1.00  0.00           H  
HETATM 3171  O   T4PE 1033       4.035  -8.910  -8.066  1.00  0.00           O  
HETATM 3172  H1  T4PE 1033       4.948  -8.794  -7.802  1.00  0.00           H  
HETATM 3173  H2  T4PE 1033       3.527  -8.572  -7.329  1.00  0.00           H  
HETATM 3174  O   T4PE 1034      -7.435 -19.888 -15.505  1.00  0.00           O  
HETATM 3175  H1  T4PE 1034      -6.607 -20.188 -15.879  1.00  0.00           H  
HETATM 3176  H2  T4PE 1034      -8.077 -20.025 -16.202  1.00  0.00           H  
HETATM 3177  O   T4PE 1035       9.893  17.723   6.429  1.00  0.00           O  
HETATM 3178  H1  T4PE 1035       9.725  17.640   7.367  1.00  0.00           H  
HETATM 3179  H2  T4PE 1035       9.024  17.799   6.035  1.00  0.00           H  
HETATM 3180  O   T4PE 1036     -12.107  -7.060   2.137  1.00  0.00           O  
HETATM 3181  H1  T4PE 1036     -12.685  -7.730   2.504  1.00  0.00           H  
HETATM 3182  H2  T4PE 1036     -11.237  -7.291   2.463  1.00  0.00           H  
HETATM 3183  O   T4PE 1037     -11.173   9.076 -18.111  1.00  0.00           O  
HETATM 3184  H1  T4PE 1037     -11.119   9.568 -17.292  1.00  0.00           H  
HETATM 3185  H2  T4PE 1037     -10.958   8.176 -17.865  1.00  0.00           H  
HETATM 3186  O   T4PE 1038       3.408 -12.692  -6.799  1.00  0.00           O  
HETATM 3187  H1  T4PE 1038       3.322 -13.336  -7.503  1.00  0.00           H  
HETATM 3188  H2  T4PE 1038       4.304 -12.365  -6.882  1.00  0.00           H  
HETATM 3189  O   T4PE 1039      -8.042   7.840   9.537  1.00  0.00           O  
HETATM 3190  H1  T4PE 1039      -7.816   8.534  10.156  1.00  0.00           H  
HETATM 3191  H2  T4PE 1039      -8.937   8.044   9.264  1.00  0.00           H  
HETATM 3192  O   T4PE 1040      -9.497 -18.151  21.809  1.00  0.00           O  
HETATM 3193  H1  T4PE 1040      -8.810 -17.505  21.975  1.00  0.00           H  
HETATM 3194  H2  T4PE 1040      -9.715 -18.497  22.675  1.00  0.00           H  
HETATM 3195  O   T4PE 1041     -14.452  -1.861   0.046  1.00  0.00           O  
HETATM 3196  H1  T4PE 1041     -14.887  -1.953  -0.801  1.00  0.00           H  
HETATM 3197  H2  T4PE 1041     -14.646  -2.678   0.506  1.00  0.00           H  
HETATM 3198  O   T4PE 1042       6.555  -9.526  16.910  1.00  0.00           O  
HETATM 3199  H1  T4PE 1042       5.874  -9.007  16.480  1.00  0.00           H  
HETATM 3200  H2  T4PE 1042       7.283  -8.916  17.028  1.00  0.00           H  
HETATM 3201  O   T4PE 1043      -6.937 -16.252   4.036  1.00  0.00           O  
HETATM 3202  H1  T4PE 1043      -7.580 -15.544   4.019  1.00  0.00           H  
HETATM 3203  H2  T4PE 1043      -6.428 -16.095   4.832  1.00  0.00           H  
HETATM 3204  O   T4PE 1044       4.655  -3.084  -5.510  1.00  0.00           O  
HETATM 3205  H1  T4PE 1044       4.152  -3.537  -4.833  1.00  0.00           H  
HETATM 3206  H2  T4PE 1044       5.481  -2.856  -5.084  1.00  0.00           H  
HETATM 3207  O   T4PE 1045       9.137  10.487  21.883  1.00  0.00           O  
HETATM 3208  H1  T4PE 1045       8.857  11.377  22.100  1.00  0.00           H  
HETATM 3209  H2  T4PE 1045      10.092  10.518  21.934  1.00  0.00           H  
HETATM 3210  O   T4PE 1046      14.854 -20.745  16.885  1.00  0.00           O  
HETATM 3211  H1  T4PE 1046      15.236 -19.943  16.529  1.00  0.00           H  
HETATM 3212  H2  T4PE 1046      13.963 -20.762  16.536  1.00  0.00           H  
HETATM 3213  O   T4PE 1047     -10.417  -4.914   8.430  1.00  0.00           O  
HETATM 3214  H1  T4PE 1047     -10.336  -4.902   7.476  1.00  0.00           H  
HETATM 3215  H2  T4PE 1047     -10.423  -3.990   8.681  1.00  0.00           H  
HETATM 3216  O   T4PE 1048      -7.788 -20.394 -11.309  1.00  0.00           O  
HETATM 3217  H1  T4PE 1048      -8.243 -21.069 -10.806  1.00  0.00           H  
HETATM 3218  H2  T4PE 1048      -8.453 -19.726 -11.472  1.00  0.00           H  
HETATM 3219  O   T4PE 1049     -13.150  -0.440   9.533  1.00  0.00           O  
HETATM 3220  H1  T4PE 1049     -12.970  -0.923  10.339  1.00  0.00           H  
HETATM 3221  H2  T4PE 1049     -14.098  -0.313   9.535  1.00  0.00           H  
HETATM 3222  O   T4PE 1050     -10.527  17.428 -14.211  1.00  0.00           O  
HETATM 3223  H1  T4PE 1050     -11.423  17.525 -14.534  1.00  0.00           H  
HETATM 3224  H2  T4PE 1050     -10.124  18.283 -14.360  1.00  0.00           H  
HETATM 3225  O   T4PE 1051       1.181  17.105  -6.865  1.00  0.00           O  
HETATM 3226  H1  T4PE 1051       0.776  17.767  -6.305  1.00  0.00           H  
HETATM 3227  H2  T4PE 1051       1.022  16.277  -6.411  1.00  0.00           H  
HETATM 3228  O   T4PE 1052     -16.625  -0.143   4.446  1.00  0.00           O  
HETATM 3229  H1  T4PE 1052     -17.578  -0.100   4.518  1.00  0.00           H  
HETATM 3230  H2  T4PE 1052     -16.305   0.421   5.150  1.00  0.00           H  
HETATM 3231  O   T4PE 1053      15.215  -8.884  16.092  1.00  0.00           O  
HETATM 3232  H1  T4PE 1053      15.679  -9.659  15.774  1.00  0.00           H  
HETATM 3233  H2  T4PE 1053      15.169  -9.003  17.040  1.00  0.00           H  
HETATM 3234  O   T4PE 1054      18.960  17.457 -14.671  1.00  0.00           O  
HETATM 3235  H1  T4PE 1054      19.433  16.739 -15.091  1.00  0.00           H  
HETATM 3236  H2  T4PE 1054      19.611  17.875 -14.107  1.00  0.00           H  
HETATM 3237  O   T4PE 1055     -13.406  15.657 -13.670  1.00  0.00           O  
HETATM 3238  H1  T4PE 1055     -13.080  15.381 -14.527  1.00  0.00           H  
HETATM 3239  H2  T4PE 1055     -13.676  14.843 -13.243  1.00  0.00           H  
HETATM 3240  O   T4PE 1056     -14.680   1.545  -7.966  1.00  0.00           O  
HETATM 3241  H1  T4PE 1056     -14.362   2.362  -8.350  1.00  0.00           H  
HETATM 3242  H2  T4PE 1056     -15.473   1.339  -8.462  1.00  0.00           H  
HETATM 3243  O   T4PE 1057      -8.199  18.457  20.105  1.00  0.00           O  
HETATM 3244  H1  T4PE 1057      -8.167  17.502  20.169  1.00  0.00           H  
HETATM 3245  H2  T4PE 1057      -8.913  18.633  19.493  1.00  0.00           H  
HETATM 3246  O   T4PE 1058      20.410   4.295 -11.774  1.00  0.00           O  
HETATM 3247  H1  T4PE 1058      20.889   3.834 -12.463  1.00  0.00           H  
HETATM 3248  H2  T4PE 1058      21.083   4.781 -11.298  1.00  0.00           H  
HETATM 3249  O   T4PE 1059      -0.671   3.263   9.831  1.00  0.00           O  
HETATM 3250  H1  T4PE 1059      -0.291   2.617  10.427  1.00  0.00           H  
HETATM 3251  H2  T4PE 1059      -1.528   3.461  10.207  1.00  0.00           H  
HETATM 3252  O   T4PE 1060      -3.663  21.787 -17.553  1.00  0.00           O  
HETATM 3253  H1  T4PE 1060      -3.629  21.502 -16.640  1.00  0.00           H  
HETATM 3254  H2  T4PE 1060      -2.746  21.906 -17.801  1.00  0.00           H  
HETATM 3255  O   T4PE 1061      21.684  16.407  11.984  1.00  0.00           O  
HETATM 3256  H1  T4PE 1061      21.803  16.609  12.912  1.00  0.00           H  
HETATM 3257  H2  T4PE 1061      20.812  16.743  11.775  1.00  0.00           H  
HETATM 3258  O   T4PE 1062       5.658  21.675   2.996  1.00  0.00           O  
HETATM 3259  H1  T4PE 1062       5.240  21.878   2.159  1.00  0.00           H  
HETATM 3260  H2  T4PE 1062       6.398  22.281   3.048  1.00  0.00           H  
HETATM 3261  O   T4PE 1063       6.436  19.154  -8.253  1.00  0.00           O  
HETATM 3262  H1  T4PE 1063       6.838  19.414  -7.424  1.00  0.00           H  
HETATM 3263  H2  T4PE 1063       5.983  18.334  -8.054  1.00  0.00           H  
HETATM 3264  O   T4PE 1064       5.297   3.759 -10.998  1.00  0.00           O  
HETATM 3265  H1  T4PE 1064       4.732   4.498 -11.221  1.00  0.00           H  
HETATM 3266  H2  T4PE 1064       6.105   3.918 -11.487  1.00  0.00           H  
HETATM 3267  O   T4PE 1065     -21.486  -1.749  15.712  1.00  0.00           O  
HETATM 3268  H1  T4PE 1065     -21.166  -1.484  14.850  1.00  0.00           H  
HETATM 3269  H2  T4PE 1065     -21.957  -0.982  16.039  1.00  0.00           H  
HETATM 3270  O   T4PE 1066      19.456 -13.782  -8.769  1.00  0.00           O  
HETATM 3271  H1  T4PE 1066      19.456 -12.962  -8.276  1.00  0.00           H  
HETATM 3272  H2  T4PE 1066      18.798 -13.652  -9.452  1.00  0.00           H  
HETATM 3273  O   T4PE 1067       1.397 -19.933  -6.758  1.00  0.00           O  
HETATM 3274  H1  T4PE 1067       0.924 -20.598  -6.258  1.00  0.00           H  
HETATM 3275  H2  T4PE 1067       0.943 -19.898  -7.600  1.00  0.00           H  
HETATM 3276  O   T4PE 1068     -13.597   7.856 -16.234  1.00  0.00           O  
HETATM 3277  H1  T4PE 1068     -12.704   8.179 -16.111  1.00  0.00           H  
HETATM 3278  H2  T4PE 1068     -14.148   8.634 -16.144  1.00  0.00           H  
HETATM 3279  O   T4PE 1069      12.275  20.595  18.490  1.00  0.00           O  
HETATM 3280  H1  T4PE 1069      11.531  20.276  17.979  1.00  0.00           H  
HETATM 3281  H2  T4PE 1069      12.204  21.549  18.447  1.00  0.00           H  
HETATM 3282  O   T4PE 1070     -19.379   0.914  18.743  1.00  0.00           O  
HETATM 3283  H1  T4PE 1070     -20.293   0.719  18.538  1.00  0.00           H  
HETATM 3284  H2  T4PE 1070     -19.334   0.880  19.698  1.00  0.00           H  
HETATM 3285  O   T4PE 1071      20.509 -12.616  18.115  1.00  0.00           O  
HETATM 3286  H1  T4PE 1071      20.909 -13.353  17.654  1.00  0.00           H  
HETATM 3287  H2  T4PE 1071      20.798 -12.714  19.022  1.00  0.00           H  
HETATM 3288  O   T4PE 1072      14.334  12.798 -16.615  1.00  0.00           O  
HETATM 3289  H1  T4PE 1072      13.565  13.329 -16.823  1.00  0.00           H  
HETATM 3290  H2  T4PE 1072      14.982  13.428 -16.299  1.00  0.00           H  
HETATM 3291  O   T4PE 1073      21.591  -2.434   8.153  1.00  0.00           O  
HETATM 3292  H1  T4PE 1073      20.857  -2.410   7.540  1.00  0.00           H  
HETATM 3293  H2  T4PE 1073      22.369  -2.464   7.596  1.00  0.00           H  
HETATM 3294  O   T4PE 1074      18.248  -9.801  11.046  1.00  0.00           O  
HETATM 3295  H1  T4PE 1074      17.310  -9.875  10.866  1.00  0.00           H  
HETATM 3296  H2  T4PE 1074      18.379  -8.878  11.261  1.00  0.00           H  
HETATM 3297  O   T4PE 1075      -9.273   2.309  16.337  1.00  0.00           O  
HETATM 3298  H1  T4PE 1075      -9.565   1.398  16.303  1.00  0.00           H  
HETATM 3299  H2  T4PE 1075      -8.334   2.266  16.155  1.00  0.00           H  
HETATM 3300  O   T4PE 1076     -14.865 -21.037  15.511  1.00  0.00           O  
HETATM 3301  H1  T4PE 1076     -15.276 -21.688  14.943  1.00  0.00           H  
HETATM 3302  H2  T4PE 1076     -15.580 -20.706  16.054  1.00  0.00           H  
HETATM 3303  O   T4PE 1077       7.589 -13.572  15.298  1.00  0.00           O  
HETATM 3304  H1  T4PE 1077       7.181 -13.767  14.454  1.00  0.00           H  
HETATM 3305  H2  T4PE 1077       7.621 -14.415  15.749  1.00  0.00           H  
HETATM 3306  O   T4PE 1078      19.727  10.547  21.254  1.00  0.00           O  
HETATM 3307  H1  T4PE 1078      19.422  11.220  21.863  1.00  0.00           H  
HETATM 3308  H2  T4PE 1078      19.560   9.720  21.707  1.00  0.00           H  
HETATM 3309  O   T4PE 1079       1.380  13.875 -20.447  1.00  0.00           O  
HETATM 3310  H1  T4PE 1079       0.832  13.424 -19.805  1.00  0.00           H  
HETATM 3311  H2  T4PE 1079       1.841  14.544 -19.942  1.00  0.00           H  
HETATM 3312  O   T4PE 1080     -16.514   6.760   6.864  1.00  0.00           O  
HETATM 3313  H1  T4PE 1080     -16.310   6.906   7.788  1.00  0.00           H  
HETATM 3314  H2  T4PE 1080     -16.137   7.515   6.413  1.00  0.00           H  
HETATM 3315  O   T4PE 1081      22.056 -20.696 -19.100  1.00  0.00           O  
HETATM 3316  H1  T4PE 1081      21.291 -20.625 -18.529  1.00  0.00           H  
HETATM 3317  H2  T4PE 1081      21.737 -21.161 -19.873  1.00  0.00           H  
HETATM 3318  O   T4PE 1082       7.237  10.961   1.227  1.00  0.00           O  
HETATM 3319  H1  T4PE 1082       8.070  10.530   1.415  1.00  0.00           H  
HETATM 3320  H2  T4PE 1082       6.794  11.007   2.075  1.00  0.00           H  
HETATM 3321  O   T4PE 1083     -16.942  -1.484  17.924  1.00  0.00           O  
HETATM 3322  H1  T4PE 1083     -17.173  -0.604  17.625  1.00  0.00           H  
HETATM 3323  H2  T4PE 1083     -17.778  -1.945  17.982  1.00  0.00           H  
HETATM 3324  O   T4PE 1084     -12.574  -2.052  11.599  1.00  0.00           O  
HETATM 3325  H1  T4PE 1084     -13.158  -2.554  12.167  1.00  0.00           H  
HETATM 3326  H2  T4PE 1084     -11.777  -1.937  12.117  1.00  0.00           H  
HETATM 3327  O   T4PE 1085      -1.643  -4.376  16.479  1.00  0.00           O  
HETATM 3328  H1  T4PE 1085      -1.439  -3.688  15.846  1.00  0.00           H  
HETATM 3329  H2  T4PE 1085      -2.314  -4.906  16.050  1.00  0.00           H  
HETATM 3330  O   T4PE 1086      -6.503  -1.755  20.629  1.00  0.00           O  
HETATM 3331  H1  T4PE 1086      -6.818  -0.858  20.738  1.00  0.00           H  
HETATM 3332  H2  T4PE 1086      -6.110  -1.976  21.473  1.00  0.00           H  
HETATM 3333  O   T4PE 1087     -18.025   4.374  -9.229  1.00  0.00           O  
HETATM 3334  H1  T4PE 1087     -17.728   4.568  -8.340  1.00  0.00           H  
HETATM 3335  H2  T4PE 1087     -17.459   3.660  -9.521  1.00  0.00           H  
HETATM 3336  O   T4PE 1088       7.574  -1.833  19.662  1.00  0.00           O  
HETATM 3337  H1  T4PE 1088       6.691  -1.588  19.386  1.00  0.00           H  
HETATM 3338  H2  T4PE 1088       7.489  -2.739  19.960  1.00  0.00           H  
HETATM 3339  O   T4PE 1089      22.276  -9.634   0.954  1.00  0.00           O  
HETATM 3340  H1  T4PE 1089      21.688 -10.317   0.630  1.00  0.00           H  
HETATM 3341  H2  T4PE 1089      22.368  -9.820   1.889  1.00  0.00           H  
HETATM 3342  O   T4PE 1090       6.105  -2.540 -15.004  1.00  0.00           O  
HETATM 3343  H1  T4PE 1090       5.942  -2.774 -15.918  1.00  0.00           H  
HETATM 3344  H2  T4PE 1090       6.005  -3.362 -14.524  1.00  0.00           H  
HETATM 3345  O   T4PE 1091       7.602   9.161  -5.788  1.00  0.00           O  
HETATM 3346  H1  T4PE 1091       6.938   9.359  -5.128  1.00  0.00           H  
HETATM 3347  H2  T4PE 1091       7.378   8.284  -6.099  1.00  0.00           H  
HETATM 3348  O   T4PE 1092       6.319  21.002 -10.323  1.00  0.00           O  
HETATM 3349  H1  T4PE 1092       6.602  20.371  -9.662  1.00  0.00           H  
HETATM 3350  H2  T4PE 1092       6.869  21.771 -10.171  1.00  0.00           H  
HETATM 3351  O   T4PE 1093       3.980   7.531   7.604  1.00  0.00           O  
HETATM 3352  H1  T4PE 1093       4.874   7.868   7.658  1.00  0.00           H  
HETATM 3353  H2  T4PE 1093       3.435   8.313   7.510  1.00  0.00           H  
HETATM 3354  O   T4PE 1094      -6.482 -15.529  -0.420  1.00  0.00           O  
HETATM 3355  H1  T4PE 1094      -6.493 -16.347  -0.917  1.00  0.00           H  
HETATM 3356  H2  T4PE 1094      -5.987 -15.737   0.373  1.00  0.00           H  
HETATM 3357  O   T4PE 1095      18.198   8.489 -15.799  1.00  0.00           O  
HETATM 3358  H1  T4PE 1095      17.632   7.966 -15.231  1.00  0.00           H  
HETATM 3359  H2  T4PE 1095      18.257   9.339 -15.362  1.00  0.00           H  
HETATM 3360  O   T4PE 1096      -8.217 -17.235  15.193  1.00  0.00           O  
HETATM 3361  H1  T4PE 1096      -8.488 -16.457  14.704  1.00  0.00           H  
HETATM 3362  H2  T4PE 1096      -8.986 -17.472  15.712  1.00  0.00           H  
HETATM 3363  O   T4PE 1097      -6.607  15.232  -9.036  1.00  0.00           O  
HETATM 3364  H1  T4PE 1097      -7.506  15.486  -9.245  1.00  0.00           H  
HETATM 3365  H2  T4PE 1097      -6.118  15.399  -9.841  1.00  0.00           H  
HETATM 3366  O   T4PE 1098       2.983   5.641   9.476  1.00  0.00           O  
HETATM 3367  H1  T4PE 1098       2.080   5.946   9.565  1.00  0.00           H  
HETATM 3368  H2  T4PE 1098       3.411   6.311   8.942  1.00  0.00           H  
HETATM 3369  O   T4PE 1099      21.421   7.985 -20.200  1.00  0.00           O  
HETATM 3370  H1  T4PE 1099      21.128   7.295 -20.795  1.00  0.00           H  
HETATM 3371  H2  T4PE 1099      20.863   8.734 -20.409  1.00  0.00           H  
HETATM 3372  O   T4PE 1100       5.048   0.618   0.769  1.00  0.00           O  
HETATM 3373  H1  T4PE 1100       4.967  -0.281   1.088  1.00  0.00           H  
HETATM 3374  H2  T4PE 1100       5.675   0.561   0.048  1.00  0.00           H  
HETATM 3375  O   T4PE 1101      18.305  -1.406  11.963  1.00  0.00           O  
HETATM 3376  H1  T4PE 1101      18.457  -0.523  11.626  1.00  0.00           H  
HETATM 3377  H2  T4PE 1101      18.292  -1.301  12.915  1.00  0.00           H  
HETATM 3378  O   T4PE 1102       3.191  11.609 -13.650  1.00  0.00           O  
HETATM 3379  H1  T4PE 1102       3.411  12.076 -12.843  1.00  0.00           H  
HETATM 3380  H2  T4PE 1102       2.305  11.279 -13.501  1.00  0.00           H  
HETATM 3381  O   T4PE 1103     -17.535  14.910 -20.667  1.00  0.00           O  
HETATM 3382  H1  T4PE 1103     -16.703  15.274 -20.363  1.00  0.00           H  
HETATM 3383  H2  T4PE 1103     -17.941  14.549 -19.879  1.00  0.00           H  
HETATM 3384  O   T4PE 1104      17.117 -20.965 -18.410  1.00  0.00           O  
HETATM 3385  H1  T4PE 1104      16.862 -20.147 -18.835  1.00  0.00           H  
HETATM 3386  H2  T4PE 1104      16.482 -21.077 -17.703  1.00  0.00           H  
HETATM 3387  O   T4PE 1105     -14.825 -14.556 -20.438  1.00  0.00           O  
HETATM 3388  H1  T4PE 1105     -15.567 -14.611 -19.836  1.00  0.00           H  
HETATM 3389  H2  T4PE 1105     -15.053 -15.147 -21.155  1.00  0.00           H  
HETATM 3390  O   T4PE 1106      17.200 -13.842 -21.941  1.00  0.00           O  
HETATM 3391  H1  T4PE 1106      16.974 -13.198 -22.613  1.00  0.00           H  
HETATM 3392  H2  T4PE 1106      17.802 -14.444 -22.378  1.00  0.00           H  
HETATM 3393  O   T4PE 1107      -3.215 -19.263 -15.913  1.00  0.00           O  
HETATM 3394  H1  T4PE 1107      -3.794 -19.904 -16.326  1.00  0.00           H  
HETATM 3395  H2  T4PE 1107      -3.281 -19.448 -14.976  1.00  0.00           H  
HETATM 3396  O   T4PE 1108      -2.536   9.085  15.913  1.00  0.00           O  
HETATM 3397  H1  T4PE 1108      -2.221   8.267  16.298  1.00  0.00           H  
HETATM 3398  H2  T4PE 1108      -3.032   9.506  16.615  1.00  0.00           H  
HETATM 3399  O   T4PE 1109     -10.069   3.922  21.387  1.00  0.00           O  
HETATM 3400  H1  T4PE 1109     -10.215   4.475  20.620  1.00  0.00           H  
HETATM 3401  H2  T4PE 1109      -9.175   3.596  21.281  1.00  0.00           H  
HETATM 3402  O   T4PE 1110       7.363   4.928 -22.203  1.00  0.00           O  
HETATM 3403  H1  T4PE 1110       6.454   5.230 -22.181  1.00  0.00           H  
HETATM 3404  H2  T4PE 1110       7.632   4.910 -21.285  1.00  0.00           H  
HETATM 3405  O   T4PE 1111      13.013   7.957 -11.444  1.00  0.00           O  
HETATM 3406  H1  T4PE 1111      13.368   7.787 -12.316  1.00  0.00           H  
HETATM 3407  H2  T4PE 1111      12.247   8.509 -11.599  1.00  0.00           H  
HETATM 3408  O   T4PE 1112     -18.641   0.630   9.213  1.00  0.00           O  
HETATM 3409  H1  T4PE 1112     -18.486   1.313   8.561  1.00  0.00           H  
HETATM 3410  H2  T4PE 1112     -18.445  -0.188   8.756  1.00  0.00           H  
HETATM 3411  O   T4PE 1113      15.316  13.711  -1.703  1.00  0.00           O  
HETATM 3412  H1  T4PE 1113      15.360  12.835  -1.319  1.00  0.00           H  
HETATM 3413  H2  T4PE 1113      15.363  14.304  -0.952  1.00  0.00           H  
HETATM 3414  O   T4PE 1114      -5.456  -5.327  -2.168  1.00  0.00           O  
HETATM 3415  H1  T4PE 1114      -5.470  -5.246  -1.214  1.00  0.00           H  
HETATM 3416  H2  T4PE 1114      -6.138  -4.728  -2.470  1.00  0.00           H  
HETATM 3417  O   T4PE 1115     -11.937  -8.021  -3.642  1.00  0.00           O  
HETATM 3418  H1  T4PE 1115     -11.201  -7.495  -3.330  1.00  0.00           H  
HETATM 3419  H2  T4PE 1115     -11.555  -8.603  -4.299  1.00  0.00           H  
HETATM 3420  O   T4PE 1116      -9.664 -21.452   7.274  1.00  0.00           O  
HETATM 3421  H1  T4PE 1116      -9.184 -21.688   6.480  1.00  0.00           H  
HETATM 3422  H2  T4PE 1116     -10.318 -22.143   7.374  1.00  0.00           H  
HETATM 3423  O   T4PE 1117       8.429 -14.757  11.218  1.00  0.00           O  
HETATM 3424  H1  T4PE 1117       7.527 -14.678  10.907  1.00  0.00           H  
HETATM 3425  H2  T4PE 1117       8.431 -15.554  11.749  1.00  0.00           H  
HETATM 3426  O   T4PE 1118      -9.756  -1.396  21.522  1.00  0.00           O  
HETATM 3427  H1  T4PE 1118      -9.838  -2.058  22.209  1.00  0.00           H  
HETATM 3428  H2  T4PE 1118     -10.309  -0.673  21.819  1.00  0.00           H  
HETATM 3429  O   T4PE 1119      17.365  -1.038   0.547  1.00  0.00           O  
HETATM 3430  H1  T4PE 1119      18.229  -0.653   0.692  1.00  0.00           H  
HETATM 3431  H2  T4PE 1119      17.547  -1.919   0.219  1.00  0.00           H  
HETATM 3432  O   T4PE 1120      17.648 -16.004 -18.620  1.00  0.00           O  
HETATM 3433  H1  T4PE 1120      17.975 -15.121 -18.794  1.00  0.00           H  
HETATM 3434  H2  T4PE 1120      17.695 -16.094 -17.668  1.00  0.00           H  
HETATM 3435  O   T4PE 1121       1.605 -15.221   9.352  1.00  0.00           O  
HETATM 3436  H1  T4PE 1121       1.188 -15.811   8.724  1.00  0.00           H  
HETATM 3437  H2  T4PE 1121       1.970 -15.802  10.020  1.00  0.00           H  
HETATM 3438  O   T4PE 1122       8.716 -15.491   3.362  1.00  0.00           O  
HETATM 3439  H1  T4PE 1122       8.501 -14.665   2.929  1.00  0.00           H  
HETATM 3440  H2  T4PE 1122       7.909 -16.004   3.313  1.00  0.00           H  
HETATM 3441  O   T4PE 1123     -10.541  12.879  -1.832  1.00  0.00           O  
HETATM 3442  H1  T4PE 1123     -11.477  12.690  -1.762  1.00  0.00           H  
HETATM 3443  H2  T4PE 1123     -10.496  13.683  -2.350  1.00  0.00           H  
HETATM 3444  O   T4PE 1124      19.444  19.967  17.059  1.00  0.00           O  
HETATM 3445  H1  T4PE 1124      18.739  19.372  17.312  1.00  0.00           H  
HETATM 3446  H2  T4PE 1124      20.189  19.699  17.599  1.00  0.00           H  
HETATM 3447  O   T4PE 1125      18.672  -2.718 -11.837  1.00  0.00           O  
HETATM 3448  H1  T4PE 1125      18.086  -1.965 -11.906  1.00  0.00           H  
HETATM 3449  H2  T4PE 1125      18.107  -3.477 -11.978  1.00  0.00           H  
HETATM 3450  O   T4PE 1126     -10.532 -16.755  -6.701  1.00  0.00           O  
HETATM 3451  H1  T4PE 1126      -9.730 -17.255  -6.556  1.00  0.00           H  
HETATM 3452  H2  T4PE 1126     -11.235 -17.337  -6.411  1.00  0.00           H  
HETATM 3453  O   T4PE 1127      15.585   9.538  13.305  1.00  0.00           O  
HETATM 3454  H1  T4PE 1127      14.886   9.659  13.947  1.00  0.00           H  
HETATM 3455  H2  T4PE 1127      15.831   8.616  13.388  1.00  0.00           H  
HETATM 3456  O   T4PE 1128      -7.785 -21.840 -13.644  1.00  0.00           O  
HETATM 3457  H1  T4PE 1128      -7.839 -21.463 -12.766  1.00  0.00           H  
HETATM 3458  H2  T4PE 1128      -7.632 -21.090 -14.219  1.00  0.00           H  
HETATM 3459  O   T4PE 1129      -2.800  18.511  16.311  1.00  0.00           O  
HETATM 3460  H1  T4PE 1129      -3.073  19.115  15.619  1.00  0.00           H  
HETATM 3461  H2  T4PE 1129      -2.799  17.651  15.892  1.00  0.00           H  
HETATM 3462  O   T4PE 1130      21.411  -6.025  15.055  1.00  0.00           O  
HETATM 3463  H1  T4PE 1130      21.959  -6.733  15.394  1.00  0.00           H  
HETATM 3464  H2  T4PE 1130      20.515  -6.352  15.144  1.00  0.00           H  
HETATM 3465  O   T4PE 1131     -10.546 -16.065   8.112  1.00  0.00           O  
HETATM 3466  H1  T4PE 1131     -11.295 -15.481   8.237  1.00  0.00           H  
HETATM 3467  H2  T4PE 1131     -10.936 -16.921   7.938  1.00  0.00           H  
HETATM 3468  O   T4PE 1132       7.179 -17.663  10.246  1.00  0.00           O  
HETATM 3469  H1  T4PE 1132       7.985 -17.945   9.813  1.00  0.00           H  
HETATM 3470  H2  T4PE 1132       7.207 -18.087  11.104  1.00  0.00           H  
HETATM 3471  O   T4PE 1133       7.427 -15.429  -3.094  1.00  0.00           O  
HETATM 3472  H1  T4PE 1133       6.743 -14.835  -2.786  1.00  0.00           H  
HETATM 3473  H2  T4PE 1133       7.385 -16.175  -2.495  1.00  0.00           H  
HETATM 3474  O   T4PE 1134       5.360  12.567  18.057  1.00  0.00           O  
HETATM 3475  H1  T4PE 1134       5.503  13.222  17.374  1.00  0.00           H  
HETATM 3476  H2  T4PE 1134       4.442  12.677  18.307  1.00  0.00           H  
HETATM 3477  O   T4PE 1135     -22.365 -11.013  15.166  1.00  0.00           O  
HETATM 3478  H1  T4PE 1135     -21.940 -10.581  14.425  1.00  0.00           H  
HETATM 3479  H2  T4PE 1135     -22.853 -10.316  15.604  1.00  0.00           H  
HETATM 3480  O   T4PE 1136      -5.540   3.823   8.937  1.00  0.00           O  
HETATM 3481  H1  T4PE 1136      -6.120   3.338   8.350  1.00  0.00           H  
HETATM 3482  H2  T4PE 1136      -6.056   4.581   9.211  1.00  0.00           H  
HETATM 3483  O   T4PE 1137      -8.742  12.145  16.888  1.00  0.00           O  
HETATM 3484  H1  T4PE 1137      -8.301  12.772  17.462  1.00  0.00           H  
HETATM 3485  H2  T4PE 1137      -8.431  12.364  16.010  1.00  0.00           H  
HETATM 3486  O   T4PE 1138     -15.657   0.467  -2.428  1.00  0.00           O  
HETATM 3487  H1  T4PE 1138     -14.791   0.863  -2.528  1.00  0.00           H  
HETATM 3488  H2  T4PE 1138     -16.258   1.211  -2.389  1.00  0.00           H  
HETATM 3489  O   T4PE 1139      -4.838   0.957   5.730  1.00  0.00           O  
HETATM 3490  H1  T4PE 1139      -5.489   0.715   6.389  1.00  0.00           H  
HETATM 3491  H2  T4PE 1139      -4.814   0.209   5.132  1.00  0.00           H  
HETATM 3492  O   T4PE 1140      17.292  12.880   9.925  1.00  0.00           O  
HETATM 3493  H1  T4PE 1140      17.877  13.202  10.611  1.00  0.00           H  
HETATM 3494  H2  T4PE 1140      17.628  13.271   9.119  1.00  0.00           H  
HETATM 3495  O   T4PE 1141       0.023  19.754  -9.283  1.00  0.00           O  
HETATM 3496  H1  T4PE 1141      -0.275  20.296 -10.014  1.00  0.00           H  
HETATM 3497  H2  T4PE 1141       0.263  18.920  -9.685  1.00  0.00           H  
HETATM 3498  O   T4PE 1142     -19.242 -12.253   2.497  1.00  0.00           O  
HETATM 3499  H1  T4PE 1142     -19.653 -12.039   1.659  1.00  0.00           H  
HETATM 3500  H2  T4PE 1142     -18.799 -13.087   2.341  1.00  0.00           H  
HETATM 3501  O   T4PE 1143      -3.641  16.834 -14.103  1.00  0.00           O  
HETATM 3502  H1  T4PE 1143      -4.472  17.153 -13.750  1.00  0.00           H  
HETATM 3503  H2  T4PE 1143      -3.878  16.060 -14.614  1.00  0.00           H  
HETATM 3504  O   T4PE 1144      -9.091  -0.014   0.166  1.00  0.00           O  
HETATM 3505  H1  T4PE 1144      -9.923  -0.470   0.036  1.00  0.00           H  
HETATM 3506  H2  T4PE 1144      -9.210   0.831  -0.267  1.00  0.00           H  
HETATM 3507  O   T4PE 1145       0.198 -20.959   7.236  1.00  0.00           O  
HETATM 3508  H1  T4PE 1145       0.824 -20.803   7.943  1.00  0.00           H  
HETATM 3509  H2  T4PE 1145      -0.622 -21.170   7.684  1.00  0.00           H  
HETATM 3510  O   T4PE 1146      16.909  16.883 -12.817  1.00  0.00           O  
HETATM 3511  H1  T4PE 1146      17.532  16.920 -13.543  1.00  0.00           H  
HETATM 3512  H2  T4PE 1146      16.347  17.647 -12.944  1.00  0.00           H  
HETATM 3513  O   T4PE 1147       9.610   9.003   9.631  1.00  0.00           O  
HETATM 3514  H1  T4PE 1147       9.637   9.793   9.090  1.00  0.00           H  
HETATM 3515  H2  T4PE 1147       9.512   8.287   9.003  1.00  0.00           H  
HETATM 3516  O   T4PE 1148       9.719  16.675 -19.329  1.00  0.00           O  
HETATM 3517  H1  T4PE 1148       9.309  16.626 -20.193  1.00  0.00           H  
HETATM 3518  H2  T4PE 1148       9.975  17.592 -19.237  1.00  0.00           H  
HETATM 3519  O   T4PE 1149      12.842   2.843 -11.782  1.00  0.00           O  
HETATM 3520  H1  T4PE 1149      13.655   3.342 -11.703  1.00  0.00           H  
HETATM 3521  H2  T4PE 1149      12.710   2.463 -10.913  1.00  0.00           H  
HETATM 3522  O   T4PE 1150       2.937   0.714  15.744  1.00  0.00           O  
HETATM 3523  H1  T4PE 1150       3.234   0.166  15.018  1.00  0.00           H  
HETATM 3524  H2  T4PE 1150       3.562   0.538  16.448  1.00  0.00           H  
HETATM 3525  O   T4PE 1151      20.702   8.163  17.447  1.00  0.00           O  
HETATM 3526  H1  T4PE 1151      21.507   8.236  16.934  1.00  0.00           H  
HETATM 3527  H2  T4PE 1151      20.357   7.297  17.230  1.00  0.00           H  
HETATM 3528  O   T4PE 1152      18.515  15.610   5.211  1.00  0.00           O  
HETATM 3529  H1  T4PE 1152      17.677  15.570   4.750  1.00  0.00           H  
HETATM 3530  H2  T4PE 1152      18.723  16.543   5.251  1.00  0.00           H  
HETATM 3531  O   T4PE 1153     -15.917  21.276  14.457  1.00  0.00           O  
HETATM 3532  H1  T4PE 1153     -16.115  21.318  13.521  1.00  0.00           H  
HETATM 3533  H2  T4PE 1153     -15.174  20.676  14.518  1.00  0.00           H  
HETATM 3534  O   T4PE 1154     -13.198 -10.138  20.372  1.00  0.00           O  
HETATM 3535  H1  T4PE 1154     -14.008  -9.863  20.802  1.00  0.00           H  
HETATM 3536  H2  T4PE 1154     -12.609 -10.361  21.093  1.00  0.00           H  
HETATM 3537  O   T4PE 1155       1.160 -12.528  -0.977  1.00  0.00           O  
HETATM 3538  H1  T4PE 1155       0.251 -12.829  -0.960  1.00  0.00           H  
HETATM 3539  H2  T4PE 1155       1.579 -12.989  -0.251  1.00  0.00           H  
HETATM 3540  O   T4PE 1156       5.751  17.140  15.766  1.00  0.00           O  
HETATM 3541  H1  T4PE 1156       6.330  17.737  16.239  1.00  0.00           H  
HETATM 3542  H2  T4PE 1156       6.016  17.224  14.850  1.00  0.00           H  
HETATM 3543  O   T4PE 1157      11.502 -15.171  -5.645  1.00  0.00           O  
HETATM 3544  H1  T4PE 1157      11.974 -15.805  -5.105  1.00  0.00           H  
HETATM 3545  H2  T4PE 1157      12.178 -14.771  -6.192  1.00  0.00           H  
HETATM 3546  O   T4PE 1158      -2.922  12.676  -6.263  1.00  0.00           O  
HETATM 3547  H1  T4PE 1158      -2.671  12.121  -5.524  1.00  0.00           H  
HETATM 3548  H2  T4PE 1158      -2.520  13.524  -6.074  1.00  0.00           H  
HETATM 3549  O   T4PE 1159      -1.843 -11.076  20.204  1.00  0.00           O  
HETATM 3550  H1  T4PE 1159      -2.422 -11.058  19.441  1.00  0.00           H  
HETATM 3551  H2  T4PE 1159      -2.405 -11.361  20.925  1.00  0.00           H  
HETATM 3552  O   T4PE 1160      15.860  19.322 -12.629  1.00  0.00           O  
HETATM 3553  H1  T4PE 1160      14.905  19.350 -12.686  1.00  0.00           H  
HETATM 3554  H2  T4PE 1160      16.060  19.679 -11.763  1.00  0.00           H  
HETATM 3555  O   T4PE 1161      14.753   9.783 -16.548  1.00  0.00           O  
HETATM 3556  H1  T4PE 1161      14.457  10.690 -16.617  1.00  0.00           H  
HETATM 3557  H2  T4PE 1161      14.863   9.496 -17.454  1.00  0.00           H  
HETATM 3558  O   T4PE 1162     -13.897   2.461  16.660  1.00  0.00           O  
HETATM 3559  H1  T4PE 1162     -14.481   2.680  17.386  1.00  0.00           H  
HETATM 3560  H2  T4PE 1162     -13.339   3.232  16.560  1.00  0.00           H  
HETATM 3561  O   T4PE 1163      -2.264  16.126  12.561  1.00  0.00           O  
HETATM 3562  H1  T4PE 1163      -2.450  15.716  11.716  1.00  0.00           H  
HETATM 3563  H2  T4PE 1163      -2.325  17.066  12.391  1.00  0.00           H  
HETATM 3564  O   T4PE 1164       9.762   3.045 -10.008  1.00  0.00           O  
HETATM 3565  H1  T4PE 1164       8.899   3.249  -9.645  1.00  0.00           H  
HETATM 3566  H2  T4PE 1164       9.886   3.688 -10.706  1.00  0.00           H  
HETATM 3567  O   T4PE 1165      -5.245  17.534  21.203  1.00  0.00           O  
HETATM 3568  H1  T4PE 1165      -5.574  18.377  21.516  1.00  0.00           H  
HETATM 3569  H2  T4PE 1165      -4.306  17.560  21.389  1.00  0.00           H  
HETATM 3570  O   T4PE 1166       9.749 -13.395 -19.228  1.00  0.00           O  
HETATM 3571  H1  T4PE 1166      10.589 -13.129 -19.602  1.00  0.00           H  
HETATM 3572  H2  T4PE 1166       9.980 -13.839 -18.412  1.00  0.00           H  
HETATM 3573  O   T4PE 1167      -8.875  18.745  -9.994  1.00  0.00           O  
HETATM 3574  H1  T4PE 1167      -9.716  19.171 -10.155  1.00  0.00           H  
HETATM 3575  H2  T4PE 1167      -8.240  19.280 -10.470  1.00  0.00           H  
HETATM 3576  O   T4PE 1168      -2.438  -9.440 -10.980  1.00  0.00           O  
HETATM 3577  H1  T4PE 1168      -3.324  -9.079 -10.969  1.00  0.00           H  
HETATM 3578  H2  T4PE 1168      -2.079  -9.167 -11.825  1.00  0.00           H  
HETATM 3579  O   T4PE 1169       2.343  -8.967   0.470  1.00  0.00           O  
HETATM 3580  H1  T4PE 1169       2.157  -8.429  -0.299  1.00  0.00           H  
HETATM 3581  H2  T4PE 1169       3.227  -9.303   0.320  1.00  0.00           H  
HETATM 3582  O   T4PE 1170     -15.086   4.861   5.673  1.00  0.00           O  
HETATM 3583  H1  T4PE 1170     -15.570   5.494   6.203  1.00  0.00           H  
HETATM 3584  H2  T4PE 1170     -15.142   4.043   6.167  1.00  0.00           H  
HETATM 3585  O   T4PE 1171      14.836   4.929  13.670  1.00  0.00           O  
HETATM 3586  H1  T4PE 1171      14.044   4.521  13.321  1.00  0.00           H  
HETATM 3587  H2  T4PE 1171      14.776   4.799  14.616  1.00  0.00           H  
HETATM 3588  O   T4PE 1172       3.047 -13.682  -9.489  1.00  0.00           O  
HETATM 3589  H1  T4PE 1172       2.954 -12.792  -9.830  1.00  0.00           H  
HETATM 3590  H2  T4PE 1172       2.161 -13.934  -9.232  1.00  0.00           H  
HETATM 3591  O   T4PE 1173       1.129  14.913   0.268  1.00  0.00           O  
HETATM 3592  H1  T4PE 1173       1.325  14.068  -0.136  1.00  0.00           H  
HETATM 3593  H2  T4PE 1173       0.258  14.802   0.649  1.00  0.00           H  
HETATM 3594  O   T4PE 1174     -19.271  10.214  -3.094  1.00  0.00           O  
HETATM 3595  H1  T4PE 1174     -20.096  10.696  -3.041  1.00  0.00           H  
HETATM 3596  H2  T4PE 1174     -19.184   9.792  -2.240  1.00  0.00           H  
HETATM 3597  O   T4PE 1175     -21.700  -6.258   5.032  1.00  0.00           O  
HETATM 3598  H1  T4PE 1175     -21.133  -6.773   4.458  1.00  0.00           H  
HETATM 3599  H2  T4PE 1175     -21.095  -5.767   5.588  1.00  0.00           H  
HETATM 3600  O   T4PE 1176     -12.692  14.933  -6.064  1.00  0.00           O  
HETATM 3601  H1  T4PE 1176     -12.655  14.716  -6.996  1.00  0.00           H  
HETATM 3602  H2  T4PE 1176     -11.836  15.314  -5.872  1.00  0.00           H  
HETATM 3603  O   T4PE 1177      12.641  12.995  -2.445  1.00  0.00           O  
HETATM 3604  H1  T4PE 1177      12.640  12.975  -3.402  1.00  0.00           H  
HETATM 3605  H2  T4PE 1177      13.501  13.344  -2.213  1.00  0.00           H  
HETATM 3606  O   T4PE 1178      18.578 -18.595   9.929  1.00  0.00           O  
HETATM 3607  H1  T4PE 1178      18.319 -19.436   9.553  1.00  0.00           H  
HETATM 3608  H2  T4PE 1178      18.055 -17.949   9.455  1.00  0.00           H  
HETATM 3609  O   T4PE 1179     -11.654  13.173 -18.828  1.00  0.00           O  
HETATM 3610  H1  T4PE 1179     -12.338  12.671 -19.271  1.00  0.00           H  
HETATM 3611  H2  T4PE 1179     -10.895  13.108 -19.406  1.00  0.00           H  
HETATM 3612  O   T4PE 1180       9.961 -14.078 -13.613  1.00  0.00           O  
HETATM 3613  H1  T4PE 1180      10.447 -13.692 -12.884  1.00  0.00           H  
HETATM 3614  H2  T4PE 1180      10.303 -13.636 -14.391  1.00  0.00           H  
HETATM 3615  O   T4PE 1181      -1.758  -8.784  21.958  1.00  0.00           O  
HETATM 3616  H1  T4PE 1181      -1.957  -8.409  22.816  1.00  0.00           H  
HETATM 3617  H2  T4PE 1181      -0.842  -8.554  21.802  1.00  0.00           H  
HETATM 3618  O   T4PE 1182      11.663   1.978  16.083  1.00  0.00           O  
HETATM 3619  H1  T4PE 1182      11.351   2.188  16.964  1.00  0.00           H  
HETATM 3620  H2  T4PE 1182      12.603   1.835  16.189  1.00  0.00           H  
HETATM 3621  O   T4PE 1183      11.747  10.796  -8.415  1.00  0.00           O  
HETATM 3622  H1  T4PE 1183      11.825  10.708  -7.465  1.00  0.00           H  
HETATM 3623  H2  T4PE 1183      10.813  10.938  -8.567  1.00  0.00           H  
HETATM 3624  O   T4PE 1184       4.847  10.512  16.340  1.00  0.00           O  
HETATM 3625  H1  T4PE 1184       5.797  10.392  16.337  1.00  0.00           H  
HETATM 3626  H2  T4PE 1184       4.662  10.954  17.168  1.00  0.00           H  
HETATM 3627  O   T4PE 1185     -14.155 -18.539 -21.297  1.00  0.00           O  
HETATM 3628  H1  T4PE 1185     -13.822 -19.404 -21.534  1.00  0.00           H  
HETATM 3629  H2  T4PE 1185     -13.868 -18.410 -20.393  1.00  0.00           H  
HETATM 3630  O   T4PE 1186     -16.835 -21.427  17.750  1.00  0.00           O  
HETATM 3631  H1  T4PE 1186     -17.706 -21.819  17.693  1.00  0.00           H  
HETATM 3632  H2  T4PE 1186     -16.246 -22.169  17.888  1.00  0.00           H  
HETATM 3633  O   T4PE 1187      -0.475  -9.776 -15.798  1.00  0.00           O  
HETATM 3634  H1  T4PE 1187      -0.956  -8.956 -15.906  1.00  0.00           H  
HETATM 3635  H2  T4PE 1187       0.422  -9.566 -16.059  1.00  0.00           H  
HETATM 3636  O   T4PE 1188      -8.097  -3.496  19.168  1.00  0.00           O  
HETATM 3637  H1  T4PE 1188      -7.691  -2.838  19.733  1.00  0.00           H  
HETATM 3638  H2  T4PE 1188      -8.926  -3.100  18.896  1.00  0.00           H  
HETATM 3639  O   T4PE 1189       8.349 -17.209  20.618  1.00  0.00           O  
HETATM 3640  H1  T4PE 1189       7.476 -17.566  20.780  1.00  0.00           H  
HETATM 3641  H2  T4PE 1189       8.752 -17.159  21.485  1.00  0.00           H  
HETATM 3642  O   T4PE 1190      13.024   5.844   8.878  1.00  0.00           O  
HETATM 3643  H1  T4PE 1190      13.054   6.514   8.195  1.00  0.00           H  
HETATM 3644  H2  T4PE 1190      13.657   6.140   9.532  1.00  0.00           H  
HETATM 3645  O   T4PE 1191     -13.538   0.554  -5.713  1.00  0.00           O  
HETATM 3646  H1  T4PE 1191     -13.948  -0.264  -5.431  1.00  0.00           H  
HETATM 3647  H2  T4PE 1191     -14.171   0.944  -6.316  1.00  0.00           H  
HETATM 3648  O   T4PE 1192      18.074  19.419  12.666  1.00  0.00           O  
HETATM 3649  H1  T4PE 1192      17.836  19.764  13.527  1.00  0.00           H  
HETATM 3650  H2  T4PE 1192      17.241  19.331  12.203  1.00  0.00           H  
HETATM 3651  O   T4PE 1193      -4.219  14.770  -3.594  1.00  0.00           O  
HETATM 3652  H1  T4PE 1193      -5.026  15.279  -3.679  1.00  0.00           H  
HETATM 3653  H2  T4PE 1193      -3.975  14.860  -2.672  1.00  0.00           H  
HETATM 3654  O   T4PE 1194     -21.849  13.918  11.438  1.00  0.00           O  
HETATM 3655  H1  T4PE 1194     -22.441  14.488  11.928  1.00  0.00           H  
HETATM 3656  H2  T4PE 1194     -21.482  13.329  12.098  1.00  0.00           H  
HETATM 3657  O   T4PE 1195       9.069   3.759   2.744  1.00  0.00           O  
HETATM 3658  H1  T4PE 1195       9.409   3.695   1.852  1.00  0.00           H  
HETATM 3659  H2  T4PE 1195       8.659   2.910   2.907  1.00  0.00           H  
HETATM 3660  O   T4PE 1196      12.332 -13.757  10.542  1.00  0.00           O  
HETATM 3661  H1  T4PE 1196      12.533 -12.823  10.485  1.00  0.00           H  
HETATM 3662  H2  T4PE 1196      11.651 -13.897   9.884  1.00  0.00           H  
HETATM 3663  O   T4PE 1197     -19.695 -10.429  20.889  1.00  0.00           O  
HETATM 3664  H1  T4PE 1197     -20.403 -10.985  21.214  1.00  0.00           H  
HETATM 3665  H2  T4PE 1197     -19.619 -10.656  19.962  1.00  0.00           H  
HETATM 3666  O   T4PE 1198       4.951   0.585   6.752  1.00  0.00           O  
HETATM 3667  H1  T4PE 1198       4.093   0.991   6.630  1.00  0.00           H  
HETATM 3668  H2  T4PE 1198       5.563   1.181   6.320  1.00  0.00           H  
HETATM 3669  O   T4PE 1199       9.838  20.318  -7.443  1.00  0.00           O  
HETATM 3670  H1  T4PE 1199       9.829  21.099  -6.889  1.00  0.00           H  
HETATM 3671  H2  T4PE 1199      10.670  19.890  -7.241  1.00  0.00           H  
HETATM 3672  O   T4PE 1200     -20.811  10.821  11.165  1.00  0.00           O  
HETATM 3673  H1  T4PE 1200     -20.585  10.092  11.743  1.00  0.00           H  
HETATM 3674  H2  T4PE 1200     -20.004  11.330  11.093  1.00  0.00           H  
HETATM 3675  O   T4PE 1201     -11.214   9.748 -15.384  1.00  0.00           O  
HETATM 3676  H1  T4PE 1201     -11.178   9.395 -14.495  1.00  0.00           H  
HETATM 3677  H2  T4PE 1201     -10.339  10.106 -15.535  1.00  0.00           H  
HETATM 3678  O   T4PE 1202     -10.542  -3.733 -17.441  1.00  0.00           O  
HETATM 3679  H1  T4PE 1202      -9.896  -4.327 -17.824  1.00  0.00           H  
HETATM 3680  H2  T4PE 1202     -10.995  -4.262 -16.784  1.00  0.00           H  
HETATM 3681  O   T4PE 1203      -6.596  -7.813 -19.361  1.00  0.00           O  
HETATM 3682  H1  T4PE 1203      -5.883  -8.123 -18.802  1.00  0.00           H  
HETATM 3683  H2  T4PE 1203      -6.173  -7.593 -20.191  1.00  0.00           H  
HETATM 3684  O   T4PE 1204     -13.554   3.916   9.851  1.00  0.00           O  
HETATM 3685  H1  T4PE 1204     -14.329   3.356   9.807  1.00  0.00           H  
HETATM 3686  H2  T4PE 1204     -12.923   3.498   9.265  1.00  0.00           H  
HETATM 3687  O   T4PE 1205      14.645  10.420   6.411  1.00  0.00           O  
HETATM 3688  H1  T4PE 1205      15.202  10.550   7.178  1.00  0.00           H  
HETATM 3689  H2  T4PE 1205      14.079  11.192   6.391  1.00  0.00           H  
HETATM 3690  O   T4PE 1206     -18.517  17.839  13.479  1.00  0.00           O  
HETATM 3691  H1  T4PE 1206     -19.024  17.071  13.216  1.00  0.00           H  
HETATM 3692  H2  T4PE 1206     -18.852  18.061  14.347  1.00  0.00           H  
HETATM 3693  O   T4PE 1207       6.415  20.897  -1.946  1.00  0.00           O  
HETATM 3694  H1  T4PE 1207       6.291  19.949  -1.899  1.00  0.00           H  
HETATM 3695  H2  T4PE 1207       5.979  21.236  -1.164  1.00  0.00           H  
HETATM 3696  O   T4PE 1208      17.697  16.247   9.303  1.00  0.00           O  
HETATM 3697  H1  T4PE 1208      18.307  16.004   8.607  1.00  0.00           H  
HETATM 3698  H2  T4PE 1208      16.837  15.993   8.968  1.00  0.00           H  
HETATM 3699  O   T4PE 1209     -11.794   0.474 -22.407  1.00  0.00           O  
HETATM 3700  H1  T4PE 1209     -11.892   1.393 -22.654  1.00  0.00           H  
HETATM 3701  H2  T4PE 1209     -11.576   0.498 -21.475  1.00  0.00           H  
HETATM 3702  O   T4PE 1210       1.202 -18.406 -19.419  1.00  0.00           O  
HETATM 3703  H1  T4PE 1210       0.288 -18.125 -19.462  1.00  0.00           H  
HETATM 3704  H2  T4PE 1210       1.590 -18.088 -20.234  1.00  0.00           H  
HETATM 3705  O   T4PE 1211      -4.919 -14.740 -11.842  1.00  0.00           O  
HETATM 3706  H1  T4PE 1211      -5.028 -14.017 -12.460  1.00  0.00           H  
HETATM 3707  H2  T4PE 1211      -4.891 -14.319 -10.983  1.00  0.00           H  
HETATM 3708  O   T4PE 1212      -7.540   4.747  12.715  1.00  0.00           O  
HETATM 3709  H1  T4PE 1212      -7.938   4.135  12.096  1.00  0.00           H  
HETATM 3710  H2  T4PE 1212      -8.270   5.050  13.256  1.00  0.00           H  
HETATM 3711  O   T4PE 1213      -6.687  -0.709  12.157  1.00  0.00           O  
HETATM 3712  H1  T4PE 1213      -6.790  -1.217  12.961  1.00  0.00           H  
HETATM 3713  H2  T4PE 1213      -5.768  -0.442  12.159  1.00  0.00           H  
HETATM 3714  O   T4PE 1214     -12.697  14.225  18.630  1.00  0.00           O  
HETATM 3715  H1  T4PE 1214     -12.085  14.079  19.351  1.00  0.00           H  
HETATM 3716  H2  T4PE 1214     -12.644  15.165  18.457  1.00  0.00           H  
HETATM 3717  O   T4PE 1215     -10.052  20.038 -14.624  1.00  0.00           O  
HETATM 3718  H1  T4PE 1215     -10.629  20.176 -15.375  1.00  0.00           H  
HETATM 3719  H2  T4PE 1215      -9.173  20.210 -14.962  1.00  0.00           H  
HETATM 3720  O   T4PE 1216       7.294  -3.465  -9.872  1.00  0.00           O  
HETATM 3721  H1  T4PE 1216       6.552  -3.753 -10.404  1.00  0.00           H  
HETATM 3722  H2  T4PE 1216       8.042  -3.491 -10.469  1.00  0.00           H  
HETATM 3723  O   T4PE 1217       7.488   9.332  16.844  1.00  0.00           O  
HETATM 3724  H1  T4PE 1217       8.091   8.878  16.255  1.00  0.00           H  
HETATM 3725  H2  T4PE 1217       8.056   9.768  17.479  1.00  0.00           H  
HETATM 3726  O   T4PE 1218      10.752 -19.254 -22.417  1.00  0.00           O  
HETATM 3727  H1  T4PE 1218      10.076 -19.850 -22.740  1.00  0.00           H  
HETATM 3728  H2  T4PE 1218      10.267 -18.566 -21.960  1.00  0.00           H  
HETATM 3729  O   T4PE 1219     -19.884  -8.560  -9.533  1.00  0.00           O  
HETATM 3730  H1  T4PE 1219     -20.735  -8.932  -9.763  1.00  0.00           H  
HETATM 3731  H2  T4PE 1219     -19.511  -8.278 -10.368  1.00  0.00           H  
HETATM 3732  O   T4PE 1220      -3.437 -12.350 -19.113  1.00  0.00           O  
HETATM 3733  H1  T4PE 1220      -3.201 -11.761 -19.830  1.00  0.00           H  
HETATM 3734  H2  T4PE 1220      -3.213 -11.863 -18.320  1.00  0.00           H  
HETATM 3735  O   T4PE 1221       8.495   5.139  18.994  1.00  0.00           O  
HETATM 3736  H1  T4PE 1221       8.630   4.711  19.839  1.00  0.00           H  
HETATM 3737  H2  T4PE 1221       7.561   5.033  18.817  1.00  0.00           H  
HETATM 3738  O   T4PE 1222      -0.869 -21.541   1.170  1.00  0.00           O  
HETATM 3739  H1  T4PE 1222      -1.754 -21.375   0.845  1.00  0.00           H  
HETATM 3740  H2  T4PE 1222      -0.312 -21.474   0.395  1.00  0.00           H  
HETATM 3741  O   T4PE 1223      -4.283   8.087 -20.802  1.00  0.00           O  
HETATM 3742  H1  T4PE 1223      -5.149   7.869 -21.146  1.00  0.00           H  
HETATM 3743  H2  T4PE 1223      -4.406   8.134 -19.854  1.00  0.00           H  
HETATM 3744  O   T4PE 1224      -3.630  20.101 -19.963  1.00  0.00           O  
HETATM 3745  H1  T4PE 1224      -3.963  19.330 -19.504  1.00  0.00           H  
HETATM 3746  H2  T4PE 1224      -3.572  20.776 -19.286  1.00  0.00           H  
HETATM 3747  O   T4PE 1225      14.229  13.212   3.972  1.00  0.00           O  
HETATM 3748  H1  T4PE 1225      13.479  12.782   4.382  1.00  0.00           H  
HETATM 3749  H2  T4PE 1225      13.904  13.503   3.120  1.00  0.00           H  
HETATM 3750  O   T4PE 1226     -14.845 -12.392   1.893  1.00  0.00           O  
HETATM 3751  H1  T4PE 1226     -15.366 -11.590   1.931  1.00  0.00           H  
HETATM 3752  H2  T4PE 1226     -15.173 -12.855   1.123  1.00  0.00           H  
HETATM 3753  O   T4PE 1227      15.864  -9.975   6.759  1.00  0.00           O  
HETATM 3754  H1  T4PE 1227      16.217  -9.428   7.461  1.00  0.00           H  
HETATM 3755  H2  T4PE 1227      15.085  -9.507   6.459  1.00  0.00           H  
HETATM 3756  O   T4PE 1228      -5.374  -4.946 -12.788  1.00  0.00           O  
HETATM 3757  H1  T4PE 1228      -5.403  -4.070 -13.171  1.00  0.00           H  
HETATM 3758  H2  T4PE 1228      -5.124  -4.802 -11.876  1.00  0.00           H  
HETATM 3759  O   T4PE 1229      -5.356 -20.738 -16.845  1.00  0.00           O  
HETATM 3760  H1  T4PE 1229      -4.954 -21.584 -17.042  1.00  0.00           H  
HETATM 3761  H2  T4PE 1229      -5.422 -20.301 -17.694  1.00  0.00           H  
HETATM 3762  O   T4PE 1230       8.252  -0.191  -7.805  1.00  0.00           O  
HETATM 3763  H1  T4PE 1230       9.136  -0.438  -8.079  1.00  0.00           H  
HETATM 3764  H2  T4PE 1230       7.682  -0.547  -8.487  1.00  0.00           H  
HETATM 3765  O   T4PE 1231       2.263  18.921 -14.723  1.00  0.00           O  
HETATM 3766  H1  T4PE 1231       2.965  18.448 -15.170  1.00  0.00           H  
HETATM 3767  H2  T4PE 1231       1.680  19.206 -15.427  1.00  0.00           H  
HETATM 3768  O   T4PE 1232     -11.419 -10.225 -10.995  1.00  0.00           O  
HETATM 3769  H1  T4PE 1232     -12.364 -10.178 -10.848  1.00  0.00           H  
HETATM 3770  H2  T4PE 1232     -11.098 -10.808 -10.308  1.00  0.00           H  
HETATM 3771  O   T4PE 1233      -8.768 -15.298  12.721  1.00  0.00           O  
HETATM 3772  H1  T4PE 1233      -8.157 -15.950  12.378  1.00  0.00           H  
HETATM 3773  H2  T4PE 1233      -9.631 -15.616  12.456  1.00  0.00           H  
HETATM 3774  O   T4PE 1234      19.142  22.219  -7.342  1.00  0.00           O  
HETATM 3775  H1  T4PE 1234      18.792  21.999  -8.205  1.00  0.00           H  
HETATM 3776  H2  T4PE 1234      20.074  22.376  -7.494  1.00  0.00           H  
HETATM 3777  O   T4PE 1235      -1.688   7.632 -15.517  1.00  0.00           O  
HETATM 3778  H1  T4PE 1235      -1.374   7.106 -16.252  1.00  0.00           H  
HETATM 3779  H2  T4PE 1235      -1.544   7.079 -14.748  1.00  0.00           H  
HETATM 3780  O   T4PE 1236      16.253   4.296  -2.695  1.00  0.00           O  
HETATM 3781  H1  T4PE 1236      15.344   4.238  -2.401  1.00  0.00           H  
HETATM 3782  H2  T4PE 1236      16.555   5.147  -2.377  1.00  0.00           H  
HETATM 3783  O   T4PE 1237       4.662 -17.885  -6.889  1.00  0.00           O  
HETATM 3784  H1  T4PE 1237       3.832 -18.359  -6.835  1.00  0.00           H  
HETATM 3785  H2  T4PE 1237       5.250 -18.482  -7.352  1.00  0.00           H  
HETATM 3786  O   T4PE 1238       6.430 -19.998 -14.049  1.00  0.00           O  
HETATM 3787  H1  T4PE 1238       7.063 -19.680 -13.404  1.00  0.00           H  
HETATM 3788  H2  T4PE 1238       6.050 -20.779 -13.648  1.00  0.00           H  
HETATM 3789  O   T4PE 1239      -1.205 -14.007   7.232  1.00  0.00           O  
HETATM 3790  H1  T4PE 1239      -1.641 -13.473   6.568  1.00  0.00           H  
HETATM 3791  H2  T4PE 1239      -1.373 -13.549   8.056  1.00  0.00           H  
HETATM 3792  O   T4PE 1240      -9.126 -18.811   6.996  1.00  0.00           O  
HETATM 3793  H1  T4PE 1240      -9.300 -18.359   7.821  1.00  0.00           H  
HETATM 3794  H2  T4PE 1240      -9.451 -19.700   7.136  1.00  0.00           H  
HETATM 3795  O   T4PE 1241      14.011   2.891 -20.628  1.00  0.00           O  
HETATM 3796  H1  T4PE 1241      13.336   2.358 -20.209  1.00  0.00           H  
HETATM 3797  H2  T4PE 1241      13.689   3.789 -20.553  1.00  0.00           H  
HETATM 3798  O   T4PE 1242      10.385  -1.846 -18.745  1.00  0.00           O  
HETATM 3799  H1  T4PE 1242      11.216  -1.372 -18.775  1.00  0.00           H  
HETATM 3800  H2  T4PE 1242      10.526  -2.538 -18.100  1.00  0.00           H  
HETATM 3801  O   T4PE 1243      16.288 -22.059   1.056  1.00  0.00           O  
HETATM 3802  H1  T4PE 1243      15.357 -22.245   1.173  1.00  0.00           H  
HETATM 3803  H2  T4PE 1243      16.478 -21.372   1.694  1.00  0.00           H  
HETATM 3804  O   T4PE 1244       5.249  -3.491 -17.543  1.00  0.00           O  
HETATM 3805  H1  T4PE 1244       4.311  -3.521 -17.356  1.00  0.00           H  
HETATM 3806  H2  T4PE 1244       5.378  -2.653 -17.988  1.00  0.00           H  
HETATM 3807  O   T4PE 1245      18.491 -19.899  16.713  1.00  0.00           O  
HETATM 3808  H1  T4PE 1245      19.280 -19.550  16.297  1.00  0.00           H  
HETATM 3809  H2  T4PE 1245      18.801 -20.647  17.224  1.00  0.00           H  
HETATM 3810  O   T4PE 1246      -0.731  -4.096 -12.829  1.00  0.00           O  
HETATM 3811  H1  T4PE 1246      -0.095  -4.799 -12.963  1.00  0.00           H  
HETATM 3812  H2  T4PE 1246      -1.190  -4.025 -13.666  1.00  0.00           H  
HETATM 3813  O   T4PE 1247       0.432 -18.805   3.820  1.00  0.00           O  
HETATM 3814  H1  T4PE 1247       1.112 -18.972   3.167  1.00  0.00           H  
HETATM 3815  H2  T4PE 1247      -0.388 -18.845   3.327  1.00  0.00           H  
HETATM 3816  O   T4PE 1248     -16.446  22.176  -5.870  1.00  0.00           O  
HETATM 3817  H1  T4PE 1248     -17.185  22.643  -5.478  1.00  0.00           H  
HETATM 3818  H2  T4PE 1248     -16.848  21.462  -6.364  1.00  0.00           H  
HETATM 3819  O   T4PE 1249       0.703  12.345   3.500  1.00  0.00           O  
HETATM 3820  H1  T4PE 1249       0.470  11.775   4.233  1.00  0.00           H  
HETATM 3821  H2  T4PE 1249       0.289  13.183   3.707  1.00  0.00           H  
HETATM 3822  O   T4PE 1250      15.650  -5.927  -1.653  1.00  0.00           O  
HETATM 3823  H1  T4PE 1250      15.186  -5.437  -2.332  1.00  0.00           H  
HETATM 3824  H2  T4PE 1250      15.081  -5.871  -0.885  1.00  0.00           H  
HETATM 3825  O   T4PE 1251      -0.458  -4.657  12.675  1.00  0.00           O  
HETATM 3826  H1  T4PE 1251      -0.877  -4.382  11.859  1.00  0.00           H  
HETATM 3827  H2  T4PE 1251      -0.495  -3.883  13.236  1.00  0.00           H  
HETATM 3828  O   T4PE 1252      18.776   0.948 -21.037  1.00  0.00           O  
HETATM 3829  H1  T4PE 1252      18.903   0.077 -21.412  1.00  0.00           H  
HETATM 3830  H2  T4PE 1252      17.874   1.176 -21.259  1.00  0.00           H  
HETATM 3831  O   T4PE 1253     -17.845 -14.804   3.697  1.00  0.00           O  
HETATM 3832  H1  T4PE 1253     -18.102 -15.348   4.441  1.00  0.00           H  
HETATM 3833  H2  T4PE 1253     -17.032 -14.383   3.977  1.00  0.00           H  
HETATM 3834  O   T4PE 1254      12.257  -4.102   5.289  1.00  0.00           O  
HETATM 3835  H1  T4PE 1254      12.716  -4.295   6.107  1.00  0.00           H  
HETATM 3836  H2  T4PE 1254      12.623  -4.721   4.657  1.00  0.00           H  
HETATM 3837  O   T4PE 1255      -2.165 -15.846 -13.344  1.00  0.00           O  
HETATM 3838  H1  T4PE 1255      -2.627 -16.556 -12.900  1.00  0.00           H  
HETATM 3839  H2  T4PE 1255      -1.291 -15.846 -12.954  1.00  0.00           H  
HETATM 3840  O   T4PE 1256       6.900  12.090 -16.712  1.00  0.00           O  
HETATM 3841  H1  T4PE 1256       6.036  12.057 -16.301  1.00  0.00           H  
HETATM 3842  H2  T4PE 1256       7.490  12.358 -16.008  1.00  0.00           H  
HETATM 3843  O   T4PE 1257       0.713 -22.630   3.164  1.00  0.00           O  
HETATM 3844  H1  T4PE 1257       0.251 -21.907   2.741  1.00  0.00           H  
HETATM 3845  H2  T4PE 1257       1.020 -22.265   3.995  1.00  0.00           H  
HETATM 3846  O   T4PE 1258     -15.578 -13.454   4.428  1.00  0.00           O  
HETATM 3847  H1  T4PE 1258     -15.770 -12.648   4.909  1.00  0.00           H  
HETATM 3848  H2  T4PE 1258     -15.136 -13.158   3.633  1.00  0.00           H  
HETATM 3849  O   T4PE 1259     -22.040  20.665 -12.891  1.00  0.00           O  
HETATM 3850  H1  T4PE 1259     -22.611  19.902 -12.972  1.00  0.00           H  
HETATM 3851  H2  T4PE 1259     -21.852  20.921 -13.794  1.00  0.00           H  
HETATM 3852  O   T4PE 1260     -17.322  -6.156  11.868  1.00  0.00           O  
HETATM 3853  H1  T4PE 1260     -17.757  -5.502  12.414  1.00  0.00           H  
HETATM 3854  H2  T4PE 1260     -17.373  -6.966  12.376  1.00  0.00           H  
HETATM 3855  O   T4PE 1261      -8.008  19.266  -7.444  1.00  0.00           O  
HETATM 3856  H1  T4PE 1261      -8.349  19.428  -8.324  1.00  0.00           H  
HETATM 3857  H2  T4PE 1261      -8.437  19.924  -6.897  1.00  0.00           H  
HETATM 3858  O   T4PE 1262      -2.006  -1.813 -14.782  1.00  0.00           O  
HETATM 3859  H1  T4PE 1262      -2.634  -1.885 -14.064  1.00  0.00           H  
HETATM 3860  H2  T4PE 1262      -2.548  -1.736 -15.568  1.00  0.00           H  
HETATM 3861  O   T4PE 1263      17.552  -3.623   0.050  1.00  0.00           O  
HETATM 3862  H1  T4PE 1263      17.712  -3.807  -0.875  1.00  0.00           H  
HETATM 3863  H2  T4PE 1263      16.760  -4.118   0.259  1.00  0.00           H  
HETATM 3864  O   T4PE 1264     -15.465  -0.259 -18.484  1.00  0.00           O  
HETATM 3865  H1  T4PE 1264     -16.115   0.128 -17.898  1.00  0.00           H  
HETATM 3866  H2  T4PE 1264     -15.413   0.351 -19.220  1.00  0.00           H  
HETATM 3867  O   T4PE 1265       5.706  16.969  -4.622  1.00  0.00           O  
HETATM 3868  H1  T4PE 1265       5.366  17.782  -4.994  1.00  0.00           H  
HETATM 3869  H2  T4PE 1265       5.034  16.316  -4.818  1.00  0.00           H  
HETATM 3870  O   T4PE 1266     -21.017   8.739  -7.092  1.00  0.00           O  
HETATM 3871  H1  T4PE 1266     -20.211   9.227  -7.262  1.00  0.00           H  
HETATM 3872  H2  T4PE 1266     -21.378   8.560  -7.960  1.00  0.00           H  
HETATM 3873  O   T4PE 1267     -20.599   0.726 -16.908  1.00  0.00           O  
HETATM 3874  H1  T4PE 1267     -21.357   1.265 -16.683  1.00  0.00           H  
HETATM 3875  H2  T4PE 1267     -20.926  -0.173 -16.878  1.00  0.00           H  
HETATM 3876  O   T4PE 1268      -1.228   6.744  16.885  1.00  0.00           O  
HETATM 3877  H1  T4PE 1268      -0.287   6.773  17.058  1.00  0.00           H  
HETATM 3878  H2  T4PE 1268      -1.304   6.896  15.943  1.00  0.00           H  
HETATM 3879  O   T4PE 1269      19.555 -10.456  21.911  1.00  0.00           O  
HETATM 3880  H1  T4PE 1269      18.991 -10.421  22.684  1.00  0.00           H  
HETATM 3881  H2  T4PE 1269      20.353  -9.999  22.176  1.00  0.00           H  
HETATM 3882  O   T4PE 1270     -14.268  -8.642  -4.989  1.00  0.00           O  
HETATM 3883  H1  T4PE 1270     -14.707  -9.371  -4.549  1.00  0.00           H  
HETATM 3884  H2  T4PE 1270     -13.518  -8.441  -4.430  1.00  0.00           H  
HETATM 3885  O   T4PE 1271      14.834 -10.450  10.940  1.00  0.00           O  
HETATM 3886  H1  T4PE 1271      14.320 -10.679  11.715  1.00  0.00           H  
HETATM 3887  H2  T4PE 1271      14.229 -10.567  10.208  1.00  0.00           H  
HETATM 3888  O   T4PE 1272     -10.730  22.170 -22.121  1.00  0.00           O  
HETATM 3889  H1  T4PE 1272      -9.971  21.642 -21.877  1.00  0.00           H  
HETATM 3890  H2  T4PE 1272     -10.443  22.662 -22.891  1.00  0.00           H  
HETATM 3891  O   T4PE 1273     -15.713  -7.662   1.457  1.00  0.00           O  
HETATM 3892  H1  T4PE 1273     -16.660  -7.792   1.417  1.00  0.00           H  
HETATM 3893  H2  T4PE 1273     -15.367  -8.506   1.747  1.00  0.00           H  
HETATM 3894  O   T4PE 1274       1.162 -18.156  -4.506  1.00  0.00           O  
HETATM 3895  H1  T4PE 1274       0.579 -18.457  -3.809  1.00  0.00           H  
HETATM 3896  H2  T4PE 1274       1.138 -18.857  -5.158  1.00  0.00           H  
HETATM 3897  O   T4PE 1275     -21.632  -4.864  13.144  1.00  0.00           O  
HETATM 3898  H1  T4PE 1275     -22.134  -4.159  12.735  1.00  0.00           H  
HETATM 3899  H2  T4PE 1275     -22.222  -5.226  13.805  1.00  0.00           H  
HETATM 3900  O   T4PE 1276     -22.058   3.071   5.789  1.00  0.00           O  
HETATM 3901  H1  T4PE 1276     -22.949   2.995   6.129  1.00  0.00           H  
HETATM 3902  H2  T4PE 1276     -21.572   3.513   6.486  1.00  0.00           H  
HETATM 3903  O   T4PE 1277       9.867 -20.863  -8.412  1.00  0.00           O  
HETATM 3904  H1  T4PE 1277      10.488 -21.507  -8.072  1.00  0.00           H  
HETATM 3905  H2  T4PE 1277       9.489 -20.458  -7.631  1.00  0.00           H  
HETATM 3906  O   T4PE 1278      18.468   5.995 -17.463  1.00  0.00           O  
HETATM 3907  H1  T4PE 1278      19.000   6.790 -17.437  1.00  0.00           H  
HETATM 3908  H2  T4PE 1278      17.910   6.054 -16.687  1.00  0.00           H  
HETATM 3909  O   T4PE 1279       0.050 -12.206 -21.488  1.00  0.00           O  
HETATM 3910  H1  T4PE 1279       0.246 -11.883 -22.368  1.00  0.00           H  
HETATM 3911  H2  T4PE 1279       0.737 -12.849 -21.310  1.00  0.00           H  
HETATM 3912  O   T4PE 1280      13.633  -8.931   5.687  1.00  0.00           O  
HETATM 3913  H1  T4PE 1280      13.921  -8.019   5.692  1.00  0.00           H  
HETATM 3914  H2  T4PE 1280      12.829  -8.932   6.207  1.00  0.00           H  
HETATM 3915  O   T4PE 1281     -13.357  -8.482  -1.296  1.00  0.00           O  
HETATM 3916  H1  T4PE 1281     -12.998  -8.518  -2.182  1.00  0.00           H  
HETATM 3917  H2  T4PE 1281     -14.140  -7.937  -1.376  1.00  0.00           H  
HETATM 3918  O   T4PE 1282      19.124  -0.048 -16.587  1.00  0.00           O  
HETATM 3919  H1  T4PE 1282      19.230  -0.901 -16.165  1.00  0.00           H  
HETATM 3920  H2  T4PE 1282      18.189   0.143 -16.510  1.00  0.00           H  
HETATM 3921  O   T4PE 1283       2.309  15.554 -18.554  1.00  0.00           O  
HETATM 3922  H1  T4PE 1283       1.405  15.807 -18.366  1.00  0.00           H  
HETATM 3923  H2  T4PE 1283       2.649  15.237 -17.718  1.00  0.00           H  
HETATM 3924  O   T4PE 1284      14.014  -3.054  -8.652  1.00  0.00           O  
HETATM 3925  H1  T4PE 1284      13.235  -3.000  -9.207  1.00  0.00           H  
HETATM 3926  H2  T4PE 1284      14.424  -3.885  -8.895  1.00  0.00           H  
HETATM 3927  O   T4PE 1285      -4.056   4.929   6.885  1.00  0.00           O  
HETATM 3928  H1  T4PE 1285      -4.514   4.805   7.717  1.00  0.00           H  
HETATM 3929  H2  T4PE 1285      -4.121   5.868   6.712  1.00  0.00           H  
HETATM 3930  O   T4PE 1286      -7.577   2.346  21.057  1.00  0.00           O  
HETATM 3931  H1  T4PE 1286      -6.721   2.759  20.949  1.00  0.00           H  
HETATM 3932  H2  T4PE 1286      -7.656   1.758  20.306  1.00  0.00           H  
HETATM 3933  O   T4PE 1287     -22.399  10.589   5.315  1.00  0.00           O  
HETATM 3934  H1  T4PE 1287     -21.943  10.710   4.483  1.00  0.00           H  
HETATM 3935  H2  T4PE 1287     -21.728  10.254   5.910  1.00  0.00           H  
HETATM 3936  O   T4PE 1288      -7.361  -3.403  -2.588  1.00  0.00           O  
HETATM 3937  H1  T4PE 1288      -7.472  -2.758  -1.889  1.00  0.00           H  
HETATM 3938  H2  T4PE 1288      -7.327  -2.883  -3.391  1.00  0.00           H  
HETATM 3939  O   T4PE 1289       7.745  18.985   3.804  1.00  0.00           O  
HETATM 3940  H1  T4PE 1289       8.496  19.026   3.211  1.00  0.00           H  
HETATM 3941  H2  T4PE 1289       6.988  19.163   3.245  1.00  0.00           H  
HETATM 3942  O   T4PE 1290       2.700  11.894  18.273  1.00  0.00           O  
HETATM 3943  H1  T4PE 1290       2.546  11.902  17.329  1.00  0.00           H  
HETATM 3944  H2  T4PE 1290       2.468  12.777  18.562  1.00  0.00           H  
HETATM 3945  O   T4PE 1291      12.097  18.239  -8.155  1.00  0.00           O  
HETATM 3946  H1  T4PE 1291      12.464  17.576  -7.570  1.00  0.00           H  
HETATM 3947  H2  T4PE 1291      12.843  18.541  -8.673  1.00  0.00           H  
HETATM 3948  O   T4PE 1292      11.806 -17.277   6.928  1.00  0.00           O  
HETATM 3949  H1  T4PE 1292      11.525 -16.424   6.597  1.00  0.00           H  
HETATM 3950  H2  T4PE 1292      11.042 -17.618   7.392  1.00  0.00           H  
HETATM 3951  O   T4PE 1293      -9.964 -14.257  22.649  1.00  0.00           O  
HETATM 3952  H1  T4PE 1293     -10.725 -14.711  22.287  1.00  0.00           H  
HETATM 3953  H2  T4PE 1293      -9.802 -13.536  22.041  1.00  0.00           H  
HETATM 3954  O   T4PE 1294      -5.761   8.541  -8.673  1.00  0.00           O  
HETATM 3955  H1  T4PE 1294      -4.938   8.216  -8.309  1.00  0.00           H  
HETATM 3956  H2  T4PE 1294      -6.182   7.765  -9.044  1.00  0.00           H  
HETATM 3957  O   T4PE 1295     -17.600 -13.893  -3.776  1.00  0.00           O  
HETATM 3958  H1  T4PE 1295     -16.766 -13.828  -3.311  1.00  0.00           H  
HETATM 3959  H2  T4PE 1295     -18.251 -13.590  -3.143  1.00  0.00           H  
HETATM 3960  O   T4PE 1296     -16.750 -10.774  -7.792  1.00  0.00           O  
HETATM 3961  H1  T4PE 1296     -16.650 -11.386  -7.063  1.00  0.00           H  
HETATM 3962  H2  T4PE 1296     -16.927 -11.331  -8.550  1.00  0.00           H  
HETATM 3963  O   T4PE 1297      17.697  13.363  -3.445  1.00  0.00           O  
HETATM 3964  H1  T4PE 1297      18.105  13.638  -2.623  1.00  0.00           H  
HETATM 3965  H2  T4PE 1297      16.772  13.250  -3.227  1.00  0.00           H  
HETATM 3966  O   T4PE 1298     -18.457  -0.348  14.561  1.00  0.00           O  
HETATM 3967  H1  T4PE 1298     -18.558   0.364  15.193  1.00  0.00           H  
HETATM 3968  H2  T4PE 1298     -18.624   0.060  13.711  1.00  0.00           H  
HETATM 3969  O   T4PE 1299     -15.332  22.264   5.701  1.00  0.00           O  
HETATM 3970  H1  T4PE 1299     -15.017  23.027   5.216  1.00  0.00           H  
HETATM 3971  H2  T4PE 1299     -15.798  21.741   5.048  1.00  0.00           H  
HETATM 3972  O   T4PE 1300     -11.485  20.862  -5.934  1.00  0.00           O  
HETATM 3973  H1  T4PE 1300     -10.607  20.883  -5.553  1.00  0.00           H  
HETATM 3974  H2  T4PE 1300     -11.342  20.645  -6.855  1.00  0.00           H  
HETATM 3975  O   T4PE 1301      13.849   9.625   3.636  1.00  0.00           O  
HETATM 3976  H1  T4PE 1301      14.254  10.196   4.288  1.00  0.00           H  
HETATM 3977  H2  T4PE 1301      13.186  10.172   3.216  1.00  0.00           H  
HETATM 3978  O   T4PE 1302      13.874 -20.709   9.008  1.00  0.00           O  
HETATM 3979  H1  T4PE 1302      14.441 -20.191   9.580  1.00  0.00           H  
HETATM 3980  H2  T4PE 1302      12.991 -20.393   9.197  1.00  0.00           H  
HETATM 3981  O   T4PE 1303     -17.925 -13.806  15.927  1.00  0.00           O  
HETATM 3982  H1  T4PE 1303     -18.098 -14.050  15.018  1.00  0.00           H  
HETATM 3983  H2  T4PE 1303     -18.777 -13.533  16.268  1.00  0.00           H  
HETATM 3984  O   T4PE 1304      -1.318 -13.381  -0.794  1.00  0.00           O  
HETATM 3985  H1  T4PE 1304      -1.950 -12.726  -0.500  1.00  0.00           H  
HETATM 3986  H2  T4PE 1304      -1.716 -14.220  -0.560  1.00  0.00           H  
HETATM 3987  O   T4PE 1305      19.059   3.320  18.504  1.00  0.00           O  
HETATM 3988  H1  T4PE 1305      19.329   4.189  18.207  1.00  0.00           H  
HETATM 3989  H2  T4PE 1305      18.955   3.411  19.451  1.00  0.00           H  
HETATM 3990  O   T4PE 1306      -0.714 -14.989  11.943  1.00  0.00           O  
HETATM 3991  H1  T4PE 1306      -0.688 -14.158  11.470  1.00  0.00           H  
HETATM 3992  H2  T4PE 1306       0.157 -15.073  12.331  1.00  0.00           H  
HETATM 3993  O   T4PE 1307      14.530 -13.428  20.523  1.00  0.00           O  
HETATM 3994  H1  T4PE 1307      13.931 -12.708  20.330  1.00  0.00           H  
HETATM 3995  H2  T4PE 1307      15.363 -13.001  20.723  1.00  0.00           H  
HETATM 3996  O   T4PE 1308      18.880  16.744  15.420  1.00  0.00           O  
HETATM 3997  H1  T4PE 1308      18.085  16.698  14.889  1.00  0.00           H  
HETATM 3998  H2  T4PE 1308      18.642  17.301  16.161  1.00  0.00           H  
HETATM 3999  O   T4PE 1309     -21.526  -8.893  18.962  1.00  0.00           O  
HETATM 4000  H1  T4PE 1309     -21.703  -8.651  19.871  1.00  0.00           H  
HETATM 4001  H2  T4PE 1309     -20.664  -8.520  18.778  1.00  0.00           H  
HETATM 4002  O   T4PE 1310       4.877  21.221  21.616  1.00  0.00           O  
HETATM 4003  H1  T4PE 1310       3.960  21.303  21.877  1.00  0.00           H  
HETATM 4004  H2  T4PE 1310       5.341  21.852  22.165  1.00  0.00           H  
HETATM 4005  O   T4PE 1311      -0.187 -13.144 -17.420  1.00  0.00           O  
HETATM 4006  H1  T4PE 1311      -0.488 -13.531 -16.598  1.00  0.00           H  
HETATM 4007  H2  T4PE 1311      -0.544 -13.716 -18.100  1.00  0.00           H  
HETATM 4008  O   T4PE 1312      18.381 -19.517 -10.955  1.00  0.00           O  
HETATM 4009  H1  T4PE 1312      18.532 -20.461 -10.994  1.00  0.00           H  
HETATM 4010  H2  T4PE 1312      18.070 -19.361 -10.064  1.00  0.00           H  
HETATM 4011  O   T4PE 1313      16.357   0.665 -16.386  1.00  0.00           O  
HETATM 4012  H1  T4PE 1313      15.556   1.101 -16.675  1.00  0.00           H  
HETATM 4013  H2  T4PE 1313      16.585   1.103 -15.566  1.00  0.00           H  
HETATM 4014  O   T4PE 1314      -5.591   4.840  -5.102  1.00  0.00           O  
HETATM 4015  H1  T4PE 1314      -6.148   5.357  -4.519  1.00  0.00           H  
HETATM 4016  H2  T4PE 1314      -6.113   4.064  -5.306  1.00  0.00           H  
HETATM 4017  O   T4PE 1315       2.382 -22.183 -14.004  1.00  0.00           O  
HETATM 4018  H1  T4PE 1315       2.054 -22.684 -14.750  1.00  0.00           H  
HETATM 4019  H2  T4PE 1315       1.672 -21.577 -13.791  1.00  0.00           H  
HETATM 4020  O   T4PE 1316      11.601  -3.037  20.132  1.00  0.00           O  
HETATM 4021  H1  T4PE 1316      11.981  -2.287  20.591  1.00  0.00           H  
HETATM 4022  H2  T4PE 1316      10.908  -2.661  19.591  1.00  0.00           H  
HETATM 4023  O   T4PE 1317       6.719  17.476   5.810  1.00  0.00           O  
HETATM 4024  H1  T4PE 1317       6.421  18.285   6.225  1.00  0.00           H  
HETATM 4025  H2  T4PE 1317       7.119  17.761   4.988  1.00  0.00           H  
HETATM 4026  O   T4PE 1318       5.135 -22.277 -13.389  1.00  0.00           O  
HETATM 4027  H1  T4PE 1318       5.093 -22.652 -12.509  1.00  0.00           H  
HETATM 4028  H2  T4PE 1318       4.224 -22.249 -13.681  1.00  0.00           H  
HETATM 4029  O   T4PE 1319       9.797   5.048  -3.333  1.00  0.00           O  
HETATM 4030  H1  T4PE 1319      10.178   5.082  -4.211  1.00  0.00           H  
HETATM 4031  H2  T4PE 1319       8.873   4.846  -3.481  1.00  0.00           H  
HETATM 4032  O   T4PE 1320       9.438  19.837  18.559  1.00  0.00           O  
HETATM 4033  H1  T4PE 1320       9.370  19.059  19.113  1.00  0.00           H  
HETATM 4034  H2  T4PE 1320       8.955  20.513  19.034  1.00  0.00           H  
HETATM 4035  O   T4PE 1321      18.794 -19.418  -0.384  1.00  0.00           O  
HETATM 4036  H1  T4PE 1321      18.818 -20.370  -0.292  1.00  0.00           H  
HETATM 4037  H2  T4PE 1321      17.889 -19.180  -0.183  1.00  0.00           H  
HETATM 4038  O   T4PE 1322      16.772 -11.563  -7.816  1.00  0.00           O  
HETATM 4039  H1  T4PE 1322      16.864 -11.225  -8.707  1.00  0.00           H  
HETATM 4040  H2  T4PE 1322      15.931 -12.021  -7.819  1.00  0.00           H  
HETATM 4041  O   T4PE 1323     -15.850  -1.525   9.142  1.00  0.00           O  
HETATM 4042  H1  T4PE 1323     -15.290  -2.286   9.296  1.00  0.00           H  
HETATM 4043  H2  T4PE 1323     -16.127  -1.250  10.017  1.00  0.00           H  
HETATM 4044  O   T4PE 1324      -4.663 -18.828   1.511  1.00  0.00           O  
HETATM 4045  H1  T4PE 1324      -4.972 -19.033   0.629  1.00  0.00           H  
HETATM 4046  H2  T4PE 1324      -3.710 -18.903   1.455  1.00  0.00           H  
HETATM 4047  O   T4PE 1325      18.419 -18.874 -13.638  1.00  0.00           O  
HETATM 4048  H1  T4PE 1325      18.206 -19.702 -14.068  1.00  0.00           H  
HETATM 4049  H2  T4PE 1325      18.412 -19.080 -12.703  1.00  0.00           H  
HETATM 4050  O   T4PE 1326     -13.087 -19.802 -18.605  1.00  0.00           O  
HETATM 4051  H1  T4PE 1326     -13.360 -19.784 -17.688  1.00  0.00           H  
HETATM 4052  H2  T4PE 1326     -12.272 -19.300 -18.623  1.00  0.00           H  
HETATM 4053  O   T4PE 1327      21.234  19.705   9.482  1.00  0.00           O  
HETATM 4054  H1  T4PE 1327      21.693  19.358  10.246  1.00  0.00           H  
HETATM 4055  H2  T4PE 1327      21.884  19.683   8.780  1.00  0.00           H  
HETATM 4056  O   T4PE 1328      -6.756  22.154 -22.414  1.00  0.00           O  
HETATM 4057  H1  T4PE 1328      -7.235  21.334 -22.295  1.00  0.00           H  
HETATM 4058  H2  T4PE 1328      -7.071  22.721 -21.710  1.00  0.00           H  
HETATM 4059  O   T4PE 1329     -20.123  -2.802   7.022  1.00  0.00           O  
HETATM 4060  H1  T4PE 1329     -19.353  -2.296   7.281  1.00  0.00           H  
HETATM 4061  H2  T4PE 1329     -19.990  -2.983   6.092  1.00  0.00           H  
HETATM 4062  O   T4PE 1330      -7.923 -14.339   7.963  1.00  0.00           O  
HETATM 4063  H1  T4PE 1330      -8.599 -14.960   8.234  1.00  0.00           H  
HETATM 4064  H2  T4PE 1330      -7.216 -14.887   7.622  1.00  0.00           H  
HETATM 4065  O   T4PE 1331       5.935 -12.449 -19.288  1.00  0.00           O  
HETATM 4066  H1  T4PE 1331       6.798 -12.536 -18.882  1.00  0.00           H  
HETATM 4067  H2  T4PE 1331       5.428 -13.178 -18.932  1.00  0.00           H  
HETATM 4068  O   T4PE 1332      -4.498  -0.540  -4.510  1.00  0.00           O  
HETATM 4069  H1  T4PE 1332      -5.104  -0.667  -3.780  1.00  0.00           H  
HETATM 4070  H2  T4PE 1332      -3.639  -0.762  -4.150  1.00  0.00           H  
HETATM 4071  O   T4PE 1333      -3.115  19.915  -8.882  1.00  0.00           O  
HETATM 4072  H1  T4PE 1333      -3.193  19.290  -8.162  1.00  0.00           H  
HETATM 4073  H2  T4PE 1333      -2.176  19.960  -9.061  1.00  0.00           H  
HETATM 4074  O   T4PE 1334      -2.318  17.613   0.224  1.00  0.00           O  
HETATM 4075  H1  T4PE 1334      -2.957  16.922   0.397  1.00  0.00           H  
HETATM 4076  H2  T4PE 1334      -2.095  17.956   1.090  1.00  0.00           H  
HETATM 4077  O   T4PE 1335      -3.601   8.335   8.316  1.00  0.00           O  
HETATM 4078  H1  T4PE 1335      -4.048   9.182   8.324  1.00  0.00           H  
HETATM 4079  H2  T4PE 1335      -3.814   7.945   9.164  1.00  0.00           H  
HETATM 4080  O   T4PE 1336      16.205  -7.298 -17.872  1.00  0.00           O  
HETATM 4081  H1  T4PE 1336      16.995  -7.832 -17.959  1.00  0.00           H  
HETATM 4082  H2  T4PE 1336      16.028  -7.283 -16.931  1.00  0.00           H  
HETATM 4083  O   T4PE 1337      -2.170  10.541  12.434  1.00  0.00           O  
HETATM 4084  H1  T4PE 1337      -1.557  10.302  11.739  1.00  0.00           H  
HETATM 4085  H2  T4PE 1337      -2.791  11.136  12.014  1.00  0.00           H  
HETATM 4086  O   T4PE 1338     -16.079   8.273  -1.219  1.00  0.00           O  
HETATM 4087  H1  T4PE 1338     -16.961   8.475  -0.904  1.00  0.00           H  
HETATM 4088  H2  T4PE 1338     -16.218   7.677  -1.954  1.00  0.00           H  
HETATM 4089  O   T4PE 1339       3.042 -16.865  -2.853  1.00  0.00           O  
HETATM 4090  H1  T4PE 1339       2.727 -16.034  -2.498  1.00  0.00           H  
HETATM 4091  H2  T4PE 1339       2.365 -17.132  -3.476  1.00  0.00           H  
HETATM 4092  O   T4PE 1340       2.476   1.730   5.983  1.00  0.00           O  
HETATM 4093  H1  T4PE 1340       1.660   1.381   6.342  1.00  0.00           H  
HETATM 4094  H2  T4PE 1340       2.253   1.991   5.089  1.00  0.00           H  
HETATM 4095  O   T4PE 1341      21.157  22.241 -11.547  1.00  0.00           O  
HETATM 4096  H1  T4PE 1341      21.388  23.100 -11.901  1.00  0.00           H  
HETATM 4097  H2  T4PE 1341      21.491  21.618 -12.192  1.00  0.00           H  
HETATM 4098  O   T4PE 1342     -11.980 -15.136 -13.815  1.00  0.00           O  
HETATM 4099  H1  T4PE 1342     -12.308 -14.695 -14.599  1.00  0.00           H  
HETATM 4100  H2  T4PE 1342     -12.490 -15.944 -13.763  1.00  0.00           H  
HETATM 4101  O   T4PE 1343     -18.081  20.077 -22.079  1.00  0.00           O  
HETATM 4102  H1  T4PE 1343     -17.237  20.294 -22.474  1.00  0.00           H  
HETATM 4103  H2  T4PE 1343     -17.865  19.479 -21.364  1.00  0.00           H  
HETATM 4104  O   T4PE 1344      19.167  -4.207 -22.183  1.00  0.00           O  
HETATM 4105  H1  T4PE 1344      19.054  -4.341 -23.124  1.00  0.00           H  
HETATM 4106  H2  T4PE 1344      18.369  -4.562 -21.792  1.00  0.00           H  
HETATM 4107  O   T4PE 1345       8.967   1.613 -13.486  1.00  0.00           O  
HETATM 4108  H1  T4PE 1345       8.033   1.563 -13.283  1.00  0.00           H  
HETATM 4109  H2  T4PE 1345       9.234   2.479 -13.177  1.00  0.00           H  
HETATM 4110  O   T4PE 1346      10.071   7.874  -9.405  1.00  0.00           O  
HETATM 4111  H1  T4PE 1346       9.984   8.732  -8.990  1.00  0.00           H  
HETATM 4112  H2  T4PE 1346      10.532   8.050 -10.225  1.00  0.00           H  
HETATM 4113  O   T4PE 1347      -7.065 -17.033 -15.403  1.00  0.00           O  
HETATM 4114  H1  T4PE 1347      -6.215 -16.693 -15.680  1.00  0.00           H  
HETATM 4115  H2  T4PE 1347      -7.019 -17.972 -15.585  1.00  0.00           H  
HETATM 4116  O   T4PE 1348      20.010 -10.754  -8.174  1.00  0.00           O  
HETATM 4117  H1  T4PE 1348      20.447 -10.937  -7.342  1.00  0.00           H  
HETATM 4118  H2  T4PE 1348      19.229 -10.257  -7.930  1.00  0.00           H  
HETATM 4119  O   T4PE 1349      -3.646  -4.995 -19.303  1.00  0.00           O  
HETATM 4120  H1  T4PE 1349      -2.902  -4.659 -18.803  1.00  0.00           H  
HETATM 4121  H2  T4PE 1349      -4.260  -4.262 -19.341  1.00  0.00           H  
HETATM 4122  O   T4PE 1350       6.502   2.492  21.441  1.00  0.00           O  
HETATM 4123  H1  T4PE 1350       6.303   2.927  22.270  1.00  0.00           H  
HETATM 4124  H2  T4PE 1350       6.496   3.196  20.793  1.00  0.00           H  
HETATM 4125  O   T4PE 1351     -20.777   3.643  18.366  1.00  0.00           O  
HETATM 4126  H1  T4PE 1351     -20.925   4.273  19.071  1.00  0.00           H  
HETATM 4127  H2  T4PE 1351     -21.142   2.822  18.697  1.00  0.00           H  
HETATM 4128  O   T4PE 1352      18.102  13.968  18.831  1.00  0.00           O  
HETATM 4129  H1  T4PE 1352      17.896  14.860  18.550  1.00  0.00           H  
HETATM 4130  H2  T4PE 1352      17.675  13.408  18.182  1.00  0.00           H  
HETATM 4131  O   T4PE 1353       2.346 -12.475 -17.691  1.00  0.00           O  
HETATM 4132  H1  T4PE 1353       2.684 -13.128 -17.078  1.00  0.00           H  
HETATM 4133  H2  T4PE 1353       1.398 -12.602 -17.678  1.00  0.00           H  
HETATM 4134  O   T4PE 1354      16.823 -16.424  16.813  1.00  0.00           O  
HETATM 4135  H1  T4PE 1354      17.585 -16.598  17.366  1.00  0.00           H  
HETATM 4136  H2  T4PE 1354      16.232 -15.919  17.372  1.00  0.00           H  
HETATM 4137  O   T4PE 1355      20.627 -12.486  20.867  1.00  0.00           O  
HETATM 4138  H1  T4PE 1355      20.255 -13.163  21.432  1.00  0.00           H  
HETATM 4139  H2  T4PE 1355      20.155 -11.688  21.106  1.00  0.00           H  
HETATM 4140  O   T4PE 1356      -5.267  -6.782 -21.571  1.00  0.00           O  
HETATM 4141  H1  T4PE 1356      -4.902  -6.228 -20.881  1.00  0.00           H  
HETATM 4142  H2  T4PE 1356      -4.521  -6.987 -22.134  1.00  0.00           H  
HETATM 4143  O   T4PE 1357      19.870 -15.710 -12.399  1.00  0.00           O  
HETATM 4144  H1  T4PE 1357      19.687 -15.339 -13.262  1.00  0.00           H  
HETATM 4145  H2  T4PE 1357      20.292 -16.549 -12.582  1.00  0.00           H  
HETATM 4146  O   T4PE 1358     -20.645  -1.898  20.230  1.00  0.00           O  
HETATM 4147  H1  T4PE 1358     -19.926  -1.672  20.821  1.00  0.00           H  
HETATM 4148  H2  T4PE 1358     -20.213  -2.241  19.447  1.00  0.00           H  
HETATM 4149  O   T4PE 1359       6.150   4.719 -15.136  1.00  0.00           O  
HETATM 4150  H1  T4PE 1359       5.870   3.866 -15.468  1.00  0.00           H  
HETATM 4151  H2  T4PE 1359       6.755   5.049 -15.800  1.00  0.00           H  
HETATM 4152  O   T4PE 1360      12.724  -8.863 -15.665  1.00  0.00           O  
HETATM 4153  H1  T4PE 1360      12.208  -8.262 -16.203  1.00  0.00           H  
HETATM 4154  H2  T4PE 1360      13.480  -8.347 -15.385  1.00  0.00           H  
HETATM 4155  O   T4PE 1361      15.649 -17.906 -10.509  1.00  0.00           O  
HETATM 4156  H1  T4PE 1361      15.989 -18.641  -9.999  1.00  0.00           H  
HETATM 4157  H2  T4PE 1361      16.211 -17.168 -10.271  1.00  0.00           H  
HETATM 4158  O   T4PE 1362       2.328 -13.304  15.273  1.00  0.00           O  
HETATM 4159  H1  T4PE 1362       2.097 -12.464  14.876  1.00  0.00           H  
HETATM 4160  H2  T4PE 1362       3.167 -13.142  15.705  1.00  0.00           H  
HETATM 4161  O   T4PE 1363       7.769   2.571  -7.521  1.00  0.00           O  
HETATM 4162  H1  T4PE 1363       8.215   2.712  -6.685  1.00  0.00           H  
HETATM 4163  H2  T4PE 1363       8.043   1.695  -7.793  1.00  0.00           H  
HETATM 4164  O   T4PE 1364     -10.063   6.976  -3.503  1.00  0.00           O  
HETATM 4165  H1  T4PE 1364     -10.885   6.520  -3.681  1.00  0.00           H  
HETATM 4166  H2  T4PE 1364      -9.659   7.088  -4.364  1.00  0.00           H  
HETATM 4167  O   T4PE 1365     -13.264   9.515 -19.994  1.00  0.00           O  
HETATM 4168  H1  T4PE 1365     -14.200   9.353 -19.882  1.00  0.00           H  
HETATM 4169  H2  T4PE 1365     -12.857   9.119 -19.223  1.00  0.00           H  
HETATM 4170  O   T4PE 1366      -1.208  -9.674   6.231  1.00  0.00           O  
HETATM 4171  H1  T4PE 1366      -2.034  -9.215   6.379  1.00  0.00           H  
HETATM 4172  H2  T4PE 1366      -0.636  -9.018   5.833  1.00  0.00           H  
HETATM 4173  O   T4PE 1367     -20.709 -13.930 -18.927  1.00  0.00           O  
HETATM 4174  H1  T4PE 1367     -20.995 -13.378 -19.655  1.00  0.00           H  
HETATM 4175  H2  T4PE 1367     -19.809 -13.654 -18.755  1.00  0.00           H  
HETATM 4176  O   T4PE 1368       1.686  19.740 -20.924  1.00  0.00           O  
HETATM 4177  H1  T4PE 1368       1.398  18.836 -21.051  1.00  0.00           H  
HETATM 4178  H2  T4PE 1368       1.111  20.257 -21.488  1.00  0.00           H  
HETATM 4179  O   T4PE 1369     -19.854 -12.088   9.356  1.00  0.00           O  
HETATM 4180  H1  T4PE 1369     -20.262 -11.985  10.216  1.00  0.00           H  
HETATM 4181  H2  T4PE 1369     -20.020 -11.257   8.911  1.00  0.00           H  
HETATM 4182  O   T4PE 1370     -21.217  10.756   8.163  1.00  0.00           O  
HETATM 4183  H1  T4PE 1370     -20.513  10.109   8.202  1.00  0.00           H  
HETATM 4184  H2  T4PE 1370     -20.771  11.601   8.220  1.00  0.00           H  
HETATM 4185  O   T4PE 1371      -3.849  -8.844 -14.855  1.00  0.00           O  
HETATM 4186  H1  T4PE 1371      -4.313  -8.415 -14.137  1.00  0.00           H  
HETATM 4187  H2  T4PE 1371      -4.538  -9.100 -15.468  1.00  0.00           H  
HETATM 4188  O   T4PE 1372      15.921  -2.552  10.760  1.00  0.00           O  
HETATM 4189  H1  T4PE 1372      15.187  -2.832  11.306  1.00  0.00           H  
HETATM 4190  H2  T4PE 1372      16.579  -2.243  11.383  1.00  0.00           H  
HETATM 4191  O   T4PE 1373       7.725   8.130  11.978  1.00  0.00           O  
HETATM 4192  H1  T4PE 1373       8.453   8.420  11.429  1.00  0.00           H  
HETATM 4193  H2  T4PE 1373       6.941   8.381  11.490  1.00  0.00           H  
HETATM 4194  O   T4PE 1374      -8.631   3.146  10.858  1.00  0.00           O  
HETATM 4195  H1  T4PE 1374      -9.077   2.373  11.205  1.00  0.00           H  
HETATM 4196  H2  T4PE 1374      -8.218   2.842  10.050  1.00  0.00           H  
HETATM 4197  O   T4PE 1375      12.218  10.713   1.778  1.00  0.00           O  
HETATM 4198  H1  T4PE 1375      12.265  10.972   0.858  1.00  0.00           H  
HETATM 4199  H2  T4PE 1375      11.309  10.440   1.904  1.00  0.00           H  
HETATM 4200  O   T4PE 1376     -22.178  22.045  -6.136  1.00  0.00           O  
HETATM 4201  H1  T4PE 1376     -21.366  22.119  -6.638  1.00  0.00           H  
HETATM 4202  H2  T4PE 1376     -22.477  22.948  -6.030  1.00  0.00           H  
HETATM 4203  O   T4PE 1377      13.965  21.389   8.737  1.00  0.00           O  
HETATM 4204  H1  T4PE 1377      13.936  22.345   8.748  1.00  0.00           H  
HETATM 4205  H2  T4PE 1377      14.735  21.178   8.208  1.00  0.00           H  
HETATM 4206  O   T4PE 1378       4.499  21.204 -15.962  1.00  0.00           O  
HETATM 4207  H1  T4PE 1378       4.384  20.256 -16.034  1.00  0.00           H  
HETATM 4208  H2  T4PE 1378       4.551  21.368 -15.020  1.00  0.00           H  
HETATM 4209  O   T4PE 1379      15.423 -19.311   2.221  1.00  0.00           O  
HETATM 4210  H1  T4PE 1379      14.540 -19.659   2.343  1.00  0.00           H  
HETATM 4211  H2  T4PE 1379      15.290 -18.383   2.027  1.00  0.00           H  
HETATM 4212  O   T4PE 1380      -8.473  -2.683 -13.768  1.00  0.00           O  
HETATM 4213  H1  T4PE 1380      -8.871  -2.381 -14.584  1.00  0.00           H  
HETATM 4214  H2  T4PE 1380      -7.595  -2.302 -13.773  1.00  0.00           H  
HETATM 4215  O   T4PE 1381      17.635 -15.786 -15.771  1.00  0.00           O  
HETATM 4216  H1  T4PE 1381      17.779 -16.689 -15.486  1.00  0.00           H  
HETATM 4217  H2  T4PE 1381      18.347 -15.290 -15.368  1.00  0.00           H  
HETATM 4218  O   T4PE 1382     -19.348   6.809  -3.002  1.00  0.00           O  
HETATM 4219  H1  T4PE 1382     -19.345   7.313  -2.189  1.00  0.00           H  
HETATM 4220  H2  T4PE 1382     -18.443   6.848  -3.312  1.00  0.00           H  
HETATM 4221  O   T4PE 1383      -1.468   2.939  22.446  1.00  0.00           O  
HETATM 4222  H1  T4PE 1383      -2.396   2.726  22.354  1.00  0.00           H  
HETATM 4223  H2  T4PE 1383      -1.153   3.031  21.546  1.00  0.00           H  
HETATM 4224  O   T4PE 1384     -18.670   8.733  -0.620  1.00  0.00           O  
HETATM 4225  H1  T4PE 1384     -18.744   8.041   0.037  1.00  0.00           H  
HETATM 4226  H2  T4PE 1384     -18.265   9.465  -0.154  1.00  0.00           H  
HETATM 4227  O   T4PE 1385      11.018   4.497  15.238  1.00  0.00           O  
HETATM 4228  H1  T4PE 1385      10.146   4.566  15.628  1.00  0.00           H  
HETATM 4229  H2  T4PE 1385      11.303   3.607  15.445  1.00  0.00           H  
HETATM 4230  O   T4PE 1386     -16.773  11.323  14.020  1.00  0.00           O  
HETATM 4231  H1  T4PE 1386     -17.457  10.657  14.093  1.00  0.00           H  
HETATM 4232  H2  T4PE 1386     -16.270  11.239  14.830  1.00  0.00           H  
HETATM 4233  O   T4PE 1387      20.075   0.524   5.191  1.00  0.00           O  
HETATM 4234  H1  T4PE 1387      19.125   0.568   5.080  1.00  0.00           H  
HETATM 4235  H2  T4PE 1387      20.260   1.120   5.916  1.00  0.00           H  
HETATM 4236  O   T4PE 1388       6.121 -16.203   2.033  1.00  0.00           O  
HETATM 4237  H1  T4PE 1388       5.846 -15.469   1.484  1.00  0.00           H  
HETATM 4238  H2  T4PE 1388       6.340 -16.898   1.413  1.00  0.00           H  
HETATM 4239  O   T4PE 1389     -10.467 -13.187  18.513  1.00  0.00           O  
HETATM 4240  H1  T4PE 1389      -9.996 -13.829  17.983  1.00  0.00           H  
HETATM 4241  H2  T4PE 1389     -10.449 -12.385  17.991  1.00  0.00           H  
HETATM 4242  O   T4PE 1390      22.391   9.737  15.752  1.00  0.00           O  
HETATM 4243  H1  T4PE 1390      22.056   9.297  14.971  1.00  0.00           H  
HETATM 4244  H2  T4PE 1390      21.626  10.171  16.130  1.00  0.00           H  
HETATM 4245  O   T4PE 1391      18.262   2.923 -10.003  1.00  0.00           O  
HETATM 4246  H1  T4PE 1391      18.561   3.198 -10.870  1.00  0.00           H  
HETATM 4247  H2  T4PE 1391      18.550   2.013  -9.928  1.00  0.00           H  
HETATM 4248  O   T4PE 1392       3.035  -8.050  13.095  1.00  0.00           O  
HETATM 4249  H1  T4PE 1392       2.613  -8.194  12.248  1.00  0.00           H  
HETATM 4250  H2  T4PE 1392       2.716  -8.765  13.646  1.00  0.00           H  
HETATM 4251  O   T4PE 1393       3.959  17.384 -16.371  1.00  0.00           O  
HETATM 4252  H1  T4PE 1393       4.036  17.581 -17.305  1.00  0.00           H  
HETATM 4253  H2  T4PE 1393       3.824  16.437 -16.336  1.00  0.00           H  
HETATM 4254  O   T4PE 1394     -18.909  -7.731 -12.078  1.00  0.00           O  
HETATM 4255  H1  T4PE 1394     -19.729  -7.239 -12.043  1.00  0.00           H  
HETATM 4256  H2  T4PE 1394     -18.232  -7.062 -12.182  1.00  0.00           H  
HETATM 4257  O   T4PE 1395     -18.640 -19.969  14.069  1.00  0.00           O  
HETATM 4258  H1  T4PE 1395     -17.796 -19.592  13.819  1.00  0.00           H  
HETATM 4259  H2  T4PE 1395     -18.889 -19.493  14.862  1.00  0.00           H  
HETATM 4260  O   T4PE 1396      21.027  10.112  12.583  1.00  0.00           O  
HETATM 4261  H1  T4PE 1396      21.189   9.228  12.913  1.00  0.00           H  
HETATM 4262  H2  T4PE 1396      20.104  10.276  12.778  1.00  0.00           H  
HETATM 4263  O   T4PE 1397     -10.145 -11.612  -9.096  1.00  0.00           O  
HETATM 4264  H1  T4PE 1397     -10.757 -12.148  -8.590  1.00  0.00           H  
HETATM 4265  H2  T4PE 1397      -9.560 -11.233  -8.440  1.00  0.00           H  
HETATM 4266  O   T4PE 1398       8.603 -22.104  -2.665  1.00  0.00           O  
HETATM 4267  H1  T4PE 1398       7.657 -22.245  -2.625  1.00  0.00           H  
HETATM 4268  H2  T4PE 1398       8.976 -22.830  -2.166  1.00  0.00           H  
HETATM 4269  O   T4PE 1399      18.518  -8.796 -17.879  1.00  0.00           O  
HETATM 4270  H1  T4PE 1399      18.919  -8.006 -18.240  1.00  0.00           H  
HETATM 4271  H2  T4PE 1399      19.247  -9.406 -17.766  1.00  0.00           H  
HETATM 4272  O   T4PE 1400     -21.747 -21.946   9.825  1.00  0.00           O  
HETATM 4273  H1  T4PE 1400     -21.019 -21.357   9.628  1.00  0.00           H  
HETATM 4274  H2  T4PE 1400     -21.659 -22.657   9.190  1.00  0.00           H  
HETATM 4275  O   T4PE 1401     -13.548   9.636  -0.778  1.00  0.00           O  
HETATM 4276  H1  T4PE 1401     -12.879   9.473  -1.443  1.00  0.00           H  
HETATM 4277  H2  T4PE 1401     -14.154   8.900  -0.861  1.00  0.00           H  
HETATM 4278  O   T4PE 1402       7.602   5.892   2.289  1.00  0.00           O  
HETATM 4279  H1  T4PE 1402       7.171   6.094   3.120  1.00  0.00           H  
HETATM 4280  H2  T4PE 1402       8.196   5.171   2.495  1.00  0.00           H  
HETATM 4281  O   T4PE 1403     -15.176  13.655   5.191  1.00  0.00           O  
HETATM 4282  H1  T4PE 1403     -15.252  13.053   5.931  1.00  0.00           H  
HETATM 4283  H2  T4PE 1403     -15.307  13.104   4.419  1.00  0.00           H  
HETATM 4284  O   T4PE 1404     -11.849   2.383   8.353  1.00  0.00           O  
HETATM 4285  H1  T4PE 1404     -11.965   2.077   7.454  1.00  0.00           H  
HETATM 4286  H2  T4PE 1404     -11.551   1.610   8.833  1.00  0.00           H  
HETATM 4287  O   T4PE 1405      16.473  -2.178   2.923  1.00  0.00           O  
HETATM 4288  H1  T4PE 1405      16.789  -1.669   2.176  1.00  0.00           H  
HETATM 4289  H2  T4PE 1405      16.891  -1.774   3.683  1.00  0.00           H  
HETATM 4290  O   T4PE 1406      13.449 -22.310 -17.241  1.00  0.00           O  
HETATM 4291  H1  T4PE 1406      13.278 -22.701 -16.384  1.00  0.00           H  
HETATM 4292  H2  T4PE 1406      12.588 -22.031 -17.553  1.00  0.00           H  
HETATM 4293  O   T4PE 1407      12.038  -2.140   8.254  1.00  0.00           O  
HETATM 4294  H1  T4PE 1407      12.403  -2.985   7.992  1.00  0.00           H  
HETATM 4295  H2  T4PE 1407      12.478  -1.503   7.692  1.00  0.00           H  
HETATM 4296  O   T4PE 1408     -17.450   2.217  -3.681  1.00  0.00           O  
HETATM 4297  H1  T4PE 1408     -16.987   1.522  -4.148  1.00  0.00           H  
HETATM 4298  H2  T4PE 1408     -16.756   2.755  -3.301  1.00  0.00           H  
HETATM 4299  O   T4PE 1409      18.278 -10.658   5.288  1.00  0.00           O  
HETATM 4300  H1  T4PE 1409      18.632 -10.729   6.174  1.00  0.00           H  
HETATM 4301  H2  T4PE 1409      17.345 -10.485   5.415  1.00  0.00           H  
HETATM 4302  O   T4PE 1410      21.791  -8.645 -12.250  1.00  0.00           O  
HETATM 4303  H1  T4PE 1410      21.314  -9.326 -11.777  1.00  0.00           H  
HETATM 4304  H2  T4PE 1410      21.616  -8.827 -13.174  1.00  0.00           H  
HETATM 4305  O   T4PE 1411      -2.142   4.351  18.132  1.00  0.00           O  
HETATM 4306  H1  T4PE 1411      -3.032   4.277  17.786  1.00  0.00           H  
HETATM 4307  H2  T4PE 1411      -1.674   4.875  17.483  1.00  0.00           H  
HETATM 4308  O   T4PE 1412       7.461  -6.570  -0.905  1.00  0.00           O  
HETATM 4309  H1  T4PE 1412       7.474  -7.186  -1.637  1.00  0.00           H  
HETATM 4310  H2  T4PE 1412       7.058  -7.059  -0.188  1.00  0.00           H  
HETATM 4311  O   T4PE 1413     -10.462 -17.664  17.018  1.00  0.00           O  
HETATM 4312  H1  T4PE 1413     -10.693 -18.591  16.976  1.00  0.00           H  
HETATM 4313  H2  T4PE 1413     -11.273 -17.204  16.802  1.00  0.00           H  
HETATM 4314  O   T4PE 1414       8.148 -14.061  -8.461  1.00  0.00           O  
HETATM 4315  H1  T4PE 1414       8.741 -14.803  -8.579  1.00  0.00           H  
HETATM 4316  H2  T4PE 1414       7.391 -14.270  -9.009  1.00  0.00           H  
HETATM 4317  O   T4PE 1415     -19.270  -7.520   3.752  1.00  0.00           O  
HETATM 4318  H1  T4PE 1415     -18.744  -7.160   3.038  1.00  0.00           H  
HETATM 4319  H2  T4PE 1415     -18.655  -8.049   4.260  1.00  0.00           H  
HETATM 4320  O   T4PE 1416       4.864  21.678  13.994  1.00  0.00           O  
HETATM 4321  H1  T4PE 1416       4.062  22.165  14.182  1.00  0.00           H  
HETATM 4322  H2  T4PE 1416       4.619  20.760  14.106  1.00  0.00           H  
HETATM 4323  O   T4PE 1417      18.252  -6.896  -2.861  1.00  0.00           O  
HETATM 4324  H1  T4PE 1417      17.365  -6.791  -2.516  1.00  0.00           H  
HETATM 4325  H2  T4PE 1417      18.787  -7.090  -2.091  1.00  0.00           H  
HETATM 4326  O   T4PE 1418     -20.508 -13.086   0.105  1.00  0.00           O  
HETATM 4327  H1  T4PE 1418     -20.183 -12.915  -0.779  1.00  0.00           H  
HETATM 4328  H2  T4PE 1418     -21.452 -12.937   0.047  1.00  0.00           H  
HETATM 4329  O   T4PE 1419      -6.036 -22.091   5.579  1.00  0.00           O  
HETATM 4330  H1  T4PE 1419      -6.367 -21.460   4.940  1.00  0.00           H  
HETATM 4331  H2  T4PE 1419      -5.711 -22.820   5.051  1.00  0.00           H  
HETATM 4332  O   T4PE 1420       0.217 -22.024  13.483  1.00  0.00           O  
HETATM 4333  H1  T4PE 1420      -0.704 -21.796  13.613  1.00  0.00           H  
HETATM 4334  H2  T4PE 1420       0.203 -22.952  13.249  1.00  0.00           H  
HETATM 4335  O   T4PE 1421     -20.899 -12.548  -4.942  1.00  0.00           O  
HETATM 4336  H1  T4PE 1421     -21.714 -12.849  -5.343  1.00  0.00           H  
HETATM 4337  H2  T4PE 1421     -20.582 -11.861  -5.529  1.00  0.00           H  
HETATM 4338  O   T4PE 1422     -19.837  16.087 -21.686  1.00  0.00           O  
HETATM 4339  H1  T4PE 1422     -19.119  15.571 -21.319  1.00  0.00           H  
HETATM 4340  H2  T4PE 1422     -20.418  16.251 -20.944  1.00  0.00           H  
HETATM 4341  O   T4PE 1423       3.868   3.394  12.796  1.00  0.00           O  
HETATM 4342  H1  T4PE 1423       4.160   3.919  13.541  1.00  0.00           H  
HETATM 4343  H2  T4PE 1423       3.882   4.001  12.055  1.00  0.00           H  
HETATM 4344  O   T4PE 1424       1.650  -0.327   3.797  1.00  0.00           O  
HETATM 4345  H1  T4PE 1424       1.136  -1.134   3.760  1.00  0.00           H  
HETATM 4346  H2  T4PE 1424       1.464   0.035   4.664  1.00  0.00           H  
HETATM 4347  O   T4PE 1425       3.152   4.053 -18.722  1.00  0.00           O  
HETATM 4348  H1  T4PE 1425       3.350   3.553 -17.931  1.00  0.00           H  
HETATM 4349  H2  T4PE 1425       2.217   4.244 -18.658  1.00  0.00           H  
HETATM 4350  O   T4PE 1426     -11.729 -10.972 -22.201  1.00  0.00           O  
HETATM 4351  H1  T4PE 1426     -12.262 -11.762 -22.108  1.00  0.00           H  
HETATM 4352  H2  T4PE 1426     -10.931 -11.271 -22.637  1.00  0.00           H  
HETATM 4353  O   T4PE 1427     -20.913  22.415   2.732  1.00  0.00           O  
HETATM 4354  H1  T4PE 1427     -21.836  22.167   2.683  1.00  0.00           H  
HETATM 4355  H2  T4PE 1427     -20.453  21.725   2.254  1.00  0.00           H  
HETATM 4356  O   T4PE 1428     -15.329   3.825 -14.138  1.00  0.00           O  
HETATM 4357  H1  T4PE 1428     -15.322   4.782 -14.121  1.00  0.00           H  
HETATM 4358  H2  T4PE 1428     -14.508   3.571 -13.716  1.00  0.00           H  
HETATM 4359  O   T4PE 1429      -9.830  -0.034   5.661  1.00  0.00           O  
HETATM 4360  H1  T4PE 1429      -9.695  -0.503   4.838  1.00  0.00           H  
HETATM 4361  H2  T4PE 1429     -10.011   0.868   5.397  1.00  0.00           H  
HETATM 4362  O   T4PE 1430      -4.953 -13.391  -7.187  1.00  0.00           O  
HETATM 4363  H1  T4PE 1430      -4.717 -12.509  -6.900  1.00  0.00           H  
HETATM 4364  H2  T4PE 1430      -5.905 -13.426  -7.096  1.00  0.00           H  
HETATM 4365  O   T4PE 1431      21.952   2.144  -9.938  1.00  0.00           O  
HETATM 4366  H1  T4PE 1431      21.439   1.341  -9.846  1.00  0.00           H  
HETATM 4367  H2  T4PE 1431      21.345   2.775 -10.324  1.00  0.00           H  
HETATM 4368  O   T4PE 1432      19.547  10.248  -8.827  1.00  0.00           O  
HETATM 4369  H1  T4PE 1432      20.199  10.069  -8.150  1.00  0.00           H  
HETATM 4370  H2  T4PE 1432      18.710  10.244  -8.362  1.00  0.00           H  
HETATM 4371  O   T4PE 1433     -16.725 -19.371  -3.751  1.00  0.00           O  
HETATM 4372  H1  T4PE 1433     -16.907 -19.276  -2.816  1.00  0.00           H  
HETATM 4373  H2  T4PE 1433     -15.984 -19.977  -3.790  1.00  0.00           H  
HETATM 4374  O   T4PE 1434      -4.681  10.775   2.281  1.00  0.00           O  
HETATM 4375  H1  T4PE 1434      -5.585  10.462   2.297  1.00  0.00           H  
HETATM 4376  H2  T4PE 1434      -4.680  11.474   1.627  1.00  0.00           H  
HETATM 4377  O   T4PE 1435      14.278 -12.778  -8.353  1.00  0.00           O  
HETATM 4378  H1  T4PE 1435      14.731 -12.952  -9.178  1.00  0.00           H  
HETATM 4379  H2  T4PE 1435      14.114 -13.645  -7.981  1.00  0.00           H  
HETATM 4380  O   T4PE 1436     -18.768 -16.240  -2.670  1.00  0.00           O  
HETATM 4381  H1  T4PE 1436     -18.224 -16.794  -2.109  1.00  0.00           H  
HETATM 4382  H2  T4PE 1436     -18.162 -15.895  -3.326  1.00  0.00           H  
HETATM 4383  O   T4PE 1437     -11.456  16.342   6.383  1.00  0.00           O  
HETATM 4384  H1  T4PE 1437     -11.961  17.086   6.712  1.00  0.00           H  
HETATM 4385  H2  T4PE 1437     -12.008  15.960   5.701  1.00  0.00           H  
HETATM 4386  O   T4PE 1438      -9.068  -4.790  -6.342  1.00  0.00           O  
HETATM 4387  H1  T4PE 1438      -9.702  -5.507  -6.330  1.00  0.00           H  
HETATM 4388  H2  T4PE 1438      -9.202  -4.366  -7.190  1.00  0.00           H  
HETATM 4389  O   T4PE 1439       8.901   8.913 -18.556  1.00  0.00           O  
HETATM 4390  H1  T4PE 1439       9.124   8.415 -17.769  1.00  0.00           H  
HETATM 4391  H2  T4PE 1439       8.267   8.363 -19.016  1.00  0.00           H  
HETATM 4392  O   T4PE 1440      20.636  -7.600  18.110  1.00  0.00           O  
HETATM 4393  H1  T4PE 1440      21.432  -8.132  18.093  1.00  0.00           H  
HETATM 4394  H2  T4PE 1440      20.260  -7.702  17.236  1.00  0.00           H  
HETATM 4395  O   T4PE 1441      -7.301   0.236   6.907  1.00  0.00           O  
HETATM 4396  H1  T4PE 1441      -8.084  -0.054   6.441  1.00  0.00           H  
HETATM 4397  H2  T4PE 1441      -7.269  -0.315   7.690  1.00  0.00           H  
HETATM 4398  O   T4PE 1442       9.100  15.245  10.231  1.00  0.00           O  
HETATM 4399  H1  T4PE 1442       9.815  14.830   9.749  1.00  0.00           H  
HETATM 4400  H2  T4PE 1442       8.405  15.352   9.582  1.00  0.00           H  
HETATM 4401  O   T4PE 1443      -5.292 -12.048  -3.735  1.00  0.00           O  
HETATM 4402  H1  T4PE 1443      -4.877 -11.950  -4.592  1.00  0.00           H  
HETATM 4403  H2  T4PE 1443      -5.668 -11.187  -3.550  1.00  0.00           H  
HETATM 4404  O   T4PE 1444     -11.284  20.492 -17.090  1.00  0.00           O  
HETATM 4405  H1  T4PE 1444     -10.982  19.766 -17.634  1.00  0.00           H  
HETATM 4406  H2  T4PE 1444     -11.534  21.173 -17.715  1.00  0.00           H  
HETATM 4407  O   T4PE 1445      21.473  17.678  14.746  1.00  0.00           O  
HETATM 4408  H1  T4PE 1445      20.558  17.417  14.852  1.00  0.00           H  
HETATM 4409  H2  T4PE 1445      21.464  18.630  14.845  1.00  0.00           H  
HETATM 4410  O   T4PE 1446      19.508 -17.423  17.866  1.00  0.00           O  
HETATM 4411  H1  T4PE 1446      19.463 -18.236  18.369  1.00  0.00           H  
HETATM 4412  H2  T4PE 1446      19.676 -17.706  16.967  1.00  0.00           H  
HETATM 4413  O   T4PE 1447      -9.741  -4.128  -0.583  1.00  0.00           O  
HETATM 4414  H1  T4PE 1447     -10.406  -4.792  -0.396  1.00  0.00           H  
HETATM 4415  H2  T4PE 1447      -9.187  -4.526  -1.254  1.00  0.00           H  
HETATM 4416  O   T4PE 1448     -18.660 -21.776 -15.508  1.00  0.00           O  
HETATM 4417  H1  T4PE 1448     -19.414 -21.425 -15.982  1.00  0.00           H  
HETATM 4418  H2  T4PE 1448     -18.899 -21.697 -14.584  1.00  0.00           H  
HETATM 4419  O   T4PE 1449     -11.959   4.777  -7.520  1.00  0.00           O  
HETATM 4420  H1  T4PE 1449     -11.006   4.785  -7.610  1.00  0.00           H  
HETATM 4421  H2  T4PE 1449     -12.112   4.559  -6.601  1.00  0.00           H  
HETATM 4422  O   T4PE 1450      -3.454  -5.966  21.479  1.00  0.00           O  
HETATM 4423  H1  T4PE 1450      -3.827  -5.100  21.642  1.00  0.00           H  
HETATM 4424  H2  T4PE 1450      -2.560  -5.791  21.185  1.00  0.00           H  
HETATM 4425  O   T4PE 1451      -7.058  18.235  -1.138  1.00  0.00           O  
HETATM 4426  H1  T4PE 1451      -7.981  18.090  -0.926  1.00  0.00           H  
HETATM 4427  H2  T4PE 1451      -6.751  18.845  -0.467  1.00  0.00           H  
HETATM 4428  O   T4PE 1452      12.395   8.554 -16.659  1.00  0.00           O  
HETATM 4429  H1  T4PE 1452      13.173   9.104 -16.572  1.00  0.00           H  
HETATM 4430  H2  T4PE 1452      11.838   8.808 -15.923  1.00  0.00           H  
HETATM 4431  O   T4PE 1453       0.887  19.183  20.450  1.00  0.00           O  
HETATM 4432  H1  T4PE 1453       0.085  18.863  20.861  1.00  0.00           H  
HETATM 4433  H2  T4PE 1453       0.749  20.125  20.354  1.00  0.00           H  
HETATM 4434  O   T4PE 1454      21.479  18.184   1.841  1.00  0.00           O  
HETATM 4435  H1  T4PE 1454      21.426  18.403   2.771  1.00  0.00           H  
HETATM 4436  H2  T4PE 1454      20.735  18.639   1.445  1.00  0.00           H  
HETATM 4437  O   T4PE 1455      10.235 -17.646 -11.738  1.00  0.00           O  
HETATM 4438  H1  T4PE 1455       9.749 -16.920 -11.348  1.00  0.00           H  
HETATM 4439  H2  T4PE 1455      10.646 -18.087 -10.995  1.00  0.00           H  
HETATM 4440  O   T4PE 1456       5.976   2.793   5.382  1.00  0.00           O  
HETATM 4441  H1  T4PE 1456       5.823   2.653   4.447  1.00  0.00           H  
HETATM 4442  H2  T4PE 1456       5.400   3.522   5.612  1.00  0.00           H  
HETATM 4443  O   T4PE 1457     -10.959  21.338  14.837  1.00  0.00           O  
HETATM 4444  H1  T4PE 1457     -11.649  21.761  14.327  1.00  0.00           H  
HETATM 4445  H2  T4PE 1457     -10.594  22.039  15.376  1.00  0.00           H  
HETATM 4446  O   T4PE 1458      -9.649 -16.936 -16.374  1.00  0.00           O  
HETATM 4447  H1  T4PE 1458      -8.768 -16.801 -16.025  1.00  0.00           H  
HETATM 4448  H2  T4PE 1458      -9.880 -16.096 -16.772  1.00  0.00           H  
HETATM 4449  O   T4PE 1459     -15.221  -6.806  16.471  1.00  0.00           O  
HETATM 4450  H1  T4PE 1459     -14.605  -6.283  16.984  1.00  0.00           H  
HETATM 4451  H2  T4PE 1459     -15.019  -7.712  16.704  1.00  0.00           H  
HETATM 4452  O   T4PE 1460      12.940 -15.063  22.544  1.00  0.00           O  
HETATM 4453  H1  T4PE 1460      13.349 -14.642  21.788  1.00  0.00           H  
HETATM 4454  H2  T4PE 1460      12.383 -15.744  22.167  1.00  0.00           H  
HETATM 4455  O   T4PE 1461     -13.193   0.188  18.039  1.00  0.00           O  
HETATM 4456  H1  T4PE 1461     -13.040   1.090  17.757  1.00  0.00           H  
HETATM 4457  H2  T4PE 1461     -13.848  -0.147  17.426  1.00  0.00           H  
HETATM 4458  O   T4PE 1462       6.250  18.600 -11.864  1.00  0.00           O  
HETATM 4459  H1  T4PE 1462       6.436  19.317 -11.257  1.00  0.00           H  
HETATM 4460  H2  T4PE 1462       5.302  18.633 -11.991  1.00  0.00           H  
HETATM 4461  O   T4PE 1463      21.277 -22.111   5.616  1.00  0.00           O  
HETATM 4462  H1  T4PE 1463      21.247 -21.892   4.685  1.00  0.00           H  
HETATM 4463  H2  T4PE 1463      21.735 -21.375   6.021  1.00  0.00           H  
HETATM 4464  O   T4PE 1464       9.657   9.634   1.775  1.00  0.00           O  
HETATM 4465  H1  T4PE 1464       9.707   9.030   1.034  1.00  0.00           H  
HETATM 4466  H2  T4PE 1464       9.627   9.067   2.545  1.00  0.00           H  
HETATM 4467  O   T4PE 1465      10.561   9.537 -12.259  1.00  0.00           O  
HETATM 4468  H1  T4PE 1465      10.720  10.422 -11.930  1.00  0.00           H  
HETATM 4469  H2  T4PE 1465      10.510   9.639 -13.209  1.00  0.00           H  
HETATM 4470  O   T4PE 1466      13.646 -18.155  -8.536  1.00  0.00           O  
HETATM 4471  H1  T4PE 1466      14.365 -18.130  -9.167  1.00  0.00           H  
HETATM 4472  H2  T4PE 1466      13.308 -17.259  -8.521  1.00  0.00           H  
HETATM 4473  O   T4PE 1467      -7.536 -10.430  12.677  1.00  0.00           O  
HETATM 4474  H1  T4PE 1467      -8.182  -9.743  12.842  1.00  0.00           H  
HETATM 4475  H2  T4PE 1467      -8.045 -11.157  12.317  1.00  0.00           H  
HETATM 4476  O   T4PE 1468      -4.661   4.401  16.466  1.00  0.00           O  
HETATM 4477  H1  T4PE 1468      -5.458   4.439  16.994  1.00  0.00           H  
HETATM 4478  H2  T4PE 1468      -4.941   4.018  15.635  1.00  0.00           H  
HETATM 4479  O   T4PE 1469     -20.570   6.858   4.175  1.00  0.00           O  
HETATM 4480  H1  T4PE 1469     -21.301   7.331   3.777  1.00  0.00           H  
HETATM 4481  H2  T4PE 1469     -20.734   5.939   3.963  1.00  0.00           H  
HETATM 4482  O   T4PE 1470       5.664 -13.350  20.717  1.00  0.00           O  
HETATM 4483  H1  T4PE 1470       6.583 -13.612  20.760  1.00  0.00           H  
HETATM 4484  H2  T4PE 1470       5.670 -12.416  20.929  1.00  0.00           H  
HETATM 4485  O   T4PE 1471       7.379 -18.569  12.650  1.00  0.00           O  
HETATM 4486  H1  T4PE 1471       7.066 -18.450  13.547  1.00  0.00           H  
HETATM 4487  H2  T4PE 1471       7.285 -19.508  12.486  1.00  0.00           H  
HETATM 4488  O   T4PE 1472      14.329  -4.336  -3.336  1.00  0.00           O  
HETATM 4489  H1  T4PE 1472      13.429  -4.486  -3.047  1.00  0.00           H  
HETATM 4490  H2  T4PE 1472      14.545  -3.463  -3.006  1.00  0.00           H  
HETATM 4491  O   T4PE 1473      -2.912  -6.786  10.766  1.00  0.00           O  
HETATM 4492  H1  T4PE 1473      -2.434  -6.202  10.178  1.00  0.00           H  
HETATM 4493  H2  T4PE 1473      -3.118  -7.551  10.228  1.00  0.00           H  
HETATM 4494  O   T4PE 1474       6.386  -0.067  14.624  1.00  0.00           O  
HETATM 4495  H1  T4PE 1474       7.207   0.364  14.862  1.00  0.00           H  
HETATM 4496  H2  T4PE 1474       6.007   0.495  13.948  1.00  0.00           H  
HETATM 4497  O   T4PE 1475     -11.659   7.491 -21.445  1.00  0.00           O  
HETATM 4498  H1  T4PE 1475     -12.019   8.305 -21.093  1.00  0.00           H  
HETATM 4499  H2  T4PE 1475     -11.910   7.497 -22.368  1.00  0.00           H  
HETATM 4500  O   T4PE 1476       5.909 -18.779  20.395  1.00  0.00           O  
HETATM 4501  H1  T4PE 1476       4.961 -18.793  20.270  1.00  0.00           H  
HETATM 4502  H2  T4PE 1476       6.148 -19.698  20.521  1.00  0.00           H  
HETATM 4503  O   T4PE 1477     -10.545  -9.494  -5.529  1.00  0.00           O  
HETATM 4504  H1  T4PE 1477     -11.147  -9.713  -6.240  1.00  0.00           H  
HETATM 4505  H2  T4PE 1477     -10.097 -10.316  -5.332  1.00  0.00           H  
HETATM 4506  O   T4PE 1478      12.509 -19.419  20.056  1.00  0.00           O  
HETATM 4507  H1  T4PE 1478      12.065 -19.217  20.880  1.00  0.00           H  
HETATM 4508  H2  T4PE 1478      11.922 -20.030  19.610  1.00  0.00           H  
HETATM 4509  O   T4PE 1479      13.178  19.672 -13.097  1.00  0.00           O  
HETATM 4510  H1  T4PE 1479      12.859  20.299 -13.746  1.00  0.00           H  
HETATM 4511  H2  T4PE 1479      12.615  18.906 -13.207  1.00  0.00           H  
HETATM 4512  O   T4PE 1480       5.705 -14.965 -21.614  1.00  0.00           O  
HETATM 4513  H1  T4PE 1480       5.262 -14.490 -22.317  1.00  0.00           H  
HETATM 4514  H2  T4PE 1480       5.709 -14.355 -20.877  1.00  0.00           H  
HETATM 4515  O   T4PE 1481     -14.768 -12.723  20.230  1.00  0.00           O  
HETATM 4516  H1  T4PE 1481     -14.123 -13.399  20.022  1.00  0.00           H  
HETATM 4517  H2  T4PE 1481     -14.403 -11.920  19.857  1.00  0.00           H  
HETATM 4518  O   T4PE 1482     -11.325 -13.858  -0.762  1.00  0.00           O  
HETATM 4519  H1  T4PE 1482     -11.513 -13.322   0.008  1.00  0.00           H  
HETATM 4520  H2  T4PE 1482     -10.377 -13.791  -0.876  1.00  0.00           H  
HETATM 4521  O   T4PE 1483     -17.321   1.098  16.970  1.00  0.00           O  
HETATM 4522  H1  T4PE 1483     -16.605   1.728  17.051  1.00  0.00           H  
HETATM 4523  H2  T4PE 1483     -17.843   1.224  17.762  1.00  0.00           H  
HETATM 4524  O   T4PE 1484       8.437   4.399  16.345  1.00  0.00           O  
HETATM 4525  H1  T4PE 1484       7.952   5.201  16.152  1.00  0.00           H  
HETATM 4526  H2  T4PE 1484       8.675   4.479  17.268  1.00  0.00           H  
HETATM 4527  O   T4PE 1485       9.893  -6.325   2.750  1.00  0.00           O  
HETATM 4528  H1  T4PE 1485      10.157  -7.190   2.437  1.00  0.00           H  
HETATM 4529  H2  T4PE 1485       9.040  -6.172   2.343  1.00  0.00           H  
HETATM 4530  O   T4PE 1486       3.636   9.288  10.107  1.00  0.00           O  
HETATM 4531  H1  T4PE 1486       4.231   8.548   9.995  1.00  0.00           H  
HETATM 4532  H2  T4PE 1486       3.080   9.270   9.328  1.00  0.00           H  
HETATM 4533  O   T4PE 1487      21.474  21.608  20.230  1.00  0.00           O  
HETATM 4534  H1  T4PE 1487      21.572  22.494  20.581  1.00  0.00           H  
HETATM 4535  H2  T4PE 1487      21.250  21.072  20.991  1.00  0.00           H  
HETATM 4536  O   T4PE 1488      -7.083   1.056 -12.543  1.00  0.00           O  
HETATM 4537  H1  T4PE 1488      -6.165   1.318 -12.477  1.00  0.00           H  
HETATM 4538  H2  T4PE 1488      -7.543   1.637 -11.937  1.00  0.00           H  
HETATM 4539  O   T4PE 1489     -19.929   4.977 -14.528  1.00  0.00           O  
HETATM 4540  H1  T4PE 1489     -20.637   5.246 -13.942  1.00  0.00           H  
HETATM 4541  H2  T4PE 1489     -19.891   4.025 -14.438  1.00  0.00           H  
HETATM 4542  O   T4PE 1490      -6.583  14.211  -6.463  1.00  0.00           O  
HETATM 4543  H1  T4PE 1490      -6.038  13.425  -6.493  1.00  0.00           H  
HETATM 4544  H2  T4PE 1490      -6.468  14.617  -7.322  1.00  0.00           H  
HETATM 4545  O   T4PE 1491     -18.836  -9.908 -14.880  1.00  0.00           O  
HETATM 4546  H1  T4PE 1491     -19.529 -10.449 -14.502  1.00  0.00           H  
HETATM 4547  H2  T4PE 1491     -18.041 -10.182 -14.422  1.00  0.00           H  
HETATM 4548  O   T4PE 1492      12.548  -8.364  17.694  1.00  0.00           O  
HETATM 4549  H1  T4PE 1492      13.224  -8.186  17.039  1.00  0.00           H  
HETATM 4550  H2  T4PE 1492      12.182  -9.210  17.436  1.00  0.00           H  
HETATM 4551  O   T4PE 1493     -14.855  12.296 -10.239  1.00  0.00           O  
HETATM 4552  H1  T4PE 1493     -15.199  11.667  -9.606  1.00  0.00           H  
HETATM 4553  H2  T4PE 1493     -14.629  11.767 -11.005  1.00  0.00           H  
HETATM 4554  O   T4PE 1494     -18.423 -13.169 -12.541  1.00  0.00           O  
HETATM 4555  H1  T4PE 1494     -18.272 -13.447 -13.445  1.00  0.00           H  
HETATM 4556  H2  T4PE 1494     -18.965 -12.385 -12.619  1.00  0.00           H  
HETATM 4557  O   T4PE 1495      15.811  15.434  17.813  1.00  0.00           O  
HETATM 4558  H1  T4PE 1495      15.468  15.099  18.642  1.00  0.00           H  
HETATM 4559  H2  T4PE 1495      15.116  15.999  17.476  1.00  0.00           H  
HETATM 4560  O   T4PE 1496     -13.994 -20.026  18.954  1.00  0.00           O  
HETATM 4561  H1  T4PE 1496     -14.285 -19.637  18.130  1.00  0.00           H  
HETATM 4562  H2  T4PE 1496     -14.632 -19.724  19.601  1.00  0.00           H  
HETATM 4563  O   T4PE 1497      19.585  -9.757 -10.788  1.00  0.00           O  
HETATM 4564  H1  T4PE 1497      19.924 -10.238 -10.034  1.00  0.00           H  
HETATM 4565  H2  T4PE 1497      18.677 -10.049 -10.871  1.00  0.00           H  
HETATM 4566  O   T4PE 1498      -0.721   0.038  20.583  1.00  0.00           O  
HETATM 4567  H1  T4PE 1498      -0.235  -0.542  19.996  1.00  0.00           H  
HETATM 4568  H2  T4PE 1498      -0.932   0.801  20.045  1.00  0.00           H  
HETATM 4569  O   T4PE 1499      17.478   5.126 -19.998  1.00  0.00           O  
HETATM 4570  H1  T4PE 1499      17.753   5.630 -19.232  1.00  0.00           H  
HETATM 4571  H2  T4PE 1499      17.101   4.325 -19.635  1.00  0.00           H  
HETATM 4572  O   T4PE 1500      -2.509 -12.000  -2.972  1.00  0.00           O  
HETATM 4573  H1  T4PE 1500      -1.951 -12.478  -2.359  1.00  0.00           H  
HETATM 4574  H2  T4PE 1500      -3.267 -12.570  -3.101  1.00  0.00           H  
HETATM 4575  O   T4PE 1501     -19.536  13.227   8.290  1.00  0.00           O  
HETATM 4576  H1  T4PE 1501     -19.201  13.504   7.437  1.00  0.00           H  
HETATM 4577  H2  T4PE 1501     -19.630  14.039   8.787  1.00  0.00           H  
HETATM 4578  O   T4PE 1502     -13.831  18.845  14.000  1.00  0.00           O  
HETATM 4579  H1  T4PE 1502     -13.548  19.139  13.135  1.00  0.00           H  
HETATM 4580  H2  T4PE 1502     -14.726  18.533  13.867  1.00  0.00           H  
HETATM 4581  O   T4PE 1503      16.097 -18.010  -6.077  1.00  0.00           O  
HETATM 4582  H1  T4PE 1503      15.216 -18.361  -6.207  1.00  0.00           H  
HETATM 4583  H2  T4PE 1503      16.456 -18.524  -5.354  1.00  0.00           H  
HETATM 4584  O   T4PE 1504      -9.106  11.387 -15.648  1.00  0.00           O  
HETATM 4585  H1  T4PE 1504      -9.228  12.185 -15.134  1.00  0.00           H  
HETATM 4586  H2  T4PE 1504      -8.503  11.641 -16.346  1.00  0.00           H  
HETATM 4587  O   T4PE 1505       0.731   4.357 -15.105  1.00  0.00           O  
HETATM 4588  H1  T4PE 1505       1.381   5.059 -15.139  1.00  0.00           H  
HETATM 4589  H2  T4PE 1505       0.564   4.140 -16.022  1.00  0.00           H  
HETATM 4590  O   T4PE 1506     -20.210  21.404  15.921  1.00  0.00           O  
HETATM 4591  H1  T4PE 1506     -21.130  21.592  15.733  1.00  0.00           H  
HETATM 4592  H2  T4PE 1506     -19.738  21.716  15.149  1.00  0.00           H  
HETATM 4593  O   T4PE 1507      10.276  -7.543  21.371  1.00  0.00           O  
HETATM 4594  H1  T4PE 1507      10.036  -6.640  21.163  1.00  0.00           H  
HETATM 4595  H2  T4PE 1507      11.193  -7.615  21.107  1.00  0.00           H  
HETATM 4596  O   T4PE 1508       4.312  -7.500  15.938  1.00  0.00           O  
HETATM 4597  H1  T4PE 1508       4.718  -6.710  16.294  1.00  0.00           H  
HETATM 4598  H2  T4PE 1508       4.257  -7.338  14.997  1.00  0.00           H  
HETATM 4599  O   T4PE 1509      -3.797 -11.330 -16.232  1.00  0.00           O  
HETATM 4600  H1  T4PE 1509      -2.960 -10.916 -16.442  1.00  0.00           H  
HETATM 4601  H2  T4PE 1509      -3.689 -11.649 -15.335  1.00  0.00           H  
HETATM 4602  O   T4PE 1510     -14.353  12.719   9.571  1.00  0.00           O  
HETATM 4603  H1  T4PE 1510     -15.052  12.713   8.917  1.00  0.00           H  
HETATM 4604  H2  T4PE 1510     -14.807  12.610  10.407  1.00  0.00           H  
HETATM 4605  O   T4PE 1511      -6.619   1.886  16.299  1.00  0.00           O  
HETATM 4606  H1  T4PE 1511      -5.909   1.303  16.567  1.00  0.00           H  
HETATM 4607  H2  T4PE 1511      -6.361   2.193  15.430  1.00  0.00           H  
HETATM 4608  O   T4PE 1512     -18.215   6.613  20.485  1.00  0.00           O  
HETATM 4609  H1  T4PE 1512     -17.659   6.574  21.263  1.00  0.00           H  
HETATM 4610  H2  T4PE 1512     -17.840   7.317  19.957  1.00  0.00           H  
HETATM 4611  O   T4PE 1513      11.963   8.458  10.984  1.00  0.00           O  
HETATM 4612  H1  T4PE 1513      11.363   8.491  10.239  1.00  0.00           H  
HETATM 4613  H2  T4PE 1513      11.618   7.759  11.540  1.00  0.00           H  
HETATM 4614  O   T4PE 1514     -18.334  -0.939 -20.292  1.00  0.00           O  
HETATM 4615  H1  T4PE 1514     -18.454  -1.334 -19.429  1.00  0.00           H  
HETATM 4616  H2  T4PE 1514     -17.887  -1.614 -20.804  1.00  0.00           H  
HETATM 4617  O   T4PE 1515       2.494   7.255 -21.365  1.00  0.00           O  
HETATM 4618  H1  T4PE 1515       2.913   8.061 -21.666  1.00  0.00           H  
HETATM 4619  H2  T4PE 1515       2.287   7.421 -20.446  1.00  0.00           H  
HETATM 4620  O   T4PE 1516      20.115  15.338 -20.169  1.00  0.00           O  
HETATM 4621  H1  T4PE 1516      19.807  16.147 -19.760  1.00  0.00           H  
HETATM 4622  H2  T4PE 1516      21.035  15.274 -19.913  1.00  0.00           H  
HETATM 4623  O   T4PE 1517     -12.962  -9.979  17.470  1.00  0.00           O  
HETATM 4624  H1  T4PE 1517     -12.434  -9.215  17.239  1.00  0.00           H  
HETATM 4625  H2  T4PE 1517     -12.852 -10.070  18.417  1.00  0.00           H  
HETATM 4626  O   T4PE 1518     -18.339 -14.260  13.223  1.00  0.00           O  
HETATM 4627  H1  T4PE 1518     -17.562 -14.364  12.674  1.00  0.00           H  
HETATM 4628  H2  T4PE 1518     -18.539 -13.325  13.180  1.00  0.00           H  
HETATM 4629  O   T4PE 1519      -6.080 -17.752  -1.819  1.00  0.00           O  
HETATM 4630  H1  T4PE 1519      -5.945 -18.657  -1.536  1.00  0.00           H  
HETATM 4631  H2  T4PE 1519      -5.247 -17.500  -2.220  1.00  0.00           H  
HETATM 4632  O   T4PE 1520      19.571 -19.480  20.170  1.00  0.00           O  
HETATM 4633  H1  T4PE 1520      19.063 -20.269  19.981  1.00  0.00           H  
HETATM 4634  H2  T4PE 1520      20.469 -19.793  20.277  1.00  0.00           H  
HETATM 4635  O   T4PE 1521       8.213   1.604  -4.613  1.00  0.00           O  
HETATM 4636  H1  T4PE 1521       8.738   1.066  -4.020  1.00  0.00           H  
HETATM 4637  H2  T4PE 1521       7.637   0.981  -5.056  1.00  0.00           H  
HETATM 4638  O   T4PE 1522     -18.179   0.032  -9.510  1.00  0.00           O  
HETATM 4639  H1  T4PE 1522     -18.421  -0.734 -10.029  1.00  0.00           H  
HETATM 4640  H2  T4PE 1522     -19.001   0.323  -9.114  1.00  0.00           H  
HETATM 4641  O   T4PE 1523      10.900  15.308  -2.390  1.00  0.00           O  
HETATM 4642  H1  T4PE 1523      10.388  15.427  -1.589  1.00  0.00           H  
HETATM 4643  H2  T4PE 1523      11.292  14.440  -2.297  1.00  0.00           H  
HETATM 4644  O   T4PE 1524     -21.196 -18.823   8.752  1.00  0.00           O  
HETATM 4645  H1  T4PE 1524     -20.417 -19.378   8.796  1.00  0.00           H  
HETATM 4646  H2  T4PE 1524     -21.671 -19.136   7.983  1.00  0.00           H  
HETATM 4647  O   T4PE 1525      18.024 -14.115  12.826  1.00  0.00           O  
HETATM 4648  H1  T4PE 1525      17.611 -13.962  11.976  1.00  0.00           H  
HETATM 4649  H2  T4PE 1525      17.433 -14.720  13.275  1.00  0.00           H  
HETATM 4650  O   T4PE 1526       0.769 -11.364  20.967  1.00  0.00           O  
HETATM 4651  H1  T4PE 1526       1.380 -12.017  20.625  1.00  0.00           H  
HETATM 4652  H2  T4PE 1526      -0.030 -11.490  20.454  1.00  0.00           H  
HETATM 4653  O   T4PE 1527     -12.770 -21.687  -0.764  1.00  0.00           O  
HETATM 4654  H1  T4PE 1527     -12.989 -22.307  -0.069  1.00  0.00           H  
HETATM 4655  H2  T4PE 1527     -11.914 -21.340  -0.515  1.00  0.00           H  
HETATM 4656  O   T4PE 1528      -8.208  -8.202  -4.493  1.00  0.00           O  
HETATM 4657  H1  T4PE 1528      -7.894  -8.871  -3.885  1.00  0.00           H  
HETATM 4658  H2  T4PE 1528      -9.100  -8.474  -4.709  1.00  0.00           H  
HETATM 4659  O   T4PE 1529      18.977   3.929   5.169  1.00  0.00           O  
HETATM 4660  H1  T4PE 1529      19.829   3.999   5.600  1.00  0.00           H  
HETATM 4661  H2  T4PE 1529      19.107   3.270   4.487  1.00  0.00           H  
HETATM 4662  O   T4PE 1530       8.725   1.188 -20.062  1.00  0.00           O  
HETATM 4663  H1  T4PE 1530       8.236   1.522 -19.310  1.00  0.00           H  
HETATM 4664  H2  T4PE 1530       8.263   0.389 -20.314  1.00  0.00           H  
HETATM 4665  O   T4PE 1531       4.131   9.007  22.150  1.00  0.00           O  
HETATM 4666  H1  T4PE 1531       3.771   9.093  21.268  1.00  0.00           H  
HETATM 4667  H2  T4PE 1531       5.080   9.017  22.025  1.00  0.00           H  
HETATM 4668  O   T4PE 1532      -1.475 -19.278  -7.886  1.00  0.00           O  
HETATM 4669  H1  T4PE 1532      -0.895 -18.598  -8.228  1.00  0.00           H  
HETATM 4670  H2  T4PE 1532      -1.878 -18.884  -7.113  1.00  0.00           H  
HETATM 4671  O   T4PE 1533       0.740 -10.545   1.856  1.00  0.00           O  
HETATM 4672  H1  T4PE 1533       1.056 -11.444   1.952  1.00  0.00           H  
HETATM 4673  H2  T4PE 1533       1.328 -10.152   1.211  1.00  0.00           H  
HETATM 4674  O   T4PE 1534      -3.266  -5.542   4.742  1.00  0.00           O  
HETATM 4675  H1  T4PE 1534      -3.089  -5.542   3.802  1.00  0.00           H  
HETATM 4676  H2  T4PE 1534      -3.942  -4.875   4.860  1.00  0.00           H  
HETATM 4677  O   T4PE 1535      -6.614 -17.094  12.206  1.00  0.00           O  
HETATM 4678  H1  T4PE 1535      -6.612 -17.433  11.311  1.00  0.00           H  
HETATM 4679  H2  T4PE 1535      -5.694 -16.909  12.395  1.00  0.00           H  
HETATM 4680  O   T4PE 1536      -9.741   4.233 -13.981  1.00  0.00           O  
HETATM 4681  H1  T4PE 1536     -10.066   3.332 -13.979  1.00  0.00           H  
HETATM 4682  H2  T4PE 1536      -9.263   4.313 -14.806  1.00  0.00           H  
HETATM 4683  O   T4PE 1537      -1.924 -21.800   9.946  1.00  0.00           O  
HETATM 4684  H1  T4PE 1537      -2.252 -21.307   9.194  1.00  0.00           H  
HETATM 4685  H2  T4PE 1537      -1.809 -21.142  10.632  1.00  0.00           H  
HETATM 4686  O   T4PE 1538      21.579 -20.063  -6.322  1.00  0.00           O  
HETATM 4687  H1  T4PE 1538      21.615 -20.441  -7.201  1.00  0.00           H  
HETATM 4688  H2  T4PE 1538      22.369 -19.527  -6.258  1.00  0.00           H  
HETATM 4689  O   T4PE 1539     -14.046 -10.465 -10.357  1.00  0.00           O  
HETATM 4690  H1  T4PE 1539     -14.174 -11.413 -10.390  1.00  0.00           H  
HETATM 4691  H2  T4PE 1539     -14.505 -10.189  -9.563  1.00  0.00           H  
HETATM 4692  O   T4PE 1540     -18.261 -17.698 -21.280  1.00  0.00           O  
HETATM 4693  H1  T4PE 1540     -18.727 -17.548 -20.457  1.00  0.00           H  
HETATM 4694  H2  T4PE 1540     -17.813 -18.534 -21.152  1.00  0.00           H  
HETATM 4695  O   T4PE 1541     -13.890   8.432   2.775  1.00  0.00           O  
HETATM 4696  H1  T4PE 1541     -14.592   7.971   2.315  1.00  0.00           H  
HETATM 4697  H2  T4PE 1541     -13.179   7.793   2.829  1.00  0.00           H  
HETATM 4698  O   T4PE 1542      -0.522   2.913  19.837  1.00  0.00           O  
HETATM 4699  H1  T4PE 1542      -1.176   3.299  19.253  1.00  0.00           H  
HETATM 4700  H2  T4PE 1542       0.079   2.452  19.252  1.00  0.00           H  
HETATM 4701  O   T4PE 1543       8.756  -7.918  17.186  1.00  0.00           O  
HETATM 4702  H1  T4PE 1543       8.992  -7.751  16.273  1.00  0.00           H  
HETATM 4703  H2  T4PE 1543       9.357  -7.370  17.692  1.00  0.00           H  
HETATM 4704  O   T4PE 1544      11.120  -8.515  -7.702  1.00  0.00           O  
HETATM 4705  H1  T4PE 1544      10.683  -8.733  -6.878  1.00  0.00           H  
HETATM 4706  H2  T4PE 1544      11.547  -9.329  -7.969  1.00  0.00           H  
HETATM 4707  O   T4PE 1545       9.519 -15.545  18.767  1.00  0.00           O  
HETATM 4708  H1  T4PE 1545       9.255 -14.907  19.430  1.00  0.00           H  
HETATM 4709  H2  T4PE 1545       9.165 -16.377  19.080  1.00  0.00           H  
HETATM 4710  O   T4PE 1546       0.495 -16.953   7.655  1.00  0.00           O  
HETATM 4711  H1  T4PE 1546       0.896 -16.552   6.883  1.00  0.00           H  
HETATM 4712  H2  T4PE 1546      -0.106 -17.607   7.300  1.00  0.00           H  
HETATM 4713  O   T4PE 1547     -20.054   2.720  12.059  1.00  0.00           O  
HETATM 4714  H1  T4PE 1547     -19.851   2.818  12.989  1.00  0.00           H  
HETATM 4715  H2  T4PE 1547     -19.914   1.791  11.879  1.00  0.00           H  
HETATM 4716  O   T4PE 1548      -1.885  -0.768  -3.939  1.00  0.00           O  
HETATM 4717  H1  T4PE 1548      -1.464  -1.577  -4.231  1.00  0.00           H  
HETATM 4718  H2  T4PE 1548      -1.169  -0.238  -3.588  1.00  0.00           H  
HETATM 4719  O   T4PE 1549       1.881  -9.700  15.078  1.00  0.00           O  
HETATM 4720  H1  T4PE 1549       0.941  -9.856  14.991  1.00  0.00           H  
HETATM 4721  H2  T4PE 1549       1.946  -8.927  15.639  1.00  0.00           H  
HETATM 4722  O   T4PE 1550     -21.770  -0.479 -11.789  1.00  0.00           O  
HETATM 4723  H1  T4PE 1550     -22.357  -0.491 -12.545  1.00  0.00           H  
HETATM 4724  H2  T4PE 1550     -22.331  -0.697 -11.045  1.00  0.00           H  
HETATM 4725  O   T4PE 1551     -14.052   7.262 -12.538  1.00  0.00           O  
HETATM 4726  H1  T4PE 1551     -13.899   7.135 -11.602  1.00  0.00           H  
HETATM 4727  H2  T4PE 1551     -13.249   6.952 -12.957  1.00  0.00           H  
HETATM 4728  O   T4PE 1552      21.387 -18.731   0.371  1.00  0.00           O  
HETATM 4729  H1  T4PE 1552      21.585 -17.795   0.419  1.00  0.00           H  
HETATM 4730  H2  T4PE 1552      20.486 -18.769   0.050  1.00  0.00           H  
HETATM 4731  O   T4PE 1553      14.055  21.508  -2.963  1.00  0.00           O  
HETATM 4732  H1  T4PE 1553      13.768  22.420  -2.992  1.00  0.00           H  
HETATM 4733  H2  T4PE 1553      14.194  21.271  -3.880  1.00  0.00           H  
HETATM 4734  O   T4PE 1554      -7.006  16.758   1.910  1.00  0.00           O  
HETATM 4735  H1  T4PE 1554      -7.545  16.040   2.241  1.00  0.00           H  
HETATM 4736  H2  T4PE 1554      -7.480  17.082   1.145  1.00  0.00           H  
HETATM 4737  O   T4PE 1555     -18.418  -1.254  -2.034  1.00  0.00           O  
HETATM 4738  H1  T4PE 1555     -18.210  -1.892  -1.351  1.00  0.00           H  
HETATM 4739  H2  T4PE 1555     -17.623  -1.203  -2.565  1.00  0.00           H  
HETATM 4740  O   T4PE 1556      -3.000  15.585   4.061  1.00  0.00           O  
HETATM 4741  H1  T4PE 1556      -3.297  16.332   4.580  1.00  0.00           H  
HETATM 4742  H2  T4PE 1556      -3.286  14.818   4.558  1.00  0.00           H  
HETATM 4743  O   T4PE 1557     -17.433   9.537   9.939  1.00  0.00           O  
HETATM 4744  H1  T4PE 1557     -17.560  10.448  10.203  1.00  0.00           H  
HETATM 4745  H2  T4PE 1557     -18.218   9.321   9.435  1.00  0.00           H  
HETATM 4746  O   T4PE 1558     -13.925   2.667  20.555  1.00  0.00           O  
HETATM 4747  H1  T4PE 1558     -13.098   2.706  20.075  1.00  0.00           H  
HETATM 4748  H2  T4PE 1558     -14.087   1.731  20.677  1.00  0.00           H  
HETATM 4749  O   T4PE 1559     -21.966   3.034  14.636  1.00  0.00           O  
HETATM 4750  H1  T4PE 1559     -21.220   2.650  15.097  1.00  0.00           H  
HETATM 4751  H2  T4PE 1559     -22.463   3.486  15.317  1.00  0.00           H  
HETATM 4752  O   T4PE 1560      -6.256  12.009  14.368  1.00  0.00           O  
HETATM 4753  H1  T4PE 1560      -5.483  12.198  13.836  1.00  0.00           H  
HETATM 4754  H2  T4PE 1560      -6.321  11.054  14.365  1.00  0.00           H  
HETATM 4755  O   T4PE 1561      20.472  16.794   8.512  1.00  0.00           O  
HETATM 4756  H1  T4PE 1561      20.281  17.391   7.789  1.00  0.00           H  
HETATM 4757  H2  T4PE 1561      20.315  17.314   9.300  1.00  0.00           H  
HETATM 4758  O   T4PE 1562      11.127  -0.602  -8.280  1.00  0.00           O  
HETATM 4759  H1  T4PE 1562      11.471   0.021  -8.921  1.00  0.00           H  
HETATM 4760  H2  T4PE 1562      11.181  -0.139  -7.444  1.00  0.00           H  
HETATM 4761  O   T4PE 1563      14.705 -13.874  -4.494  1.00  0.00           O  
HETATM 4762  H1  T4PE 1563      14.453 -14.036  -3.585  1.00  0.00           H  
HETATM 4763  H2  T4PE 1563      14.631 -12.926  -4.599  1.00  0.00           H  
HETATM 4764  O   T4PE 1564      20.461  -6.663 -19.127  1.00  0.00           O  
HETATM 4765  H1  T4PE 1564      20.508  -6.636 -20.083  1.00  0.00           H  
HETATM 4766  H2  T4PE 1564      21.354  -6.870 -18.850  1.00  0.00           H  
HETATM 4767  O   T4PE 1565       9.914   0.765 -11.284  1.00  0.00           O  
HETATM 4768  H1  T4PE 1565       9.485   1.113 -12.066  1.00  0.00           H  
HETATM 4769  H2  T4PE 1565       9.953   1.509 -10.682  1.00  0.00           H  
HETATM 4770  O   T4PE 1566     -16.416  -0.940  -7.838  1.00  0.00           O  
HETATM 4771  H1  T4PE 1566     -16.663  -1.842  -7.633  1.00  0.00           H  
HETATM 4772  H2  T4PE 1566     -17.129  -0.615  -8.387  1.00  0.00           H  
HETATM 4773  O   T4PE 1567      19.692  19.576   0.361  1.00  0.00           O  
HETATM 4774  H1  T4PE 1567      20.174  20.399   0.285  1.00  0.00           H  
HETATM 4775  H2  T4PE 1567      18.893  19.809   0.833  1.00  0.00           H  
HETATM 4776  O   T4PE 1568     -14.911   9.385  -6.201  1.00  0.00           O  
HETATM 4777  H1  T4PE 1568     -15.246  10.197  -5.820  1.00  0.00           H  
HETATM 4778  H2  T4PE 1568     -14.019   9.598  -6.474  1.00  0.00           H  
HETATM 4779  O   T4PE 1569      16.480 -11.335  14.420  1.00  0.00           O  
HETATM 4780  H1  T4PE 1569      17.378 -11.346  14.089  1.00  0.00           H  
HETATM 4781  H2  T4PE 1569      16.427 -12.100  14.994  1.00  0.00           H  
HETATM 4782  O   T4PE 1570      15.573  14.287  15.322  1.00  0.00           O  
HETATM 4783  H1  T4PE 1570      15.995  15.002  14.845  1.00  0.00           H  
HETATM 4784  H2  T4PE 1570      15.527  14.596  16.226  1.00  0.00           H  
HETATM 4785  O   T4PE 1571      19.541  10.352  15.900  1.00  0.00           O  
HETATM 4786  H1  T4PE 1571      19.501   9.538  16.401  1.00  0.00           H  
HETATM 4787  H2  T4PE 1571      18.991  10.963  16.391  1.00  0.00           H  
HETATM 4788  O   T4PE 1572     -10.737 -18.867  -2.277  1.00  0.00           O  
HETATM 4789  H1  T4PE 1572     -10.680 -19.126  -3.197  1.00  0.00           H  
HETATM 4790  H2  T4PE 1572     -10.775 -17.911  -2.299  1.00  0.00           H  
HETATM 4791  O   T4PE 1573     -12.565 -18.685  -5.624  1.00  0.00           O  
HETATM 4792  H1  T4PE 1573     -12.701 -19.536  -5.208  1.00  0.00           H  
HETATM 4793  H2  T4PE 1573     -13.427 -18.269  -5.608  1.00  0.00           H  
HETATM 4794  O   T4PE 1574      10.792 -12.156   3.933  1.00  0.00           O  
HETATM 4795  H1  T4PE 1574      11.504 -12.693   4.282  1.00  0.00           H  
HETATM 4796  H2  T4PE 1574      11.233 -11.429   3.494  1.00  0.00           H  
HETATM 4797  O   T4PE 1575     -10.887  -5.947  13.474  1.00  0.00           O  
HETATM 4798  H1  T4PE 1575     -10.489  -6.096  14.331  1.00  0.00           H  
HETATM 4799  H2  T4PE 1575     -11.789  -5.692  13.669  1.00  0.00           H  
HETATM 4800  O   T4PE 1576      -0.928 -14.683   2.669  1.00  0.00           O  
HETATM 4801  H1  T4PE 1576      -0.482 -13.880   2.940  1.00  0.00           H  
HETATM 4802  H2  T4PE 1576      -1.814 -14.595   3.019  1.00  0.00           H  
HETATM 4803  O   T4PE 1577      -9.009  15.274  -2.500  1.00  0.00           O  
HETATM 4804  H1  T4PE 1577      -8.744  14.588  -1.887  1.00  0.00           H  
HETATM 4805  H2  T4PE 1577      -9.420  15.941  -1.950  1.00  0.00           H  
HETATM 4806  O   T4PE 1578      16.662 -18.561   4.595  1.00  0.00           O  
HETATM 4807  H1  T4PE 1578      17.230 -17.815   4.403  1.00  0.00           H  
HETATM 4808  H2  T4PE 1578      16.189 -18.719   3.778  1.00  0.00           H  
HETATM 4809  O   T4PE 1579       1.743  11.993  15.720  1.00  0.00           O  
HETATM 4810  H1  T4PE 1579       2.205  11.431  15.098  1.00  0.00           H  
HETATM 4811  H2  T4PE 1579       1.166  11.398  16.198  1.00  0.00           H  
HETATM 4812  O   T4PE 1580      20.957  16.101  17.486  1.00  0.00           O  
HETATM 4813  H1  T4PE 1580      20.834  16.996  17.803  1.00  0.00           H  
HETATM 4814  H2  T4PE 1580      20.951  16.181  16.532  1.00  0.00           H  
HETATM 4815  O   T4PE 1581       3.560  16.777  12.331  1.00  0.00           O  
HETATM 4816  H1  T4PE 1581       3.748  15.982  12.831  1.00  0.00           H  
HETATM 4817  H2  T4PE 1581       2.612  16.759  12.200  1.00  0.00           H  
HETATM 4818  O   T4PE 1582       0.258  -2.132 -11.341  1.00  0.00           O  
HETATM 4819  H1  T4PE 1582      -0.272  -2.717 -11.882  1.00  0.00           H  
HETATM 4820  H2  T4PE 1582       1.079  -2.607 -11.209  1.00  0.00           H  
HETATM 4821  O   T4PE 1583      12.364 -21.894   5.154  1.00  0.00           O  
HETATM 4822  H1  T4PE 1583      11.430 -21.715   5.265  1.00  0.00           H  
HETATM 4823  H2  T4PE 1583      12.797 -21.293   5.760  1.00  0.00           H  
HETATM 4824  O   T4PE 1584      16.217   5.728   0.874  1.00  0.00           O  
HETATM 4825  H1  T4PE 1584      15.452   6.146   0.479  1.00  0.00           H  
HETATM 4826  H2  T4PE 1584      16.140   5.921   1.809  1.00  0.00           H  
HETATM 4827  O   T4PE 1585      -0.449   0.653 -12.084  1.00  0.00           O  
HETATM 4828  H1  T4PE 1585      -0.510   0.693 -13.038  1.00  0.00           H  
HETATM 4829  H2  T4PE 1585      -0.844  -0.188 -11.854  1.00  0.00           H  
HETATM 4830  O   T4PE 1586      21.226 -15.781 -20.249  1.00  0.00           O  
HETATM 4831  H1  T4PE 1586      21.097 -14.974 -20.747  1.00  0.00           H  
HETATM 4832  H2  T4PE 1586      20.973 -15.554 -19.354  1.00  0.00           H  
HETATM 4833  O   T4PE 1587     -13.622  21.733   1.817  1.00  0.00           O  
HETATM 4834  H1  T4PE 1587     -13.937  21.183   2.535  1.00  0.00           H  
HETATM 4835  H2  T4PE 1587     -13.678  22.626   2.158  1.00  0.00           H  
HETATM 4836  O   T4PE 1588       1.933 -14.154  12.633  1.00  0.00           O  
HETATM 4837  H1  T4PE 1588       2.451 -13.558  12.091  1.00  0.00           H  
HETATM 4838  H2  T4PE 1588       2.166 -13.923  13.532  1.00  0.00           H  
HETATM 4839  O   T4PE 1589      10.500  -5.234 -13.831  1.00  0.00           O  
HETATM 4840  H1  T4PE 1589      10.616  -6.177 -13.942  1.00  0.00           H  
HETATM 4841  H2  T4PE 1589      11.388  -4.878 -13.863  1.00  0.00           H  
HETATM 4842  O   T4PE 1590      -8.699 -21.058  -5.974  1.00  0.00           O  
HETATM 4843  H1  T4PE 1590      -7.924 -21.402  -6.420  1.00  0.00           H  
HETATM 4844  H2  T4PE 1590      -9.192 -20.610  -6.662  1.00  0.00           H  
HETATM 4845  O   T4PE 1591      22.216  13.999  -1.703  1.00  0.00           O  
HETATM 4846  H1  T4PE 1591      22.345  13.754  -0.787  1.00  0.00           H  
HETATM 4847  H2  T4PE 1591      22.688  14.826  -1.799  1.00  0.00           H  
HETATM 4848  O   T4PE 1592      -8.649   1.651 -19.089  1.00  0.00           O  
HETATM 4849  H1  T4PE 1592      -8.974   2.551 -19.090  1.00  0.00           H  
HETATM 4850  H2  T4PE 1592      -8.158   1.574 -18.271  1.00  0.00           H  
HETATM 4851  O   T4PE 1593     -12.649 -12.278  -2.441  1.00  0.00           O  
HETATM 4852  H1  T4PE 1593     -12.225 -11.468  -2.157  1.00  0.00           H  
HETATM 4853  H2  T4PE 1593     -12.042 -12.971  -2.179  1.00  0.00           H  
HETATM 4854  O   T4PE 1594      21.354 -21.866  -2.115  1.00  0.00           O  
HETATM 4855  H1  T4PE 1594      20.400 -21.904  -2.186  1.00  0.00           H  
HETATM 4856  H2  T4PE 1594      21.667 -22.521  -2.738  1.00  0.00           H  
HETATM 4857  O   T4PE 1595     -11.681   6.445 -13.012  1.00  0.00           O  
HETATM 4858  H1  T4PE 1595     -11.323   6.250 -12.146  1.00  0.00           H  
HETATM 4859  H2  T4PE 1595     -11.290   5.787 -13.587  1.00  0.00           H  
HETATM 4860  O   T4PE 1596      -2.480  -5.265  -6.855  1.00  0.00           O  
HETATM 4861  H1  T4PE 1596      -2.000  -6.020  -6.517  1.00  0.00           H  
HETATM 4862  H2  T4PE 1596      -3.328  -5.619  -7.124  1.00  0.00           H  
HETATM 4863  O   T4PE 1597       2.968 -18.033  -9.154  1.00  0.00           O  
HETATM 4864  H1  T4PE 1597       3.321 -18.659  -9.786  1.00  0.00           H  
HETATM 4865  H2  T4PE 1597       3.592 -17.307  -9.163  1.00  0.00           H  
HETATM 4866  O   T4PE 1598     -14.406  -7.632 -16.636  1.00  0.00           O  
HETATM 4867  H1  T4PE 1598     -14.822  -7.185 -15.899  1.00  0.00           H  
HETATM 4868  H2  T4PE 1598     -13.481  -7.683 -16.395  1.00  0.00           H  
HETATM 4869  O   T4PE 1599      -0.983  16.446 -13.089  1.00  0.00           O  
HETATM 4870  H1  T4PE 1599      -1.126  16.068 -12.222  1.00  0.00           H  
HETATM 4871  H2  T4PE 1599      -1.855  16.715 -13.380  1.00  0.00           H  
HETATM 4872  O   T4PE 1600       9.218   7.333 -15.668  1.00  0.00           O  
HETATM 4873  H1  T4PE 1600       9.921   6.714 -15.468  1.00  0.00           H  
HETATM 4874  H2  T4PE 1600       8.511   6.788 -16.013  1.00  0.00           H  
HETATM 4875  O   T4PE 1601       6.510 -12.293 -14.687  1.00  0.00           O  
HETATM 4876  H1  T4PE 1601       5.724 -11.958 -15.119  1.00  0.00           H  
HETATM 4877  H2  T4PE 1601       7.051 -11.518 -14.538  1.00  0.00           H  
HETATM 4878  O   T4PE 1602      16.615  -9.445   2.803  1.00  0.00           O  
HETATM 4879  H1  T4PE 1602      16.551 -10.390   2.665  1.00  0.00           H  
HETATM 4880  H2  T4PE 1602      16.708  -9.347   3.751  1.00  0.00           H  
HETATM 4881  O   T4PE 1603     -14.753  22.212 -17.526  1.00  0.00           O  
HETATM 4882  H1  T4PE 1603     -15.222  22.645 -16.813  1.00  0.00           H  
HETATM 4883  H2  T4PE 1603     -14.967  21.284 -17.425  1.00  0.00           H  
HETATM 4884  O   T4PE 1604      -3.185  12.869  18.254  1.00  0.00           O  
HETATM 4885  H1  T4PE 1604      -2.241  12.760  18.368  1.00  0.00           H  
HETATM 4886  H2  T4PE 1604      -3.520  13.007  19.140  1.00  0.00           H  
HETATM 4887  O   T4PE 1605       6.475  15.224  11.302  1.00  0.00           O  
HETATM 4888  H1  T4PE 1605       7.412  15.113  11.466  1.00  0.00           H  
HETATM 4889  H2  T4PE 1605       6.241  16.021  11.778  1.00  0.00           H  
HETATM 4890  O   T4PE 1606       4.317 -20.629  11.317  1.00  0.00           O  
HETATM 4891  H1  T4PE 1606       4.899 -21.359  11.524  1.00  0.00           H  
HETATM 4892  H2  T4PE 1606       4.570 -20.362  10.433  1.00  0.00           H  
HETATM 4893  O   T4PE 1607     -18.140  11.215   5.819  1.00  0.00           O  
HETATM 4894  H1  T4PE 1607     -17.877  11.107   4.905  1.00  0.00           H  
HETATM 4895  H2  T4PE 1607     -18.312  12.152   5.911  1.00  0.00           H  
HETATM 4896  O   T4PE 1608      20.879  16.113  21.374  1.00  0.00           O  
HETATM 4897  H1  T4PE 1608      20.447  15.589  22.048  1.00  0.00           H  
HETATM 4898  H2  T4PE 1608      21.608  16.535  21.828  1.00  0.00           H  
HETATM 4899  O   T4PE 1609      19.236  14.090 -13.402  1.00  0.00           O  
HETATM 4900  H1  T4PE 1609      18.813  14.227 -14.250  1.00  0.00           H  
HETATM 4901  H2  T4PE 1609      18.534  13.777 -12.832  1.00  0.00           H  
HETATM 4902  O   T4PE 1610       4.900 -20.853 -10.586  1.00  0.00           O  
HETATM 4903  H1  T4PE 1610       4.735 -20.955  -9.649  1.00  0.00           H  
HETATM 4904  H2  T4PE 1610       5.845 -20.979 -10.679  1.00  0.00           H  
HETATM 4905  O   T4PE 1611      -3.532   9.142   4.290  1.00  0.00           O  
HETATM 4906  H1  T4PE 1611      -4.283   9.565   3.874  1.00  0.00           H  
HETATM 4907  H2  T4PE 1611      -3.916   8.462   4.843  1.00  0.00           H  
HETATM 4908  O   T4PE 1612      -6.915 -15.417  -4.731  1.00  0.00           O  
HETATM 4909  H1  T4PE 1612      -7.523 -16.155  -4.687  1.00  0.00           H  
HETATM 4910  H2  T4PE 1612      -6.111 -15.789  -5.093  1.00  0.00           H  
HETATM 4911  O   T4PE 1613      17.879   2.184  -1.861  1.00  0.00           O  
HETATM 4912  H1  T4PE 1613      18.644   1.998  -2.406  1.00  0.00           H  
HETATM 4913  H2  T4PE 1613      17.473   2.948  -2.270  1.00  0.00           H  
HETATM 4914  O   T4PE 1614     -10.654  -9.127 -20.558  1.00  0.00           O  
HETATM 4915  H1  T4PE 1614      -9.772  -9.476 -20.426  1.00  0.00           H  
HETATM 4916  H2  T4PE 1614     -11.065  -9.739 -21.168  1.00  0.00           H  
HETATM 4917  O   T4PE 1615      16.268 -21.475  22.051  1.00  0.00           O  
HETATM 4918  H1  T4PE 1615      16.089 -20.651  22.503  1.00  0.00           H  
HETATM 4919  H2  T4PE 1615      17.021 -21.844  22.513  1.00  0.00           H  
HETATM 4920  O   T4PE 1616     -10.660   2.260  -0.108  1.00  0.00           O  
HETATM 4921  H1  T4PE 1616     -11.023   1.803   0.651  1.00  0.00           H  
HETATM 4922  H2  T4PE 1616      -9.954   2.797   0.251  1.00  0.00           H  
HETATM 4923  O   T4PE 1617       3.834   5.666 -12.032  1.00  0.00           O  
HETATM 4924  H1  T4PE 1617       2.891   5.502 -12.014  1.00  0.00           H  
HETATM 4925  H2  T4PE 1617       3.984   6.111 -12.866  1.00  0.00           H  
HETATM 4926  O   T4PE 1618      16.051 -11.200 -20.744  1.00  0.00           O  
HETATM 4927  H1  T4PE 1618      15.954 -11.115 -21.692  1.00  0.00           H  
HETATM 4928  H2  T4PE 1618      15.509 -11.954 -20.513  1.00  0.00           H  
HETATM 4929  O   T4PE 1619      -6.481  11.675 -13.193  1.00  0.00           O  
HETATM 4930  H1  T4PE 1619      -6.934  12.239 -12.566  1.00  0.00           H  
HETATM 4931  H2  T4PE 1619      -5.851  11.186 -12.665  1.00  0.00           H  
HETATM 4932  O   T4PE 1620      18.283   1.691  -6.937  1.00  0.00           O  
HETATM 4933  H1  T4PE 1620      17.785   0.895  -7.122  1.00  0.00           H
[truncated: 489,981 more chars]
