# Supplementary material for: Quantum Chemical Exploration of Fentanyl and Its Analogs: Conformational Landscapes and Energetics in Solution
Source: ACS Omega. 2025 Nov 27;10(48):58900–14. doi: 10.1021/acsomega.5c07656 (PMC12771126; doi:10.1021/acsomega.5c07656)
Supplement: Supplementary file 4 [file ao5c07656_si_004.zip › MD/MD_UGIYEP/rmsd_cluster_fent_base_145_25members-out.pdb]

TITLE     fentanyl_base_at_20_degree_Celsius
REMARK   4      COMPLIES WITH FORMAT V. 3.0, 1-DEC-2006
REMARK 888
REMARK 888 WRITTEN BY MAESTRO (A PRODUCT OF SCHRODINGER, LLC)
CRYST1   42.617   42.617   42.617  90.00  90.00  90.00 P 1           1
HETATM    1  O1  LIG X 900       3.028  -2.897  -1.715  1.00  0.00           O  
HETATM    2  N1  LIG X 900      -1.493  -0.092   0.081  1.00  0.00           N1+
HETATM    3  N2  LIG X 900       2.726  -1.203  -0.283  1.00  0.00           N  
HETATM    4  C1  LIG X 900      -0.751   0.161  -1.250  1.00  0.00           C  
HETATM    5  C2  LIG X 900       0.748   0.169  -1.004  1.00  0.00           C  
HETATM    6  C3  LIG X 900       1.251  -1.116  -0.459  1.00  0.00           C  
HETATM    7  C4  LIG X 900       0.392  -1.512   0.757  1.00  0.00           C  
HETATM    8  C5  LIG X 900      -1.177  -1.479   0.635  1.00  0.00           C  
HETATM    9  C6  LIG X 900      -3.086   0.049  -0.048  1.00  0.00           C  
HETATM   10  C7  LIG X 900      -3.412   1.563   0.063  1.00  0.00           C  
HETATM   11  C8  LIG X 900      -4.896   1.923  -0.229  1.00  0.00           C  
HETATM   12  C9  LIG X 900      -5.800   2.054   0.852  1.00  0.00           C  
HETATM   13  C10 LIG X 900      -7.121   2.363   0.651  1.00  0.00           C  
HETATM   14  C11 LIG X 900      -7.530   2.472  -0.685  1.00  0.00           C  
HETATM   15  C12 LIG X 900      -6.638   2.406  -1.742  1.00  0.00           C  
HETATM   16  C13 LIG X 900      -5.248   2.161  -1.494  1.00  0.00           C  
HETATM   17  C14 LIG X 900       3.533  -2.076  -0.939  1.00  0.00           C  
HETATM   18  C15 LIG X 900       5.039  -2.193  -0.648  1.00  0.00           C  
HETATM   19  C16 LIG X 900       5.810  -3.420  -1.181  1.00  0.00           C  
HETATM   20  C17 LIG X 900       3.264  -0.308   0.692  1.00  0.00           C  
HETATM   21  C18 LIG X 900       3.341  -0.683   2.043  1.00  0.00           C  
HETATM   22  C19 LIG X 900       4.037   0.160   2.866  1.00  0.00           C  
HETATM   23  C20 LIG X 900       4.660   1.309   2.376  1.00  0.00           C  
HETATM   24  C21 LIG X 900       4.602   1.602   1.052  1.00  0.00           C  
HETATM   25  C22 LIG X 900       3.891   0.801   0.212  1.00  0.00           C  
HETATM   26  H1  LIG X 900      -1.249   0.658   0.712  1.00  0.00           H  
HETATM   27  H2  LIG X 900      -1.100   1.072  -1.736  1.00  0.00           H  
HETATM   28  H3  LIG X 900      -1.073  -0.696  -1.842  1.00  0.00           H  
HETATM   29  H4  LIG X 900       1.273   0.387  -1.934  1.00  0.00           H  
HETATM   30  H5  LIG X 900       0.961   1.082  -0.448  1.00  0.00           H  
HETATM   31  H6  LIG X 900       0.924  -1.854  -1.193  1.00  0.00           H  
HETATM   32  H7  LIG X 900       0.597  -0.918   1.647  1.00  0.00           H  
HETATM   33  H8  LIG X 900       0.673  -2.533   1.018  1.00  0.00           H  
HETATM   34  H9  LIG X 900      -1.459  -2.218  -0.115  1.00  0.00           H  
HETATM   35  H10 LIG X 900      -1.764  -1.590   1.546  1.00  0.00           H  
HETATM   36  H11 LIG X 900      -3.547  -0.553   0.734  1.00  0.00           H  
HETATM   37  H12 LIG X 900      -3.463  -0.359  -0.985  1.00  0.00           H  
HETATM   38  H13 LIG X 900      -2.851   2.158  -0.657  1.00  0.00           H  
HETATM   39  H14 LIG X 900      -3.155   1.986   1.035  1.00  0.00           H  
HETATM   40  H15 LIG X 900      -5.608   1.692   1.851  1.00  0.00           H  
HETATM   41  H16 LIG X 900      -7.848   2.475   1.442  1.00  0.00           H  
HETATM   42  H17 LIG X 900      -8.561   2.675  -0.934  1.00  0.00           H  
HETATM   43  H18 LIG X 900      -6.945   2.588  -2.761  1.00  0.00           H  
HETATM   44  H19 LIG X 900      -4.564   2.242  -2.325  1.00  0.00           H  
HETATM   45  H20 LIG X 900       5.422  -1.271  -1.085  1.00  0.00           H  
HETATM   46  H21 LIG X 900       5.202  -2.070   0.423  1.00  0.00           H  
HETATM   47  H22 LIG X 900       5.692  -3.414  -2.264  1.00  0.00           H  
HETATM   48  H23 LIG X 900       5.331  -4.350  -0.873  1.00  0.00           H  
HETATM   49  H24 LIG X 900       6.889  -3.431  -1.026  1.00  0.00           H  
HETATM   50  H25 LIG X 900       2.899  -1.579   2.454  1.00  0.00           H  
HETATM   51  H26 LIG X 900       4.125   0.020   3.933  1.00  0.00           H  
HETATM   52  H27 LIG X 900       5.108   2.054   3.017  1.00  0.00           H  
HETATM   53  H28 LIG X 900       5.021   2.491   0.604  1.00  0.00           H  
HETATM   54  H29 LIG X 900       3.898   1.042  -0.841  1.00  0.00           H  
HETATM   55  O   T4PE    0     -20.934  10.022   6.441  1.00  0.00           O  
HETATM   56  H1  T4PE    0     -20.461  10.828   6.232  1.00  0.00           H  
HETATM   57  H2  T4PE    0     -20.935   9.986   7.398  1.00  0.00           H  
HETATM   58 CL   CL      1      17.187   5.583   2.504  1.00  0.00          Cl1-
HETATM   59 NA   NA      1     -10.861   4.867 -18.172  1.00  0.00          Na1+
HETATM   60 CL   CL      1      17.229  -7.096  -8.082  1.00  0.00          Cl1-
HETATM   61  O   T4PE    1     -15.076 -10.100 -20.373  1.00  0.00           O  
HETATM   62  H1  T4PE    1     -14.477 -10.701 -19.931  1.00  0.00           H  
HETATM   63  H2  T4PE    1     -14.626  -9.255 -20.353  1.00  0.00           H  
HETATM   64 NA   NA      2     -17.696   7.506   6.530  1.00  0.00          Na1+
HETATM   65 CL   CL      2      -3.342 -14.180  19.875  1.00  0.00          Cl1-
HETATM   66  O   T4PE    2       6.542  -9.159  -4.053  1.00  0.00           O  
HETATM   67  H1  T4PE    2       5.948  -8.501  -3.691  1.00  0.00           H  
HETATM   68  H2  T4PE    2       7.018  -8.698  -4.744  1.00  0.00           H  
HETATM   69 NA   NA      3      -0.536  -7.942   9.094  1.00  0.00          Na1+
HETATM   70 CL   CL      3      -6.419 -18.697  -4.591  1.00  0.00          Cl1-
HETATM   71  O   T4PE    3     -20.298   6.499  -7.451  1.00  0.00           O  
HETATM   72  H1  T4PE    3     -21.206   6.762  -7.599  1.00  0.00           H  
HETATM   73  H2  T4PE    3     -19.894   7.257  -7.029  1.00  0.00           H  
HETATM   74 NA   NA      4     -10.941   6.969  -5.354  1.00  0.00          Na1+
HETATM   75 CL   CL      4      20.592   1.279  16.067  1.00  0.00          Cl1-
HETATM   76  O   T4PE    4      14.562 -13.484  18.212  1.00  0.00           O  
HETATM   77  H1  T4PE    4      13.966 -14.125  18.599  1.00  0.00           H  
HETATM   78  H2  T4PE    4      14.035 -13.038  17.548  1.00  0.00           H  
HETATM   79 NA   NA      5     -19.047 -15.378   3.294  1.00  0.00          Na1+
HETATM   80 CL   CL      5      13.979   4.699  14.076  1.00  0.00          Cl1-
HETATM   81  O   T4PE    5      -0.078   8.301  17.030  1.00  0.00           O  
HETATM   82  H1  T4PE    5      -0.066   8.625  16.129  1.00  0.00           H  
HETATM   83  H2  T4PE    5      -0.141   7.350  16.943  1.00  0.00           H  
HETATM   84 NA   NA      6       1.862 -21.074 -11.835  1.00  0.00          Na1+
HETATM   85 CL   CL      6      -4.429  15.687 -11.669  1.00  0.00          Cl1-
HETATM   86  O   T4PE    6     -13.243  -1.067 -18.266  1.00  0.00           O  
HETATM   87  H1  T4PE    6     -12.928  -0.462 -17.594  1.00  0.00           H  
HETATM   88  H2  T4PE    6     -13.326  -0.529 -19.053  1.00  0.00           H  
HETATM   89 NA   NA      7      16.339 -14.150 -17.950  1.00  0.00          Na1+
HETATM   90 CL   CL      7      -9.059  13.473  20.709  1.00  0.00          Cl1-
HETATM   91  O   T4PE    7     -11.243  -7.723  20.524  1.00  0.00           O  
HETATM   92  H1  T4PE    7     -11.202  -6.953  19.957  1.00  0.00           H  
HETATM   93  H2  T4PE    7     -12.127  -7.706  20.889  1.00  0.00           H  
HETATM   94  O   T4PE    8     -10.035  11.802   9.418  1.00  0.00           O  
HETATM   95  H1  T4PE    8     -10.908  11.898   9.800  1.00  0.00           H  
HETATM   96  H2  T4PE    8      -9.437  12.065  10.118  1.00  0.00           H  
HETATM   97  O   T4PE    9     -12.117 -16.807  12.325  1.00  0.00           O  
HETATM   98  H1  T4PE    9     -11.211 -16.556  12.143  1.00  0.00           H  
HETATM   99  H2  T4PE    9     -12.492 -16.045  12.767  1.00  0.00           H  
HETATM  100  O   T4PE   10      16.263   3.436   0.424  1.00  0.00           O  
HETATM  101  H1  T4PE   10      15.357   3.679   0.238  1.00  0.00           H  
HETATM  102  H2  T4PE   10      16.602   4.159   0.951  1.00  0.00           H  
HETATM  103  O   T4PE   11     -16.104  -4.838  -0.932  1.00  0.00           O  
HETATM  104  H1  T4PE   11     -17.009  -4.606  -0.727  1.00  0.00           H  
HETATM  105  H2  T4PE   11     -15.838  -4.201  -1.595  1.00  0.00           H  
HETATM  106  O   T4PE   12       1.875  16.463 -19.424  1.00  0.00           O  
HETATM  107  H1  T4PE   12       1.368  17.272 -19.361  1.00  0.00           H  
HETATM  108  H2  T4PE   12       2.173  16.436 -20.334  1.00  0.00           H  
HETATM  109  O   T4PE   13     -21.288  15.247   7.001  1.00  0.00           O  
HETATM  110  H1  T4PE   13     -21.243  15.835   6.248  1.00  0.00           H  
HETATM  111  H2  T4PE   13     -20.491  15.431   7.498  1.00  0.00           H  
HETATM  112  O   T4PE   14       1.020  17.176   8.128  1.00  0.00           O  
HETATM  113  H1  T4PE   14       0.814  16.475   8.747  1.00  0.00           H  
HETATM  114  H2  T4PE   14       1.698  16.805   7.563  1.00  0.00           H  
HETATM  115  O   T4PE   15     -10.458   4.087 -20.799  1.00  0.00           O  
HETATM  116  H1  T4PE   15     -10.747   3.260 -21.184  1.00  0.00           H  
HETATM  117  H2  T4PE   15     -10.993   4.753 -21.230  1.00  0.00           H  
HETATM  118  O   T4PE   16       2.071  20.894 -14.176  1.00  0.00           O  
HETATM  119  H1  T4PE   16       2.953  20.747 -14.516  1.00  0.00           H  
HETATM  120  H2  T4PE   16       1.491  20.631 -14.891  1.00  0.00           H  
HETATM  121  O   T4PE   17      -3.778   5.154 -14.491  1.00  0.00           O  
HETATM  122  H1  T4PE   17      -3.466   4.297 -14.200  1.00  0.00           H  
HETATM  123  H2  T4PE   17      -2.986   5.617 -14.764  1.00  0.00           H  
HETATM  124  O   T4PE   18     -16.172 -12.442   1.957  1.00  0.00           O  
HETATM  125  H1  T4PE   18     -15.323 -12.880   1.895  1.00  0.00           H  
HETATM  126  H2  T4PE   18     -15.972 -11.513   1.848  1.00  0.00           H  
HETATM  127  O   T4PE   19     -11.969  11.870  13.820  1.00  0.00           O  
HETATM  128  H1  T4PE   19     -12.828  12.292  13.798  1.00  0.00           H  
HETATM  129  H2  T4PE   19     -11.827  11.664  14.744  1.00  0.00           H  
HETATM  130  O   T4PE   20      -5.326  -5.567   5.659  1.00  0.00           O  
HETATM  131  H1  T4PE   20      -4.966  -6.254   5.098  1.00  0.00           H  
HETATM  132  H2  T4PE   20      -5.524  -4.847   5.060  1.00  0.00           H  
HETATM  133  O   T4PE   21     -17.691  16.631  12.225  1.00  0.00           O  
HETATM  134  H1  T4PE   21     -17.143  16.758  11.449  1.00  0.00           H  
HETATM  135  H2  T4PE   21     -18.368  16.017  11.942  1.00  0.00           H  
HETATM  136  O   T4PE   22     -20.478  18.778  -1.641  1.00  0.00           O  
HETATM  137  H1  T4PE   22     -20.173  18.476  -0.786  1.00  0.00           H  
HETATM  138  H2  T4PE   22     -21.117  18.119  -1.914  1.00  0.00           H  
HETATM  139  O   T4PE   23       7.363  -4.512 -18.853  1.00  0.00           O  
HETATM  140  H1  T4PE   23       6.881  -4.987 -19.530  1.00  0.00           H  
HETATM  141  H2  T4PE   23       6.697  -3.986 -18.409  1.00  0.00           H  
HETATM  142  O   T4PE   24       7.085 -12.212  16.372  1.00  0.00           O  
HETATM  143  H1  T4PE   24       6.223 -12.166  15.959  1.00  0.00           H  
HETATM  144  H2  T4PE   24       6.922 -12.617  17.224  1.00  0.00           H  
HETATM  145  O   T4PE   25     -18.257  11.591   2.138  1.00  0.00           O  
HETATM  146  H1  T4PE   25     -18.537  11.541   1.224  1.00  0.00           H  
HETATM  147  H2  T4PE   25     -18.776  10.923   2.585  1.00  0.00           H  
HETATM  148  O   T4PE   26     -15.295  -2.205   7.405  1.00  0.00           O  
HETATM  149  H1  T4PE   26     -15.362  -2.520   8.306  1.00  0.00           H  
HETATM  150  H2  T4PE   26     -16.088  -2.532   6.978  1.00  0.00           H  
HETATM  151  O   T4PE   27      -0.604  -2.132 -12.623  1.00  0.00           O  
HETATM  152  H1  T4PE   27      -1.012  -2.960 -12.877  1.00  0.00           H  
HETATM  153  H2  T4PE   27      -1.203  -1.758 -11.977  1.00  0.00           H  
HETATM  154  O   T4PE   28       9.207   9.868   4.561  1.00  0.00           O  
HETATM  155  H1  T4PE   28       9.868   9.815   3.870  1.00  0.00           H  
HETATM  156  H2  T4PE   28       9.712   9.936   5.371  1.00  0.00           H  
HETATM  157  O   T4PE   29     -17.336  -0.270  19.528  1.00  0.00           O  
HETATM  158  H1  T4PE   29     -16.487   0.050  19.225  1.00  0.00           H  
HETATM  159  H2  T4PE   29     -17.975   0.278  19.073  1.00  0.00           H  
HETATM  160  O   T4PE   30      10.977  11.378   0.333  1.00  0.00           O  
HETATM  161  H1  T4PE   30      11.743  11.950   0.377  1.00  0.00           H  
HETATM  162  H2  T4PE   30      10.761  11.337  -0.598  1.00  0.00           H  
HETATM  163  O   T4PE   31     -11.999  -3.276 -19.243  1.00  0.00           O  
HETATM  164  H1  T4PE   31     -11.737  -2.918 -20.092  1.00  0.00           H  
HETATM  165  H2  T4PE   31     -12.125  -2.507 -18.687  1.00  0.00           H  
HETATM  166  O   T4PE   32      13.282 -14.936  10.107  1.00  0.00           O  
HETATM  167  H1  T4PE   32      13.445 -14.463   9.291  1.00  0.00           H  
HETATM  168  H2  T4PE   32      12.328 -14.975  10.176  1.00  0.00           H  
HETATM  169  O   T4PE   33     -12.141   1.895   5.640  1.00  0.00           O  
HETATM  170  H1  T4PE   33     -12.271   2.008   6.581  1.00  0.00           H  
HETATM  171  H2  T4PE   33     -13.015   1.997   5.263  1.00  0.00           H  
HETATM  172  O   T4PE   34      -4.716  -4.291 -15.604  1.00  0.00           O  
HETATM  173  H1  T4PE   34      -4.429  -4.604 -14.746  1.00  0.00           H  
HETATM  174  H2  T4PE   34      -4.386  -3.394 -15.655  1.00  0.00           H  
HETATM  175  O   T4PE   35      10.266  -8.668 -17.177  1.00  0.00           O  
HETATM  176  H1  T4PE   35       9.425  -8.556 -16.733  1.00  0.00           H  
HETATM  177  H2  T4PE   35      10.829  -9.083 -16.524  1.00  0.00           H  
HETATM  178  O   T4PE   36      -8.729   0.943  -9.264  1.00  0.00           O  
HETATM  179  H1  T4PE   36      -8.154   0.591  -8.585  1.00  0.00           H  
HETATM  180  H2  T4PE   36      -9.607   0.666  -9.003  1.00  0.00           H  
HETATM  181  O   T4PE   37     -19.962   6.591   7.183  1.00  0.00           O  
HETATM  182  H1  T4PE   37     -20.431   6.548   6.350  1.00  0.00           H  
HETATM  183  H2  T4PE   37     -20.535   6.142   7.804  1.00  0.00           H  
HETATM  184  O   T4PE   38       8.520  16.715   6.791  1.00  0.00           O  
HETATM  185  H1  T4PE   38       8.030  17.427   6.378  1.00  0.00           H  
HETATM  186  H2  T4PE   38       9.438  16.921   6.614  1.00  0.00           H  
HETATM  187  O   T4PE   39     -14.726 -20.662   7.834  1.00  0.00           O  
HETATM  188  H1  T4PE   39     -13.853 -20.379   7.561  1.00  0.00           H  
HETATM  189  H2  T4PE   39     -14.593 -21.051   8.698  1.00  0.00           H  
HETATM  190  O   T4PE   40      12.867   2.309 -20.936  1.00  0.00           O  
HETATM  191  H1  T4PE   40      12.932   2.887 -20.176  1.00  0.00           H  
HETATM  192  H2  T4PE   40      12.543   2.872 -21.639  1.00  0.00           H  
HETATM  193  O   T4PE   41       0.138   9.126  14.427  1.00  0.00           O  
HETATM  194  H1  T4PE   41       1.001   9.310  14.055  1.00  0.00           H  
HETATM  195  H2  T4PE   41      -0.120   8.293  14.034  1.00  0.00           H  
HETATM  196  O   T4PE   42       1.188 -15.947 -20.064  1.00  0.00           O  
HETATM  197  H1  T4PE   42       0.397 -16.185 -20.547  1.00  0.00           H  
HETATM  198  H2  T4PE   42       0.882 -15.774 -19.173  1.00  0.00           H  
HETATM  199  O   T4PE   43      16.176   0.877 -11.426  1.00  0.00           O  
HETATM  200  H1  T4PE   43      16.785   0.892 -10.688  1.00  0.00           H  
HETATM  201  H2  T4PE   43      15.561   0.175 -11.215  1.00  0.00           H  
HETATM  202  O   T4PE   44      14.336  -9.710  16.173  1.00  0.00           O  
HETATM  203  H1  T4PE   44      14.518  -9.321  15.317  1.00  0.00           H  
HETATM  204  H2  T4PE   44      13.843  -9.037  16.643  1.00  0.00           H  
HETATM  205  O   T4PE   45      14.864 -11.734   0.703  1.00  0.00           O  
HETATM  206  H1  T4PE   45      14.091 -11.789   1.265  1.00  0.00           H  
HETATM  207  H2  T4PE   45      14.564 -11.260  -0.072  1.00  0.00           H  
HETATM  208  O   T4PE   46      10.945   4.504  11.450  1.00  0.00           O  
HETATM  209  H1  T4PE   46      10.139   4.277  10.985  1.00  0.00           H  
HETATM  210  H2  T4PE   46      10.981   5.460  11.415  1.00  0.00           H  
HETATM  211  O   T4PE   47      16.176  20.250 -16.109  1.00  0.00           O  
HETATM  212  H1  T4PE   47      16.069  19.648 -16.846  1.00  0.00           H  
HETATM  213  H2  T4PE   47      15.794  19.786 -15.364  1.00  0.00           H  
HETATM  214  O   T4PE   48      19.394  21.020  -2.278  1.00  0.00           O  
HETATM  215  H1  T4PE   48      20.224  21.310  -1.898  1.00  0.00           H  
HETATM  216  H2  T4PE   48      19.532  20.095  -2.479  1.00  0.00           H  
HETATM  217  O   T4PE   49      -5.326 -13.936   1.340  1.00  0.00           O  
HETATM  218  H1  T4PE   49      -5.211 -13.399   0.557  1.00  0.00           H  
HETATM  219  H2  T4PE   49      -5.620 -13.321   2.012  1.00  0.00           H  
HETATM  220  O   T4PE   50      -6.943 -21.086 -10.076  1.00  0.00           O  
HETATM  221  H1  T4PE   50      -7.040 -21.897  -9.577  1.00  0.00           H  
HETATM  222  H2  T4PE   50      -7.838 -20.766 -10.189  1.00  0.00           H  
HETATM  223  O   T4PE   51      -0.455  -9.047 -13.533  1.00  0.00           O  
HETATM  224  H1  T4PE   51       0.292  -8.600 -13.930  1.00  0.00           H  
HETATM  225  H2  T4PE   51      -0.704  -9.713 -14.174  1.00  0.00           H  
HETATM  226  O   T4PE   52      10.396 -13.432 -19.845  1.00  0.00           O  
HETATM  227  H1  T4PE   52      11.228 -12.957 -19.835  1.00  0.00           H  
HETATM  228  H2  T4PE   52       9.834 -12.943 -19.244  1.00  0.00           H  
HETATM  229  O   T4PE   53       1.812 -10.797   6.255  1.00  0.00           O  
HETATM  230  H1  T4PE   53       2.651 -10.458   6.568  1.00  0.00           H  
HETATM  231  H2  T4PE   53       2.034 -11.302   5.473  1.00  0.00           H  
HETATM  232  O   T4PE   54       9.126  13.752 -12.986  1.00  0.00           O  
HETATM  233  H1  T4PE   54       9.012  14.220 -13.813  1.00  0.00           H  
HETATM  234  H2  T4PE   54       9.041  12.828 -13.220  1.00  0.00           H  
HETATM  235  O   T4PE   55      -3.322   5.333  -9.940  1.00  0.00           O  
HETATM  236  H1  T4PE   55      -3.115   4.844 -10.737  1.00  0.00           H  
HETATM  237  H2  T4PE   55      -2.795   6.129 -10.004  1.00  0.00           H  
HETATM  238  O   T4PE   56     -18.405   6.838 -12.881  1.00  0.00           O  
HETATM  239  H1  T4PE   56     -18.646   6.252 -13.599  1.00  0.00           H  
HETATM  240  H2  T4PE   56     -17.842   7.497 -13.288  1.00  0.00           H  
HETATM  241  O   T4PE   57      -4.973   0.095  -5.308  1.00  0.00           O  
HETATM  242  H1  T4PE   57      -5.395  -0.546  -4.736  1.00  0.00           H  
HETATM  243  H2  T4PE   57      -4.038   0.003  -5.124  1.00  0.00           H  
HETATM  244  O   T4PE   58      18.342  12.173 -16.521  1.00  0.00           O  
HETATM  245  H1  T4PE   58      18.785  11.350 -16.727  1.00  0.00           H  
HETATM  246  H2  T4PE   58      17.419  11.933 -16.434  1.00  0.00           H  
HETATM  247  O   T4PE   59      -9.067  19.004 -11.792  1.00  0.00           O  
HETATM  248  H1  T4PE   59      -9.128  18.632 -12.672  1.00  0.00           H  
HETATM  249  H2  T4PE   59      -9.440  18.332 -11.221  1.00  0.00           H  
HETATM  250  O   T4PE   60     -21.202  -7.268  15.714  1.00  0.00           O  
HETATM  251  H1  T4PE   60     -20.877  -6.861  14.910  1.00  0.00           H  
HETATM  252  H2  T4PE   60     -21.739  -8.000  15.411  1.00  0.00           H  
HETATM  253  O   T4PE   61     -15.959  -0.488   4.299  1.00  0.00           O  
HETATM  254  H1  T4PE   61     -16.117  -1.423   4.167  1.00  0.00           H  
HETATM  255  H2  T4PE   61     -16.720  -0.183   4.793  1.00  0.00           H  
HETATM  256  O   T4PE   62      -4.540 -20.950 -18.214  1.00  0.00           O  
HETATM  257  H1  T4PE   62      -4.146 -21.819 -18.139  1.00  0.00           H  
HETATM  258  H2  T4PE   62      -5.287 -21.075 -18.800  1.00  0.00           H  
HETATM  259  O   T4PE   63      -9.932  11.307 -13.748  1.00  0.00           O  
HETATM  260  H1  T4PE   63      -9.765  11.064 -12.837  1.00  0.00           H  
HETATM  261  H2  T4PE   63      -9.598  12.201 -13.822  1.00  0.00           H  
HETATM  262  O   T4PE   64     -11.222  -6.098 -18.574  1.00  0.00           O  
HETATM  263  H1  T4PE   64     -11.399  -5.160 -18.637  1.00  0.00           H  
HETATM  264  H2  T4PE   64     -10.413  -6.224 -19.069  1.00  0.00           H  
HETATM  265  O   T4PE   65      19.452 -10.609   4.016  1.00  0.00           O  
HETATM  266  H1  T4PE   65      18.674 -11.165   4.058  1.00  0.00           H  
HETATM  267  H2  T4PE   65      19.752 -10.548   4.923  1.00  0.00           H  
HETATM  268  O   T4PE   66     -12.075  10.614  -2.342  1.00  0.00           O  
HETATM  269  H1  T4PE   66     -11.904  11.535  -2.145  1.00  0.00           H  
HETATM  270  H2  T4PE   66     -11.407  10.377  -2.985  1.00  0.00           H  
HETATM  271  O   T4PE   67       3.249  -9.190 -18.297  1.00  0.00           O  
HETATM  272  H1  T4PE   67       2.582  -8.641 -17.884  1.00  0.00           H  
HETATM  273  H2  T4PE   67       4.039  -8.650 -18.293  1.00  0.00           H  
HETATM  274  O   T4PE   68      19.167   9.681   5.168  1.00  0.00           O  
HETATM  275  H1  T4PE   68      19.475   8.844   4.820  1.00  0.00           H  
HETATM  276  H2  T4PE   68      19.944  10.075   5.565  1.00  0.00           H  
HETATM  277  O   T4PE   69     -13.468  -8.699  -9.109  1.00  0.00           O  
HETATM  278  H1  T4PE   69     -13.447  -9.325  -8.385  1.00  0.00           H  
HETATM  279  H2  T4PE   69     -12.609  -8.277  -9.086  1.00  0.00           H  
HETATM  280  O   T4PE   70      15.441   7.767 -13.237  1.00  0.00           O  
HETATM  281  H1  T4PE   70      15.206   8.692 -13.166  1.00  0.00           H  
HETATM  282  H2  T4PE   70      15.102   7.371 -12.434  1.00  0.00           H  
HETATM  283  O   T4PE   71     -15.266  11.320 -15.080  1.00  0.00           O  
HETATM  284  H1  T4PE   71     -15.274  12.263 -15.246  1.00  0.00           H  
HETATM  285  H2  T4PE   71     -15.229  10.924 -15.950  1.00  0.00           H  
HETATM  286  O   T4PE   72      20.863  16.556  -6.450  1.00  0.00           O  
HETATM  287  H1  T4PE   72      20.225  16.221  -7.080  1.00  0.00           H  
HETATM  288  H2  T4PE   72      21.283  17.289  -6.900  1.00  0.00           H  
HETATM  289  O   T4PE   73      -0.845  -6.629  -9.291  1.00  0.00           O  
HETATM  290  H1  T4PE   73      -0.088  -7.099  -8.942  1.00  0.00           H  
HETATM  291  H2  T4PE   73      -0.752  -6.696 -10.242  1.00  0.00           H  
HETATM  292  O   T4PE   74       4.100  17.848   4.643  1.00  0.00           O  
HETATM  293  H1  T4PE   74       4.016  18.792   4.776  1.00  0.00           H  
HETATM  294  H2  T4PE   74       4.291  17.754   3.710  1.00  0.00           H  
HETATM  295  O   T4PE   75     -10.447  17.223   6.309  1.00  0.00           O  
HETATM  296  H1  T4PE   75      -9.849  17.573   5.649  1.00  0.00           H  
HETATM  297  H2  T4PE   75     -10.008  17.388   7.143  1.00  0.00           H  
HETATM  298  O   T4PE   76       9.569 -16.244 -18.748  1.00  0.00           O  
HETATM  299  H1  T4PE   76      10.345 -15.961 -19.233  1.00  0.00           H  
HETATM  300  H2  T4PE   76       9.629 -17.199 -18.734  1.00  0.00           H  
HETATM  301  O   T4PE   77      19.136 -18.243  -5.662  1.00  0.00           O  
HETATM  302  H1  T4PE   77      18.796 -19.135  -5.595  1.00  0.00           H  
HETATM  303  H2  T4PE   77      19.269 -17.968  -4.755  1.00  0.00           H  
HETATM  304  O   T4PE   78      -0.474  12.614   8.621  1.00  0.00           O  
HETATM  305  H1  T4PE   78      -0.482  12.262   9.511  1.00  0.00           H  
HETATM  306  H2  T4PE   78      -1.347  12.420   8.279  1.00  0.00           H  
HETATM  307  O   T4PE   79      -4.451  11.740  -1.470  1.00  0.00           O  
HETATM  308  H1  T4PE   79      -4.367  12.004  -2.386  1.00  0.00           H  
HETATM  309  H2  T4PE   79      -3.684  12.119  -1.040  1.00  0.00           H  
HETATM  310  O   T4PE   80     -12.146   7.294   4.554  1.00  0.00           O  
HETATM  311  H1  T4PE   80     -11.602   7.739   5.203  1.00  0.00           H  
HETATM  312  H2  T4PE   80     -12.036   6.362   4.747  1.00  0.00           H  
HETATM  313  O   T4PE   81      -1.978  -1.260  18.145  1.00  0.00           O  
HETATM  314  H1  T4PE   81      -1.048  -1.318  18.364  1.00  0.00           H  
HETATM  315  H2  T4PE   81      -2.430  -1.467  18.963  1.00  0.00           H  
HETATM  316  O   T4PE   82      20.766   5.219 -20.142  1.00  0.00           O  
HETATM  317  H1  T4PE   82      20.382   5.951 -20.625  1.00  0.00           H  
HETATM  318  H2  T4PE   82      20.468   4.440 -20.612  1.00  0.00           H  
HETATM  319  O   T4PE   83     -19.692  18.085   0.858  1.00  0.00           O  
HETATM  320  H1  T4PE   83     -20.165  18.127   1.689  1.00  0.00           H  
HETATM  321  H2  T4PE   83     -19.044  18.788   0.916  1.00  0.00           H  
HETATM  322  O   T4PE   84      -0.856   1.830   1.999  1.00  0.00           O  
HETATM  323  H1  T4PE   84      -0.140   2.367   1.660  1.00  0.00           H  
HETATM  324  H2  T4PE   84      -0.502   1.431   2.794  1.00  0.00           H  
HETATM  325  O   T4PE   85      20.937 -10.260 -14.408  1.00  0.00           O  
HETATM  326  H1  T4PE   85      20.744  -9.548 -13.798  1.00  0.00           H  
HETATM  327  H2  T4PE   85      20.574 -11.041 -13.989  1.00  0.00           H  
HETATM  328  O   T4PE   86      19.194  18.323 -20.158  1.00  0.00           O  
HETATM  329  H1  T4PE   86      19.109  18.632 -21.060  1.00  0.00           H  
HETATM  330  H2  T4PE   86      19.649  19.032 -19.704  1.00  0.00           H  
HETATM  331  O   T4PE   87      19.758  14.725   2.422  1.00  0.00           O  
HETATM  332  H1  T4PE   87      20.577  14.240   2.317  1.00  0.00           H  
HETATM  333  H2  T4PE   87      19.885  15.523   1.909  1.00  0.00           H  
HETATM  334  O   T4PE   88       1.328   7.886   1.195  1.00  0.00           O  
HETATM  335  H1  T4PE   88       0.896   7.956   0.344  1.00  0.00           H  
HETATM  336  H2  T4PE   88       2.262   7.958   0.998  1.00  0.00           H  
HETATM  337  O   T4PE   89       9.709  18.429  19.349  1.00  0.00           O  
HETATM  338  H1  T4PE   89       9.414  17.910  20.098  1.00  0.00           H  
HETATM  339  H2  T4PE   89       9.939  19.280  19.723  1.00  0.00           H  
HETATM  340  O   T4PE   90      -3.983   4.204  21.159  1.00  0.00           O  
HETATM  341  H1  T4PE   90      -3.208   4.170  21.720  1.00  0.00           H  
HETATM  342  H2  T4PE   90      -4.180   5.137  21.078  1.00  0.00           H  
HETATM  343  O   T4PE   91      -6.209  16.461   0.605  1.00  0.00           O  
HETATM  344  H1  T4PE   91      -6.069  17.403   0.705  1.00  0.00           H  
HETATM  345  H2  T4PE   91      -5.560  16.191  -0.045  1.00  0.00           H  
HETATM  346  O   T4PE   92       4.622  21.312 -16.318  1.00  0.00           O  
HETATM  347  H1  T4PE   92       4.872  20.482 -15.913  1.00  0.00           H  
HETATM  348  H2  T4PE   92       5.098  21.328 -17.148  1.00  0.00           H  
HETATM  349  O   T4PE   93      18.095   1.748 -19.933  1.00  0.00           O  
HETATM  350  H1  T4PE   93      18.574   1.718 -19.105  1.00  0.00           H  
HETATM  351  H2  T4PE   93      18.680   2.211 -20.532  1.00  0.00           H  
HETATM  352  O   T4PE   94       1.439  18.060  -8.492  1.00  0.00           O  
HETATM  353  H1  T4PE   94       0.588  18.477  -8.356  1.00  0.00           H  
HETATM  354  H2  T4PE   94       1.324  17.533  -9.283  1.00  0.00           H  
HETATM  355  O   T4PE   95     -13.513  11.840   1.387  1.00  0.00           O  
HETATM  356  H1  T4PE   95     -14.254  11.829   0.782  1.00  0.00           H  
HETATM  357  H2  T4PE   95     -13.912  11.926   2.253  1.00  0.00           H  
HETATM  358  O   T4PE   96      16.638 -11.654  11.047  1.00  0.00           O  
HETATM  359  H1  T4PE   96      16.072 -11.878  11.786  1.00  0.00           H  
HETATM  360  H2  T4PE   96      16.136 -11.911  10.274  1.00  0.00           H  
HETATM  361  O   T4PE   97       0.089  -9.695  10.838  1.00  0.00           O  
HETATM  362  H1  T4PE   97       0.411 -10.565  10.603  1.00  0.00           H  
HETATM  363  H2  T4PE   97      -0.794  -9.847  11.173  1.00  0.00           H  
HETATM  364  O   T4PE   98      18.848 -18.383   4.799  1.00  0.00           O  
HETATM  365  H1  T4PE   98      18.198 -18.240   4.112  1.00  0.00           H  
HETATM  366  H2  T4PE   98      18.333 -18.473   5.601  1.00  0.00           H  
HETATM  367  O   T4PE   99     -18.657   4.192   3.860  1.00  0.00           O  
HETATM  368  H1  T4PE   99     -19.021   3.898   4.694  1.00  0.00           H  
HETATM  369  H2  T4PE   99     -18.801   3.458   3.263  1.00  0.00           H  
HETATM  370  O   T4PE  100      -0.588 -20.214  -4.978  1.00  0.00           O  
HETATM  371  H1  T4PE  100      -0.791 -19.578  -5.664  1.00  0.00           H  
HETATM  372  H2  T4PE  100       0.366 -20.196  -4.908  1.00  0.00           H  
HETATM  373  O   T4PE  101     -12.436  -7.247  12.249  1.00  0.00           O  
HETATM  374  H1  T4PE  101     -11.939  -7.392  11.444  1.00  0.00           H  
HETATM  375  H2  T4PE  101     -12.402  -6.300  12.384  1.00  0.00           H  
HETATM  376  O   T4PE  102     -20.849  -0.174 -13.814  1.00  0.00           O  
HETATM  377  H1  T4PE  102     -20.957  -1.102 -14.022  1.00  0.00           H  
HETATM  378  H2  T4PE  102     -20.071   0.093 -14.304  1.00  0.00           H  
HETATM  379  O   T4PE  103     -18.762  -8.030 -17.383  1.00  0.00           O  
HETATM  380  H1  T4PE  103     -18.893  -8.556 -16.595  1.00  0.00           H  
HETATM  381  H2  T4PE  103     -18.408  -8.644 -18.026  1.00  0.00           H  
HETATM  382  O   T4PE  104     -19.678   4.976  18.951  1.00  0.00           O  
HETATM  383  H1  T4PE  104     -20.319   4.325  18.665  1.00  0.00           H  
HETATM  384  H2  T4PE  104     -19.058   5.037  18.224  1.00  0.00           H  
HETATM  385  O   T4PE  105       6.833 -13.211   5.467  1.00  0.00           O  
HETATM  386  H1  T4PE  105       6.300 -13.989   5.631  1.00  0.00           H  
HETATM  387  H2  T4PE  105       7.647 -13.374   5.943  1.00  0.00           H  
HETATM  388  O   T4PE  106      19.215 -20.623   8.515  1.00  0.00           O  
HETATM  389  H1  T4PE  106      19.469 -19.722   8.316  1.00  0.00           H  
HETATM  390  H2  T4PE  106      18.787 -20.933   7.718  1.00  0.00           H  
HETATM  391  O   T4PE  107      19.160  12.579 -19.585  1.00  0.00           O  
HETATM  392  H1  T4PE  107      20.018  12.160 -19.519  1.00  0.00           H  
HETATM  393  H2  T4PE  107      18.607  11.927 -20.017  1.00  0.00           H  
HETATM  394  O   T4PE  108      15.550  11.417   4.027  1.00  0.00           O  
HETATM  395  H1  T4PE  108      15.365  11.271   3.099  1.00  0.00           H  
HETATM  396  H2  T4PE  108      15.411  10.563   4.437  1.00  0.00           H  
HETATM  397  O   T4PE  109      -4.150  20.690 -14.303  1.00  0.00           O  
HETATM  398  H1  T4PE  109      -3.857  20.233 -13.515  1.00  0.00           H  
HETATM  399  H2  T4PE  109      -4.674  20.042 -14.775  1.00  0.00           H  
HETATM  400  O   T4PE  110     -17.686 -16.081   5.379  1.00  0.00           O  
HETATM  401  H1  T4PE  110     -17.273 -16.836   5.798  1.00  0.00           H  
HETATM  402  H2  T4PE  110     -17.299 -15.322   5.816  1.00  0.00           H  
HETATM  403  O   T4PE  111      -9.929  18.417  19.187  1.00  0.00           O  
HETATM  404  H1  T4PE  111     -10.255  17.633  19.629  1.00  0.00           H  
HETATM  405  H2  T4PE  111     -10.681  19.008  19.162  1.00  0.00           H  
HETATM  406  O   T4PE  112      14.563   6.019  17.032  1.00  0.00           O  
HETATM  407  H1  T4PE  112      14.198   5.544  16.286  1.00  0.00           H  
HETATM  408  H2  T4PE  112      14.804   5.335  17.657  1.00  0.00           H  
HETATM  409  O   T4PE  113       0.811   7.644 -15.497  1.00  0.00           O  
HETATM  410  H1  T4PE  113       0.356   8.399 -15.123  1.00  0.00           H  
HETATM  411  H2  T4PE  113       1.669   7.983 -15.751  1.00  0.00           H  
HETATM  412  O   T4PE  114      -4.459   1.637  -7.956  1.00  0.00           O  
HETATM  413  H1  T4PE  114      -3.992   2.353  -7.525  1.00  0.00           H  
HETATM  414  H2  T4PE  114      -4.931   1.198  -7.248  1.00  0.00           H  
HETATM  415  O   T4PE  115      -5.700  -8.266 -13.127  1.00  0.00           O  
HETATM  416  H1  T4PE  115      -6.531  -8.296 -12.653  1.00  0.00           H  
HETATM  417  H2  T4PE  115      -5.921  -7.878 -13.974  1.00  0.00           H  
HETATM  418  O   T4PE  116      16.925  -3.823 -21.133  1.00  0.00           O  
HETATM  419  H1  T4PE  116      17.333  -4.644 -20.859  1.00  0.00           H  
HETATM  420  H2  T4PE  116      17.374  -3.149 -20.623  1.00  0.00           H  
HETATM  421  O   T4PE  117     -19.404  21.357  18.340  1.00  0.00           O  
HETATM  422  H1  T4PE  117     -19.878  20.824  18.977  1.00  0.00           H  
HETATM  423  H2  T4PE  117     -18.537  21.480  18.728  1.00  0.00           H  
HETATM  424  O   T4PE  118      -3.229 -17.515   1.741  1.00  0.00           O  
HETATM  425  H1  T4PE  118      -2.494 -17.864   2.246  1.00  0.00           H  
HETATM  426  H2  T4PE  118      -3.422 -16.672   2.151  1.00  0.00           H  
HETATM  427  O   T4PE  119      -7.185  19.844  10.513  1.00  0.00           O  
HETATM  428  H1  T4PE  119      -7.125  18.948  10.843  1.00  0.00           H  
HETATM  429  H2  T4PE  119      -8.112  19.962  10.306  1.00  0.00           H  
HETATM  430  O   T4PE  120     -16.450  21.127  19.375  1.00  0.00           O  
HETATM  431  H1  T4PE  120     -17.115  20.868  20.013  1.00  0.00           H  
HETATM  432  H2  T4PE  120     -16.105  21.954  19.710  1.00  0.00           H  
HETATM  433  O   T4PE  121     -17.223  16.521   1.671  1.00  0.00           O  
HETATM  434  H1  T4PE  121     -17.898  16.335   2.324  1.00  0.00           H  
HETATM  435  H2  T4PE  121     -17.704  16.610   0.848  1.00  0.00           H  
HETATM  436  O   T4PE  122       5.157  -5.475   1.317  1.00  0.00           O  
HETATM  437  H1  T4PE  122       5.168  -6.317   1.773  1.00  0.00           H  
HETATM  438  H2  T4PE  122       6.033  -5.393   0.942  1.00  0.00           H  
HETATM  439  O   T4PE  123      14.634  -8.772 -15.937  1.00  0.00           O  
HETATM  440  H1  T4PE  123      14.307  -7.933 -15.611  1.00  0.00           H  
HETATM  441  H2  T4PE  123      13.976  -9.410 -15.661  1.00  0.00           H  
HETATM  442  O   T4PE  124      -1.081 -12.860  -2.005  1.00  0.00           O  
HETATM  443  H1  T4PE  124      -1.704 -13.218  -1.373  1.00  0.00           H  
HETATM  444  H2  T4PE  124      -0.236 -13.223  -1.741  1.00  0.00           H  
HETATM  445  O   T4PE  125      15.146  19.216  -7.758  1.00  0.00           O  
HETATM  446  H1  T4PE  125      14.270  18.930  -8.019  1.00  0.00           H  
HETATM  447  H2  T4PE  125      15.679  19.101  -8.544  1.00  0.00           H  
HETATM  448  O   T4PE  126      -6.786  15.009 -16.389  1.00  0.00           O  
HETATM  449  H1  T4PE  126      -6.673  15.725 -17.014  1.00  0.00           H  
HETATM  450  H2  T4PE  126      -7.527  14.508 -16.730  1.00  0.00           H  
HETATM  451  O   T4PE  127     -11.384  14.338 -15.010  1.00  0.00           O  
HETATM  452  H1  T4PE  127     -11.614  15.256 -15.157  1.00  0.00           H  
HETATM  453  H2  T4PE  127     -10.645  14.371 -14.402  1.00  0.00           H  
HETATM  454  O   T4PE  128      -2.348 -15.792 -17.836  1.00  0.00           O  
HETATM  455  H1  T4PE  128      -2.815 -15.087 -18.284  1.00  0.00           H  
HETATM  456  H2  T4PE  128      -2.746 -15.828 -16.966  1.00  0.00           H  
HETATM  457  O   T4PE  129     -18.390  -2.665  17.219  1.00  0.00           O  
HETATM  458  H1  T4PE  129     -18.782  -1.826  17.461  1.00  0.00           H  
HETATM  459  H2  T4PE  129     -17.613  -2.430  16.713  1.00  0.00           H  
HETATM  460  O   T4PE  130       7.853 -16.302  -1.567  1.00  0.00           O  
HETATM  461  H1  T4PE  130       8.183 -15.406  -1.513  1.00  0.00           H  
HETATM  462  H2  T4PE  130       8.588 -16.846  -1.285  1.00  0.00           H  
HETATM  463  O   T4PE  131     -12.065 -13.101  17.357  1.00  0.00           O  
HETATM  464  H1  T4PE  131     -12.848 -13.249  17.888  1.00  0.00           H  
HETATM  465  H2  T4PE  131     -12.242 -12.285  16.890  1.00  0.00           H  
HETATM  466  O   T4PE  132     -16.875  -0.538  -9.560  1.00  0.00           O  
HETATM  467  H1  T4PE  132     -17.347  -0.559 -10.393  1.00  0.00           H  
HETATM  468  H2  T4PE  132     -17.007  -1.409  -9.187  1.00  0.00           H  
HETATM  469  O   T4PE  133      10.024 -18.142  -6.575  1.00  0.00           O  
HETATM  470  H1  T4PE  133       9.614 -18.121  -5.711  1.00  0.00           H  
HETATM  471  H2  T4PE  133      10.114 -17.222  -6.821  1.00  0.00           H  
HETATM  472  O   T4PE  134      -5.454   9.149  16.981  1.00  0.00           O  
HETATM  473  H1  T4PE  134      -5.974   8.346  16.948  1.00  0.00           H  
HETATM  474  H2  T4PE  134      -4.589   8.862  17.275  1.00  0.00           H  
HETATM  475  O   T4PE  135     -18.252 -14.825  -7.603  1.00  0.00           O  
HETATM  476  H1  T4PE  135     -18.592 -15.266  -6.825  1.00  0.00           H  
HETATM  477  H2  T4PE  135     -17.339 -15.107  -7.659  1.00  0.00           H  
HETATM  478  O   T4PE  136     -17.015  -7.471   0.684  1.00  0.00           O  
HETATM  479  H1  T4PE  136     -16.423  -7.828   1.347  1.00  0.00           H  
HETATM  480  H2  T4PE  136     -16.516  -6.764   0.273  1.00  0.00           H  
HETATM  481  O   T4PE  137       7.671  19.102 -13.547  1.00  0.00           O  
HETATM  482  H1  T4PE  137       6.913  19.097 -14.132  1.00  0.00           H  
HETATM  483  H2  T4PE  137       8.178  19.868 -13.818  1.00  0.00           H  
HETATM  484  O   T4PE  138      18.945 -15.618  18.670  1.00  0.00           O  
HETATM  485  H1  T4PE  138      19.315 -16.016  19.458  1.00  0.00           H  
HETATM  486  H2  T4PE  138      18.745 -16.358  18.098  1.00  0.00           H  
HETATM  487  O   T4PE  139     -20.521 -17.144   7.289  1.00  0.00           O  
HETATM  488  H1  T4PE  139     -20.432 -16.529   6.561  1.00  0.00           H  
HETATM  489  H2  T4PE  139     -19.635 -17.226   7.643  1.00  0.00           H  
HETATM  490  O   T4PE  140      10.574  -3.721 -15.586  1.00  0.00           O  
HETATM  491  H1  T4PE  140      10.905  -4.614 -15.677  1.00  0.00           H  
HETATM  492  H2  T4PE  140      11.361  -3.176 -15.558  1.00  0.00           H  
HETATM  493  O   T4PE  141       8.230  -6.123  14.639  1.00  0.00           O  
HETATM  494  H1  T4PE  141       8.054  -6.510  15.497  1.00  0.00           H  
HETATM  495  H2  T4PE  141       8.691  -6.808  14.156  1.00  0.00           H  
HETATM  496  O   T4PE  142     -14.630 -10.257   0.890  1.00  0.00           O  
HETATM  497  H1  T4PE  142     -13.756 -10.502   1.192  1.00  0.00           H  
HETATM  498  H2  T4PE  142     -14.776  -9.386   1.261  1.00  0.00           H  
HETATM  499  O   T4PE  143     -10.991 -20.316  -0.030  1.00  0.00           O  
HETATM  500  H1  T4PE  143     -11.034 -19.599  -0.662  1.00  0.00           H  
HETATM  501  H2  T4PE  143     -11.900 -20.459   0.234  1.00  0.00           H  
HETATM  502  O   T4PE  144       0.045  19.946 -11.169  1.00  0.00           O  
HETATM  503  H1  T4PE  144      -0.397  19.730 -10.347  1.00  0.00           H  
HETATM  504  H2  T4PE  144      -0.158  19.213 -11.750  1.00  0.00           H  
HETATM  505  O   T4PE  145       1.301   3.432 -10.234  1.00  0.00           O  
HETATM  506  H1  T4PE  145       1.378   4.277  -9.791  1.00  0.00           H  
HETATM  507  H2  T4PE  145       1.046   3.653 -11.130  1.00  0.00           H  
HETATM  508  O   T4PE  146      12.647  -2.526 -20.407  1.00  0.00           O  
HETATM  509  H1  T4PE  146      12.890  -1.603 -20.337  1.00  0.00           H  
HETATM  510  H2  T4PE  146      11.694  -2.531 -20.318  1.00  0.00           H  
HETATM  511  O   T4PE  147     -11.489 -20.417   9.449  1.00  0.00           O  
HETATM  512  H1  T4PE  147     -12.233 -19.866   9.690  1.00  0.00           H  
HETATM  513  H2  T4PE  147     -10.738 -19.823   9.454  1.00  0.00           H  
HETATM  514  O   T4PE  148      -6.587 -15.850  12.490  1.00  0.00           O  
HETATM  515  H1  T4PE  148      -6.977 -15.484  13.284  1.00  0.00           H  
HETATM  516  H2  T4PE  148      -6.065 -15.135  12.128  1.00  0.00           H  
HETATM  517  O   T4PE  149     -11.405   8.090  10.976  1.00  0.00           O  
HETATM  518  H1  T4PE  149     -11.755   8.504  11.765  1.00  0.00           H  
HETATM  519  H2  T4PE  149     -11.346   7.161  11.199  1.00  0.00           H  
HETATM  520  O   T4PE  150     -14.796   7.439 -17.831  1.00  0.00           O  
HETATM  521  H1  T4PE  150     -14.873   7.325 -16.884  1.00  0.00           H  
HETATM  522  H2  T4PE  150     -15.488   6.888 -18.196  1.00  0.00           H  
HETATM  523  O   T4PE  151     -20.111  -0.374  18.228  1.00  0.00           O  
HETATM  524  H1  T4PE  151     -20.668   0.044  17.571  1.00  0.00           H  
HETATM  525  H2  T4PE  151     -20.238   0.151  19.019  1.00  0.00           H  
HETATM  526  O   T4PE  152     -11.046  -9.282  -5.193  1.00  0.00           O  
HETATM  527  H1  T4PE  152     -11.524  -8.528  -5.536  1.00  0.00           H  
HETATM  528  H2  T4PE  152     -11.248  -9.290  -4.258  1.00  0.00           H  
HETATM  529  O   T4PE  153       9.899  20.534  15.339  1.00  0.00           O  
HETATM  530  H1  T4PE  153      10.215  19.907  14.688  1.00  0.00           H  
HETATM  531  H2  T4PE  153      10.510  20.447  16.071  1.00  0.00           H  
HETATM  532  O   T4PE  154      -9.218  -5.826   1.268  1.00  0.00           O  
HETATM  533  H1  T4PE  154     -10.100  -6.132   1.054  1.00  0.00           H  
HETATM  534  H2  T4PE  154      -9.130  -4.998   0.796  1.00  0.00           H  
HETATM  535  O   T4PE  155       4.849  -5.026   8.001  1.00  0.00           O  
HETATM  536  H1  T4PE  155       5.607  -5.152   8.572  1.00  0.00           H  
HETATM  537  H2  T4PE  155       4.970  -5.665   7.298  1.00  0.00           H  
HETATM  538  O   T4PE  156      -3.167  -7.319   0.582  1.00  0.00           O  
HETATM  539  H1  T4PE  156      -3.055  -6.374   0.479  1.00  0.00           H  
HETATM  540  H2  T4PE  156      -4.112  -7.457   0.511  1.00  0.00           H  
HETATM  541  O   T4PE  157      17.623 -15.841  -0.479  1.00  0.00           O  
HETATM  542  H1  T4PE  157      18.300 -15.634  -1.123  1.00  0.00           H  
HETATM  543  H2  T4PE  157      17.816 -16.738  -0.208  1.00  0.00           H  
HETATM  544  O   T4PE  158      -7.716  -0.512  10.471  1.00  0.00           O  
HETATM  545  H1  T4PE  158      -8.534  -0.423  10.959  1.00  0.00           H  
HETATM  546  H2  T4PE  158      -7.351  -1.347  10.763  1.00  0.00           H  
HETATM  547  O   T4PE  159     -16.547  20.593  13.811  1.00  0.00           O  
HETATM  548  H1  T4PE  159     -17.118  21.061  14.420  1.00  0.00           H  
HETATM  549  H2  T4PE  159     -15.878  20.194  14.367  1.00  0.00           H  
HETATM  550  O   T4PE  160      19.858  10.972 -11.725  1.00  0.00           O  
HETATM  551  H1  T4PE  160      20.033  10.960 -12.666  1.00  0.00           H  
HETATM  552  H2  T4PE  160      20.721  10.892 -11.318  1.00  0.00           H  
HETATM  553  O   T4PE  161      -2.740  -9.514  -8.766  1.00  0.00           O  
HETATM  554  H1  T4PE  161      -3.464  -9.821  -8.220  1.00  0.00           H  
HETATM  555  H2  T4PE  161      -3.146  -9.298  -9.605  1.00  0.00           H  
HETATM  556  O   T4PE  162      11.393  11.245 -18.683  1.00  0.00           O  
HETATM  557  H1  T4PE  162      10.633  10.678 -18.554  1.00  0.00           H  
HETATM  558  H2  T4PE  162      11.126  11.851 -19.374  1.00  0.00           H  
HETATM  559  O   T4PE  163     -14.596  20.240  10.087  1.00  0.00           O  
HETATM  560  H1  T4PE  163     -15.522  20.071  10.258  1.00  0.00           H  
HETATM  561  H2  T4PE  163     -14.397  19.722   9.307  1.00  0.00           H  
HETATM  562  O   T4PE  164      14.374  -7.038  -6.377  1.00  0.00           O  
HETATM  563  H1  T4PE  164      14.960  -7.170  -7.122  1.00  0.00           H  
HETATM  564  H2  T4PE  164      13.619  -7.596  -6.563  1.00  0.00           H  
HETATM  565  O   T4PE  165       3.091  15.428 -11.383  1.00  0.00           O  
HETATM  566  H1  T4PE  165       3.820  15.418 -12.004  1.00  0.00           H  
HETATM  567  H2  T4PE  165       3.508  15.369 -10.523  1.00  0.00           H  
HETATM  568  O   T4PE  166      -3.073 -14.805   5.698  1.00  0.00           O  
HETATM  569  H1  T4PE  166      -2.171 -14.861   6.015  1.00  0.00           H  
HETATM  570  H2  T4PE  166      -3.576 -15.340   6.312  1.00  0.00           H  
HETATM  571  O   T4PE  167      18.474 -18.385   0.439  1.00  0.00           O  
HETATM  572  H1  T4PE  167      19.405 -18.185   0.348  1.00  0.00           H  
HETATM  573  H2  T4PE  167      18.152 -18.443  -0.461  1.00  0.00           H  
HETATM  574  O   T4PE  168      14.235  -4.421  -6.272  1.00  0.00           O  
HETATM  575  H1  T4PE  168      14.164  -5.370  -6.166  1.00  0.00           H  
HETATM  576  H2  T4PE  168      13.869  -4.061  -5.464  1.00  0.00           H  
HETATM  577  O   T4PE  169     -12.154  15.814   4.698  1.00  0.00           O  
HETATM  578  H1  T4PE  169     -11.710  16.317   5.380  1.00  0.00           H  
HETATM  579  H2  T4PE  169     -11.453  15.320   4.271  1.00  0.00           H  
HETATM  580  O   T4PE  170      11.722   4.781 -14.970  1.00  0.00           O  
HETATM  581  H1  T4PE  170      12.276   4.530 -14.231  1.00  0.00           H  
HETATM  582  H2  T4PE  170      12.327   5.165 -15.604  1.00  0.00           H  
HETATM  583  O   T4PE  171     -18.223  16.772 -13.639  1.00  0.00           O  
HETATM  584  H1  T4PE  171     -18.200  17.710 -13.449  1.00  0.00           H  
HETATM  585  H2  T4PE  171     -19.148  16.535 -13.567  1.00  0.00           H  
HETATM  586  O   T4PE  172     -14.522  15.229  20.731  1.00  0.00           O  
HETATM  587  H1  T4PE  172     -15.330  14.741  20.571  1.00  0.00           H  
HETATM  588  H2  T4PE  172     -14.430  15.796  19.966  1.00  0.00           H  
HETATM  589  O   T4PE  173      17.909  17.175   5.173  1.00  0.00           O  
HETATM  590  H1  T4PE  173      17.555  16.516   5.769  1.00  0.00           H  
HETATM  591  H2  T4PE  173      18.858  17.062   5.224  1.00  0.00           H  
HETATM  592  O   T4PE  174       9.854  -4.063   0.636  1.00  0.00           O  
HETATM  593  H1  T4PE  174       9.875  -3.722  -0.258  1.00  0.00           H  
HETATM  594  H2  T4PE  174      10.606  -4.653   0.686  1.00  0.00           H  
HETATM  595  O   T4PE  175     -11.228   7.248 -18.612  1.00  0.00           O  
HETATM  596  H1  T4PE  175     -11.617   7.316 -19.484  1.00  0.00           H  
HETATM  597  H2  T4PE  175     -11.623   7.966 -18.117  1.00  0.00           H  
HETATM  598  O   T4PE  176       0.907  -4.084   9.040  1.00  0.00           O  
HETATM  599  H1  T4PE  176       1.193  -3.494   9.737  1.00  0.00           H  
HETATM  600  H2  T4PE  176      -0.011  -3.857   8.894  1.00  0.00           H  
HETATM  601  O   T4PE  177      -1.869   3.114 -20.134  1.00  0.00           O  
HETATM  602  H1  T4PE  177      -1.860   3.488 -19.254  1.00  0.00           H  
HETATM  603  H2  T4PE  177      -0.946   2.971 -20.343  1.00  0.00           H  
HETATM  604  O   T4PE  178     -17.155   0.566  -0.425  1.00  0.00           O  
HETATM  605  H1  T4PE  178     -17.041   0.154  -1.282  1.00  0.00           H  
HETATM  606  H2  T4PE  178     -16.800   1.449  -0.534  1.00  0.00           H  
HETATM  607  O   T4PE  179      16.568 -13.150  14.931  1.00  0.00           O  
HETATM  608  H1  T4PE  179      16.410 -13.822  15.594  1.00  0.00           H  
HETATM  609  H2  T4PE  179      17.403 -12.756  15.184  1.00  0.00           H  
HETATM  610  O   T4PE  180      19.092  -7.725  13.456  1.00  0.00           O  
HETATM  611  H1  T4PE  180      18.797  -6.817  13.387  1.00  0.00           H  
HETATM  612  H2  T4PE  180      19.947  -7.733  13.026  1.00  0.00           H  
HETATM  613  O   T4PE  181     -17.304  13.047  -5.843  1.00  0.00           O  
HETATM  614  H1  T4PE  181     -16.438  12.777  -6.148  1.00  0.00           H  
HETATM  615  H2  T4PE  181     -17.129  13.595  -5.078  1.00  0.00           H  
HETATM  616  O   T4PE  182      16.025  19.361  20.925  1.00  0.00           O  
HETATM  617  H1  T4PE  182      16.979  19.297  20.871  1.00  0.00           H  
HETATM  618  H2  T4PE  182      15.769  18.650  21.511  1.00  0.00           H  
HETATM  619  O   T4PE  183      11.418 -15.954  -9.674  1.00  0.00           O  
HETATM  620  H1  T4PE  183      11.709 -16.365  -8.859  1.00  0.00           H  
HETATM  621  H2  T4PE  183      11.528 -16.635 -10.338  1.00  0.00           H  
HETATM  622  O   T4PE  184      -1.686   8.254  -3.108  1.00  0.00           O  
HETATM  623  H1  T4PE  184      -1.727   9.084  -3.584  1.00  0.00           H  
HETATM  624  H2  T4PE  184      -2.451   8.270  -2.532  1.00  0.00           H  
HETATM  625  O   T4PE  185      10.579  -7.964  18.071  1.00  0.00           O  
HETATM  626  H1  T4PE  185      10.089  -7.148  17.970  1.00  0.00           H  
HETATM  627  H2  T4PE  185      11.498  -7.698  18.041  1.00  0.00           H  
HETATM  628  O   T4PE  186       8.609 -21.109   0.660  1.00  0.00           O  
HETATM  629  H1  T4PE  186       8.348 -21.476   1.505  1.00  0.00           H  
HETATM  630  H2  T4PE  186       9.520 -21.381   0.552  1.00  0.00           H  
HETATM  631  O   T4PE  187       3.758 -14.655  11.614  1.00  0.00           O  
HETATM  632  H1  T4PE  187       4.407 -15.049  12.198  1.00  0.00           H  
HETATM  633  H2  T4PE  187       4.206 -13.903  11.229  1.00  0.00           H  
HETATM  634  O   T4PE  188       7.837 -19.540 -15.104  1.00  0.00           O  
HETATM  635  H1  T4PE  188       6.987 -19.478 -14.667  1.00  0.00           H  
HETATM  636  H2  T4PE  188       7.639 -19.419 -16.032  1.00  0.00           H  
HETATM  637  O   T4PE  189      -9.058  17.424 -14.017  1.00  0.00           O  
HETATM  638  H1  T4PE  189      -8.635  16.566 -14.029  1.00  0.00           H  
HETATM  639  H2  T4PE  189      -8.662  17.897 -14.749  1.00  0.00           H  
HETATM  640  O   T4PE  190      -6.582   5.973 -18.809  1.00  0.00           O  
HETATM  641  H1  T4PE  190      -5.914   5.322 -18.592  1.00  0.00           H  
HETATM  642  H2  T4PE  190      -7.170   5.521 -19.413  1.00  0.00           H  
HETATM  643  O   T4PE  191     -16.363  -5.338  15.758  1.00  0.00           O  
HETATM  644  H1  T4PE  191     -15.616  -5.107  16.310  1.00  0.00           H  
HETATM  645  H2  T4PE  191     -16.547  -4.542  15.258  1.00  0.00           H  
HETATM  646  O   T4PE  192      16.421  11.528  10.822  1.00  0.00           O  
HETATM  647  H1  T4PE  192      15.778  10.824  10.733  1.00  0.00           H  
HETATM  648  H2  T4PE  192      17.080  11.177  11.420  1.00  0.00           H  
HETATM  649  O   T4PE  193     -11.071 -17.648  -0.765  1.00  0.00           O  
HETATM  650  H1  T4PE  193     -10.453 -16.951  -0.984  1.00  0.00           H  
HETATM  651  H2  T4PE  193     -11.640 -17.715  -1.532  1.00  0.00           H  
HETATM  652  O   T4PE  194     -12.782  -4.578  12.693  1.00  0.00           O  
HETATM  653  H1  T4PE  194     -12.420  -3.728  12.443  1.00  0.00           H  
HETATM  654  H2  T4PE  194     -13.597  -4.648  12.196  1.00  0.00           H  
HETATM  655  O   T4PE  195     -11.641 -10.832   1.888  1.00  0.00           O  
HETATM  656  H1  T4PE  195     -11.529 -10.497   2.778  1.00  0.00           H  
HETATM  657  H2  T4PE  195     -11.761 -10.049   1.351  1.00  0.00           H  
HETATM  658  O   T4PE  196      -4.347  -7.214   3.225  1.00  0.00           O  
HETATM  659  H1  T4PE  196      -3.696  -7.122   2.529  1.00  0.00           H  
HETATM  660  H2  T4PE  196      -5.186  -7.053   2.792  1.00  0.00           H  
HETATM  661  O   T4PE  197      -4.104 -20.025   1.834  1.00  0.00           O  
HETATM  662  H1  T4PE  197      -3.719 -19.150   1.783  1.00  0.00           H  
HETATM  663  H2  T4PE  197      -3.838 -20.452   1.019  1.00  0.00           H  
HETATM  664  O   T4PE  198       3.764  -2.632 -13.836  1.00  0.00           O  
HETATM  665  H1  T4PE  198       3.577  -1.726 -13.592  1.00  0.00           H  
HETATM  666  H2  T4PE  198       4.594  -2.587 -14.310  1.00  0.00           H  
HETATM  667  O   T4PE  199       4.442  14.457 -20.053  1.00  0.00           O  
HETATM  668  H1  T4PE  199       4.564  15.305 -20.481  1.00  0.00           H  
HETATM  669  H2  T4PE  199       3.549  14.199 -20.279  1.00  0.00           H  
HETATM  670  O   T4PE  200      -8.588  -6.062 -15.534  1.00  0.00           O  
HETATM  671  H1  T4PE  200      -7.666  -6.088 -15.281  1.00  0.00           H  
HETATM  672  H2  T4PE  200      -8.573  -5.989 -16.489  1.00  0.00           H  
HETATM  673  O   T4PE  201      -8.415  -6.598  -5.389  1.00  0.00           O  
HETATM  674  H1  T4PE  201      -8.311  -7.549  -5.404  1.00  0.00           H  
HETATM  675  H2  T4PE  201      -8.573  -6.359  -6.302  1.00  0.00           H  
HETATM  676  O   T4PE  202       7.766  11.952   3.467  1.00  0.00           O  
HETATM  677  H1  T4PE  202       8.299  11.200   3.727  1.00  0.00           H  
HETATM  678  H2  T4PE  202       7.635  12.445   4.276  1.00  0.00           H  
HETATM  679  O   T4PE  203      -7.613  -3.919  19.571  1.00  0.00           O  
HETATM  680  H1  T4PE  203      -7.401  -4.760  19.167  1.00  0.00           H  
HETATM  681  H2  T4PE  203      -6.889  -3.344  19.323  1.00  0.00           H  
HETATM  682  O   T4PE  204     -19.492  -6.516 -19.552  1.00  0.00           O  
HETATM  683  H1  T4PE  204     -19.499  -7.227 -20.193  1.00  0.00           H  
HETATM  684  H2  T4PE  204     -19.457  -6.958 -18.704  1.00  0.00           H  
HETATM  685  O   T4PE  205      -4.237 -16.399  -1.023  1.00  0.00           O  
HETATM  686  H1  T4PE  205      -4.993 -16.235  -1.587  1.00  0.00           H  
HETATM  687  H2  T4PE  205      -4.557 -17.016  -0.365  1.00  0.00           H  
HETATM  688  O   T4PE  206      11.834  16.911  11.425  1.00  0.00           O  
HETATM  689  H1  T4PE  206      11.759  16.412  12.238  1.00  0.00           H  
HETATM  690  H2  T4PE  206      11.065  16.658  10.915  1.00  0.00           H  
HETATM  691  O   T4PE  207       6.938 -15.463  10.072  1.00  0.00           O  
HETATM  692  H1  T4PE  207       6.478 -15.473   9.233  1.00  0.00           H  
HETATM  693  H2  T4PE  207       6.479 -16.111  10.606  1.00  0.00           H  
HETATM  694  O   T4PE  208       3.140   9.007  10.723  1.00  0.00           O  
HETATM  695  H1  T4PE  208       3.204   9.645  10.013  1.00  0.00           H  
HETATM  696  H2  T4PE  208       3.983   8.553  10.715  1.00  0.00           H  
HETATM  697  O   T4PE  209      19.251  -5.691 -13.395  1.00  0.00           O  
HETATM  698  H1  T4PE  209      19.565  -6.534 -13.067  1.00  0.00           H  
HETATM  699  H2  T4PE  209      19.791  -5.518 -14.166  1.00  0.00           H  
HETATM  700  O   T4PE  210       1.213   0.868  21.273  1.00  0.00           O  
HETATM  701  H1  T4PE  210       1.630   1.528  20.719  1.00  0.00           H  
HETATM  702  H2  T4PE  210       1.403   0.036  20.839  1.00  0.00           H  
HETATM  703  O   T4PE  211     -20.074   1.553 -18.850  1.00  0.00           O  
HETATM  704  H1  T4PE  211     -20.937   1.470 -18.444  1.00  0.00           H  
HETATM  705  H2  T4PE  211     -19.558   0.846 -18.462  1.00  0.00           H  
HETATM  706  O   T4PE  212     -16.916 -16.542  -4.174  1.00  0.00           O  
HETATM  707  H1  T4PE  212     -16.480 -16.708  -3.338  1.00  0.00           H  
HETATM  708  H2  T4PE  212     -16.218 -16.238  -4.753  1.00  0.00           H  
HETATM  709  O   T4PE  213     -15.647 -19.680 -11.646  1.00  0.00           O  
HETATM  710  H1  T4PE  213     -15.301 -20.476 -11.243  1.00  0.00           H  
HETATM  711  H2  T4PE  213     -16.379 -19.981 -12.184  1.00  0.00           H  
HETATM  712  O   T4PE  214      16.331  -4.084  -0.943  1.00  0.00           O  
HETATM  713  H1  T4PE  214      15.946  -4.873  -1.324  1.00  0.00           H  
HETATM  714  H2  T4PE  214      16.308  -4.238   0.002  1.00  0.00           H  
HETATM  715  O   T4PE  215       9.464  16.746  16.764  1.00  0.00           O  
HETATM  716  H1  T4PE  215       9.959  15.943  16.928  1.00  0.00           H  
HETATM  717  H2  T4PE  215       9.661  17.307  17.514  1.00  0.00           H  
HETATM  718  O   T4PE  216      -3.969  -8.587 -10.923  1.00  0.00           O  
HETATM  719  H1  T4PE  216      -4.297  -7.804 -10.481  1.00  0.00           H  
HETATM  720  H2  T4PE  216      -4.257  -8.489 -11.830  1.00  0.00           H  
HETATM  721  O   T4PE  217     -12.796   6.293  -3.574  1.00  0.00           O  
HETATM  722  H1  T4PE  217     -13.718   6.062  -3.682  1.00  0.00           H  
HETATM  723  H2  T4PE  217     -12.506   5.780  -2.820  1.00  0.00           H  
HETATM  724  O   T4PE  218     -19.377  -0.762  -5.566  1.00  0.00           O  
HETATM  725  H1  T4PE  218     -20.105  -0.452  -5.028  1.00  0.00           H  
HETATM  726  H2  T4PE  218     -19.361  -0.166  -6.315  1.00  0.00           H  
HETATM  727  O   T4PE  219       2.858   6.613  13.395  1.00  0.00           O  
HETATM  728  H1  T4PE  219       3.118   5.903  12.807  1.00  0.00           H  
HETATM  729  H2  T4PE  219       2.503   6.169  14.165  1.00  0.00           H  
HETATM  730  O   T4PE  220     -20.752 -13.553   7.606  1.00  0.00           O  
HETATM  731  H1  T4PE  220     -20.677 -12.685   7.208  1.00  0.00           H  
HETATM  732  H2  T4PE  220     -21.692 -13.676   7.739  1.00  0.00           H  
HETATM  733  O   T4PE  221       0.427  11.205 -18.449  1.00  0.00           O  
HETATM  734  H1  T4PE  221       1.342  11.085 -18.194  1.00  0.00           H  
HETATM  735  H2  T4PE  221       0.017  11.610 -17.685  1.00  0.00           H  
HETATM  736  O   T4PE  222      16.908 -20.933  -3.278  1.00  0.00           O  
HETATM  737  H1  T4PE  222      17.773 -21.257  -3.030  1.00  0.00           H  
HETATM  738  H2  T4PE  222      16.302 -21.613  -2.983  1.00  0.00           H  
HETATM  739  O   T4PE  223     -14.658   8.061   1.242  1.00  0.00           O  
HETATM  740  H1  T4PE  223     -14.189   7.370   0.774  1.00  0.00           H  
HETATM  741  H2  T4PE  223     -15.583   7.878   1.075  1.00  0.00           H  
HETATM  742  O   T4PE  224      -6.403   5.545   8.293  1.00  0.00           O  
HETATM  743  H1  T4PE  224      -7.286   5.560   8.663  1.00  0.00           H  
HETATM  744  H2  T4PE  224      -6.467   6.071   7.496  1.00  0.00           H  
HETATM  745  O   T4PE  225       9.527 -12.189   9.338  1.00  0.00           O  
HETATM  746  H1  T4PE  225       9.760 -12.942   9.881  1.00  0.00           H  
HETATM  747  H2  T4PE  225       8.607 -12.328   9.116  1.00  0.00           H  
HETATM  748  O   T4PE  226      -8.471  -1.633 -12.213  1.00  0.00           O  
HETATM  749  H1  T4PE  226      -8.222  -2.300 -12.853  1.00  0.00           H  
HETATM  750  H2  T4PE  226      -9.392  -1.815 -12.023  1.00  0.00           H  
HETATM  751  O   T4PE  227      19.932  18.421  -3.321  1.00  0.00           O  
HETATM  752  H1  T4PE  227      19.574  18.683  -4.169  1.00  0.00           H  
HETATM  753  H2  T4PE  227      19.865  17.466  -3.317  1.00  0.00           H  
HETATM  754  O   T4PE  228      -0.548  15.447   2.533  1.00  0.00           O  
HETATM  755  H1  T4PE  228      -0.908  16.209   2.079  1.00  0.00           H  
HETATM  756  H2  T4PE  228      -1.157  15.286   3.254  1.00  0.00           H  
HETATM  757  O   T4PE  229     -19.686  -8.973 -21.141  1.00  0.00           O  
HETATM  758  H1  T4PE  229     -19.357  -9.211 -22.008  1.00  0.00           H  
HETATM  759  H2  T4PE  229     -20.144  -9.755 -20.835  1.00  0.00           H  
HETATM  760  O   T4PE  230      18.151  -5.174  -5.161  1.00  0.00           O  
HETATM  761  H1  T4PE  230      18.043  -5.127  -6.111  1.00  0.00           H  
HETATM  762  H2  T4PE  230      17.258  -5.185  -4.818  1.00  0.00           H  
HETATM  763  O   T4PE  231      -0.766  -3.718  -6.483  1.00  0.00           O  
HETATM  764  H1  T4PE  231      -0.351  -2.877  -6.291  1.00  0.00           H  
HETATM  765  H2  T4PE  231      -0.770  -3.772  -7.438  1.00  0.00           H  
HETATM  766  O   T4PE  232     -16.260  -7.240  10.607  1.00  0.00           O  
HETATM  767  H1  T4PE  232     -16.635  -7.060   9.745  1.00  0.00           H  
HETATM  768  H2  T4PE  232     -15.921  -8.133  10.539  1.00  0.00           H  
HETATM  769  O   T4PE  233      -3.980 -15.124  11.454  1.00  0.00           O  
HETATM  770  H1  T4PE  233      -3.111 -14.855  11.752  1.00  0.00           H  
HETATM  771  H2  T4PE  233      -3.854 -16.013  11.120  1.00  0.00           H  
HETATM  772  O   T4PE  234      10.709 -14.856  10.393  1.00  0.00           O  
HETATM  773  H1  T4PE  234      10.623 -15.129  11.306  1.00  0.00           H  
HETATM  774  H2  T4PE  234      10.063 -15.383   9.923  1.00  0.00           H  
HETATM  775  O   T4PE  235       6.352  15.984   4.077  1.00  0.00           O  
HETATM  776  H1  T4PE  235       5.780  16.537   4.609  1.00  0.00           H  
HETATM  777  H2  T4PE  235       5.756  15.384   3.629  1.00  0.00           H  
HETATM  778  O   T4PE  236     -12.015  17.241 -19.500  1.00  0.00           O  
HETATM  779  H1  T4PE  236     -11.679  16.930 -20.341  1.00  0.00           H  
HETATM  780  H2  T4PE  236     -12.913  16.911 -19.464  1.00  0.00           H  
HETATM  781  O   T4PE  237      -6.233  18.997   7.759  1.00  0.00           O  
HETATM  782  H1  T4PE  237      -5.670  19.732   7.516  1.00  0.00           H  
HETATM  783  H2  T4PE  237      -6.925  19.389   8.291  1.00  0.00           H  
HETATM  784  O   T4PE  238      10.023 -10.915   3.849  1.00  0.00           O  
HETATM  785  H1  T4PE  238       9.329 -10.561   4.405  1.00  0.00           H  
HETATM  786  H2  T4PE  238      10.335 -10.163   3.346  1.00  0.00           H  
HETATM  787  O   T4PE  239       1.547 -14.781  -4.023  1.00  0.00           O  
HETATM  788  H1  T4PE  239       1.413 -14.517  -3.112  1.00  0.00           H  
HETATM  789  H2  T4PE  239       0.882 -15.451  -4.179  1.00  0.00           H  
HETATM  790  O   T4PE  240      -7.181  -9.415  -9.556  1.00  0.00           O  
HETATM  791  H1  T4PE  240      -7.944  -9.992  -9.517  1.00  0.00           H  
HETATM  792  H2  T4PE  240      -6.543  -9.820  -8.970  1.00  0.00           H  
HETATM  793  O   T4PE  241     -19.931  11.082 -11.000  1.00  0.00           O  
HETATM  794  H1  T4PE  241     -19.191  11.664 -11.173  1.00  0.00           H  
HETATM  795  H2  T4PE  241     -19.711  10.653 -10.173  1.00  0.00           H  
HETATM  796  O   T4PE  242      15.225   4.447  19.283  1.00  0.00           O  
HETATM  797  H1  T4PE  242      15.078   4.880  20.124  1.00  0.00           H  
HETATM  798  H2  T4PE  242      15.479   3.554  19.514  1.00  0.00           H  
HETATM  799  O   T4PE  243      15.558   6.835  -1.444  1.00  0.00           O  
HETATM  800  H1  T4PE  243      15.361   7.765  -1.331  1.00  0.00           H  
HETATM  801  H2  T4PE  243      15.605   6.713  -2.392  1.00  0.00           H  
HETATM  802  O   T4PE  244     -18.288   2.789 -16.576  1.00  0.00           O  
HETATM  803  H1  T4PE  244     -19.056   2.239 -16.732  1.00  0.00           H  
HETATM  804  H2  T4PE  244     -18.636   3.679 -16.531  1.00  0.00           H  
HETATM  805  O   T4PE  245       1.773  15.199  13.046  1.00  0.00           O  
HETATM  806  H1  T4PE  245       1.209  15.971  13.023  1.00  0.00           H  
HETATM  807  H2  T4PE  245       1.824  14.966  13.973  1.00  0.00           H  
HETATM  808  O   T4PE  246     -10.568   2.918 -11.992  1.00  0.00           O  
HETATM  809  H1  T4PE  246     -11.293   2.982 -11.370  1.00  0.00           H  
HETATM  810  H2  T4PE  246     -10.182   2.059 -11.822  1.00  0.00           H  
HETATM  811  O   T4PE  247      -3.121   0.561 -20.612  1.00  0.00           O  
HETATM  812  H1  T4PE  247      -3.917   0.743 -20.112  1.00  0.00           H  
HETATM  813  H2  T4PE  247      -2.472   1.171 -20.260  1.00  0.00           H  
HETATM  814  O   T4PE  248     -17.428 -11.442   9.947  1.00  0.00           O  
HETATM  815  H1  T4PE  248     -18.223 -11.496   9.417  1.00  0.00           H  
HETATM  816  H2  T4PE  248     -17.637 -10.805  10.630  1.00  0.00           H  
HETATM  817  O   T4PE  249      -9.656  10.865   6.167  1.00  0.00           O  
HETATM  818  H1  T4PE  249      -8.882  11.155   6.649  1.00  0.00           H  
HETATM  819  H2  T4PE  249      -9.760   9.945   6.411  1.00  0.00           H  
HETATM  820  O   T4PE  250      20.949   5.873  -4.559  1.00  0.00           O  
HETATM  821  H1  T4PE  250      20.332   5.754  -5.281  1.00  0.00           H  
HETATM  822  H2  T4PE  250      20.412   5.802  -3.770  1.00  0.00           H  
HETATM  823  O   T4PE  251      21.138  20.666 -19.704  1.00  0.00           O  
HETATM  824  H1  T4PE  251      21.295  20.841 -18.776  1.00  0.00           H  
HETATM  825  H2  T4PE  251      20.711  21.459 -20.029  1.00  0.00           H  
HETATM  826  O   T4PE  252      10.180   2.063  -2.687  1.00  0.00           O  
HETATM  827  H1  T4PE  252      10.030   1.304  -3.250  1.00  0.00           H  
HETATM  828  H2  T4PE  252      10.766   2.626  -3.194  1.00  0.00           H  
HETATM  829  O   T4PE  253     -12.013 -20.898 -16.402  1.00  0.00           O  
HETATM  830  H1  T4PE  253     -11.701 -20.747 -15.510  1.00  0.00           H  
HETATM  831  H2  T4PE  253     -11.860 -20.067 -16.853  1.00  0.00           H  
HETATM  832  O   T4PE  254       2.432 -19.952  -0.510  1.00  0.00           O  
HETATM  833  H1  T4PE  254       2.242 -20.717  -1.053  1.00  0.00           H  
HETATM  834  H2  T4PE  254       3.051 -20.272   0.146  1.00  0.00           H  
HETATM  835  O   T4PE  255     -11.057  12.730   2.915  1.00  0.00           O  
HETATM  836  H1  T4PE  255     -10.313  12.346   2.451  1.00  0.00           H  
HETATM  837  H2  T4PE  255     -11.813  12.534   2.361  1.00  0.00           H  
HETATM  838  O   T4PE  256       0.418   7.247 -12.239  1.00  0.00           O  
HETATM  839  H1  T4PE  256      -0.525   7.182 -12.387  1.00  0.00           H  
HETATM  840  H2  T4PE  256       0.498   7.615 -11.359  1.00  0.00           H  
HETATM  841  O   T4PE  257     -18.075  -9.300  19.241  1.00  0.00           O  
HETATM  842  H1  T4PE  257     -18.885  -8.843  19.013  1.00  0.00           H  
HETATM  843  H2  T4PE  257     -17.471  -8.603  19.499  1.00  0.00           H  
HETATM  844  O   T4PE  258       8.413  -7.813 -20.392  1.00  0.00           O  
HETATM  845  H1  T4PE  258       9.262  -8.030 -20.007  1.00  0.00           H  
HETATM  846  H2  T4PE  258       7.802  -8.431 -19.992  1.00  0.00           H  
HETATM  847  O   T4PE  259     -16.529   2.609  -8.673  1.00  0.00           O  
HETATM  848  H1  T4PE  259     -16.640   2.250  -9.553  1.00  0.00           H  
HETATM  849  H2  T4PE  259     -15.613   2.433  -8.456  1.00  0.00           H  
HETATM  850  O   T4PE  260      -1.174 -19.059  -2.667  1.00  0.00           O  
HETATM  851  H1  T4PE  260      -1.009 -19.491  -3.505  1.00  0.00           H  
HETATM  852  H2  T4PE  260      -2.036 -18.657  -2.769  1.00  0.00           H  
HETATM  853  O   T4PE  261       4.103  18.248   1.851  1.00  0.00           O  
HETATM  854  H1  T4PE  261       4.665  18.473   1.109  1.00  0.00           H  
HETATM  855  H2  T4PE  261       3.548  19.018   1.975  1.00  0.00           H  
HETATM  856  O   T4PE  262      12.764 -10.060  12.587  1.00  0.00           O  
HETATM  857  H1  T4PE  262      13.423  -9.536  13.043  1.00  0.00           H  
HETATM  858  H2  T4PE  262      13.186 -10.908  12.450  1.00  0.00           H  
HETATM  859  O   T4PE  263      -2.777  -2.017  20.758  1.00  0.00           O  
HETATM  860  H1  T4PE  263      -2.661  -1.135  21.111  1.00  0.00           H  
HETATM  861  H2  T4PE  263      -3.669  -2.259  21.005  1.00  0.00           H  
HETATM  862  O   T4PE  264     -14.589  18.992  15.053  1.00  0.00           O  
HETATM  863  H1  T4PE  264     -13.807  19.103  14.513  1.00  0.00           H  
HETATM  864  H2  T4PE  264     -15.064  18.269  14.644  1.00  0.00           H  
HETATM  865  O   T4PE  265      14.881 -19.818  -0.874  1.00  0.00           O  
HETATM  866  H1  T4PE  265      14.940 -20.584  -0.302  1.00  0.00           H  
HETATM  867  H2  T4PE  265      15.785 -19.516  -0.964  1.00  0.00           H  
HETATM  868  O   T4PE  266      18.661  15.789  -8.137  1.00  0.00           O  
HETATM  869  H1  T4PE  266      18.024  16.395  -7.758  1.00  0.00           H  
HETATM  870  H2  T4PE  266      19.079  16.288  -8.838  1.00  0.00           H  
HETATM  871  O   T4PE  267     -14.132  21.203  12.644  1.00  0.00           O  
HETATM  872  H1  T4PE  267     -14.127  20.754  11.799  1.00  0.00           H  
HETATM  873  H2  T4PE  267     -15.055  21.398  12.807  1.00  0.00           H  
HETATM  874  O   T4PE  268       4.098 -18.962  -4.302  1.00  0.00           O  
HETATM  875  H1  T4PE  268       4.878 -19.307  -3.868  1.00  0.00           H  
HETATM  876  H2  T4PE  268       3.670 -19.732  -4.676  1.00  0.00           H  
HETATM  877  O   T4PE  269     -19.153  -2.882 -16.244  1.00  0.00           O  
HETATM  878  H1  T4PE  269     -19.949  -3.405 -16.154  1.00  0.00           H  
HETATM  879  H2  T4PE  269     -18.512  -3.320 -15.684  1.00  0.00           H  
HETATM  880  O   T4PE  270       4.770  -0.019  17.314  1.00  0.00           O  
HETATM  881  H1  T4PE  270       4.225  -0.798  17.422  1.00  0.00           H  
HETATM  882  H2  T4PE  270       4.430   0.404  16.525  1.00  0.00           H  
HETATM  883  O   T4PE  271      13.645  -2.827 -17.907  1.00  0.00           O  
HETATM  884  H1  T4PE  271      14.061  -3.674 -17.744  1.00  0.00           H  
HETATM  885  H2  T4PE  271      13.375  -2.866 -18.825  1.00  0.00           H  
HETATM  886  O   T4PE  272      17.343  15.965 -17.553  1.00  0.00           O  
HETATM  887  H1  T4PE  272      18.213  15.579 -17.653  1.00  0.00           H  
HETATM  888  H2  T4PE  272      16.755  15.349 -17.990  1.00  0.00           H  
HETATM  889  O   T4PE  273      -8.469  20.978  15.965  1.00  0.00           O  
HETATM  890  H1  T4PE  273      -8.404  20.711  15.048  1.00  0.00           H  
HETATM  891  H2  T4PE  273      -8.451  20.156  16.455  1.00  0.00           H  
HETATM  892  O   T4PE  274       5.161  12.961  15.717  1.00  0.00           O  
HETATM  893  H1  T4PE  274       5.229  13.371  14.855  1.00  0.00           H  
HETATM  894  H2  T4PE  274       5.916  13.294  16.202  1.00  0.00           H  
HETATM  895  O   T4PE  275      -2.172  -7.714  15.355  1.00  0.00           O  
HETATM  896  H1  T4PE  275      -2.456  -7.277  14.552  1.00  0.00           H  
HETATM  897  H2  T4PE  275      -1.329  -7.310  15.563  1.00  0.00           H  
HETATM  898  O   T4PE  276      -6.254 -16.073  -2.903  1.00  0.00           O  
HETATM  899  H1  T4PE  276      -6.268 -15.474  -3.649  1.00  0.00           H  
HETATM  900  H2  T4PE  276      -6.435 -16.933  -3.283  1.00  0.00           H  
HETATM  901  O   T4PE  277     -20.661 -12.122 -11.799  1.00  0.00           O  
HETATM  902  H1  T4PE  277     -19.861 -12.594 -12.030  1.00  0.00           H  
HETATM  903  H2  T4PE  277     -20.771 -12.279 -10.861  1.00  0.00           H  
HETATM  904  O   T4PE  278     -12.015  14.017   6.838  1.00  0.00           O  
HETATM  905  H1  T4PE  278     -12.052  14.619   6.095  1.00  0.00           H  
HETATM  906  H2  T4PE  278     -12.200  13.157   6.459  1.00  0.00           H  
HETATM  907  O   T4PE  279      -9.031   5.378   1.464  1.00  0.00           O  
HETATM  908  H1  T4PE  279      -8.109   5.584   1.309  1.00  0.00           H  
HETATM  909  H2  T4PE  279      -9.484   6.214   1.361  1.00  0.00           H  
HETATM  910  O   T4PE  280       4.529 -20.937   1.202  1.00  0.00           O  
HETATM  911  H1  T4PE  280       5.121 -20.797   1.942  1.00  0.00           H  
HETATM  912  H2  T4PE  280       4.876 -21.712   0.761  1.00  0.00           H  
HETATM  913  O   T4PE  281     -12.549   9.229  13.379  1.00  0.00           O  
HETATM  914  H1  T4PE  281     -12.350  10.113  13.686  1.00  0.00           H  
HETATM  915  H2  T4PE  281     -13.409   9.306  12.965  1.00  0.00           H  
HETATM  916  O   T4PE  282       3.045  -5.625  14.954  1.00  0.00           O  
HETATM  917  H1  T4PE  282       3.323  -6.121  15.724  1.00  0.00           H  
HETATM  918  H2  T4PE  282       2.222  -6.034  14.689  1.00  0.00           H  
HETATM  919  O   T4PE  283      -6.646  -3.803  13.836  1.00  0.00           O  
HETATM  920  H1  T4PE  283      -7.012  -4.644  14.109  1.00  0.00           H  
HETATM  921  H2  T4PE  283      -5.799  -3.755  14.279  1.00  0.00           H  
HETATM  922  O   T4PE  284     -14.029 -12.842  19.871  1.00  0.00           O  
HETATM  923  H1  T4PE  284     -13.378 -12.140  19.904  1.00  0.00           H  
HETATM  924  H2  T4PE  284     -14.851 -12.418  20.117  1.00  0.00           H  
HETATM  925  O   T4PE  285     -18.755 -16.609 -18.313  1.00  0.00           O  
HETATM  926  H1  T4PE  285     -19.506 -17.177 -18.142  1.00  0.00           H  
HETATM  927  H2  T4PE  285     -18.238 -16.645 -17.508  1.00  0.00           H  
HETATM  928  O   T4PE  286      17.137  -4.378  18.718  1.00  0.00           O  
HETATM  929  H1  T4PE  286      16.875  -3.533  18.353  1.00  0.00           H  
HETATM  930  H2  T4PE  286      17.079  -4.258  19.666  1.00  0.00           H  
HETATM  931  O   T4PE  287      19.038   8.360 -13.488  1.00  0.00           O  
HETATM  932  H1  T4PE  287      18.854   7.949 -14.333  1.00  0.00           H  
HETATM  933  H2  T4PE  287      18.437   9.104 -13.448  1.00  0.00           H  
HETATM  934  O   T4PE  288       9.873   7.643  -2.434  1.00  0.00           O  
HETATM  935  H1  T4PE  288       9.058   8.123  -2.581  1.00  0.00           H  
HETATM  936  H2  T4PE  288       9.867   7.442  -1.498  1.00  0.00           H  
HETATM  937  O   T4PE  289     -10.618  -9.044 -13.712  1.00  0.00           O  
HETATM  938  H1  T4PE  289     -10.839  -8.153 -13.981  1.00  0.00           H  
HETATM  939  H2  T4PE  289     -11.443  -9.410 -13.392  1.00  0.00           H  
HETATM  940  O   T4PE  290     -16.259 -11.717  20.455  1.00  0.00           O  
HETATM  941  H1  T4PE  290     -16.501 -11.059  19.803  1.00  0.00           H  
HETATM  942  H2  T4PE  290     -15.854 -11.217  21.163  1.00  0.00           H  
HETATM  943  O   T4PE  291       3.366  19.820  -8.437  1.00  0.00           O  
HETATM  944  H1  T4PE  291       2.644  19.213  -8.273  1.00  0.00           H  
HETATM  945  H2  T4PE  291       3.336  19.978  -9.381  1.00  0.00           H  
HETATM  946  O   T4PE  292      -9.813  -0.987 -20.405  1.00  0.00           O  
HETATM  947  H1  T4PE  292     -10.572  -1.213 -20.943  1.00  0.00           H  
HETATM  948  H2  T4PE  292      -9.304  -1.796 -20.355  1.00  0.00           H  
HETATM  949  O   T4PE  293     -14.219   9.230  -3.045  1.00  0.00           O  
HETATM  950  H1  T4PE  293     -14.125   8.304  -2.821  1.00  0.00           H  
HETATM  951  H2  T4PE  293     -13.424   9.641  -2.705  1.00  0.00           H  
HETATM  952  O   T4PE  294      15.740   1.105  11.629  1.00  0.00           O  
HETATM  953  H1  T4PE  294      14.942   0.602  11.464  1.00  0.00           H  
HETATM  954  H2  T4PE  294      15.650   1.407  12.533  1.00  0.00           H  
HETATM  955  O   T4PE  295      -2.993  -9.529  19.839  1.00  0.00           O  
HETATM  956  H1  T4PE  295      -2.253  -9.435  20.438  1.00  0.00           H  
HETATM  957  H2  T4PE  295      -3.083  -8.668  19.430  1.00  0.00           H  
HETATM  958  O   T4PE  296     -18.145 -17.971 -13.977  1.00  0.00           O  
HETATM  959  H1  T4PE  296     -17.605 -18.748 -13.828  1.00  0.00           H  
HETATM  960  H2  T4PE  296     -18.705 -17.915 -13.203  1.00  0.00           H  
HETATM  961  O   T4PE  297     -17.323  -5.272 -18.557  1.00  0.00           O  
HETATM  962  H1  T4PE  297     -17.119  -5.583 -17.675  1.00  0.00           H  
HETATM  963  H2  T4PE  297     -18.010  -5.861 -18.867  1.00  0.00           H  
HETATM  964  O   T4PE  298      -2.621   2.551  14.348  1.00  0.00           O  
HETATM  965  H1  T4PE  298      -3.079   2.088  13.646  1.00  0.00           H  
HETATM  966  H2  T4PE  298      -2.612   1.932  15.078  1.00  0.00           H  
HETATM  967  O   T4PE  299     -20.927 -11.080 -20.147  1.00  0.00           O  
HETATM  968  H1  T4PE  299     -21.506 -10.568 -19.582  1.00  0.00           H  
HETATM  969  H2  T4PE  299     -21.519 -11.551 -20.733  1.00  0.00           H  
HETATM  970  O   T4PE  300      -3.779 -18.313 -11.042  1.00  0.00           O  
HETATM  971  H1  T4PE  300      -4.400 -18.962 -11.373  1.00  0.00           H  
HETATM  972  H2  T4PE  300      -4.259 -17.486 -11.067  1.00  0.00           H  
HETATM  973  O   T4PE  301      -9.048  -9.939   7.697  1.00  0.00           O  
HETATM  974  H1  T4PE  301      -9.534  -9.459   7.027  1.00  0.00           H  
HETATM  975  H2  T4PE  301      -8.240  -9.439   7.811  1.00  0.00           H  
HETATM  976  O   T4PE  302       5.008  15.463 -13.379  1.00  0.00           O  
HETATM  977  H1  T4PE  302       5.729  15.005 -12.948  1.00  0.00           H  
HETATM  978  H2  T4PE  302       5.204  15.395 -14.313  1.00  0.00           H  
HETATM  979  O   T4PE  303      -0.332  -0.199  13.782  1.00  0.00           O  
HETATM  980  H1  T4PE  303      -0.000   0.087  14.633  1.00  0.00           H  
HETATM  981  H2  T4PE  303       0.059   0.410  13.155  1.00  0.00           H  
HETATM  982  O   T4PE  304      -4.147   6.764  20.789  1.00  0.00           O  
HETATM  983  H1  T4PE  304      -3.990   7.631  21.163  1.00  0.00           H  
HETATM  984  H2  T4PE  304      -5.053   6.796  20.482  1.00  0.00           H  
HETATM  985  O   T4PE  305       8.274  -0.899   1.284  1.00  0.00           O  
HETATM  986  H1  T4PE  305       9.001  -1.335   1.728  1.00  0.00           H  
HETATM  987  H2  T4PE  305       8.215  -0.042   1.706  1.00  0.00           H  
HETATM  988  O   T4PE  306     -18.916  -6.129  -3.847  1.00  0.00           O  
HETATM  989  H1  T4PE  306     -18.064  -6.149  -4.284  1.00  0.00           H  
HETATM  990  H2  T4PE  306     -18.956  -6.952  -3.360  1.00  0.00           H  
HETATM  991  O   T4PE  307     -17.772  -7.011  12.706  1.00  0.00           O  
HETATM  992  H1  T4PE  307     -17.356  -7.020  11.844  1.00  0.00           H  
HETATM  993  H2  T4PE  307     -17.284  -7.658  13.215  1.00  0.00           H  
HETATM  994  O   T4PE  308      11.733   6.628  13.267  1.00  0.00           O  
HETATM  995  H1  T4PE  308      12.258   5.952  13.696  1.00  0.00           H  
HETATM  996  H2  T4PE  308      10.827   6.349  13.403  1.00  0.00           H  
HETATM  997  O   T4PE  309      14.570  15.234   4.894  1.00  0.00           O  
HETATM  998  H1  T4PE  309      14.193  14.468   5.327  1.00  0.00           H  
HETATM  999  H2  T4PE  309      14.891  14.902   4.056  1.00  0.00           H  
HETATM 1000  O   T4PE  310     -17.235  20.452  11.004  1.00  0.00           O  
HETATM 1001  H1  T4PE  310     -16.982  20.439  11.927  1.00  0.00           H  
HETATM 1002  H2  T4PE  310     -18.176  20.275  11.010  1.00  0.00           H  
HETATM 1003  O   T4PE  311      15.851   8.441 -15.987  1.00  0.00           O  
HETATM 1004  H1  T4PE  311      15.315   8.118 -16.711  1.00  0.00           H  
HETATM 1005  H2  T4PE  311      15.608   7.888 -15.244  1.00  0.00           H  
HETATM 1006  O   T4PE  312      18.422   5.767   9.948  1.00  0.00           O  
HETATM 1007  H1  T4PE  312      18.147   5.348   9.133  1.00  0.00           H  
HETATM 1008  H2  T4PE  312      17.936   5.306  10.631  1.00  0.00           H  
HETATM 1009  O   T4PE  313       3.154  -4.875  -5.898  1.00  0.00           O  
HETATM 1010  H1  T4PE  313       3.179  -4.822  -6.853  1.00  0.00           H  
HETATM 1011  H2  T4PE  313       4.022  -5.194  -5.652  1.00  0.00           H  
HETATM 1012  O   T4PE  314      14.289 -10.055   7.577  1.00  0.00           O  
HETATM 1013  H1  T4PE  314      13.836  -9.363   7.095  1.00  0.00           H  
HETATM 1014  H2  T4PE  314      14.735  -9.598   8.290  1.00  0.00           H  
HETATM 1015  O   T4PE  315     -20.092  -3.123 -18.845  1.00  0.00           O  
HETATM 1016  H1  T4PE  315     -20.388  -3.926 -19.274  1.00  0.00           H  
HETATM 1017  H2  T4PE  315     -19.311  -3.385 -18.359  1.00  0.00           H  
HETATM 1018  O   T4PE  316       6.786 -20.099  -4.242  1.00  0.00           O  
HETATM 1019  H1  T4PE  316       6.745 -20.336  -5.168  1.00  0.00           H  
HETATM 1020  H2  T4PE  316       7.512 -19.479  -4.185  1.00  0.00           H  
HETATM 1021  O   T4PE  317      16.665   0.749  -2.276  1.00  0.00           O  
HETATM 1022  H1  T4PE  317      17.491   1.038  -1.886  1.00  0.00           H  
HETATM 1023  H2  T4PE  317      16.737  -0.205  -2.310  1.00  0.00           H  
HETATM 1024  O   T4PE  318      14.509 -11.016  -5.240  1.00  0.00           O  
HETATM 1025  H1  T4PE  318      14.411 -11.456  -4.396  1.00  0.00           H  
HETATM 1026  H2  T4PE  318      15.418 -11.180  -5.492  1.00  0.00           H  
HETATM 1027  O   T4PE  319      16.476   5.406  -7.075  1.00  0.00           O  
HETATM 1028  H1  T4PE  319      15.529   5.429  -6.939  1.00  0.00           H  
HETATM 1029  H2  T4PE  319      16.615   4.674  -7.677  1.00  0.00           H  
HETATM 1030  O   T4PE  320       4.303  -9.697  16.985  1.00  0.00           O  
HETATM 1031  H1  T4PE  320       3.549 -10.025  17.475  1.00  0.00           H  
HETATM 1032  H2  T4PE  320       4.677 -10.475  16.572  1.00  0.00           H  
HETATM 1033  O   T4PE  321      19.000  10.248  -4.658  1.00  0.00           O  
HETATM 1034  H1  T4PE  321      19.607   9.539  -4.447  1.00  0.00           H  
HETATM 1035  H2  T4PE  321      18.889  10.193  -5.608  1.00  0.00           H  
HETATM 1036  O   T4PE  322     -19.302 -11.948  16.355  1.00  0.00           O  
HETATM 1037  H1  T4PE  322     -20.005 -11.830  16.994  1.00  0.00           H  
HETATM 1038  H2  T4PE  322     -18.646 -11.295  16.596  1.00  0.00           H  
HETATM 1039  O   T4PE  323      -1.767  11.029  -4.210  1.00  0.00           O  
HETATM 1040  H1  T4PE  323      -2.221  10.766  -5.010  1.00  0.00           H  
HETATM 1041  H2  T4PE  323      -1.457  11.917  -4.391  1.00  0.00           H  
HETATM 1042  O   T4PE  324     -14.365 -15.982 -18.704  1.00  0.00           O  
HETATM 1043  H1  T4PE  324     -14.664 -15.293 -18.111  1.00  0.00           H  
HETATM 1044  H2  T4PE  324     -13.644 -15.583 -19.191  1.00  0.00           H  
HETATM 1045  O   T4PE  325      -8.051 -11.634  21.242  1.00  0.00           O  
HETATM 1046  H1  T4PE  325      -8.623 -10.877  21.368  1.00  0.00           H  
HETATM 1047  H2  T4PE  325      -7.210 -11.259  20.984  1.00  0.00           H  
HETATM 1048  O   T4PE  326      -9.844  -3.926  -0.845  1.00  0.00           O  
HETATM 1049  H1  T4PE  326      -9.769  -3.816  -1.793  1.00  0.00           H  
HETATM 1050  H2  T4PE  326     -10.397  -3.198  -0.562  1.00  0.00           H  
HETATM 1051  O   T4PE  327      14.936 -15.294 -13.151  1.00  0.00           O  
HETATM 1052  H1  T4PE  327      14.173 -15.202 -12.580  1.00  0.00           H  
HETATM 1053  H2  T4PE  327      15.676 -15.024 -12.607  1.00  0.00           H  
HETATM 1054  O   T4PE  328     -11.870 -13.554  -7.484  1.00  0.00           O  
HETATM 1055  H1  T4PE  328     -10.970 -13.242  -7.394  1.00  0.00           H  
HETATM 1056  H2  T4PE  328     -12.408 -12.831  -7.161  1.00  0.00           H  
HETATM 1057  O   T4PE  329      -8.283 -11.519 -13.785  1.00  0.00           O  
HETATM 1058  H1  T4PE  329      -8.224 -12.286 -14.355  1.00  0.00           H  
HETATM 1059  H2  T4PE  329      -7.374 -11.318 -13.559  1.00  0.00           H  
HETATM 1060  O   T4PE  330      -0.362   8.823  20.698  1.00  0.00           O  
HETATM 1061  H1  T4PE  330      -0.412   9.751  20.469  1.00  0.00           H  
HETATM 1062  H2  T4PE  330      -0.979   8.721  21.422  1.00  0.00           H  
HETATM 1063  O   T4PE  331      -3.224  -3.596 -19.010  1.00  0.00           O  
HETATM 1064  H1  T4PE  331      -2.810  -2.800 -18.677  1.00  0.00           H  
HETATM 1065  H2  T4PE  331      -2.493  -4.176 -19.224  1.00  0.00           H  
HETATM 1066  O   T4PE  332       0.238 -13.066  -8.357  1.00  0.00           O  
HETATM 1067  H1  T4PE  332       0.292 -13.047  -7.402  1.00  0.00           H  
HETATM 1068  H2  T4PE  332       0.095 -12.154  -8.609  1.00  0.00           H  
HETATM 1069  O   T4PE  333      -7.439  15.396   8.913  1.00  0.00           O  
HETATM 1070  H1  T4PE  333      -8.268  14.957   8.725  1.00  0.00           H  
HETATM 1071  H2  T4PE  333      -7.666  16.077   9.545  1.00  0.00           H  
HETATM 1072  O   T4PE  334     -14.994  20.505 -14.625  1.00  0.00           O  
HETATM 1073  H1  T4PE  334     -14.491  19.713 -14.435  1.00  0.00           H  
HETATM 1074  H2  T4PE  334     -14.996  20.564 -15.580  1.00  0.00           H  
HETATM 1075  O   T4PE  335      16.606  19.419   4.340  1.00  0.00           O  
HETATM 1076  H1  T4PE  335      17.134  18.794   4.836  1.00  0.00           H  
HETATM 1077  H2  T4PE  335      15.701  19.157   4.508  1.00  0.00           H  
HETATM 1078  O   T4PE  336     -14.741 -15.679  15.732  1.00  0.00           O  
HETATM 1079  H1  T4PE  336     -14.960 -15.479  16.642  1.00  0.00           H  
HETATM 1080  H2  T4PE  336     -14.037 -16.326  15.792  1.00  0.00           H  
HETATM 1081  O   T4PE  337     -19.983  -7.756  -0.698  1.00  0.00           O  
HETATM 1082  H1  T4PE  337     -20.482  -7.897  -1.502  1.00  0.00           H  
HETATM 1083  H2  T4PE  337     -19.782  -8.638  -0.382  1.00  0.00           H  
HETATM 1084  O   T4PE  338      10.979 -10.820 -13.643  1.00  0.00           O  
HETATM 1085  H1  T4PE  338      11.733 -11.191 -13.184  1.00  0.00           H  
HETATM 1086  H2  T4PE  338      10.528 -11.579 -14.014  1.00  0.00           H  
HETATM 1087  O   T4PE  339       1.506   3.622   8.429  1.00  0.00           O  
HETATM 1088  H1  T4PE  339       0.766   3.655   9.036  1.00  0.00           H  
HETATM 1089  H2  T4PE  339       1.449   4.443   7.939  1.00  0.00           H  
HETATM 1090  O   T4PE  340     -10.795 -20.448 -13.904  1.00  0.00           O  
HETATM 1091  H1  T4PE  340      -9.862 -20.563 -13.722  1.00  0.00           H  
HETATM 1092  H2  T4PE  340     -11.228 -20.652 -13.075  1.00  0.00           H  
HETATM 1093  O   T4PE  341       0.390   8.623  -1.244  1.00  0.00           O  
HETATM 1094  H1  T4PE  341      -0.337   8.386  -1.820  1.00  0.00           H  
HETATM 1095  H2  T4PE  341       0.365   9.579  -1.208  1.00  0.00           H  
HETATM 1096  O   T4PE  342     -14.942 -13.534 -17.077  1.00  0.00           O  
HETATM 1097  H1  T4PE  342     -14.816 -12.822 -16.451  1.00  0.00           H  
HETATM 1098  H2  T4PE  342     -15.875 -13.506 -17.290  1.00  0.00           H  
HETATM 1099  O   T4PE  343       5.451   2.734 -14.523  1.00  0.00           O  
HETATM 1100  H1  T4PE  343       6.065   3.225 -15.069  1.00  0.00           H  
HETATM 1101  H2  T4PE  343       4.728   3.341 -14.369  1.00  0.00           H  
HETATM 1102  O   T4PE  344     -12.290  18.894   1.662  1.00  0.00           O  
HETATM 1103  H1  T4PE  344     -11.717  19.626   1.886  1.00  0.00           H  
HETATM 1104  H2  T4PE  344     -12.129  18.739   0.731  1.00  0.00           H  
HETATM 1105  O   T4PE  345       7.222   8.547  -2.494  1.00  0.00           O  
HETATM 1106  H1  T4PE  345       7.041   7.640  -2.246  1.00  0.00           H  
HETATM 1107  H2  T4PE  345       7.180   9.034  -1.671  1.00  0.00           H  
HETATM 1108  O   T4PE  346      -8.650  -0.733   1.513  1.00  0.00           O  
HETATM 1109  H1  T4PE  346      -7.945  -1.358   1.348  1.00  0.00           H  
HETATM 1110  H2  T4PE  346      -9.261  -1.204   2.079  1.00  0.00           H  
HETATM 1111  O   T4PE  347      11.234  16.860   7.028  1.00  0.00           O  
HETATM 1112  H1  T4PE  347      11.241  17.101   6.101  1.00  0.00           H  
HETATM 1113  H2  T4PE  347      11.601  15.976   7.048  1.00  0.00           H  
HETATM 1114  O   T4PE  348      -0.183  -3.520 -21.293  1.00  0.00           O  
HETATM 1115  H1  T4PE  348      -0.042  -3.929 -20.439  1.00  0.00           H  
HETATM 1116  H2  T4PE  348      -0.773  -2.788 -21.114  1.00  0.00           H  
HETATM 1117  O   T4PE  349      20.082   1.057 -17.631  1.00  0.00           O  
HETATM 1118  H1  T4PE  349      20.193   0.117 -17.778  1.00  0.00           H  
HETATM 1119  H2  T4PE  349      19.705   1.120 -16.754  1.00  0.00           H  
HETATM 1120  O   T4PE  350      -2.643 -12.248   8.915  1.00  0.00           O  
HETATM 1121  H1  T4PE  350      -2.522 -11.421   9.383  1.00  0.00           H  
HETATM 1122  H2  T4PE  350      -1.754 -12.547   8.724  1.00  0.00           H  
HETATM 1123  O   T4PE  351      18.963   2.765  -3.866  1.00  0.00           O  
HETATM 1124  H1  T4PE  351      18.319   3.238  -3.339  1.00  0.00           H  
HETATM 1125  H2  T4PE  351      19.186   1.996  -3.340  1.00  0.00           H  
HETATM 1126  O   T4PE  352      17.704 -12.069   1.029  1.00  0.00           O  
HETATM 1127  H1  T4PE  352      16.800 -11.781   0.905  1.00  0.00           H  
HETATM 1128  H2  T4PE  352      17.741 -12.357   1.941  1.00  0.00           H  
HETATM 1129  O   T4PE  353      -7.751  -3.177  -8.809  1.00  0.00           O  
HETATM 1130  H1  T4PE  353      -7.162  -3.230  -8.056  1.00  0.00           H  
HETATM 1131  H2  T4PE  353      -8.537  -2.750  -8.468  1.00  0.00           H  
HETATM 1132  O   T4PE  354      -0.635  17.292  13.378  1.00  0.00           O  
HETATM 1133  H1  T4PE  354      -0.257  17.555  14.217  1.00  0.00           H  
HETATM 1134  H2  T4PE  354      -0.835  18.116  12.935  1.00  0.00           H  
HETATM 1135  O   T4PE  355       0.129  13.828   6.105  1.00  0.00           O  
HETATM 1136  H1  T4PE  355      -0.013  13.675   7.039  1.00  0.00           H  
HETATM 1137  H2  T4PE  355       0.022  12.967   5.701  1.00  0.00           H  
HETATM 1138  O   T4PE  356      12.241 -21.081   7.389  1.00  0.00           O  
HETATM 1139  H1  T4PE  356      11.955 -20.388   7.984  1.00  0.00           H  
HETATM 1140  H2  T4PE  356      13.190 -21.124   7.510  1.00  0.00           H  
HETATM 1141  O   T4PE  357     -14.631  15.957 -10.701  1.00  0.00           O  
HETATM 1142  H1  T4PE  357     -14.651  15.175 -11.253  1.00  0.00           H  
HETATM 1143  H2  T4PE  357     -14.544  16.684 -11.319  1.00  0.00           H  
HETATM 1144  O   T4PE  358      -9.316 -12.782  -7.465  1.00  0.00           O  
HETATM 1145  H1  T4PE  358      -8.993 -12.887  -6.570  1.00  0.00           H  
HETATM 1146  H2  T4PE  358      -8.980 -13.546  -7.933  1.00  0.00           H  
HETATM 1147  O   T4PE  359      -6.922   6.233  -6.665  1.00  0.00           O  
HETATM 1148  H1  T4PE  359      -7.376   5.401  -6.527  1.00  0.00           H  
HETATM 1149  H2  T4PE  359      -6.115   6.153  -6.156  1.00  0.00           H  
HETATM 1150  O   T4PE  360     -16.044  -9.202 -10.553  1.00  0.00           O  
HETATM 1151  H1  T4PE  360     -16.439  -9.877 -10.002  1.00  0.00           H  
HETATM 1152  H2  T4PE  360     -15.207  -9.008 -10.133  1.00  0.00           H  
HETATM 1153  O   T4PE  361     -19.354   8.872  -9.111  1.00  0.00           O  
HETATM 1154  H1  T4PE  361     -18.450   9.014  -9.389  1.00  0.00           H  
HETATM 1155  H2  T4PE  361     -19.713   8.267  -9.760  1.00  0.00           H  
HETATM 1156  O   T4PE  362      -8.188  20.396  13.216  1.00  0.00           O  
HETATM 1157  H1  T4PE  362      -8.866  19.721  13.255  1.00  0.00           H  
HETATM 1158  H2  T4PE  362      -7.935  20.428  12.293  1.00  0.00           H  
HETATM 1159  O   T4PE  363     -16.365 -15.351  11.362  1.00  0.00           O  
HETATM 1160  H1  T4PE  363     -16.566 -16.282  11.453  1.00  0.00           H  
HETATM 1161  H2  T4PE  363     -16.911 -14.922  12.021  1.00  0.00           H  
HETATM 1162  O   T4PE  364       4.377   2.648  18.330  1.00  0.00           O  
HETATM 1163  H1  T4PE  364       5.209   3.119  18.354  1.00  0.00           H  
HETATM 1164  H2  T4PE  364       4.625   1.724  18.294  1.00  0.00           H  
HETATM 1165  O   T4PE  365       1.345  -2.995 -10.916  1.00  0.00           O  
HETATM 1166  H1  T4PE  365       1.977  -2.333 -10.637  1.00  0.00           H  
HETATM 1167  H2  T4PE  365       0.953  -2.632 -11.710  1.00  0.00           H  
HETATM 1168  O   T4PE  366     -11.120 -11.964 -16.709  1.00  0.00           O  
HETATM 1169  H1  T4PE  366     -12.032 -11.820 -16.457  1.00  0.00           H  
HETATM 1170  H2  T4PE  366     -10.922 -11.248 -17.313  1.00  0.00           H  
HETATM 1171  O   T4PE  367      15.204  -4.778   9.801  1.00  0.00           O  
HETATM 1172  H1  T4PE  367      14.325  -4.562  10.112  1.00  0.00           H  
HETATM 1173  H2  T4PE  367      15.788  -4.458  10.489  1.00  0.00           H  
HETATM 1174  O   T4PE  368      -8.280   8.406  10.819  1.00  0.00           O  
HETATM 1175  H1  T4PE  368      -8.914   9.119  10.897  1.00  0.00           H  
HETATM 1176  H2  T4PE  368      -7.448   8.842  10.639  1.00  0.00           H  
HETATM 1177  O   T4PE  369       0.876  -6.104  -6.278  1.00  0.00           O  
HETATM 1178  H1  T4PE  369       1.699  -5.701  -6.002  1.00  0.00           H  
HETATM 1179  H2  T4PE  369       0.396  -5.398  -6.709  1.00  0.00           H  
HETATM 1180  O   T4PE  370      12.449  -2.286  12.209  1.00  0.00           O  
HETATM 1181  H1  T4PE  370      12.529  -2.894  11.474  1.00  0.00           H  
HETATM 1182  H2  T4PE  370      11.520  -2.056  12.230  1.00  0.00           H  
HETATM 1183  O   T4PE  371      11.853   2.681  -0.347  1.00  0.00           O  
HETATM 1184  H1  T4PE  371      12.170   1.890   0.091  1.00  0.00           H  
HETATM 1185  H2  T4PE  371      11.343   2.356  -1.089  1.00  0.00           H  
HETATM 1186  O   T4PE  372      -7.507  19.118  -4.612  1.00  0.00           O  
HETATM 1187  H1  T4PE  372      -7.730  18.715  -3.773  1.00  0.00           H  
HETATM 1188  H2  T4PE  372      -8.016  18.627  -5.257  1.00  0.00           H  
HETATM 1189  O   T4PE  373     -12.854  19.263  -1.716  1.00  0.00           O  
HETATM 1190  H1  T4PE  373     -13.523  19.944  -1.780  1.00  0.00           H  
HETATM 1191  H2  T4PE  373     -12.129  19.682  -1.252  1.00  0.00           H  
HETATM 1192  O   T4PE  374       4.314  16.550 -17.484  1.00  0.00           O  
HETATM 1193  H1  T4PE  374       5.209  16.787 -17.724  1.00  0.00           H  
HETATM 1194  H2  T4PE  374       3.832  16.563 -18.311  1.00  0.00           H  
HETATM 1195  O   T4PE  375      -8.628  -7.721  10.209  1.00  0.00           O  
HETATM 1196  H1  T4PE  375      -8.785  -8.212  11.015  1.00  0.00           H  
HETATM 1197  H2  T4PE  375      -7.808  -8.077   9.866  1.00  0.00           H  
HETATM 1198  O   T4PE  376       3.132   6.935  -4.894  1.00  0.00           O  
HETATM 1199  H1  T4PE  376       3.950   7.430  -4.861  1.00  0.00           H  
HETATM 1200  H2  T4PE  376       2.786   6.983  -4.003  1.00  0.00           H  
HETATM 1201  O   T4PE  377      -3.991  17.756   8.369  1.00  0.00           O  
HETATM 1202  H1  T4PE  377      -3.479  18.561   8.444  1.00  0.00           H  
HETATM 1203  H2  T4PE  377      -4.896  18.056   8.278  1.00  0.00           H  
HETATM 1204  O   T4PE  378       5.777  13.632   9.362  1.00  0.00           O  
HETATM 1205  H1  T4PE  378       6.621  13.278   9.081  1.00  0.00           H  
HETATM 1206  H2  T4PE  378       5.868  14.579   9.257  1.00  0.00           H  
HETATM 1207  O   T4PE  379      12.184 -10.136  -9.820  1.00  0.00           O  
HETATM 1208  H1  T4PE  379      12.224  -9.180  -9.854  1.00  0.00           H  
HETATM 1209  H2  T4PE  379      11.262 -10.332  -9.651  1.00  0.00           H  
HETATM 1210  O   T4PE  380      -0.877  19.888  17.667  1.00  0.00           O  
HETATM 1211  H1  T4PE  380      -0.268  20.617  17.777  1.00  0.00           H  
HETATM 1212  H2  T4PE  380      -0.994  19.814  16.720  1.00  0.00           H  
HETATM 1213  O   T4PE  381      13.640  14.931  20.919  1.00  0.00           O  
HETATM 1214  H1  T4PE  381      12.944  15.329  20.396  1.00  0.00           H  
HETATM 1215  H2  T4PE  381      13.178  14.420  21.584  1.00  0.00           H  
HETATM 1216  O   T4PE  382      -6.626 -13.306 -16.426  1.00  0.00           O  
HETATM 1217  H1  T4PE  382      -5.988 -12.684 -16.076  1.00  0.00           H  
HETATM 1218  H2  T4PE  382      -7.104 -12.810 -17.091  1.00  0.00           H  
HETATM 1219  O   T4PE  383       1.619 -18.155  17.489  1.00  0.00           O  
HETATM 1220  H1  T4PE  383       1.028 -18.344  16.760  1.00  0.00           H  
HETATM 1221  H2  T4PE  383       1.304 -17.324  17.844  1.00  0.00           H  
HETATM 1222  O   T4PE  384       2.081 -16.474   7.740  1.00  0.00           O  
HETATM 1223  H1  T4PE  384       1.451 -17.018   8.212  1.00  0.00           H  
HETATM 1224  H2  T4PE  384       2.516 -15.963   8.423  1.00  0.00           H  
HETATM 1225  O   T4PE  385     -14.375 -13.694  -9.052  1.00  0.00           O  
HETATM 1226  H1  T4PE  385     -14.405 -14.137  -9.900  1.00  0.00           H  
HETATM 1227  H2  T4PE  385     -13.444 -13.659  -8.832  1.00  0.00           H  
HETATM 1228  O   T4PE  386     -11.231   0.077  -8.389  1.00  0.00           O  
HETATM 1229  H1  T4PE  386     -11.894  -0.297  -8.970  1.00  0.00           H  
HETATM 1230  H2  T4PE  386     -11.598  -0.023  -7.511  1.00  0.00           H  
HETATM 1231  O   T4PE  387      -2.195 -20.988 -15.994  1.00  0.00           O  
HETATM 1232  H1  T4PE  387      -2.619 -21.484 -15.294  1.00  0.00           H  
HETATM 1233  H2  T4PE  387      -1.308 -21.346 -16.038  1.00  0.00           H  
HETATM 1234  O   T4PE  388      -7.822   4.379 -20.408  1.00  0.00           O  
HETATM 1235  H1  T4PE  388      -8.681   4.430 -20.827  1.00  0.00           H  
HETATM 1236  H2  T4PE  388      -7.497   3.507 -20.633  1.00  0.00           H  
HETATM 1237  O   T4PE  389      17.383  -0.386   9.196  1.00  0.00           O  
HETATM 1238  H1  T4PE  389      16.431  -0.311   9.141  1.00  0.00           H  
HETATM 1239  H2  T4PE  389      17.555  -0.602  10.112  1.00  0.00           H  
HETATM 1240  O   T4PE  390       4.520  -6.879  17.071  1.00  0.00           O  
HETATM 1241  H1  T4PE  390       4.438  -7.825  16.951  1.00  0.00           H  
HETATM 1242  H2  T4PE  390       5.460  -6.729  17.166  1.00  0.00           H  
HETATM 1243  O   T4PE  391       9.460  -8.398   1.723  1.00  0.00           O  
HETATM 1244  H1  T4PE  391       9.371  -7.679   1.097  1.00  0.00           H  
HETATM 1245  H2  T4PE  391       9.684  -9.157   1.185  1.00  0.00           H  
HETATM 1246  O   T4PE  392      -4.444   7.040   9.255  1.00  0.00           O  
HETATM 1247  H1  T4PE  392      -5.010   6.308   9.010  1.00  0.00           H  
HETATM 1248  H2  T4PE  392      -4.909   7.473   9.972  1.00  0.00           H  
HETATM 1249  O   T4PE  393      -3.634  -6.899 -20.363  1.00  0.00           O  
HETATM 1250  H1  T4PE  393      -2.766  -6.514 -20.244  1.00  0.00           H  
HETATM 1251  H2  T4PE  393      -3.928  -6.571 -21.213  1.00  0.00           H  
HETATM 1252  O   T4PE  394      13.692 -14.566   2.854  1.00  0.00           O  
HETATM 1253  H1  T4PE  394      14.504 -14.759   2.387  1.00  0.00           H  
HETATM 1254  H2  T4PE  394      13.347 -15.424   3.101  1.00  0.00           H  
HETATM 1255  O   T4PE  395     -18.467  14.428 -10.411  1.00  0.00           O  
HETATM 1256  H1  T4PE  395     -19.309  14.645 -10.812  1.00  0.00           H  
HETATM 1257  H2  T4PE  395     -18.002  15.263 -10.363  1.00  0.00           H  
HETATM 1258  O   T4PE  396      -1.120   1.353 -12.566  1.00  0.00           O  
HETATM 1259  H1  T4PE  396      -0.265   1.050 -12.870  1.00  0.00           H  
HETATM 1260  H2  T4PE  396      -1.325   0.785 -11.823  1.00  0.00           H  
HETATM 1261  O   T4PE  397      14.191  17.848   7.473  1.00  0.00           O  
HETATM 1262  H1  T4PE  397      14.126  18.117   6.556  1.00  0.00           H  
HETATM 1263  H2  T4PE  397      15.062  18.136   7.747  1.00  0.00           H  
HETATM 1264  O   T4PE  398       3.007  -3.172   7.713  1.00  0.00           O  
HETATM 1265  H1  T4PE  398       2.210  -3.615   8.003  1.00  0.00           H  
HETATM 1266  H2  T4PE  398       3.703  -3.815   7.850  1.00  0.00           H  
HETATM 1267  O   T4PE  399      -8.426   7.051  -8.855  1.00  0.00           O  
HETATM 1268  H1  T4PE  399      -8.693   6.192  -9.181  1.00  0.00           H  
HETATM 1269  H2  T4PE  399      -7.797   6.860  -8.160  1.00  0.00           H  
HETATM 1270  O   T4PE  400       7.070   3.375 -10.830  1.00  0.00           O  
HETATM 1271  H1  T4PE  400       7.068   2.726 -11.534  1.00  0.00           H  
HETATM 1272  H2  T4PE  400       6.158   3.653 -10.757  1.00  0.00           H  
HETATM 1273  O   T4PE  401       6.869  18.369   5.806  1.00  0.00           O  
HETATM 1274  H1  T4PE  401       5.953  18.344   6.084  1.00  0.00           H  
HETATM 1275  H2  T4PE  401       6.926  19.137   5.238  1.00  0.00           H  
HETATM 1276  O   T4PE  402      20.410  -2.387   6.237  1.00  0.00           O  
HETATM 1277  H1  T4PE  402      19.583  -1.904   6.257  1.00  0.00           H  
HETATM 1278  H2  T4PE  402      20.399  -2.847   5.397  1.00  0.00           H  
HETATM 1279  O   T4PE  403      10.161 -14.601  13.062  1.00  0.00           O  
HETATM 1280  H1  T4PE  403      10.152 -14.085  13.868  1.00  0.00           H  
HETATM 1281  H2  T4PE  403       9.662 -14.077  12.436  1.00  0.00           H  
HETATM 1282  O   T4PE  404       9.892   8.321  -7.669  1.00  0.00           O  
HETATM 1283  H1  T4PE  404       9.780   7.373  -7.598  1.00  0.00           H  
HETATM 1284  H2  T4PE  404       9.208   8.686  -7.108  1.00  0.00           H  
HETATM 1285  O   T4PE  405     -14.576 -16.989  18.306  1.00  0.00           O  
HETATM 1286  H1  T4PE  405     -14.957 -17.617  17.692  1.00  0.00           H  
HETATM 1287  H2  T4PE  405     -13.662 -16.908  18.031  1.00  0.00           H  
HETATM 1288  O   T4PE  406      -5.985  -5.743   8.400  1.00  0.00           O  
HETATM 1289  H1  T4PE  406      -6.894  -5.458   8.502  1.00  0.00           H  
HETATM 1290  H2  T4PE  406      -5.818  -5.678   7.460  1.00  0.00           H  
HETATM 1291  O   T4PE  407      14.989 -20.361 -19.168  1.00  0.00           O  
HETATM 1292  H1  T4PE  407      14.887 -21.283 -18.929  1.00  0.00           H  
HETATM 1293  H2  T4PE  407      14.120 -19.982 -19.039  1.00  0.00           H  
HETATM 1294  O   T4PE  408      11.210 -13.582  -8.340  1.00  0.00           O  
HETATM 1295  H1  T4PE  408      10.792 -13.040  -9.009  1.00  0.00           H  
HETATM 1296  H2  T4PE  408      11.178 -14.470  -8.696  1.00  0.00           H  
HETATM 1297  O   T4PE  409     -11.319  -2.008 -11.932  1.00  0.00           O  
HETATM 1298  H1  T4PE  409     -12.121  -1.908 -11.419  1.00  0.00           H  
HETATM 1299  H2  T4PE  409     -11.476  -2.782 -12.474  1.00  0.00           H  
HETATM 1300  O   T4PE  410      11.146   9.482 -10.144  1.00  0.00           O  
HETATM 1301  H1  T4PE  410      10.625   9.181  -9.399  1.00  0.00           H  
HETATM 1302  H2  T4PE  410      11.977   9.761  -9.758  1.00  0.00           H  
HETATM 1303  O   T4PE  411     -16.789 -11.500  13.784  1.00  0.00           O  
HETATM 1304  H1  T4PE  411     -16.565 -11.425  14.712  1.00  0.00           H  
HETATM 1305  H2  T4PE  411     -17.696 -11.197  13.731  1.00  0.00           H  
HETATM 1306  O   T4PE  412      -8.445 -12.821  -2.368  1.00  0.00           O  
HETATM 1307  H1  T4PE  412      -8.126 -13.515  -2.945  1.00  0.00           H  
HETATM 1308  H2  T4PE  412      -9.186 -12.439  -2.839  1.00  0.00           H  
HETATM 1309  O   T4PE  413       7.652  -0.167  14.618  1.00  0.00           O  
HETATM 1310  H1  T4PE  413       7.156   0.560  14.243  1.00  0.00           H  
HETATM 1311  H2  T4PE  413       8.540  -0.052  14.279  1.00  0.00           H  
HETATM 1312  O   T4PE  414     -10.006   3.047   2.961  1.00  0.00           O  
HETATM 1313  H1  T4PE  414     -10.453   3.471   3.693  1.00  0.00           H  
HETATM 1314  H2  T4PE  414      -9.660   3.771   2.439  1.00  0.00           H  
HETATM 1315  O   T4PE  415     -12.661 -19.571   6.024  1.00  0.00           O  
HETATM 1316  H1  T4PE  415     -12.147 -19.100   6.679  1.00  0.00           H  
HETATM 1317  H2  T4PE  415     -12.301 -19.285   5.184  1.00  0.00           H  
HETATM 1318  O   T4PE  416      -8.852 -16.565  -2.002  1.00  0.00           O  
HETATM 1319  H1  T4PE  416      -9.245 -15.881  -2.545  1.00  0.00           H  
HETATM 1320  H2  T4PE  416      -7.939 -16.297  -1.903  1.00  0.00           H  
HETATM 1321  O   T4PE  417     -18.457   7.993  13.131  1.00  0.00           O  
HETATM 1322  H1  T4PE  417     -18.921   7.661  12.363  1.00  0.00           H  
HETATM 1323  H2  T4PE  417     -18.788   8.884  13.244  1.00  0.00           H  
HETATM 1324  O   T4PE  418      20.805  -1.691  11.460  1.00  0.00           O  
HETATM 1325  H1  T4PE  418      21.574  -2.260  11.433  1.00  0.00           H  
HETATM 1326  H2  T4PE  418      20.804  -1.330  12.347  1.00  0.00           H  
HETATM 1327  O   T4PE  419      10.651   7.328 -19.617  1.00  0.00           O  
HETATM 1328  H1  T4PE  419      10.108   6.560 -19.797  1.00  0.00           H  
HETATM 1329  H2  T4PE  419      10.025   8.028 -19.436  1.00  0.00           H  
HETATM 1330  O   T4PE  420      -6.604   6.760  19.561  1.00  0.00           O  
HETATM 1331  H1  T4PE  420      -7.514   6.727  19.855  1.00  0.00           H  
HETATM 1332  H2  T4PE  420      -6.661   6.892  18.615  1.00  0.00           H  
HETATM 1333  O   T4PE  421      -9.207   9.896 -11.407  1.00  0.00           O  
HETATM 1334  H1  T4PE  421      -8.305   9.715 -11.671  1.00  0.00           H  
HETATM 1335  H2  T4PE  421      -9.682   9.089 -11.609  1.00  0.00           H  
HETATM 1336  O   T4PE  422     -13.041  -7.810 -19.630  1.00  0.00           O  
HETATM 1337  H1  T4PE  422     -13.828  -7.265 -19.646  1.00  0.00           H  
HETATM 1338  H2  T4PE  422     -12.366  -7.245 -19.254  1.00  0.00           H  
HETATM 1339  O   T4PE  423      -5.342  13.967 -21.198  1.00  0.00           O  
HETATM 1340  H1  T4PE  423      -5.590  14.843 -21.493  1.00  0.00           H  
HETATM 1341  H2  T4PE  423      -6.173  13.540 -20.989  1.00  0.00           H  
HETATM 1342  O   T4PE  424      10.628  -5.140 -12.120  1.00  0.00           O  
HETATM 1343  H1  T4PE  424      10.480  -5.959 -12.592  1.00  0.00           H  
HETATM 1344  H2  T4PE  424      11.432  -4.786 -12.501  1.00  0.00           H  
HETATM 1345  O   T4PE  425      18.441   8.106 -16.439  1.00  0.00           O  
HETATM 1346  H1  T4PE  425      18.966   8.906 -16.447  1.00  0.00           H  
HETATM 1347  H2  T4PE  425      17.534   8.413 -16.430  1.00  0.00           H  
HETATM 1348  O   T4PE  426       4.321  12.597  19.076  1.00  0.00           O  
HETATM 1349  H1  T4PE  426       3.473  12.704  18.645  1.00  0.00           H  
HETATM 1350  H2  T4PE  426       4.591  11.706  18.856  1.00  0.00           H  
HETATM 1351  O   T4PE  427       4.583   8.499   7.401  1.00  0.00           O  
HETATM 1352  H1  T4PE  427       5.386   9.002   7.530  1.00  0.00           H  
HETATM 1353  H2  T4PE  427       3.890   9.059   7.751  1.00  0.00           H  
HETATM 1354  O   T4PE  428       0.350 -12.671  -5.509  1.00  0.00           O  
HETATM 1355  H1  T4PE  428       0.043 -12.421  -4.638  1.00  0.00           H  
HETATM 1356  H2  T4PE  428       0.949 -13.402  -5.351  1.00  0.00           H  
HETATM 1357  O   T4PE  429     -18.553 -19.120  -7.641  1.00  0.00           O  
HETATM 1358  H1  T4PE  429     -18.527 -19.249  -6.693  1.00  0.00           H  
HETATM 1359  H2  T4PE  429     -17.842 -19.664  -7.978  1.00  0.00           H  
HETATM 1360  O   T4PE  430      -9.391 -18.865  -3.393  1.00  0.00           O  
HETATM 1361  H1  T4PE  430      -9.396 -17.953  -3.103  1.00  0.00           H  
HETATM 1362  H2  T4PE  430      -8.587 -18.949  -3.905  1.00  0.00           H  
HETATM 1363  O   T4PE  431     -10.983  14.092  12.478  1.00  0.00           O  
HETATM 1364  H1  T4PE  431     -11.127  13.208  12.815  1.00  0.00           H  
HETATM 1365  H2  T4PE  431     -11.773  14.288  11.974  1.00  0.00           H  
HETATM 1366  O   T4PE  432      20.091  16.536  19.414  1.00  0.00           O  
HETATM 1367  H1  T4PE  432      20.823  16.502  18.799  1.00  0.00           H  
HETATM 1368  H2  T4PE  432      19.560  15.769  19.198  1.00  0.00           H  
HETATM 1369  O   T4PE  433       7.965 -12.781  -7.271  1.00  0.00           O  
HETATM 1370  H1  T4PE  433       7.964 -12.789  -6.314  1.00  0.00           H  
HETATM 1371  H2  T4PE  433       7.063 -12.991  -7.513  1.00  0.00           H  
HETATM 1372  O   T4PE  434     -15.064  -1.356   0.411  1.00  0.00           O  
HETATM 1373  H1  T4PE  434     -15.233  -2.196   0.839  1.00  0.00           H  
HETATM 1374  H2  T4PE  434     -15.651  -0.741   0.850  1.00  0.00           H  
HETATM 1375  O   T4PE  435     -11.009 -13.864  20.533  1.00  0.00           O  
HETATM 1376  H1  T4PE  435     -11.051 -13.026  20.071  1.00  0.00           H  
HETATM 1377  H2  T4PE  435     -10.074 -14.018  20.666  1.00  0.00           H  
HETATM 1378  O   T4PE  436     -10.511   0.450  -0.582  1.00  0.00           O  
HETATM 1379  H1  T4PE  436      -9.713   0.273  -0.084  1.00  0.00           H  
HETATM 1380  H2  T4PE  436     -11.016  -0.361  -0.524  1.00  0.00           H  
HETATM 1381  O   T4PE  437     -18.844 -17.284 -11.191  1.00  0.00           O  
HETATM 1382  H1  T4PE  437     -17.911 -17.138 -11.040  1.00  0.00           H  
HETATM 1383  H2  T4PE  437     -19.282 -16.675 -10.596  1.00  0.00           H  
HETATM 1384  O   T4PE  438       5.102 -20.021  20.917  1.00  0.00           O  
HETATM 1385  H1  T4PE  438       5.052 -19.067  20.975  1.00  0.00           H  
HETATM 1386  H2  T4PE  438       5.630 -20.186  20.137  1.00  0.00           H  
HETATM 1387  O   T4PE  439      -1.547  -4.068  14.876  1.00  0.00           O  
HETATM 1388  H1  T4PE  439      -1.603  -4.440  15.757  1.00  0.00           H  
HETATM 1389  H2  T4PE  439      -0.648  -3.748  14.808  1.00  0.00           H  
HETATM 1390  O   T4PE  440      13.109  -9.369  -7.194  1.00  0.00           O  
HETATM 1391  H1  T4PE  440      13.252  -9.942  -6.441  1.00  0.00           H  
HETATM 1392  H2  T4PE  440      12.755  -9.946  -7.871  1.00  0.00           H  
HETATM 1393  O   T4PE  441      10.661  -7.007  -8.318  1.00  0.00           O  
HETATM 1394  H1  T4PE  441      10.722  -6.071  -8.130  1.00  0.00           H  
HETATM 1395  H2  T4PE  441      11.347  -7.168  -8.965  1.00  0.00           H  
HETATM 1396  O   T4PE  442     -10.253  -5.531  -3.749  1.00  0.00           O  
HETATM 1397  H1  T4PE  442     -10.768  -4.891  -4.240  1.00  0.00           H  
HETATM 1398  H2  T4PE  442      -9.638  -5.887  -4.390  1.00  0.00           H  
HETATM 1399  O   T4PE  443      11.159  -4.357  -8.395  1.00  0.00           O  
HETATM 1400  H1  T4PE  443      11.380  -3.455  -8.626  1.00  0.00           H  
HETATM 1401  H2  T4PE  443      11.321  -4.411  -7.453  1.00  0.00           H  
HETATM 1402  O   T4PE  444       2.012   5.177 -16.512  1.00  0.00           O  
HETATM 1403  H1  T4PE  444       1.666   6.062 -16.397  1.00  0.00           H  
HETATM 1404  H2  T4PE  444       1.248   4.607 -16.429  1.00  0.00           H  
HETATM 1405  O   T4PE  445       6.027  -6.169 -20.925  1.00  0.00           O  
HETATM 1406  H1  T4PE  445       5.893  -5.739 -21.769  1.00  0.00           H  
HETATM 1407  H2  T4PE  445       6.907  -6.540 -20.981  1.00  0.00           H  
HETATM 1408  O   T4PE  446      12.358  16.792   2.451  1.00  0.00           O  
HETATM 1409  H1  T4PE  446      12.942  16.932   1.705  1.00  0.00           H  
HETATM 1410  H2  T4PE  446      11.861  16.006   2.222  1.00  0.00           H  
HETATM 1411  O   T4PE  447      -1.924  -8.844 -16.760  1.00  0.00           O  
HETATM 1412  H1  T4PE  447      -2.019  -9.741 -16.440  1.00  0.00           H  
HETATM 1413  H2  T4PE  447      -2.472  -8.810 -17.544  1.00  0.00           H  
HETATM 1414  O   T4PE  448      -6.036   9.639  -1.150  1.00  0.00           O  
HETATM 1415  H1  T4PE  448      -6.630  10.179  -0.630  1.00  0.00           H  
HETATM 1416  H2  T4PE  448      -5.385  10.255  -1.487  1.00  0.00           H  
HETATM 1417  O   T4PE  449     -12.910   4.619  18.963  1.00  0.00           O  
HETATM 1418  H1  T4PE  449     -12.129   4.424  18.445  1.00  0.00           H  
HETATM 1419  H2  T4PE  449     -13.383   5.272  18.447  1.00  0.00           H  
HETATM 1420  O   T4PE  450      15.631 -16.554  -2.624  1.00  0.00           O  
HETATM 1421  H1  T4PE  450      15.617 -16.169  -1.747  1.00  0.00           H  
HETATM 1422  H2  T4PE  450      16.356 -17.178  -2.600  1.00  0.00           H  
HETATM 1423  O   T4PE  451     -14.413  16.796  -1.566  1.00  0.00           O  
HETATM 1424  H1  T4PE  451     -15.291  17.155  -1.691  1.00  0.00           H  
HETATM 1425  H2  T4PE  451     -13.827  17.537  -1.715  1.00  0.00           H  
HETATM 1426  O   T4PE  452      -0.458   6.925  12.736  1.00  0.00           O  
HETATM 1427  H1  T4PE  452      -0.782   6.115  13.130  1.00  0.00           H  
HETATM 1428  H2  T4PE  452       0.457   6.738  12.523  1.00  0.00           H  
HETATM 1429  O   T4PE  453       6.509  19.917 -11.123  1.00  0.00           O  
HETATM 1430  H1  T4PE  453       7.056  19.613 -11.847  1.00  0.00           H  
HETATM 1431  H2  T4PE  453       6.718  19.327 -10.399  1.00  0.00           H  
HETATM 1432  O   T4PE  454       7.108   4.698  -3.790  1.00  0.00           O  
HETATM 1433  H1  T4PE  454       7.033   3.744  -3.750  1.00  0.00           H  
HETATM 1434  H2  T4PE  454       6.912   4.991  -2.900  1.00  0.00           H  
HETATM 1435  O   T4PE  455      -1.399  19.789  -5.595  1.00  0.00           O  
HETATM 1436  H1  T4PE  455      -1.337  20.742  -5.650  1.00  0.00           H  
HETATM 1437  H2  T4PE  455      -0.605  19.522  -5.131  1.00  0.00           H  
HETATM 1438  O   T4PE  456      -0.466  11.817  15.014  1.00  0.00           O  
HETATM 1439  H1  T4PE  456      -0.289  10.877  15.047  1.00  0.00           H  
HETATM 1440  H2  T4PE  456       0.330  12.198  14.646  1.00  0.00           H  
HETATM 1441  O   T4PE  457      -5.551  -4.156   3.021  1.00  0.00           O  
HETATM 1442  H1  T4PE  457      -4.757  -4.318   2.512  1.00  0.00           H  
HETATM 1443  H2  T4PE  457      -6.104  -3.630   2.443  1.00  0.00           H  
HETATM 1444  O   T4PE  458     -17.008  -0.575  12.337  1.00  0.00           O  
HETATM 1445  H1  T4PE  458     -16.067  -0.417  12.257  1.00  0.00           H  
HETATM 1446  H2  T4PE  458     -17.267  -0.088  13.119  1.00  0.00           H  
HETATM 1447  O   T4PE  459      -2.573   2.231  19.442  1.00  0.00           O  
HETATM 1448  H1  T4PE  459      -2.653   1.584  20.143  1.00  0.00           H  
HETATM 1449  H2  T4PE  459      -3.010   3.011  19.784  1.00  0.00           H  
HETATM 1450  O   T4PE  460      -0.259  18.090   5.990  1.00  0.00           O  
HETATM 1451  H1  T4PE  460       0.362  17.797   6.658  1.00  0.00           H  
HETATM 1452  H2  T4PE  460       0.276  18.576   5.362  1.00  0.00           H  
HETATM 1453  O   T4PE  461     -15.305 -19.030  -1.170  1.00  0.00           O  
HETATM 1454  H1  T4PE  461     -16.026 -19.421  -1.664  1.00  0.00           H  
HETATM 1455  H2  T4PE  461     -15.419 -18.086  -1.286  1.00  0.00           H  
HETATM 1456  O   T4PE  462      -6.005 -15.574 -20.789  1.00  0.00           O  
HETATM 1457  H1  T4PE  462      -5.658 -16.430 -20.537  1.00  0.00           H  
HETATM 1458  H2  T4PE  462      -5.266 -14.975 -20.682  1.00  0.00           H  
HETATM 1459  O   T4PE  463     -14.561 -11.091  -2.019  1.00  0.00           O  
HETATM 1460  H1  T4PE  463     -15.490 -11.034  -2.240  1.00  0.00           H  
HETATM 1461  H2  T4PE  463     -14.502 -10.733  -1.133  1.00  0.00           H  
HETATM 1462  O   T4PE  464     -19.344  15.837  -0.315  1.00  0.00           O  
HETATM 1463  H1  T4PE  464     -19.021  16.242  -1.120  1.00  0.00           H  
HETATM 1464  H2  T4PE  464     -19.613  16.574   0.233  1.00  0.00           H  
HETATM 1465  O   T4PE  465       3.403 -13.435   8.418  1.00  0.00           O  
HETATM 1466  H1  T4PE  465       3.089 -12.790   7.785  1.00  0.00           H  
HETATM 1467  H2  T4PE  465       3.895 -12.921   9.059  1.00  0.00           H  
HETATM 1468  O   T4PE  466       5.462  15.254  -9.871  1.00  0.00           O  
HETATM 1469  H1  T4PE  466       5.928  16.083  -9.759  1.00  0.00           H  
HETATM 1470  H2  T4PE  466       5.998  14.759 -10.490  1.00  0.00           H  
HETATM 1471  O   T4PE  467     -20.003   0.379   9.903  1.00  0.00           O  
HETATM 1472  H1  T4PE  467     -20.767   0.150   9.374  1.00  0.00           H  
HETATM 1473  H2  T4PE  467     -20.300   0.286  10.807  1.00  0.00           H  
HETATM 1474  O   T4PE  468       3.003   8.289 -12.836  1.00  0.00           O  
HETATM 1475  H1  T4PE  468       3.566   8.337 -12.063  1.00  0.00           H  
HETATM 1476  H2  T4PE  468       2.141   8.058 -12.491  1.00  0.00           H  
HETATM 1477  O   T4PE  469      18.570  -7.896  -1.073  1.00  0.00           O  
HETATM 1478  H1  T4PE  469      17.952  -8.362  -1.636  1.00  0.00           H  
HETATM 1479  H2  T4PE  469      19.213  -7.524  -1.677  1.00  0.00           H  
HETATM 1480  O   T4PE  470       5.372 -12.390 -20.217  1.00  0.00           O  
HETATM 1481  H1  T4PE  470       5.556 -12.892 -19.422  1.00  0.00           H  
HETATM 1482  H2  T4PE  470       4.457 -12.123 -20.126  1.00  0.00           H  
HETATM 1483  O   T4PE  471      14.371   1.803  -3.462  1.00  0.00           O  
HETATM 1484  H1  T4PE  471      15.186   1.737  -2.963  1.00  0.00           H  
HETATM 1485  H2  T4PE  471      14.338   0.995  -3.975  1.00  0.00           H  
HETATM 1486  O   T4PE  472       3.338  18.963  11.303  1.00  0.00           O  
HETATM 1487  H1  T4PE  472       3.460  19.445  12.121  1.00  0.00           H  
HETATM 1488  H2  T4PE  472       2.665  19.454  10.832  1.00  0.00           H  
HETATM 1489  O   T4PE  473       4.872  -7.957   2.428  1.00  0.00           O  
HETATM 1490  H1  T4PE  473       5.511  -8.389   1.861  1.00  0.00           H  
HETATM 1491  H2  T4PE  473       4.022  -8.249   2.098  1.00  0.00           H  
HETATM 1492  O   T4PE  474      -7.632  19.358  -7.781  1.00  0.00           O  
HETATM 1493  H1  T4PE  474      -7.886  20.189  -7.380  1.00  0.00           H  
HETATM 1494  H2  T4PE  474      -6.771  19.166  -7.409  1.00  0.00           H  
HETATM 1495  O   T4PE  475     -18.282   1.929 -10.790  1.00  0.00           O  
HETATM 1496  H1  T4PE  475     -18.469   2.848 -10.599  1.00  0.00           H  
HETATM 1497  H2  T4PE  475     -19.143   1.525 -10.893  1.00  0.00           H  
HETATM 1498  O   T4PE  476      12.366   4.278 -18.957  1.00  0.00           O  
HETATM 1499  H1  T4PE  476      12.370   5.064 -19.503  1.00  0.00           H  
HETATM 1500  H2  T4PE  476      12.909   4.507 -18.203  1.00  0.00           H  
HETATM 1501  O   T4PE  477      -1.541  15.601   5.098  1.00  0.00           O  
HETATM 1502  H1  T4PE  477      -0.946  14.978   5.516  1.00  0.00           H  
HETATM 1503  H2  T4PE  477      -1.206  16.461   5.352  1.00  0.00           H  
HETATM 1504  O   T4PE  478      -7.632 -17.993  17.991  1.00  0.00           O  
HETATM 1505  H1  T4PE  478      -8.038 -17.740  17.161  1.00  0.00           H  
HETATM 1506  H2  T4PE  478      -6.783 -17.551  17.988  1.00  0.00           H  
HETATM 1507  O   T4PE  479      -1.181  18.138  19.654  1.00  0.00           O  
HETATM 1508  H1  T4PE  479      -0.392  17.647  19.424  1.00  0.00           H  
HETATM 1509  H2  T4PE  479      -1.232  18.832  18.997  1.00  0.00           H  
HETATM 1510  O   T4PE  480       9.299 -13.284   0.249  1.00  0.00           O  
HETATM 1511  H1  T4PE  480       9.303 -13.547  -0.671  1.00  0.00           H  
HETATM 1512  H2  T4PE  480       8.529 -13.715   0.618  1.00  0.00           H  
HETATM 1513  O   T4PE  481      19.946 -10.953  -2.468  1.00  0.00           O  
HETATM 1514  H1  T4PE  481      19.001 -10.948  -2.318  1.00  0.00           H  
HETATM 1515  H2  T4PE  481      20.316 -10.560  -1.677  1.00  0.00           H  
HETATM 1516  O   T4PE  482      -5.481   1.419 -18.814  1.00  0.00           O  
HETATM 1517  H1  T4PE  482      -5.093   2.278 -18.646  1.00  0.00           H  
HETATM 1518  H2  T4PE  482      -6.182   1.592 -19.443  1.00  0.00           H  
HETATM 1519  O   T4PE  483      15.253 -19.605  -7.450  1.00  0.00           O  
HETATM 1520  H1  T4PE  483      14.384 -19.421  -7.094  1.00  0.00           H  
HETATM 1521  H2  T4PE  483      15.249 -20.548  -7.615  1.00  0.00           H  
HETATM 1522  O   T4PE  484     -14.572   0.197   9.000  1.00  0.00           O  
HETATM 1523  H1  T4PE  484     -14.715  -0.564   8.437  1.00  0.00           H  
HETATM 1524  H2  T4PE  484     -14.495  -0.167   9.881  1.00  0.00           H  
HETATM 1525  O   T4PE  485      11.315  11.968 -14.106  1.00  0.00           O  
HETATM 1526  H1  T4PE  485      10.668  11.674 -13.465  1.00  0.00           H  
HETATM 1527  H2  T4PE  485      11.368  12.915 -13.976  1.00  0.00           H  
HETATM 1528  O   T4PE  486     -14.778  -7.163  -3.636  1.00  0.00           O  
HETATM 1529  H1  T4PE  486     -15.455  -6.644  -4.070  1.00  0.00           H  
HETATM 1530  H2  T4PE  486     -15.262  -7.756  -3.061  1.00  0.00           H  
HETATM 1531  O   T4PE  487      16.758   9.684 -20.601  1.00  0.00           O  
HETATM 1532  H1  T4PE  487      16.948   8.825 -20.224  1.00  0.00           H  
HETATM 1533  H2  T4PE  487      16.249   9.494 -21.389  1.00  0.00           H  
HETATM 1534  O   T4PE  488     -17.114  16.600  -9.744  1.00  0.00           O  
HETATM 1535  H1  T4PE  488     -17.021  16.378  -8.818  1.00  0.00           H  
HETATM 1536  H2  T4PE  488     -16.342  16.216 -10.161  1.00  0.00           H  
HETATM 1537  O   T4PE  489      -0.127  11.148   0.730  1.00  0.00           O  
HETATM 1538  H1  T4PE  489       0.530  11.288   1.411  1.00  0.00           H  
HETATM 1539  H2  T4PE  489      -0.814  10.639   1.161  1.00  0.00           H  
HETATM 1540  O   T4PE  490      -2.289 -10.649   5.209  1.00  0.00           O  
HETATM 1541  H1  T4PE  490      -2.783 -10.397   4.428  1.00  0.00           H  
HETATM 1542  H2  T4PE  490      -2.777 -11.389   5.572  1.00  0.00           H  
HETATM 1543  O   T4PE  491     -12.940   0.564 -16.172  1.00  0.00           O  
HETATM 1544  H1  T4PE  491     -12.957   1.500 -16.371  1.00  0.00           H  
HETATM 1545  H2  T4PE  491     -12.213   0.462 -15.557  1.00  0.00           H  
HETATM 1546  O   T4PE  492      20.551  19.929  14.829  1.00  0.00           O  
HETATM 1547  H1  T4PE  492      20.483  20.205  13.915  1.00  0.00           H  
HETATM 1548  H2  T4PE  492      21.076  19.129  14.800  1.00  0.00           H  
HETATM 1549  O   T4PE  493       7.084  -3.732  14.923  1.00  0.00           O  
HETATM 1550  H1  T4PE  493       7.475  -4.589  14.752  1.00  0.00           H  
HETATM 1551  H2  T4PE  493       7.547  -3.135  14.336  1.00  0.00           H  
HETATM 1552  O   T4PE  494       1.423 -15.165  10.514  1.00  0.00           O  
HETATM 1553  H1  T4PE  494       1.111 -15.998  10.160  1.00  0.00           H  
HETATM 1554  H2  T4PE  494       2.332 -15.336  10.761  1.00  0.00           H  
HETATM 1555  O   T4PE  495      -2.645   0.142   3.928  1.00  0.00           O  
HETATM 1556  H1  T4PE  495      -3.427  -0.409   3.921  1.00  0.00           H  
HETATM 1557  H2  T4PE  495      -2.981   1.033   4.030  1.00  0.00           H  
HETATM 1558  O   T4PE  496      19.459 -13.276  20.303  1.00  0.00           O  
HETATM 1559  H1  T4PE  496      18.597 -12.955  20.040  1.00  0.00           H  
HETATM 1560  H2  T4PE  496      19.411 -14.224  20.180  1.00  0.00           H  
HETATM 1561  O   T4PE  497     -19.835 -21.098 -11.011  1.00  0.00           O  
HETATM 1562  H1  T4PE  497     -20.022 -20.184 -11.221  1.00  0.00           H  
HETATM 1563  H2  T4PE  497     -19.879 -21.139 -10.056  1.00  0.00           H  
HETATM 1564  O   T4PE  498      16.882 -18.069  -9.767  1.00  0.00           O  
HETATM 1565  H1  T4PE  498      16.247 -18.140  -9.054  1.00  0.00           H  
HETATM 1566  H2  T4PE  498      17.072 -17.133  -9.827  1.00  0.00           H  
HETATM 1567  O   T4PE  499       8.566   3.733  10.157  1.00  0.00           O  
HETATM 1568  H1  T4PE  499       8.333   4.526  10.640  1.00  0.00           H  
HETATM 1569  H2  T4PE  499       8.323   3.923   9.251  1.00  0.00           H  
HETATM 1570  O   T4PE  500     -11.111   2.271  12.593  1.00  0.00           O  
HETATM 1571  H1  T4PE  500     -11.861   2.580  12.085  1.00  0.00           H  
HETATM 1572  H2  T4PE  500     -11.499   1.804  13.333  1.00  0.00           H  
HETATM 1573  O   T4PE  501      10.049  17.832  14.172  1.00  0.00           O  
HETATM 1574  H1  T4PE  501      10.967  18.101  14.165  1.00  0.00           H  
HETATM 1575  H2  T4PE  501       9.865  17.628  15.089  1.00  0.00           H  
HETATM 1576  O   T4PE  502      14.602   5.819 -21.078  1.00  0.00           O  
HETATM 1577  H1  T4PE  502      13.914   6.472 -21.209  1.00  0.00           H  
HETATM 1578  H2  T4PE  502      14.714   5.777 -20.128  1.00  0.00           H  
HETATM 1579  O   T4PE  503      -1.717  17.408   1.026  1.00  0.00           O  
HETATM 1580  H1  T4PE  503      -1.790  17.224   0.089  1.00  0.00           H  
HETATM 1581  H2  T4PE  503      -1.059  18.102   1.083  1.00  0.00           H  
HETATM 1582  O   T4PE  504       3.757 -18.529   6.774  1.00  0.00           O  
HETATM 1583  H1  T4PE  504       3.151 -17.906   7.174  1.00  0.00           H  
HETATM 1584  H2  T4PE  504       4.588 -18.379   7.225  1.00  0.00           H  
HETATM 1585  O   T4PE  505     -19.797   4.275 -18.980  1.00  0.00           O  
HETATM 1586  H1  T4PE  505     -20.629   4.552 -19.364  1.00  0.00           H  
HETATM 1587  H2  T4PE  505     -19.818   3.320 -19.025  1.00  0.00           H  
HETATM 1588  O   T4PE  506      -9.839 -18.428  -6.989  1.00  0.00           O  
HETATM 1589  H1  T4PE  506     -10.669 -18.660  -6.574  1.00  0.00           H  
HETATM 1590  H2  T4PE  506      -9.460 -17.763  -6.414  1.00  0.00           H  
HETATM 1591  O   T4PE  507       8.514  13.152  15.305  1.00  0.00           O  
HETATM 1592  H1  T4PE  507       8.066  13.905  14.920  1.00  0.00           H  
HETATM 1593  H2  T4PE  507       9.276  13.013  14.742  1.00  0.00           H  
HETATM 1594  O   T4PE  508     -19.776  -4.303  -8.935  1.00  0.00           O  
HETATM 1595  H1  T4PE  508     -19.916  -3.357  -8.913  1.00  0.00           H  
HETATM 1596  H2  T4PE  508     -20.640  -4.677  -8.758  1.00  0.00           H  
HETATM 1597  O   T4PE  509      -5.606 -12.078  19.169  1.00  0.00           O  
HETATM 1598  H1  T4PE  509      -4.873 -12.693  19.125  1.00  0.00           H  
HETATM 1599  H2  T4PE  509      -5.344 -11.439  19.832  1.00  0.00           H  
HETATM 1600  O   T4PE  510      10.884  20.273   4.691  1.00  0.00           O  
HETATM 1601  H1  T4PE  510      11.292  20.533   5.516  1.00  0.00           H  
HETATM 1602  H2  T4PE  510      11.592  20.317   4.048  1.00  0.00           H  
HETATM 1603  O   T4PE  511       4.634 -12.680  -1.990  1.00  0.00           O  
HETATM 1604  H1  T4PE  511       4.567 -12.002  -2.663  1.00  0.00           H  
HETATM 1605  H2  T4PE  511       3.982 -13.334  -2.242  1.00  0.00           H  
HETATM 1606  O   T4PE  512      15.091  -5.112 -16.991  1.00  0.00           O  
HETATM 1607  H1  T4PE  512      15.572  -5.714 -17.559  1.00  0.00           H  
HETATM 1608  H2  T4PE  512      15.714  -4.883 -16.301  1.00  0.00           H  
HETATM 1609  O   T4PE  513      18.443  -9.746  21.418  1.00  0.00           O  
HETATM 1610  H1  T4PE  513      18.573 -10.052  20.520  1.00  0.00           H  
HETATM 1611  H2  T4PE  513      17.910  -8.956  21.327  1.00  0.00           H  
HETATM 1612  O   T4PE  514      -0.872 -16.053  20.677  1.00  0.00           O  
HETATM 1613  H1  T4PE  514      -1.446 -15.299  20.549  1.00  0.00           H  
HETATM 1614  H2  T4PE  514      -0.125 -15.887  20.102  1.00  0.00           H  
HETATM 1615  O   T4PE  515       7.627  -8.267 -16.245  1.00  0.00           O  
HETATM 1616  H1  T4PE  515       7.145  -8.422 -15.433  1.00  0.00           H  
HETATM 1617  H2  T4PE  515       7.131  -8.740 -16.913  1.00  0.00           H  
HETATM 1618  O   T4PE  516     -20.183  -6.696   7.282  1.00  0.00           O  
HETATM 1619  H1  T4PE  516     -20.786  -7.259   7.766  1.00  0.00           H  
HETATM 1620  H2  T4PE  516     -20.669  -5.882   7.148  1.00  0.00           H  
HETATM 1621  O   T4PE  517      16.018   8.480  -5.326  1.00  0.00           O  
HETATM 1622  H1  T4PE  517      16.941   8.706  -5.210  1.00  0.00           H  
HETATM 1623  H2  T4PE  517      15.884   8.503  -6.274  1.00  0.00           H  
HETATM 1624  O   T4PE  518     -15.983  13.773 -15.715  1.00  0.00           O  
HETATM 1625  H1  T4PE  518     -16.841  14.076 -16.011  1.00  0.00           H  
HETATM 1626  H2  T4PE  518     -15.569  13.416 -16.501  1.00  0.00           H  
HETATM 1627  O   T4PE  519       6.612 -20.374  18.618  1.00  0.00           O  
HETATM 1628  H1  T4PE  519       7.127 -21.027  18.143  1.00  0.00           H  
HETATM 1629  H2  T4PE  519       6.352 -19.740  17.950  1.00  0.00           H  
HETATM 1630  O   T4PE  520      12.986 -12.920 -16.902  1.00  0.00           O  
HETATM 1631  H1  T4PE  520      13.827 -13.120 -16.492  1.00  0.00           H  
HETATM 1632  H2  T4PE  520      12.404 -13.621 -16.610  1.00  0.00           H  
HETATM 1633  O   T4PE  521      -4.602  14.070   2.107  1.00  0.00           O  
HETATM 1634  H1  T4PE  521      -4.761  14.345   3.010  1.00  0.00           H  
HETATM 1635  H2  T4PE  521      -4.563  14.887   1.611  1.00  0.00           H  
HETATM 1636  O   T4PE  522      12.435 -15.189  -0.578  1.00  0.00           O  
HETATM 1637  H1  T4PE  522      12.309 -14.369  -1.055  1.00  0.00           H  
HETATM 1638  H2  T4PE  522      12.793 -14.921   0.269  1.00  0.00           H  
HETATM 1639  O   T4PE  523       9.181   5.193 -20.328  1.00  0.00           O  
HETATM 1640  H1  T4PE  523       8.819   4.313 -20.433  1.00  0.00           H  
HETATM 1641  H2  T4PE  523       9.163   5.349 -19.384  1.00  0.00           H  
HETATM 1642  O   T4PE  524     -10.778  -5.583  19.027  1.00  0.00           O  
HETATM 1643  H1  T4PE  524     -10.423  -5.930  18.209  1.00  0.00           H  
HETATM 1644  H2  T4PE  524     -10.540  -4.656  19.018  1.00  0.00           H  
HETATM 1645  O   T4PE  525     -18.133  -1.896   9.745  1.00  0.00           O  
HETATM 1646  H1  T4PE  525     -17.542  -1.597  10.435  1.00  0.00           H  
HETATM 1647  H2  T4PE  525     -18.843  -1.254   9.741  1.00  0.00           H  
HETATM 1648  O   T4PE  526     -15.282  -8.033 -12.804  1.00  0.00           O  
HETATM 1649  H1  T4PE  526     -15.470  -8.379 -11.931  1.00  0.00           H  
HETATM 1650  H2  T4PE  526     -14.740  -7.260 -12.645  1.00  0.00           H  
HETATM 1651  O   T4PE  527      20.826  -8.703  -5.339  1.00  0.00           O  
HETATM 1652  H1  T4PE  527      21.335  -7.977  -5.697  1.00  0.00           H  
HETATM 1653  H2  T4PE  527      21.376  -9.474  -5.478  1.00  0.00           H  
HETATM 1654  O   T4PE  528     -10.903 -20.648  15.945  1.00  0.00           O  
HETATM 1655  H1  T4PE  528     -10.024 -21.026  15.972  1.00  0.00           H  
HETATM 1656  H2  T4PE  528     -11.243 -20.765  16.832  1.00  0.00           H  
HETATM 1657  O   T4PE  529      13.252 -18.106   5.414  1.00  0.00           O  
HETATM 1658  H1  T4PE  529      12.649 -17.433   5.731  1.00  0.00           H  
HETATM 1659  H2  T4PE  529      12.907 -18.924   5.771  1.00  0.00           H  
HETATM 1660  O   T4PE  530     -20.274  12.620   5.750  1.00  0.00           O  
HETATM 1661  H1  T4PE  530     -20.992  12.913   5.188  1.00  0.00           H  
HETATM 1662  H2  T4PE  530     -19.558  13.226   5.559  1.00  0.00           H  
HETATM 1663  O   T4PE  531      -7.099  20.171  -1.808  1.00  0.00           O  
HETATM 1664  H1  T4PE  531      -6.738  19.893  -0.966  1.00  0.00           H  
HETATM 1665  H2  T4PE  531      -7.151  21.125  -1.744  1.00  0.00           H  
HETATM 1666  O   T4PE  532      -8.923  11.594  15.173  1.00  0.00           O  
HETATM 1667  H1  T4PE  532      -8.241  11.706  14.510  1.00  0.00           H  
HETATM 1668  H2  T4PE  532      -8.511  11.877  15.990  1.00  0.00           H  
HETATM 1669  O   T4PE  533      17.901   5.326  14.000  1.00  0.00           O  
HETATM 1670  H1  T4PE  533      18.654   5.854  13.735  1.00  0.00           H  
HETATM 1671  H2  T4PE  533      17.584   5.745  14.800  1.00  0.00           H  
HETATM 1672  O   T4PE  534      -4.706  14.515  -3.326  1.00  0.00           O  
HETATM 1673  H1  T4PE  534      -5.500  14.735  -2.838  1.00  0.00           H  
HETATM 1674  H2  T4PE  534      -4.905  13.676  -3.741  1.00  0.00           H  
HETATM 1675  O   T4PE  535       9.929  14.756 -10.338  1.00  0.00           O  
HETATM 1676  H1  T4PE  535       9.667  14.380 -11.179  1.00  0.00           H  
HETATM 1677  H2  T4PE  535      10.884  14.796 -10.380  1.00  0.00           H  
HETATM 1678  O   T4PE  536      11.704  10.317  -6.100  1.00  0.00           O  
HETATM 1679  H1  T4PE  536      11.685  11.246  -5.872  1.00  0.00           H  
HETATM 1680  H2  T4PE  536      10.840   9.990  -5.850  1.00  0.00           H  
HETATM 1681  O   T4PE  537      -0.878  13.696  -4.597  1.00  0.00           O  
HETATM 1682  H1  T4PE  537      -0.162  14.288  -4.370  1.00  0.00           H  
HETATM 1683  H2  T4PE  537      -1.012  13.829  -5.535  1.00  0.00           H  
HETATM 1684  O   T4PE  538      -9.212 -15.248  -8.469  1.00  0.00           O  
HETATM 1685  H1  T4PE  538      -8.499 -15.567  -9.022  1.00  0.00           H  
HETATM 1686  H2  T4PE  538     -10.007 -15.445  -8.965  1.00  0.00           H  
HETATM 1687  O   T4PE  539     -10.435   5.652   7.892  1.00  0.00           O  
HETATM 1688  H1  T4PE  539     -11.342   5.583   8.188  1.00  0.00           H  
HETATM 1689  H2  T4PE  539      -9.914   5.567   8.691  1.00  0.00           H  
HETATM 1690  O   T4PE  540     -19.898  19.981  11.010  1.00  0.00           O  
HETATM 1691  H1  T4PE  540     -20.259  20.864  10.932  1.00  0.00           H  
HETATM 1692  H2  T4PE  540     -19.721  19.713  10.108  1.00  0.00           H  
HETATM 1693  O   T4PE  541       0.767  -3.230 -18.659  1.00  0.00           O  
HETATM 1694  H1  T4PE  541      -0.106  -2.852 -18.560  1.00  0.00           H  
HETATM 1695  H2  T4PE  541       1.308  -2.506 -18.975  1.00  0.00           H  
HETATM 1696  O   T4PE  542      -4.898   2.597   9.085  1.00  0.00           O  
HETATM 1697  H1  T4PE  542      -4.753   3.195   9.817  1.00  0.00           H  
HETATM 1698  H2  T4PE  542      -5.716   2.149   9.298  1.00  0.00           H  
HETATM 1699  O   T4PE  543     -12.223 -14.676 -19.583  1.00  0.00           O  
HETATM 1700  H1  T4PE  543     -12.173 -14.355 -20.483  1.00  0.00           H  
HETATM 1701  H2  T4PE  543     -11.318 -14.666 -19.274  1.00  0.00           H  
HETATM 1702  O   T4PE  544       5.858 -18.339  -1.336  1.00  0.00           O  
HETATM 1703  H1  T4PE  544       4.950 -18.104  -1.528  1.00  0.00           H  
HETATM 1704  H2  T4PE  544       6.332 -17.508  -1.370  1.00  0.00           H  
HETATM 1705  O   T4PE  545     -17.305 -18.274  14.617  1.00  0.00           O  
HETATM 1706  H1  T4PE  545     -17.667 -17.412  14.823  1.00  0.00           H  
HETATM 1707  H2  T4PE  545     -16.555 -18.366  15.205  1.00  0.00           H  
HETATM 1708  O   T4PE  546      20.442  13.568 -15.437  1.00  0.00           O  
HETATM 1709  H1  T4PE  546      19.821  13.076 -15.974  1.00  0.00           H  
HETATM 1710  H2  T4PE  546      19.913  13.917 -14.719  1.00  0.00           H  
HETATM 1711  O   T4PE  547      11.982  16.357  19.431  1.00  0.00           O  
HETATM 1712  H1  T4PE  547      12.752  16.524  18.887  1.00  0.00           H  
HETATM 1713  H2  T4PE  547      11.518  17.194  19.451  1.00  0.00           H  
HETATM 1714  O   T4PE  548      -3.254   7.135  18.167  1.00  0.00           O  
HETATM 1715  H1  T4PE  548      -3.029   8.017  18.463  1.00  0.00           H  
HETATM 1716  H2  T4PE  548      -3.700   6.737  18.915  1.00  0.00           H  
HETATM 1717  O   T4PE  549      -0.580   2.665  17.714  1.00  0.00           O  
HETATM 1718  H1  T4PE  549      -0.415   3.564  17.433  1.00  0.00           H  
HETATM 1719  H2  T4PE  549      -1.316   2.734  18.322  1.00  0.00           H  
HETATM 1720  O   T4PE  550      -9.861 -16.505 -12.138  1.00  0.00           O  
HETATM 1721  H1  T4PE  550     -10.464 -15.999 -11.594  1.00  0.00           H  
HETATM 1722  H2  T4PE  550      -9.402 -17.075 -11.522  1.00  0.00           H  
HETATM 1723  O   T4PE  551     -17.178   7.334  20.565  1.00  0.00           O  
HETATM 1724  H1  T4PE  551     -17.702   7.930  21.100  1.00  0.00           H  
HETATM 1725  H2  T4PE  551     -17.731   7.144  19.807  1.00  0.00           H  
HETATM 1726  O   T4PE  552      17.186  -7.364  21.078  1.00  0.00           O  
HETATM 1727  H1  T4PE  552      18.072  -7.146  20.787  1.00  0.00           H  
HETATM 1728  H2  T4PE  552      16.617  -7.034  20.383  1.00  0.00           H  
HETATM 1729  O   T4PE  553       6.312 -20.216   9.267  1.00  0.00           O  
HETATM 1730  H1  T4PE  553       6.758 -19.894  10.050  1.00  0.00           H  
HETATM 1731  H2  T4PE  553       5.380 -20.121   9.465  1.00  0.00           H  
HETATM 1732  O   T4PE  554      -4.903 -16.261   7.545  1.00  0.00           O  
HETATM 1733  H1  T4PE  554      -5.195 -15.907   8.385  1.00  0.00           H  
HETATM 1734  H2  T4PE  554      -5.479 -17.009   7.386  1.00  0.00           H  
HETATM 1735  O   T4PE  555       6.030 -14.036  14.060  1.00  0.00           O  
HETATM 1736  H1  T4PE  555       6.611 -14.102  13.302  1.00  0.00           H  
HETATM 1737  H2  T4PE  555       6.245 -14.801  14.594  1.00  0.00           H  
HETATM 1738  O   T4PE  556      16.976   4.089  11.529  1.00  0.00           O  
HETATM 1739  H1  T4PE  556      17.153   4.538  12.355  1.00  0.00           H  
HETATM 1740  H2  T4PE  556      16.157   4.475  11.218  1.00  0.00           H  
HETATM 1741  O   T4PE  557      20.667   3.881  11.426  1.00  0.00           O  
HETATM 1742  H1  T4PE  557      20.208   4.721  11.412  1.00  0.00           H  
HETATM 1743  H2  T4PE  557      20.050   3.277  11.839  1.00  0.00           H  
HETATM 1744  O   T4PE  558       1.540 -16.852   4.388  1.00  0.00           O  
HETATM 1745  H1  T4PE  558       1.874 -16.221   3.750  1.00  0.00           H  
HETATM 1746  H2  T4PE  558       2.021 -17.659   4.201  1.00  0.00           H  
HETATM 1747  O   T4PE  559     -19.874   8.780 -16.509  1.00  0.00           O  
HETATM 1748  H1  T4PE  559     -20.655   8.505 -16.990  1.00  0.00           H  
HETATM 1749  H2  T4PE  559     -19.207   8.903 -17.185  1.00  0.00           H  
HETATM 1750  O   T4PE  560     -13.173  18.481  18.841  1.00  0.00           O  
HETATM 1751  H1  T4PE  560     -12.970  19.411  18.742  1.00  0.00           H  
HETATM 1752  H2  T4PE  560     -13.867  18.456  19.499  1.00  0.00           H  
HETATM 1753  O   T4PE  561      19.166  -6.161 -16.493  1.00  0.00           O  
HETATM 1754  H1  T4PE  561      18.775  -6.231 -17.364  1.00  0.00           H  
HETATM 1755  H2  T4PE  561      19.192  -7.061 -16.169  1.00  0.00           H  
HETATM 1756  O   T4PE  562      -7.723   8.627  -3.367  1.00  0.00           O  
HETATM 1757  H1  T4PE  562      -7.257   7.795  -3.450  1.00  0.00           H  
HETATM 1758  H2  T4PE  562      -7.290   9.072  -2.638  1.00  0.00           H  
HETATM 1759  O   T4PE  563      19.549  13.720 -11.324  1.00  0.00           O  
HETATM 1760  H1  T4PE  563      19.474  12.790 -11.538  1.00  0.00           H  
HETATM 1761  H2  T4PE  563      18.981  14.158 -11.957  1.00  0.00           H  
HETATM 1762  O   T4PE  564       4.177  14.658   3.108  1.00  0.00           O  
HETATM 1763  H1  T4PE  564       3.417  14.720   2.528  1.00  0.00           H  
HETATM 1764  H2  T4PE  564       4.569  13.810   2.898  1.00  0.00           H  
HETATM 1765  O   T4PE  565       3.252  -5.158  18.774  1.00  0.00           O  
HETATM 1766  H1  T4PE  565       3.527  -5.913  18.254  1.00  0.00           H  
HETATM 1767  H2  T4PE  565       3.064  -5.519  19.640  1.00  0.00           H  
HETATM 1768  O   T4PE  566      10.613  20.526  -6.006  1.00  0.00           O  
HETATM 1769  H1  T4PE  566       9.836  21.020  -6.267  1.00  0.00           H  
HETATM 1770  H2  T4PE  566      10.517  19.679  -6.441  1.00  0.00           H  
HETATM 1771  O   T4PE  567       6.846   0.762 -17.805  1.00  0.00           O  
HETATM 1772  H1  T4PE  567       7.675   0.416 -17.473  1.00  0.00           H  
HETATM 1773  H2  T4PE  567       7.000   1.702 -17.900  1.00  0.00           H  
HETATM 1774  O   T4PE  568       0.174 -10.406   2.369  1.00  0.00           O  
HETATM 1775  H1  T4PE  568       0.195 -11.140   2.982  1.00  0.00           H  
HETATM 1776  H2  T4PE  568       0.946  -9.886   2.590  1.00  0.00           H  
HETATM 1777  O   T4PE  569      -9.357   4.154  13.809  1.00  0.00           O  
HETATM 1778  H1  T4PE  569     -10.042   3.687  13.331  1.00  0.00           H  
HETATM 1779  H2  T4PE  569      -9.781   4.956  14.115  1.00  0.00           H  
HETATM 1780  O   T4PE  570       4.440   4.490 -11.567  1.00  0.00           O  
HETATM 1781  H1  T4PE  570       3.932   4.353 -12.367  1.00  0.00           H  
HETATM 1782  H2  T4PE  570       3.966   4.000 -10.895  1.00  0.00           H  
HETATM 1783  O   T4PE  571      -3.054  15.019   7.630  1.00  0.00           O  
HETATM 1784  H1  T4PE  571      -2.535  15.137   6.834  1.00  0.00           H  
HETATM 1785  H2  T4PE  571      -3.251  15.909   7.923  1.00  0.00           H  
HETATM 1786  O   T4PE  572     -11.175  18.009  -3.856  1.00  0.00           O  
HETATM 1787  H1  T4PE  572     -10.879  18.553  -4.587  1.00  0.00           H  
HETATM 1788  H2  T4PE  572     -11.516  18.632  -3.216  1.00  0.00           H  
HETATM 1789  O   T4PE  573      10.722  -9.977  -2.448  1.00  0.00           O  
HETATM 1790  H1  T4PE  573       9.772  -9.972  -2.566  1.00  0.00           H  
HETATM 1791  H2  T4PE  573      11.070  -9.686  -3.291  1.00  0.00           H  
HETATM 1792  O   T4PE  574     -19.785  -3.569  11.019  1.00  0.00           O  
HETATM 1793  H1  T4PE  574     -19.420  -3.307  11.864  1.00  0.00           H  
HETATM 1794  H2  T4PE  574     -19.221  -3.145  10.372  1.00  0.00           H  
HETATM 1795  O   T4PE  575       6.514 -15.749  16.068  1.00  0.00           O  
HETATM 1796  H1  T4PE  575       6.224 -16.653  16.188  1.00  0.00           H  
HETATM 1797  H2  T4PE  575       7.253 -15.652  16.669  1.00  0.00           H  
HETATM 1798  O   T4PE  576       5.514  19.259   9.564  1.00  0.00           O  
HETATM 1799  H1  T4PE  576       4.765  19.204  10.158  1.00  0.00           H  
HETATM 1800  H2  T4PE  576       5.450  18.471   9.025  1.00  0.00           H  
HETATM 1801  O   T4PE  577      -6.507 -10.864   6.470  1.00  0.00           O  
HETATM 1802  H1  T4PE  577      -5.851 -11.479   6.142  1.00  0.00           H  
HETATM 1803  H2  T4PE  577      -7.322 -11.135   6.048  1.00  0.00           H  
HETATM 1804  O   T4PE  578      16.202 -11.684 -18.215  1.00  0.00           O  
HETATM 1805  H1  T4PE  578      16.984 -11.687 -18.768  1.00  0.00           H  
HETATM 1806  H2  T4PE  578      15.848 -10.799 -18.304  1.00  0.00           H  
HETATM 1807  O   T4PE  579      11.410  -6.557 -18.184  1.00  0.00           O  
HETATM 1808  H1  T4PE  579      11.796  -6.231 -17.371  1.00  0.00           H  
HETATM 1809  H2  T4PE  579      10.901  -7.323 -17.919  1.00  0.00           H  
HETATM 1810  O   T4PE  580      19.829 -13.298  17.200  1.00  0.00           O  
HETATM 1811  H1  T4PE  580      19.156 -13.659  17.776  1.00  0.00           H  
HETATM 1812  H2  T4PE  580      20.344 -12.722  17.764  1.00  0.00           H  
HETATM 1813  O   T4PE  581     -13.441  -3.916  -6.937  1.00  0.00           O  
HETATM 1814  H1  T4PE  581     -13.843  -4.204  -7.756  1.00  0.00           H  
HETATM 1815  H2  T4PE  581     -14.157  -3.513  -6.446  1.00  0.00           H  
HETATM 1816  O   T4PE  582       5.124   5.810   7.930  1.00  0.00           O  
HETATM 1817  H1  T4PE  582       5.245   5.529   8.837  1.00  0.00           H  
HETATM 1818  H2  T4PE  582       5.110   6.766   7.975  1.00  0.00           H  
HETATM 1819  O   T4PE  583      14.975   2.100  -6.989  1.00  0.00           O  
HETATM 1820  H1  T4PE  583      14.158   2.537  -7.227  1.00  0.00           H  
HETATM 1821  H2  T4PE  583      14.714   1.432  -6.355  1.00  0.00           H  
HETATM 1822  O   T4PE  584      -0.068 -10.354  -9.052  1.00  0.00           O  
HETATM 1823  H1  T4PE  584       0.105  -9.902  -8.226  1.00  0.00           H  
HETATM 1824  H2  T4PE  584      -0.971 -10.122  -9.268  1.00  0.00           H  
HETATM 1825  O   T4PE  585      -6.357 -14.054  -4.776  1.00  0.00           O  
HETATM 1826  H1  T4PE  585      -7.013 -13.411  -5.046  1.00  0.00           H  
HETATM 1827  H2  T4PE  585      -5.714 -14.054  -5.485  1.00  0.00           H  
HETATM 1828  O   T4PE  586       3.517   4.602   2.535  1.00  0.00           O  
HETATM 1829  H1  T4PE  586       4.468   4.707   2.525  1.00  0.00           H  
HETATM 1830  H2  T4PE  586       3.310   4.377   3.442  1.00  0.00           H  
HETATM 1831  O   T4PE  587     -18.138  11.552  17.475  1.00  0.00           O  
HETATM 1832  H1  T4PE  587     -18.223  12.494  17.325  1.00  0.00           H  
HETATM 1833  H2  T4PE  587     -17.193  11.395  17.484  1.00  0.00           H  
HETATM 1834  O   T4PE  588       7.074 -19.881  12.112  1.00  0.00           O  
HETATM 1835  H1  T4PE  588       8.002 -19.725  11.934  1.00  0.00           H  
HETATM 1836  H2  T4PE  588       6.687 -19.006  12.149  1.00  0.00           H  
HETATM 1837  O   T4PE  589      -0.096  -0.942  10.110  1.00  0.00           O  
HETATM 1838  H1  T4PE  589      -0.422  -0.484   9.336  1.00  0.00           H  
HETATM 1839  H2  T4PE  589       0.264  -0.249  10.664  1.00  0.00           H  
HETATM 1840  O   T4PE  590     -20.867   2.671  -3.549  1.00  0.00           O  
HETATM 1841  H1  T4PE  590     -20.485   3.059  -4.336  1.00  0.00           H  
HETATM 1842  H2  T4PE  590     -21.746   3.048  -3.498  1.00  0.00           H  
HETATM 1843  O   T4PE  591      -6.201  18.426 -11.733  1.00  0.00           O  
HETATM 1844  H1  T4PE  591      -7.136  18.452 -11.530  1.00  0.00           H  
HETATM 1845  H2  T4PE  591      -5.928  17.539 -11.495  1.00  0.00           H  
HETATM 1846  O   T4PE  592      17.638 -20.575  -5.802  1.00  0.00           O  
HETATM 1847  H1  T4PE  592      16.818 -20.291  -6.206  1.00  0.00           H  
HETATM 1848  H2  T4PE  592      17.404 -20.769  -4.895  1.00  0.00           H  
HETATM 1849  O   T4PE  593     -17.582  -6.426   8.166  1.00  0.00           O  
HETATM 1850  H1  T4PE  593     -18.484  -6.424   7.846  1.00  0.00           H  
HETATM 1851  H2  T4PE  593     -17.204  -7.232   7.814  1.00  0.00           H  
HETATM 1852  O   T4PE  594       8.124   1.149  11.225  1.00  0.00           O  
HETATM 1853  H1  T4PE  594       8.944   0.682  11.060  1.00  0.00           H  
HETATM 1854  H2  T4PE  594       8.312   2.056  10.984  1.00  0.00           H  
HETATM 1855  O   T4PE  595     -21.388   5.722  -9.913  1.00  0.00           O  
HETATM 1856  H1  T4PE  595     -20.488   5.525  -9.655  1.00  0.00           H  
HETATM 1857  H2  T4PE  595     -21.358   6.630 -10.213  1.00  0.00           H  
HETATM 1858  O   T4PE  596       6.346   8.443  13.806  1.00  0.00           O  
HETATM 1859  H1  T4PE  596       6.736   8.281  14.664  1.00  0.00           H  
HETATM 1860  H2  T4PE  596       6.704   9.288  13.534  1.00  0.00           H  
HETATM 1861  O   T4PE  597      16.743  17.436   2.400  1.00  0.00           O  
HETATM 1862  H1  T4PE  597      16.301  18.088   2.945  1.00  0.00           H  
HETATM 1863  H2  T4PE  597      17.211  16.881   3.024  1.00  0.00           H  
HETATM 1864  O   T4PE  598     -11.586 -18.269 -17.247  1.00  0.00           O  
HETATM 1865  H1  T4PE  598     -11.244 -17.878 -16.443  1.00  0.00           H  
HETATM 1866  H2  T4PE  598     -11.056 -17.885 -17.945  1.00  0.00           H  
HETATM 1867  O   T4PE  599      10.674  20.505 -12.426  1.00  0.00           O  
HETATM 1868  H1  T4PE  599      11.542  20.140 -12.596  1.00  0.00           H  
HETATM 1869  H2  T4PE  599      10.795  21.070 -11.663  1.00  0.00           H  
HETATM 1870  O   T4PE  600      16.454 -14.846  16.827  1.00  0.00           O  
HETATM 1871  H1  T4PE  600      17.097 -15.258  17.404  1.00  0.00           H  
HETATM 1872  H2  T4PE  600      15.984 -14.231  17.390  1.00  0.00           H  
HETATM 1873  O   T4PE  601      13.384  15.695   8.677  1.00  0.00           O  
HETATM 1874  H1  T4PE  601      13.768  16.482   8.290  1.00  0.00           H  
HETATM 1875  H2  T4PE  601      12.470  15.928   8.839  1.00  0.00           H  
HETATM 1876  O   T4PE  602      11.260  -1.780  -9.257  1.00  0.00           O  
HETATM 1877  H1  T4PE  602      10.587  -1.578  -9.908  1.00  0.00           H  
HETATM 1878  H2  T4PE  602      12.013  -1.249  -9.517  1.00  0.00           H  
HETATM 1879  O   T4PE  603      11.914 -18.077 -15.399  1.00  0.00           O  
HETATM 1880  H1  T4PE  603      12.832 -18.270 -15.213  1.00  0.00           H  
HETATM 1881  H2  T4PE  603      11.605 -18.835 -15.896  1.00  0.00           H  
HETATM 1882  O   T4PE  604       9.080   9.879  -4.857  1.00  0.00           O  
HETATM 1883  H1  T4PE  604       8.443  10.538  -4.578  1.00  0.00           H  
HETATM 1884  H2  T4PE  604       8.648   9.042  -4.688  1.00  0.00           H  
HETATM 1885  O   T4PE  605       6.162 -10.009  -7.433  1.00  0.00           O  
HETATM 1886  H1  T4PE  605       6.904  -9.519  -7.787  1.00  0.00           H  
HETATM 1887  H2  T4PE  605       6.560 -10.678  -6.876  1.00  0.00           H  
HETATM 1888  O   T4PE  606      -3.040  12.245   0.780  1.00  0.00           O  
HETATM 1889  H1  T4PE  606      -3.568  12.711   1.428  1.00  0.00           H  
HETATM 1890  H2  T4PE  606      -2.143  12.535   0.947  1.00  0.00           H  
HETATM 1891  O   T4PE  607       1.519  -9.727  -0.875  1.00  0.00           O  
HETATM 1892  H1  T4PE  607       1.865 -10.555  -0.543  1.00  0.00           H  
HETATM 1893  H2  T4PE  607       0.584  -9.890  -0.998  1.00  0.00           H  
HETATM 1894  O   T4PE  608       9.037  -1.199   9.062  1.00  0.00           O  
HETATM 1895  H1  T4PE  608       9.404  -1.766   8.384  1.00  0.00           H  
HETATM 1896  H2  T4PE  608       9.529  -0.382   8.984  1.00  0.00           H  
HETATM 1897  O   T4PE  609       7.667  15.893  14.667  1.00  0.00           O  
HETATM 1898  H1  T4PE  609       8.010  16.198  13.827  1.00  0.00           H  
HETATM 1899  H2  T4PE  609       8.231  16.307  15.321  1.00  0.00           H  
HETATM 1900  O   T4PE  610      -2.869  15.149 -14.819  1.00  0.00           O  
HETATM 1901  H1  T4PE  610      -2.494  15.164 -13.939  1.00  0.00           H  
HETATM 1902  H2  T4PE  610      -3.752  15.502 -14.710  1.00  0.00           H  
HETATM 1903  O   T4PE  611      12.599   3.724   9.426  1.00  0.00           O  
HETATM 1904  H1  T4PE  611      12.012   4.166  10.040  1.00  0.00           H  
HETATM 1905  H2  T4PE  611      12.232   3.915   8.563  1.00  0.00           H  
HETATM 1906  O   T4PE  612     -13.259  -7.188  -6.003  1.00  0.00           O  
HETATM 1907  H1  T4PE  612     -13.716  -6.773  -5.271  1.00  0.00           H  
HETATM 1908  H2  T4PE  612     -13.583  -6.730  -6.778  1.00  0.00           H  
HETATM 1909  O   T4PE  613      20.079  14.507  -1.327  1.00  0.00           O  
HETATM 1910  H1  T4PE  613      20.869  14.178  -1.757  1.00  0.00           H  
HETATM 1911  H2  T4PE  613      19.453  13.786  -1.392  1.00  0.00           H  
HETATM 1912  O   T4PE  614       6.087 -10.988 -16.581  1.00  0.00           O  
HETATM 1913  H1  T4PE  614       5.916 -11.762 -17.118  1.00  0.00           H  
HETATM 1914  H2  T4PE  614       5.782 -11.230 -15.707  1.00  0.00           H  
HETATM 1915  O   T4PE  615      10.102  10.666  12.155  1.00  0.00           O  
HETATM 1916  H1  T4PE  615      10.763  10.017  12.396  1.00  0.00           H  
HETATM 1917  H2  T4PE  615      10.017  10.581  11.206  1.00  0.00           H  
HETATM 1918  O   T4PE  616      14.079 -14.013 -19.125  1.00  0.00           O  
HETATM 1919  H1  T4PE  616      13.722 -13.453 -18.436  1.00  0.00           H  
HETATM 1920  H2  T4PE  616      13.591 -13.767 -19.911  1.00  0.00           H  
HETATM 1921  O   T4PE  617     -18.309  -3.540   7.713  1.00  0.00           O  
HETATM 1922  H1  T4PE  617     -17.723  -4.286   7.837  1.00  0.00           H  
HETATM 1923  H2  T4PE  617     -18.098  -2.947   8.435  1.00  0.00           H  
HETATM 1924  O   T4PE  618     -20.563  18.983   3.265  1.00  0.00           O  
HETATM 1925  H1  T4PE  618     -19.813  19.386   3.703  1.00  0.00           H  
HETATM 1926  H2  T4PE  618     -21.121  19.721   3.019  1.00  0.00           H  
HETATM 1927  O   T4PE  619       0.557   6.421   3.449  1.00  0.00           O  
HETATM 1928  H1  T4PE  619       0.866   7.088   4.061  1.00  0.00           H  
HETATM 1929  H2  T4PE  619       0.839   6.734   2.590  1.00  0.00           H  
HETATM 1930  O   T4PE  620      -5.468 -20.960   7.020  1.00  0.00           O  
HETATM 1931  H1  T4PE  620      -4.580 -20.603   7.027  1.00  0.00           H  
HETATM 1932  H2  T4PE  620      -6.020 -20.234   7.311  1.00  0.00           H  
HETATM 1933  O   T4PE  621      15.467   1.837  20.450  1.00  0.00           O  
HETATM 1934  H1  T4PE  621      16.082   1.113  20.566  1.00  0.00           H  
HETATM 1935  H2  T4PE  621      14.627   1.488  20.748  1.00  0.00           H  
HETATM 1936  O   T4PE  622      -9.385 -18.352   9.597  1.00  0.00           O  
HETATM 1937  H1  T4PE  622     -10.117 -17.818   9.289  1.00  0.00           H  
HETATM 1938  H2  T4PE  622      -9.172 -17.993  10.459  1.00  0.00           H  
HETATM 1939  O   T4PE  623       7.064 -10.077 -19.230  1.00  0.00           O  
HETATM 1940  H1  T4PE  623       6.695 -10.747 -19.806  1.00  0.00           H  
HETATM 1941  H2  T4PE  623       6.894 -10.402 -18.345  1.00  0.00           H  
HETATM 1942  O   T4PE  624     -19.249 -13.146   1.257  1.00  0.00           O  
HETATM 1943  H1  T4PE  624     -19.703 -12.476   1.767  1.00  0.00           H  
HETATM 1944  H2  T4PE  624     -18.323 -12.916   1.328  1.00  0.00           H  
HETATM 1945  O   T4PE  625       3.874  11.616  -8.862  1.00  0.00           O  
HETATM 1946  H1  T4PE  625       3.496  12.062  -9.620  1.00  0.00           H  
HETATM 1947  H2  T4PE  625       3.254  11.783  -8.152  1.00  0.00           H  
HETATM 1948  O   T4PE  626      -5.264 -10.548  -7.579  1.00  0.00           O  
HETATM 1949  H1  T4PE  626      -5.270 -11.366  -7.081  1.00  0.00           H  
HETATM 1950  H2  T4PE  626      -5.514  -9.878  -6.943  1.00  0.00           H  
HETATM 1951  O   T4PE  627       0.825   0.617  16.130  1.00  0.00           O  
HETATM 1952  H1  T4PE  627       0.085   0.999  16.602  1.00  0.00           H  
HETATM 1953  H2  T4PE  627       1.055  -0.163  16.635  1.00  0.00           H  
HETATM 1954  O   T4PE  628       3.215   4.572  11.538  1.00  0.00           O  
HETATM 1955  H1  T4PE  628       2.714   5.203  11.022  1.00  0.00           H  
HETATM 1956  H2  T4PE  628       3.284   3.802  10.973  1.00  0.00           H  
HETATM 1957  O   T4PE  629       8.108  11.585 -20.583  1.00  0.00           O  
HETATM 1958  H1  T4PE  629       8.416  11.597 -21.489  1.00  0.00           H  
HETATM 1959  H2  T4PE  629       7.193  11.861 -20.637  1.00  0.00           H  
HETATM 1960  O   T4PE  630      20.516   7.417  13.262  1.00  0.00           O  
HETATM 1961  H1  T4PE  630      20.443   7.424  14.217  1.00  0.00           H  
HETATM 1962  H2  T4PE  630      19.944   8.127  12.972  1.00  0.00           H  
HETATM 1963  O   T4PE  631      -9.364 -14.610   9.318  1.00  0.00           O  
HETATM 1964  H1  T4PE  631      -9.186 -14.545   8.380  1.00  0.00           H  
HETATM 1965  H2  T4PE  631      -8.606 -14.202   9.735  1.00  0.00           H  
HETATM 1966  O   T4PE  632       8.513  18.549  -2.701  1.00  0.00           O  
HETATM 1967  H1  T4PE  632       9.385  18.870  -2.932  1.00  0.00           H  
HETATM 1968  H2  T4PE  632       8.121  19.261  -2.195  1.00  0.00           H  
HETATM 1969  O   T4PE  633      -0.714 -14.495   2.814  1.00  0.00           O  
HETATM 1970  H1  T4PE  633      -0.470 -14.358   3.730  1.00  0.00           H  
HETATM 1971  H2  T4PE  633      -1.512 -15.022   2.855  1.00  0.00           H  
HETATM 1972  O   T4PE  634      -2.916  -9.130 -19.191  1.00  0.00           O  
HETATM 1973  H1  T4PE  634      -2.065  -9.358 -19.566  1.00  0.00           H  
HETATM 1974  H2  T4PE  634      -3.263  -8.456 -19.776  1.00  0.00           H  
HETATM 1975  O   T4PE  635     -16.869  17.373 -18.376  1.00  0.00           O  
HETATM 1976  H1  T4PE  635     -17.764  17.567 -18.654  1.00  0.00           H  
HETATM 1977  H2  T4PE  635     -16.820  17.704 -17.479  1.00  0.00           H  
HETATM 1978  O   T4PE  636      -4.012   8.015  -1.618  1.00  0.00           O  
HETATM 1979  H1  T4PE  636      -4.278   7.102  -1.719  1.00  0.00           H  
HETATM 1980  H2  T4PE  636      -4.802   8.464  -1.318  1.00  0.00           H  
HETATM 1981  O   T4PE  637     -13.823   0.931 -13.250  1.00  0.00           O  
HETATM 1982  H1  T4PE  637     -14.340   1.207 -14.007  1.00  0.00           H  
HETATM 1983  H2  T4PE  637     -14.207   1.405 -12.512  1.00  0.00           H  
HETATM 1984  O   T4PE  638     -10.295 -14.416 -15.547  1.00  0.00           O  
HETATM 1985  H1  T4PE  638     -10.691 -13.599 -15.851  1.00  0.00           H  
HETATM 1986  H2  T4PE  638      -9.765 -14.715 -16.287  1.00  0.00           H  
HETATM 1987  O   T4PE  639      -4.179   5.272  -1.789  1.00  0.00           O  
HETATM 1988  H1  T4PE  639      -4.450   5.253  -0.871  1.00  0.00           H  
HETATM 1989  H2  T4PE  639      -3.244   5.071  -1.767  1.00  0.00           H  
HETATM 1990  O   T4PE  640      20.731  10.314 -14.298  1.00  0.00           O  
HETATM 1991  H1  T4PE  640      21.621   9.969 -14.357  1.00  0.00           H  
HETATM 1992  H2  T4PE  640      20.215   9.591 -13.941  1.00  0.00           H  
HETATM 1993  O   T4PE  641      13.922  15.727 -15.151  1.00  0.00           O  
HETATM 1994  H1  T4PE  641      13.225  15.254 -14.695  1.00  0.00           H  
HETATM 1995  H2  T4PE  641      13.650  15.730 -16.068  1.00  0.00           H  
HETATM 1996  O   T4PE  642       8.086   7.935   8.076  1.00  0.00           O  
HETATM 1997  H1  T4PE  642       7.680   8.699   7.667  1.00  0.00           H  
HETATM 1998  H2  T4PE  642       8.987   8.208   8.251  1.00  0.00           H  
HETATM 1999  O   T4PE  643       7.405  10.960  12.859  1.00  0.00           O  
HETATM 2000  H1  T4PE  643       8.343  10.815  12.984  1.00  0.00           H  
HETATM 2001  H2  T4PE  643       7.228  11.785  13.309  1.00  0.00           H  
HETATM 2002  O   T4PE  644      12.262  -8.502  -4.115  1.00  0.00           O  
HETATM 2003  H1  T4PE  644      13.215  -8.470  -4.205  1.00  0.00           H  
HETATM 2004  H2  T4PE  644      12.073  -7.941  -3.363  1.00  0.00           H  
HETATM 2005  O   T4PE  645      10.762   7.101  10.055  1.00  0.00           O  
HETATM 2006  H1  T4PE  645      11.210   7.766  10.576  1.00  0.00           H  
HETATM 2007  H2  T4PE  645      11.273   7.044   9.247  1.00  0.00           H  
HETATM 2008  O   T4PE  646     -14.140  13.412  13.591  1.00  0.00           O  
HETATM 2009  H1  T4PE  646     -14.926  13.250  14.113  1.00  0.00           H  
HETATM 2010  H2  T4PE  646     -13.610  14.000  14.130  1.00  0.00           H  
HETATM 2011  O   T4PE  647      16.422 -20.059  20.054  1.00  0.00           O  
HETATM 2012  H1  T4PE  647      15.579 -20.229  19.633  1.00  0.00           H  
HETATM 2013  H2  T4PE  647      16.680 -20.903  20.425  1.00  0.00           H  
HETATM 2014  O   T4PE  648      18.878   2.262  12.680  1.00  0.00           O  
HETATM 2015  H1  T4PE  648      18.029   2.556  12.349  1.00  0.00           H  
HETATM 2016  H2  T4PE  648      18.683   1.453  13.154  1.00  0.00           H  
HETATM 2017  O   T4PE  649      17.448  -2.114   1.777  1.00  0.00           O  
HETATM 2018  H1  T4PE  649      16.552  -1.852   1.565  1.00  0.00           H  
HETATM 2019  H2  T4PE  649      17.351  -2.744   2.491  1.00  0.00           H  
HETATM 2020  O   T4PE  650     -16.763  13.657  20.240  1.00  0.00           O  
HETATM 2021  H1  T4PE  650     -16.976  13.716  21.172  1.00  0.00           H  
HETATM 2022  H2  T4PE  650     -16.414  12.773  20.129  1.00  0.00           H  
HETATM 2023  O   T4PE  651      20.509  -4.738  10.192  1.00  0.00           O  
HETATM 2024  H1  T4PE  651      20.246  -4.010   9.629  1.00  0.00           H  
HETATM 2025  H2  T4PE  651      21.357  -4.472  10.547  1.00  0.00           H  
HETATM 2026  O   T4PE  652      12.851  -6.042 -15.823  1.00  0.00           O  
HETATM 2027  H1  T4PE  652      13.706  -5.674 -16.048  1.00  0.00           H  
HETATM 2028  H2  T4PE  652      12.860  -6.104 -14.868  1.00  0.00           H  
HETATM 2029  O   T4PE  653      -1.866  -0.596 -15.585  1.00  0.00           O  
HETATM 2030  H1  T4PE  653      -1.924   0.331 -15.357  1.00  0.00           H  
HETATM 2031  H2  T4PE  653      -0.928  -0.786 -15.580  1.00  0.00           H  
HETATM 2032  O   T4PE  654     -20.996  14.228  15.439  1.00  0.00           O  
HETATM 2033  H1  T4PE  654     -21.034  13.400  15.918  1.00  0.00           H  
HETATM 2034  H2  T4PE  654     -21.825  14.266  14.961  1.00  0.00           H  
HETATM 2035  O   T4PE  655      -6.220  12.463   0.365  1.00  0.00           O  
HETATM 2036  H1  T4PE  655      -5.488  12.014  -0.059  1.00  0.00           H  
HETATM 2037  H2  T4PE  655      -5.808  13.023   1.024  1.00  0.00           H  
HETATM 2038  O   T4PE  656      -9.857  20.107  -0.991  1.00  0.00           O  
HETATM 2039  H1  T4PE  656      -8.914  20.231  -1.101  1.00  0.00           H  
HETATM 2040  H2  T4PE  656     -10.201  20.991  -0.860  1.00  0.00           H  
HETATM 2041  O   T4PE  657     -20.298 -17.243  -7.137  1.00  0.00           O  
HETATM 2042  H1  T4PE  657     -21.129 -17.445  -7.567  1.00  0.00           H  
HETATM 2043  H2  T4PE  657     -19.693 -17.912  -7.457  1.00  0.00           H  
HETATM 2044  O   T4PE  658      11.350 -14.729  -4.359  1.00  0.00           O  
HETATM 2045  H1  T4PE  658      12.171 -15.043  -3.981  1.00  0.00           H  
HETATM 2046  H2  T4PE  658      11.570 -13.879  -4.739  1.00  0.00           H  
HETATM 2047  O   T4PE  659     -16.312 -17.973  12.047  1.00  0.00           O  
HETATM 2048  H1  T4PE  659     -17.102 -18.467  11.828  1.00  0.00           H  
HETATM 2049  H2  T4PE  659     -16.298 -17.953  13.004  1.00  0.00           H  
HETATM 2050  O   T4PE  660      17.570  -1.123   6.367  1.00  0.00           O  
HETATM 2051  H1  T4PE  660      17.752  -1.056   7.305  1.00  0.00           H  
HETATM 2052  H2  T4PE  660      16.616  -1.079   6.304  1.00  0.00           H  
HETATM 2053  O   T4PE  661      19.418  17.804  11.575  1.00  0.00           O  
HETATM 2054  H1  T4PE  661      19.902  18.593  11.820  1.00  0.00           H  
HETATM 2055  H2  T4PE  661      18.518  18.103  11.450  1.00  0.00           H  
HETATM 2056  O   T4PE  662     -18.626 -20.198   9.327  1.00  0.00           O  
HETATM 2057  H1  T4PE  662     -18.001 -20.852   9.641  1.00  0.00           H  
HETATM 2058  H2  T4PE  662     -19.055 -19.876  10.119  1.00  0.00           H  
HETATM 2059  O   T4PE  663      18.387  -3.518  14.669  1.00  0.00           O  
HETATM 2060  H1  T4PE  663      19.002  -3.501  15.403  1.00  0.00           H  
HETATM 2061  H2  T4PE  663      18.755  -4.161  14.063  1.00  0.00           H  
HETATM 2062  O   T4PE  664       7.830 -13.671  18.562  1.00  0.00           O  
HETATM 2063  H1  T4PE  664       8.073 -14.593  18.482  1.00  0.00           H  
HETATM 2064  H2  T4PE  664       8.603 -13.252  18.942  1.00  0.00           H  
HETATM 2065  O   T4PE  665       6.825  17.578 -18.102  1.00  0.00           O  
HETATM 2066  H1  T4PE  665       6.827  18.281 -18.752  1.00  0.00           H  
HETATM 2067  H2  T4PE  665       7.441  17.870 -17.431  1.00  0.00           H  
HETATM 2068  O   T4PE  666     -14.039  18.031  12.041  1.00  0.00           O  
HETATM 2069  H1  T4PE  666     -14.418  17.415  12.668  1.00  0.00           H  
HETATM 2070  H2  T4PE  666     -13.237  18.339  12.462  1.00  0.00           H  
HETATM 2071  O   T4PE  667      -2.821 -16.765  -6.313  1.00  0.00           O  
HETATM 2072  H1  T4PE  667      -3.565 -16.936  -6.891  1.00  0.00           H  
HETATM 2073  H2  T4PE  667      -3.181 -16.837  -5.429  1.00  0.00           H  
HETATM 2074  O   T4PE  668      -2.259  -3.954  17.482  1.00  0.00           O  
HETATM 2075  H1  T4PE  668      -2.410  -3.010  17.523  1.00  0.00           H  
HETATM 2076  H2  T4PE  668      -1.342  -4.062  17.732  1.00  0.00           H  
HETATM 2077  O   T4PE  669      -8.803 -11.259  13.654  1.00  0.00           O  
HETATM 2078  H1  T4PE  669      -7.986 -10.762  13.703  1.00  0.00           H  
HETATM 2079  H2  T4PE  669      -8.815 -11.780  14.457  1.00  0.00           H  
HETATM 2080  O   T4PE  670       9.838 -10.441  -8.576  1.00  0.00           O  
HETATM 2081  H1  T4PE  670       9.197 -11.097  -8.302  1.00  0.00           H  
HETATM 2082  H2  T4PE  670       9.393  -9.603  -8.450  1.00  0.00           H  
HETATM 2083  O   T4PE  671       1.644  -7.808 -14.578  1.00  0.00           O  
HETATM 2084  H1  T4PE  671       2.148  -7.108 -14.163  1.00  0.00           H  
HETATM 2085  H2  T4PE  671       2.097  -8.612 -14.326  1.00  0.00           H  
HETATM 2086  O   T4PE  672       4.994 -20.527 -19.014  1.00  0.00           O  
HETATM 2087  H1  T4PE  672       4.163 -21.002 -19.019  1.00  0.00           H  
HETATM 2088  H2  T4PE  672       5.115 -20.246 -19.921  1.00  0.00           H  
HETATM 2089  O   T4PE  673      -3.246 -15.188   3.099  1.00  0.00           O  
HETATM 2090  H1  T4PE  673      -3.837 -14.586   2.646  1.00  0.00           H  
HETATM 2091  H2  T4PE  673      -3.329 -14.955   4.024  1.00  0.00           H  
HETATM 2092  O   T4PE  674     -13.948  -6.152  -8.738  1.00  0.00           O  
HETATM 2093  H1  T4PE  674     -13.223  -5.697  -9.166  1.00  0.00           H  
HETATM 2094  H2  T4PE  674     -13.845  -7.067  -9.000  1.00  0.00           H  
HETATM 2095  O   T4PE  675     -13.010 -12.658  -3.672  1.00  0.00           O  
HETATM 2096  H1  T4PE  675     -12.551 -13.280  -3.108  1.00  0.00           H  
HETATM 2097  H2  T4PE  675     -13.356 -11.998  -3.070  1.00  0.00           H  
HETATM 2098  O   T4PE  676      -0.578   5.721  16.596  1.00  0.00           O  
HETATM 2099  H1  T4PE  676       0.018   5.473  15.889  1.00  0.00           H  
HETATM 2100  H2  T4PE  676      -1.381   5.233  16.416  1.00  0.00           H  
HETATM 2101  O   T4PE  677      10.129  15.480  -4.248  1.00  0.00           O  
HETATM 2102  H1  T4PE  677      10.185  15.330  -3.304  1.00  0.00           H  
HETATM 2103  H2  T4PE  677      10.861  16.066  -4.442  1.00  0.00           H  
HETATM 2104  O   T4PE  678      -5.704   6.582   3.985  1.00  0.00           O  
HETATM 2105  H1  T4PE  678      -5.516   5.864   3.381  1.00  0.00           H  
HETATM 2106  H2  T4PE  678      -4.925   6.640   4.539  1.00  0.00           H  
HETATM 2107  O   T4PE  679     -15.533   6.397  -3.911  1.00  0.00           O  
HETATM 2108  H1  T4PE  679     -15.720   7.029  -4.605  1.00  0.00           H  
HETATM 2109  H2  T4PE  679     -16.050   5.625  -4.143  1.00  0.00           H  
HETATM 2110  O   T4PE  680       9.806   0.323 -19.635  1.00  0.00           O  
HETATM 2111  H1  T4PE  680       9.532   0.784 -20.428  1.00  0.00           H  
HETATM 2112  H2  T4PE  680       9.998  -0.568 -19.929  1.00  0.00           H  
HETATM 2113  O   T4PE  681      17.327  -7.201   1.230  1.00  0.00           O  
HETATM 2114  H1  T4PE  681      16.972  -6.326   1.385  1.00  0.00           H  
HETATM 2115  H2  T4PE  681      17.840  -7.114   0.426  1.00  0.00           H  
HETATM 2116  O   T4PE  682      -7.116  10.968 -20.698  1.00  0.00           O  
HETATM 2117  H1  T4PE  682      -7.754  11.611 -21.006  1.00  0.00           H  
HETATM 2118  H2  T4PE  682      -6.585  10.768 -21.470  1.00  0.00           H  
HETATM 2119  O   T4PE  683      10.604   7.110 -13.881  1.00  0.00           O  
HETATM 2120  H1  T4PE  683      10.837   6.195 -14.037  1.00  0.00           H  
HETATM 2121  H2  T4PE  683       9.697   7.181 -14.179  1.00  0.00           H  
HETATM 2122  O   T4PE  684      -9.929 -11.013  10.283  1.00  0.00           O  
HETATM 2123  H1  T4PE  684      -9.369 -11.673  10.690  1.00  0.00           H  
HETATM 2124  H2  T4PE  684      -9.432 -10.713   9.522  1.00  0.00           H  
HETATM 2125  O   T4PE  685      12.115  -6.568  12.649  1.00  0.00           O  
HETATM 2126  H1  T4PE  685      12.332  -6.321  13.547  1.00  0.00           H  
HETATM 2127  H2  T4PE  685      11.172  -6.734  12.667  1.00  0.00           H  
HETATM 2128  O   T4PE  686       5.588 -13.502 -17.754  1.00  0.00           O  
HETATM 2129  H1  T4PE  686       4.912 -13.880 -17.191  1.00  0.00           H  
HETATM 2130  H2  T4PE  686       6.319 -14.117 -17.697  1.00  0.00           H  
HETATM 2131  O   T4PE  687      13.343   8.647  -4.631  1.00  0.00           O  
HETATM 2132  H1  T4PE  687      12.784   9.145  -5.228  1.00  0.00           H  
HETATM 2133  H2  T4PE  687      14.233   8.922  -4.849  1.00  0.00           H  
HETATM 2134  O   T4PE  688      15.432  -9.663  -8.941  1.00  0.00           O  
HETATM 2135  H1  T4PE  688      14.670  -9.606  -8.365  1.00  0.00           H  
HETATM 2136  H2  T4PE  688      15.952  -8.888  -8.728  1.00  0.00           H  
HETATM 2137  O   T4PE  689      -5.889  -7.486  -8.147  1.00  0.00           O  
HETATM 2138  H1  T4PE  689      -4.949  -7.390  -8.303  1.00  0.00           H  
HETATM 2139  H2  T4PE  689      -6.222  -7.905  -8.940  1.00  0.00           H  
HETATM 2140  O   T4PE  690      16.807  17.236  -6.445  1.00  0.00           O  
HETATM 2141  H1  T4PE  690      16.792  16.748  -5.622  1.00  0.00           H  
HETATM 2142  H2  T4PE  690      15.886  17.407  -6.641  1.00  0.00           H  
HETATM 2143  O   T4PE  691      -9.343  14.691   3.786  1.00  0.00           O  
HETATM 2144  H1  T4PE  691      -8.860  15.308   3.236  1.00  0.00           H  
HETATM 2145  H2  T4PE  691      -9.863  14.175   3.170  1.00  0.00           H  
HETATM 2146  O   T4PE  692     -19.282  14.349  18.920  1.00  0.00           O  
HETATM 2147  H1  T4PE  692     -18.371  14.639  18.974  1.00  0.00           H  
HETATM 2148  H2  T4PE  692     -19.737  15.069  18.484  1.00  0.00           H  
HETATM 2149  O   T4PE  693      21.007  19.401   7.060  1.00  0.00           O  
HETATM 2150  H1  T4PE  693      21.415  20.200   6.724  1.00  0.00           H  
HETATM 2151  H2  T4PE  693      20.067  19.582   7.034  1.00  0.00           H  
HETATM 2152  O   T4PE  694     -21.315  -7.795  11.816  1.00  0.00           O  
HETATM 2153  H1  T4PE  694     -20.627  -8.409  11.563  1.00  0.00           H  
HETATM 2154  H2  T4PE  694     -21.839  -7.681  11.022  1.00  0.00           H  
HETATM 2155  O   T4PE  695     -13.939  18.043   5.347  1.00  0.00           O  
HETATM 2156  H1  T4PE  695     -13.364  17.580   4.737  1.00  0.00           H  
HETATM 2157  H2  T4PE  695     -13.849  18.965   5.109  1.00  0.00           H  
HETATM 2158  O   T4PE  696     -19.113  16.270   3.663  1.00  0.00           O  
HETATM 2159  H1  T4PE  696     -20.017  16.300   3.977  1.00  0.00           H  
HETATM 2160  H2  T4PE  696     -18.593  16.088   4.446  1.00  0.00           H  
HETATM 2161  O   T4PE  697     -15.234   3.798   7.984  1.00  0.00           O  
HETATM 2162  H1  T4PE  697     -16.109   3.444   8.144  1.00  0.00           H  
HETATM 2163  H2  T4PE  697     -14.645   3.057   8.124  1.00  0.00           H  
HETATM 2164  O   T4PE  698     -21.053 -16.602  10.975  1.00  0.00           O  
HETATM 2165  H1  T4PE  698     -21.689 -16.985  10.371  1.00  0.00           H  
HETATM 2166  H2  T4PE  698     -20.909 -17.280  11.634  1.00  0.00           H  
HETATM 2167  O   T4PE  699      -8.750  -0.161  -3.776  1.00  0.00           O  
HETATM 2168  H1  T4PE  699      -8.410  -0.413  -2.917  1.00  0.00           H  
HETATM 2169  H2  T4PE  699      -9.581   0.273  -3.586  1.00  0.00           H  
HETATM 2170  O   T4PE  700       6.456   2.159  -3.172  1.00  0.00           O  
HETATM 2171  H1  T4PE  700       6.922   2.241  -2.340  1.00  0.00           H  
HETATM 2172  H2  T4PE  700       6.511   1.228  -3.388  1.00  0.00           H  
HETATM 2173  O   T4PE  701      -7.738  -6.618  18.140  1.00  0.00           O  
HETATM 2174  H1  T4PE  701      -8.418  -6.982  18.707  1.00  0.00           H  
HETATM 2175  H2  T4PE  701      -8.166  -6.512  17.290  1.00  0.00           H  
HETATM 2176  O   T4PE  702       0.031 -21.301   7.129  1.00  0.00           O  
HETATM 2177  H1  T4PE  702       0.137 -22.023   6.510  1.00  0.00           H  
HETATM 2178  H2  T4PE  702       0.503 -20.571   6.730  1.00  0.00           H  
HETATM 2179  O   T4PE  703     -12.947  14.750  -0.008  1.00  0.00           O  
HETATM 2180  H1  T4PE  703     -13.413  15.263  -0.668  1.00  0.00           H  
HETATM 2181  H2  T4PE  703     -13.551  14.709   0.734  1.00  0.00           H  
HETATM 2182  O   T4PE  704      11.905   7.081   7.465  1.00  0.00           O  
HETATM 2183  H1  T4PE  704      12.773   7.336   7.779  1.00  0.00           H  
HETATM 2184  H2  T4PE  704      12.037   6.866   6.542  1.00  0.00           H  
HETATM 2185  O   T4PE  705      14.133  18.577  -3.564  1.00  0.00           O  
HETATM 2186  H1  T4PE  705      14.487  19.160  -4.235  1.00  0.00           H  
HETATM 2187  H2  T4PE  705      14.868  18.415  -2.974  1.00  0.00           H  
HETATM 2188  O   T4PE  706      -1.074  14.679 -16.784  1.00  0.00           O  
HETATM 2189  H1  T4PE  706      -1.762  14.904 -16.157  1.00  0.00           H  
HETATM 2190  H2  T4PE  706      -1.520  14.651 -17.630  1.00  0.00           H  
HETATM 2191  O   T4PE  707       5.055  19.546  -4.030  1.00  0.00           O  
HETATM 2192  H1  T4PE  707       4.641  19.984  -4.774  1.00  0.00           H  
HETATM 2193  H2  T4PE  707       5.924  19.942  -3.972  1.00  0.00           H  
HETATM 2194  O   T4PE  708       4.455 -11.383   1.810  1.00  0.00           O  
HETATM 2195  H1  T4PE  708       4.902 -11.493   2.650  1.00  0.00           H  
HETATM 2196  H2  T4PE  708       5.122 -11.587   1.155  1.00  0.00           H  
HETATM 2197  O   T4PE  709     -17.184  -9.628 -18.733  1.00  0.00           O  
HETATM 2198  H1  T4PE  709     -16.516  -9.872 -19.373  1.00  0.00           H  
HETATM 2199  H2  T4PE  709     -17.721 -10.415 -18.636  1.00  0.00           H  
HETATM 2200  O   T4PE  710      10.045   6.087  -5.652  1.00  0.00           O  
HETATM 2201  H1  T4PE  710       9.306   6.563  -5.273  1.00  0.00           H  
HETATM 2202  H2  T4PE  710      10.771   6.253  -5.050  1.00  0.00           H  
HETATM 2203  O   T4PE  711     -21.175 -11.906  -8.949  1.00  0.00           O  
HETATM 2204  H1  T4PE  711     -21.583 -11.041  -8.913  1.00  0.00           H  
HETATM 2205  H2  T4PE  711     -20.284 -11.765  -8.627  1.00  0.00           H  
HETATM 2206  O   T4PE  712       8.598  10.676  16.444  1.00  0.00           O  
HETATM 2207  H1  T4PE  712       8.630  11.468  15.907  1.00  0.00           H  
HETATM 2208  H2  T4PE  712       8.310  10.982  17.304  1.00  0.00           H  
HETATM 2209  O   T4PE  713      -5.425 -10.978 -13.345  1.00  0.00           O  
HETATM 2210  H1  T4PE  713      -5.632 -10.044 -13.366  1.00  0.00           H  
HETATM 2211  H2  T4PE  713      -4.489 -11.012 -13.147  1.00  0.00           H  
HETATM 2212  O   T4PE  714      19.657  -6.225  20.152  1.00  0.00           O  
HETATM 2213  H1  T4PE  714      19.976  -5.492  20.678  1.00  0.00           H  
HETATM 2214  H2  T4PE  714      19.835  -5.966  19.248  1.00  0.00           H  
HETATM 2215  O   T4PE  715      -3.003  12.218  11.740  1.00  0.00           O  
HETATM 2216  H1  T4PE  715      -2.050  12.137  11.697  1.00  0.00           H  
HETATM 2217  H2  T4PE  715      -3.157  12.912  12.381  1.00  0.00           H  
HETATM 2218  O   T4PE  716       3.289 -18.502 -16.252  1.00  0.00           O  
HETATM 2219  H1  T4PE  716       2.349 -18.493 -16.431  1.00  0.00           H  
HETATM 2220  H2  T4PE  716       3.518 -19.431 -16.220  1.00  0.00           H  
HETATM 2221  O   T4PE  717     -17.968  -0.303 -14.231  1.00  0.00           O  
HETATM 2222  H1  T4PE  717     -18.121  -0.228 -15.173  1.00  0.00           H  
HETATM 2223  H2  T4PE  717     -17.121  -0.742 -14.160  1.00  0.00           H  
HETATM 2224  O   T4PE  718      13.216  12.990 -16.831  1.00  0.00           O  
HETATM 2225  H1  T4PE  718      13.547  12.518 -16.067  1.00  0.00           H  
HETATM 2226  H2  T4PE  718      12.947  12.302 -17.440  1.00  0.00           H  
HETATM 2227  O   T4PE  719     -14.722  14.972   4.658  1.00  0.00           O  
HETATM 2228  H1  T4PE  719     -15.164  15.462   5.352  1.00  0.00           H  
HETATM 2229  H2  T4PE  719     -13.815  15.277   4.690  1.00  0.00           H  
HETATM 2230  O   T4PE  720      12.609   3.297  -7.782  1.00  0.00           O  
HETATM 2231  H1  T4PE  720      11.720   3.614  -7.618  1.00  0.00           H  
HETATM 2232  H2  T4PE  720      12.528   2.749  -8.562  1.00  0.00           H  
HETATM 2233  O   T4PE  721      10.727  17.512   4.353  1.00  0.00           O  
HETATM 2234  H1  T4PE  721      11.311  17.189   3.667  1.00  0.00           H  
HETATM 2235  H2  T4PE  721      10.808  18.465   4.308  1.00  0.00           H  
HETATM 2236  O   T4PE  722      10.098  -2.375   6.752  1.00  0.00           O  
HETATM 2237  H1  T4PE  722      10.192  -1.586   6.217  1.00  0.00           H  
HETATM 2238  H2  T4PE  722      10.943  -2.817   6.677  1.00  0.00           H  
HETATM 2239  O   T4PE  723      13.948   2.276   6.574  1.00  0.00           O  
HETATM 2240  H1  T4PE  723      14.716   2.428   7.126  1.00  0.00           H  
HETATM 2241  H2  T4PE  723      13.916   3.037   5.993  1.00  0.00           H  
HETATM 2242  O   T4PE  724       6.584   2.019  13.190  1.00  0.00           O  
HETATM 2243  H1  T4PE  724       6.299   2.915  13.011  1.00  0.00           H  
HETATM 2244  H2  T4PE  724       7.035   1.746  12.391  1.00  0.00           H  
HETATM 2245  O   T4PE  725      -4.841   2.635 -15.818  1.00  0.00           O  
HETATM 2246  H1  T4PE  725      -4.186   1.960 -15.642  1.00  0.00           H  
HETATM 2247  H2  T4PE  725      -5.574   2.415 -15.244  1.00  0.00           H  
HETATM 2248  O   T4PE  726       6.918   1.508 -12.784  1.00  0.00           O  
HETATM 2249  H1  T4PE  726       6.429   2.060 -13.395  1.00  0.00           H  
HETATM 2250  H2  T4PE  726       7.709   1.263 -13.263  1.00  0.00           H  
HETATM 2251  O   T4PE  727      -0.276   4.196 -15.135  1.00  0.00           O  
HETATM 2252  H1  T4PE  727       0.057   4.131 -14.240  1.00  0.00           H  
HETATM 2253  H2  T4PE  727      -0.470   5.126 -15.251  1.00  0.00           H  
HETATM 2254  O   T4PE  728      15.022   0.691   2.229  1.00  0.00           O  
HETATM 2255  H1  T4PE  728      14.583   1.507   2.466  1.00  0.00           H  
HETATM 2256  H2  T4PE  728      15.922   0.951   2.032  1.00  0.00           H  
HETATM 2257  O   T4PE  729      13.103  20.475 -16.105  1.00  0.00           O  
HETATM 2258  H1  T4PE  729      12.727  19.601 -16.000  1.00  0.00           H  
HETATM 2259  H2  T4PE  729      13.836  20.351 -16.708  1.00  0.00           H  
HETATM 2260  O   T4PE  730      -6.562  -7.475 -20.656  1.00  0.00           O  
HETATM 2261  H1  T4PE  730      -5.659  -7.346 -20.363  1.00  0.00           H  
HETATM 2262  H2  T4PE  730      -6.484  -8.003 -21.450  1.00  0.00           H  
HETATM 2263  O   T4PE  731       3.709  21.107   8.281  1.00  0.00           O  
HETATM 2264  H1  T4PE  731       4.443  20.890   8.855  1.00  0.00           H  
HETATM 2265  H2  T4PE  731       3.039  20.456   8.491  1.00  0.00           H  
HETATM 2266  O   T4PE  732      -9.025 -18.803  20.175  1.00  0.00           O  
HETATM 2267  H1  T4PE  732      -8.440 -19.546  20.325  1.00  0.00           H  
HETATM 2268  H2  T4PE  732      -8.541 -18.234  19.575  1.00  0.00           H  
HETATM 2269  O   T4PE  733      -8.849  15.437  13.528  1.00  0.00           O  
HETATM 2270  H1  T4PE  733      -7.948  15.193  13.317  1.00  0.00           H  
HETATM 2271  H2  T4PE  733      -9.387  14.814  13.041  1.00  0.00           H  
HETATM 2272  O   T4PE  734     -13.163 -13.186   1.969  1.00  0.00           O  
HETATM 2273  H1  T4PE  734     -12.661 -12.390   2.149  1.00  0.00           H  
HETATM 2274  H2  T4PE  734     -12.776 -13.848   2.541  1.00  0.00           H  
HETATM 2275  O   T4PE  735      -0.118 -14.429  16.038  1.00  0.00           O  
HETATM 2276  H1  T4PE  735      -1.047 -14.595  15.882  1.00  0.00           H  
HETATM 2277  H2  T4PE  735      -0.065 -13.486  16.192  1.00  0.00           H  
HETATM 2278  O   T4PE  736     -11.601   4.497   4.629  1.00  0.00           O  
HETATM 2279  H1  T4PE  736     -11.882   3.672   5.024  1.00  0.00           H  
HETATM 2280  H2  T4PE  736     -12.149   4.589   3.849  1.00  0.00           H  
HETATM 2281  O   T4PE  737      13.581  10.247   6.825  1.00  0.00           O  
HETATM 2282  H1  T4PE  737      13.019  10.950   7.152  1.00  0.00           H  
HETATM 2283  H2  T4PE  737      14.443  10.438   7.195  1.00  0.00           H  
HETATM 2284  O   T4PE  738     -19.468 -11.508  13.668  1.00  0.00           O  
HETATM 2285  H1  T4PE  738     -20.337 -11.514  13.268  1.00  0.00           H  
HETATM 2286  H2  T4PE  738     -19.627 -11.707  14.591  1.00  0.00           H  
HETATM 2287  O   T4PE  739      16.095  12.337 -20.437  1.00  0.00           O  
HETATM 2288  H1  T4PE  739      16.292  11.432 -20.675  1.00  0.00           H  
HETATM 2289  H2  T4PE  739      16.652  12.863 -21.010  1.00  0.00           H  
HETATM 2290  O   T4PE  740       6.751 -11.387   8.518  1.00  0.00           O  
HETATM 2291  H1  T4PE  740       6.500 -10.513   8.818  1.00  0.00           H  
HETATM 2292  H2  T4PE  740       7.066 -11.252   7.625  1.00  0.00           H  
HETATM 2293  O   T4PE  741      -2.253 -20.151  10.308  1.00  0.00           O  
HETATM 2294  H1  T4PE  741      -3.141 -20.458  10.494  1.00  0.00           H  
HETATM 2295  H2  T4PE  741      -2.371 -19.443   9.675  1.00  0.00           H  
HETATM 2296  O   T4PE  742       6.168   7.721 -15.030  1.00  0.00           O  
HETATM 2297  H1  T4PE  742       6.609   8.340 -15.611  1.00  0.00           H  
HETATM 2298  H2  T4PE  742       6.382   6.860 -15.388  1.00  0.00           H  
HETATM 2299  O   T4PE  743      10.777 -19.170  16.821  1.00  0.00           O  
HETATM 2300  H1  T4PE  743      10.876 -20.122  16.799  1.00  0.00           H  
HETATM 2301  H2  T4PE  743      10.072 -18.987  16.200  1.00  0.00           H  
HETATM 2302  O   T4PE  744     -20.402 -18.329  -2.987  1.00  0.00           O  
HETATM 2303  H1  T4PE  744     -19.760 -17.707  -2.644  1.00  0.00           H  
HETATM 2304  H2  T4PE  744     -20.087 -18.539  -3.866  1.00  0.00           H  
HETATM 2305  O   T4PE  745     -20.017 -21.181   6.683  1.00  0.00           O  
HETATM 2306  H1  T4PE  745     -19.575 -20.830   7.455  1.00  0.00           H  
HETATM 2307  H2  T4PE  745     -20.470 -20.427   6.303  1.00  0.00           H  
HETATM 2308  O   T4PE  746     -16.816   1.807 -18.840  1.00  0.00           O  
HETATM 2309  H1  T4PE  746     -17.459   2.081 -18.186  1.00  0.00           H  
HETATM 2310  H2  T4PE  746     -16.270   1.165 -18.386  1.00  0.00           H  
HETATM 2311  O   T4PE  747     -13.523 -13.920  11.850  1.00  0.00           O  
HETATM 2312  H1  T4PE  747     -14.167 -14.428  11.356  1.00  0.00           H  
HETATM 2313  H2  T4PE  747     -12.806 -13.777  11.232  1.00  0.00           H  
HETATM 2314  O   T4PE  748      -7.940 -17.080  15.235  1.00  0.00           O  
HETATM 2315  H1  T4PE  748      -8.015 -16.127  15.282  1.00  0.00           H  
HETATM 2316  H2  T4PE  748      -8.843 -17.389  15.164  1.00  0.00           H  
HETATM 2317  O   T4PE  749      -8.484 -20.865  -6.471  1.00  0.00           O  
HETATM 2318  H1  T4PE  749      -7.583 -20.589  -6.305  1.00  0.00           H  
HETATM 2319  H2  T4PE  749      -8.910 -20.089  -6.835  1.00  0.00           H  
HETATM 2320  O   T4PE  750       5.359  10.087  18.687  1.00  0.00           O  
HETATM 2321  H1  T4PE  750       5.798   9.919  17.853  1.00  0.00           H  
HETATM 2322  H2  T4PE  750       4.733   9.369  18.778  1.00  0.00           H  
HETATM 2323  O   T4PE  751     -12.418 -11.380  15.220  1.00  0.00           O  
HETATM 2324  H1  T4PE  751     -12.701 -12.205  14.827  1.00  0.00           H  
HETATM 2325  H2  T4PE  751     -12.505 -10.737  14.516  1.00  0.00           H  
HETATM 2326  O   T4PE  752      10.708  -7.495   4.216  1.00  0.00           O  
HETATM 2327  H1  T4PE  752      10.479  -7.554   3.289  1.00  0.00           H  
HETATM 2328  H2  T4PE  752       9.894  -7.694   4.678  1.00  0.00           H  
HETATM 2329  O   T4PE  753       9.912  12.371  -8.423  1.00  0.00           O  
HETATM 2330  H1  T4PE  753       9.829  13.021  -9.121  1.00  0.00           H  
HETATM 2331  H2  T4PE  753      10.856  12.271  -8.299  1.00  0.00           H  
HETATM 2332  O   T4PE  754       3.855  20.512   5.676  1.00  0.00           O  
HETATM 2333  H1  T4PE  754       4.612  20.861   5.206  1.00  0.00           H  
HETATM 2334  H2  T4PE  754       3.966  20.823   6.575  1.00  0.00           H  
HETATM 2335  O   T4PE  755      12.403 -12.294  -1.396  1.00  0.00           O  
HETATM 2336  H1  T4PE  755      11.941 -11.567  -1.815  1.00  0.00           H  
HETATM 2337  H2  T4PE  755      12.304 -12.131  -0.458  1.00  0.00           H  
HETATM 2338  O   T4PE  756      12.612 -18.789  19.062  1.00  0.00           O  
HETATM 2339  H1  T4PE  756      11.965 -19.061  18.412  1.00  0.00           H  
HETATM 2340  H2  T4PE  756      12.975 -19.609  19.397  1.00  0.00           H  
HETATM 2341  O   T4PE  757      13.712 -18.549  11.533  1.00  0.00           O  
HETATM 2342  H1  T4PE  757      13.237 -19.339  11.274  1.00  0.00           H  
HETATM 2343  H2  T4PE  757      13.389 -18.352  12.413  1.00  0.00           H  
HETATM 2344  O   T4PE  758      14.475   1.260 -13.974  1.00  0.00           O  
HETATM 2345  H1  T4PE  758      14.341   1.609 -14.855  1.00  0.00           H  
HETATM 2346  H2  T4PE  758      15.338   0.848 -14.008  1.00  0.00           H  
HETATM 2347  O   T4PE  759      14.582   4.912  10.803  1.00  0.00           O  
HETATM 2348  H1  T4PE  759      14.371   5.114  11.715  1.00  0.00           H  
HETATM 2349  H2  T4PE  759      13.903   4.295  10.530  1.00  0.00           H  
HETATM 2350  O   T4PE  760     -16.096  -5.190 -10.065  1.00  0.00           O  
HETATM 2351  H1  T4PE  760     -15.289  -5.539  -9.685  1.00  0.00           H  
HETATM 2352  H2  T4PE  760     -16.662  -5.955 -10.169  1.00  0.00           H  
HETATM 2353  O   T4PE  761      13.147  -9.457   1.904  1.00  0.00           O  
HETATM 2354  H1  T4PE  761      13.812  -9.858   2.463  1.00  0.00           H  
HETATM 2355  H2  T4PE  761      12.404  -9.301   2.488  1.00  0.00           H  
HETATM 2356  O   T4PE  762     -15.231   8.761  19.230  1.00  0.00           O  
HETATM 2357  H1  T4PE  762     -14.756   8.082  18.750  1.00  0.00           H  
HETATM 2358  H2  T4PE  762     -15.968   8.301  19.630  1.00  0.00           H  
HETATM 2359  O   T4PE  763     -16.323  -7.352  20.304  1.00  0.00           O  
HETATM 2360  H1  T4PE  763     -16.889  -6.664  19.954  1.00  0.00           H  
HETATM 2361  H2  T4PE  763     -16.100  -7.053  21.186  1.00  0.00           H  
HETATM 2362  O   T4PE  764     -19.508   7.987   0.597  1.00  0.00           O  
HETATM 2363  H1  T4PE  764     -20.263   8.376   1.040  1.00  0.00           H  
HETATM 2364  H2  T4PE  764     -19.123   8.709   0.101  1.00  0.00           H  
HETATM 2365  O   T4PE  765       1.841   0.716 -10.858  1.00  0.00           O  
HETATM 2366  H1  T4PE  765       1.917   1.638 -10.612  1.00  0.00           H  
HETATM 2367  H2  T4PE  765       2.300   0.244 -10.163  1.00  0.00           H  
HETATM 2368  O   T4PE  766       3.518  10.679 -20.108  1.00  0.00           O  
HETATM 2369  H1  T4PE  766       2.808  11.255 -20.390  1.00  0.00           H  
HETATM 2370  H2  T4PE  766       4.279  10.974 -20.607  1.00  0.00           H  
HETATM 2371  O   T4PE  767       4.008   9.345   3.233  1.00  0.00           O  
HETATM 2372  H1  T4PE  767       4.369   9.001   2.416  1.00  0.00           H  
HETATM 2373  H2  T4PE  767       3.958   8.585   3.813  1.00  0.00           H  
HETATM 2374  O   T4PE  768       9.915 -15.787   4.105  1.00  0.00           O  
HETATM 2375  H1  T4PE  768      10.249 -14.924   3.860  1.00  0.00           H  
HETATM 2376  H2  T4PE  768       9.380 -16.058   3.359  1.00  0.00           H  
HETATM 2377  O   T4PE  769      -0.047  -0.784   4.837  1.00  0.00           O  
HETATM 2378  H1  T4PE  769      -0.893  -0.542   4.460  1.00  0.00           H  
HETATM 2379  H2  T4PE  769       0.516  -0.029   4.665  1.00  0.00           H  
HETATM 2380  O   T4PE  770      17.411 -18.068   7.121  1.00  0.00           O  
HETATM 2381  H1  T4PE  770      16.601 -17.639   6.843  1.00  0.00           H  
HETATM 2382  H2  T4PE  770      17.286 -18.235   8.055  1.00  0.00           H  
HETATM 2383  O   T4PE  771     -13.938  -7.618   6.515  1.00  0.00           O  
HETATM 2384  H1  T4PE  771     -14.269  -7.016   7.181  1.00  0.00           H  
HETATM 2385  H2  T4PE  771     -13.678  -7.052   5.788  1.00  0.00           H  
HETATM 2386  O   T4PE  772     -11.726  -1.791   0.428  1.00  0.00           O  
HETATM 2387  H1  T4PE  772     -12.436  -1.614  -0.189  1.00  0.00           H  
HETATM 2388  H2  T4PE  772     -11.968  -1.308   1.218  1.00  0.00           H  
HETATM 2389  O   T4PE  773      11.964   7.368   1.554  1.00  0.00           O  
HETATM 2390  H1  T4PE  773      12.727   7.117   2.076  1.00  0.00           H  
HETATM 2391  H2  T4PE  773      12.298   7.435   0.659  1.00  0.00           H  
HETATM 2392  O   T4PE  774     -12.248  -4.742   8.578  1.00  0.00           O  
HETATM 2393  H1  T4PE  774     -12.236  -5.508   9.153  1.00  0.00           H  
HETATM 2394  H2  T4PE  774     -11.508  -4.875   7.985  1.00  0.00           H  
HETATM 2395  O   T4PE  775      -0.485  -6.226  -3.514  1.00  0.00           O  
HETATM 2396  H1  T4PE  775      -0.335  -6.197  -4.459  1.00  0.00           H  
HETATM 2397  H2  T4PE  775       0.270  -6.700  -3.166  1.00  0.00           H  
HETATM 2398  O   T4PE  776      16.370  -3.546   4.654  1.00  0.00           O  
HETATM 2399  H1  T4PE  776      17.220  -3.795   4.293  1.00  0.00           H  
HETATM 2400  H2  T4PE  776      16.555  -3.311   5.564  1.00  0.00           H  
HETATM 2401  O   T4PE  777      19.107 -18.627  11.283  1.00  0.00           O  
HETATM 2402  H1  T4PE  777      18.575 -18.538  12.074  1.00  0.00           H  
HETATM 2403  H2  T4PE  777      18.707 -18.025  10.656  1.00  0.00           H  
HETATM 2404  O   T4PE  778       8.031   2.695  -0.987  1.00  0.00           O  
HETATM 2405  H1  T4PE  778       8.497   3.145  -0.282  1.00  0.00           H  
HETATM 2406  H2  T4PE  778       8.646   2.696  -1.720  1.00  0.00           H  
HETATM 2407  O   T4PE  779      -4.094 -16.688  15.918  1.00  0.00           O  
HETATM 2408  H1  T4PE  779      -4.780 -16.727  15.252  1.00  0.00           H  
HETATM 2409  H2  T4PE  779      -4.565 -16.725  16.750  1.00  0.00           H  
HETATM 2410  O   T4PE  780       2.733  15.377   6.285  1.00  0.00           O  
HETATM 2411  H1  T4PE  780       1.993  15.091   5.748  1.00  0.00           H  
HETATM 2412  H2  T4PE  780       3.381  15.689   5.653  1.00  0.00           H  
HETATM 2413  O   T4PE  781     -18.499  20.376   4.411  1.00  0.00           O  
HETATM 2414  H1  T4PE  781     -17.744  19.790   4.452  1.00  0.00           H  
HETATM 2415  H2  T4PE  781     -18.807  20.435   5.315  1.00  0.00           H  
HETATM 2416  O   T4PE  782       7.214  -7.262  17.443  1.00  0.00           O  
HETATM 2417  H1  T4PE  782       7.542  -8.153  17.326  1.00  0.00           H  
HETATM 2418  H2  T4PE  782       7.975  -6.763  17.741  1.00  0.00           H  
HETATM 2419  O   T4PE  783      -8.107   0.648 -19.016  1.00  0.00           O  
HETATM 2420  H1  T4PE  783      -8.743   0.097 -19.472  1.00  0.00           H  
HETATM 2421  H2  T4PE  783      -7.303   0.128 -19.004  1.00  0.00           H  
HETATM 2422  O   T4PE  784     -11.481 -18.959  19.372  1.00  0.00           O  
HETATM 2423  H1  T4PE  784     -11.986 -18.167  19.555  1.00  0.00           H  
HETATM 2424  H2  T4PE  784     -10.603 -18.765  19.700  1.00  0.00           H  
HETATM 2425  O   T4PE  785      17.153 -10.119  -2.346  1.00  0.00           O  
HETATM 2426  H1  T4PE  785      17.343  -9.716  -3.194  1.00  0.00           H  
HETATM 2427  H2  T4PE  785      16.496 -10.787  -2.540  1.00  0.00           H  
HETATM 2428  O   T4PE  786      -2.423  -5.197   6.756  1.00  0.00           O  
HETATM 2429  H1  T4PE  786      -3.273  -4.777   6.890  1.00  0.00           H  
HETATM 2430  H2  T4PE  786      -2.458  -5.987   7.295  1.00  0.00           H  
HETATM 2431  O   T4PE  787       9.986   1.438  -9.388  1.00  0.00           O  
HETATM 2432  H1  T4PE  787       9.349   2.007  -9.820  1.00  0.00           H  
HETATM 2433  H2  T4PE  787       9.537   0.597  -9.302  1.00  0.00           H  
HETATM 2434  O   T4PE  788      -1.700  -4.485 -13.345  1.00  0.00           O  
HETATM 2435  H1  T4PE  788      -1.093  -5.129 -12.981  1.00  0.00           H  
HETATM 2436  H2  T4PE  788      -2.564  -4.887 -13.246  1.00  0.00           H  
HETATM 2437  O   T4PE  789     -13.241  -3.833   2.568  1.00  0.00           O  
HETATM 2438  H1  T4PE  789     -14.093  -3.786   2.136  1.00  0.00           H  
HETATM 2439  H2  T4PE  789     -13.361  -3.354   3.388  1.00  0.00           H  
HETATM 2440  O   T4PE  790      16.956 -19.159   9.564  1.00  0.00           O  
HETATM 2441  H1  T4PE  790      17.850 -19.502   9.587  1.00  0.00           H  
HETATM 2442  H2  T4PE  790      16.776 -18.898  10.467  1.00  0.00           H  
HETATM 2443  O   T4PE  791      11.316  -0.572  15.976  1.00  0.00           O  
HETATM 2444  H1  T4PE  791      12.150  -0.403  15.536  1.00  0.00           H  
HETATM 2445  H2  T4PE  791      10.674  -0.071  15.473  1.00  0.00           H  
HETATM 2446  O   T4PE  792     -11.620   9.543   8.572  1.00  0.00           O  
HETATM 2447  H1  T4PE  792     -11.310  10.448   8.577  1.00  0.00           H  
HETATM 2448  H2  T4PE  792     -11.302   9.176   9.397  1.00  0.00           H  
HETATM 2449  O   T4PE  793     -17.932  13.718  -1.082  1.00  0.00           O  
HETATM 2450  H1  T4PE  793     -18.634  13.320  -1.597  1.00  0.00           H  
HETATM 2451  H2  T4PE  793     -18.312  14.528  -0.742  1.00  0.00           H  
HETATM 2452  O   T4PE  794     -21.354  -7.533 -10.326  1.00  0.00           O  
HETATM 2453  H1  T4PE  794     -21.312  -8.025  -9.505  1.00  0.00           H  
HETATM 2454  H2  T4PE  794     -20.444  -7.473 -10.616  1.00  0.00           H  
HETATM 2455  O   T4PE  795      17.196  16.321   9.097  1.00  0.00           O  
HETATM 2456  H1  T4PE  795      16.872  15.937   8.283  1.00  0.00           H  
HETATM 2457  H2  T4PE  795      18.010  15.850   9.277  1.00  0.00           H  
HETATM 2458  O   T4PE  796      -7.587 -15.632   1.029  1.00  0.00           O  
HETATM 2459  H1  T4PE  796      -7.220 -16.481   0.783  1.00  0.00           H  
HETATM 2460  H2  T4PE  796      -6.842 -15.031   0.997  1.00  0.00           H  
HETATM 2461  O   T4PE  797     -14.851  13.534   8.525  1.00  0.00           O  
HETATM 2462  H1  T4PE  797     -15.776  13.633   8.301  1.00  0.00           H  
HETATM 2463  H2  T4PE  797     -14.388  13.669   7.698  1.00  0.00           H  
HETATM 2464  O   T4PE  798     -20.675  20.275 -13.234  1.00  0.00           O  
HETATM 2465  H1  T4PE  798     -20.785  20.920 -13.932  1.00  0.00           H  
HETATM 2466  H2  T4PE  798     -20.460  20.794 -12.459  1.00  0.00           H  
HETATM 2467  O   T4PE  799      15.517   2.001  14.070  1.00  0.00           O  
HETATM 2468  H1  T4PE  799      16.326   2.014  14.581  1.00  0.00           H  
HETATM 2469  H2  T4PE  799      15.139   2.871  14.194  1.00  0.00           H  
HETATM 2470  O   T4PE  800       9.283  10.625 -12.509  1.00  0.00           O  
HETATM 2471  H1  T4PE  800       8.365  10.414 -12.682  1.00  0.00           H  
HETATM 2472  H2  T4PE  800       9.650   9.818 -12.147  1.00  0.00           H  
HETATM 2473  O   T4PE  801     -17.735  13.003  12.082  1.00  0.00           O  
HETATM 2474  H1  T4PE  801     -17.017  12.880  11.461  1.00  0.00           H  
HETATM 2475  H2  T4PE  801     -17.326  12.911  12.943  1.00  0.00           H  
HETATM 2476  O   T4PE  802     -12.632   9.888  18.929  1.00  0.00           O  
HETATM 2477  H1  T4PE  802     -12.211  10.180  19.737  1.00  0.00           H  
HETATM 2478  H2  T4PE  802     -13.487   9.559  19.208  1.00  0.00           H  
HETATM 2479  O   T4PE  803       4.709  -6.052 -15.172  1.00  0.00           O  
HETATM 2480  H1  T4PE  803       5.241  -5.573 -14.536  1.00  0.00           H  
HETATM 2481  H2  T4PE  803       3.815  -5.981 -14.839  1.00  0.00           H  
HETATM 2482  O   T4PE  804      -9.917  -0.179  12.127  1.00  0.00           O  
HETATM 2483  H1  T4PE  804      -9.777  -0.382  13.052  1.00  0.00           H  
HETATM 2484  H2  T4PE  804     -10.237   0.723  12.125  1.00  0.00           H  
HETATM 2485  O   T4PE  805     -19.054   8.073 -20.113  1.00  0.00           O  
HETATM 2486  H1  T4PE  805     -18.639   8.252 -19.270  1.00  0.00           H  
HETATM 2487  H2  T4PE  805     -19.926   8.462 -20.039  1.00  0.00           H  
HETATM 2488  O   T4PE  806     -12.831 -20.078  21.592  1.00  0.00           O  
HETATM 2489  H1  T4PE  806     -13.610 -20.043  21.038  1.00  0.00           H  
HETATM 2490  H2  T4PE  806     -12.120 -19.776  21.026  1.00  0.00           H  
HETATM 2491  O   T4PE  807       6.759  -2.541  -7.656  1.00  0.00           O  
HETATM 2492  H1  T4PE  807       5.975  -2.539  -8.205  1.00  0.00           H  
HETATM 2493  H2  T4PE  807       6.441  -2.316  -6.782  1.00  0.00           H  
HETATM 2494  O   T4PE  808     -18.242  -7.141 -10.868  1.00  0.00           O  
HETATM 2495  H1  T4PE  808     -17.926  -7.271 -11.762  1.00  0.00           H  
HETATM 2496  H2  T4PE  808     -17.745  -7.769 -10.344  1.00  0.00           H  
HETATM 2497  O   T4PE  809      -8.390 -14.283  20.902  1.00  0.00           O  
HETATM 2498  H1  T4PE  809      -7.627 -14.848  21.027  1.00  0.00           H  
HETATM 2499  H2  T4PE  809      -8.038 -13.394  20.935  1.00  0.00           H  
HETATM 2500  O   T4PE  810     -13.635  -4.211 -15.511  1.00  0.00           O  
HETATM 2501  H1  T4PE  810     -14.371  -4.794 -15.695  1.00  0.00           H  
HETATM 2502  H2  T4PE  810     -14.042  -3.385 -15.250  1.00  0.00           H  
HETATM 2503  O   T4PE  811     -11.366 -20.634  -3.782  1.00  0.00           O  
HETATM 2504  H1  T4PE  811     -11.107 -21.152  -4.544  1.00  0.00           H  
HETATM 2505  H2  T4PE  811     -10.621 -20.055  -3.621  1.00  0.00           H  
HETATM 2506  O   T4PE  812     -19.713 -12.802  20.455  1.00  0.00           O  
HETATM 2507  H1  T4PE  812     -19.978 -13.554  20.986  1.00  0.00           H  
HETATM 2508  H2  T4PE  812     -18.842 -12.574  20.781  1.00  0.00           H  
HETATM 2509  O   T4PE  813      17.334   6.635  16.424  1.00  0.00           O  
HETATM 2510  H1  T4PE  813      17.461   7.435  16.934  1.00  0.00           H  
HETATM 2511  H2  T4PE  813      16.423   6.390  16.584  1.00  0.00           H  
HETATM 2512  O   T4PE  814     -19.853   4.513  13.288  1.00  0.00           O  
HETATM 2513  H1  T4PE  814     -19.921   5.357  13.733  1.00  0.00           H  
HETATM 2514  H2  T4PE  814     -20.691   4.410  12.838  1.00  0.00           H  
HETATM 2515  O   T4PE  815       1.930 -19.057   2.836  1.00  0.00           O  
HETATM 2516  H1  T4PE  815       1.792 -19.478   3.685  1.00  0.00           H  
HETATM 2517  H2  T4PE  815       1.141 -19.263   2.335  1.00  0.00           H  
HETATM 2518  O   T4PE  816      20.330  -8.282   2.196  1.00  0.00           O  
HETATM 2519  H1  T4PE  816      20.294  -8.925   2.904  1.00  0.00           H  
HETATM 2520  H2  T4PE  816      19.418  -8.174   1.923  1.00  0.00           H  
HETATM 2521  O   T4PE  817       1.383  -9.792  -4.059  1.00  0.00           O  
HETATM 2522  H1  T4PE  817       1.505  -9.465  -3.168  1.00  0.00           H  
HETATM 2523  H2  T4PE  817       1.868 -10.617  -4.080  1.00  0.00           H  
HETATM 2524  O   T4PE  818      10.835  -1.735   1.955  1.00  0.00           O  
HETATM 2525  H1  T4PE  818      11.063  -1.597   2.875  1.00  0.00           H  
HETATM 2526  H2  T4PE  818      10.647  -2.671   1.892  1.00  0.00           H  
HETATM 2527  O   T4PE  819       2.272  17.209 -15.449  1.00  0.00           O  
HETATM 2528  H1  T4PE  819       2.678  16.739 -16.178  1.00  0.00           H  
HETATM 2529  H2  T4PE  819       1.806  16.533 -14.958  1.00  0.00           H  
HETATM 2530  O   T4PE  820      18.343  -4.755   3.506  1.00  0.00           O  
HETATM 2531  H1  T4PE  820      18.410  -5.519   4.078  1.00  0.00           H  
HETATM 2532  H2  T4PE  820      19.157  -4.273   3.653  1.00  0.00           H  
HETATM 2533  O   T4PE  821       0.367 -13.173 -12.875  1.00  0.00           O  
HETATM 2534  H1  T4PE  821      -0.479 -13.575 -12.677  1.00  0.00           H  
HETATM 2535  H2  T4PE  821       0.710 -12.904 -12.023  1.00  0.00           H  
HETATM 2536  O   T4PE  822       1.261 -15.832  14.239  1.00  0.00           O  
HETATM 2537  H1  T4PE  822       0.836 -15.298  14.910  1.00  0.00           H  
HETATM 2538  H2  T4PE  822       1.078 -16.735  14.499  1.00  0.00           H  
HETATM 2539  O   T4PE  823      17.274  -9.859 -15.723  1.00  0.00           O  
HETATM 2540  H1  T4PE  823      16.523  -9.296 -15.911  1.00  0.00           H  
HETATM 2541  H2  T4PE  823      17.986  -9.491 -16.246  1.00  0.00           H  
HETATM 2542  O   T4PE  824      -3.984  20.592  15.669  1.00  0.00           O  
HETATM 2543  H1  T4PE  824      -4.081  20.170  16.523  1.00  0.00           H  
HETATM 2544  H2  T4PE  824      -3.890  21.523  15.870  1.00  0.00           H  
HETATM 2545  O   T4PE  825     -13.615   2.996  11.208  1.00  0.00           O  
HETATM 2546  H1  T4PE  825     -14.465   3.432  11.268  1.00  0.00           H  
HETATM 2547  H2  T4PE  825     -13.516   2.790  10.278  1.00  0.00           H  
HETATM 2548  O   T4PE  826      -9.802  20.082   7.524  1.00  0.00           O  
HETATM 2549  H1  T4PE  826     -10.528  20.703   7.589  1.00  0.00           H  
HETATM 2550  H2  T4PE  826     -10.113  19.300   7.980  1.00  0.00           H  
HETATM 2551  O   T4PE  827      16.889  -0.631 -13.589  1.00  0.00           O  
HETATM 2552  H1  T4PE  827      16.612   0.014 -12.939  1.00  0.00           H  
HETATM 2553  H2  T4PE  827      17.463  -1.227 -13.108  1.00  0.00           H  
HETATM 2554  O   T4PE  828      -7.064 -20.339 -19.247  1.00  0.00           O  
HETATM 2555  H1  T4PE  828      -7.399 -21.149 -18.862  1.00  0.00           H  
HETATM 2556  H2  T4PE  828      -7.338 -19.653 -18.639  1.00  0.00           H  
HETATM 2557  O   T4PE  829      20.135   5.073 -12.584  1.00  0.00           O  
HETATM 2558  H1  T4PE  829      19.449   5.563 -13.037  1.00  0.00           H  
HETATM 2559  H2  T4PE  829      20.529   5.708 -11.986  1.00  0.00           H  
HETATM 2560  O   T4PE  830       3.276   3.678  -1.693  1.00  0.00           O  
HETATM 2561  H1  T4PE  830       3.529   3.962  -2.572  1.00  0.00           H  
HETATM 2562  H2  T4PE  830       2.355   3.431  -1.777  1.00  0.00           H  
HETATM 2563  O   T4PE  831      16.072  13.426  -9.843  1.00  0.00           O  
HETATM 2564  H1  T4PE  831      17.016  13.287  -9.918  1.00  0.00           H  
HETATM 2565  H2  T4PE  831      15.888  13.330  -8.909  1.00  0.00           H  
HETATM 2566  O   T4PE  832     -14.823  -9.466   9.982  1.00  0.00           O  
HETATM 2567  H1  T4PE  832     -13.970  -9.477   9.548  1.00  0.00           H  
HETATM 2568  H2  T4PE  832     -14.695  -9.983  10.777  1.00  0.00           H  
HETATM 2569  O   T4PE  833       4.853  17.315 -20.986  1.00  0.00           O  
HETATM 2570  H1  T4PE  833       5.096  18.240 -20.973  1.00  0.00           H  
HETATM 2571  H2  T4PE  833       4.525  17.165 -21.873  1.00  0.00           H  
HETATM 2572  O   T4PE  834     -17.350  10.441  -5.129  1.00  0.00           O  
HETATM 2573  H1  T4PE  834     -17.463  10.603  -4.192  1.00  0.00           H  
HETATM 2574  H2  T4PE  834     -17.027  11.271  -5.479  1.00  0.00           H  
HETATM 2575  O   T4PE  835      18.469 -18.971 -11.681  1.00  0.00           O  
HETATM 2576  H1  T4PE  835      17.987 -18.538 -10.977  1.00  0.00           H  
HETATM 2577  H2  T4PE  835      17.850 -19.607 -12.039  1.00  0.00           H  
HETATM 2578  O   T4PE  836       1.667  14.074   1.761  1.00  0.00           O  
HETATM 2579  H1  T4PE  836       1.522  14.040   0.816  1.00  0.00           H  
HETATM 2580  H2  T4PE  836       0.873  14.477   2.111  1.00  0.00           H  
HETATM 2581  O   T4PE  837      -4.978  13.664  15.819  1.00  0.00           O  
HETATM 2582  H1  T4PE  837      -4.995  13.607  16.774  1.00  0.00           H  
HETATM 2583  H2  T4PE  837      -4.946  14.603  15.635  1.00  0.00           H  
HETATM 2584  O   T4PE  838     -16.821   5.915  -1.352  1.00  0.00           O  
HETATM 2585  H1  T4PE  838     -16.544   6.577  -1.985  1.00  0.00           H  
HETATM 2586  H2  T4PE  838     -17.493   5.411  -1.811  1.00  0.00           H  
HETATM 2587  O   T4PE  839      -6.795   9.827 -15.639  1.00  0.00           O  
HETATM 2588  H1  T4PE  839      -7.631  10.178 -15.944  1.00  0.00           H  
HETATM 2589  H2  T4PE  839      -6.281  10.601 -15.406  1.00  0.00           H  
HETATM 2590  O   T4PE  840      13.276  -4.190  18.749  1.00  0.00           O  
HETATM 2591  H1  T4PE  840      13.180  -3.445  18.157  1.00  0.00           H  
HETATM 2592  H2  T4PE  840      12.397  -4.335  19.097  1.00  0.00           H  
HETATM 2593  O   T4PE  841      20.170  -4.031 -20.820  1.00  0.00           O  
HETATM 2594  H1  T4PE  841      19.584  -3.278 -20.901  1.00  0.00           H  
HETATM 2595  H2  T4PE  841      21.007  -3.723 -21.167  1.00  0.00           H  
HETATM 2596  O   T4PE  842      -3.384   9.468 -20.588  1.00  0.00           O  
HETATM 2597  H1  T4PE  842      -3.821   9.314 -19.750  1.00  0.00           H  
HETATM 2598  H2  T4PE  842      -2.886  10.275 -20.454  1.00  0.00           H  
HETATM 2599  O   T4PE  843      10.039  -1.406  11.486  1.00  0.00           O  
HETATM 2600  H1  T4PE  843       9.883  -1.461  10.543  1.00  0.00           H  
HETATM 2601  H2  T4PE  843       9.509  -2.112  11.858  1.00  0.00           H  
HETATM 2602  O   T4PE  844      12.738  17.969 -11.353  1.00  0.00           O  
HETATM 2603  H1  T4PE  844      12.218  17.181 -11.510  1.00  0.00           H  
HETATM 2604  H2  T4PE  844      13.076  18.209 -12.216  1.00  0.00           H  
HETATM 2605  O   T4PE  845      -2.008   5.175 -17.975  1.00  0.00           O  
HETATM 2606  H1  T4PE  845      -1.390   5.490 -18.635  1.00  0.00           H  
HETATM 2607  H2  T4PE  845      -1.674   5.522 -17.148  1.00  0.00           H  
HETATM 2608  O   T4PE  846     -12.174  11.811   5.384  1.00  0.00           O  
HETATM 2609  H1  T4PE  846     -11.463  11.479   5.931  1.00  0.00           H  
HETATM 2610  H2  T4PE  846     -11.735  12.317   4.701  1.00  0.00           H  
HETATM 2611  O   T4PE  847      -0.519  20.110   0.755  1.00  0.00           O  
HETATM 2612  H1  T4PE  847      -0.522  20.426   1.658  1.00  0.00           H  
HETATM 2613  H2  T4PE  847      -0.705  20.888   0.228  1.00  0.00           H  
HETATM 2614  O   T4PE  848      -5.238  12.045  -4.703  1.00  0.00           O  
HETATM 2615  H1  T4PE  848      -5.064  12.069  -5.644  1.00  0.00           H  
HETATM 2616  H2  T4PE  848      -6.176  12.217  -4.629  1.00  0.00           H  
HETATM 2617  O   T4PE  849       5.252  -7.301 -18.357  1.00  0.00           O  
HETATM 2618  H1  T4PE  849       5.439  -7.004 -19.248  1.00  0.00           H  
HETATM 2619  H2  T4PE  849       5.316  -6.509 -17.823  1.00  0.00           H  
HETATM 2620  O   T4PE  850      -2.364 -19.564  19.259  1.00  0.00           O  
HETATM 2621  H1  T4PE  850      -1.543 -20.053  19.205  1.00  0.00           H  
HETATM 2622  H2  T4PE  850      -2.261 -19.007  20.030  1.00  0.00           H  
HETATM 2623  O   T4PE  851     -10.617 -18.021  14.943  1.00  0.00           O  
HETATM 2624  H1  T4PE  851     -11.071 -18.803  15.256  1.00  0.00           H  
HETATM 2625  H2  T4PE  851     -10.902 -17.926  14.034  1.00  0.00           H  
HETATM 2626  O   T4PE  852      14.991  -3.044  13.974  1.00  0.00           O  
HETATM 2627  H1  T4PE  852      15.547  -2.357  14.342  1.00  0.00           H  
HETATM 2628  H2  T4PE  852      14.179  -2.594  13.738  1.00  0.00           H  
HETATM 2629  O   T4PE  853       1.533  12.569 -20.679  1.00  0.00           O  
HETATM 2630  H1  T4PE  853       0.924  12.415 -21.401  1.00  0.00           H  
HETATM 2631  H2  T4PE  853       1.045  12.318 -19.895  1.00  0.00           H  
HETATM 2632  O   T4PE  854     -18.259 -16.850  20.262  1.00  0.00           O  
HETATM 2633  H1  T4PE  854     -18.327 -16.973  19.315  1.00  0.00           H  
HETATM 2634  H2  T4PE  854     -17.376 -16.505  20.396  1.00  0.00           H  
HETATM 2635  O   T4PE  855       2.771 -21.080  20.287  1.00  0.00           O  
HETATM 2636  H1  T4PE  855       3.521 -20.533  20.519  1.00  0.00           H  
HETATM 2637  H2  T4PE  855       3.019 -21.490  19.459  1.00  0.00           H  
HETATM 2638  O   T4PE  856     -16.252  17.250  10.120  1.00  0.00           O  
HETATM 2639  H1  T4PE  856     -16.782  17.819   9.562  1.00  0.00           H  
HETATM 2640  H2  T4PE  856     -15.629  17.841  10.542  1.00  0.00           H  
HETATM 2641  O   T4PE  857       9.296   0.158  -4.429  1.00  0.00           O  
HETATM 2642  H1  T4PE  857       8.365  -0.046  -4.338  1.00  0.00           H  
HETATM 2643  H2  T4PE  857       9.342   0.726  -5.198  1.00  0.00           H  
HETATM 2644  O   T4PE  858      18.477  -1.708 -20.085  1.00  0.00           O  
HETATM 2645  H1  T4PE  858      18.999  -1.494 -19.312  1.00  0.00           H  
HETATM 2646  H2  T4PE  858      18.372  -0.874 -20.542  1.00  0.00           H  
HETATM 2647  O   T4PE  859      17.652   9.320  12.629  1.00  0.00           O  
HETATM 2648  H1  T4PE  859      17.038   8.604  12.794  1.00  0.00           H  
HETATM 2649  H2  T4PE  859      18.071   9.090  11.799  1.00  0.00           H  
HETATM 2650  O   T4PE  860       7.439  20.307  16.654  1.00  0.00           O  
HETATM 2651  H1  T4PE  860       7.218  19.439  16.992  1.00  0.00           H  
HETATM 2652  H2  T4PE  860       8.350  20.229  16.371  1.00  0.00           H  
HETATM 2653  O   T4PE  861      -9.298 -16.375  11.434  1.00  0.00           O  
HETATM 2654  H1  T4PE  861      -9.435 -15.835  10.655  1.00  0.00           H  
HETATM 2655  H2  T4PE  861      -8.512 -16.013  11.842  1.00  0.00           H  
HETATM 2656  O   T4PE  862      19.074  11.198   2.379  1.00  0.00           O  
HETATM 2657  H1  T4PE  862      19.909  10.735   2.320  1.00  0.00           H  
HETATM 2658  H2  T4PE  862      18.414  10.504   2.376  1.00  0.00           H  
HETATM 2659  O   T4PE  863     -11.784   4.625  -1.815  1.00  0.00           O  
HETATM 2660  H1  T4PE  863     -11.389   4.144  -2.543  1.00  0.00           H  
HETATM 2661  H2  T4PE  863     -12.586   4.143  -1.616  1.00  0.00           H  
HETATM 2662  O   T4PE  864       9.496  10.696   9.429  1.00  0.00           O  
HETATM 2663  H1  T4PE  864       8.627  10.296   9.448  1.00  0.00           H  
HETATM 2664  H2  T4PE  864       9.840  10.480   8.562  1.00  0.00           H  
HETATM 2665  O   T4PE  865     -12.790  -5.591  -2.520  1.00  0.00           O  
HETATM 2666  H1  T4PE  865     -12.074  -5.781  -3.126  1.00  0.00           H  
HETATM 2667  H2  T4PE  865     -13.497  -6.176  -2.791  1.00  0.00           H  
HETATM 2668  O   T4PE  866      -4.935   8.702   7.044  1.00  0.00           O  
HETATM 2669  H1  T4PE  866      -5.861   8.460   7.051  1.00  0.00           H  
HETATM 2670  H2  T4PE  866      -4.626   8.497   7.926  1.00  0.00           H  
HETATM 2671  O   T4PE  867      12.429  -4.816  10.587  1.00  0.00           O  
HETATM 2672  H1  T4PE  867      11.708  -4.926   9.967  1.00  0.00           H  
HETATM 2673  H2  T4PE  867      12.285  -5.495  11.245  1.00  0.00           H  
HETATM 2674  O   T4PE  868     -15.357  -9.389 -16.169  1.00  0.00           O  
HETATM 2675  H1  T4PE  868     -15.880  -9.543 -16.957  1.00  0.00           H  
HETATM 2676  H2  T4PE  868     -14.469  -9.245 -16.495  1.00  0.00           H  
HETATM 2677  O   T4PE  869      -5.360   5.899  12.996  1.00  0.00           O  
HETATM 2678  H1  T4PE  869      -4.669   6.137  13.614  1.00  0.00           H  
HETATM 2679  H2  T4PE  869      -5.970   5.371  13.511  1.00  0.00           H  
HETATM 2680  O   T4PE  870     -12.055  -2.011  11.782  1.00  0.00           O  
HETATM 2681  H1  T4PE  870     -12.206  -2.056  10.838  1.00  0.00           H  
HETATM 2682  H2  T4PE  870     -11.367  -1.353  11.885  1.00  0.00           H  
HETATM 2683  O   T4PE  871       1.940  -0.779   8.235  1.00  0.00           O  
HETATM 2684  H1  T4PE  871       1.417  -1.093   8.973  1.00  0.00           H  
HETATM 2685  H2  T4PE  871       2.506  -1.517   8.011  1.00  0.00           H  
HETATM 2686  O   T4PE  872       4.440  -9.576  11.882  1.00  0.00           O  
HETATM 2687  H1  T4PE  872       4.490  -8.626  11.992  1.00  0.00           H  
HETATM 2688  H2  T4PE  872       3.625  -9.826  12.316  1.00  0.00           H  
HETATM 2689  O   T4PE  873      -0.773 -11.419 -15.123  1.00  0.00           O  
HETATM 2690  H1  T4PE  873      -0.790 -11.791 -16.005  1.00  0.00           H  
HETATM 2691  H2  T4PE  873      -0.094 -11.916 -14.666  1.00  0.00           H  
HETATM 2692  O   T4PE  874       2.423  -4.456  -8.718  1.00  0.00           O  
HETATM 2693  H1  T4PE  874       2.027  -5.325  -8.782  1.00  0.00           H  
HETATM 2694  H2  T4PE  874       2.184  -4.022  -9.537  1.00  0.00           H  
HETATM 2695  O   T4PE  875     -19.686  -9.602   8.562  1.00  0.00           O  
HETATM 2696  H1  T4PE  875     -19.401  -8.939   9.190  1.00  0.00           H  
HETATM 2697  H2  T4PE  875     -20.405 -10.056   9.002  1.00  0.00           H  
HETATM 2698  O   T4PE  876      -1.442 -15.863 -14.900  1.00  0.00           O  
HETATM 2699  H1  T4PE  876      -0.507 -15.861 -14.693  1.00  0.00           H  
HETATM 2700  H2  T4PE  876      -1.653 -16.785 -15.044  1.00  0.00           H  
HETATM 2701  O   T4PE  877      12.947 -13.916   7.041  1.00  0.00           O  
HETATM 2702  H1  T4PE  877      13.538 -13.549   6.383  1.00  0.00           H  
HETATM 2703  H2  T4PE  877      12.293 -13.232   7.186  1.00  0.00           H  
HETATM 2704  O   T4PE  878       4.220  16.472  11.938  1.00  0.00           O  
HETATM 2705  H1  T4PE  878       3.440  15.931  12.058  1.00  0.00           H  
HETATM 2706  H2  T4PE  878       3.882  17.360  11.825  1.00  0.00           H  
HETATM 2707  O   T4PE  879      18.419   9.037   7.919  1.00  0.00           O  
HETATM 2708  H1  T4PE  879      18.905   9.169   7.105  1.00  0.00           H  
HETATM 2709  H2  T4PE  879      17.854   9.806   7.989  1.00  0.00           H  
HETATM 2710  O   T4PE  880      20.016  18.862 -16.643  1.00  0.00           O  
HETATM 2711  H1  T4PE  880      20.949  18.650 -16.652  1.00  0.00           H  
HETATM 2712  H2  T4PE  880      19.978  19.770 -16.344  1.00  0.00           H  
HETATM 2713  O   T4PE  881       5.463 -14.202  -4.687  1.00  0.00           O  
HETATM 2714  H1  T4PE  881       4.890 -14.234  -5.453  1.00  0.00           H  
HETATM 2715  H2  T4PE  881       4.992 -14.692  -4.013  1.00  0.00           H  
HETATM 2716  O   T4PE  882     -21.372  -0.757  -0.538  1.00  0.00           O  
HETATM 2717  H1  T4PE  882     -21.820  -1.402  -1.085  1.00  0.00           H  
HETATM 2718  H2  T4PE  882     -20.457  -1.039  -0.536  1.00  0.00           H  
HETATM 2719  O   T4PE  883     -20.451 -15.068   5.408  1.00  0.00           O  
HETATM 2720  H1  T4PE  883     -20.649 -14.606   6.223  1.00  0.00           H  
HETATM 2721  H2  T4PE  883     -21.306 -15.223   5.006  1.00  0.00           H  
HETATM 2722  O   T4PE  884     -10.082  -8.901  15.453  1.00  0.00           O  
HETATM 2723  H1  T4PE  884      -9.552  -9.670  15.663  1.00  0.00           H  
HETATM 2724  H2  T4PE  884     -10.240  -8.968  14.511  1.00  0.00           H  
HETATM 2725  O   T4PE  885     -12.284   0.163  13.981  1.00  0.00           O  
HETATM 2726  H1  T4PE  885     -12.488  -0.767  14.082  1.00  0.00           H  
HETATM 2727  H2  T4PE  885     -12.717   0.585  14.723  1.00  0.00           H  
HETATM 2728  O   T4PE  886      -5.375  12.604 -15.906  1.00  0.00           O  
HETATM 2729  H1  T4PE  886      -5.677  13.390 -16.361  1.00  0.00           H  
HETATM 2730  H2  T4PE  886      -4.576  12.351 -16.368  1.00  0.00           H  
HETATM 2731  O   T4PE  887      -9.201  10.965  -6.188  1.00  0.00           O  
HETATM 2732  H1  T4PE  887      -9.465  11.092  -7.099  1.00  0.00           H  
HETATM 2733  H2  T4PE  887      -8.634  11.712  -5.996  1.00  0.00           H  
HETATM 2734  O   T4PE  888       1.811   2.888   1.288  1.00  0.00           O  
HETATM 2735  H1  T4PE  888       2.408   3.420   1.814  1.00  0.00           H  
HETATM 2736  H2  T4PE  888       2.333   2.128   1.028  1.00  0.00           H  
HETATM 2737  O   T4PE  889       5.205  17.964  -7.144  1.00  0.00           O  
HETATM 2738  H1  T4PE  889       4.857  17.576  -6.341  1.00  0.00           H  
HETATM 2739  H2  T4PE  889       4.525  18.575  -7.429  1.00  0.00           H  
HETATM 2740  O   T4PE  890       7.599   5.984  -7.849  1.00  0.00           O  
HETATM 2741  H1  T4PE  890       7.645   6.131  -8.794  1.00  0.00           H  
HETATM 2742  H2  T4PE  890       7.224   5.108  -7.760  1.00  0.00           H  
HETATM 2743  O   T4PE  891     -15.756   6.628  12.829  1.00  0.00           O  
HETATM 2744  H1  T4PE  891     -15.596   6.048  12.085  1.00  0.00           H  
HETATM 2745  H2  T4PE  891     -16.602   7.034  12.640  1.00  0.00           H  
HETATM 2746  O   T4PE  892     -15.007  20.197 -11.283  1.00  0.00           O  
HETATM 2747  H1  T4PE  892     -14.670  19.607 -11.958  1.00  0.00           H  
HETATM 2748  H2  T4PE  892     -15.799  19.766 -10.963  1.00  0.00           H  
HETATM 2749  O   T4PE  893       0.512  19.813   4.096  1.00  0.00           O  
HETATM 2750  H1  T4PE  893       0.129  20.682   3.977  1.00  0.00           H  
HETATM 2751  H2  T4PE  893       1.184  19.752   3.417  1.00  0.00           H  
HETATM 2752  O   T4PE  894      17.456 -14.657 -12.237  1.00  0.00           O  
HETATM 2753  H1  T4PE  894      18.030 -13.920 -12.444  1.00  0.00           H  
HETATM 2754  H2  T4PE  894      17.794 -14.999 -11.409  1.00  0.00           H  
HETATM 2755  O   T4PE  895     -18.781   7.445  17.775  1.00  0.00           O  
HETATM 2756  H1  T4PE  895     -19.008   8.201  17.234  1.00  0.00           H  
HETATM 2757  H2  T4PE  895     -18.900   6.692  17.195  1.00  0.00           H  
HETATM 2758  O   T4PE  896       6.908  20.091 -19.891  1.00  0.00           O  
HETATM 2759  H1  T4PE  896       6.376  20.814 -19.557  1.00  0.00           H  
HETATM 2760  H2  T4PE  896       6.538  19.899 -20.752  1.00  0.00           H  
HETATM 2761  O   T4PE  897     -17.124   5.305   6.295  1.00  0.00           O  
HETATM 2762  H1  T4PE  897     -16.738   5.402   5.424  1.00  0.00           H  
HETATM 2763  H2  T4PE  897     -16.502   4.756   6.773  1.00  0.00           H  
HETATM 2764  O   T4PE  898       8.179  -8.117  -8.486  1.00  0.00           O  
HETATM 2765  H1  T4PE  898       7.817  -7.837  -9.327  1.00  0.00           H  
HETATM 2766  H2  T4PE  898       9.005  -7.640  -8.410  1.00  0.00           H  
HETATM 2767  O   T4PE  899       9.984  15.071  10.310  1.00  0.00           O  
HETATM 2768  H1  T4PE  899       9.465  14.824   9.544  1.00  0.00           H  
HETATM 2769  H2  T4PE  899      10.575  14.332  10.448  1.00  0.00           H  
HETATM 2770  O   T4PE  900       8.513  -0.953  -1.422  1.00  0.00           O  
HETATM 2771  H1  T4PE  900       8.277  -0.950  -0.494  1.00  0.00           H  
HETATM 2772  H2  T4PE  900       8.888  -0.086  -1.577  1.00  0.00           H  
HETATM 2773  O   T4PE  901      19.917  -2.416  -2.108  1.00  0.00           O  
HETATM 2774  H1  T4PE  901      19.001  -2.201  -2.285  1.00  0.00           H  
HETATM 2775  H2  T4PE  901      20.049  -3.267  -2.526  1.00  0.00           H  
HETATM 2776  O   T4PE  902      -2.899  11.202  -7.228  1.00  0.00           O  
HETATM 2777  H1  T4PE  902      -3.847  11.157  -7.352  1.00  0.00           H  
HETATM 2778  H2  T4PE  902      -2.596  10.304  -7.366  1.00  0.00           H  
HETATM 2779  O   T4PE  903      13.488 -14.959  15.583  1.00  0.00           O  
HETATM 2780  H1  T4PE  903      14.342 -15.083  15.999  1.00  0.00           H  
HETATM 2781  H2  T4PE  903      13.476 -14.036  15.331  1.00  0.00           H  
HETATM 2782  O   T4PE  904      -1.177  19.431  -8.360  1.00  0.00           O  
HETATM 2783  H1  T4PE  904      -1.135  19.839  -7.496  1.00  0.00           H  
HETATM 2784  H2  T4PE  904      -2.059  19.627  -8.676  1.00  0.00           H  
HETATM 2785  O   T4PE  905      -1.187  17.882 -14.334  1.00  0.00           O  
HETATM 2786  H1  T4PE  905      -0.763  18.216 -15.124  1.00  0.00           H  
HETATM 2787  H2  T4PE  905      -2.088  17.702 -14.602  1.00  0.00           H  
HETATM 2788  O   T4PE  906     -19.417  -4.459 -11.741  1.00  0.00           O  
HETATM 2789  H1  T4PE  906     -19.241  -4.585 -10.808  1.00  0.00           H  
HETATM 2790  H2  T4PE  906     -19.239  -5.312 -12.136  1.00  0.00           H  
HETATM 2791  O   T4PE  907     -12.344  16.867   9.789  1.00  0.00           O  
HETATM 2792  H1  T4PE  907     -12.647  15.960   9.832  1.00  0.00           H  
HETATM 2793  H2  T4PE  907     -12.811  17.310  10.497  1.00  0.00           H  
HETATM 2794  O   T4PE  908     -16.520   9.674   6.507  1.00  0.00           O  
HETATM 2795  H1  T4PE  908     -16.770  10.598   6.498  1.00  0.00           H  
HETATM 2796  H2  T4PE  908     -15.578   9.682   6.675  1.00  0.00           H  
HETATM 2797  O   T4PE  909      18.445 -10.646   9.067  1.00  0.00           O  
HETATM 2798  H1  T4PE  909      19.317 -10.923   9.350  1.00  0.00           H  
HETATM 2799  H2  T4PE  909      17.847 -11.085   9.671  1.00  0.00           H  
HETATM 2800  O   T4PE  910       8.097   3.658  15.072  1.00  0.00           O  
HETATM 2801  H1  T4PE  910       7.619   3.049  14.508  1.00  0.00           H  
HETATM 2802  H2  T4PE  910       8.749   3.114  15.513  1.00  0.00           H  
HETATM 2803  O   T4PE  911      -0.154   8.228   8.750  1.00  0.00           O  
HETATM 2804  H1  T4PE  911      -0.718   8.661   9.391  1.00  0.00           H  
HETATM 2805  H2  T4PE  911       0.210   8.944   8.228  1.00  0.00           H  
HETATM 2806  O   T4PE  912     -19.384 -12.878  -3.509  1.00  0.00           O  
HETATM 2807  H1  T4PE  912     -20.025 -12.999  -2.809  1.00  0.00           H  
HETATM 2808  H2  T4PE  912     -19.426 -13.688  -4.017  1.00  0.00           H  
HETATM 2809  O   T4PE  913      12.371 -20.925  11.714  1.00  0.00           O  
HETATM 2810  H1  T4PE  913      12.368 -21.748  11.225  1.00  0.00           H  
HETATM 2811  H2  T4PE  913      12.824 -21.134  12.531  1.00  0.00           H  
HETATM 2812  O   T4PE  914       7.909  -3.170  17.375  1.00  0.00           O  
HETATM 2813  H1  T4PE  914       7.739  -2.230  17.433  1.00  0.00           H  
HETATM 2814  H2  T4PE  914       7.846  -3.368  16.440  1.00  0.00           H  
HETATM 2815  O   T4PE  915      18.659  -9.035  15.935  1.00  0.00           O  
HETATM 2816  H1  T4PE  915      18.751  -8.530  15.127  1.00  0.00           H  
HETATM 2817  H2  T4PE  915      17.869  -8.686  16.347  1.00  0.00           H  
HETATM 2818  O   T4PE  916     -17.631   2.846   8.953  1.00  0.00           O  
HETATM 2819  H1  T4PE  916     -17.658   2.513   9.850  1.00  0.00           H  
HETATM 2820  H2  T4PE  916     -18.406   3.404   8.881  1.00  0.00           H  
HETATM 2821  O   T4PE  917     -12.784  20.699  -9.587  1.00  0.00           O  
HETATM 2822  H1  T4PE  917     -13.520  20.293 -10.046  1.00  0.00           H  
HETATM 2823  H2  T4PE  917     -12.398  19.987  -9.076  1.00  0.00           H  
HETATM 2824  O   T4PE  918      -5.358  17.919  12.905  1.00  0.00           O  
HETATM 2825  H1  T4PE  918      -4.500  17.829  12.489  1.00  0.00           H  
HETATM 2826  H2  T4PE  918      -5.577  18.845  12.803  1.00  0.00           H  
HETATM 2827  O   T4PE  919      10.558  13.747   5.804  1.00  0.00           O  
HETATM 2828  H1  T4PE  919      11.248  13.362   5.263  1.00  0.00           H  
HETATM 2829  H2  T4PE  919       9.870  13.985   5.182  1.00  0.00           H  
HETATM 2830  O   T4PE  920      12.176 -12.677   1.323  1.00  0.00           O  
HETATM 2831  H1  T4PE  920      12.556 -13.188   2.037  1.00  0.00           H  
HETATM 2832  H2  T4PE  920      11.251 -12.592   1.554  1.00  0.00           H  
HETATM 2833  O   T4PE  921      14.705 -12.416   9.091  1.00  0.00           O  
HETATM 2834  H1  T4PE  921      15.097 -13.177   8.663  1.00  0.00           H  
HETATM 2835  H2  T4PE  921      14.470 -11.831   8.371  1.00  0.00           H  
HETATM 2836  O   T4PE  922      -0.042   4.273  -0.092  1.00  0.00           O  
HETATM 2837  H1  T4PE  922      -0.406   4.934   0.497  1.00  0.00           H  
HETATM 2838  H2  T4PE  922       0.667   3.870   0.409  1.00  0.00           H  
HETATM 2839  O   T4PE  923     -13.231 -16.953  -8.088  1.00  0.00           O  
HETATM 2840  H1  T4PE  923     -13.033 -17.882  -7.969  1.00  0.00           H  
HETATM 2841  H2  T4PE  923     -14.187 -16.912  -8.112  1.00  0.00           H  
HETATM 2842  O   T4PE  924     -12.194 -11.009  20.345  1.00  0.00           O  
HETATM 2843  H1  T4PE  924     -11.579 -10.754  21.031  1.00  0.00           H  
HETATM 2844  H2  T4PE  924     -12.084 -10.345  19.664  1.00  0.00           H  
HETATM 2845  O   T4PE  925     -14.854  -1.506 -14.724  1.00  0.00           O  
HETATM 2846  H1  T4PE  925     -14.667  -1.158 -13.852  1.00  0.00           H  
HETATM 2847  H2  T4PE  925     -14.158  -1.152 -15.278  1.00  0.00           H  
HETATM 2848  O   T4PE  926     -16.681  20.215  -5.052  1.00  0.00           O  
HETATM 2849  H1  T4PE  926     -17.454  20.332  -5.604  1.00  0.00           H  
HETATM 2850  H2  T4PE  926     -16.010  20.763  -5.459  1.00  0.00           H  
HETATM 2851  O   T4PE  927      11.088   0.126  18.769  1.00  0.00           O  
HETATM 2852  H1  T4PE  927      11.274   1.064  18.722  1.00  0.00           H  
HETATM 2853  H2  T4PE  927      10.857  -0.119  17.873  1.00  0.00           H  
HETATM 2854  O   T4PE  928     -15.397 -14.699 -14.527  1.00  0.00           O  
HETATM 2855  H1  T4PE  928     -16.248 -14.939 -14.892  1.00  0.00           H  
HETATM 2856  H2  T4PE  928     -15.014 -14.110 -15.178  1.00  0.00           H  
HETATM 2857  O   T4PE  929     -17.293  12.873   7.750  1.00  0.00           O  
HETATM 2858  H1  T4PE  929     -17.517  13.334   6.942  1.00  0.00           H  
HETATM 2859  H2  T4PE  929     -18.133  12.734   8.187  1.00  0.00           H  
HETATM 2860  O   T4PE  930      20.579  -5.599   1.223  1.00  0.00           O  
HETATM 2861  H1  T4PE  930      19.763  -5.159   1.462  1.00  0.00           H  
HETATM 2862  H2  T4PE  930      20.437  -6.515   1.464  1.00  0.00           H  
HETATM 2863  O   T4PE  931       0.474   0.145  -7.647  1.00  0.00           O  
HETATM 2864  H1  T4PE  931       1.200   0.739  -7.456  1.00  0.00           H  
HETATM 2865  H2  T4PE  931      -0.273   0.722  -7.806  1.00  0.00           H  
HETATM 2866  O   T4PE  932      -4.578  18.644  20.142  1.00  0.00           O  
HETATM 2867  H1  T4PE  932      -4.012  18.322  19.441  1.00  0.00           H  
HETATM 2868  H2  T4PE  932      -4.616  19.591  20.004  1.00  0.00           H  
HETATM 2869  O   T4PE  933       6.759  -1.082 -11.993  1.00  0.00           O  
HETATM 2870  H1  T4PE  933       6.507  -1.368 -12.871  1.00  0.00           H  
HETATM 2871  H2  T4PE  933       6.706  -0.127 -12.028  1.00  0.00           H  
HETATM 2872  O   T4PE  934       6.831  10.102   7.443  1.00  0.00           O  
HETATM 2873  H1  T4PE  934       6.697  10.798   6.799  1.00  0.00           H  
HETATM 2874  H2  T4PE  934       6.568  10.493   8.276  1.00  0.00           H  
HETATM 2875  O   T4PE  935       1.179  17.316  15.464  1.00  0.00           O  
HETATM 2876  H1  T4PE  935       1.962  16.866  15.146  1.00  0.00           H  
HETATM 2877  H2  T4PE  935       1.482  18.197  15.685  1.00  0.00           H  
HETATM 2878  O   T4PE  936      -3.457 -13.887 -14.868  1.00  0.00           O  
HETATM 2879  H1  T4PE  936      -2.735 -14.512 -14.935  1.00  0.00           H  
HETATM 2880  H2  T4PE  936      -4.224 -14.426 -14.677  1.00  0.00           H  
HETATM 2881  O   T4PE  937       5.358  -0.174   6.009  1.00  0.00           O  
HETATM 2882  H1  T4PE  937       4.833  -0.911   5.695  1.00  0.00           H  
HETATM 2883  H2  T4PE  937       5.684  -0.458   6.863  1.00  0.00           H  
HETATM 2884  O   T4PE  938       8.381  -2.672 -17.023  1.00  0.00           O  
HETATM 2885  H1  T4PE  938       9.079  -3.099 -16.526  1.00  0.00           H  
HETATM 2886  H2  T4PE  938       8.334  -3.165 -17.842  1.00  0.00           H  
HETATM 2887  O   T4PE  939      -8.641   3.885  -9.011  1.00  0.00           O  
HETATM 2888  H1  T4PE  939      -8.366   4.318  -9.819  1.00  0.00           H  
HETATM 2889  H2  T4PE  939      -8.760   2.968  -9.260  1.00  0.00           H  
HETATM 2890  O   T4PE  940      12.551 -10.794 -19.177  1.00  0.00           O  
HETATM 2891  H1  T4PE  940      11.833 -10.582 -18.580  1.00  0.00           H  
HETATM 2892  H2  T4PE  940      13.317 -10.368 -18.791  1.00  0.00           H  
HETATM 2893  O   T4PE  941     -11.704 -13.347   9.772  1.00  0.00           O  
HETATM 2894  H1  T4PE  941     -10.895 -13.813   9.562  1.00  0.00           H  
HETATM 2895  H2  T4PE  941     -11.426 -12.447   9.943  1.00  0.00           H  
HETATM 2896  O   T4PE  942      11.362 -12.470  -5.752  1.00  0.00           O  
HETATM 2897  H1  T4PE  942      11.202 -12.802  -6.635  1.00  0.00           H  
HETATM 2898  H2  T4PE  942      10.928 -11.617  -5.733  1.00  0.00           H  
HETATM 2899  O   T4PE  943      -6.260   2.300  21.052  1.00  0.00           O  
HETATM 2900  H1  T4PE  943      -5.541   2.930  21.016  1.00  0.00           H  
HETATM 2901  H2  T4PE  943      -5.927   1.528  20.596  1.00  0.00           H  
HETATM 2902  O   T4PE  944      15.606  19.080  18.161  1.00  0.00           O  
HETATM 2903  H1  T4PE  944      16.031  19.048  19.018  1.00  0.00           H  
HETATM 2904  H2  T4PE  944      16.279  19.423  17.572  1.00  0.00           H  
HETATM 2905  O   T4PE  945      -1.642   4.076  -2.423  1.00  0.00           O  
HETATM 2906  H1  T4PE  945      -1.089   4.139  -1.645  1.00  0.00           H  
HETATM 2907  H2  T4PE  945      -1.417   4.849  -2.941  1.00  0.00           H  
HETATM 2908  O   T4PE  946      14.687 -16.197  -6.813  1.00  0.00           O  
HETATM 2909  H1  T4PE  946      14.521 -15.264  -6.950  1.00  0.00           H  
HETATM 2910  H2  T4PE  946      15.629 -16.295  -6.954  1.00  0.00           H  
HETATM 2911  O   T4PE  947      -6.721   3.352  14.260  1.00  0.00           O  
HETATM 2912  H1  T4PE  947      -7.572   3.595  13.893  1.00  0.00           H  
HETATM 2913  H2  T4PE  947      -6.350   2.743  13.622  1.00  0.00           H  
HETATM 2914  O   T4PE  948      21.361 -19.032   5.340  1.00  0.00           O  
HETATM 2915  H1  T4PE  948      20.464 -18.894   5.034  1.00  0.00           H  
HETATM 2916  H2  T4PE  948      21.466 -18.409   6.060  1.00  0.00           H  
HETATM 2917  O   T4PE  949      -4.875   5.885  -4.775  1.00  0.00           O  
HETATM 2918  H1  T4PE  949      -4.451   6.740  -4.843  1.00  0.00           H  
HETATM 2919  H2  T4PE  949      -4.734   5.619  -3.867  1.00  0.00           H  
HETATM 2920  O   T4PE  950      -2.196  19.789  13.621  1.00  0.00           O  
HETATM 2921  H1  T4PE  950      -2.962  19.984  14.161  1.00  0.00           H  
HETATM 2922  H2  T4PE  950      -2.523  19.192  12.948  1.00  0.00           H  
HETATM 2923  O   T4PE  951       2.773 -10.954  13.934  1.00  0.00           O  
HETATM 2924  H1  T4PE  951       2.480 -11.742  13.476  1.00  0.00           H  
HETATM 2925  H2  T4PE  951       3.315 -11.281  14.652  1.00  0.00           H  
HETATM 2926  O   T4PE  952       3.877  20.325  18.129  1.00  0.00           O  
HETATM 2927  H1  T4PE  952       4.590  19.769  18.444  1.00  0.00           H  
HETATM 2928  H2  T4PE  952       3.231  19.711  17.780  1.00  0.00           H  
HETATM 2929  O   T4PE  953     -18.239   4.981  16.599  1.00  0.00           O  
HETATM 2930  H1  T4PE  953     -17.355   5.139  16.265  1.00  0.00           H  
HETATM 2931  H2  T4PE  953     -18.616   4.349  15.988  1.00  0.00           H  
HETATM 2932  O   T4PE  954     -20.482 -21.269  -8.118  1.00  0.00           O  
HETATM 2933  H1  T4PE  954     -20.001 -21.857  -7.536  1.00  0.00           H  
HETATM 2934  H2  T4PE  954     -20.052 -20.421  -8.012  1.00  0.00           H  
HETATM 2935  O   T4PE  955     -19.769  12.574   9.136  1.00  0.00           O  
HETATM 2936  H1  T4PE  955     -20.058  12.959   8.309  1.00  0.00           H  
HETATM 2937  H2  T4PE  955     -20.085  13.180   9.806  1.00  0.00           H  
HETATM 2938  O   T4PE  956      20.206   7.195  16.016  1.00  0.00           O  
HETATM 2939  H1  T4PE  956      20.563   6.912  16.858  1.00  0.00           H  
HETATM 2940  H2  T4PE  956      19.257   7.181  16.141  1.00  0.00           H  
HETATM 2941  O   T4PE  957     -13.891   6.597  17.301  1.00  0.00           O  
HETATM 2942  H1  T4PE  957     -14.573   6.314  16.692  1.00  0.00           H  
HETATM 2943  H2  T4PE  957     -13.214   6.980  16.743  1.00  0.00           H  
HETATM 2944  O   T4PE  958       9.560  -3.302  -2.080  1.00  0.00           O  
HETATM 2945  H1  T4PE  958       9.175  -2.428  -2.010  1.00  0.00           H  
HETATM 2946  H2  T4PE  958       9.898  -3.344  -2.974  1.00  0.00           H  
HETATM 2947  O   T4PE  959      -6.734  -0.911  -1.604  1.00  0.00           O  
HETATM 2948  H1  T4PE  959      -6.469  -0.052  -1.274  1.00  0.00           H  
HETATM 2949  H2  T4PE  959      -6.241  -1.019  -2.417  1.00  0.00           H  
HETATM 2950  O   T4PE  960      -3.604  -3.737  -9.763  1.00  0.00           O  
HETATM 2951  H1  T4PE  960      -3.618  -3.254 -10.589  1.00  0.00           H  
HETATM 2952  H2  T4PE  960      -2.770  -3.498  -9.359  1.00  0.00           H  
HETATM 2953  O   T4PE  961      12.272   3.439  -4.362  1.00  0.00           O  
HETATM 2954  H1  T4PE  961      12.630   4.321  -4.263  1.00  0.00           H  
HETATM 2955  H2  T4PE  961      12.894   2.874  -3.903  1.00  0.00           H  
HETATM 2956  O   T4PE  962      20.523  12.601  -6.084  1.00  0.00           O  
HETATM 2957  H1  T4PE  962      19.918  12.151  -5.494  1.00  0.00           H  
HETATM 2958  H2  T4PE  962      19.996  12.804  -6.857  1.00  0.00           H  
HETATM 2959  O   T4PE  963      10.420  14.712  -1.564  1.00  0.00           O  
HETATM 2960  H1  T4PE  963      10.583  13.775  -1.673  1.00  0.00           H  
HETATM 2961  H2  T4PE  963       9.715  14.758  -0.918  1.00  0.00           H  
HETATM 2962  O   T4PE  964     -19.194  18.632  13.400  1.00  0.00           O  
HETATM 2963  H1  T4PE  964     -19.731  19.198  12.846  1.00  0.00           H  
HETATM 2964  H2  T4PE  964     -18.530  18.277  12.809  1.00  0.00           H  
HETATM 2965  O   T4PE  965      18.286 -20.419  18.058  1.00  0.00           O  
HETATM 2966  H1  T4PE  965      17.620 -20.152  18.691  1.00  0.00           H  
HETATM 2967  H2  T4PE  965      19.090 -20.492  18.571  1.00  0.00           H  
HETATM 2968  O   T4PE  966     -18.677   5.226  10.795  1.00  0.00           O  
HETATM 2969  H1  T4PE  966     -19.065   4.846  11.583  1.00  0.00           H  
HETATM 2970  H2  T4PE  966     -19.083   6.089  10.720  1.00  0.00           H  
HETATM 2971  O   T4PE  967     -15.046   6.238  -7.956  1.00  0.00           O  
HETATM 2972  H1  T4PE  967     -15.790   6.057  -8.531  1.00  0.00           H  
HETATM 2973  H2  T4PE  967     -15.312   7.009  -7.456  1.00  0.00           H  
HETATM 2974  O   T4PE  968      21.103 -18.941 -11.537  1.00  0.00           O  
HETATM 2975  H1  T4PE  968      21.214 -18.007 -11.713  1.00  0.00           H  
HETATM 2976  H2  T4PE  968      20.155 -19.070 -11.511  1.00  0.00           H  
HETATM 2977  O   T4PE  969      14.721  20.745  -5.289  1.00  0.00           O  
HETATM 2978  H1  T4PE  969      14.280  21.587  -5.400  1.00  0.00           H  
HETATM 2979  H2  T4PE  969      14.720  20.357  -6.164  1.00  0.00           H  
HETATM 2980  O   T4PE  970      15.897   3.713 -11.546  1.00  0.00           O  
HETATM 2981  H1  T4PE  970      16.507   3.948 -10.847  1.00  0.00           H  
HETATM 2982  H2  T4PE  970      15.935   2.757 -11.586  1.00  0.00           H  
HETATM 2983  O   T4PE  971      -1.212  -0.360   7.461  1.00  0.00           O  
HETATM 2984  H1  T4PE  971      -0.635  -0.594   6.733  1.00  0.00           H  
HETATM 2985  H2  T4PE  971      -1.628   0.456   7.183  1.00  0.00           H  
HETATM 2986  O   T4PE  972      -5.793   9.825  14.241  1.00  0.00           O  
HETATM 2987  H1  T4PE  972      -6.459   9.263  13.846  1.00  0.00           H  
HETATM 2988  H2  T4PE  972      -5.730   9.523  15.147  1.00  0.00           H  
HETATM 2989  O   T4PE  973     -11.415   0.062 -13.858  1.00  0.00           O  
HETATM 2990  H1  T4PE  973     -12.305   0.371 -13.690  1.00  0.00           H  
HETATM 2991  H2  T4PE  973     -11.216  -0.512 -13.119  1.00  0.00           H  
HETATM 2992  O   T4PE  974     -12.342   5.971  -9.036  1.00  0.00           O  
HETATM 2993  H1  T4PE  974     -13.253   6.161  -8.810  1.00  0.00           H  
HETATM 2994  H2  T4PE  974     -12.134   6.591  -9.734  1.00  0.00           H  
HETATM 2995  O   T4PE  975     -19.561  15.052  11.391  1.00  0.00           O  
HETATM 2996  H1  T4PE  975     -20.295  14.970  11.999  1.00  0.00           H  
HETATM 2997  H2  T4PE  975     -18.965  14.344  11.636  1.00  0.00           H  
HETATM 2998  O   T4PE  976      19.554 -21.117 -15.985  1.00  0.00           O  
HETATM 2999  H1  T4PE  976      20.444 -20.825 -15.790  1.00  0.00           H  
HETATM 3000  H2  T4PE  976      19.006 -20.352 -15.808  1.00  0.00           H  
HETATM 3001  O   T4PE  977      10.264 -17.195  -0.777  1.00  0.00           O  
HETATM 3002  H1  T4PE  977      10.722 -18.035  -0.761  1.00  0.00           H  
HETATM 3003  H2  T4PE  977      10.960 -16.541  -0.722  1.00  0.00           H  
HETATM 3004  O   T4PE  978      -3.475 -17.736  -3.633  1.00  0.00           O  
HETATM 3005  H1  T4PE  978      -4.235 -18.206  -3.977  1.00  0.00           H  
HETATM 3006  H2  T4PE  978      -3.829 -17.192  -2.928  1.00  0.00           H  
HETATM 3007  O   T4PE  979     -13.314   7.563 -14.962  1.00  0.00           O  
HETATM 3008  H1  T4PE  979     -12.759   6.783 -14.943  1.00  0.00           H  
HETATM 3009  H2  T4PE  979     -12.992   8.068 -15.709  1.00  0.00           H  
HETATM 3010  O   T4PE  980      -6.658  -1.187 -10.389  1.00  0.00           O  
HETATM 3011  H1  T4PE  980      -6.765  -1.798  -9.660  1.00  0.00           H  
HETATM 3012  H2  T4PE  980      -7.339  -1.437 -11.014  1.00  0.00           H  
HETATM 3013  O   T4PE  981       8.752 -16.773   1.555  1.00  0.00           O  
HETATM 3014  H1  T4PE  981       8.100 -17.473   1.594  1.00  0.00           H  
HETATM 3015  H2  T4PE  981       9.217 -16.923   0.732  1.00  0.00           H  
HETATM 3016  O   T4PE  982      19.660 -17.791   8.622  1.00  0.00           O  
HETATM 3017  H1  T4PE  982      20.518 -17.522   8.294  1.00  0.00           H  
HETATM 3018  H2  T4PE  982      19.035 -17.384   8.022  1.00  0.00           H  
HETATM 3019  O   T4PE  983      19.844  20.173  -8.523  1.00  0.00           O  
HETATM 3020  H1  T4PE  983      19.529  19.712  -7.746  1.00  0.00           H  
HETATM 3021  H2  T4PE  983      20.629  20.635  -8.227  1.00  0.00           H  
HETATM 3022  O   T4PE  984       8.626  13.408   8.367  1.00  0.00           O  
HETATM 3023  H1  T4PE  984       8.989  12.622   8.774  1.00  0.00           H  
HETATM 3024  H2  T4PE  984       9.069  13.467   7.521  1.00  0.00           H  
HETATM 3025  O   T4PE  985     -14.224  17.797 -12.873  1.00  0.00           O  
HETATM 3026  H1  T4PE  985     -13.427  17.789 -13.404  1.00  0.00           H  
HETATM 3027  H2  T4PE  985     -14.851  17.275 -13.374  1.00  0.00           H  
HETATM 3028  O   T4PE  986     -13.374   9.838 -20.029  1.00  0.00           O  
HETATM 3029  H1  T4PE  986     -12.564  10.229 -20.357  1.00  0.00           H  
HETATM 3030  H2  T4PE  986     -13.728   9.355 -20.775  1.00  0.00           H  
HETATM 3031  O   T4PE  987      -0.934 -17.687   3.900  1.00  0.00           O  
HETATM 3032  H1  T4PE  987      -0.116 -17.250   3.663  1.00  0.00           H  
HETATM 3033  H2  T4PE  987      -1.269 -17.184   4.642  1.00  0.00           H  
HETATM 3034  O   T4PE  988       8.948   1.030 -14.432  1.00  0.00           O  
HETATM 3035  H1  T4PE  988       9.296   1.913 -14.554  1.00  0.00           H  
HETATM 3036  H2  T4PE  988       9.129   0.585 -15.260  1.00  0.00           H  
HETATM 3037  O   T4PE  989       2.312  20.233  -1.658  1.00  0.00           O  
HETATM 3038  H1  T4PE  989       3.025  19.925  -2.217  1.00  0.00           H  
HETATM 3039  H2  T4PE  989       1.750  19.466  -1.542  1.00  0.00           H  
HETATM 3040  O   T4PE  990      -8.473   5.025 -11.459  1.00  0.00           O  
HETATM 3041  H1  T4PE  990      -9.019   4.300 -11.762  1.00  0.00           H  
HETATM 3042  H2  T4PE  990      -7.578   4.750 -11.657  1.00  0.00           H  
HETATM 3043  O   T4PE  991     -19.670 -15.196  -9.831  1.00  0.00           O  
HETATM 3044  H1  T4PE  991     -19.098 -15.035  -9.080  1.00  0.00           H  
HETATM 3045  H2  T4PE  991     -20.555 -15.072  -9.490  1.00  0.00           H  
HETATM 3046  O   T4PE  992      -5.416  12.737  18.939  1.00  0.00           O  
HETATM 3047  H1  T4PE  992      -5.320  11.865  19.323  1.00  0.00           H  
HETATM 3048  H2  T4PE  992      -5.290  13.338  19.674  1.00  0.00           H  
HETATM 3049  O   T4PE  993     -13.729 -11.418   4.721  1.00  0.00           O  
HETATM 3050  H1  T4PE  993     -14.402 -10.764   4.907  1.00  0.00           H  
HETATM 3051  H2  T4PE  993     -13.550 -11.826   5.569  1.00  0.00           H  
HETATM 3052  O   T4PE  994      17.567  10.252 -10.357  1.00  0.00           O  
HETATM 3053  H1  T4PE  994      18.315  10.616 -10.829  1.00  0.00           H  
HETATM 3054  H2  T4PE  994      17.738   9.310 -10.326  1.00  0.00           H  
HETATM 3055  O   T4PE  995      -4.552   4.056 -18.149  1.00  0.00           O  
HETATM 3056  H1  T4PE  995      -3.697   4.483 -18.092  1.00  0.00           H  
HETATM 3057  H2  T4PE  995      -4.605   3.520 -17.358  1.00  0.00           H  
HETATM 3058  O   T4PE  996     -17.775 -20.116   2.907  1.00  0.00           O  
HETATM 3059  H1  T4PE  996     -16.836 -20.224   3.060  1.00  0.00           H  
HETATM 3060  H2  T4PE  996     -18.190 -20.490   3.683  1.00  0.00           H  
HETATM 3061  O   T4PE  997       1.502  11.557   2.972  1.00  0.00           O  
HETATM 3062  H1  T4PE  997       1.876  12.403   2.726  1.00  0.00           H  
HETATM 3063  H2  T4PE  997       2.236  10.945   2.917  1.00  0.00           H  
HETATM 3064  O   T4PE  998       4.886  12.407  -0.230  1.00  0.00           O  
HETATM 3065  H1  T4PE  998       5.702  11.929  -0.383  1.00  0.00           H  
HETATM 3066  H2  T4PE  998       4.843  12.510   0.720  1.00  0.00           H  
HETATM 3067  O   T4PE  999      -5.898   9.419  10.252  1.00  0.00           O  
HETATM 3068  H1  T4PE  999      -6.105  10.252   9.828  1.00  0.00           H  
HETATM 3069  H2  T4PE  999      -5.423   9.666  11.046  1.00  0.00           H  
HETATM 3070  O   T4PE 1000      16.808 -12.411  19.516  1.00  0.00           O  
HETATM 3071  H1  T4PE 1000      16.337 -12.063  20.273  1.00  0.00           H  
HETATM 3072  H2  T4PE 1000      16.127 -12.803  18.969  1.00  0.00           H  
HETATM 3073  O   T4PE 1001     -15.553   8.225  -6.114  1.00  0.00           O  
HETATM 3074  H1  T4PE 1001     -14.674   8.522  -5.878  1.00  0.00           H  
HETATM 3075  H2  T4PE 1001     -16.106   8.999  -6.004  1.00  0.00           H  
HETATM 3076  O   T4PE 1002       1.265 -17.445 -12.927  1.00  0.00           O  
HETATM 3077  H1  T4PE 1002       1.309 -16.679 -13.499  1.00  0.00           H  
HETATM 3078  H2  T4PE 1002       0.404 -17.385 -12.512  1.00  0.00           H  
HETATM 3079  O   T4PE 1003      -5.529 -20.127 -12.258  1.00  0.00           O  
HETATM 3080  H1  T4PE 1003      -5.886 -20.723 -11.599  1.00  0.00           H  
HETATM 3081  H2  T4PE 1003      -5.136 -20.703 -12.914  1.00  0.00           H  
HETATM 3082  O   T4PE 1004       2.637   9.445  13.366  1.00  0.00           O  
HETATM 3083  H1  T4PE 1004       2.701   9.537  12.416  1.00  0.00           H  
HETATM 3084  H2  T4PE 1004       2.743   8.507  13.524  1.00  0.00           H  
HETATM 3085  O   T4PE 1005       5.624 -19.221   4.963  1.00  0.00           O  
HETATM 3086  H1  T4PE 1005       5.394 -18.745   4.165  1.00  0.00           H  
HETATM 3087  H2  T4PE 1005       4.878 -19.086   5.547  1.00  0.00           H  
HETATM 3088  O   T4PE 1006      -5.291  -3.733  -6.648  1.00  0.00           O  
HETATM 3089  H1  T4PE 1006      -4.637  -4.190  -6.119  1.00  0.00           H  
HETATM 3090  H2  T4PE 1006      -4.810  -3.433  -7.419  1.00  0.00           H  
HETATM 3091  O   T4PE 1007      11.530  -0.168  -0.223  1.00  0.00           O  
HETATM 3092  H1  T4PE 1007      12.458  -0.274  -0.435  1.00  0.00           H  
HETATM 3093  H2  T4PE 1007      11.376  -0.784   0.493  1.00  0.00           H  
HETATM 3094  O   T4PE 1008     -18.999 -10.262   0.179  1.00  0.00           O  
HETATM 3095  H1  T4PE 1008     -18.852  -9.619   0.872  1.00  0.00           H  
HETATM 3096  H2  T4PE 1008     -19.546 -10.934   0.587  1.00  0.00           H  
HETATM 3097  O   T4PE 1009      -7.656 -12.975  17.611  1.00  0.00           O  
HETATM 3098  H1  T4PE 1009      -8.181 -13.636  18.062  1.00  0.00           H  
HETATM 3099  H2  T4PE 1009      -6.933 -12.792  18.211  1.00  0.00           H  
HETATM 3100  O   T4PE 1010       7.552   7.267  -5.176  1.00  0.00           O  
HETATM 3101  H1  T4PE 1010       7.465   7.064  -6.107  1.00  0.00           H  
HETATM 3102  H2  T4PE 1010       7.294   6.460  -4.729  1.00  0.00           H  
HETATM 3103  O   T4PE 1011      -9.803  20.770  10.986  1.00  0.00           O  
HETATM 3104  H1  T4PE 1011     -10.095  21.136  11.821  1.00  0.00           H  
HETATM 3105  H2  T4PE 1011     -10.289  21.263  10.325  1.00  0.00           H  
HETATM 3106  O   T4PE 1012      20.208  10.279 -17.154  1.00  0.00           O  
HETATM 3107  H1  T4PE 1012      20.794  10.610 -16.473  1.00  0.00           H  
HETATM 3108  H2  T4PE 1012      20.715  10.352 -17.962  1.00  0.00           H  
HETATM 3109  O   T4PE 1013       6.251   3.586 -17.955  1.00  0.00           O  
HETATM 3110  H1  T4PE 1013       5.318   3.384 -17.884  1.00  0.00           H  
HETATM 3111  H2  T4PE 1013       6.437   3.532 -18.893  1.00  0.00           H  
HETATM 3112  O   T4PE 1014      -3.560  -6.305  -9.186  1.00  0.00           O  
HETATM 3113  H1  T4PE 1014      -2.617  -6.463  -9.237  1.00  0.00           H  
HETATM 3114  H2  T4PE 1014      -3.651  -5.359  -9.299  1.00  0.00           H  
HETATM 3115  O   T4PE 1015      -6.413   6.216   0.834  1.00  0.00           O  
HETATM 3116  H1  T4PE 1015      -6.350   7.074   1.252  1.00  0.00           H  
HETATM 3117  H2  T4PE 1015      -5.537   5.840   0.925  1.00  0.00           H  
HETATM 3118  O   T4PE 1016     -19.260   0.426  -8.105  1.00  0.00           O  
HETATM 3119  H1  T4PE 1016     -18.611   0.606  -8.786  1.00  0.00           H  
HETATM 3120  H2  T4PE 1016     -19.802  -0.274  -8.470  1.00  0.00           H  
HETATM 3121  O   T4PE 1017       0.335 -15.497 -17.563  1.00  0.00           O  
HETATM 3122  H1  T4PE 1017      -0.609 -15.645 -17.507  1.00  0.00           H  
HETATM 3123  H2  T4PE 1017       0.567 -15.106 -16.720  1.00  0.00           H  
HETATM 3124  O   T4PE 1018      -6.130  13.036 -13.381  1.00  0.00           O  
HETATM 3125  H1  T4PE 1018      -5.783  13.146 -14.267  1.00  0.00           H  
HETATM 3126  H2  T4PE 1018      -5.617  13.641 -12.846  1.00  0.00           H  
HETATM 3127  O   T4PE 1019       9.526  -7.554  -0.987  1.00  0.00           O  
HETATM 3128  H1  T4PE 1019       9.281  -8.334  -1.484  1.00  0.00           H  
HETATM 3129  H2  T4PE 1019      10.467  -7.461  -1.134  1.00  0.00           H  
HETATM 3130  O   T4PE 1020       8.000  -0.413   4.844  1.00  0.00           O  
HETATM 3131  H1  T4PE 1020       7.270  -0.528   5.452  1.00  0.00           H  
HETATM 3132  H2  T4PE 1020       8.024  -1.227   4.341  1.00  0.00           H  
HETATM 3133  O   T4PE 1021       6.752  -9.076   0.985  1.00  0.00           O  
HETATM 3134  H1  T4PE 1021       7.612  -8.669   0.880  1.00  0.00           H  
HETATM 3135  H2  T4PE 1021       6.934 -10.015   1.025  1.00  0.00           H  
HETATM 3136  O   T4PE 1022      -9.912 -17.915 -19.586  1.00  0.00           O  
HETATM 3137  H1  T4PE 1022      -9.264 -18.174 -20.242  1.00  0.00           H  
HETATM 3138  H2  T4PE 1022     -10.670 -18.471 -19.766  1.00  0.00           H  
HETATM 3139  O   T4PE 1023     -11.480  -0.896   6.188  1.00  0.00           O  
HETATM 3140  H1  T4PE 1023     -10.636  -0.853   6.636  1.00  0.00           H  
HETATM 3141  H2  T4PE 1023     -11.683   0.014   5.969  1.00  0.00           H  
HETATM 3142  O   T4PE 1024      -5.428  -2.955  18.259  1.00  0.00           O  
HETATM 3143  H1  T4PE 1024      -5.441  -3.097  17.312  1.00  0.00           H  
HETATM 3144  H2  T4PE 1024      -5.272  -2.016  18.358  1.00  0.00           H  
HETATM 3145  O   T4PE 1025     -19.304  17.354 -19.932  1.00  0.00           O  
HETATM 3146  H1  T4PE 1025     -19.640  17.869 -20.666  1.00  0.00           H  
HETATM 3147  H2  T4PE 1025     -19.317  16.451 -20.247  1.00  0.00           H  
HETATM 3148  O   T4PE 1026      18.623  -7.100   5.344  1.00  0.00           O  
HETATM 3149  H1  T4PE 1026      18.585  -7.051   6.299  1.00  0.00           H  
HETATM 3150  H2  T4PE 1026      19.550  -7.237   5.147  1.00  0.00           H  
HETATM 3151  O   T4PE 1027      -6.444  11.314 -11.055  1.00  0.00           O  
HETATM 3152  H1  T4PE 1027      -5.858  10.579 -11.235  1.00  0.00           H  
HETATM 3153  H2  T4PE 1027      -6.752  11.592 -11.918  1.00  0.00           H  
HETATM 3154  O   T4PE 1028       8.944  14.361   2.805  1.00  0.00           O  
HETATM 3155  H1  T4PE 1028       8.521  14.939   2.170  1.00  0.00           H  
HETATM 3156  H2  T4PE 1028       8.481  13.528   2.717  1.00  0.00           H  
HETATM 3157  O   T4PE 1029       6.946 -19.030   1.444  1.00  0.00           O  
HETATM 3158  H1  T4PE 1029       6.502 -18.848   0.616  1.00  0.00           H  
HETATM 3159  H2  T4PE 1029       7.676 -19.601   1.204  1.00  0.00           H  
HETATM 3160  O   T4PE 1030     -16.081   2.527 -12.258  1.00  0.00           O  
HETATM 3161  H1  T4PE 1030     -16.268   3.051 -13.036  1.00  0.00           H  
HETATM 3162  H2  T4PE 1030     -16.941   2.345 -11.879  1.00  0.00           H  
HETATM 3163  O   T4PE 1031       7.572   3.076  18.522  1.00  0.00           O  
HETATM 3164  H1  T4PE 1031       8.085   2.454  19.038  1.00  0.00           H  
HETATM 3165  H2  T4PE 1031       7.715   3.919  18.952  1.00  0.00           H  
HETATM 3166  O   T4PE 1032     -16.334 -18.344 -19.828  1.00  0.00           O  
HETATM 3167  H1  T4PE 1032     -15.730 -17.746 -19.388  1.00  0.00           H  
HETATM 3168  H2  T4PE 1032     -17.188 -18.146 -19.445  1.00  0.00           H  
HETATM 3169  O   T4PE 1033       3.931  -8.899 -21.511  1.00  0.00           O  
HETATM 3170  H1  T4PE 1033       4.856  -8.731 -21.691  1.00  0.00           H  
HETATM 3171  H2  T4PE 1033       3.909  -9.155 -20.589  1.00  0.00           H  
HETATM 3172  O   T4PE 1034      10.256  -9.164  -5.675  1.00  0.00           O  
HETATM 3173  H1  T4PE 1034      10.978  -8.901  -5.105  1.00  0.00           H  
HETATM 3174  H2  T4PE 1034      10.599  -9.061  -6.562  1.00  0.00           H  
HETATM 3175  O   T4PE 1035      -0.577 -20.095  12.349  1.00  0.00           O  
HETATM 3176  H1  T4PE 1035      -1.260 -20.154  11.681  1.00  0.00           H  
HETATM 3177  H2  T4PE 1035      -1.047 -20.162  13.180  1.00  0.00           H  
HETATM 3178  O   T4PE 1036      18.174  12.434  -0.848  1.00  0.00           O  
HETATM 3179  H1  T4PE 1036      17.984  12.823   0.005  1.00  0.00           H  
HETATM 3180  H2  T4PE 1036      18.459  11.543  -0.648  1.00  0.00           H  
HETATM 3181  O   T4PE 1037      16.856  -8.485  11.914  1.00  0.00           O  
HETATM 3182  H1  T4PE 1037      17.535  -8.063  12.440  1.00  0.00           H  
HETATM 3183  H2  T4PE 1037      17.162  -9.385  11.804  1.00  0.00           H  
HETATM 3184  O   T4PE 1038      14.486  11.651 -14.635  1.00  0.00           O  
HETATM 3185  H1  T4PE 1038      14.099  11.690 -13.760  1.00  0.00           H  
HETATM 3186  H2  T4PE 1038      14.506  10.718 -14.847  1.00  0.00           H  
HETATM 3187  O   T4PE 1039      -6.248 -18.135   0.215  1.00  0.00           O  
HETATM 3188  H1  T4PE 1039      -6.347 -18.701  -0.551  1.00  0.00           H  
HETATM 3189  H2  T4PE 1039      -6.009 -18.731   0.924  1.00  0.00           H  
HETATM 3190  O   T4PE 1040     -18.102  -5.820   4.142  1.00  0.00           O  
HETATM 3191  H1  T4PE 1040     -18.839  -5.609   3.569  1.00  0.00           H  
HETATM 3192  H2  T4PE 1040     -17.923  -6.745   3.973  1.00  0.00           H  
HETATM 3193  O   T4PE 1041      -9.113   6.917  20.251  1.00  0.00           O  
HETATM 3194  H1  T4PE 1041      -8.826   7.506  20.949  1.00  0.00           H  
HETATM 3195  H2  T4PE 1041      -9.477   7.496  19.582  1.00  0.00           H  
HETATM 3196  O   T4PE 1042      -1.866  12.671  18.041  1.00  0.00           O  
HETATM 3197  H1  T4PE 1042      -1.287  13.256  17.552  1.00  0.00           H  
HETATM 3198  H2  T4PE 1042      -2.631  13.208  18.246  1.00  0.00           H  
HETATM 3199  O   T4PE 1043      -2.975  -4.204   2.049  1.00  0.00           O  
HETATM 3200  H1  T4PE 1043      -2.355  -4.175   2.778  1.00  0.00           H  
HETATM 3201  H2  T4PE 1043      -2.424  -4.234   1.266  1.00  0.00           H  
HETATM 3202  O   T4PE 1044      17.849   4.625   7.670  1.00  0.00           O  
HETATM 3203  H1  T4PE 1044      17.189   3.938   7.763  1.00  0.00           H  
HETATM 3204  H2  T4PE 1044      18.274   4.437   6.834  1.00  0.00           H  
HETATM 3205  O   T4PE 1045       9.445 -12.995 -10.572  1.00  0.00           O  
HETATM 3206  H1  T4PE 1045       9.021 -12.273 -11.036  1.00  0.00           H  
HETATM 3207  H2  T4PE 1045       8.788 -13.294  -9.942  1.00  0.00           H  
HETATM 3208  O   T4PE 1046     -13.989 -19.788  -7.908  1.00  0.00           O  
HETATM 3209  H1  T4PE 1046     -14.903 -19.965  -8.130  1.00  0.00           H  
HETATM 3210  H2  T4PE 1046     -13.485 -20.316  -8.527  1.00  0.00           H  
HETATM 3211  O   T4PE 1047     -12.124 -15.688  -5.903  1.00  0.00           O  
HETATM 3212  H1  T4PE 1047     -12.245 -16.410  -6.521  1.00  0.00           H  
HETATM 3213  H2  T4PE 1047     -11.971 -14.922  -6.456  1.00  0.00           H  
HETATM 3214  O   T4PE 1048      12.698   6.452   5.022  1.00  0.00           O  
HETATM 3215  H1  T4PE 1048      13.128   6.754   4.221  1.00  0.00           H  
HETATM 3216  H2  T4PE 1048      13.309   5.820   5.399  1.00  0.00           H  
HETATM 3217  O   T4PE 1049     -13.300  20.655   4.667  1.00  0.00           O  
HETATM 3218  H1  T4PE 1049     -12.572  20.511   4.062  1.00  0.00           H  
HETATM 3219  H2  T4PE 1049     -12.951  21.258   5.323  1.00  0.00           H  
HETATM 3220  O   T4PE 1050      -9.359   2.627 -17.649  1.00  0.00           O  
HETATM 3221  H1  T4PE 1050      -9.200   2.378 -16.739  1.00  0.00           H  
HETATM 3222  H2  T4PE 1050      -8.968   1.921 -18.164  1.00  0.00           H  
HETATM 3223  O   T4PE 1051      -6.136   7.055 -10.491  1.00  0.00           O  
HETATM 3224  H1  T4PE 1051      -6.907   6.854  -9.960  1.00  0.00           H  
HETATM 3225  H2  T4PE 1051      -5.699   6.212 -10.609  1.00  0.00           H  
HETATM 3226  O   T4PE 1052      18.622   7.019  21.154  1.00  0.00           O  
HETATM 3227  H1  T4PE 1052      18.119   6.920  21.962  1.00  0.00           H  
HETATM 3228  H2  T4PE 1052      18.145   6.497  20.509  1.00  0.00           H  
HETATM 3229  O   T4PE 1053      13.448  21.221  14.028  1.00  0.00           O  
HETATM 3230  H1  T4PE 1053      12.837  20.488  14.095  1.00  0.00           H  
HETATM 3231  H2  T4PE 1053      14.305  20.837  14.209  1.00  0.00           H  
HETATM 3232  O   T4PE 1054      -5.286  10.120  20.011  1.00  0.00           O  
HETATM 3233  H1  T4PE 1054      -5.536   9.466  19.358  1.00  0.00           H  
HETATM 3234  H2  T4PE 1054      -4.710   9.650  20.613  1.00  0.00           H  
HETATM 3235  O   T4PE 1055     -14.278  -0.542  11.829  1.00  0.00           O  
HETATM 3236  H1  T4PE 1055     -13.518  -1.123  11.839  1.00  0.00           H  
HETATM 3237  H2  T4PE 1055     -13.936   0.306  12.114  1.00  0.00           H  
HETATM 3238  O   T4PE 1056     -16.995   1.240  -6.036  1.00  0.00           O  
HETATM 3239  H1  T4PE 1056     -17.767   1.076  -6.579  1.00  0.00           H  
HETATM 3240  H2  T4PE 1056     -16.462   1.844  -6.552  1.00  0.00           H  
HETATM 3241  O   T4PE 1057      11.801  11.120  15.766  1.00  0.00           O  
HETATM 3242  H1  T4PE 1057      11.500  11.933  15.359  1.00  0.00           H  
HETATM 3243  H2  T4PE 1057      10.998  10.633  15.950  1.00  0.00           H  
HETATM 3244  O   T4PE 1058     -18.706   2.943  -1.922  1.00  0.00           O  
HETATM 3245  H1  T4PE 1058     -19.536   2.662  -2.309  1.00  0.00           H  
HETATM 3246  H2  T4PE 1058     -18.934   3.709  -1.396  1.00  0.00           H  
HETATM 3247  O   T4PE 1059       1.520 -11.991 -10.492  1.00  0.00           O  
HETATM 3248  H1  T4PE 1059       1.023 -11.283 -10.082  1.00  0.00           H  
HETATM 3249  H2  T4PE 1059       1.707 -12.599  -9.776  1.00  0.00           H  
HETATM 3250  O   T4PE 1060      -8.694  20.577   3.997  1.00  0.00           O  
HETATM 3251  H1  T4PE 1060      -8.589  21.011   4.844  1.00  0.00           H  
HETATM 3252  H2  T4PE 1060      -8.568  19.647   4.188  1.00  0.00           H  
HETATM 3253  O   T4PE 1061      -3.299 -11.564  -4.551  1.00  0.00           O  
HETATM 3254  H1  T4PE 1061      -2.694 -11.068  -5.103  1.00  0.00           H  
HETATM 3255  H2  T4PE 1061      -2.736 -12.157  -4.053  1.00  0.00           H  
HETATM 3256  O   T4PE 1062      19.585 -12.533 -12.839  1.00  0.00           O  
HETATM 3257  H1  T4PE 1062      20.468 -12.454 -12.479  1.00  0.00           H  
HETATM 3258  H2  T4PE 1062      19.023 -12.108 -12.191  1.00  0.00           H  
HETATM 3259  O   T4PE 1063       5.575  -6.686  -7.808  1.00  0.00           O  
HETATM 3260  H1  T4PE 1063       6.532  -6.711  -7.819  1.00  0.00           H  
HETATM 3261  H2  T4PE 1063       5.330  -6.472  -8.709  1.00  0.00           H  
HETATM 3262  O   T4PE 1064      -3.061   8.320   1.423  1.00  0.00           O  
HETATM 3263  H1  T4PE 1064      -3.119   8.665   0.532  1.00  0.00           H  
HETATM 3264  H2  T4PE 1064      -3.934   8.456   1.791  1.00  0.00           H  
HETATM 3265  O   T4PE 1065       8.322  13.217  17.946  1.00  0.00           O  
HETATM 3266  H1  T4PE 1065       8.764  12.568  18.493  1.00  0.00           H  
HETATM 3267  H2  T4PE 1065       8.938  13.390  17.234  1.00  0.00           H  
HETATM 3268  O   T4PE 1066      -2.442  -7.523  -6.061  1.00  0.00           O  
HETATM 3269  H1  T4PE 1066      -2.163  -8.366  -5.703  1.00  0.00           H  
HETATM 3270  H2  T4PE 1066      -2.277  -7.595  -7.001  1.00  0.00           H  
HETATM 3271  O   T4PE 1067     -15.619 -16.077  -1.067  1.00  0.00           O  
HETATM 3272  H1  T4PE 1067     -15.988 -15.902  -0.201  1.00  0.00           H  
HETATM 3273  H2  T4PE 1067     -15.055 -15.324  -1.244  1.00  0.00           H  
HETATM 3274  O   T4PE 1068       5.896 -12.405 -14.178  1.00  0.00           O  
HETATM 3275  H1  T4PE 1068       6.203 -13.266 -13.893  1.00  0.00           H  
HETATM 3276  H2  T4PE 1068       5.379 -12.078 -13.442  1.00  0.00           H  
HETATM 3277  O   T4PE 1069      21.121   5.475   4.927  1.00  0.00           O  
HETATM 3278  H1  T4PE 1069      21.766   4.777   5.043  1.00  0.00           H  
HETATM 3279  H2  T4PE 1069      20.284   5.018   4.845  1.00  0.00           H  
HETATM 3280  O   T4PE 1070     -16.881 -15.638   1.319  1.00  0.00           O  
HETATM 3281  H1  T4PE 1070     -16.444 -16.166   1.987  1.00  0.00           H  
HETATM 3282  H2  T4PE 1070     -16.558 -14.749   1.466  1.00  0.00           H  
HETATM 3283  O   T4PE 1071      10.159   0.327  13.722  1.00  0.00           O  
HETATM 3284  H1  T4PE 1071      10.735   0.983  13.329  1.00  0.00           H  
HETATM 3285  H2  T4PE 1071      10.266  -0.447  13.170  1.00  0.00           H  
HETATM 3286  O   T4PE 1072      19.434 -19.910 -20.438  1.00  0.00           O  
HETATM 3287  H1  T4PE 1072      18.697 -20.495 -20.262  1.00  0.00           H  
HETATM 3288  H2  T4PE 1072      19.034 -19.049 -20.557  1.00  0.00           H  
HETATM 3289  O   T4PE 1073       4.184 -16.821  -9.031  1.00  0.00           O  
HETATM 3290  H1  T4PE 1073       4.640 -17.185  -8.273  1.00  0.00           H  
HETATM 3291  H2  T4PE 1073       4.756 -17.018  -9.773  1.00  0.00           H  
HETATM 3292  O   T4PE 1074     -17.269  12.438 -11.717  1.00  0.00           O  
HETATM 3293  H1  T4PE 1074     -17.646  13.231 -11.335  1.00  0.00           H  
HETATM 3294  H2  T4PE 1074     -16.363  12.674 -11.916  1.00  0.00           H  
HETATM 3295  O   T4PE 1075     -16.864   8.570  15.460  1.00  0.00           O  
HETATM 3296  H1  T4PE 1075     -16.745   7.703  15.846  1.00  0.00           H  
HETATM 3297  H2  T4PE 1075     -17.319   8.405  14.634  1.00  0.00           H  
HETATM 3298  O   T4PE 1076       1.347 -15.020 -14.649  1.00  0.00           O  
HETATM 3299  H1  T4PE 1076       1.195 -14.520 -13.847  1.00  0.00           H  
HETATM 3300  H2  T4PE 1076       2.139 -14.636 -15.025  1.00  0.00           H  
HETATM 3301  O   T4PE 1077       0.560  15.608 -14.056  1.00  0.00           O  
HETATM 3302  H1  T4PE 1077      -0.053  16.337 -14.144  1.00  0.00           H  
HETATM 3303  H2  T4PE 1077       0.018  14.873 -13.769  1.00  0.00           H  
HETATM 3304  O   T4PE 1078       0.121  -5.825   5.505  1.00  0.00           O  
HETATM 3305  H1  T4PE 1078       0.617  -5.062   5.209  1.00  0.00           H  
HETATM 3306  H2  T4PE 1078      -0.744  -5.479   5.725  1.00  0.00           H  
HETATM 3307  O   T4PE 1079      -8.141  -8.338 -11.843  1.00  0.00           O  
HETATM 3308  H1  T4PE 1079      -8.074  -8.664 -10.946  1.00  0.00           H  
HETATM 3309  H2  T4PE 1079      -8.870  -8.829 -12.223  1.00  0.00           H  
HETATM 3310  O   T4PE 1080      -1.067  15.991  -6.651  1.00  0.00           O  
HETATM 3311  H1  T4PE 1080      -1.730  16.430  -6.117  1.00  0.00           H  
HETATM 3312  H2  T4PE 1080      -0.244  16.414  -6.407  1.00  0.00           H  
HETATM 3313  O   T4PE 1081     -14.738  12.585  -6.455  1.00  0.00           O  
HETATM 3314  H1  T4PE 1081     -14.519  12.850  -7.348  1.00  0.00           H  
HETATM 3315  H2  T4PE 1081     -14.192  13.140  -5.898  1.00  0.00           H  
HETATM 3316  O   T4PE 1082      -9.858  -8.977  12.720  1.00  0.00           O  
HETATM 3317  H1  T4PE 1082     -10.251  -9.070  11.852  1.00  0.00           H  
HETATM 3318  H2  T4PE 1082      -9.508  -9.845  12.920  1.00  0.00           H  
HETATM 3319  O   T4PE 1083      20.476  -3.083   3.642  1.00  0.00           O  
HETATM 3320  H1  T4PE 1083      20.307  -2.427   2.967  1.00  0.00           H  
HETATM 3321  H2  T4PE 1083      21.329  -3.451   3.411  1.00  0.00           H  
HETATM 3322  O   T4PE 1084      -0.263  11.695  11.335  1.00  0.00           O  
HETATM 3323  H1  T4PE 1084      -0.391  10.752  11.438  1.00  0.00           H  
HETATM 3324  H2  T4PE 1084       0.325  11.937  12.052  1.00  0.00           H  
HETATM 3325  O   T4PE 1085       4.402   0.606 -16.151  1.00  0.00           O  
HETATM 3326  H1  T4PE 1085       5.242   0.579 -16.609  1.00  0.00           H  
HETATM 3327  H2  T4PE 1085       4.499   1.315 -15.515  1.00  0.00           H  
HETATM 3328  O   T4PE 1086       0.927   2.921  -3.086  1.00  0.00           O  
HETATM 3329  H1  T4PE 1086       0.111   3.393  -2.917  1.00  0.00           H  
HETATM 3330  H2  T4PE 1086       1.267   3.309  -3.892  1.00  0.00           H  
HETATM 3331  O   T4PE 1087      14.871 -20.667   8.114  1.00  0.00           O  
HETATM 3332  H1  T4PE 1087      14.949 -20.518   7.172  1.00  0.00           H  
HETATM 3333  H2  T4PE 1087      15.342 -19.935   8.512  1.00  0.00           H  
HETATM 3334  O   T4PE 1088       1.175 -12.236  10.266  1.00  0.00           O  
HETATM 3335  H1  T4PE 1088       0.997 -12.751  11.053  1.00  0.00           H  
HETATM 3336  H2  T4PE 1088       1.938 -12.657   9.870  1.00  0.00           H  
HETATM 3337  O   T4PE 1089     -10.426  -7.834   6.342  1.00  0.00           O  
HETATM 3338  H1  T4PE 1089     -10.260  -7.364   5.525  1.00  0.00           H  
HETATM 3339  H2  T4PE 1089     -10.441  -7.151   7.013  1.00  0.00           H  
HETATM 3340  O   T4PE 1090      17.234   8.927   2.594  1.00  0.00           O  
HETATM 3341  H1  T4PE 1090      17.185   7.972   2.542  1.00  0.00           H  
HETATM 3342  H2  T4PE 1090      17.404   9.108   3.519  1.00  0.00           H  
HETATM 3343  O   T4PE 1091     -16.091 -16.683 -10.895  1.00  0.00           O  
HETATM 3344  H1  T4PE 1091     -15.638 -16.086 -11.492  1.00  0.00           H  
HETATM 3345  H2  T4PE 1091     -15.665 -17.529 -11.034  1.00  0.00           H  
HETATM 3346  O   T4PE 1092     -12.922   2.263   8.211  1.00  0.00           O  
HETATM 3347  H1  T4PE 1092     -12.064   2.348   8.627  1.00  0.00           H  
HETATM 3348  H2  T4PE 1092     -13.327   1.514   8.649  1.00  0.00           H  
HETATM 3349  O   T4PE 1093      15.198 -14.017 -15.823  1.00  0.00           O  
HETATM 3350  H1  T4PE 1093      15.830 -13.399 -15.456  1.00  0.00           H  
HETATM 3351  H2  T4PE 1093      14.904 -14.534 -15.074  1.00  0.00           H  
HETATM 3352  O   T4PE 1094      -6.650  12.348  13.826  1.00  0.00           O  
HETATM 3353  H1  T4PE 1094      -6.248  11.483  13.913  1.00  0.00           H  
HETATM 3354  H2  T4PE 1094      -6.329  12.838  14.583  1.00  0.00           H  
HETATM 3355  O   T4PE 1095      -5.335 -17.837  -7.543  1.00  0.00           O  
HETATM 3356  H1  T4PE 1095      -6.016 -17.458  -8.099  1.00  0.00           H  
HETATM 3357  H2  T4PE 1095      -5.781 -18.039  -6.721  1.00  0.00           H  
HETATM 3358  O   T4PE 1096     -14.220 -13.563  -0.596  1.00  0.00           O  
HETATM 3359  H1  T4PE 1096     -14.360 -12.707  -1.003  1.00  0.00           H  
HETATM 3360  H2  T4PE 1096     -14.064 -13.367   0.328  1.00  0.00           H  
HETATM 3361  O   T4PE 1097      12.526  -1.974 -15.612  1.00  0.00           O  
HETATM 3362  H1  T4PE 1097      12.871  -2.279 -16.451  1.00  0.00           H  
HETATM 3363  H2  T4PE 1097      13.256  -2.073 -15.001  1.00  0.00           H  
HETATM 3364  O   T4PE 1098     -21.125  10.199   9.622  1.00  0.00           O  
HETATM 3365  H1  T4PE 1098     -22.034  10.392   9.391  1.00  0.00           H  
HETATM 3366  H2  T4PE 1098     -20.676  11.041   9.556  1.00  0.00           H  
HETATM 3367  O   T4PE 1099      -6.878   9.092  -6.100  1.00  0.00           O  
HETATM 3368  H1  T4PE 1099      -7.228   9.302  -5.234  1.00  0.00           H  
HETATM 3369  H2  T4PE 1099      -6.951   8.140  -6.164  1.00  0.00           H  
HETATM 3370  O   T4PE 1100     -16.736  16.985  17.636  1.00  0.00           O  
HETATM 3371  H1  T4PE 1100     -16.985  16.849  18.550  1.00  0.00           H  
HETATM 3372  H2  T4PE 1100     -17.277  17.719  17.346  1.00  0.00           H  
HETATM 3373  O   T4PE 1101      16.669  -3.462  11.689  1.00  0.00           O  
HETATM 3374  H1  T4PE 1101      16.009  -3.530  12.379  1.00  0.00           H  
HETATM 3375  H2  T4PE 1101      16.903  -2.534  11.670  1.00  0.00           H  
HETATM 3376  O   T4PE 1102      10.037 -10.541   0.246  1.00  0.00           O  
HETATM 3377  H1  T4PE 1102       9.911 -11.485   0.336  1.00  0.00           H  
HETATM 3378  H2  T4PE 1102      10.635 -10.448  -0.496  1.00  0.00           H  
HETATM 3379  O   T4PE 1103     -19.065 -19.397  11.841  1.00  0.00           O  
HETATM 3380  H1  T4PE 1103     -18.534 -20.044  12.305  1.00  0.00           H  
HETATM 3381  H2  T4PE 1103     -19.240 -18.718  12.493  1.00  0.00           H  
HETATM 3382  O   T4PE 1104      15.321  11.210 -11.552  1.00  0.00           O  
HETATM 3383  H1  T4PE 1104      15.326  12.060 -11.113  1.00  0.00           H  
HETATM 3384  H2  T4PE 1104      16.029  10.719 -11.133  1.00  0.00           H  
HETATM 3385  O   T4PE 1105       7.821 -12.908  -4.521  1.00  0.00           O  
HETATM 3386  H1  T4PE 1105       7.084 -13.503  -4.384  1.00  0.00           H  
HETATM 3387  H2  T4PE 1105       7.725 -12.246  -3.836  1.00  0.00           H  
HETATM 3388  O   T4PE 1106      17.464 -18.651  -1.971  1.00  0.00           O  
HETATM 3389  H1  T4PE 1106      17.484 -19.500  -2.413  1.00  0.00           H  
HETATM 3390  H2  T4PE 1106      18.245 -18.197  -2.288  1.00  0.00           H  
HETATM 3391  O   T4PE 1107     -10.757  -4.623  -6.365  1.00  0.00           O  
HETATM 3392  H1  T4PE 1107     -11.688  -4.424  -6.466  1.00  0.00           H  
HETATM 3393  H2  T4PE 1107     -10.446  -3.990  -5.718  1.00  0.00           H  
HETATM 3394  O   T4PE 1108       5.903  14.606 -15.984  1.00  0.00           O  
HETATM 3395  H1  T4PE 1108       5.783  13.677 -16.180  1.00  0.00           H  
HETATM 3396  H2  T4PE 1108       5.633  15.057 -16.784  1.00  0.00           H  
HETATM 3397  O   T4PE 1109     -11.706   0.058   3.043  1.00  0.00           O  
HETATM 3398  H1  T4PE 1109     -12.225   0.291   3.812  1.00  0.00           H  
HETATM 3399  H2  T4PE 1109     -11.747   0.833   2.482  1.00  0.00           H  
HETATM 3400  O   T4PE 1110      15.676  -2.906 -11.622  1.00  0.00           O  
HETATM 3401  H1  T4PE 1110      16.609  -3.044 -11.790  1.00  0.00           H  
HETATM 3402  H2  T4PE 1110      15.356  -3.760 -11.333  1.00  0.00           H  
HETATM 3403  O   T4PE 1111      14.782  -8.409  -0.137  1.00  0.00           O  
HETATM 3404  H1  T4PE 1111      13.994  -8.500   0.399  1.00  0.00           H  
HETATM 3405  H2  T4PE 1111      15.493  -8.313   0.495  1.00  0.00           H  
HETATM 3406  O   T4PE 1112       9.757 -19.973  11.077  1.00  0.00           O  
HETATM 3407  H1  T4PE 1112       9.972 -20.024  10.146  1.00  0.00           H  
HETATM 3408  H2  T4PE 1112      10.564 -20.225  11.525  1.00  0.00           H  
HETATM 3409  O   T4PE 1113      -5.357  -2.005  -3.589  1.00  0.00           O  
HETATM 3410  H1  T4PE 1113      -4.453  -2.203  -3.343  1.00  0.00           H  
HETATM 3411  H2  T4PE 1113      -5.692  -2.824  -3.953  1.00  0.00           H  
HETATM 3412  O   T4PE 1114      -8.053 -12.891  11.270  1.00  0.00           O  
HETATM 3413  H1  T4PE 1114      -7.366 -12.600  10.670  1.00  0.00           H  
HETATM 3414  H2  T4PE 1114      -7.838 -12.472  12.103  1.00  0.00           H  
HETATM 3415  O   T4PE 1115     -16.250   7.678 -10.663  1.00  0.00           O  
HETATM 3416  H1  T4PE 1115     -16.527   8.571 -10.459  1.00  0.00           H  
HETATM 3417  H2  T4PE 1115     -16.013   7.705 -11.590  1.00  0.00           H  
HETATM 3418  O   T4PE 1116     -13.170  13.115 -21.096  1.00  0.00           O  
HETATM 3419  H1  T4PE 1116     -13.956  12.570 -21.144  1.00  0.00           H  
HETATM 3420  H2  T4PE 1116     -13.488  14.007 -21.232  1.00  0.00           H  
HETATM 3421  O   T4PE 1117      15.778 -15.839  13.534  1.00  0.00           O  
HETATM 3422  H1  T4PE 1117      14.884 -15.515  13.644  1.00  0.00           H  
HETATM 3423  H2  T4PE 1117      15.854 -16.554  14.165  1.00  0.00           H  
HETATM 3424  O   T4PE 1118     -15.008   5.121 -20.841  1.00  0.00           O  
HETATM 3425  H1  T4PE 1118     -15.880   5.305 -20.494  1.00  0.00           H  
HETATM 3426  H2  T4PE 1118     -14.726   5.947 -21.235  1.00  0.00           H  
HETATM 3427  O   T4PE 1119     -18.875  -0.247 -17.098  1.00  0.00           O  
HETATM 3428  H1  T4PE 1119     -19.293  -1.105 -17.174  1.00  0.00           H  
HETATM 3429  H2  T4PE 1119     -17.997  -0.375 -17.456  1.00  0.00           H  
HETATM 3430  O   T4PE 1120      21.066 -15.479   2.699  1.00  0.00           O  
HETATM 3431  H1  T4PE 1120      20.233 -15.745   3.087  1.00  0.00           H  
HETATM 3432  H2  T4PE 1120      20.831 -15.136   1.837  1.00  0.00           H  
HETATM 3433  O   T4PE 1121      20.533   1.107   3.875  1.00  0.00           O  
HETATM 3434  H1  T4PE 1121      20.170   1.966   3.660  1.00  0.00           H  
HETATM 3435  H2  T4PE 1121      20.030   0.494   3.338  1.00  0.00           H  
HETATM 3436  O   T4PE 1122      -1.015 -18.726  -7.336  1.00  0.00           O  
HETATM 3437  H1  T4PE 1122      -1.310 -17.875  -7.012  1.00  0.00           H  
HETATM 3438  H2  T4PE 1122      -1.815 -19.165  -7.623  1.00  0.00           H  
HETATM 3439  O   T4PE 1123       7.797  -9.560   6.419  1.00  0.00           O  
HETATM 3440  H1  T4PE 1123       8.276  -9.522   7.247  1.00  0.00           H  
HETATM 3441  H2  T4PE 1123       8.005  -8.735   5.982  1.00  0.00           H  
HETATM 3442  O   T4PE 1124       1.766  21.260  -4.345  1.00  0.00           O  
HETATM 3443  H1  T4PE 1124       1.998  21.522  -3.454  1.00  0.00           H  
HETATM 3444  H2  T4PE 1124       1.476  20.352  -4.260  1.00  0.00           H  
HETATM 3445  O   T4PE 1125     -15.720  16.109 -14.454  1.00  0.00           O  
HETATM 3446  H1  T4PE 1125     -16.609  16.219 -14.115  1.00  0.00           H  
HETATM 3447  H2  T4PE 1125     -15.706  15.221 -14.810  1.00  0.00           H  
HETATM 3448  O   T4PE 1126      -2.526 -13.247 -12.384  1.00  0.00           O  
HETATM 3449  H1  T4PE 1126      -2.648 -12.300 -12.456  1.00  0.00           H  
HETATM 3450  H2  T4PE 1126      -2.823 -13.593 -13.225  1.00  0.00           H  
HETATM 3451  O   T4PE 1127     -15.509 -14.026  17.905  1.00  0.00           O  
HETATM 3452  H1  T4PE 1127     -16.437 -13.899  18.100  1.00  0.00           H  
HETATM 3453  H2  T4PE 1127     -15.056 -13.742  18.699  1.00  0.00           H  
HETATM 3454  O   T4PE 1128       3.189  -1.850 -16.491  1.00  0.00           O  
HETATM 3455  H1  T4PE 1128       3.598  -0.999 -16.337  1.00  0.00           H  
HETATM 3456  H2  T4PE 1128       2.465  -1.885 -15.866  1.00  0.00           H  
HETATM 3457  O   T4PE 1129       9.964 -12.210  20.385  1.00  0.00           O  
HETATM 3458  H1  T4PE 1129       9.710 -11.314  20.606  1.00  0.00           H  
HETATM 3459  H2  T4PE 1129       9.822 -12.706  21.191  1.00  0.00           H  
HETATM 3460  O   T4PE 1130     -13.013  14.989  15.488  1.00  0.00           O  
HETATM 3461  H1  T4PE 1130     -12.082  14.931  15.700  1.00  0.00           H  
HETATM 3462  H2  T4PE 1130     -13.300  15.810  15.888  1.00  0.00           H  
HETATM 3463  O   T4PE 1131      13.252  -3.194  -0.951  1.00  0.00           O  
HETATM 3464  H1  T4PE 1131      13.974  -2.708  -0.552  1.00  0.00           H  
HETATM 3465  H2  T4PE 1131      12.485  -2.637  -0.814  1.00  0.00           H  
HETATM 3466  O   T4PE 1132      14.958  20.938   1.084  1.00  0.00           O  
HETATM 3467  H1  T4PE 1132      15.805  20.977   1.529  1.00  0.00           H  
HETATM 3468  H2  T4PE 1132      14.384  20.484   1.701  1.00  0.00           H  
HETATM 3469  O   T4PE 1133      -0.759   4.278  13.290  1.00  0.00           O  
HETATM 3470  H1  T4PE 1133      -0.508   3.745  12.536  1.00  0.00           H  
HETATM 3471  H2  T4PE 1133      -1.447   3.773  13.723  1.00  0.00           H  
HETATM 3472  O   T4PE 1134       0.756  -1.836  18.368  1.00  0.00           O  
HETATM 3473  H1  T4PE 1134       0.960  -2.726  18.081  1.00  0.00           H  
HETATM 3474  H2  T4PE 1134       1.243  -1.730  19.185  1.00  0.00           H  
HETATM 3475  O   T4PE 1135      -1.525 -14.853  12.491  1.00  0.00           O  
HETATM 3476  H1  T4PE 1135      -1.396 -15.721  12.874  1.00  0.00           H  
HETATM 3477  H2  T4PE 1135      -0.770 -14.731  11.915  1.00  0.00           H  
HETATM 3478  O   T4PE 1136      19.688   7.520   3.484  1.00  0.00           O  
HETATM 3479  H1  T4PE 1136      20.281   6.996   4.023  1.00  0.00           H  
HETATM 3480  H2  T4PE 1136      19.116   6.878   3.063  1.00  0.00           H  
HETATM 3481  O   T4PE 1137       9.325  15.060 -21.002  1.00  0.00           O  
HETATM 3482  H1  T4PE 1137       9.564  15.922 -20.661  1.00  0.00           H  
HETATM 3483  H2  T4PE 1137       8.628  14.756 -20.420  1.00  0.00           H  
HETATM 3484  O   T4PE 1138      -3.626   6.974  15.349  1.00  0.00           O  
HETATM 3485  H1  T4PE 1138      -3.219   7.824  15.179  1.00  0.00           H  
HETATM 3486  H2  T4PE 1138      -3.340   6.744  16.233  1.00  0.00           H  
HETATM 3487  O   T4PE 1139     -12.871  11.463  16.478  1.00  0.00           O  
HETATM 3488  H1  T4PE 1139     -12.381  10.828  17.001  1.00  0.00           H  
HETATM 3489  H2  T4PE 1139     -12.923  12.241  17.032  1.00  0.00           H  
HETATM 3490  O   T4PE 1140     -12.347   2.561  -6.156  1.00  0.00           O  
HETATM 3491  H1  T4PE 1140     -12.989   3.156  -5.768  1.00  0.00           H  
HETATM 3492  H2  T4PE 1140     -11.545   2.713  -5.657  1.00  0.00           H  
HETATM 3493  O   T4PE 1141       6.631  17.932  17.676  1.00  0.00           O  
HETATM 3494  H1  T4PE 1141       5.867  17.389  17.483  1.00  0.00           H  
HETATM 3495  H2  T4PE 1141       7.379  17.348  17.551  1.00  0.00           H  
HETATM 3496  O   T4PE 1142       7.824   3.772   3.446  1.00  0.00           O  
HETATM 3497  H1  T4PE 1142       8.245   4.466   3.953  1.00  0.00           H  
HETATM 3498  H2  T4PE 1142       6.939   3.714   3.805  1.00  0.00           H  
HETATM 3499  O   T4PE 1143      -4.782   3.650   6.488  1.00  0.00           O  
HETATM 3500  H1  T4PE 1143      -5.102   4.032   7.306  1.00  0.00           H  
HETATM 3501  H2  T4PE 1143      -5.549   3.634   5.915  1.00  0.00           H  
HETATM 3502  O   T4PE 1144       6.025  19.486  19.931  1.00  0.00           O  
HETATM 3503  H1  T4PE 1144       6.084  18.647  19.474  1.00  0.00           H  
HETATM 3504  H2  T4PE 1144       6.495  20.100  19.366  1.00  0.00           H  
HETATM 3505  O   T4PE 1145     -17.114 -20.264  -3.017  1.00  0.00           O  
HETATM 3506  H1  T4PE 1145     -17.710 -20.717  -2.420  1.00  0.00           H  
HETATM 3507  H2  T4PE 1145     -16.882 -20.924  -3.671  1.00  0.00           H  
HETATM 3508  O   T4PE 1146      12.365   2.087 -10.256  1.00  0.00           O  
HETATM 3509  H1  T4PE 1146      11.548   1.696  -9.946  1.00  0.00           H  
HETATM 3510  H2  T4PE 1146      12.402   1.858 -11.185  1.00  0.00           H  
HETATM 3511  O   T4PE 1147     -21.000  11.873  16.838  1.00  0.00           O  
HETATM 3512  H1  T4PE 1147     -20.044  11.843  16.797  1.00  0.00           H  
HETATM 3513  H2  T4PE 1147     -21.191  12.351  17.645  1.00  0.00           H  
HETATM 3514  O   T4PE 1148      18.965 -17.313 -19.610  1.00  0.00           O  
HETATM 3515  H1  T4PE 1148      18.245 -16.818 -19.218  1.00  0.00           H  
HETATM 3516  H2  T4PE 1148      19.399 -17.735 -18.868  1.00  0.00           H  
HETATM 3517  O   T4PE 1149     -11.179  14.144  18.362  1.00  0.00           O  
HETATM 3518  H1  T4PE 1149     -10.714  14.315  17.543  1.00  0.00           H  
HETATM 3519  H2  T4PE 1149     -10.507  13.805  18.954  1.00  0.00           H  
HETATM 3520  O   T4PE 1150      16.556 -14.055   6.976  1.00  0.00           O  
HETATM 3521  H1  T4PE 1150      16.676 -13.264   6.451  1.00  0.00           H  
HETATM 3522  H2  T4PE 1150      16.203 -14.699   6.362  1.00  0.00           H  
HETATM 3523  O   T4PE 1151       2.562   7.651  15.853  1.00  0.00           O  
HETATM 3524  H1  T4PE 1151       1.836   7.637  16.476  1.00  0.00           H  
HETATM 3525  H2  T4PE 1151       2.873   8.556  15.867  1.00  0.00           H  
HETATM 3526  O   T4PE 1152     -15.675 -15.347  20.413  1.00  0.00           O  
HETATM 3527  H1  T4PE 1152     -15.392 -15.747  19.591  1.00  0.00           H  
HETATM 3528  H2  T4PE 1152     -15.112 -14.579  20.512  1.00  0.00           H  
HETATM 3529  O   T4PE 1153      12.460  -3.699   6.404  1.00  0.00           O  
HETATM 3530  H1  T4PE 1153      12.383  -4.463   5.833  1.00  0.00           H  
HETATM 3531  H2  T4PE 1153      13.396  -3.632   6.591  1.00  0.00           H  
HETATM 3532  O   T4PE 1154      12.656  14.640 -10.445  1.00  0.00           O  
HETATM 3533  H1  T4PE 1154      13.489  15.110 -10.483  1.00  0.00           H  
HETATM 3534  H2  T4PE 1154      12.670  14.197  -9.596  1.00  0.00           H  
HETATM 3535  O   T4PE 1155       6.780  -0.574  -3.746  1.00  0.00           O  
HETATM 3536  H1  T4PE 1155       7.145  -0.927  -2.935  1.00  0.00           H  
HETATM 3537  H2  T4PE 1155       6.314  -1.311  -4.141  1.00  0.00           H  
HETATM 3538  O   T4PE 1156      13.248  -0.139  11.066  1.00  0.00           O  
HETATM 3539  H1  T4PE 1156      13.050  -0.992  11.453  1.00  0.00           H  
HETATM 3540  H2  T4PE 1156      12.909   0.496  11.696  1.00  0.00           H  
HETATM 3541  O   T4PE 1157       4.611  -6.835  12.857  1.00  0.00           O  
HETATM 3542  H1  T4PE 1157       4.435  -6.691  13.787  1.00  0.00           H  
HETATM 3543  H2  T4PE 1157       4.028  -6.225  12.405  1.00  0.00           H  
HETATM 3544  O   T4PE 1158      20.953 -11.371   9.826  1.00  0.00           O  
HETATM 3545  H1  T4PE 1158      21.175 -12.282   9.633  1.00  0.00           H  
HETATM 3546  H2  T4PE 1158      20.822 -11.352  10.774  1.00  0.00           H  
HETATM 3547  O   T4PE 1159     -16.951 -14.512 -18.914  1.00  0.00           O  
HETATM 3548  H1  T4PE 1159     -17.461 -15.313 -18.791  1.00  0.00           H  
HETATM 3549  H2  T4PE 1159     -16.258 -14.761 -19.525  1.00  0.00           H  
HETATM 3550  O   T4PE 1160      -7.840  12.239  10.996  1.00  0.00           O  
HETATM 3551  H1  T4PE 1160      -7.078  12.359  10.429  1.00  0.00           H  
HETATM 3552  H2  T4PE 1160      -7.677  12.816  11.742  1.00  0.00           H  
HETATM 3553  O   T4PE 1161      -1.887   5.950   9.051  1.00  0.00           O  
HETATM 3554  H1  T4PE 1161      -2.766   6.322   9.115  1.00  0.00           H  
HETATM 3555  H2  T4PE 1161      -1.301   6.702   9.137  1.00  0.00           H  
HETATM 3556  O   T4PE 1162      19.686  -2.630   8.800  1.00  0.00           O  
HETATM 3557  H1  T4PE 1162      20.366  -2.359   8.184  1.00  0.00           H  
HETATM 3558  H2  T4PE 1162      19.948  -2.241   9.635  1.00  0.00           H  
HETATM 3559  O   T4PE 1163      -2.326   2.487  -4.608  1.00  0.00           O  
HETATM 3560  H1  T4PE 1163      -2.769   3.203  -5.064  1.00  0.00           H  
HETATM 3561  H2  T4PE 1163      -2.106   2.848  -3.749  1.00  0.00           H  
HETATM 3562  O   T4PE 1164      -9.021 -11.573   0.753  1.00  0.00           O  
HETATM 3563  H1  T4PE 1164      -9.839 -11.183   1.061  1.00  0.00           H  
HETATM 3564  H2  T4PE 1164      -8.721 -10.984   0.060  1.00  0.00           H  
HETATM 3565  O   T4PE 1165       4.813   6.451  -9.854  1.00  0.00           O  
HETATM 3566  H1  T4PE 1165       4.795   5.764 -10.520  1.00  0.00           H  
HETATM 3567  H2  T4PE 1165       4.741   5.982  -9.023  1.00  0.00           H  
HETATM 3568  O   T4PE 1166      -7.844  -3.530 -13.937  1.00  0.00           O  
HETATM 3569  H1  T4PE 1166      -7.921  -3.562 -14.891  1.00  0.00           H  
HETATM 3570  H2  T4PE 1166      -7.288  -4.277 -13.715  1.00  0.00           H  
HETATM 3571  O   T4PE 1167       4.036 -14.591 -15.803  1.00  0.00           O  
HETATM 3572  H1  T4PE 1167       4.449 -15.425 -15.581  1.00  0.00           H  
HETATM 3573  H2  T4PE 1167       4.125 -14.061 -15.011  1.00  0.00           H  
HETATM 3574  O   T4PE 1168      20.514  -9.055  -8.164  1.00  0.00           O  
HETATM 3575  H1  T4PE 1168      19.644  -8.667  -8.254  1.00  0.00           H  
HETATM 3576  H2  T4PE 1168      20.735  -8.937  -7.240  1.00  0.00           H  
HETATM 3577  O   T4PE 1169       6.888 -18.673 -17.434  1.00  0.00           O  
HETATM 3578  H1  T4PE 1169       7.623 -18.659 -18.047  1.00  0.00           H  
HETATM 3579  H2  T4PE 1169       6.129 -18.890 -17.976  1.00  0.00           H  
HETATM 3580  O   T4PE 1170       4.555  -6.265 -10.317  1.00  0.00           O  
HETATM 3581  H1  T4PE 1170       4.587  -5.475 -10.857  1.00  0.00           H  
HETATM 3582  H2  T4PE 1170       3.726  -6.682 -10.553  1.00  0.00           H  
HETATM 3583  O   T4PE 1171     -12.140  -8.735   0.043  1.00  0.00           O  
HETATM 3584  H1  T4PE 1171     -12.345  -8.952  -0.867  1.00  0.00           H  
HETATM 3585  H2  T4PE 1171     -12.333  -7.800   0.116  1.00  0.00           H  
HETATM 3586  O   T4PE 1172     -19.133  -8.168   2.249  1.00  0.00           O  
HETATM 3587  H1  T4PE 1172     -18.473  -7.613   1.832  1.00  0.00           H  
HETATM 3588  H2  T4PE 1172     -19.965  -7.862   1.890  1.00  0.00           H  
HETATM 3589  O   T4PE 1173     -16.201  -1.884  15.871  1.00  0.00           O  
HETATM 3590  H1  T4PE 1173     -16.361  -2.398  15.079  1.00  0.00           H  
HETATM 3591  H2  T4PE 1173     -16.329  -0.976  15.597  1.00  0.00           H  
HETATM 3592  O   T4PE 1174     -10.788  20.321  -5.703  1.00  0.00           O  
HETATM 3593  H1  T4PE 1174      -9.977  20.748  -5.981  1.00  0.00           H  
HETATM 3594  H2  T4PE 1174     -11.067  19.816  -6.466  1.00  0.00           H  
HETATM 3595  O   T4PE 1175      -8.233  15.480 -19.550  1.00  0.00           O  
HETATM 3596  H1  T4PE 1175      -8.567  15.135 -20.378  1.00  0.00           H  
HETATM 3597  H2  T4PE 1175      -8.812  15.108 -18.884  1.00  0.00           H  
HETATM 3598  O   T4PE 1176      12.874  12.804  -8.255  1.00  0.00           O  
HETATM 3599  H1  T4PE 1176      13.028  12.034  -8.803  1.00  0.00           H  
HETATM 3600  H2  T4PE 1176      13.493  12.711  -7.531  1.00  0.00           H  
HETATM 3601  O   T4PE 1177      -9.665  -6.455  16.228  1.00  0.00           O  
HETATM 3602  H1  T4PE 1177      -9.822  -7.296  15.798  1.00  0.00           H  
HETATM 3603  H2  T4PE 1177     -10.352  -5.881  15.890  1.00  0.00           H  
HETATM 3604  O   T4PE 1178     -17.873   2.715  19.801  1.00  0.00           O  
HETATM 3605  H1  T4PE 1178     -17.440   2.494  20.626  1.00  0.00           H  
HETATM 3606  H2  T4PE 1178     -18.266   3.574  19.959  1.00  0.00           H  
HETATM 3607  O   T4PE 1179       0.846 -17.815  11.662  1.00  0.00           O  
HETATM 3608  H1  T4PE 1179       1.756 -18.070  11.813  1.00  0.00           H  
HETATM 3609  H2  T4PE 1179       0.335 -18.579  11.929  1.00  0.00           H  
HETATM 3610  O   T4PE 1180     -12.777   3.670 -10.619  1.00  0.00           O  
HETATM 3611  H1  T4PE 1180     -12.339   4.357 -10.116  1.00  0.00           H  
HETATM 3612  H2  T4PE 1180     -13.523   4.110 -11.027  1.00  0.00           H  
HETATM 3613  O   T4PE 1181       5.583  15.797  -0.567  1.00  0.00           O  
HETATM 3614  H1  T4PE 1181       5.807  15.281  -1.341  1.00  0.00           H  
HETATM 3615  H2  T4PE 1181       4.719  15.477  -0.306  1.00  0.00           H  
HETATM 3616  O   T4PE 1182      17.816  15.929 -20.741  1.00  0.00           O  
HETATM 3617  H1  T4PE 1182      18.636  16.400 -20.594  1.00  0.00           H  
HETATM 3618  H2  T4PE 1182      18.081  15.110 -21.159  1.00  0.00           H  
HETATM 3619  O   T4PE 1183     -15.872  -0.812 -18.026  1.00  0.00           O  
HETATM 3620  H1  T4PE 1183     -16.275  -1.323 -18.728  1.00  0.00           H  
HETATM 3621  H2  T4PE 1183     -14.937  -1.003 -18.097  1.00  0.00           H  
HETATM 3622  O   T4PE 1184      20.564  15.722  13.103  1.00  0.00           O  
HETATM 3623  H1  T4PE 1184      20.495  16.460  12.497  1.00  0.00           H  
HETATM 3624  H2  T4PE 1184      19.699  15.664  13.510  1.00  0.00           H  
HETATM 3625  O   T4PE 1185      11.409  12.889  -5.144  1.00  0.00           O  
HETATM 3626  H1  T4PE 1185      12.314  13.192  -5.065  1.00  0.00           H  
HETATM 3627  H2  T4PE 1185      10.881  13.681  -5.041  1.00  0.00           H  
HETATM 3628  O   T4PE 1186      14.810  13.570  11.755  1.00  0.00           O  
HETATM 3629  H1  T4PE 1186      15.565  13.025  11.534  1.00  0.00           H  
HETATM 3630  H2  T4PE 1186      15.067  14.454  11.492  1.00  0.00           H  
HETATM 3631  O   T4PE 1187     -20.298 -13.915  10.313  1.00  0.00           O  
HETATM 3632  H1  T4PE 1187     -20.293 -14.832  10.587  1.00  0.00           H  
HETATM 3633  H2  T4PE 1187     -19.915 -13.925   9.436  1.00  0.00           H  
HETATM 3634  O   T4PE 1188      -4.487 -19.002 -15.898  1.00  0.00           O  
HETATM 3635  H1  T4PE 1188      -3.756 -19.030 -15.281  1.00  0.00           H  
HETATM 3636  H2  T4PE 1188      -4.383 -19.793 -16.428  1.00  0.00           H  
HETATM 3637  O   T4PE 1189      -4.048   4.930   1.023  1.00  0.00           O  
HETATM 3638  H1  T4PE 1189      -4.065   4.127   1.542  1.00  0.00           H  
HETATM 3639  H2  T4PE 1189      -3.271   5.398   1.329  1.00  0.00           H  
HETATM 3640  O   T4PE 1190      -1.159   5.973  -4.369  1.00  0.00           O  
HETATM 3641  H1  T4PE 1190      -1.419   6.829  -4.027  1.00  0.00           H  
HETATM 3642  H2  T4PE 1190      -1.167   6.082  -5.320  1.00  0.00           H  
HETATM 3643  O   T4PE 1191      15.979  19.719  -1.206  1.00  0.00           O  
HETATM 3644  H1  T4PE 1191      16.623  19.046  -0.989  1.00  0.00           H  
HETATM 3645  H2  T4PE 1191      15.440  19.798  -0.419  1.00  0.00           H  
HETATM 3646  O   T4PE 1192       4.666  19.306  14.056  1.00  0.00           O  
HETATM 3647  H1  T4PE 1192       4.514  18.415  14.372  1.00  0.00           H  
HETATM 3648  H2  T4PE 1192       5.594  19.322  13.822  1.00  0.00           H  
HETATM 3649  O   T4PE 1193      -1.315  -9.672  -5.012  1.00  0.00           O  
HETATM 3650  H1  T4PE 1193      -0.398  -9.430  -4.883  1.00  0.00           H  
HETATM 3651  H2  T4PE 1193      -1.731  -9.494  -4.169  1.00  0.00           H  
HETATM 3652  O   T4PE 1194      -5.235  16.873  -4.652  1.00  0.00           O  
HETATM 3653  H1  T4PE 1194      -4.730  16.247  -4.133  1.00  0.00           H  
HETATM 3654  H2  T4PE 1194      -5.267  17.662  -4.112  1.00  0.00           H  
HETATM 3655  O   T4PE 1195       8.559  13.052 -18.291  1.00  0.00           O  
HETATM 3656  H1  T4PE 1195       7.809  13.635 -18.410  1.00  0.00           H  
HETATM 3657  H2  T4PE 1195       8.657  12.611 -19.135  1.00  0.00           H  
HETATM 3658  O   T4PE 1196      20.348 -15.489  15.697  1.00  0.00           O  
HETATM 3659  H1  T4PE 1196      20.095 -15.160  14.834  1.00  0.00           H  
HETATM 3660  H2  T4PE 1196      20.093 -14.793  16.303  1.00  0.00           H  
HETATM 3661  O   T4PE 1197      17.283  -2.020  -2.617  1.00  0.00           O  
HETATM 3662  H1  T4PE 1197      16.664  -2.067  -3.346  1.00  0.00           H  
HETATM 3663  H2  T4PE 1197      16.950  -2.652  -1.979  1.00  0.00           H  
HETATM 3664  O   T4PE 1198      20.112  12.887   4.394  1.00  0.00           O  
HETATM 3665  H1  T4PE 1198      19.889  13.581   3.774  1.00  0.00           H  
HETATM 3666  H2  T4PE 1198      19.854  12.078   3.952  1.00  0.00           H  
HETATM 3667  O   T4PE 1199     -19.034  -5.826 -15.686  1.00  0.00           O  
HETATM 3668  H1  T4PE 1199     -18.538  -6.102 -14.916  1.00  0.00           H  
HETATM 3669  H2  T4PE 1199     -18.890  -6.523 -16.326  1.00  0.00           H  
HETATM 3670  O   T4PE 1200      13.417   8.787  17.533  1.00  0.00           O  
HETATM 3671  H1  T4PE 1200      14.236   8.534  17.108  1.00  0.00           H  
HETATM 3672  H2  T4PE 1200      12.768   8.779  16.829  1.00  0.00           H  
HETATM 3673  O   T4PE 1201      -8.462 -20.679   6.293  1.00  0.00           O  
HETATM 3674  H1  T4PE 1201      -9.045 -21.203   6.842  1.00  0.00           H  
HETATM 3675  H2  T4PE 1201      -7.610 -21.106   6.372  1.00  0.00           H  
HETATM 3676  O   T4PE 1202       1.380   4.654  14.913  1.00  0.00           O  
HETATM 3677  H1  T4PE 1202       2.051   3.999  15.104  1.00  0.00           H  
HETATM 3678  H2  T4PE 1202       0.822   4.242  14.254  1.00  0.00           H  
HETATM 3679  O   T4PE 1203     -19.947 -15.295 -20.806  1.00  0.00           O  
HETATM 3680  H1  T4PE 1203     -19.300 -15.726 -21.365  1.00  0.00           H  
HETATM 3681  H2  T4PE 1203     -19.713 -15.562 -19.918  1.00  0.00           H  
HETATM 3682  O   T4PE 1204      -3.330  11.544 -18.003  1.00  0.00           O  
HETATM 3683  H1  T4PE 1204      -4.039  10.962 -18.276  1.00  0.00           H  
HETATM 3684  H2  T4PE 1204      -2.977  11.893 -18.821  1.00  0.00           H  
HETATM 3685  O   T4PE 1205     -14.452  10.883  12.197  1.00  0.00           O  
HETATM 3686  H1  T4PE 1205     -14.988  10.817  11.407  1.00  0.00           H  
HETATM 3687  H2  T4PE 1205     -14.878  11.562  12.721  1.00  0.00           H  
HETATM 3688  O   T4PE 1206      18.017   1.813  -6.184  1.00  0.00           O  
HETATM 3689  H1  T4PE 1206      18.159   2.220  -5.329  1.00  0.00           H  
HETATM 3690  H2  T4PE 1206      17.161   2.137  -6.465  1.00  0.00           H  
HETATM 3691  O   T4PE 1207      11.444 -11.611   7.246  1.00  0.00           O  
HETATM 3692  H1  T4PE 1207      10.830 -11.538   7.977  1.00  0.00           H  
HETATM 3693  H2  T4PE 1207      11.911 -10.776   7.240  1.00  0.00           H  
HETATM 3694  O   T4PE 1208     -20.478  13.005  -2.494  1.00  0.00           O  
HETATM 3695  H1  T4PE 1208     -20.857  12.131  -2.591  1.00  0.00           H  
HETATM 3696  H2  T4PE 1208     -20.538  13.391  -3.368  1.00  0.00           H  
HETATM 3697  O   T4PE 1209       4.137 -14.553  17.430  1.00  0.00           O  
HETATM 3698  H1  T4PE 1209       4.353 -14.203  18.295  1.00  0.00           H  
HETATM 3699  H2  T4PE 1209       4.981 -14.801  17.054  1.00  0.00           H  
HETATM 3700  O   T4PE 1210     -19.917   9.635   3.671  1.00  0.00           O  
HETATM 3701  H1  T4PE 1210     -19.548   8.897   4.156  1.00  0.00           H  
HETATM 3702  H2  T4PE 1210     -20.619   9.964   4.232  1.00  0.00           H  
HETATM 3703  O   T4PE 1211      -6.759 -18.720   7.948  1.00  0.00           O  
HETATM 3704  H1  T4PE 1211      -6.089 -18.682   8.630  1.00  0.00           H  
HETATM 3705  H2  T4PE 1211      -7.540 -18.348   8.358  1.00  0.00           H  
HETATM 3706  O   T4PE 1212      -5.350   3.883   3.227  1.00  0.00           O  
HETATM 3707  H1  T4PE 1212      -6.075   3.402   3.627  1.00  0.00           H  
HETATM 3708  H2  T4PE 1212      -4.588   3.654   3.760  1.00  0.00           H  
HETATM 3709  O   T4PE 1213     -16.027 -11.280  -8.652  1.00  0.00           O  
HETATM 3710  H1  T4PE 1213     -15.636 -12.079  -9.004  1.00  0.00           H  
HETATM 3711  H2  T4PE 1213     -15.523 -11.096  -7.859  1.00  0.00           H  
HETATM 3712  O   T4PE 1214       4.236 -17.630   3.027  1.00  0.00           O  
HETATM 3713  H1  T4PE 1214       3.443 -18.132   2.837  1.00  0.00           H  
HETATM 3714  H2  T4PE 1214       4.264 -16.960   2.344  1.00  0.00           H  
HETATM 3715  O   T4PE 1215      15.458  12.574  -7.145  1.00  0.00           O  
HETATM 3716  H1  T4PE 1215      15.967  11.764  -7.187  1.00  0.00           H  
HETATM 3717  H2  T4PE 1215      15.653  12.935  -6.281  1.00  0.00           H  
HETATM 3718  O   T4PE 1216     -10.516   8.021   6.715  1.00  0.00           O  
HETATM 3719  H1  T4PE 1216     -10.293   7.132   6.991  1.00  0.00           H  
HETATM 3720  H2  T4PE 1216     -11.194   8.301   7.330  1.00  0.00           H  
HETATM 3721  O   T4PE 1217      10.876   1.660  -6.153  1.00  0.00           O  
HETATM 3722  H1  T4PE 1217      11.369   2.297  -5.636  1.00  0.00           H  
HETATM 3723  H2  T4PE 1217      10.663   2.123  -6.964  1.00  0.00           H  
HETATM 3724  O   T4PE 1218      -0.051   7.050  -7.036  1.00  0.00           O  
HETATM 3725  H1  T4PE 1218       0.448   7.515  -6.364  1.00  0.00           H  
HETATM 3726  H2  T4PE 1218       0.588   6.472  -7.452  1.00  0.00           H  
HETATM 3727  O   T4PE 1219       5.821  -4.545  19.462  1.00  0.00           O  
HETATM 3728  H1  T4PE 1219       5.962  -3.840  18.830  1.00  0.00           H  
HETATM 3729  H2  T4PE 1219       4.940  -4.867  19.270  1.00  0.00           H  
HETATM 3730  O   T4PE 1220      -1.389 -17.449 -11.637  1.00  0.00           O  
HETATM 3731  H1  T4PE 1220      -1.537 -16.655 -11.123  1.00  0.00           H  
HETATM 3732  H2  T4PE 1220      -2.189 -17.961 -11.524  1.00  0.00           H  
HETATM 3733  O   T4PE 1221      12.395   8.100 -12.143  1.00  0.00           O  
HETATM 3734  H1  T4PE 1221      11.915   8.405 -11.373  1.00  0.00           H  
HETATM 3735  H2  T4PE 1221      11.720   7.741 -12.720  1.00  0.00           H  
HETATM 3736  O   T4PE 1222      15.970  -2.119  -5.350  1.00  0.00           O  
HETATM 3737  H1  T4PE 1222      15.697  -2.890  -5.847  1.00  0.00           H  
HETATM 3738  H2  T4PE 1222      16.838  -1.908  -5.693  1.00  0.00           H  
HETATM 3739  O   T4PE 1223     -21.551   3.350   0.301  1.00  0.00           O  
HETATM 3740  H1  T4PE 1223     -20.863   2.698   0.435  1.00  0.00           H  
HETATM 3741  H2  T4PE 1223     -21.092   4.118  -0.038  1.00  0.00           H  
HETATM 3742  O   T4PE 1224       8.368  13.358  -6.145  1.00  0.00           O  
HETATM 3743  H1  T4PE 1224       9.097  12.924  -6.587  1.00  0.00           H  
HETATM 3744  H2  T4PE 1224       7.699  13.454  -6.823  1.00  0.00           H  
HETATM 3745  O   T4PE 1225      12.340   8.810  11.867  1.00  0.00           O  
HETATM 3746  H1  T4PE 1225      13.090   8.730  11.278  1.00  0.00           H  
HETATM 3747  H2  T4PE 1225      12.492   8.147  12.540  1.00  0.00           H  
HETATM 3748  O   T4PE 1226      -5.096  -8.152  -5.606  1.00  0.00           O  
HETATM 3749  H1  T4PE 1226      -4.178  -7.881  -5.613  1.00  0.00           H  
HETATM 3750  H2  T4PE 1226      -5.465  -7.769  -6.402  1.00  0.00           H  
HETATM 3751  O   T4PE 1227     -20.590 -17.638  13.646  1.00  0.00           O  
HETATM 3752  H1  T4PE 1227     -20.752 -18.278  14.339  1.00  0.00           H  
HETATM 3753  H2  T4PE 1227     -21.033 -16.844  13.946  1.00  0.00           H  
HETATM 3754  O   T4PE 1228      16.766 -17.997  15.166  1.00  0.00           O  
HETATM 3755  H1  T4PE 1228      17.596 -17.874  15.626  1.00  0.00           H  
HETATM 3756  H2  T4PE 1228      16.116 -18.087  15.863  1.00  0.00           H  
HETATM 3757  O   T4PE 1229      -4.226  15.567  -1.015  1.00  0.00           O  
HETATM 3758  H1  T4PE 1229      -3.434  16.073  -1.200  1.00  0.00           H  
HETATM 3759  H2  T4PE 1229      -4.204  14.848  -1.647  1.00  0.00           H  
HETATM 3760  O   T4PE 1230      -5.940  15.112  -7.030  1.00  0.00           O  
HETATM 3761  H1  T4PE 1230      -5.068  14.952  -7.391  1.00  0.00           H  
HETATM 3762  H2  T4PE 1230      -5.811  15.815  -6.393  1.00  0.00           H  
HETATM 3763  O   T4PE 1231      16.722  -1.562  15.757  1.00  0.00           O  
HETATM 3764  H1  T4PE 1231      16.610  -1.504  16.705  1.00  0.00           H  
HETATM 3765  H2  T4PE 1231      17.188  -2.387  15.620  1.00  0.00           H  
HETATM 3766  O   T4PE 1232      11.417   2.246   3.220  1.00  0.00           O  
HETATM 3767  H1  T4PE 1232      11.728   1.643   3.895  1.00  0.00           H  
HETATM 3768  H2  T4PE 1232      10.503   1.999   3.081  1.00  0.00           H  
HETATM 3769  O   T4PE 1233     -17.224  -3.128   4.366  1.00  0.00           O  
HETATM 3770  H1  T4PE 1233     -18.002  -2.857   4.854  1.00  0.00           H  
HETATM 3771  H2  T4PE 1233     -17.397  -4.038   4.124  1.00  0.00           H  
HETATM 3772  O   T4PE 1234      18.426  20.563 -10.836  1.00  0.00           O  
HETATM 3773  H1  T4PE 1234      18.879  20.568 -11.679  1.00  0.00           H  
HETATM 3774  H2  T4PE 1234      19.127  20.497 -10.187  1.00  0.00           H  
HETATM 3775  O   T4PE 1235      10.794  18.658  -9.651  1.00  0.00           O  
HETATM 3776  H1  T4PE 1235      10.281  19.467  -9.664  1.00  0.00           H  
HETATM 3777  H2  T4PE 1235      11.229  18.636 -10.504  1.00  0.00           H  
HETATM 3778  O   T4PE 1236      13.827 -17.305   9.172  1.00  0.00           O  
HETATM 3779  H1  T4PE 1236      13.530 -16.455   9.497  1.00  0.00           H  
HETATM 3780  H2  T4PE 1236      13.904 -17.848   9.957  1.00  0.00           H  
HETATM 3781  O   T4PE 1237     -12.509  -2.882  -3.836  1.00  0.00           O  
HETATM 3782  H1  T4PE 1237     -12.847  -2.279  -3.175  1.00  0.00           H  
HETATM 3783  H2  T4PE 1237     -12.735  -3.752  -3.507  1.00  0.00           H  
HETATM 3784  O   T4PE 1238       2.148  20.143   1.855  1.00  0.00           O  
HETATM 3785  H1  T4PE 1238       2.616  20.948   2.079  1.00  0.00           H  
HETATM 3786  H2  T4PE 1238       1.625  20.375   1.088  1.00  0.00           H  
HETATM 3787  O   T4PE 1239      -6.929  -3.195  11.171  1.00  0.00           O  
HETATM 3788  H1  T4PE 1239      -7.117  -3.373  12.093  1.00  0.00           H  
HETATM 3789  H2  T4PE 1239      -6.001  -3.409  11.070  1.00  0.00           H  
HETATM 3790  O   T4PE 1240     -18.726 -17.018   9.141  1.00  0.00           O  
HETATM 3791  H1  T4PE 1240     -17.824 -16.849   9.412  1.00  0.00           H  
HETATM 3792  H2  T4PE 1240     -19.207 -17.131   9.961  1.00  0.00           H  
HETATM 3793  O   T4PE 1241       0.054 -18.349  14.907  1.00  0.00           O  
HETATM 3794  H1  T4PE 1241      -0.658 -18.183  14.288  1.00  0.00           H  
HETATM 3795  H2  T4PE 1241       0.761 -18.704  14.369  1.00  0.00           H  
HETATM 3796  O   T4PE 1242     -21.388 -18.184  19.308  1.00  0.00           O  
HETATM 3797  H1  T4PE 1242     -21.270 -17.369  19.797  1.00  0.00           H  
HETATM 3798  H2  T4PE 1242     -20.923 -18.038  18.484  1.00  0.00           H  
HETATM 3799  O   T4PE 1243      -2.389 -17.990 -21.110  1.00  0.00           O  
HETATM 3800  H1  T4PE 1243      -3.105 -17.713 -20.538  1.00  0.00           H  
HETATM 3801  H2  T4PE 1243      -1.914 -17.183 -21.309  1.00  0.00           H  
HETATM 3802  O   T4PE 1244     -10.161  10.466  -9.053  1.00  0.00           O  
HETATM 3803  H1  T4PE 1244     -10.466   9.665  -8.626  1.00  0.00           H  
HETATM 3804  H2  T4PE 1244      -9.780  10.168  -9.879  1.00  0.00           H  
HETATM 3805  O   T4PE 1245       3.614  -9.232   7.663  1.00  0.00           O  
HETATM 3806  H1  T4PE 1245       3.996  -8.984   6.821  1.00  0.00           H  
HETATM 3807  H2  T4PE 1245       2.963  -8.553   7.841  1.00  0.00           H  
HETATM 3808  O   T4PE 1246      16.462 -12.122  -8.421  1.00  0.00           O  
HETATM 3809  H1  T4PE 1246      15.649 -12.559  -8.167  1.00  0.00           H  
HETATM 3810  H2  T4PE 1246      16.179 -11.290  -8.799  1.00  0.00           H  
HETATM 3811  O   T4PE 1247      -3.971 -11.615  15.157  1.00  0.00           O  
HETATM 3812  H1  T4PE 1247      -3.994 -12.292  15.834  1.00  0.00           H  
HETATM 3813  H2  T4PE 1247      -4.400 -10.860  15.559  1.00  0.00           H  
HETATM 3814  O   T4PE 1248       8.972   6.019  14.008  1.00  0.00           O  
HETATM 3815  H1  T4PE 1248       8.580   6.668  14.592  1.00  0.00           H  
HETATM 3816  H2  T4PE 1248       8.542   5.196  14.240  1.00  0.00           H  
HETATM 3817  O   T4PE 1249      -2.420  -0.337 -10.961  1.00  0.00           O  
HETATM 3818  H1  T4PE 1249      -3.174  -0.758 -11.376  1.00  0.00           H  
HETATM 3819  H2  T4PE 1249      -2.628  -0.339 -10.027  1.00  0.00           H  
HETATM 3820  O   T4PE 1250      -6.691   5.148 -14.882  1.00  0.00           O  
HETATM 3821  H1  T4PE 1250      -6.547   4.397 -14.306  1.00  0.00           H  
HETATM 3822  H2  T4PE 1250      -5.810   5.447 -15.110  1.00  0.00           H  
HETATM 3823  O   T4PE 1251     -16.817 -18.931   7.324  1.00  0.00           O  
HETATM 3824  H1  T4PE 1251     -17.567 -19.260   7.820  1.00  0.00           H  
HETATM 3825  H2  T4PE 1251     -16.164 -19.628   7.387  1.00  0.00           H  
HETATM 3826  O   T4PE 1252     -10.977  -7.212  -8.329  1.00  0.00           O  
HETATM 3827  H1  T4PE 1252     -11.251  -6.608  -7.639  1.00  0.00           H  
HETATM 3828  H2  T4PE 1252     -10.054  -7.003  -8.478  1.00  0.00           H  
HETATM 3829  O   T4PE 1253       3.070  10.927 -17.353  1.00  0.00           O  
HETATM 3830  H1  T4PE 1253       3.386  10.654 -18.214  1.00  0.00           H  
HETATM 3831  H2  T4PE 1253       3.203  10.161 -16.795  1.00  0.00           H  
HETATM 3832  O   T4PE 1254     -19.079   9.630  19.552  1.00  0.00           O  
HETATM 3833  H1  T4PE 1254     -18.840  10.531  19.332  1.00  0.00           H  
HETATM 3834  H2  T4PE 1254     -18.610   9.095  18.911  1.00  0.00           H  
HETATM 3835  O   T4PE 1255     -12.279 -21.139  18.249  1.00  0.00           O  
HETATM 3836  H1  T4PE 1255     -13.202 -20.892  18.301  1.00  0.00           H  
HETATM 3837  H2  T4PE 1255     -11.806 -20.366  18.559  1.00  0.00           H  
HETATM 3838  O   T4PE 1256      17.325  20.940  12.006  1.00  0.00           O  
HETATM 3839  H1  T4PE 1256      16.630  20.842  11.354  1.00  0.00           H  
HETATM 3840  H2  T4PE 1256      17.239  21.841  12.315  1.00  0.00           H  
HETATM 3841  O   T4PE 1257      10.129  -4.513   8.907  1.00  0.00           O  
HETATM 3842  H1  T4PE 1257       9.344  -4.542   9.454  1.00  0.00           H  
HETATM 3843  H2  T4PE 1257       9.885  -3.958   8.166  1.00  0.00           H  
HETATM 3844  O   T4PE 1258     -12.656 -15.102   3.955  1.00  0.00           O  
HETATM 3845  H1  T4PE 1258     -12.025 -15.168   4.671  1.00  0.00           H  
HETATM 3846  H2  T4PE 1258     -12.408 -15.800   3.350  1.00  0.00           H  
HETATM 3847  O   T4PE 1259      11.637  15.323  13.692  1.00  0.00           O  
HETATM 3848  H1  T4PE 1259      11.118  16.052  14.032  1.00  0.00           H  
HETATM 3849  H2  T4PE 1259      12.473  15.389  14.153  1.00  0.00           H  
HETATM 3850  O   T4PE 1260     -10.312   9.257  -4.345  1.00  0.00           O  
HETATM 3851  H1  T4PE 1260      -9.574   8.832  -3.909  1.00  0.00           H  
HETATM 3852  H2  T4PE 1260      -9.909   9.914  -4.913  1.00  0.00           H  
HETATM 3853  O   T4PE 1261      13.879   4.784 -16.708  1.00  0.00           O  
HETATM 3854  H1  T4PE 1261      13.858   3.851 -16.499  1.00  0.00           H  
HETATM 3855  H2  T4PE 1261      14.660   4.891 -17.252  1.00  0.00           H  
HETATM 3856  O   T4PE 1262      21.535   3.254   8.612  1.00  0.00           O  
HETATM 3857  H1  T4PE 1262      21.025   3.670   9.306  1.00  0.00           H  
HETATM 3858  H2  T4PE 1262      21.120   2.401   8.488  1.00  0.00           H  
HETATM 3859  O   T4PE 1263      -9.134 -11.221  16.491  1.00  0.00           O  
HETATM 3860  H1  T4PE 1263      -8.689 -11.840  17.070  1.00  0.00           H  
HETATM 3861  H2  T4PE 1263     -10.049 -11.246  16.772  1.00  0.00           H  
HETATM 3862  O   T4PE 1264     -19.028   5.501 -15.298  1.00  0.00           O  
HETATM 3863  H1  T4PE 1264     -19.568   6.135 -15.771  1.00  0.00           H  
HETATM 3864  H2  T4PE 1264     -19.635   4.800 -15.061  1.00  0.00           H  
HETATM 3865  O   T4PE 1265      -6.303  -0.512 -16.893  1.00  0.00           O  
HETATM 3866  H1  T4PE 1265      -6.240   0.222 -17.504  1.00  0.00           H  
HETATM 3867  H2  T4PE 1265      -7.058  -0.303 -16.344  1.00  0.00           H  
HETATM 3868  O   T4PE 1266     -16.124   3.520   2.709  1.00  0.00           O  
HETATM 3869  H1  T4PE 1266     -16.412   3.299   1.823  1.00  0.00           H  
HETATM 3870  H2  T4PE 1266     -16.920   3.812   3.154  1.00  0.00           H  
HETATM 3871  O   T4PE 1267      -9.247  17.147  -6.101  1.00  0.00           O  
HETATM 3872  H1  T4PE 1267      -9.441  16.298  -5.706  1.00  0.00           H  
HETATM 3873  H2  T4PE 1267      -9.175  16.965  -7.038  1.00  0.00           H  
HETATM 3874  O   T4PE 1268      16.276   6.788  -9.586  1.00  0.00           O  
HETATM 3875  H1  T4PE 1268      16.322   6.425  -8.701  1.00  0.00           H  
HETATM 3876  H2  T4PE 1268      15.465   6.432  -9.949  1.00  0.00           H  
HETATM 3877  O   T4PE 1269       3.169 -14.786   5.323  1.00  0.00           O  
HETATM 3878  H1  T4PE 1269       4.065 -15.120   5.282  1.00  0.00           H  
HETATM 3879  H2  T4PE 1269       2.675 -15.476   5.765  1.00  0.00           H  
HETATM 3880  O   T4PE 1270       9.054 -20.961   8.670  1.00  0.00           O  
HETATM 3881  H1  T4PE 1270       8.100 -20.888   8.640  1.00  0.00           H  
HETATM 3882  H2  T4PE 1270       9.246 -21.783   8.219  1.00  0.00           H  
HETATM 3883  O   T4PE 1271       0.756  -4.608 -15.752  1.00  0.00           O  
HETATM 3884  H1  T4PE 1271      -0.089  -5.003 -15.538  1.00  0.00           H  
HETATM 3885  H2  T4PE 1271       1.213  -5.279 -16.259  1.00  0.00           H  
HETATM 3886  O   T4PE 1272       4.258 -17.480  16.408  1.00  0.00           O  
HETATM 3887  H1  T4PE 1272       3.363 -17.279  16.680  1.00  0.00           H  
HETATM 3888  H2  T4PE 1272       4.322 -18.432  16.478  1.00  0.00           H  
HETATM 3889  O   T4PE 1273       9.048 -12.159 -15.606  1.00  0.00           O  
HETATM 3890  H1  T4PE 1273       9.089 -12.995 -15.142  1.00  0.00           H  
HETATM 3891  H2  T4PE 1273       8.177 -11.815 -15.404  1.00  0.00           H  
HETATM 3892  O   T4PE 1274      19.035   8.446  10.476  1.00  0.00           O  
HETATM 3893  H1  T4PE 1274      18.859   8.772   9.593  1.00  0.00           H  
HETATM 3894  H2  T4PE 1274      18.888   7.502  10.417  1.00  0.00           H  
HETATM 3895  O   T4PE 1275      -0.592  11.630  20.279  1.00  0.00           O  
HETATM 3896  H1  T4PE 1275      -1.170  11.922  20.984  1.00  0.00           H  
HETATM 3897  H2  T4PE 1275      -0.932  12.062  19.495  1.00  0.00           H  
HETATM 3898  O   T4PE 1276      11.675  18.073 -15.650  1.00  0.00           O  
HETATM 3899  H1  T4PE 1276      11.143  17.848 -14.886  1.00  0.00           H  
HETATM 3900  H2  T4PE 1276      12.321  17.370 -15.707  1.00  0.00           H  
HETATM 3901  O   T4PE 1277      10.147  17.601  -0.519  1.00  0.00           O  
HETATM 3902  H1  T4PE 1277       9.707  18.153  -1.166  1.00  0.00           H  
HETATM 3903  H2  T4PE 1277       9.694  16.759  -0.574  1.00  0.00           H  
HETATM 3904  O   T4PE 1278     -14.546  20.984 -17.540  1.00  0.00           O  
HETATM 3905  H1  T4PE 1278     -13.786  21.339 -17.079  1.00  0.00           H  
HETATM 3906  H2  T4PE 1278     -14.184  20.590 -18.333  1.00  0.00           H  
HETATM 3907  O   T4PE 1279      20.528  20.169   0.660  1.00  0.00           O  
HETATM 3908  H1  T4PE 1279      20.864  20.943   0.208  1.00  0.00           H  
HETATM 3909  H2  T4PE 1279      20.799  19.433   0.111  1.00  0.00           H  
HETATM 3910  O   T4PE 1280      -6.937 -16.680  -9.672  1.00  0.00           O  
HETATM 3911  H1  T4PE 1280      -6.101 -16.355 -10.006  1.00  0.00           H  
HETATM 3912  H2  T4PE 1280      -7.227 -17.316 -10.326  1.00  0.00           H  
HETATM 3913  O   T4PE 1281       3.707  -2.513   5.223  1.00  0.00           O  
HETATM 3914  H1  T4PE 1281       4.248  -3.265   4.982  1.00  0.00           H  
HETATM 3915  H2  T4PE 1281       3.364  -2.732   6.090  1.00  0.00           H  
HETATM 3916  O   T4PE 1282      -9.656 -14.480   0.088  1.00  0.00           O  
HETATM 3917  H1  T4PE 1282      -9.351 -13.617   0.369  1.00  0.00           H  
HETATM 3918  H2  T4PE 1282      -8.887 -15.044   0.166  1.00  0.00           H  
HETATM 3919  O   T4PE 1283       8.886  15.684  -7.955  1.00  0.00           O  
HETATM 3920  H1  T4PE 1283       9.300  15.367  -8.757  1.00  0.00           H  
HETATM 3921  H2  T4PE 1283       8.986  14.963  -7.333  1.00  0.00           H  
HETATM 3922  O   T4PE 1284       7.217  12.059  -4.014  1.00  0.00           O  
HETATM 3923  H1  T4PE 1284       6.296  12.175  -4.247  1.00  0.00           H  
HETATM 3924  H2  T4PE 1284       7.697  12.544  -4.685  1.00  0.00           H  
HETATM 3925  O   T4PE 1285      14.590  19.631 -18.560  1.00  0.00           O  
HETATM 3926  H1  T4PE 1285      15.345  19.055 -18.678  1.00  0.00           H  
HETATM 3927  H2  T4PE 1285      13.831  19.059 -18.677  1.00  0.00           H  
HETATM 3928  O   T4PE 1286       9.796  20.151 -19.029  1.00  0.00           O  
HETATM 3929  H1  T4PE 1286       8.958  20.335 -19.453  1.00  0.00           H  
HETATM 3930  H2  T4PE 1286       9.562  19.893 -18.137  1.00  0.00           H  
HETATM 3931  O   T4PE 1287      -5.090 -10.143  17.233  1.00  0.00           O  
HETATM 3932  H1  T4PE 1287      -5.302 -10.700  17.982  1.00  0.00           H  
HETATM 3933  H2  T4PE 1287      -5.201  -9.250  17.559  1.00  0.00           H  
HETATM 3934  O   T4PE 1288      -8.706  -9.617 -15.868  1.00  0.00           O  
HETATM 3935  H1  T4PE 1288      -9.431  -9.618 -15.244  1.00  0.00           H  
HETATM 3936  H2  T4PE 1288      -8.474 -10.540 -15.967  1.00  0.00           H  
HETATM 3937  O   T4PE 1289      19.422 -14.213   0.606  1.00  0.00           O  
HETATM 3938  H1  T4PE 1289      18.920 -13.432   0.377  1.00  0.00           H  
HETATM 3939  H2  T4PE 1289      18.780 -14.923   0.595  1.00  0.00           H  
HETATM 3940  O   T4PE 1290      10.996  19.878   0.593  1.00  0.00           O  
HETATM 3941  H1  T4PE 1290      10.759  18.956   0.494  1.00  0.00           H  
HETATM 3942  H2  T4PE 1290      11.589  20.054  -0.137  1.00  0.00           H  
HETATM 3943  O   T4PE 1291     -16.374  -8.019  14.985  1.00  0.00           O  
HETATM 3944  H1  T4PE 1291     -15.458  -8.151  15.231  1.00  0.00           H  
HETATM 3945  H2  T4PE 1291     -16.543  -7.096  15.178  1.00  0.00           H  
HETATM 3946  O   T4PE 1292      19.320  14.439   8.596  1.00  0.00           O  
HETATM 3947  H1  T4PE 1292      19.590  13.939   7.826  1.00  0.00           H  
HETATM 3948  H2  T4PE 1292      19.963  15.145   8.663  1.00  0.00           H  
HETATM 3949  O   T4PE 1293      14.483  -1.953   2.122  1.00  0.00           O  
HETATM 3950  H1  T4PE 1293      13.757  -1.925   2.745  1.00  0.00           H  
HETATM 3951  H2  T4PE 1293      14.785  -1.046   2.065  1.00  0.00           H  
HETATM 3952  O   T4PE 1294      -2.155  -6.065  12.973  1.00  0.00           O  
HETATM 3953  H1  T4PE 1294      -3.086  -6.020  12.753  1.00  0.00           H  
HETATM 3954  H2  T4PE 1294      -2.013  -5.329  13.567  1.00  0.00           H  
HETATM 3955  O   T4PE 1295       5.424  -2.409  -5.207  1.00  0.00           O  
HETATM 3956  H1  T4PE 1295       4.515  -2.402  -4.904  1.00  0.00           H  
HETATM 3957  H2  T4PE 1295       5.747  -3.279  -4.975  1.00  0.00           H  
HETATM 3958  O   T4PE 1296       8.718  10.897  19.415  1.00  0.00           O  
HETATM 3959  H1  T4PE 1296       7.927  10.390  19.594  1.00  0.00           H  
HETATM 3960  H2  T4PE 1296       9.427  10.255  19.442  1.00  0.00           H  
HETATM 3961  O   T4PE 1297      -6.321 -20.412  17.479  1.00  0.00           O  
HETATM 3962  H1  T4PE 1297      -6.826 -20.879  16.814  1.00  0.00           H  
HETATM 3963  H2  T4PE 1297      -6.937 -19.776  17.845  1.00  0.00           H  
HETATM 3964  O   T4PE 1298     -15.535  18.996  -8.183  1.00  0.00           O  
HETATM 3965  H1  T4PE 1298     -14.646  19.023  -7.830  1.00  0.00           H  
HETATM 3966  H2  T4PE 1298     -15.875  18.144  -7.912  1.00  0.00           H  
HETATM 3967  O   T4PE 1299     -15.910  -6.211 -16.125  1.00  0.00           O  
HETATM 3968  H1  T4PE 1299     -15.836  -7.154 -16.270  1.00  0.00           H  
HETATM 3969  H2  T4PE 1299     -16.424  -6.132 -15.321  1.00  0.00           H  
HETATM 3970  O   T4PE 1300      14.387  -5.018 -21.006  1.00  0.00           O  
HETATM 3971  H1  T4PE 1300      13.734  -4.318 -21.037  1.00  0.00           H  
HETATM 3972  H2  T4PE 1300      15.214  -4.584 -21.215  1.00  0.00           H  
HETATM 3973  O   T4PE 1301      20.878   9.255   1.784  1.00  0.00           O  
HETATM 3974  H1  T4PE 1301      20.390   8.543   2.197  1.00  0.00           H  
HETATM 3975  H2  T4PE 1301      21.681   9.327   2.300  1.00  0.00           H  
HETATM 3976  O   T4PE 1302      19.888   3.305  -7.531  1.00  0.00           O  
HETATM 3977  H1  T4PE 1302      20.088   4.097  -7.032  1.00  0.00           H  
HETATM 3978  H2  T4PE 1302      19.217   2.859  -7.014  1.00  0.00           H  
HETATM 3979  O   T4PE 1303      18.888  19.282  -6.006  1.00  0.00           O  
HETATM 3980  H1  T4PE 1303      18.298  18.595  -6.314  1.00  0.00           H  
HETATM 3981  H2  T4PE 1303      18.435  20.099  -6.214  1.00  0.00           H  
HETATM 3982  O   T4PE 1304       6.361  16.241   8.979  1.00  0.00           O  
HETATM 3983  H1  T4PE 1304       6.747  16.223   9.855  1.00  0.00           H  
HETATM 3984  H2  T4PE 1304       7.001  16.713   8.446  1.00  0.00           H  
HETATM 3985  O   T4PE 1305     -11.355  -7.401   9.616  1.00  0.00           O  
HETATM 3986  H1  T4PE 1305     -11.810  -8.042   9.070  1.00  0.00           H  
HETATM 3987  H2  T4PE 1305     -10.439  -7.677   9.598  1.00  0.00           H  
HETATM 3988  O   T4PE 1306     -17.804  -9.743  16.603  1.00  0.00           O  
HETATM 3989  H1  T4PE 1306     -17.488  -8.921  16.227  1.00  0.00           H  
HETATM 3990  H2  T4PE 1306     -17.695  -9.631  17.548  1.00  0.00           H  
HETATM 3991  O   T4PE 1307      -9.095   5.005   5.521  1.00  0.00           O  
HETATM 3992  H1  T4PE 1307      -9.565   5.194   6.334  1.00  0.00           H  
HETATM 3993  H2  T4PE 1307      -9.748   5.128   4.832  1.00  0.00           H  
HETATM 3994  O   T4PE 1308      -7.458 -18.252 -11.834  1.00  0.00           O  
HETATM 3995  H1  T4PE 1308      -6.841 -18.951 -12.052  1.00  0.00           H  
HETATM 3996  H2  T4PE 1308      -7.789 -17.952 -12.681  1.00  0.00           H  
HETATM 3997  O   T4PE 1309       6.386 -12.022  -0.034  1.00  0.00           O  
HETATM 3998  H1  T4PE 1309       6.671 -12.774   0.485  1.00  0.00           H  
HETATM 3999  H2  T4PE 1309       5.680 -12.363  -0.583  1.00  0.00           H  
HETATM 4000  O   T4PE 1310       1.524   5.674  -8.943  1.00  0.00           O  
HETATM 4001  H1  T4PE 1310       1.341   6.446  -9.479  1.00  0.00           H  
HETATM 4002  H2  T4PE 1310       2.304   5.910  -8.441  1.00  0.00           H  
HETATM 4003  O   T4PE 1311      16.125  17.224  13.479  1.00  0.00           O  
HETATM 4004  H1  T4PE 1311      15.654  17.088  12.657  1.00  0.00           H  
HETATM 4005  H2  T4PE 1311      16.097  18.170  13.618  1.00  0.00           H  
HETATM 4006  O   T4PE 1312     -13.397  -2.723   5.005  1.00  0.00           O  
HETATM 4007  H1  T4PE 1312     -12.611  -2.246   5.271  1.00  0.00           H  
HETATM 4008  H2  T4PE 1312     -13.948  -2.735   5.788  1.00  0.00           H  
HETATM 4009  O   T4PE 1313     -20.781   1.080  12.418  1.00  0.00           O  
HETATM 4010  H1  T4PE 1313     -21.243   0.923  13.242  1.00  0.00           H  
HETATM 4011  H2  T4PE 1313     -21.244   1.817  12.020  1.00  0.00           H  
HETATM 4012  O   T4PE 1314      19.598   3.305   2.585  1.00  0.00           O  
HETATM 4013  H1  T4PE 1314      19.867   3.388   1.670  1.00  0.00           H  
HETATM 4014  H2  T4PE 1314      18.767   3.776   2.635  1.00  0.00           H  
HETATM 4015  O   T4PE 1315     -19.097   2.224   1.371  1.00  0.00           O  
HETATM 4016  H1  T4PE 1315     -18.352   1.869   0.885  1.00  0.00           H  
HETATM 4017  H2  T4PE 1315     -19.369   1.509   1.947  1.00  0.00           H  
HETATM 4018  O   T4PE 1316      -1.117  -5.869  20.082  1.00  0.00           O  
HETATM 4019  H1  T4PE 1316      -0.689  -5.100  20.458  1.00  0.00           H  
HETATM 4020  H2  T4PE 1316      -0.910  -5.826  19.149  1.00  0.00           H  
HETATM 4021  O   T4PE 1317       6.926   9.853 -16.902  1.00  0.00           O  
HETATM 4022  H1  T4PE 1317       7.728  10.171 -16.487  1.00  0.00           H  
HETATM 4023  H2  T4PE 1317       6.266  10.513 -16.687  1.00  0.00           H  
HETATM 4024  O   T4PE 1318     -16.517  10.383  -1.879  1.00  0.00           O  
HETATM 4025  H1  T4PE 1318     -15.884   9.890  -2.402  1.00  0.00           H  
HETATM 4026  H2  T4PE 1318     -16.003  10.741  -1.156  1.00  0.00           H  
HETATM 4027  O   T4PE 1319      -1.485   9.075  11.163  1.00  0.00           O  
HETATM 4028  H1  T4PE 1319      -2.277   9.321  11.641  1.00  0.00           H  
HETATM 4029  H2  T4PE 1319      -1.189   8.270  11.589  1.00  0.00           H  
HETATM 4030  O   T4PE 1320       5.781   5.357 -20.659  1.00  0.00           O  
HETATM 4031  H1  T4PE 1320       4.845   5.197 -20.545  1.00  0.00           H  
HETATM 4032  H2  T4PE 1320       5.958   6.136 -20.133  1.00  0.00           H  
HETATM 4033  O   T4PE 1321     -15.086  -3.811   9.449  1.00  0.00           O  
HETATM 4034  H1  T4PE 1321     -14.425  -4.186   8.866  1.00  0.00           H  
HETATM 4035  H2  T4PE 1321     -15.020  -4.329  10.251  1.00  0.00           H  
HETATM 4036  O   T4PE 1322     -19.710  14.806 -20.390  1.00  0.00           O  
HETATM 4037  H1  T4PE 1322     -20.629  14.561 -20.286  1.00  0.00           H  
HETATM 4038  H2  T4PE 1322     -19.523  14.648 -21.316  1.00  0.00           H  
HETATM 4039  O   T4PE 1323       0.801  18.740  -4.313  1.00  0.00           O  
HETATM 4040  H1  T4PE 1323       0.824  17.881  -4.735  1.00  0.00           H  
HETATM 4041  H2  T4PE 1323       0.655  18.548  -3.387  1.00  0.00           H  
HETATM 4042  O   T4PE 1324      -2.705 -20.855  -0.519  1.00  0.00           O  
HETATM 4043  H1  T4PE 1324      -2.149 -20.261  -1.024  1.00  0.00           H  
HETATM 4044  H2  T4PE 1324      -3.066 -21.456  -1.170  1.00  0.00           H  
HETATM 4045  O   T4PE 1325     -18.600  14.480 -16.804  1.00  0.00           O  
HETATM 4046  H1  T4PE 1325     -19.180  13.754 -16.575  1.00  0.00           H  
HETATM 4047  H2  T4PE 1325     -19.188  15.168 -17.115  1.00  0.00           H  
HETATM 4048  O   T4PE 1326      20.162 -14.790  12.978  1.00  0.00           O  
HETATM 4049  H1  T4PE 1326      19.231 -14.633  12.821  1.00  0.00           H  
HETATM 4050  H2  T4PE 1326      20.504 -15.074  12.130  1.00  0.00           H  
HETATM 4051  O   T4PE 1327       1.038   8.185   5.381  1.00  0.00           O  
HETATM 4052  H1  T4PE 1327       0.168   8.091   5.768  1.00  0.00           H  
HETATM 4053  H2  T4PE 1327       0.964   8.945   4.804  1.00  0.00           H  
HETATM 4054  O   T4PE 1328      -7.558   2.394  18.493  1.00  0.00           O  
HETATM 4055  H1  T4PE 1328      -7.283   3.039  19.144  1.00  0.00           H  
HETATM 4056  H2  T4PE 1328      -8.042   1.738  18.994  1.00  0.00           H  
HETATM 4057  O   T4PE 1329       3.145 -17.365  -1.104  1.00  0.00           O  
HETATM 4058  H1  T4PE 1329       3.049 -18.307  -0.963  1.00  0.00           H  
HETATM 4059  H2  T4PE 1329       3.126 -17.262  -2.055  1.00  0.00           H  
HETATM 4060  O   T4PE 1330       0.977  -8.118  17.853  1.00  0.00           O  
HETATM 4061  H1  T4PE 1330       1.324  -7.615  18.590  1.00  0.00           H  
HETATM 4062  H2  T4PE 1330       1.403  -8.972  17.924  1.00  0.00           H  
HETATM 4063  O   T4PE 1331     -20.670   0.603 -11.123  1.00  0.00           O  
HETATM 4064  H1  T4PE 1331     -20.816   0.358 -12.036  1.00  0.00           H  
HETATM 4065  H2  T4PE 1331     -21.207   1.385 -10.995  1.00  0.00           H  
HETATM 4066  O   T4PE 1332      11.936  12.847  10.957  1.00  0.00           O  
HETATM 4067  H1  T4PE 1332      11.807  11.977  10.579  1.00  0.00           H  
HETATM 4068  H2  T4PE 1332      12.876  12.896  11.130  1.00  0.00           H  
HETATM 4069  O   T4PE 1333      12.860  18.008 -20.072  1.00  0.00           O  
HETATM 4070  H1  T4PE 1333      12.733  17.435 -19.316  1.00  0.00           H  
HETATM 4071  H2  T4PE 1333      13.607  17.630 -20.537  1.00  0.00           H  
HETATM 4072  O   T4PE 1334      -0.916 -20.473 -12.997  1.00  0.00           O  
HETATM 4073  H1  T4PE 1334      -0.938 -20.182 -12.086  1.00  0.00           H  
HETATM 4074  H2  T4PE 1334      -1.415 -21.290 -13.001  1.00  0.00           H  
HETATM 4075  O   T4PE 1335     -20.633  12.052 -19.230  1.00  0.00           O  
HETATM 4076  H1  T4PE 1335     -19.837  11.713 -19.640  1.00  0.00           H  
HETATM 4077  H2  T4PE 1335     -20.534  11.839 -18.302  1.00  0.00           H  
HETATM 4078  O   T4PE 1336      -1.406 -11.764  19.067  1.00  0.00           O  
HETATM 4079  H1  T4PE 1336      -1.847 -12.519  19.454  1.00  0.00           H  
HETATM 4080  H2  T4PE 1336      -1.979 -11.023  19.266  1.00  0.00           H  
HETATM 4081  O   T4PE 1337       8.027 -19.323  -8.774  1.00  0.00           O  
HETATM 4082  H1  T4PE 1337       8.295 -18.474  -8.422  1.00  0.00           H  
HETATM 4083  H2  T4PE 1337       7.297 -19.120  -9.360  1.00  0.00           H  
HETATM 4084  O   T4PE 1338     -14.343 -14.715 -11.587  1.00  0.00           O  
HETATM 4085  H1  T4PE 1338     -14.643 -13.897 -11.983  1.00  0.00           H  
HETATM 4086  H2  T4PE 1338     -13.569 -14.958 -12.095  1.00  0.00           H  
HETATM 4087  O   T4PE 1339     -11.208   0.640  -3.430  1.00  0.00           O  
HETATM 4088  H1  T4PE 1339     -11.673   0.412  -2.625  1.00  0.00           H  
HETATM 4089  H2  T4PE 1339     -11.779   0.330  -4.133  1.00  0.00           H  
HETATM 4090  O   T4PE 1340      15.509  -5.789  14.462  1.00  0.00           O  
HETATM 4091  H1  T4PE 1340      15.624  -4.868  14.227  1.00  0.00           H  
HETATM 4092  H2  T4PE 1340      16.064  -5.911  15.232  1.00  0.00           H  
HETATM 4093  O   T4PE 1341       0.640  16.890  18.002  1.00  0.00           O  
HETATM 4094  H1  T4PE 1341       0.625  15.942  18.134  1.00  0.00           H  
HETATM 4095  H2  T4PE 1341       0.990  17.005  17.119  1.00  0.00           H  
HETATM 4096  O   T4PE 1342      -7.317   2.772   5.495  1.00  0.00           O  
HETATM 4097  H1  T4PE 1342      -7.923   3.513   5.505  1.00  0.00           H  
HETATM 4098  H2  T4PE 1342      -7.787   2.083   5.027  1.00  0.00           H  
HETATM 4099  O   T4PE 1343     -13.469   5.174 -18.485  1.00  0.00           O  
HETATM 4100  H1  T4PE 1343     -13.999   5.144 -19.281  1.00  0.00           H  
HETATM 4101  H2  T4PE 1343     -13.563   6.072 -18.167  1.00  0.00           H  
HETATM 4102  O   T4PE 1344       5.184   9.249  -4.501  1.00  0.00           O  
HETATM 4103  H1  T4PE 1344       5.278   9.092  -5.441  1.00  0.00           H  
HETATM 4104  H2  T4PE 1344       6.035   9.014  -4.133  1.00  0.00           H  
HETATM 4105  O   T4PE 1345      -5.646   8.887 -12.303  1.00  0.00           O  
HETATM 4106  H1  T4PE 1345      -5.711   8.306 -11.545  1.00  0.00           H  
HETATM 4107  H2  T4PE 1345      -5.882   8.336 -13.049  1.00  0.00           H  
HETATM 4108  O   T4PE 1346      -1.765  -3.676   4.267  1.00  0.00           O  
HETATM 4109  H1  T4PE 1346      -2.167  -3.486   5.114  1.00  0.00           H  
HETATM 4110  H2  T4PE 1346      -0.824  -3.602   4.426  1.00  0.00           H  
HETATM 4111  O   T4PE 1347     -19.989  -4.699   2.701  1.00  0.00           O  
HETATM 4112  H1  T4PE 1347     -19.345  -4.442   2.041  1.00  0.00           H  
HETATM 4113  H2  T4PE 1347     -20.774  -4.917   2.198  1.00  0.00           H  
HETATM 4114  O   T4PE 1348      -5.880  11.340  -7.622  1.00  0.00           O  
HETATM 4115  H1  T4PE 1348      -6.248  10.551  -7.225  1.00  0.00           H  
HETATM 4116  H2  T4PE 1348      -6.624  11.762  -8.051  1.00  0.00           H  
HETATM 4117  O   T4PE 1349      -1.005  15.106  -9.255  1.00  0.00           O  
HETATM 4118  H1  T4PE 1349      -0.523  15.635  -9.891  1.00  0.00           H  
HETATM 4119  H2  T4PE 1349      -1.174  15.703  -8.526  1.00  0.00           H  
HETATM 4120  O   T4PE 1350      18.915  19.148  19.859  1.00  0.00           O  
HETATM 4121  H1  T4PE 1350      19.057  18.428  19.245  1.00  0.00           H  
HETATM 4122  H2  T4PE 1350      19.595  19.785  19.643  1.00  0.00           H  
HETATM 4123  O   T4PE 1351     -19.559  -3.825  -5.670  1.00  0.00           O  
HETATM 4124  H1  T4PE 1351     -19.322  -3.773  -4.744  1.00  0.00           H  
HETATM 4125  H2  T4PE 1351     -19.657  -2.913  -5.944  1.00  0.00           H  
HETATM 4126  O   T4PE 1352       3.147  -1.296 -19.090  1.00  0.00           O  
HETATM 4127  H1  T4PE 1352       3.466  -1.673 -18.270  1.00  0.00           H  
HETATM 4128  H2  T4PE 1352       2.597  -0.562 -18.819  1.00  0.00           H  
HETATM 4129  O   T4PE 1353      -8.423  -9.249  -6.167  1.00  0.00           O  
HETATM 4130  H1  T4PE 1353      -8.495  -9.473  -7.095  1.00  0.00           H  
HETATM 4131  H2  T4PE 1353      -9.327  -9.223  -5.855  1.00  0.00           H  
HETATM 4132  O   T4PE 1354     -17.037  12.744   4.326  1.00  0.00           O  
HETATM 4133  H1  T4PE 1354     -16.183  12.312   4.316  1.00  0.00           H  
HETATM 4134  H2  T4PE 1354     -17.432  12.512   3.485  1.00  0.00           H  
HETATM 4135  O   T4PE 1355     -10.693   7.899  -7.811  1.00  0.00           O  
HETATM 4136  H1  T4PE 1355     -11.328   7.361  -8.282  1.00  0.00           H  
HETATM 4137  H2  T4PE 1355      -9.873   7.778  -8.290  1.00  0.00           H  
HETATM 4138  O   T4PE 1356     -20.969   3.647 -14.740  1.00  0.00           O  
HETATM 4139  H1  T4PE 1356     -21.608   4.051 -14.154  1.00  0.00           H  
HETATM 4140  H2  T4PE 1356     -20.974   2.721 -14.499  1.00  0.00           H  
HETATM 4141  O   T4PE 1357      14.139   2.081 -16.507  1.00  0.00           O  
HETATM 4142  H1  T4PE 1357      13.380   1.548 -16.746  1.00  0.00           H  
HETATM 4143  H2  T4PE 1357      14.769   1.932 -17.212  1.00  0.00           H  
HETATM 4144  O   T4PE 1358      20.378 -10.503   0.263  1.00  0.00           O  
HETATM 4145  H1  T4PE 1358      19.514 -10.797   0.551  1.00  0.00           H  
HETATM 4146  H2  T4PE 1358      20.313  -9.548   0.246  1.00  0.00           H  
HETATM 4147  O   T4PE 1359       7.322 -15.883 -20.552  1.00  0.00           O  
HETATM 4148  H1  T4PE 1359       8.166 -15.557 -20.239  1.00  0.00           H  
HETATM 4149  H2  T4PE 1359       7.547 -16.495 -21.253  1.00  0.00           H  
HETATM 4150  O   T4PE 1360     -17.064  20.154 -18.469  1.00  0.00           O  
HETATM 4151  H1  T4PE 1360     -16.538  19.363 -18.590  1.00  0.00           H  
HETATM 4152  H2  T4PE 1360     -16.475  20.770 -18.032  1.00  0.00           H  
HETATM 4153  O   T4PE 1361      17.611 -11.416   6.383  1.00  0.00           O  
HETATM 4154  H1  T4PE 1361      17.112 -10.603   6.299  1.00  0.00           H  
HETATM 4155  H2  T4PE 1361      18.136 -11.294   7.174  1.00  0.00           H  
HETATM 4156  O   T4PE 1362       2.468  -8.781 -11.100  1.00  0.00           O  
HETATM 4157  H1  T4PE 1362       2.257  -9.494 -11.703  1.00  0.00           H  
HETATM 4158  H2  T4PE 1362       3.063  -9.175 -10.462  1.00  0.00           H  
HETATM 4159  O   T4PE 1363       9.844  -3.747   4.196  1.00  0.00           O  
HETATM 4160  H1  T4PE 1363       9.709  -3.414   5.084  1.00  0.00           H  
HETATM 4161  H2  T4PE 1363      10.697  -4.179   4.229  1.00  0.00           H  
HETATM 4162  O   T4PE 1364      -0.143   3.862   4.504  1.00  0.00           O  
HETATM 4163  H1  T4PE 1364      -0.586   4.045   5.332  1.00  0.00           H  
HETATM 4164  H2  T4PE 1364       0.292   4.684   4.278  1.00  0.00           H  
HETATM 4165  O   T4PE 1365     -11.647   7.719 -10.724  1.00  0.00           O  
HETATM 4166  H1  T4PE 1365     -10.935   7.736 -11.364  1.00  0.00           H  
HETATM 4167  H2  T4PE 1365     -12.099   8.553 -10.845  1.00  0.00           H  
HETATM 4168  O   T4PE 1366      -3.411   4.063  -6.480  1.00  0.00           O  
HETATM 4169  H1  T4PE 1366      -3.895   4.758  -6.033  1.00  0.00           H  
HETATM 4170  H2  T4PE 1366      -2.882   4.521  -7.134  1.00  0.00           H  
HETATM 4171  O   T4PE 1367       9.602 -11.477 -18.062  1.00  0.00           O  
HETATM 4172  H1  T4PE 1367       9.466 -11.995 -17.269  1.00  0.00           H  
HETATM 4173  H2  T4PE 1367       9.271 -10.607 -17.842  1.00  0.00           H  
HETATM 4174  O   T4PE 1368      -9.932   2.004  15.510  1.00  0.00           O  
HETATM 4175  H1  T4PE 1368      -9.060   1.656  15.324  1.00  0.00           H  
HETATM 4176  H2  T4PE 1368      -9.928   2.880  15.126  1.00  0.00           H  
HETATM 4177  O   T4PE 1369       3.652 -11.718  -4.363  1.00  0.00           O  
HETATM 4178  H1  T4PE 1369       4.143 -12.523  -4.528  1.00  0.00           H  
HETATM 4179  H2  T4PE 1369       3.922 -11.125  -5.064  1.00  0.00           H  
HETATM 4180  O   T4PE 1370      -1.860   6.923 -15.423  1.00  0.00           O  
HETATM 4181  H1  T4PE 1370      -1.090   7.451 -15.214  1.00  0.00           H  
HETATM 4182  H2  T4PE 1370      -2.598   7.429 -15.083  1.00  0.00           H  
HETATM 4183  O   T4PE 1371     -11.989 -16.948  17.024  1.00  0.00           O  
HETATM 4184  H1  T4PE 1371     -11.463 -16.150  16.975  1.00  0.00           H  
HETATM 4185  H2  T4PE 1371     -11.670 -17.490  16.303  1.00  0.00           H  
HETATM 4186  O   T4PE 1372     -10.891 -17.533 -14.733  1.00  0.00           O  
HETATM 4187  H1  T4PE 1372     -10.557 -17.307 -13.865  1.00  0.00           H  
HETATM 4188  H2  T4PE 1372     -11.475 -18.275 -14.580  1.00  0.00           H  
HETATM 4189  O   T4PE 1373      11.533 -18.994   8.916  1.00  0.00           O  
HETATM 4190  H1  T4PE 1373      12.023 -18.172   8.916  1.00  0.00           H  
HETATM 4191  H2  T4PE 1373      10.675 -18.762   8.562  1.00  0.00           H  
HETATM 4192  O   T4PE 1374     -20.311  13.828   1.837  1.00  0.00           O  
HETATM 4193  H1  T4PE 1374     -20.077  14.217   0.994  1.00  0.00           H  
HETATM 4194  H2  T4PE 1374     -19.649  13.153   1.982  1.00  0.00           H  
HETATM 4195  O   T4PE 1375      11.831   0.581   5.649  1.00  0.00           O  
HETATM 4196  H1  T4PE 1375      11.012   0.960   5.969  1.00  0.00           H  
HETATM 4197  H2  T4PE 1375      12.515   1.137   6.021  1.00  0.00           H  
HETATM 4198  O   T4PE 1376     -18.550  14.848  -7.656  1.00  0.00           O  
HETATM 4199  H1  T4PE 1376     -18.396  14.123  -7.051  1.00  0.00           H  
HETATM 4200  H2  T4PE 1376     -18.441  14.463  -8.526  1.00  0.00           H  
HETATM 4201  O   T4PE 1377      15.255  16.874 -20.675  1.00  0.00           O  
HETATM 4202  H1  T4PE 1377      14.739  16.223 -21.152  1.00  0.00           H  
HETATM 4203  H2  T4PE 1377      16.054  16.411 -20.426  1.00  0.00           H  
HETATM 4204  O   T4PE 1378       1.270  -6.597  12.990  1.00  0.00           O  
HETATM 4205  H1  T4PE 1378       0.529  -6.570  12.384  1.00  0.00           H  
HETATM 4206  H2  T4PE 1378       1.328  -7.513  13.259  1.00  0.00           H  
HETATM 4207  O   T4PE 1379      -7.698  -6.749 -18.222  1.00  0.00           O  
HETATM 4208  H1  T4PE 1379      -6.742  -6.759 -18.270  1.00  0.00           H  
HETATM 4209  H2  T4PE 1379      -7.985  -7.103 -19.063  1.00  0.00           H  
HETATM 4210  O   T4PE 1380       8.094   4.998   7.791  1.00  0.00           O  
HETATM 4211  H1  T4PE 1380       8.054   5.942   7.940  1.00  0.00           H  
HETATM 4212  H2  T4PE 1380       7.516   4.848   7.043  1.00  0.00           H  
HETATM 4213  O   T4PE 1381       2.190 -12.135   3.697  1.00  0.00           O  
HETATM 4214  H1  T4PE 1381       2.722 -12.711   4.247  1.00  0.00           H  
HETATM 4215  H2  T4PE 1381       2.793 -11.825   3.021  1.00  0.00           H  
HETATM 4216  O   T4PE 1382      13.070 -11.589 -12.005  1.00  0.00           O  
HETATM 4217  H1  T4PE 1382      12.719 -11.304 -11.161  1.00  0.00           H  
HETATM 4218  H2  T4PE 1382      13.953 -11.219 -12.034  1.00  0.00           H  
HETATM 4219  O   T4PE 1383       7.269  -6.881 -10.474  1.00  0.00           O  
HETATM 4220  H1  T4PE 1383       6.332  -6.758 -10.322  1.00  0.00           H  
HETATM 4221  H2  T4PE 1383       7.627  -5.993 -10.498  1.00  0.00           H  
HETATM 4222  O   T4PE 1384      17.146   4.164  -2.594  1.00  0.00           O  
HETATM 4223  H1  T4PE 1384      16.627   4.660  -3.227  1.00  0.00           H  
HETATM 4224  H2  T4PE 1384      16.612   4.158  -1.799  1.00  0.00           H  
HETATM 4225  O   T4PE 1385     -18.276 -18.840  -4.929  1.00  0.00           O  
HETATM 4226  H1  T4PE 1385     -17.785 -18.051  -4.704  1.00  0.00           H  
HETATM 4227  H2  T4PE 1385     -18.045 -19.470  -4.246  1.00  0.00           H  
HETATM 4228  O   T4PE 1386       7.351  19.316  -6.273  1.00  0.00           O  
HETATM 4229  H1  T4PE 1386       8.017  18.836  -6.766  1.00  0.00           H  
HETATM 4230  H2  T4PE 1386       6.591  18.735  -6.268  1.00  0.00           H  
HETATM 4231  O   T4PE 1387     -10.118  -6.145   3.996  1.00  0.00           O  
HETATM 4232  H1  T4PE 1387      -9.676  -5.614   4.659  1.00  0.00           H  
HETATM 4233  H2  T4PE 1387      -9.561  -6.074   3.221  1.00  0.00           H  
HETATM 4234  O   T4PE 1388      14.895  -4.528   1.529  1.00  0.00           O  
HETATM 4235  H1  T4PE 1388      14.730  -3.617   1.774  1.00  0.00           H  
HETATM 4236  H2  T4PE 1388      14.832  -5.012   2.352  1.00  0.00           H  
HETATM 4237  O   T4PE 1389     -17.958   1.977  11.556  1.00  0.00           O  
HETATM 4238  H1  T4PE 1389     -18.900   1.953  11.392  1.00  0.00           H  
HETATM 4239  H2  T4PE 1389     -17.689   1.058  11.545  1.00  0.00           H  
HETATM 4240  O   T4PE 1390     -18.039  -5.882  18.623  1.00  0.00           O  
HETATM 4241  H1  T4PE 1390     -17.864  -5.600  17.725  1.00  0.00           H  
HETATM 4242  H2  T4PE 1390     -18.218  -5.071  19.099  1.00  0.00           H  
HETATM 4243  O   T4PE 1391     -14.130  16.181  17.990  1.00  0.00           O  
HETATM 4244  H1  T4PE 1391     -13.625  16.993  18.035  1.00  0.00           H  
HETATM 4245  H2  T4PE 1391     -15.031  16.466  17.844  1.00  0.00           H  
HETATM 4246  O   T4PE 1392      -5.398   0.510  18.641  1.00  0.00           O  
HETATM 4247  H1  T4PE 1392      -5.924   0.830  17.908  1.00  0.00           H  
HETATM 4248  H2  T4PE 1392      -4.753   1.200  18.793  1.00  0.00           H  
HETATM 4249  O   T4PE 1393      12.581 -17.644  -7.959  1.00  0.00           O  
HETATM 4250  H1  T4PE 1393      13.128 -17.109  -7.385  1.00  0.00           H  
HETATM 4251  H2  T4PE 1393      12.036 -18.157  -7.362  1.00  0.00           H  
HETATM 4252  O   T4PE 1394      -4.983 -18.050  12.683  1.00  0.00           O  
HETATM 4253  H1  T4PE 1394      -5.206 -18.718  13.332  1.00  0.00           H  
HETATM 4254  H2  T4PE 1394      -5.705 -17.423  12.727  1.00  0.00           H  
HETATM 4255  O   T4PE 1395      16.922  -4.371 -14.942  1.00  0.00           O  
HETATM 4256  H1  T4PE 1395      17.611  -4.715 -14.373  1.00  0.00           H  
HETATM 4257  H2  T4PE 1395      17.292  -3.569 -15.310  1.00  0.00           H  
HETATM 4258  O   T4PE 1396       7.630   2.785 -20.822  1.00  0.00           O  
HETATM 4259  H1  T4PE 1396       7.740   1.967 -21.307  1.00  0.00           H  
HETATM 4260  H2  T4PE 1396       6.998   3.286 -21.337  1.00  0.00           H  
HETATM 4261  O   T4PE 1397     -19.588   4.010  -5.746  1.00  0.00           O  
HETATM 4262  H1  T4PE 1397     -19.764   3.768  -6.656  1.00  0.00           H  
HETATM 4263  H2  T4PE 1397     -19.991   4.872  -5.645  1.00  0.00           H  
HETATM 4264  O   T4PE 1398      18.275  -7.886   8.154  1.00  0.00           O  
HETATM 4265  H1  T4PE 1398      18.375  -8.770   8.507  1.00  0.00           H  
HETATM 4266  H2  T4PE 1398      17.428  -7.589   8.486  1.00  0.00           H  
HETATM 4267  O   T4PE 1399      19.116   9.937  14.723  1.00  0.00           O  
HETATM 4268  H1  T4PE 1399      19.742  10.445  14.207  1.00  0.00           H  
HETATM 4269  H2  T4PE 1399      18.456   9.656  14.089  1.00  0.00           H  
HETATM 4270  O   T4PE 1400      -3.174 -12.277  12.537  1.00  0.00           O  
HETATM 4271  H1  T4PE 1400      -3.538 -12.008  13.380  1.00  0.00           H  
HETATM 4272  H2  T4PE 1400      -2.856 -13.168  12.686  1.00  0.00           H  
HETATM 4273  O   T4PE 1401       3.659  -2.574  17.527  1.00  0.00           O  
HETATM 4274  H1  T4PE 1401       4.220  -2.685  16.759  1.00  0.00           H  
HETATM 4275  H2  T4PE 1401       3.396  -3.464  17.762  1.00  0.00           H  
HETATM 4276  O   T4PE 1402      -0.943   3.211   9.794  1.00  0.00           O  
HETATM 4277  H1  T4PE 1402      -1.383   4.035   9.586  1.00  0.00           H  
HETATM 4278  H2  T4PE 1402      -1.146   2.637   9.055  1.00  0.00           H  
HETATM 4279  O   T4PE 1403       8.146  -5.642 -16.404  1.00  0.00           O  
HETATM 4280  H1  T4PE 1403       7.993  -5.521 -17.341  1.00  0.00           H  
HETATM 4281  H2  T4PE 1403       7.817  -6.521 -16.218  1.00  0.00           H  
HETATM 4282  O   T4PE 1404      -2.000   1.994 -15.074  1.00  0.00           O  
HETATM 4283  H1  T4PE 1404      -1.804   1.907 -14.141  1.00  0.00           H  
HETATM 4284  H2  T4PE 1404      -1.364   2.634 -15.395  1.00  0.00           H  
HETATM 4285  O   T4PE 1405       9.888   6.599   0.064  1.00  0.00           O  
HETATM 4286  H1  T4PE 1405      10.600   6.796   0.673  1.00  0.00           H  
HETATM 4287  H2  T4PE 1405       9.594   5.724   0.313  1.00  0.00           H  
HETATM 4288  O   T4PE 1406      -3.980  12.156 -10.158  1.00  0.00           O  
HETATM 4289  H1  T4PE 1406      -3.776  12.857  -9.539  1.00  0.00           H  
HETATM 4290  H2  T4PE 1406      -4.864  12.356 -10.465  1.00  0.00           H  
HETATM 4291  O   T4PE 1407      12.780   9.334 -14.830  1.00  0.00           O  
HETATM 4292  H1  T4PE 1407      12.818   8.994 -13.936  1.00  0.00           H  
HETATM 4293  H2  T4PE 1407      12.060   9.964 -14.817  1.00  0.00           H  
HETATM 4294  O   T4PE 1408       1.774  -7.502  -2.297  1.00  0.00           O  
HETATM 4295  H1  T4PE 1408       2.231  -6.752  -1.916  1.00  0.00           H  
HETATM 4296  H2  T4PE 1408       1.971  -8.229  -1.706  1.00  0.00           H  
HETATM 4297  O   T4PE 1409     -17.453 -10.815  -2.114  1.00  0.00           O  
HETATM 4298  H1  T4PE 1409     -18.055 -11.511  -2.376  1.00  0.00           H  
HETATM 4299  H2  T4PE 1409     -17.817 -10.478  -1.295  1.00  0.00           H  
HETATM 4300  O   T4PE 1410      16.595  15.357   6.580  1.00  0.00           O  
HETATM 4301  H1  T4PE 1410      15.846  15.735   6.120  1.00  0.00           H  
HETATM 4302  H2  T4PE 1410      16.452  14.411   6.535  1.00  0.00           H  
HETATM 4303  O   T4PE 1411      -9.655   6.106  16.897  1.00  0.00           O  
HETATM 4304  H1  T4PE 1411      -9.901   6.850  17.446  1.00  0.00           H  
HETATM 4305  H2  T4PE 1411      -9.932   5.338  17.395  1.00  0.00           H  
HETATM 4306  O   T4PE 1412       5.393 -15.837   4.681  1.00  0.00           O  
HETATM 4307  H1  T4PE 1412       4.875 -16.534   4.279  1.00  0.00           H  
HETATM 4308  H2  T4PE 1412       6.082 -15.651   4.042  1.00  0.00           H  
HETATM 4309  O   T4PE 1413      10.759  19.373   8.168  1.00  0.00           O  
HETATM 4310  H1  T4PE 1413      11.363  20.042   7.846  1.00  0.00           H  
HETATM 4311  H2  T4PE 1413      10.891  18.628   7.581  1.00  0.00           H  
HETATM 4312  O   T4PE 1414     -18.284  -1.813 -11.789  1.00  0.00           O  
HETATM 4313  H1  T4PE 1414     -18.748  -2.651 -11.773  1.00  0.00           H  
HETATM 4314  H2  T4PE 1414     -18.697  -1.323 -12.499  1.00  0.00           H  
HETATM 4315  O   T4PE 1415       7.592   3.038  -7.850  1.00  0.00           O  
HETATM 4316  H1  T4PE 1415       8.508   3.293  -7.739  1.00  0.00           H  
HETATM 4317  H2  T4PE 1415       7.447   3.069  -8.796  1.00  0.00           H  
HETATM 4318  O   T4PE 1416      -7.238  -1.491   5.193  1.00  0.00           O  
HETATM 4319  H1  T4PE 1416      -7.559  -0.668   4.823  1.00  0.00           H  
HETATM 4320  H2  T4PE 1416      -6.333  -1.554   4.888  1.00  0.00           H  
HETATM 4321  O   T4PE 1417      -4.483  15.914   4.111  1.00  0.00           O  
HETATM 4322  H1  T4PE 1417      -3.736  15.496   4.538  1.00  0.00           H  
HETATM 4323  H2  T4PE 1417      -5.048  16.191   4.832  1.00  0.00           H  
HETATM 4324  O   T4PE 1418      -5.327  20.597  13.398  1.00  0.00           O  
HETATM 4325  H1  T4PE 1418      -4.931  20.661  14.267  1.00  0.00           H  
HETATM 4326  H2  T4PE 1418      -6.263  20.492  13.568  1.00  0.00           H  
HETATM 4327  O   T4PE 1419     -15.539  11.259  19.899  1.00  0.00           O  
HETATM 4328  H1  T4PE 1419     -15.354  10.345  19.682  1.00  0.00           H  
HETATM 4329  H2  T4PE 1419     -15.006  11.764  19.286  1.00  0.00           H  
HETATM 4330  O   T4PE 1420      13.977  21.217  19.166  1.00  0.00           O  
HETATM 4331  H1  T4PE 1420      13.947  20.882  20.062  1.00  0.00           H  
HETATM 4332  H2  T4PE 1420      14.406  20.524  18.664  1.00  0.00           H  
HETATM 4333  O   T4PE 1421       3.392   8.701 -15.526  1.00  0.00           O  
HETATM 4334  H1  T4PE 1421       4.316   8.453 -15.560  1.00  0.00           H  
HETATM 4335  H2  T4PE 1421       3.170   8.674 -14.596  1.00  0.00           H  
HETATM 4336  O   T4PE 1422      13.557 -16.318  -4.418  1.00  0.00           O  
HETATM 4337  H1  T4PE 1422      14.125 -16.280  -5.187  1.00  0.00           H  
HETATM 4338  H2  T4PE 1422      14.147 -16.524  -3.693  1.00  0.00           H  
HETATM 4339  O   T4PE 1423      10.225   3.750 -11.701  1.00  0.00           O  
HETATM 4340  H1  T4PE 1423      10.615   2.877 -11.738  1.00  0.00           H  
HETATM 4341  H2  T4PE 1423       9.281   3.590 -11.679  1.00  0.00           H  
HETATM 4342  O   T4PE 1424       2.861   5.339 -20.352  1.00  0.00           O  
HETATM 4343  H1  T4PE 1424       2.482   6.213 -20.257  1.00  0.00           H  
HETATM 4344  H2  T4PE 1424       2.155   4.811 -20.724  1.00  0.00           H  
HETATM 4345  O   T4PE 1425     -19.784   0.164   2.884  1.00  0.00           O  
HETATM 4346  H1  T4PE 1425     -19.030   0.365   3.439  1.00  0.00           H  
HETATM 4347  H2  T4PE 1425     -20.503   0.668   3.265  1.00  0.00           H  
HETATM 4348  O   T4PE 1426      -1.378  11.920 -11.738  1.00  0.00           O  
HETATM 4349  H1  T4PE 1426      -2.191  12.088 -11.260  1.00  0.00           H  
HETATM 4350  H2  T4PE 1426      -0.859  11.376 -11.145  1.00  0.00           H  
HETATM 4351  O   T4PE 1427     -20.642  14.605  -4.825  1.00  0.00           O  
HETATM 4352  H1  T4PE 1427     -20.990  13.814  -5.236  1.00  0.00           H  
HETATM 4353  H2  T4PE 1427     -20.961  15.321  -5.375  1.00  0.00           H  
HETATM 4354  O   T4PE 1428       1.494  19.690   8.879  1.00  0.00           O  
HETATM 4355  H1  T4PE 1428       0.810  20.293   8.586  1.00  0.00           H  
HETATM 4356  H2  T4PE 1428       1.088  18.825   8.829  1.00  0.00           H  
HETATM 4357  O   T4PE 1429       9.775  18.106  -7.198  1.00  0.00           O  
HETATM 4358  H1  T4PE 1429       9.484  17.196  -7.270  1.00  0.00           H  
HETATM 4359  H2  T4PE 1429      10.245  18.272  -8.015  1.00  0.00           H  
HETATM 4360  O   T4PE 1430       7.973  19.417  11.150  1.00  0.00           O  
HETATM 4361  H1  T4PE 1430       8.523  20.131  10.827  1.00  0.00           H  
HETATM 4362  H2  T4PE 1430       7.154  19.506  10.663  1.00  0.00           H  
HETATM 4363  O   T4PE 1431      15.030  16.075  -9.408  1.00  0.00           O  
HETATM 4364  H1  T4PE 1431      15.394  16.835  -9.862  1.00  0.00           H  
HETATM 4365  H2  T4PE 1431      15.745  15.439  -9.392  1.00  0.00           H  
HETATM 4366  O   T4PE 1432      -0.394  -3.502  -3.020  1.00  0.00           O  
HETATM 4367  H1  T4PE 1432       0.259  -3.119  -3.606  1.00  0.00           H  
HETATM 4368  H2  T4PE 1432      -0.274  -4.447  -3.113  1.00  0.00           H  
HETATM 4369  O   T4PE 1433     -20.099  -5.737  13.442  1.00  0.00           O  
HETATM 4370  H1  T4PE 1433     -20.573  -6.015  12.658  1.00  0.00           H  
HETATM 4371  H2  T4PE 1433     -19.279  -6.229  13.414  1.00  0.00           H  
HETATM 4372  O   T4PE 1434      20.901   9.207  20.060  1.00  0.00           O  
HETATM 4373  H1  T4PE 1434      21.857   9.252  20.050  1.00  0.00           H  
HETATM 4374  H2  T4PE 1434      20.692   8.417  19.561  1.00  0.00           H  
HETATM 4375  O   T4PE 1435      20.533   2.820  20.999  1.00  0.00           O  
HETATM 4376  H1  T4PE 1435      21.134   2.092  21.158  1.00  0.00           H  
HETATM 4377  H2  T4PE 1435      20.525   2.921  20.047  1.00  0.00           H  
HETATM 4378  O   T4PE 1436     -17.080   4.211  -4.554  1.00  0.00           O  
HETATM 4379  H1  T4PE 1436     -17.079   3.437  -3.990  1.00  0.00           H  
HETATM 4380  H2  T4PE 1436     -17.947   4.211  -4.960  1.00  0.00           H  
HETATM 4381  O   T4PE 1437      16.985  13.340  15.254  1.00  0.00           O  
HETATM 4382  H1  T4PE 1437      17.285  12.674  15.872  1.00  0.00           H  
HETATM 4383  H2  T4PE 1437      16.039  13.209  15.200  1.00  0.00           H  
HETATM 4384  O   T4PE 1438      -3.416  20.454   3.639  1.00  0.00           O  
HETATM 4385  H1  T4PE 1438      -3.535  19.692   3.071  1.00  0.00           H  
HETATM 4386  H2  T4PE 1438      -3.978  21.128   3.256  1.00  0.00           H  
HETATM 4387  O   T4PE 1439       8.231   6.122  11.135  1.00  0.00           O  
HETATM 4388  H1  T4PE 1439       8.547   6.054  12.036  1.00  0.00           H  
HETATM 4389  H2  T4PE 1439       8.950   6.538  10.659  1.00  0.00           H  
HETATM 4390  O   T4PE 1440     -15.231 -19.375  20.455  1.00  0.00           O  
HETATM 4391  H1  T4PE 1440     -14.964 -18.624  19.925  1.00  0.00           H  
HETATM 4392  H2  T4PE 1440     -15.686 -18.990  21.204  1.00  0.00           H  
HETATM 4393  O   T4PE 1441     -14.264  -0.170  -9.436  1.00  0.00           O  
HETATM 4394  H1  T4PE 1441     -14.177   0.765  -9.251  1.00  0.00           H  
HETATM 4395  H2  T4PE 1441     -15.209  -0.317  -9.493  1.00  0.00           H  
HETATM 4396  O   T4PE 1442      -5.560  18.614  17.526  1.00  0.00           O  
HETATM 4397  H1  T4PE 1442      -5.765  18.814  18.439  1.00  0.00           H  
HETATM 4398  H2  T4PE 1442      -4.702  18.189  17.560  1.00  0.00           H  
HETATM 4399  O   T4PE 1443      19.366   1.272  -1.275  1.00  0.00           O  
HETATM 4400  H1  T4PE 1443      20.106   0.698  -1.081  1.00  0.00           H  
HETATM 4401  H2  T4PE 1443      19.475   2.014  -0.681  1.00  0.00           H  
HETATM 4402  O   T4PE 1444       3.271   0.384  14.820  1.00  0.00           O  
HETATM 4403  H1  T4PE 1444       2.339   0.409  15.040  1.00  0.00           H  
HETATM 4404  H2  T4PE 1444       3.540   1.303  14.812  1.00  0.00           H  
HETATM 4405  O   T4PE 1445      21.126 -20.340  10.522  1.00  0.00           O  
HETATM 4406  H1  T4PE 1445      20.775 -19.508  10.839  1.00  0.00           H  
HETATM 4407  H2  T4PE 1445      20.441 -20.688   9.951  1.00  0.00           H  
HETATM 4408  O   T4PE 1446       7.926 -10.891  -2.482  1.00  0.00           O  
HETATM 4409  H1  T4PE 1446       7.367 -10.990  -1.712  1.00  0.00           H  
HETATM 4410  H2  T4PE 1446       7.429 -10.319  -3.067  1.00  0.00           H  
HETATM 4411  O   T4PE 1447      14.921   8.775  19.905  1.00  0.00           O  
HETATM 4412  H1  T4PE 1447      14.155   8.667  20.468  1.00  0.00           H  
HETATM 4413  H2  T4PE 1447      14.558   8.882  19.025  1.00  0.00           H  
HETATM 4414  O   T4PE 1448     -14.302  -5.348  17.595  1.00  0.00           O  
HETATM 4415  H1  T4PE 1448     -13.750  -5.188  16.830  1.00  0.00           H  
HETATM 4416  H2  T4PE 1448     -14.169  -6.274  17.797  1.00  0.00           H  
HETATM 4417  O   T4PE 1449      14.184  -5.226 -10.669  1.00  0.00           O  
HETATM 4418  H1  T4PE 1449      15.040  -5.611 -10.855  1.00  0.00           H  
HETATM 4419  H2  T4PE 1449      14.328  -4.683  -9.894  1.00  0.00           H  
HETATM 4420  O   T4PE 1450      -4.501  -5.033 -12.935  1.00  0.00           O  
HETATM 4421  H1  T4PE 1450      -5.383  -5.405 -12.947  1.00  0.00           H  
HETATM 4422  H2  T4PE 1450      -4.577  -4.252 -12.386  1.00  0.00           H  
HETATM 4423  O   T4PE 1451      -4.180 -12.303   6.502  1.00  0.00           O  
HETATM 4424  H1  T4PE 1451      -3.623 -12.167   7.269  1.00  0.00           H  
HETATM 4425  H2  T4PE 1451      -4.019 -13.212   6.249  1.00  0.00           H  
HETATM 4426  O   T4PE 1452     -10.122  21.485 -10.975  1.00  0.00           O  
HETATM 4427  H1  T4PE 1452      -9.707  20.646 -11.175  1.00  0.00           H  
HETATM 4428  H2  T4PE 1452     -10.787  21.274 -10.320  1.00  0.00           H  
HETATM 4429  O   T4PE 1453     -19.081  -3.591  -2.855  1.00  0.00           O  
HETATM 4430  H1  T4PE 1453     -18.719  -4.444  -3.097  1.00  0.00           H  
HETATM 4431  H2  T4PE 1453     -19.948  -3.790  -2.501  1.00  0.00           H  
HETATM 4432  O   T4PE 1454      18.536  -1.111  -5.787  1.00  0.00           O  
HETATM 4433  H1  T4PE 1454      18.435  -0.167  -5.905  1.00  0.00           H  
HETATM 4434  H2  T4PE 1454      19.265  -1.199  -5.173  1.00  0.00           H  
HETATM 4435  O   T4PE 1455      16.228 -18.906 -15.983  1.00  0.00           O  
HETATM 4436  H1  T4PE 1455      15.758 -18.563 -15.224  1.00  0.00           H  
HETATM 4437  H2  T4PE 1455      15.997 -19.834 -16.009  1.00  0.00           H  
HETATM 4438  O   T4PE 1456       8.180  -7.275  -5.391  1.00  0.00           O  
HETATM 4439  H1  T4PE 1456       8.900  -7.782  -5.767  1.00  0.00           H  
HETATM 4440  H2  T4PE 1456       8.207  -6.438  -5.856  1.00  0.00           H  
HETATM 4441  O   T4PE 1457     -13.576 -10.252 -12.835  1.00  0.00           O  
HETATM 4442  H1  T4PE 1457     -14.104  -9.484 -13.051  1.00  0.00           H  
HETATM 4443  H2  T4PE 1457     -14.217 -10.928 -12.612  1.00  0.00           H  
HETATM 4444  O   T4PE 1458       4.783   7.158   4.912  1.00  0.00           O  
HETATM 4445  H1  T4PE 1458       4.525   7.362   5.811  1.00  0.00           H  
HETATM 4446  H2  T4PE 1458       5.734   7.269   4.904  1.00  0.00           H  
HETATM 4447  O   T4PE 1459      15.342  -6.817 -19.336  1.00  0.00           O  
HETATM 4448  H1  T4PE 1459      14.774  -6.153 -19.727  1.00  0.00           H  
HETATM 4449  H2  T4PE 1459      16.015  -6.977 -19.997  1.00  0.00           H  
HETATM 4450  O   T4PE 1460      10.778   1.021   9.083  1.00  0.00           O  
HETATM 4451  H1  T4PE 1460      10.740   1.909   8.728  1.00  0.00           H  
HETATM 4452  H2  T4PE 1460      11.577   1.007   9.609  1.00  0.00           H  
HETATM 4453  O   T4PE 1461      14.897 -17.929 -13.977  1.00  0.00           O  
HETATM 4454  H1  T4PE 1461      14.974 -17.049 -13.607  1.00  0.00           H  
HETATM 4455  H2  T4PE 1461      14.601 -18.471 -13.245  1.00  0.00           H  
HETATM 4456  O   T4PE 1462       1.894 -14.805   2.298  1.00  0.00           O  
HETATM 4457  H1  T4PE 1462       2.281 -14.576   3.143  1.00  0.00           H  
HETATM 4458  H2  T4PE 1462       0.949 -14.742   2.443  1.00  0.00           H  
HETATM 4459  O   T4PE 1463      10.334 -17.405 -13.009  1.00  0.00           O  
HETATM 4460  H1  T4PE 1463      10.836 -17.695 -13.771  1.00  0.00           H  
HETATM 4461  H2  T4PE 1463      10.534 -18.050 -12.331  1.00  0.00           H  
HETATM 4462  O   T4PE 1464     -20.846  -1.722  -9.261  1.00  0.00           O  
HETATM 4463  H1  T4PE 1464     -20.770  -1.233 -10.081  1.00  0.00           H  
HETATM 4464  H2  T4PE 1464     -21.641  -1.381  -8.851  1.00  0.00           H  
HETATM 4465  O   T4PE 1465     -16.696  18.446 -15.911  1.00  0.00           O  
HETATM 4466  H1  T4PE 1465     -16.292  19.217 -15.512  1.00  0.00           H  
HETATM 4467  H2  T4PE 1465     -16.303  17.704 -15.451  1.00  0.00           H  
HETATM 4468  O   T4PE 1466      12.925   6.795  -1.003  1.00  0.00           O  
HETATM 4469  H1  T4PE 1466      12.599   6.661  -1.892  1.00  0.00           H  
HETATM 4470  H2  T4PE 1466      13.865   6.944  -1.112  1.00  0.00           H  
HETATM 4471  O   T4PE 1467     -21.099  16.684 -14.823  1.00  0.00           O  
HETATM 4472  H1  T4PE 1467     -21.913  16.194 -14.946  1.00  0.00           H  
HETATM 4473  H2  T4PE 1467     -20.680  16.673 -15.683  1.00  0.00           H  
HETATM 4474  O   T4PE 1468      12.715  16.113 -17.910  1.00  0.00           O  
HETATM 4475  H1  T4PE 1468      13.358  15.458 -18.184  1.00  0.00           H  
HETATM 4476  H2  T4PE 1468      11.905  15.618 -17.787  1.00  0.00           H  
HETATM 4477  O   T4PE 1469     -15.748   2.485 -15.600  1.00  0.00           O  
HETATM 4478  H1  T4PE 1469     -15.637   3.380 -15.278  1.00  0.00           H  
HETATM 4479  H2  T4PE 1469     -16.597   2.492 -16.041  1.00  0.00           H  
HETATM 4480  O   T4PE 1470       6.945 -14.730   0.779  1.00  0.00           O  
HETATM 4481  H1  T4PE 1470       7.453 -15.492   1.058  1.00  0.00           H  
HETATM 4482  H2  T4PE 1470       6.038 -14.959   0.984  1.00  0.00           H  
HETATM 4483  O   T4PE 1471      -3.626  17.937 -15.640  1.00  0.00           O  
HETATM 4484  H1  T4PE 1471      -4.487  18.327 -15.495  1.00  0.00           H  
HETATM 4485  H2  T4PE 1471      -3.247  18.449 -16.355  1.00  0.00           H  
HETATM 4486  O   T4PE 1472      18.860   7.741 -10.635  1.00  0.00           O  
HETATM 4487  H1  T4PE 1472      18.967   7.663 -11.583  1.00  0.00           H  
HETATM 4488  H2  T4PE 1472      18.458   6.914 -10.370  1.00  0.00           H  
HETATM 4489  O   T4PE 1473      12.003  14.715 -13.364  1.00  0.00           O  
HETATM 4490  H1  T4PE 1473      11.489  15.502 -13.182  1.00  0.00           H  
HETATM 4491  H2  T4PE 1473      12.107  14.294 -12.510  1.00  0.00           H  
HETATM 4492  O   T4PE 1474     -16.834  10.390  -9.949  1.00  0.00           O  
HETATM 4493  H1  T4PE 1474     -17.078  10.967 -10.673  1.00  0.00           H  
HETATM 4494  H2  T4PE 1474     -16.064  10.805  -9.560  1.00  0.00           H  
HETATM 4495  O   T4PE 1475     -13.919  15.697  -8.178  1.00  0.00           O  
HETATM 4496  H1  T4PE 1475     -14.022  15.780  -9.126  1.00  0.00           H  
HETATM 4497  H2  T4PE 1475     -13.166  15.117  -8.069  1.00  0.00           H  
HETATM 4498  O   T4PE 1476     -17.888  -1.152  -3.295  1.00  0.00           O  
HETATM 4499  H1  T4PE 1476     -18.439  -0.980  -4.058  1.00  0.00           H  
HETATM 4500  H2  T4PE 1476     -18.265  -1.939  -2.899  1.00  0.00           H  
HETATM 4501  O   T4PE 1477       8.977 -17.932  -4.197  1.00  0.00           O  
HETATM 4502  H1  T4PE 1477       9.841 -18.308  -4.029  1.00  0.00           H  
HETATM 4503  H2  T4PE 1477       9.116 -16.986  -4.167  1.00  0.00           H  
HETATM 4504  O   T4PE 1478      20.469   8.713 -19.728  1.00  0.00           O  
HETATM 4505  H1  T4PE 1478      20.615   8.856 -20.663  1.00  0.00           H  
HETATM 4506  H2  T4PE 1478      19.625   8.263 -19.683  1.00  0.00           H  
HETATM 4507  O   T4PE 1479      -6.378  -7.837 -15.598  1.00  0.00           O  
HETATM 4508  H1  T4PE 1479      -7.104  -8.341 -15.966  1.00  0.00           H  
HETATM 4509  H2  T4PE 1479      -5.988  -7.393 -16.351  1.00  0.00           H  
HETATM 4510  O   T4PE 1480      -1.029   2.729  -8.011  1.00  0.00           O  
HETATM 4511  H1  T4PE 1480      -1.527   3.224  -8.661  1.00  0.00           H  
HETATM 4512  H2  T4PE 1480      -1.218   3.165  -7.181  1.00  0.00           H  
HETATM 4513  O   T4PE 1481     -12.170   0.289  18.331  1.00  0.00           O  
HETATM 4514  H1  T4PE 1481     -12.961  -0.103  17.963  1.00  0.00           H  
HETATM 4515  H2  T4PE 1481     -12.042  -0.164  19.165  1.00  0.00           H  
HETATM 4516  O   T4PE 1482      17.393  -0.964  11.993  1.00  0.00           O  
HETATM 4517  H1  T4PE 1482      16.752  -0.270  11.839  1.00  0.00           H  
HETATM 4518  H2  T4PE 1482      17.874  -0.679  12.769  1.00  0.00           H  
HETATM 4519  O   T4PE 1483       6.684 -20.262  14.879  1.00  0.00           O  
HETATM 4520  H1  T4PE 1483       6.899 -21.121  15.243  1.00  0.00           H  
HETATM 4521  H2  T4PE 1483       6.958 -20.314  13.963  1.00  0.00           H  
HETATM 4522  O   T4PE 1484     -11.305   5.347  11.419  1.00  0.00           O  
HETATM 4523  H1  T4PE 1484     -11.441   5.431  12.362  1.00  0.00           H  
HETATM 4524  H2  T4PE 1484     -12.105   4.930  11.097  1.00  0.00           H  
HETATM 4525  O   T4PE 1485      -5.622 -13.991 -13.129  1.00  0.00           O  
HETATM 4526  H1  T4PE 1485      -5.617 -13.129 -12.713  1.00  0.00           H  
HETATM 4527  H2  T4PE 1485      -6.547 -14.174 -13.292  1.00  0.00           H  
HETATM 4528  O   T4PE 1486      15.694  17.890 -14.549  1.00  0.00           O  
HETATM 4529  H1  T4PE 1486      16.499  17.722 -15.039  1.00  0.00           H  
HETATM 4530  H2  T4PE 1486      15.105  17.181 -14.805  1.00  0.00           H  
HETATM 4531  O   T4PE 1487     -17.698  19.938   1.175  1.00  0.00           O  
HETATM 4532  H1  T4PE 1487     -16.783  19.659   1.204  1.00  0.00           H  
HETATM 4533  H2  T4PE 1487     -17.716  20.751   1.680  1.00  0.00           H  
HETATM 4534  O   T4PE 1488       2.132  -5.219 -13.319  1.00  0.00           O  
HETATM 4535  H1  T4PE 1488       2.312  -4.526 -12.684  1.00  0.00           H  
HETATM 4536  H2  T4PE 1488       1.714  -4.770 -14.053  1.00  0.00           H  
HETATM 4537  O   T4PE 1489     -11.275 -16.866   8.237  1.00  0.00           O  
HETATM 4538  H1  T4PE 1489     -11.169 -16.393   7.411  1.00  0.00           H  
HETATM 4539  H2  T4PE 1489     -11.958 -16.383   8.703  1.00  0.00           H  
HETATM 4540  O   T4PE 1490      20.199 -14.748  -5.921  1.00  0.00           O  
HETATM 4541  H1  T4PE 1490      19.972 -14.031  -5.329  1.00  0.00           H  
HETATM 4542  H2  T4PE 1490      21.146 -14.672  -6.039  1.00  0.00           H  
HETATM 4543  O   T4PE 1491       5.461   6.075  14.369  1.00  0.00           O  
HETATM 4544  H1  T4PE 1491       4.517   6.122  14.219  1.00  0.00           H  
HETATM 4545  H2  T4PE 1491       5.770   6.972  14.238  1.00  0.00           H  
HETATM 4546  O   T4PE 1492      11.278  -3.473  16.423  1.00  0.00           O  
HETATM 4547  H1  T4PE 1492      11.422  -2.540  16.265  1.00  0.00           H  
HETATM 4548  H2  T4PE 1492      10.374  -3.526  16.733  1.00  0.00           H  
HETATM 4549  O   T4PE 1493       3.180  -5.601  -1.040  1.00  0.00           O  
HETATM 4550  H1  T4PE 1493       3.234  -4.683  -1.308  1.00  0.00           H  
HETATM 4551  H2  T4PE 1493       3.837  -5.688  -0.349  1.00  0.00           H  
HETATM 4552  O   T4PE 1494     -18.674 -13.943  18.037  1.00  0.00           O  
HETATM 4553  H1  T4PE 1494     -18.890 -13.617  18.910  1.00  0.00           H  
HETATM 4554  H2  T4PE 1494     -19.126 -13.348  17.439  1.00  0.00           H  
HETATM 4555  O   T4PE 1495      -2.431   6.647 -12.478  1.00  0.00           O  
HETATM 4556  H1  T4PE 1495      -2.396   7.532 -12.115  1.00  0.00           H  
HETATM 4557  H2  T4PE 1495      -3.199   6.652 -13.049  1.00  0.00           H  
HETATM 4558  O   T4PE 1496      14.112 -13.307  -7.009  1.00  0.00           O  
HETATM 4559  H1  T4PE 1496      13.878 -12.888  -6.181  1.00  0.00           H  
HETATM 4560  H2  T4PE 1496      13.449 -13.003  -7.629  1.00  0.00           H  
HETATM 4561  O   T4PE 1497     -10.434  -2.338   3.508  1.00  0.00           O  
HETATM 4562  H1  T4PE 1497     -11.112  -2.874   3.095  1.00  0.00           H  
HETATM 4563  H2  T4PE 1497     -10.846  -1.483   3.631  1.00  0.00           H  
HETATM 4564  O   T4PE 1498      -0.162   6.153  20.146  1.00  0.00           O  
HETATM 4565  H1  T4PE 1498      -0.047   7.063  20.418  1.00  0.00           H  
HETATM 4566  H2  T4PE 1498      -0.837   6.188  19.468  1.00  0.00           H  
HETATM 4567  O   T4PE 1499     -15.127   8.717 -13.078  1.00  0.00           O  
HETATM 4568  H1  T4PE 1499     -15.521   9.366 -13.661  1.00  0.00           H  
HETATM 4569  H2  T4PE 1499     -14.417   8.333 -13.592  1.00  0.00           H  
HETATM 4570  O   T4PE 1500       9.490  -7.664  12.607  1.00  0.00           O  
HETATM 4571  H1  T4PE 1500       8.726  -7.549  12.041  1.00  0.00           H  
HETATM 4572  H2  T4PE 1500       9.797  -8.550  12.417  1.00  0.00           H  
HETATM 4573  O   T4PE 1501       2.553  21.042 -19.583  1.00  0.00           O  
HETATM 4574  H1  T4PE 1501       2.487  21.196 -20.525  1.00  0.00           H  
HETATM 4575  H2  T4PE 1501       2.046  21.751 -19.188  1.00  0.00           H  
HETATM 4576  O   T4PE 1502      16.236  13.172  -4.538  1.00  0.00           O  
HETATM 4577  H1  T4PE 1502      16.390  12.414  -3.974  1.00  0.00           H  
HETATM 4578  H2  T4PE 1502      16.508  13.923  -4.011  1.00  0.00           H  
HETATM 4579  O   T4PE 1503     -17.129 -16.447 -16.048  1.00  0.00           O  
HETATM 4580  H1  T4PE 1503     -17.495 -17.070 -15.420  1.00  0.00           H  
HETATM 4581  H2  T4PE 1503     -16.419 -16.926 -16.475  1.00  0.00           H  
HETATM 4582  O   T4PE 1504      -2.561  17.374  -4.734  1.00  0.00           O  
HETATM 4583  H1  T4PE 1504      -2.128  18.148  -5.095  1.00  0.00           H  
HETATM 4584  H2  T4PE 1504      -3.437  17.388  -5.118  1.00  0.00           H  
HETATM 4585  O   T4PE 1505      11.461 -15.109 -16.073  1.00  0.00           O  
HETATM 4586  H1  T4PE 1505      10.533 -14.880 -16.021  1.00  0.00           H  
HETATM 4587  H2  T4PE 1505      11.488 -16.046 -15.878  1.00  0.00           H  
HETATM 4588  O   T4PE 1506     -14.585   2.427  18.730  1.00  0.00           O  
HETATM 4589  H1  T4PE 1506     -13.948   3.140  18.771  1.00  0.00           H  
HETATM 4590  H2  T4PE 1506     -15.048   2.470  19.567  1.00  0.00           H  
HETATM 4591  O   T4PE 1507      20.691 -14.634 -14.761  1.00  0.00           O  
HETATM 4592  H1  T4PE 1507      20.204 -15.458 -14.738  1.00  0.00           H  
HETATM 4593  H2  T4PE 1507      20.396 -14.159 -13.984  1.00  0.00           H  
HETATM 4594  O   T4PE 1508      18.379 -12.137 -19.669  1.00  0.00           O  
HETATM 4595  H1  T4PE 1508      18.349 -11.388 -20.264  1.00  0.00           H  
HETATM 4596  H2  T4PE 1508      18.514 -12.893 -20.241  1.00  0.00           H  
HETATM 4597  O   T4PE 1509       2.056   2.503  -7.424  1.00  0.00           O  
HETATM 4598  H1  T4PE 1509       1.414   2.887  -8.021  1.00  0.00           H  
HETATM 4599  H2  T4PE 1509       2.333   3.231  -6.869  1.00  0.00           H  
HETATM 4600  O   T4PE 1510       1.935   2.566  19.342  1.00  0.00           O  
HETATM 4601  H1  T4PE 1510       2.808   2.570  18.948  1.00  0.00           H  
HETATM 4602  H2  T4PE 1510       1.335   2.597  18.596  1.00  0.00           H  
HETATM 4603  O   T4PE 1511      -4.362  -1.447 -15.008  1.00  0.00           O  
HETATM 4604  H1  T4PE 1511      -3.603  -1.040 -15.427  1.00  0.00           H  
HETATM 4605  H2  T4PE 1511      -5.098  -1.225 -15.578  1.00  0.00           H  
HETATM 4606  O   T4PE 1512     -15.848  16.401   6.726  1.00  0.00           O  
HETATM 4607  H1  T4PE 1512     -15.551  16.387   7.635  1.00  0.00           H  
HETATM 4608  H2  T4PE 1512     -15.306  17.068   6.306  1.00  0.00           H  
HETATM 4609  O   T4PE 1513     -11.080  13.113 -19.399  1.00  0.00           O  
HETATM 4610  H1  T4PE 1513     -10.315  13.151 -19.973  1.00  0.00           H  
HETATM 4611  H2  T4PE 1513     -11.822  13.011 -19.994  1.00  0.00           H  
HETATM 4612  O   T4PE 1514     -17.678  -3.456  20.327  1.00  0.00           O  
HETATM 4613  H1  T4PE 1514     -17.173  -3.173  19.564  1.00  0.00           H  
HETATM 4614  H2  T4PE 1514     -18.488  -2.947  20.280  1.00  0.00           H  
HETATM 4615  O   T4PE 1515      -3.049  19.209 -18.372  1.00  0.00           O  
HETATM 4616  H1  T4PE 1515      -2.281  19.573 -18.812  1.00  0.00           H  
HETATM 4617  H2  T4PE 1515      -3.330  18.490 -18.938  1.00  0.00           H  
HETATM 4618  O   T4PE 1516     -13.371  19.855 -19.876  1.00  0.00           O  
HETATM 4619  H1  T4PE 1516     -12.677  19.196 -19.860  1.00  0.00           H  
HETATM 4620  H2  T4PE 1516     -12.930  20.662 -20.140  1.00  0.00           H  
HETATM 4621  O   T4PE 1517      -8.753  19.359 -15.943  1.00  0.00           O  
HETATM 4622  H1  T4PE 1517      -8.716  20.116 -15.358  1.00  0.00           H  
HETATM 4623  H2  T4PE 1517      -9.668  19.315 -16.220  1.00  0.00           H  
HETATM 4624  O   T4PE 1518      -7.954 -11.545 -18.098  1.00  0.00           O  
HETATM 4625  H1  T4PE 1518      -8.907 -11.604 -18.166  1.00  0.00           H  
HETATM 4626  H2  T4PE 1518      -7.679 -11.154 -18.928  1.00  0.00           H  
HETATM 4627  O   T4PE 1519       9.962  -4.394 -19.485  1.00  0.00           O  
HETATM 4628  H1  T4PE 1519      10.532  -4.908 -18.912  1.00  0.00           H  
HETATM 4629  H2  T4PE 1519       9.076  -4.588 -19.179  1.00  0.00           H  
HETATM 4630  O   T4PE 1520     -19.069  -1.547   0.708  1.00  0.00           O  
HETATM 4631  H1  T4PE 1520     -18.531  -0.783   0.502  1.00  0.00           H  
HETATM 4632  H2  T4PE 1520     -19.494  -1.324   1.537  1.00  0.00           H  
HETATM 4633  O   T4PE 1521     -15.630  10.964  16.563  1.00  0.00           O  
HETATM 4634  H1  T4PE 1521     -14.743  11.216  16.305  1.00  0.00           H  
HETATM 4635  H2  T4PE 1521     -15.737  10.076  16.221  1.00  0.00           H  
HETATM 4636  O   T4PE 1522     -14.335 -11.024  12.300  1.00  0.00           O  
HETATM 4637  H1  T4PE 1522     -13.962 -11.788  11.860  1.00  0.00           H  
HETATM 4638  H2  T4PE 1522     -15.101 -11.363  12.762  1.00  0.00           H  
HETATM 4639  O   T4PE 1523      -8.725  14.141 -13.941  1.00  0.00           O  
HETATM 4640  H1  T4PE 1523      -7.824  14.129 -13.616  1.00  0.00           H  
HETATM 4641  H2  T4PE 1523      -8.646  13.949 -14.875  1.00  0.00           H  
HETATM 4642  O   T4PE 1524      -5.595  -7.876  19.294  1.00  0.00           O  
HETATM 4643  H1  T4PE 1524      -6.393  -7.403  19.058  1.00  0.00           H  
HETATM 4644  H2  T4PE 1524      -4.985  -7.193  19.573  1.00  0.00           H  
HETATM 4645  O   T4PE 1525      -7.173  -5.741 -12.392  1.00  0.00           O  
HETATM 4646  H1  T4PE 1525      -7.347  -6.623 -12.063  1.00  0.00           H  
HETATM 4647  H2  T4PE 1525      -7.789  -5.183 -11.918  1.00  0.00           H  
HETATM 4648  O   T4PE 1526      -4.621 -15.605 -11.018  1.00  0.00           O  
HETATM 4649  H1  T4PE 1526      -4.973 -15.096 -11.749  1.00  0.00           H  
HETATM 4650  H2  T4PE 1526      -3.838 -15.126 -10.747  1.00  0.00           H  
HETATM 4651  O   T4PE 1527      -4.602  -8.551  10.427  1.00  0.00           O  
HETATM 4652  H1  T4PE 1527      -4.749  -7.879  11.093  1.00  0.00           H  
HETATM 4653  H2  T4PE 1527      -5.330  -8.444   9.814  1.00  0.00           H  
HETATM 4654  O   T4PE 1528      -0.769  12.952  -7.663  1.00  0.00           O  
HETATM 4655  H1  T4PE 1528      -1.007  13.570  -8.354  1.00  0.00           H  
HETATM 4656  H2  T4PE 1528      -1.573  12.462  -7.492  1.00  0.00           H  
HETATM 4657  O   T4PE 1529      -3.970   9.667  12.203  1.00  0.00           O  
HETATM 4658  H1  T4PE 1529      -4.340   9.729  13.084  1.00  0.00           H  
HETATM 4659  H2  T4PE 1529      -3.651  10.549  12.015  1.00  0.00           H  
HETATM 4660  O   T4PE 1530       8.830 -16.164  17.820  1.00  0.00           O  
HETATM 4661  H1  T4PE 1530       8.783 -16.887  17.193  1.00  0.00           H  
HETATM 4662  H2  T4PE 1530       9.649 -15.717  17.609  1.00  0.00           H  
HETATM 4663  O   T4PE 1531      -9.464  18.039  14.447  1.00  0.00           O  
HETATM 4664  H1  T4PE 1531      -8.951  18.169  15.244  1.00  0.00           H  
HETATM 4665  H2  T4PE 1531      -9.240  17.154  14.159  1.00  0.00           H  
HETATM 4666  O   T4PE 1532     -10.590 -15.825   5.781  1.00  0.00           O  
HETATM 4667  H1  T4PE 1532     -10.010 -15.088   5.974  1.00  0.00           H  
HETATM 4668  H2  T4PE 1532     -10.001 -16.571   5.667  1.00  0.00           H  
HETATM 4669  O   T4PE 1533       1.827 -12.016   0.531  1.00  0.00           O  
HETATM 4670  H1  T4PE 1533       1.251 -12.053   1.295  1.00  0.00           H  
HETATM 4671  H2  T4PE 1533       2.710 -11.980   0.899  1.00  0.00           H  
HETATM 4672  O   T4PE 1534     -11.985  -4.229 -13.374  1.00  0.00           O  
HETATM 4673  H1  T4PE 1534     -12.318  -4.193 -14.271  1.00  0.00           H  
HETATM 4674  H2  T4PE 1534     -11.293  -4.889 -13.401  1.00  0.00           H  
HETATM 4675  O   T4PE 1535      -2.265  -9.943   1.160  1.00  0.00           O  
HETATM 4676  H1  T4PE 1535      -2.520  -9.055   1.411  1.00  0.00           H  
HETATM 4677  H2  T4PE 1535      -1.426 -10.085   1.599  1.00  0.00           H  
HETATM 4678  O   T4PE 1536      -5.814   4.120 -11.665  1.00  0.00           O  
HETATM 4679  H1  T4PE 1536      -5.278   3.666 -11.014  1.00  0.00           H  
HETATM 4680  H2  T4PE 1536      -5.848   3.519 -12.409  1.00  0.00           H  
HETATM 4681  O   T4PE 1537      21.048  -1.232  14.162  1.00  0.00           O  
HETATM 4682  H1  T4PE 1537      21.110  -0.486  14.758  1.00  0.00           H  
HETATM 4683  H2  T4PE 1537      20.219  -1.652  14.389  1.00  0.00           H  
HETATM 4684  O   T4PE 1538     -16.737  -3.664 -14.765  1.00  0.00           O  
HETATM 4685  H1  T4PE 1538     -16.467  -3.633 -13.847  1.00  0.00           H  
HETATM 4686  H2  T4PE 1538     -16.174  -3.025 -15.202  1.00  0.00           H  
HETATM 4687  O   T4PE 1539       3.708  -1.540  13.013  1.00  0.00           O  
HETATM 4688  H1  T4PE 1539       3.667  -0.734  13.528  1.00  0.00           H  
HETATM 4689  H2  T4PE 1539       4.139  -2.171  13.589  1.00  0.00           H  
HETATM 4690  O   T4PE 1540       7.631   7.425   5.152  1.00  0.00           O  
HETATM 4691  H1  T4PE 1540       7.739   7.100   6.046  1.00  0.00           H  
HETATM 4692  H2  T4PE 1540       8.114   8.251   5.136  1.00  0.00           H  
HETATM 4693  O   T4PE 1541      15.095   1.650  17.780  1.00  0.00           O  
HETATM 4694  H1  T4PE 1541      14.966   1.812  18.714  1.00  0.00           H  
HETATM 4695  H2  T4PE 1541      15.845   1.057  17.740  1.00  0.00           H  
HETATM 4696  O   T4PE 1542       7.130  -1.987  20.758  1.00  0.00           O  
HETATM 4697  H1  T4PE 1542       6.725  -2.843  20.622  1.00  0.00           H  
HETATM 4698  H2  T4PE 1542       6.798  -1.696  21.607  1.00  0.00           H  
HETATM 4699  O   T4PE 1543       3.775   5.635  -0.085  1.00  0.00           O  
HETATM 4700  H1  T4PE 1543       3.633   5.470   0.847  1.00  0.00           H  
HETATM 4701  H2  T4PE 1543       3.687   4.775  -0.497  1.00  0.00           H  
HETATM 4702  O   T4PE 1544       5.107  11.804   2.585  1.00  0.00           O  
HETATM 4703  H1  T4PE 1544       6.039  11.783   2.805  1.00  0.00           H  
HETATM 4704  H2  T4PE 1544       4.735  11.052   3.046  1.00  0.00           H  
HETATM 4705  O   T4PE 1545      11.799 -18.407  -3.881  1.00  0.00           O  
HETATM 4706  H1  T4PE 1545      12.332 -17.616  -3.959  1.00  0.00           H  
HETATM 4707  H2  T4PE 1545      11.846 -18.637  -2.953  1.00  0.00           H  
HETATM 4708  O   T4PE 1546       0.777  -2.800  14.740  1.00  0.00           O  
HETATM 4709  H1  T4PE 1546       0.552  -1.871  14.793  1.00  0.00           H  
HETATM 4710  H2  T4PE 1546       1.708  -2.835  14.958  1.00  0.00           H  
HETATM 4711  O   T4PE 1547      -2.810  -0.538  -8.212  1.00  0.00           O  
HETATM 4712  H1  T4PE 1547      -3.313   0.276  -8.184  1.00  0.00           H  
HETATM 4713  H2  T4PE 1547      -2.624  -0.737  -7.295  1.00  0.00           H  
HETATM 4714  O   T4PE 1548       6.154  21.042   4.045  1.00  0.00           O  
HETATM 4715  H1  T4PE 1548       7.103  20.945   3.968  1.00  0.00           H  
HETATM 4716  H2  T4PE 1548       6.029  21.938   4.357  1.00  0.00           H  
HETATM 4717  O   T4PE 1549      -2.585   9.992  17.411  1.00  0.00           O  
HETATM 4718  H1  T4PE 1549      -2.322  10.899  17.566  1.00  0.00           H  
HETATM 4719  H2  T4PE 1549      -1.807   9.477  17.625  1.00  0.00           H  
HETATM 4720  O   T4PE 1550     -17.429  19.104 -10.878  1.00  0.00           O  
HETATM 4721  H1  T4PE 1550     -18.297  19.323 -10.539  1.00  0.00           H  
HETATM 4722  H2  T4PE 1550     -17.050  18.528 -10.214  1.00  0.00           H  
HETATM 4723  O   T4PE 1551     -15.554  10.815   9.536  1.00  0.00           O  
HETATM 4724  H1  T4PE 1551     -15.177  11.687   9.412  1.00  0.00           H  
HETATM 4725  H2  T4PE 1551     -15.973  10.614   8.699  1.00  0.00           H  
HETATM 4726  O   T4PE 1552       7.721  11.911  -1.430  1.00  0.00           O  
HETATM 4727  H1  T4PE 1552       7.397  11.746  -2.315  1.00  0.00           H  
HETATM 4728  H2  T4PE 1552       7.436  11.151  -0.923  1.00  0.00           H  
HETATM 4729  O   T4PE 1553      11.371 -20.205 -16.823  1.00  0.00           O  
HETATM 4730  H1  T4PE 1553      10.463 -20.493 -16.728  1.00  0.00           H  
HETATM 4731  H2  T4PE 1553      11.891 -20.982 -16.619  1.00  0.00           H  
HETATM 4732  O   T4PE 1554     -21.532 -17.865   0.416  1.00  0.00           O  
HETATM 4733  H1  T4PE 1554     -20.815 -17.397  -0.013  1.00  0.00           H  
HETATM 4734  H2  T4PE 1554     -21.219 -18.019   1.307  1.00  0.00           H  
HETATM 4735  O   T4PE 1555     -19.051  19.601  -6.774  1.00  0.00           O  
HETATM 4736  H1  T4PE 1555     -19.015  18.754  -7.218  1.00  0.00           H  
HETATM 4737  H2  T4PE 1555     -19.280  19.388  -5.869  1.00  0.00           H  
HETATM 4738  O   T4PE 1556     -19.235  19.069   8.488  1.00  0.00           O  
HETATM 4739  H1  T4PE 1556     -19.931  19.285   7.868  1.00  0.00           H  
HETATM 4740  H2  T4PE 1556     -18.428  19.141   7.978  1.00  0.00           H  
HETATM 4741  O   T4PE 1557      -5.440 -16.482  18.251  1.00  0.00           O  
HETATM 4742  H1  T4PE 1557      -5.073 -16.274  19.110  1.00  0.00           H  
HETATM 4743  H2  T4PE 1557      -5.941 -15.703  18.009  1.00  0.00           H  
HETATM 4744  O   T4PE 1558     -13.360 -11.928 -19.031  1.00  0.00           O  
HETATM 4745  H1  T4PE 1558     -13.811 -12.004 -18.190  1.00  0.00           H  
HETATM 4746  H2  T4PE 1558     -12.835 -12.726 -19.095  1.00  0.00           H  
HETATM 4747  O   T4PE 1559     -19.304 -15.522  -5.062  1.00  0.00           O  
HETATM 4748  H1  T4PE 1559     -18.489 -15.900  -4.733  1.00  0.00           H  
HETATM 4749  H2  T4PE 1559     -19.695 -16.219  -5.589  1.00  0.00           H  
HETATM 4750  O   T4PE 1560     -10.175  15.021  16.141  1.00  0.00           O  
HETATM 4751  H1  T4PE 1560     -10.051  14.990  15.192  1.00  0.00           H  
HETATM 4752  H2  T4PE 1560      -9.287  15.041  16.498  1.00  0.00           H  
HETATM 4753  O   T4PE 1561      -3.050   4.297  16.456  1.00  0.00           O  
HETATM 4754  H1  T4PE 1561      -2.994   3.728  15.688  1.00  0.00           H  
HETATM 4755  H2  T4PE 1561      -3.959   4.597  16.468  1.00  0.00           H  
HETATM 4756  O   T4PE 1562      -5.884   4.226  16.891  1.00  0.00           O  
HETATM 4757  H1  T4PE 1562      -6.271   3.586  17.488  1.00  0.00           H  
HETATM 4758  H2  T4PE 1562      -6.302   4.051  16.048  1.00  0.00           H  
HETATM 4759  O   T4PE 1563       8.064   7.892  15.834  1.00  0.00           O  
HETATM 4760  H1  T4PE 1563       7.628   7.501  16.591  1.00  0.00           H  
HETATM 4761  H2  T4PE 1563       8.326   8.763  16.131  1.00  0.00           H  
HETATM 4762  O   T4PE 1564       2.076 -13.533 -18.302  1.00  0.00           O  
HETATM 4763  H1  T4PE 1564       2.389 -12.832 -18.874  1.00  0.00           H  
HETATM 4764  H2  T4PE 1564       2.399 -14.337 -18.710  1.00  0.00           H  
HETATM 4765  O   T4PE 1565      -2.283 -14.887  -3.319  1.00  0.00           O  
HETATM 4766  H1  T4PE 1565      -2.232 -14.239  -2.616  1.00  0.00           H  
HETATM 4767  H2  T4PE 1565      -3.082 -15.380  -3.134  1.00  0.00           H  
HETATM 4768  O   T4PE 1566      13.332  14.743  -4.772  1.00  0.00           O  
HETATM 4769  H1  T4PE 1566      13.082  15.661  -4.670  1.00  0.00           H  
HETATM 4770  H2  T4PE 1566      14.211  14.774  -5.149  1.00  0.00           H  
HETATM 4771  O   T4PE 1567      -9.754 -10.523  -8.958  1.00  0.00           O  
HETATM 4772  H1  T4PE 1567      -9.649 -11.285  -8.389  1.00  0.00           H  
HETATM 4773  H2  T4PE 1567     -10.458 -10.767  -9.559  1.00  0.00           H  
HETATM 4774  O   T4PE 1568     -17.087  -2.997  -8.395  1.00  0.00           O  
HETATM 4775  H1  T4PE 1568     -16.621  -3.659  -8.906  1.00  0.00           H  
HETATM 4776  H2  T4PE 1568     -17.893  -3.431  -8.118  1.00  0.00           H  
HETATM 4777  O   T4PE 1569      -7.549   7.640  13.556  1.00  0.00           O  
HETATM 4778  H1  T4PE 1569      -7.879   7.863  12.685  1.00  0.00           H  
HETATM 4779  H2  T4PE 1569      -6.671   7.292  13.399  1.00  0.00           H  
HETATM 4780  O   T4PE 1570       3.452  17.988 -13.143  1.00  0.00           O  
HETATM 4781  H1  T4PE 1570       3.424  17.152 -12.679  1.00  0.00           H  
HETATM 4782  H2  T4PE 1570       2.925  17.845 -13.929  1.00  0.00           H  
HETATM 4783  O   T4PE 1571     -12.670  -6.031   0.301  1.00  0.00           O  
HETATM 4784  H1  T4PE 1571     -12.734  -5.230   0.821  1.00  0.00           H  
HETATM 4785  H2  T4PE 1571     -12.574  -5.724  -0.601  1.00  0.00           H  
HETATM 4786  O   T4PE 1572     -19.544  17.287  -8.155  1.00  0.00           O  
HETATM 4787  H1  T4PE 1572     -20.191  17.141  -8.846  1.00  0.00           H  
HETATM 4788  H2  T4PE 1572     -19.237  16.410  -7.925  1.00  0.00           H  
HETATM 4789  O   T4PE 1573       8.428 -16.784 -15.184  1.00  0.00           O  
HETATM 4790  H1  T4PE 1573       9.138 -16.688 -14.549  1.00  0.00           H  
HETATM 4791  H2  T4PE 1573       8.020 -17.621 -14.963  1.00  0.00           H  
HETATM 4792  O   T4PE 1574      19.136 -15.514   5.148  1.00  0.00           O  
HETATM 4793  H1  T4PE 1574      19.234 -15.209   6.050  1.00  0.00           H  
HETATM 4794  H2  T4PE 1574      18.932 -16.445   5.230  1.00  0.00           H  
HETATM 4795  O   T4PE 1575       4.562 -12.494  15.717  1.00  0.00           O  
HETATM 4796  H1  T4PE 1575       4.812 -13.033  14.967  1.00  0.00           H  
HETATM 4797  H2  T4PE 1575       4.161 -13.108  16.331  1.00  0.00           H  
HETATM 4798  O   T4PE 1576      17.724   2.792  15.539  1.00  0.00           O  
HETATM 4799  H1  T4PE 1576      17.882   3.378  14.798  1.00  0.00           H  
HETATM 4800  H2  T4PE 1576      18.570   2.375  15.699  1.00  0.00           H  
HETATM 4801  O   T4PE 1577      16.662  18.825   8.156  1.00  0.00           O  
HETATM 4802  H1  T4PE 1577      16.867  19.399   8.895  1.00  0.00           H  
HETATM 4803  H2  T4PE 1577      17.049  17.982   8.392  1.00  0.00           H  
HETATM 4804  O   T4PE 1578      15.030   9.811  15.492  1.00  0.00           O  
HETATM 4805  H1  T4PE 1578      15.758  10.306  15.867  1.00  0.00           H  
HETATM 4806  H2  T4PE 1578      14.400  10.479  15.222  1.00  0.00           H  
HETATM 4807  O   T4PE 1579      14.061 -20.001 -12.141  1.00  0.00           O  
HETATM 4808  H1  T4PE 1579      14.772 -20.151 -11.518  1.00  0.00           H  
HETATM 4809  H2  T4PE 1579      13.889 -20.862 -12.522  1.00  0.00           H  
HETATM 4810  O   T4PE 1580     -12.419   9.500 -17.268  1.00  0.00           O  
HETATM 4811  H1  T4PE 1580     -12.332  10.382 -16.908  1.00  0.00           H  
HETATM 4812  H2  T4PE 1580     -12.846   9.627 -18.115  1.00  0.00           H  
HETATM 4813  O   T4PE 1581      -5.645 -10.663  -3.420  1.00  0.00           O  
HETATM 4814  H1  T4PE 1581      -4.814 -10.972  -3.780  1.00  0.00           H  
HETATM 4815  H2  T4PE 1581      -5.489  -9.741  -3.213  1.00  0.00           H  
HETATM 4816  O   T4PE 1582       2.044 -20.271   5.334  1.00  0.00           O  
HETATM 4817  H1  T4PE 1582       2.536 -19.830   6.027  1.00  0.00           H  
HETATM 4818  H2  T4PE 1582       2.549 -21.063   5.149  1.00  0.00           H  
HETATM 4819  O   T4PE 1583     -20.777 -20.228  16.035  1.00  0.00           O  
HETATM 4820  H1  T4PE 1583     -20.423 -20.491  16.884  1.00  0.00           H  
HETATM 4821  H2  T4PE 1583     -21.390 -20.927  15.804  1.00  0.00           H  
HETATM 4822  O   T4PE 1584      12.507 -15.335  19.654  1.00  0.00           O  
HETATM 4823  H1  T4PE 1584      12.496 -16.250  19.934  1.00  0.00           H  
HETATM 4824  H2  T4PE 1584      11.862 -15.292  18.947  1.00  0.00           H  
HETATM 4825  O   T4PE 1585       0.213  11.259  -9.501  1.00  0.00           O  
HETATM 4826  H1  T4PE 1585       0.063  11.704  -8.667  1.00  0.00           H  
HETATM 4827  H2  T4PE 1585       0.720  11.884 -10.019  1.00  0.00           H  
HETATM 4828  O   T4PE 1586      -5.073  12.632  10.142  1.00  0.00           O  
HETATM 4829  H1  T4PE 1586      -4.994  13.584  10.091  1.00  0.00           H  
HETATM 4830  H2  T4PE 1586      -4.273  12.348  10.585  1.00  0.00           H  
HETATM 4831  O   T4PE 1587     -18.128  11.787 -14.510  1.00  0.00           O  
HETATM 4832  H1  T4PE 1587     -17.204  11.752 -14.754  1.00  0.00           H  
HETATM 4833  H2  T4PE 1587     -18.122  11.890 -13.558  1.00  0.00           H  
HETATM 4834  O   T4PE 1588      -1.058 -20.826   2.996  1.00  0.00           O  
HETATM 4835  H1  T4PE 1588      -1.312 -19.939   3.253  1.00  0.00           H  
HETATM 4836  H2  T4PE 1588      -1.874 -21.326   3.023  1.00  0.00           H  
HETATM 4837  O   T4PE 1589       9.631   3.930   0.903  1.00  0.00           O  
HETATM 4838  H1  T4PE 1589       9.437   3.267   1.566  1.00  0.00           H  
HETATM 4839  H2  T4PE 1589      10.564   3.820   0.719  1.00  0.00           H  
HETATM 4840  O   T4PE 1590      12.515   7.515  -8.615  1.00  0.00           O  
HETATM 4841  H1  T4PE 1590      12.014   8.245  -8.251  1.00  0.00           H  
HETATM 4842  H2  T4PE 1590      11.958   7.165  -9.310  1.00  0.00           H  
HETATM 4843  O   T4PE 1591       8.748 -17.387  20.250  1.00  0.00           O  
HETATM 4844  H1  T4PE 1591       8.698 -16.973  19.389  1.00  0.00           H  
HETATM 4845  H2  T4PE 1591       9.653 -17.251  20.530  1.00  0.00           H  
HETATM 4846  O   T4PE 1592     -11.378  19.037 -16.717  1.00  0.00           O  
HETATM 4847  H1  T4PE 1592     -11.860  19.851 -16.568  1.00  0.00           H  
HETATM 4848  H2  T4PE 1592     -11.544  18.825 -17.636  1.00  0.00           H  
HETATM 4849  O   T4PE 1593      -4.731  21.401  10.719  1.00  0.00           O  
HETATM 4850  H1  T4PE 1593      -4.712  21.188  11.652  1.00  0.00           H  
HETATM 4851  H2  T4PE 1593      -5.462  20.891  10.371  1.00  0.00           H  
HETATM 4852  O   T4PE 1594       3.155   4.145  -4.574  1.00  0.00           O  
HETATM 4853  H1  T4PE 1594       3.888   3.917  -5.147  1.00  0.00           H  
HETATM 4854  H2  T4PE 1594       3.117   5.101  -4.604  1.00  0.00           H  
HETATM 4855  O   T4PE 1595     -10.015  -5.214   7.065  1.00  0.00           O  
HETATM 4856  H1  T4PE 1595      -9.671  -4.533   6.488  1.00  0.00           H  
HETATM 4857  H2  T4PE 1595      -9.404  -5.237   7.801  1.00  0.00           H  
HETATM 4858  O   T4PE 1596     -19.387 -17.939   3.358  1.00  0.00           O  
HETATM 4859  H1  T4PE 1596     -18.672 -18.497   3.053  1.00  0.00           H  
HETATM 4860  H2  T4PE 1596     -19.824 -18.456   4.034  1.00  0.00           H  
HETATM 4861  O   T4PE 1597      15.410  10.720   1.330  1.00  0.00           O  
HETATM 4862  H1  T4PE 1597      15.317  10.462   0.413  1.00  0.00           H  
HETATM 4863  H2  T4PE 1597      15.837   9.971   1.747  1.00  0.00           H  
HETATM 4864  O   T4PE 1598      20.130  -1.777 -17.871  1.00  0.00           O  
HETATM 4865  H1  T4PE 1598      19.750  -2.272 -17.145  1.00  0.00           H  
HETATM 4866  H2  T4PE 1598      20.813  -2.350 -18.220  1.00  0.00           H  
HETATM 4867  O   T4PE 1599       8.867  -4.509 -10.297  1.00  0.00           O  
HETATM 4868  H1  T4PE 1599       9.329  -4.532  -9.458  1.00  0.00           H  
HETATM 4869  H2  T4PE 1599       9.554  -4.634 -10.952  1.00  0.00           H  
HETATM 4870  O   T4PE 1600      19.035  12.986  -8.565  1.00  0.00           O  
HETATM 4871  H1  T4PE 1600      19.498  13.013  -9.402  1.00  0.00           H  
HETATM 4872  H2  T4PE 1600      18.879  13.904  -8.346  1.00  0.00           H  
HETATM 4873  O   T4PE 1601      10.637  20.655  20.235  1.00  0.00           O  
HETATM 4874  H1  T4PE 1601      10.154  21.470  20.375  1.00  0.00           H  
HETATM 4875  H2  T4PE 1601      11.280  20.632  20.943  1.00  0.00           H  
HETATM 4876  O   T4PE 1602      11.415   6.191  18.338  1.00  0.00           O  
HETATM 4877  H1  T4PE 1602      11.605   5.344  18.742  1.00  0.00           H  
HETATM 4878  H2  T4PE 1602      12.267   6.513  18.044  1.00  0.00           H  
HETATM 4879  O   T4PE 1603       6.677   7.234  18.188  1.00  0.00           O  
HETATM 4880  H1  T4PE 1603       6.892   6.518  18.785  1.00  0.00           H  
HETATM 4881  H2  T4PE 1603       5.720   7.272  18.194  1.00  0.00           H  
HETATM 4882  O   T4PE 1604      20.811  -7.262  -2.714  1.00  0.00           O  
HETATM 4883  H1  T4PE 1604      20.771  -7.968  -3.359  1.00  0.00           H  
HETATM 4884  H2  T4PE 1604      20.598  -6.471  -3.211  1.00  0.00           H  
HETATM 4885  O   T4PE 1605      15.649  11.153 -17.535  1.00  0.00           O  
HETATM 4886  H1  T4PE 1605      15.925  11.501 -18.383  1.00  0.00           H  
HETATM 4887  H2  T4PE 1605      15.065  10.426 -17.752  1.00  0.00           H  
HETATM 4888  O   T4PE 1606      14.724   4.735   4.851  1.00  0.00           O  
HETATM 4889  H1  T4PE 1606      15.623   4.854   4.546  1.00  0.00           H  
HETATM 4890  H2  T4PE 1606      14.230   4.512   4.062  1.00  0.00           H  
HETATM 4891  O   T4PE 1607       3.570   3.005  15.520  1.00  0.00           O  
HETATM 4892  H1  T4PE 1607       4.388   3.488  15.636  1.00  0.00           H  
HETATM 4893  H2  T4PE 1607       3.191   2.962  16.398  1.00  0.00           H  
HETATM 4894  O   T4PE 1608       0.579 -13.298   7.400  1.00  0.00           O  
HETATM 4895  H1  T4PE 1608       0.891 -13.590   8.256  1.00  0.00           H  
HETATM 4896  H2  T4PE 1608       0.634 -12.343   7.437  1.00  0.00           H  
HETATM 4897  O   T4PE 1609     -17.234  13.517 -19.769  1.00  0.00           O  
HETATM 4898  H1  T4PE 1609     -17.975  14.123 -19.791  1.00  0.00           H  
HETATM 4899  H2  T4PE 1609     -16.673  13.848 -19.067  1.00  0.00           H  
HETATM 4900  O   T4PE 1610      -7.922 -18.188 -17.624  1.00  0.00           O  
HETATM 4901  H1  T4PE 1610      -8.675 -17.986 -18.178  1.00  0.00           H  
HETATM 4902  H2  T4PE 1610      -7.704 -17.357 -17.202  1.00  0.00           H  
HETATM 4903  O   T4PE 1611       7.486  -9.883  17.485  1.00  0.00           O  
HETATM 4904  H1  T4PE 1611       7.372 -10.671  16.953  1.00  0.00           H  
HETATM 4905  H2  T4PE 1611       6.595  -9.607  17.699  1.00  0.00           H  
HETATM 4906  O   T4PE 1612      -7.996  12.413  17.541  1.00  0.00           O  
HETATM 4907  H1  T4PE 1612      -7.096  12.248  17.822  1.00  0.00           H  
HETATM 4908  H2  T4PE 1612      -8.537  11.985  18.204  1.00  0.00           H  
HETATM 4909  O   T4PE 1613      16.936 -12.233 -14.772  1.00  0.00           O  
HETATM 4910  H1  T4PE 1613      16.342 -12.088 -14.035  1.00  0.00           H  
HETATM 4911  H2  T4PE 1613      17.046 -11.368 -15.166  1.00  0.00           H  
HETATM 4912  O   T4PE 1614       8.959  18.710 -16.511  1.00  0.00           O  
HETATM 4913  H1  T4PE 1614       8.879  19.388 -15.841  1.00  0.00           H  
HETATM 4914  H2  T4PE 1614       9.788  18.274 -16.314  1.00  0.00           H  
HETATM 4915  O   T4PE 1615       5.481   3.896  -5.813  1.00  0.00           O  
HETATM 4916  H1  T4PE 1615       6.053   4.169  -5.095  1.00  0.00           H  
HETATM 4917  H2  T4PE 1615       5.988   3.235  -6.285  1.00  0.00           H  
HETATM 4918  O   T4PE 1616      17.881  13.497  20.335  1.00  0.00           O  
HETATM 4919  H1  T4PE 1616      17.225  13.750  19.685  1.00  0.00           H  
HETATM 4920  H2  T4PE 1616      18.322  12.740  19.949  1.00  0.00           H  
HETATM 4921  O   T4PE 1617      13.270 -14.078  12.702  1.00  0.00           O  
HETATM 4922  H1  T4PE 1617      13.321 -14.181  11.752  1.00  0.00           H  
HETATM 4923  H2  T4PE 1617      12.373 -13.787  12.865  1.00  0.00           H  
HETATM 4924  O   T4PE 1618      -2.735 -20.425   6.960  1.00  0.00           O  
HETATM 4925  H1  T4PE 1618      -2.910 -21.194   6.418  1.00  0.00           H  
HETATM 4926  H2  T4PE 1618      -1.808 -20.498   7.187  1.00  0.00           H  
HETATM 4927  O   T4PE 1619     -10.392  16.168   0.230  1.00  0.00           O  
HETATM 4928  H1  T4PE 1619     -10.382  16.144  -0.727  1.00  0.00           H  
HETATM 4929  H2  T4PE 1619     -11.317  16.083   0.462  1.00  0.00           H  
HETATM 4930  O   T4PE 1620      -9.015   5.539  10.067  1.00  0.00           O  
HETATM 4931  H1  T4PE 1620      -9.644   5.389  10.773  1.00  0.00           H  
HETATM 4932  H2  T4PE 1620      -8.776   6.462  10.152  1.00  0.00           H  
HETATM 4933  O   T4PE 1621     -14.694  13.515 -18.072  1.00  0.00           O  
HETATM 4934  H1  T4PE 1621     -13.827  13.293 -17.733  1.00  0.00           H  
HETATM 4935  H2  T4PE 1621     -14.594  14.397 -18.429  1.00  0.00           H
[truncated: 367,964 more chars]
