# Supplementary material for: Quantum Chemical Exploration of Fentanyl and Its Analogs: Conformational Landscapes and Energetics in Solution
Source: ACS Omega. 2025 Nov 27;10(48):58900–14. doi: 10.1021/acsomega.5c07656 (PMC12771126; doi:10.1021/acsomega.5c07656)
Supplement: Supplementary file 4 [file ao5c07656_si_004.zip › MD/MD_UGIYEP/rmsd_cluster_fent_base_0_66members-out.pdb]

TITLE     fentanyl_base_at_20_degree_Celsius
REMARK   4      COMPLIES WITH FORMAT V. 3.0, 1-DEC-2006
REMARK 888
REMARK 888 WRITTEN BY MAESTRO (A PRODUCT OF SCHRODINGER, LLC)
CRYST1   42.658   42.658   42.658  90.00  90.00  90.00 P 1           1
HETATM    1  O1  LIG X 900      -0.178  -3.900  -2.328  1.00  0.00           O  
HETATM    2  N1  LIG X 900       1.012  -0.292   1.989  1.00  0.00           N1+
HETATM    3  N2  LIG X 900      -0.742  -1.731  -1.837  1.00  0.00           N  
HETATM    4  C1  LIG X 900      -0.001  -1.434   2.075  1.00  0.00           C  
HETATM    5  C2  LIG X 900      -0.773  -1.472   0.684  1.00  0.00           C  
HETATM    6  C3  LIG X 900       0.050  -1.680  -0.594  1.00  0.00           C  
HETATM    7  C4  LIG X 900       1.174  -0.534  -0.533  1.00  0.00           C  
HETATM    8  C5  LIG X 900       2.018  -0.585   0.805  1.00  0.00           C  
HETATM    9  C6  LIG X 900       1.803  -0.332   3.334  1.00  0.00           C  
HETATM   10  C7  LIG X 900       2.707   0.930   3.489  1.00  0.00           C  
HETATM   11  C8  LIG X 900       1.978   2.269   3.336  1.00  0.00           C  
HETATM   12  C9  LIG X 900       0.871   2.692   4.130  1.00  0.00           C  
HETATM   13  C10 LIG X 900       0.388   3.976   3.950  1.00  0.00           C  
HETATM   14  C11 LIG X 900       0.755   4.842   2.975  1.00  0.00           C  
HETATM   15  C12 LIG X 900       1.764   4.451   2.127  1.00  0.00           C  
HETATM   16  C13 LIG X 900       2.423   3.233   2.352  1.00  0.00           C  
HETATM   17  C14 LIG X 900      -0.772  -2.849  -2.639  1.00  0.00           C  
HETATM   18  C15 LIG X 900      -1.490  -2.801  -4.009  1.00  0.00           C  
HETATM   19  C16 LIG X 900      -1.520  -4.139  -4.809  1.00  0.00           C  
HETATM   20  C17 LIG X 900      -1.417  -0.621  -2.195  1.00  0.00           C  
HETATM   21  C18 LIG X 900      -0.836   0.318  -3.022  1.00  0.00           C  
HETATM   22  C19 LIG X 900      -1.561   1.451  -3.377  1.00  0.00           C  
HETATM   23  C20 LIG X 900      -2.853   1.620  -2.883  1.00  0.00           C  
HETATM   24  C21 LIG X 900      -3.460   0.721  -2.033  1.00  0.00           C  
HETATM   25  C22 LIG X 900      -2.717  -0.416  -1.662  1.00  0.00           C  
HETATM   26  H1  LIG X 900       0.611   0.632   1.910  1.00  0.00           H  
HETATM   27  H2  LIG X 900      -0.612  -1.362   2.975  1.00  0.00           H  
HETATM   28  H3  LIG X 900       0.458  -2.417   2.182  1.00  0.00           H  
HETATM   29  H4  LIG X 900      -1.478  -2.301   0.743  1.00  0.00           H  
HETATM   30  H5  LIG X 900      -1.260  -0.500   0.610  1.00  0.00           H  
HETATM   31  H6  LIG X 900       0.592  -2.621  -0.502  1.00  0.00           H  
HETATM   32  H7  LIG X 900       0.663   0.419  -0.668  1.00  0.00           H  
HETATM   33  H8  LIG X 900       1.863  -0.742  -1.352  1.00  0.00           H  
HETATM   34  H9  LIG X 900       2.644  -1.477   0.776  1.00  0.00           H  
HETATM   35  H10 LIG X 900       2.790   0.155   0.596  1.00  0.00           H  
HETATM   36  H11 LIG X 900       2.411  -1.234   3.399  1.00  0.00           H  
HETATM   37  H12 LIG X 900       1.170  -0.505   4.205  1.00  0.00           H  
HETATM   38  H13 LIG X 900       3.383   0.858   2.637  1.00  0.00           H  
HETATM   39  H14 LIG X 900       3.153   0.831   4.479  1.00  0.00           H  
HETATM   40  H15 LIG X 900       0.375   2.132   4.908  1.00  0.00           H  
HETATM   41  H16 LIG X 900      -0.330   4.285   4.695  1.00  0.00           H  
HETATM   42  H17 LIG X 900       0.180   5.752   2.892  1.00  0.00           H  
HETATM   43  H18 LIG X 900       2.013   5.020   1.244  1.00  0.00           H  
HETATM   44  H19 LIG X 900       3.220   2.878   1.715  1.00  0.00           H  
HETATM   45  H20 LIG X 900      -2.539  -2.705  -3.728  1.00  0.00           H  
HETATM   46  H21 LIG X 900      -1.227  -1.873  -4.517  1.00  0.00           H  
HETATM   47  H22 LIG X 900      -1.971  -3.935  -5.780  1.00  0.00           H  
HETATM   48  H23 LIG X 900      -2.140  -4.933  -4.391  1.00  0.00           H  
HETATM   49  H24 LIG X 900      -0.560  -4.627  -4.979  1.00  0.00           H  
HETATM   50  H25 LIG X 900       0.092   0.144  -3.546  1.00  0.00           H  
HETATM   51  H26 LIG X 900      -1.104   2.175  -4.035  1.00  0.00           H  
HETATM   52  H27 LIG X 900      -3.400   2.513  -3.150  1.00  0.00           H  
HETATM   53  H28 LIG X 900      -4.443   0.881  -1.615  1.00  0.00           H  
HETATM   54  H29 LIG X 900      -3.175  -1.161  -1.029  1.00  0.00           H  
HETATM   55  O   T4PE    0       0.711  -2.776  15.015  1.00  0.00           O  
HETATM   56  H1  T4PE    0       0.115  -2.825  15.762  1.00  0.00           H  
HETATM   57  H2  T4PE    0       1.450  -3.332  15.261  1.00  0.00           H  
HETATM   58 CL   CL      1       9.767   2.479  -2.115  1.00  0.00          Cl1-
HETATM   59 NA   NA      1       4.085 -19.883   8.475  1.00  0.00          Na1+
HETATM   60 CL   CL      1      12.342 -16.948  -3.660  1.00  0.00          Cl1-
HETATM   61  O   T4PE    1      18.878  16.049 -18.911  1.00  0.00           O  
HETATM   62  H1  T4PE    1      18.865  16.463 -19.774  1.00  0.00           H  
HETATM   63  H2  T4PE    1      18.302  16.595 -18.375  1.00  0.00           H  
HETATM   64 NA   NA      2      11.918 -11.250  11.972  1.00  0.00          Na1+
HETATM   65 CL   CL      2     -17.438  21.063  16.443  1.00  0.00          Cl1-
HETATM   66  O   T4PE    2      14.752  -7.898   3.736  1.00  0.00           O  
HETATM   67  H1  T4PE    2      14.401  -8.440   4.442  1.00  0.00           H  
HETATM   68  H2  T4PE    2      14.314  -8.219   2.947  1.00  0.00           H  
HETATM   69 NA   NA      3     -18.658  20.788 -19.736  1.00  0.00          Na1+
HETATM   70 CL   CL      3      13.426   5.352   9.572  1.00  0.00          Cl1-
HETATM   71  O   T4PE    3     -20.774  16.650  -4.957  1.00  0.00           O  
HETATM   72  H1  T4PE    3     -20.627  16.855  -4.034  1.00  0.00           H  
HETATM   73  H2  T4PE    3     -21.208  15.796  -4.947  1.00  0.00           H  
HETATM   74 NA   NA      4     -13.195 -14.982  21.311  1.00  0.00          Na1+
HETATM   75 CL   CL      4      -3.740  -5.181 -19.139  1.00  0.00          Cl1-
HETATM   76  O   T4PE    4      -3.260  -8.320  -7.258  1.00  0.00           O  
HETATM   77  H1  T4PE    4      -2.675  -8.897  -6.767  1.00  0.00           H  
HETATM   78  H2  T4PE    4      -3.850  -7.956  -6.598  1.00  0.00           H  
HETATM   79 NA   NA      5       0.616  -3.092 -13.838  1.00  0.00          Na1+
HETATM   80 CL   CL      5       0.160 -18.101  16.615  1.00  0.00          Cl1-
HETATM   81  O   T4PE    5     -13.489 -16.580   4.876  1.00  0.00           O  
HETATM   82  H1  T4PE    5     -13.529 -17.223   4.169  1.00  0.00           H  
HETATM   83  H2  T4PE    5     -12.590 -16.633   5.199  1.00  0.00           H  
HETATM   84 NA   NA      6      -2.832   0.232 -18.180  1.00  0.00          Na1+
HETATM   85 CL   CL      6      -0.148   0.946 -18.113  1.00  0.00          Cl1-
HETATM   86  O   T4PE    6      12.306   9.970  -3.705  1.00  0.00           O  
HETATM   87  H1  T4PE    6      12.030  10.862  -3.494  1.00  0.00           H  
HETATM   88  H2  T4PE    6      11.557   9.424  -3.466  1.00  0.00           H  
HETATM   89 NA   NA      7      14.768   8.045  14.565  1.00  0.00          Na1+
HETATM   90 CL   CL      7      18.664   6.962  19.347  1.00  0.00          Cl1-
HETATM   91  O   T4PE    7      18.574   0.017  13.384  1.00  0.00           O  
HETATM   92  H1  T4PE    7      19.270   0.447  12.888  1.00  0.00           H  
HETATM   93  H2  T4PE    7      17.768   0.434  13.077  1.00  0.00           H  
HETATM   94  O   T4PE    8      -6.026  -6.979 -11.284  1.00  0.00           O  
HETATM   95  H1  T4PE    8      -5.247  -7.399 -10.919  1.00  0.00           H  
HETATM   96  H2  T4PE    8      -6.203  -6.246 -10.695  1.00  0.00           H  
HETATM   97  O   T4PE    9      20.666  18.418  -6.629  1.00  0.00           O  
HETATM   98  H1  T4PE    9      21.274  18.011  -6.011  1.00  0.00           H  
HETATM   99  H2  T4PE    9      21.228  18.889  -7.244  1.00  0.00           H  
HETATM  100  O   T4PE   10       6.794  19.314  18.423  1.00  0.00           O  
HETATM  101  H1  T4PE   10       7.281  20.093  18.154  1.00  0.00           H  
HETATM  102  H2  T4PE   10       6.057  19.270  17.813  1.00  0.00           H  
HETATM  103  O   T4PE   11      19.141  15.401  -2.388  1.00  0.00           O  
HETATM  104  H1  T4PE   11      18.372  15.830  -2.762  1.00  0.00           H  
HETATM  105  H2  T4PE   11      18.794  14.868  -1.673  1.00  0.00           H  
HETATM  106  O   T4PE   12      14.234  -5.703  -1.005  1.00  0.00           O  
HETATM  107  H1  T4PE   12      14.793  -5.562  -0.240  1.00  0.00           H  
HETATM  108  H2  T4PE   12      14.822  -6.066  -1.667  1.00  0.00           H  
HETATM  109  O   T4PE   13      12.803   5.351 -13.576  1.00  0.00           O  
HETATM  110  H1  T4PE   13      13.713   5.549 -13.353  1.00  0.00           H  
HETATM  111  H2  T4PE   13      12.734   5.559 -14.508  1.00  0.00           H  
HETATM  112  O   T4PE   14      -8.723  15.272  11.561  1.00  0.00           O  
HETATM  113  H1  T4PE   14      -9.222  15.109  10.760  1.00  0.00           H  
HETATM  114  H2  T4PE   14      -9.308  14.997  12.268  1.00  0.00           H  
HETATM  115  O   T4PE   15       1.970  17.852  -5.040  1.00  0.00           O  
HETATM  116  H1  T4PE   15       2.496  18.262  -4.353  1.00  0.00           H  
HETATM  117  H2  T4PE   15       2.600  17.628  -5.724  1.00  0.00           H  
HETATM  118  O   T4PE   16      12.132  15.304 -14.776  1.00  0.00           O  
HETATM  119  H1  T4PE   16      12.425  15.471 -13.880  1.00  0.00           H  
HETATM  120  H2  T4PE   16      11.838  14.394 -14.766  1.00  0.00           H  
HETATM  121  O   T4PE   17       4.156  13.307  -3.756  1.00  0.00           O  
HETATM  122  H1  T4PE   17       4.484  13.984  -4.348  1.00  0.00           H  
HETATM  123  H2  T4PE   17       3.233  13.526  -3.629  1.00  0.00           H  
HETATM  124  O   T4PE   18     -10.264 -11.351 -10.752  1.00  0.00           O  
HETATM  125  H1  T4PE   18     -10.181 -10.859  -9.935  1.00  0.00           H  
HETATM  126  H2  T4PE   18     -10.802 -10.794 -11.314  1.00  0.00           H  
HETATM  127  O   T4PE   19      10.897  16.344 -10.241  1.00  0.00           O  
HETATM  128  H1  T4PE   19      10.141  16.349  -9.654  1.00  0.00           H  
HETATM  129  H2  T4PE   19      11.053  15.417 -10.423  1.00  0.00           H  
HETATM  130  O   T4PE   20      16.032   2.861 -18.479  1.00  0.00           O  
HETATM  131  H1  T4PE   20      16.129   3.814 -18.475  1.00  0.00           H  
HETATM  132  H2  T4PE   20      15.503   2.678 -19.256  1.00  0.00           H  
HETATM  133  O   T4PE   21       5.406  14.903   4.986  1.00  0.00           O  
HETATM  134  H1  T4PE   21       4.473  14.980   5.184  1.00  0.00           H  
HETATM  135  H2  T4PE   21       5.728  14.246   5.604  1.00  0.00           H  
HETATM  136  O   T4PE   22       5.033   9.319  -8.932  1.00  0.00           O  
HETATM  137  H1  T4PE   22       4.615   8.635  -9.455  1.00  0.00           H  
HETATM  138  H2  T4PE   22       4.564  10.120  -9.167  1.00  0.00           H  
HETATM  139  O   T4PE   23       8.038  -1.280 -13.250  1.00  0.00           O  
HETATM  140  H1  T4PE   23       8.949  -1.238 -13.541  1.00  0.00           H  
HETATM  141  H2  T4PE   23       7.618  -1.882 -13.865  1.00  0.00           H  
HETATM  142  O   T4PE   24       3.200  -5.104  12.472  1.00  0.00           O  
HETATM  143  H1  T4PE   24       3.635  -5.956  12.505  1.00  0.00           H  
HETATM  144  H2  T4PE   24       3.129  -4.834  13.388  1.00  0.00           H  
HETATM  145  O   T4PE   25      15.421  -3.491  -6.987  1.00  0.00           O  
HETATM  146  H1  T4PE   25      15.247  -2.584  -7.239  1.00  0.00           H  
HETATM  147  H2  T4PE   25      15.494  -3.960  -7.818  1.00  0.00           H  
HETATM  148  O   T4PE   26      -0.621 -16.729 -19.698  1.00  0.00           O  
HETATM  149  H1  T4PE   26       0.033 -17.105 -20.286  1.00  0.00           H  
HETATM  150  H2  T4PE   26      -0.415 -15.795 -19.674  1.00  0.00           H  
HETATM  151  O   T4PE   27      12.637   6.141 -10.755  1.00  0.00           O  
HETATM  152  H1  T4PE   27      13.189   5.664 -11.374  1.00  0.00           H  
HETATM  153  H2  T4PE   27      11.764   5.770 -10.876  1.00  0.00           H  
HETATM  154  O   T4PE   28     -19.728  19.030  10.789  1.00  0.00           O  
HETATM  155  H1  T4PE   28     -20.500  18.600  10.420  1.00  0.00           H  
HETATM  156  H2  T4PE   28     -19.171  18.311  11.086  1.00  0.00           H  
HETATM  157  O   T4PE   29       2.474  20.766   0.651  1.00  0.00           O  
HETATM  158  H1  T4PE   29       1.651  20.932   0.190  1.00  0.00           H  
HETATM  159  H2  T4PE   29       2.714  19.874   0.399  1.00  0.00           H  
HETATM  160  O   T4PE   30      -7.738   8.957 -11.058  1.00  0.00           O  
HETATM  161  H1  T4PE   30      -6.964   9.319 -10.627  1.00  0.00           H  
HETATM  162  H2  T4PE   30      -8.022   9.647 -11.658  1.00  0.00           H  
HETATM  163  O   T4PE   31       5.214   3.084  13.386  1.00  0.00           O  
HETATM  164  H1  T4PE   31       5.467   2.739  12.529  1.00  0.00           H  
HETATM  165  H2  T4PE   31       5.819   2.668  14.000  1.00  0.00           H  
HETATM  166  O   T4PE   32     -18.082  -7.733   8.699  1.00  0.00           O  
HETATM  167  H1  T4PE   32     -18.300  -8.647   8.879  1.00  0.00           H  
HETATM  168  H2  T4PE   32     -17.361  -7.535   9.296  1.00  0.00           H  
HETATM  169  O   T4PE   33      -1.411 -11.565 -20.083  1.00  0.00           O  
HETATM  170  H1  T4PE   33      -2.070 -11.507 -19.391  1.00  0.00           H  
HETATM  171  H2  T4PE   33      -1.643 -12.358 -20.568  1.00  0.00           H  
HETATM  172  O   T4PE   34     -15.950 -10.103  -5.569  1.00  0.00           O  
HETATM  173  H1  T4PE   34     -15.260 -10.018  -4.911  1.00  0.00           H  
HETATM  174  H2  T4PE   34     -16.590 -10.693  -5.171  1.00  0.00           H  
HETATM  175  O   T4PE   35      11.733 -11.070  19.494  1.00  0.00           O  
HETATM  176  H1  T4PE   35      12.589 -10.732  19.758  1.00  0.00           H  
HETATM  177  H2  T4PE   35      11.199 -11.016  20.287  1.00  0.00           H  
HETATM  178  O   T4PE   36       7.223   1.703  -5.613  1.00  0.00           O  
HETATM  179  H1  T4PE   36       7.933   2.296  -5.365  1.00  0.00           H  
HETATM  180  H2  T4PE   36       6.424   2.200  -5.443  1.00  0.00           H  
HETATM  181  O   T4PE   37       0.798  14.666  17.158  1.00  0.00           O  
HETATM  182  H1  T4PE   37       0.088  15.025  17.689  1.00  0.00           H  
HETATM  183  H2  T4PE   37       1.035  15.377  16.562  1.00  0.00           H  
HETATM  184  O   T4PE   38     -11.957  19.374  -9.152  1.00  0.00           O  
HETATM  185  H1  T4PE   38     -12.306  18.787  -9.823  1.00  0.00           H  
HETATM  186  H2  T4PE   38     -12.019  18.872  -8.339  1.00  0.00           H  
HETATM  187  O   T4PE   39      15.133   3.692  -9.526  1.00  0.00           O  
HETATM  188  H1  T4PE   39      14.314   3.938  -9.097  1.00  0.00           H  
HETATM  189  H2  T4PE   39      14.875   3.047 -10.184  1.00  0.00           H  
HETATM  190  O   T4PE   40     -16.598  19.319 -10.002  1.00  0.00           O  
HETATM  191  H1  T4PE   40     -16.364  18.804  -9.229  1.00  0.00           H  
HETATM  192  H2  T4PE   40     -16.326  18.777 -10.742  1.00  0.00           H  
HETATM  193  O   T4PE   41      12.563   6.476   5.336  1.00  0.00           O  
HETATM  194  H1  T4PE   41      13.089   7.273   5.262  1.00  0.00           H  
HETATM  195  H2  T4PE   41      12.032   6.611   6.121  1.00  0.00           H  
HETATM  196  O   T4PE   42      -4.601  -7.512  17.282  1.00  0.00           O  
HETATM  197  H1  T4PE   42      -4.681  -6.567  17.147  1.00  0.00           H  
HETATM  198  H2  T4PE   42      -5.501  -7.835  17.250  1.00  0.00           H  
HETATM  199  O   T4PE   43      17.363  13.746  11.962  1.00  0.00           O  
HETATM  200  H1  T4PE   43      18.156  13.997  11.489  1.00  0.00           H  
HETATM  201  H2  T4PE   43      16.976  14.576  12.240  1.00  0.00           H  
HETATM  202  O   T4PE   44       8.036 -10.779  17.460  1.00  0.00           O  
HETATM  203  H1  T4PE   44       8.449 -10.377  18.225  1.00  0.00           H  
HETATM  204  H2  T4PE   44       8.491 -11.614  17.353  1.00  0.00           H  
HETATM  205  O   T4PE   45      20.104  10.720   6.486  1.00  0.00           O  
HETATM  206  H1  T4PE   45      19.560  11.498   6.610  1.00  0.00           H  
HETATM  207  H2  T4PE   45      20.060  10.261   7.325  1.00  0.00           H  
HETATM  208  O   T4PE   46      19.747  -4.804   0.559  1.00  0.00           O  
HETATM  209  H1  T4PE   46      19.603  -3.933   0.930  1.00  0.00           H  
HETATM  210  H2  T4PE   46      19.604  -4.691  -0.380  1.00  0.00           H  
HETATM  211  O   T4PE   47       5.384 -14.924  -5.799  1.00  0.00           O  
HETATM  212  H1  T4PE   47       6.266 -15.199  -6.049  1.00  0.00           H  
HETATM  213  H2  T4PE   47       5.356 -15.041  -4.849  1.00  0.00           H  
HETATM  214  O   T4PE   48       3.399  -9.222  18.894  1.00  0.00           O  
HETATM  215  H1  T4PE   48       3.093  -8.436  18.442  1.00  0.00           H  
HETATM  216  H2  T4PE   48       3.743  -9.781  18.197  1.00  0.00           H  
HETATM  217  O   T4PE   49      18.329   0.699  20.869  1.00  0.00           O  
HETATM  218  H1  T4PE   49      18.917  -0.048  20.755  1.00  0.00           H  
HETATM  219  H2  T4PE   49      18.346   0.877  21.809  1.00  0.00           H  
HETATM  220  O   T4PE   50      14.532 -17.641   3.178  1.00  0.00           O  
HETATM  221  H1  T4PE   50      14.283 -18.387   2.633  1.00  0.00           H  
HETATM  222  H2  T4PE   50      15.449 -17.477   2.957  1.00  0.00           H  
HETATM  223  O   T4PE   51      18.063   2.360  -5.857  1.00  0.00           O  
HETATM  224  H1  T4PE   51      18.455   3.056  -5.330  1.00  0.00           H  
HETATM  225  H2  T4PE   51      18.796   1.789  -6.084  1.00  0.00           H  
HETATM  226  O   T4PE   52     -15.294   8.701 -16.743  1.00  0.00           O  
HETATM  227  H1  T4PE   52     -15.296   8.423 -15.827  1.00  0.00           H  
HETATM  228  H2  T4PE   52     -14.395   8.983 -16.907  1.00  0.00           H  
HETATM  229  O   T4PE   53      -9.738   1.256  -6.365  1.00  0.00           O  
HETATM  230  H1  T4PE   53      -9.941   1.869  -7.072  1.00  0.00           H  
HETATM  231  H2  T4PE   53     -10.487   0.661  -6.340  1.00  0.00           H  
HETATM  232  O   T4PE   54     -15.544   7.936 -10.937  1.00  0.00           O  
HETATM  233  H1  T4PE   54     -16.283   8.520 -11.108  1.00  0.00           H  
HETATM  234  H2  T4PE   54     -15.626   7.247 -11.596  1.00  0.00           H  
HETATM  235  O   T4PE   55     -13.385 -13.660 -14.365  1.00  0.00           O  
HETATM  236  H1  T4PE   55     -13.431 -14.534 -13.978  1.00  0.00           H  
HETATM  237  H2  T4PE   55     -13.963 -13.125 -13.822  1.00  0.00           H  
HETATM  238  O   T4PE   56     -12.347 -10.324   6.923  1.00  0.00           O  
HETATM  239  H1  T4PE   56     -12.091 -10.132   7.826  1.00  0.00           H  
HETATM  240  H2  T4PE   56     -11.518 -10.390   6.449  1.00  0.00           H  
HETATM  241  O   T4PE   57      -0.744   3.964 -16.791  1.00  0.00           O  
HETATM  242  H1  T4PE   57      -0.492   3.156 -17.237  1.00  0.00           H  
HETATM  243  H2  T4PE   57      -0.721   3.742 -15.860  1.00  0.00           H  
HETATM  244  O   T4PE   58      -3.488   0.749  -7.090  1.00  0.00           O  
HETATM  245  H1  T4PE   58      -3.865   0.430  -6.270  1.00  0.00           H  
HETATM  246  H2  T4PE   58      -4.244   1.012  -7.615  1.00  0.00           H  
HETATM  247  O   T4PE   59      -0.705 -12.678  -7.563  1.00  0.00           O  
HETATM  248  H1  T4PE   59      -1.386 -13.313  -7.342  1.00  0.00           H  
HETATM  249  H2  T4PE   59       0.011 -12.872  -6.958  1.00  0.00           H  
HETATM  250  O   T4PE   60      -5.596  -5.720 -13.978  1.00  0.00           O  
HETATM  251  H1  T4PE   60      -5.885  -6.114 -13.155  1.00  0.00           H  
HETATM  252  H2  T4PE   60      -6.363  -5.247 -14.300  1.00  0.00           H  
HETATM  253  O   T4PE   61       0.529  11.631 -19.459  1.00  0.00           O  
HETATM  254  H1  T4PE   61       0.856  11.267 -18.637  1.00  0.00           H  
HETATM  255  H2  T4PE   61       0.497  10.884 -20.056  1.00  0.00           H  
HETATM  256  O   T4PE   62      -5.629 -12.472   1.710  1.00  0.00           O  
HETATM  257  H1  T4PE   62      -6.303 -12.971   1.248  1.00  0.00           H  
HETATM  258  H2  T4PE   62      -4.972 -13.124   1.953  1.00  0.00           H  
HETATM  259  O   T4PE   63     -20.233  13.971 -17.170  1.00  0.00           O  
HETATM  260  H1  T4PE   63     -19.952  13.125 -16.822  1.00  0.00           H  
HETATM  261  H2  T4PE   63     -21.154  13.842 -17.397  1.00  0.00           H  
HETATM  262  O   T4PE   64       3.155 -16.495  19.457  1.00  0.00           O  
HETATM  263  H1  T4PE   64       2.817 -16.140  18.635  1.00  0.00           H  
HETATM  264  H2  T4PE   64       2.531 -17.180  19.697  1.00  0.00           H  
HETATM  265  O   T4PE   65      19.448 -16.079  10.843  1.00  0.00           O  
HETATM  266  H1  T4PE   65      19.205 -15.530  10.098  1.00  0.00           H  
HETATM  267  H2  T4PE   65      18.810 -15.859  11.522  1.00  0.00           H  
HETATM  268  O   T4PE   66      -3.552 -19.453  -7.006  1.00  0.00           O  
HETATM  269  H1  T4PE   66      -3.095 -20.229  -6.684  1.00  0.00           H  
HETATM  270  H2  T4PE   66      -3.121 -18.720  -6.566  1.00  0.00           H  
HETATM  271  O   T4PE   67     -16.074  -3.263  -6.135  1.00  0.00           O  
HETATM  272  H1  T4PE   67     -15.858  -2.432  -6.559  1.00  0.00           H  
HETATM  273  H2  T4PE   67     -15.399  -3.870  -6.439  1.00  0.00           H  
HETATM  274  O   T4PE   68       5.622 -19.837 -12.599  1.00  0.00           O  
HETATM  275  H1  T4PE   68       5.580 -20.304 -11.764  1.00  0.00           H  
HETATM  276  H2  T4PE   68       5.907 -20.498 -13.230  1.00  0.00           H  
HETATM  277  O   T4PE   69      11.330  18.473 -11.918  1.00  0.00           O  
HETATM  278  H1  T4PE   69      10.619  18.407 -12.555  1.00  0.00           H  
HETATM  279  H2  T4PE   69      11.172  17.753 -11.306  1.00  0.00           H  
HETATM  280  O   T4PE   70     -14.366  -7.465 -17.030  1.00  0.00           O  
HETATM  281  H1  T4PE   70     -15.223  -7.879 -17.133  1.00  0.00           H  
HETATM  282  H2  T4PE   70     -13.739  -8.163 -17.218  1.00  0.00           H  
HETATM  283  O   T4PE   71      -7.885 -15.821  11.568  1.00  0.00           O  
HETATM  284  H1  T4PE   71      -7.042 -15.418  11.359  1.00  0.00           H  
HETATM  285  H2  T4PE   71      -8.332 -15.173  12.113  1.00  0.00           H  
HETATM  286  O   T4PE   72      11.669  -1.748  14.818  1.00  0.00           O  
HETATM  287  H1  T4PE   72      10.720  -1.661  14.915  1.00  0.00           H  
HETATM  288  H2  T4PE   72      11.927  -2.354  15.513  1.00  0.00           H  
HETATM  289  O   T4PE   73       1.512  12.651   2.648  1.00  0.00           O  
HETATM  290  H1  T4PE   73       1.651  12.166   1.835  1.00  0.00           H  
HETATM  291  H2  T4PE   73       0.774  13.230   2.459  1.00  0.00           H  
HETATM  292  O   T4PE   74      10.786  19.152 -14.947  1.00  0.00           O  
HETATM  293  H1  T4PE   74      11.644  19.139 -14.523  1.00  0.00           H  
HETATM  294  H2  T4PE   74      10.670  20.060 -15.226  1.00  0.00           H  
HETATM  295  O   T4PE   75     -11.533   0.162   5.552  1.00  0.00           O  
HETATM  296  H1  T4PE   75     -10.639   0.223   5.889  1.00  0.00           H  
HETATM  297  H2  T4PE   75     -12.051   0.704   6.147  1.00  0.00           H  
HETATM  298  O   T4PE   76     -17.304  14.863 -11.195  1.00  0.00           O  
HETATM  299  H1  T4PE   76     -18.246  14.861 -11.368  1.00  0.00           H  
HETATM  300  H2  T4PE   76     -16.906  15.087 -12.037  1.00  0.00           H  
HETATM  301  O   T4PE   77       9.647 -10.671  21.403  1.00  0.00           O  
HETATM  302  H1  T4PE   77       9.519  -9.724  21.349  1.00  0.00           H  
HETATM  303  H2  T4PE   77       8.814 -11.043  21.112  1.00  0.00           H  
HETATM  304  O   T4PE   78       2.991  -1.354  -5.341  1.00  0.00           O  
HETATM  305  H1  T4PE   78       3.796  -0.853  -5.477  1.00  0.00           H  
HETATM  306  H2  T4PE   78       2.421  -1.092  -6.064  1.00  0.00           H  
HETATM  307  O   T4PE   79      -4.798 -17.923   4.800  1.00  0.00           O  
HETATM  308  H1  T4PE   79      -4.600 -17.536   5.653  1.00  0.00           H  
HETATM  309  H2  T4PE   79      -4.044 -17.699   4.254  1.00  0.00           H  
HETATM  310  O   T4PE   80      -4.755  16.863   7.858  1.00  0.00           O  
HETATM  311  H1  T4PE   80      -4.797  17.712   8.298  1.00  0.00           H  
HETATM  312  H2  T4PE   80      -5.293  16.285   8.399  1.00  0.00           H  
HETATM  313  O   T4PE   81       8.062   0.713   9.439  1.00  0.00           O  
HETATM  314  H1  T4PE   81       8.938   1.090   9.367  1.00  0.00           H  
HETATM  315  H2  T4PE   81       8.198  -0.230   9.344  1.00  0.00           H  
HETATM  316  O   T4PE   82     -17.951  11.909  -8.768  1.00  0.00           O  
HETATM  317  H1  T4PE   82     -18.862  12.204  -8.748  1.00  0.00           H  
HETATM  318  H2  T4PE   82     -17.891  11.268  -8.060  1.00  0.00           H  
HETATM  319  O   T4PE   83      17.451  -0.931   9.413  1.00  0.00           O  
HETATM  320  H1  T4PE   83      17.607  -1.574   8.721  1.00  0.00           H  
HETATM  321  H2  T4PE   83      17.471  -1.441  10.223  1.00  0.00           H  
HETATM  322  O   T4PE   84     -12.808  16.495   3.022  1.00  0.00           O  
HETATM  323  H1  T4PE   84     -13.163  16.867   3.828  1.00  0.00           H  
HETATM  324  H2  T4PE   84     -13.517  15.955   2.673  1.00  0.00           H  
HETATM  325  O   T4PE   85     -18.231  10.151  18.759  1.00  0.00           O  
HETATM  326  H1  T4PE   85     -17.280  10.121  18.861  1.00  0.00           H  
HETATM  327  H2  T4PE   85     -18.506   9.235  18.810  1.00  0.00           H  
HETATM  328  O   T4PE   86      11.101   2.398  16.993  1.00  0.00           O  
HETATM  329  H1  T4PE   86      11.118   3.353  16.940  1.00  0.00           H  
HETATM  330  H2  T4PE   86      11.688   2.108  16.295  1.00  0.00           H  
HETATM  331  O   T4PE   87      10.953  12.454  -2.905  1.00  0.00           O  
HETATM  332  H1  T4PE   87      11.294  13.329  -2.717  1.00  0.00           H  
HETATM  333  H2  T4PE   87      10.264  12.600  -3.553  1.00  0.00           H  
HETATM  334  O   T4PE   88      -8.943   3.485  -4.362  1.00  0.00           O  
HETATM  335  H1  T4PE   88      -9.427   3.378  -3.543  1.00  0.00           H  
HETATM  336  H2  T4PE   88      -9.000   2.630  -4.787  1.00  0.00           H  
HETATM  337  O   T4PE   89     -19.942  11.068  14.801  1.00  0.00           O  
HETATM  338  H1  T4PE   89     -19.543  10.242  15.076  1.00  0.00           H  
HETATM  339  H2  T4PE   89     -19.603  11.715  15.420  1.00  0.00           H  
HETATM  340  O   T4PE   90       3.034  -5.151 -20.890  1.00  0.00           O  
HETATM  341  H1  T4PE   90       2.235  -4.733 -20.569  1.00  0.00           H  
HETATM  342  H2  T4PE   90       3.042  -6.010 -20.467  1.00  0.00           H  
HETATM  343  O   T4PE   91      16.189 -14.688   5.259  1.00  0.00           O  
HETATM  344  H1  T4PE   91      15.422 -14.908   5.787  1.00  0.00           H  
HETATM  345  H2  T4PE   91      16.862 -15.305   5.545  1.00  0.00           H  
HETATM  346  O   T4PE   92      19.082 -20.207  -3.427  1.00  0.00           O  
HETATM  347  H1  T4PE   92      19.505 -20.964  -3.023  1.00  0.00           H  
HETATM  348  H2  T4PE   92      18.522 -20.580  -4.108  1.00  0.00           H  
HETATM  349  O   T4PE   93      10.154   4.771 -10.894  1.00  0.00           O  
HETATM  350  H1  T4PE   93       9.940   5.191 -11.727  1.00  0.00           H  
HETATM  351  H2  T4PE   93       9.307   4.623 -10.475  1.00  0.00           H  
HETATM  352  O   T4PE   94      18.943 -15.490   2.239  1.00  0.00           O  
HETATM  353  H1  T4PE   94      19.775 -15.418   2.707  1.00  0.00           H  
HETATM  354  H2  T4PE   94      18.324 -14.989   2.770  1.00  0.00           H  
HETATM  355  O   T4PE   95       2.641  -5.446  -5.218  1.00  0.00           O  
HETATM  356  H1  T4PE   95       2.206  -5.053  -4.461  1.00  0.00           H  
HETATM  357  H2  T4PE   95       3.487  -5.000  -5.266  1.00  0.00           H  
HETATM  358  O   T4PE   96      18.792  -6.446   5.038  1.00  0.00           O  
HETATM  359  H1  T4PE   96      19.697  -6.734   4.918  1.00  0.00           H  
HETATM  360  H2  T4PE   96      18.301  -6.909   4.359  1.00  0.00           H  
HETATM  361  O   T4PE   97      -7.411  17.654  16.147  1.00  0.00           O  
HETATM  362  H1  T4PE   97      -6.564  17.448  15.752  1.00  0.00           H  
HETATM  363  H2  T4PE   97      -7.359  18.586  16.356  1.00  0.00           H  
HETATM  364  O   T4PE   98       1.391  -3.452   4.637  1.00  0.00           O  
HETATM  365  H1  T4PE   98       0.593  -3.681   5.114  1.00  0.00           H  
HETATM  366  H2  T4PE   98       1.847  -2.838   5.211  1.00  0.00           H  
HETATM  367  O   T4PE   99      -1.376 -19.966   4.428  1.00  0.00           O  
HETATM  368  H1  T4PE   99      -0.857 -19.164   4.478  1.00  0.00           H  
HETATM  369  H2  T4PE   99      -0.765 -20.663   4.667  1.00  0.00           H  
HETATM  370  O   T4PE  100      14.948 -19.156 -14.926  1.00  0.00           O  
HETATM  371  H1  T4PE  100      14.735 -19.862 -15.537  1.00  0.00           H  
HETATM  372  H2  T4PE  100      15.014 -19.588 -14.074  1.00  0.00           H  
HETATM  373  O   T4PE  101       9.407  19.150  -5.218  1.00  0.00           O  
HETATM  374  H1  T4PE  101       9.146  19.864  -5.800  1.00  0.00           H  
HETATM  375  H2  T4PE  101      10.286  19.388  -4.925  1.00  0.00           H  
HETATM  376  O   T4PE  102      -6.005 -20.520  17.983  1.00  0.00           O  
HETATM  377  H1  T4PE  102      -6.313 -21.191  17.375  1.00  0.00           H  
HETATM  378  H2  T4PE  102      -6.804 -20.112  18.316  1.00  0.00           H  
HETATM  379  O   T4PE  103     -12.129 -12.695  20.775  1.00  0.00           O  
HETATM  380  H1  T4PE  103     -12.275 -12.324  21.645  1.00  0.00           H  
HETATM  381  H2  T4PE  103     -12.821 -12.316  20.233  1.00  0.00           H  
HETATM  382  O   T4PE  104      11.941  -8.401 -16.216  1.00  0.00           O  
HETATM  383  H1  T4PE  104      11.157  -8.831 -16.556  1.00  0.00           H  
HETATM  384  H2  T4PE  104      12.374  -9.073 -15.690  1.00  0.00           H  
HETATM  385  O   T4PE  105      12.946 -18.768  10.079  1.00  0.00           O  
HETATM  386  H1  T4PE  105      13.816 -18.975   9.736  1.00  0.00           H  
HETATM  387  H2  T4PE  105      12.915 -17.812  10.091  1.00  0.00           H  
HETATM  388  O   T4PE  106      -3.267  20.725  -3.087  1.00  0.00           O  
HETATM  389  H1  T4PE  106      -2.882  21.601  -3.055  1.00  0.00           H  
HETATM  390  H2  T4PE  106      -4.212  20.878  -3.087  1.00  0.00           H  
HETATM  391  O   T4PE  107       2.282   6.480  14.517  1.00  0.00           O  
HETATM  392  H1  T4PE  107       2.900   6.326  13.804  1.00  0.00           H  
HETATM  393  H2  T4PE  107       1.955   5.609  14.744  1.00  0.00           H  
HETATM  394  O   T4PE  108     -14.766  -4.447   6.759  1.00  0.00           O  
HETATM  395  H1  T4PE  108     -15.616  -4.883   6.814  1.00  0.00           H  
HETATM  396  H2  T4PE  108     -14.839  -3.702   7.356  1.00  0.00           H  
HETATM  397  O   T4PE  109      -6.018   4.478  -9.223  1.00  0.00           O  
HETATM  398  H1  T4PE  109      -6.626   4.655  -9.941  1.00  0.00           H  
HETATM  399  H2  T4PE  109      -5.877   5.331  -8.812  1.00  0.00           H  
HETATM  400  O   T4PE  110     -12.568 -18.596  -7.246  1.00  0.00           O  
HETATM  401  H1  T4PE  110     -11.849 -18.899  -6.691  1.00  0.00           H  
HETATM  402  H2  T4PE  110     -12.614 -19.239  -7.953  1.00  0.00           H  
HETATM  403  O   T4PE  111      -1.821 -11.997  13.669  1.00  0.00           O  
HETATM  404  H1  T4PE  111      -1.860 -12.604  12.930  1.00  0.00           H  
HETATM  405  H2  T4PE  111      -1.165 -11.349  13.413  1.00  0.00           H  
HETATM  406  O   T4PE  112      15.641  20.743 -17.652  1.00  0.00           O  
HETATM  407  H1  T4PE  112      14.835  21.225 -17.465  1.00  0.00           H  
HETATM  408  H2  T4PE  112      15.920  21.066 -18.509  1.00  0.00           H  
HETATM  409  O   T4PE  113     -19.612  -8.202   6.387  1.00  0.00           O  
HETATM  410  H1  T4PE  113     -19.083  -8.864   5.943  1.00  0.00           H  
HETATM  411  H2  T4PE  113     -19.066  -7.908   7.116  1.00  0.00           H  
HETATM  412  O   T4PE  114      14.996   1.785  14.005  1.00  0.00           O  
HETATM  413  H1  T4PE  114      15.343   2.652  13.796  1.00  0.00           H  
HETATM  414  H2  T4PE  114      14.708   1.432  13.163  1.00  0.00           H  
HETATM  415  O   T4PE  115      14.449  -7.956  15.039  1.00  0.00           O  
HETATM  416  H1  T4PE  115      14.100  -8.178  14.176  1.00  0.00           H  
HETATM  417  H2  T4PE  115      15.296  -7.547  14.856  1.00  0.00           H  
HETATM  418  O   T4PE  116      19.097   5.604  13.716  1.00  0.00           O  
HETATM  419  H1  T4PE  116      18.987   4.666  13.561  1.00  0.00           H  
HETATM  420  H2  T4PE  116      18.605   6.023  13.010  1.00  0.00           H  
HETATM  421  O   T4PE  117       3.955  -0.257 -12.234  1.00  0.00           O  
HETATM  422  H1  T4PE  117       3.387  -1.006 -12.417  1.00  0.00           H  
HETATM  423  H2  T4PE  117       4.472  -0.528 -11.476  1.00  0.00           H  
HETATM  424  O   T4PE  118      -3.569 -14.607  -3.614  1.00  0.00           O  
HETATM  425  H1  T4PE  118      -2.935 -14.032  -4.043  1.00  0.00           H  
HETATM  426  H2  T4PE  118      -4.269 -14.020  -3.327  1.00  0.00           H  
HETATM  427  O   T4PE  119      -4.461  12.492   5.166  1.00  0.00           O  
HETATM  428  H1  T4PE  119      -3.705  12.560   4.582  1.00  0.00           H  
HETATM  429  H2  T4PE  119      -4.946  13.305   5.027  1.00  0.00           H  
HETATM  430  O   T4PE  120       0.347  15.231  -7.351  1.00  0.00           O  
HETATM  431  H1  T4PE  120       0.021  16.006  -6.893  1.00  0.00           H  
HETATM  432  H2  T4PE  120      -0.303  15.065  -8.034  1.00  0.00           H  
HETATM  433  O   T4PE  121       3.982  13.803  11.878  1.00  0.00           O  
HETATM  434  H1  T4PE  121       3.612  14.567  12.320  1.00  0.00           H  
HETATM  435  H2  T4PE  121       3.417  13.670  11.116  1.00  0.00           H  
HETATM  436  O   T4PE  122      -4.091 -12.736 -15.088  1.00  0.00           O  
HETATM  437  H1  T4PE  122      -3.942 -13.674 -15.206  1.00  0.00           H  
HETATM  438  H2  T4PE  122      -4.928 -12.569 -15.522  1.00  0.00           H  
HETATM  439  O   T4PE  123       7.494   2.143 -19.349  1.00  0.00           O  
HETATM  440  H1  T4PE  123       6.679   2.447 -18.949  1.00  0.00           H  
HETATM  441  H2  T4PE  123       8.126   2.837 -19.164  1.00  0.00           H  
HETATM  442  O   T4PE  124       1.178 -20.460  14.582  1.00  0.00           O  
HETATM  443  H1  T4PE  124       2.012 -20.472  15.053  1.00  0.00           H  
HETATM  444  H2  T4PE  124       0.656 -19.798  15.036  1.00  0.00           H  
HETATM  445  O   T4PE  125       3.792 -17.034  -5.727  1.00  0.00           O  
HETATM  446  H1  T4PE  125       4.357 -16.311  -5.999  1.00  0.00           H  
HETATM  447  H2  T4PE  125       3.012 -16.947  -6.274  1.00  0.00           H  
HETATM  448  O   T4PE  126       2.698 -20.234  -3.087  1.00  0.00           O  
HETATM  449  H1  T4PE  126       3.569 -20.540  -3.339  1.00  0.00           H  
HETATM  450  H2  T4PE  126       2.124 -20.982  -3.249  1.00  0.00           H  
HETATM  451  O   T4PE  127      16.689  17.922  -0.750  1.00  0.00           O  
HETATM  452  H1  T4PE  127      15.827  18.316  -0.883  1.00  0.00           H  
HETATM  453  H2  T4PE  127      17.307  18.614  -0.986  1.00  0.00           H  
HETATM  454  O   T4PE  128      16.257  18.388  -5.011  1.00  0.00           O  
HETATM  455  H1  T4PE  128      16.608  19.171  -4.587  1.00  0.00           H  
HETATM  456  H2  T4PE  128      16.580  18.436  -5.910  1.00  0.00           H  
HETATM  457  O   T4PE  129       8.244  -7.255   6.326  1.00  0.00           O  
HETATM  458  H1  T4PE  129       8.813  -6.495   6.448  1.00  0.00           H  
HETATM  459  H2  T4PE  129       7.557  -6.948   5.735  1.00  0.00           H  
HETATM  460  O   T4PE  130      -9.421  18.933   6.562  1.00  0.00           O  
HETATM  461  H1  T4PE  130      -9.378  19.785   6.127  1.00  0.00           H  
HETATM  462  H2  T4PE  130      -8.679  18.445   6.206  1.00  0.00           H  
HETATM  463  O   T4PE  131      16.227   4.236  12.787  1.00  0.00           O  
HETATM  464  H1  T4PE  131      15.582   3.871  12.179  1.00  0.00           H  
HETATM  465  H2  T4PE  131      16.615   4.971  12.312  1.00  0.00           H  
HETATM  466  O   T4PE  132      10.991  19.809   1.216  1.00  0.00           O  
HETATM  467  H1  T4PE  132      10.485  20.620   1.271  1.00  0.00           H  
HETATM  468  H2  T4PE  132      10.559  19.214   1.829  1.00  0.00           H  
HETATM  469  O   T4PE  133       6.838 -12.859  -7.728  1.00  0.00           O  
HETATM  470  H1  T4PE  133       5.910 -13.089  -7.788  1.00  0.00           H  
HETATM  471  H2  T4PE  133       7.052 -12.963  -6.801  1.00  0.00           H  
HETATM  472  O   T4PE  134      10.269   8.348   9.284  1.00  0.00           O  
HETATM  473  H1  T4PE  134      10.440   7.558   8.772  1.00  0.00           H  
HETATM  474  H2  T4PE  134       9.466   8.709   8.908  1.00  0.00           H  
HETATM  475  O   T4PE  135     -18.041  16.060  -1.091  1.00  0.00           O  
HETATM  476  H1  T4PE  135     -18.693  16.032  -1.791  1.00  0.00           H  
HETATM  477  H2  T4PE  135     -17.637  16.924  -1.173  1.00  0.00           H  
HETATM  478  O   T4PE  136      15.683  15.988 -10.210  1.00  0.00           O  
HETATM  479  H1  T4PE  136      16.503  16.384 -10.504  1.00  0.00           H  
HETATM  480  H2  T4PE  136      15.494  16.418  -9.376  1.00  0.00           H  
HETATM  481  O   T4PE  137     -15.447   1.961  12.295  1.00  0.00           O  
HETATM  482  H1  T4PE  137     -14.920   1.342  11.788  1.00  0.00           H  
HETATM  483  H2  T4PE  137     -15.894   2.490  11.635  1.00  0.00           H  
HETATM  484  O   T4PE  138      17.936  -2.485   7.279  1.00  0.00           O  
HETATM  485  H1  T4PE  138      17.552  -3.352   7.152  1.00  0.00           H  
HETATM  486  H2  T4PE  138      17.571  -1.955   6.570  1.00  0.00           H  
HETATM  487  O   T4PE  139     -19.893  -9.712  -7.481  1.00  0.00           O  
HETATM  488  H1  T4PE  139     -18.963  -9.608  -7.684  1.00  0.00           H  
HETATM  489  H2  T4PE  139     -20.191  -8.829  -7.262  1.00  0.00           H  
HETATM  490  O   T4PE  140     -14.275  10.705  -0.038  1.00  0.00           O  
HETATM  491  H1  T4PE  140     -14.475   9.912  -0.535  1.00  0.00           H  
HETATM  492  H2  T4PE  140     -13.325  10.683   0.078  1.00  0.00           H  
HETATM  493  O   T4PE  141     -17.497   5.840   5.640  1.00  0.00           O  
HETATM  494  H1  T4PE  141     -17.458   5.293   4.855  1.00  0.00           H  
HETATM  495  H2  T4PE  141     -17.687   5.227   6.350  1.00  0.00           H  
HETATM  496  O   T4PE  142      14.689 -17.312  13.043  1.00  0.00           O  
HETATM  497  H1  T4PE  142      15.618 -17.092  12.968  1.00  0.00           H  
HETATM  498  H2  T4PE  142      14.657 -18.260  12.909  1.00  0.00           H  
HETATM  499  O   T4PE  143      16.793  17.052   2.093  1.00  0.00           O  
HETATM  500  H1  T4PE  143      16.520  17.251   1.197  1.00  0.00           H  
HETATM  501  H2  T4PE  143      17.443  16.357   1.997  1.00  0.00           H  
HETATM  502  O   T4PE  144      19.747  17.171  10.498  1.00  0.00           O  
HETATM  503  H1  T4PE  144      19.324  17.603  11.239  1.00  0.00           H  
HETATM  504  H2  T4PE  144      19.140  17.296   9.768  1.00  0.00           H  
HETATM  505  O   T4PE  145      -0.505 -16.433  -1.570  1.00  0.00           O  
HETATM  506  H1  T4PE  145      -0.154 -15.942  -2.313  1.00  0.00           H  
HETATM  507  H2  T4PE  145      -1.446 -16.259  -1.591  1.00  0.00           H  
HETATM  508  O   T4PE  146      -8.723 -18.968   9.024  1.00  0.00           O  
HETATM  509  H1  T4PE  146      -9.674 -19.073   9.045  1.00  0.00           H  
HETATM  510  H2  T4PE  146      -8.409 -19.721   8.523  1.00  0.00           H  
HETATM  511  O   T4PE  147      11.672  20.660  14.088  1.00  0.00           O  
HETATM  512  H1  T4PE  147      12.480  20.193  14.299  1.00  0.00           H  
HETATM  513  H2  T4PE  147      11.227  20.761  14.929  1.00  0.00           H  
HETATM  514  O   T4PE  148      10.611   5.402  10.855  1.00  0.00           O  
HETATM  515  H1  T4PE  148      11.533   5.497  10.616  1.00  0.00           H  
HETATM  516  H2  T4PE  148      10.357   6.265  11.181  1.00  0.00           H  
HETATM  517  O   T4PE  149      -1.058  11.347 -14.207  1.00  0.00           O  
HETATM  518  H1  T4PE  149      -0.813  10.599 -14.752  1.00  0.00           H  
HETATM  519  H2  T4PE  149      -0.243  11.610 -13.780  1.00  0.00           H  
HETATM  520  O   T4PE  150      -2.750  -9.386 -11.949  1.00  0.00           O  
HETATM  521  H1  T4PE  150      -3.421 -10.063 -12.041  1.00  0.00           H  
HETATM  522  H2  T4PE  150      -2.930  -8.772 -12.660  1.00  0.00           H  
HETATM  523  O   T4PE  151      11.013  13.077   9.302  1.00  0.00           O  
HETATM  524  H1  T4PE  151      10.822  13.861   9.817  1.00  0.00           H  
HETATM  525  H2  T4PE  151      10.414  12.413   9.643  1.00  0.00           H  
HETATM  526  O   T4PE  152      -6.441  -9.464  -9.323  1.00  0.00           O  
HETATM  527  H1  T4PE  152      -5.549  -9.175  -9.515  1.00  0.00           H  
HETATM  528  H2  T4PE  152      -6.403 -10.418  -9.387  1.00  0.00           H  
HETATM  529  O   T4PE  153      16.033 -20.511  -5.296  1.00  0.00           O  
HETATM  530  H1  T4PE  153      15.609 -19.653  -5.303  1.00  0.00           H  
HETATM  531  H2  T4PE  153      15.455 -21.068  -5.818  1.00  0.00           H  
HETATM  532  O   T4PE  154       1.191 -16.819  -7.039  1.00  0.00           O  
HETATM  533  H1  T4PE  154       0.926 -16.831  -7.958  1.00  0.00           H  
HETATM  534  H2  T4PE  154       0.482 -16.358  -6.591  1.00  0.00           H  
HETATM  535  O   T4PE  155      13.858   2.302  18.003  1.00  0.00           O  
HETATM  536  H1  T4PE  155      14.353   2.857  17.400  1.00  0.00           H  
HETATM  537  H2  T4PE  155      13.629   2.882  18.729  1.00  0.00           H  
HETATM  538  O   T4PE  156     -15.800  11.627   8.278  1.00  0.00           O  
HETATM  539  H1  T4PE  156     -15.117  11.229   7.738  1.00  0.00           H  
HETATM  540  H2  T4PE  156     -16.580  11.621   7.723  1.00  0.00           H  
HETATM  541  O   T4PE  157       1.486  16.641  15.282  1.00  0.00           O  
HETATM  542  H1  T4PE  157       0.825  17.002  14.690  1.00  0.00           H  
HETATM  543  H2  T4PE  157       1.713  17.369  15.861  1.00  0.00           H  
HETATM  544  O   T4PE  158      -3.391   5.577  20.468  1.00  0.00           O  
HETATM  545  H1  T4PE  158      -4.285   5.779  20.746  1.00  0.00           H  
HETATM  546  H2  T4PE  158      -2.877   6.334  20.747  1.00  0.00           H  
HETATM  547  O   T4PE  159      12.576   2.762 -12.989  1.00  0.00           O  
HETATM  548  H1  T4PE  159      12.591   3.687 -13.233  1.00  0.00           H  
HETATM  549  H2  T4PE  159      11.646   2.542 -12.936  1.00  0.00           H  
HETATM  550  O   T4PE  160     -13.533   0.095 -10.638  1.00  0.00           O  
HETATM  551  H1  T4PE  160     -13.549   0.680 -11.396  1.00  0.00           H  
HETATM  552  H2  T4PE  160     -13.804   0.646  -9.904  1.00  0.00           H  
HETATM  553  O   T4PE  161      15.231  16.638 -13.049  1.00  0.00           O  
HETATM  554  H1  T4PE  161      15.181  15.683 -13.091  1.00  0.00           H  
HETATM  555  H2  T4PE  161      14.989  16.851 -12.148  1.00  0.00           H  
HETATM  556  O   T4PE  162     -15.542  10.367  17.496  1.00  0.00           O  
HETATM  557  H1  T4PE  162     -15.797  10.134  16.603  1.00  0.00           H  
HETATM  558  H2  T4PE  162     -14.784  10.941  17.388  1.00  0.00           H  
HETATM  559  O   T4PE  163     -14.133  18.209   6.659  1.00  0.00           O  
HETATM  560  H1  T4PE  163     -14.809  17.688   6.225  1.00  0.00           H  
HETATM  561  H2  T4PE  163     -14.552  18.528   7.458  1.00  0.00           H  
HETATM  562  O   T4PE  164       8.082   9.258 -17.674  1.00  0.00           O  
HETATM  563  H1  T4PE  164       7.683  10.126 -17.726  1.00  0.00           H  
HETATM  564  H2  T4PE  164       8.858   9.317 -18.232  1.00  0.00           H  
HETATM  565  O   T4PE  165      20.020  16.878 -14.125  1.00  0.00           O  
HETATM  566  H1  T4PE  165      20.786  17.098 -14.654  1.00  0.00           H  
HETATM  567  H2  T4PE  165      20.058  15.926 -14.032  1.00  0.00           H  
HETATM  568  O   T4PE  166     -17.257 -21.441   5.363  1.00  0.00           O  
HETATM  569  H1  T4PE  166     -17.207 -20.638   5.883  1.00  0.00           H  
HETATM  570  H2  T4PE  166     -18.189 -21.542   5.168  1.00  0.00           H  
HETATM  571  O   T4PE  167     -18.030  15.833   2.211  1.00  0.00           O  
HETATM  572  H1  T4PE  167     -18.308  15.514   3.069  1.00  0.00           H  
HETATM  573  H2  T4PE  167     -18.026  15.054   1.655  1.00  0.00           H  
HETATM  574  O   T4PE  168      -9.251  21.408  -6.073  1.00  0.00           O  
HETATM  575  H1  T4PE  168      -9.116  21.186  -6.995  1.00  0.00           H  
HETATM  576  H2  T4PE  168      -9.524  20.587  -5.666  1.00  0.00           H  
HETATM  577  O   T4PE  169      -6.567 -13.003 -16.872  1.00  0.00           O  
HETATM  578  H1  T4PE  169      -6.490 -12.209 -17.402  1.00  0.00           H  
HETATM  579  H2  T4PE  169      -7.332 -12.847 -16.316  1.00  0.00           H  
HETATM  580  O   T4PE  170       2.715   8.355  18.012  1.00  0.00           O  
HETATM  581  H1  T4PE  170       1.910   8.602  18.468  1.00  0.00           H  
HETATM  582  H2  T4PE  170       2.598   8.687  17.122  1.00  0.00           H  
HETATM  583  O   T4PE  171     -18.489  -4.052  18.616  1.00  0.00           O  
HETATM  584  H1  T4PE  171     -19.230  -4.530  18.988  1.00  0.00           H  
HETATM  585  H2  T4PE  171     -18.044  -3.672  19.374  1.00  0.00           H  
HETATM  586  O   T4PE  172      -3.701  -2.878   4.235  1.00  0.00           O  
HETATM  587  H1  T4PE  172      -4.452  -2.298   4.105  1.00  0.00           H  
HETATM  588  H2  T4PE  172      -3.083  -2.358   4.748  1.00  0.00           H  
HETATM  589  O   T4PE  173      -8.740  10.661 -12.846  1.00  0.00           O  
HETATM  590  H1  T4PE  173      -9.198  11.447 -12.548  1.00  0.00           H  
HETATM  591  H2  T4PE  173      -8.881  10.646 -13.793  1.00  0.00           H  
HETATM  592  O   T4PE  174      17.869 -16.652   5.584  1.00  0.00           O  
HETATM  593  H1  T4PE  174      18.692 -16.566   6.065  1.00  0.00           H  
HETATM  594  H2  T4PE  174      18.000 -17.415   5.021  1.00  0.00           H  
HETATM  595  O   T4PE  175       5.474   7.885   0.049  1.00  0.00           O  
HETATM  596  H1  T4PE  175       6.198   7.491  -0.437  1.00  0.00           H  
HETATM  597  H2  T4PE  175       4.764   7.247  -0.018  1.00  0.00           H  
HETATM  598  O   T4PE  176     -16.449 -12.720  13.415  1.00  0.00           O  
HETATM  599  H1  T4PE  176     -15.869 -13.376  13.029  1.00  0.00           H  
HETATM  600  H2  T4PE  176     -16.371 -12.855  14.359  1.00  0.00           H  
HETATM  601  O   T4PE  177     -18.952  -5.644   0.006  1.00  0.00           O  
HETATM  602  H1  T4PE  177     -18.599  -4.884   0.468  1.00  0.00           H  
HETATM  603  H2  T4PE  177     -19.709  -5.912   0.527  1.00  0.00           H  
HETATM  604  O   T4PE  178      19.724  15.818  -8.100  1.00  0.00           O  
HETATM  605  H1  T4PE  178      19.713  15.062  -7.512  1.00  0.00           H  
HETATM  606  H2  T4PE  178      19.940  16.559  -7.533  1.00  0.00           H  
HETATM  607  O   T4PE  179      11.196  -7.066   9.742  1.00  0.00           O  
HETATM  608  H1  T4PE  179      10.366  -6.799  10.137  1.00  0.00           H  
HETATM  609  H2  T4PE  179      11.650  -6.244   9.559  1.00  0.00           H  
HETATM  610  O   T4PE  180      13.098  -2.560  17.231  1.00  0.00           O  
HETATM  611  H1  T4PE  180      13.099  -1.764  17.763  1.00  0.00           H  
HETATM  612  H2  T4PE  180      13.221  -3.270  17.862  1.00  0.00           H  
HETATM  613  O   T4PE  181      -2.911 -11.641  -1.953  1.00  0.00           O  
HETATM  614  H1  T4PE  181      -2.976 -11.910  -1.037  1.00  0.00           H  
HETATM  615  H2  T4PE  181      -2.412 -12.342  -2.374  1.00  0.00           H  
HETATM  616  O   T4PE  182     -10.611  -6.066 -20.330  1.00  0.00           O  
HETATM  617  H1  T4PE  182     -11.418  -6.582 -20.333  1.00  0.00           H  
HETATM  618  H2  T4PE  182     -10.860  -5.232 -19.932  1.00  0.00           H  
HETATM  619  O   T4PE  183     -16.470   9.266  15.214  1.00  0.00           O  
HETATM  620  H1  T4PE  183     -15.659   8.890  14.873  1.00  0.00           H  
HETATM  621  H2  T4PE  183     -16.673   9.984  14.615  1.00  0.00           H  
HETATM  622  O   T4PE  184       9.406 -19.588  10.678  1.00  0.00           O  
HETATM  623  H1  T4PE  184       9.506 -19.432   9.739  1.00  0.00           H  
HETATM  624  H2  T4PE  184       9.812 -18.826  11.093  1.00  0.00           H  
HETATM  625  O   T4PE  185      -5.662 -16.073 -19.854  1.00  0.00           O  
HETATM  626  H1  T4PE  185      -6.418 -15.858 -19.307  1.00  0.00           H  
HETATM  627  H2  T4PE  185      -5.989 -16.731 -20.468  1.00  0.00           H  
HETATM  628  O   T4PE  186       1.265   0.773 -21.088  1.00  0.00           O  
HETATM  629  H1  T4PE  186       0.827   0.699 -20.240  1.00  0.00           H  
HETATM  630  H2  T4PE  186       2.111   1.174 -20.887  1.00  0.00           H  
HETATM  631  O   T4PE  187       5.315 -14.398  -2.928  1.00  0.00           O  
HETATM  632  H1  T4PE  187       4.497 -14.233  -2.459  1.00  0.00           H  
HETATM  633  H2  T4PE  187       5.665 -15.193  -2.525  1.00  0.00           H  
HETATM  634  O   T4PE  188      12.552  20.704   7.555  1.00  0.00           O  
HETATM  635  H1  T4PE  188      13.255  20.673   8.205  1.00  0.00           H  
HETATM  636  H2  T4PE  188      11.800  20.309   7.996  1.00  0.00           H  
HETATM  637  O   T4PE  189       5.682 -17.977  19.868  1.00  0.00           O  
HETATM  638  H1  T4PE  189       5.091 -17.377  19.413  1.00  0.00           H  
HETATM  639  H2  T4PE  189       6.022 -17.467  20.603  1.00  0.00           H  
HETATM  640  O   T4PE  190     -16.655 -11.060 -16.103  1.00  0.00           O  
HETATM  641  H1  T4PE  190     -17.004 -10.238 -16.449  1.00  0.00           H  
HETATM  642  H2  T4PE  190     -17.342 -11.704 -16.275  1.00  0.00           H  
HETATM  643  O   T4PE  191      17.955   1.795 -15.457  1.00  0.00           O  
HETATM  644  H1  T4PE  191      17.660   1.750 -14.547  1.00  0.00           H  
HETATM  645  H2  T4PE  191      17.783   0.921 -15.808  1.00  0.00           H  
HETATM  646  O   T4PE  192      -8.398  19.454 -10.678  1.00  0.00           O  
HETATM  647  H1  T4PE  192      -8.583  19.688  -9.768  1.00  0.00           H  
HETATM  648  H2  T4PE  192      -8.427  18.497 -10.691  1.00  0.00           H  
HETATM  649  O   T4PE  193      16.869  -6.602 -13.858  1.00  0.00           O  
HETATM  650  H1  T4PE  193      16.620  -7.330 -13.289  1.00  0.00           H  
HETATM  651  H2  T4PE  193      17.666  -6.249 -13.461  1.00  0.00           H  
HETATM  652  O   T4PE  194      -9.885   2.492 -11.339  1.00  0.00           O  
HETATM  653  H1  T4PE  194     -10.073   3.428 -11.406  1.00  0.00           H  
HETATM  654  H2  T4PE  194      -9.367   2.295 -12.119  1.00  0.00           H  
HETATM  655  O   T4PE  195       8.285  -7.475 -11.405  1.00  0.00           O  
HETATM  656  H1  T4PE  195       7.423  -7.347 -11.009  1.00  0.00           H  
HETATM  657  H2  T4PE  195       8.330  -6.819 -12.100  1.00  0.00           H  
HETATM  658  O   T4PE  196      10.384  16.484  -5.912  1.00  0.00           O  
HETATM  659  H1  T4PE  196      10.102  16.960  -5.132  1.00  0.00           H  
HETATM  660  H2  T4PE  196      11.004  17.073  -6.342  1.00  0.00           H  
HETATM  661  O   T4PE  197      -6.096 -17.883  12.858  1.00  0.00           O  
HETATM  662  H1  T4PE  197      -6.858 -18.165  12.352  1.00  0.00           H  
HETATM  663  H2  T4PE  197      -6.349 -18.024  13.771  1.00  0.00           H  
HETATM  664  O   T4PE  198       5.451   4.812  -3.400  1.00  0.00           O  
HETATM  665  H1  T4PE  198       6.259   5.113  -3.815  1.00  0.00           H  
HETATM  666  H2  T4PE  198       4.763   5.345  -3.800  1.00  0.00           H  
HETATM  667  O   T4PE  199     -16.056  18.457  -5.737  1.00  0.00           O  
HETATM  668  H1  T4PE  199     -15.439  18.827  -5.105  1.00  0.00           H  
HETATM  669  H2  T4PE  199     -15.524  18.269  -6.510  1.00  0.00           H  
HETATM  670  O   T4PE  200      10.659   1.056 -11.133  1.00  0.00           O  
HETATM  671  H1  T4PE  200       9.803   1.453 -10.970  1.00  0.00           H  
HETATM  672  H2  T4PE  200      10.658   0.858 -12.069  1.00  0.00           H  
HETATM  673  O   T4PE  201      -8.626  16.398  18.196  1.00  0.00           O  
HETATM  674  H1  T4PE  201      -8.119  16.735  17.457  1.00  0.00           H  
HETATM  675  H2  T4PE  201      -9.518  16.321  17.859  1.00  0.00           H  
HETATM  676  O   T4PE  202      -9.532   6.583 -13.809  1.00  0.00           O  
HETATM  677  H1  T4PE  202     -10.072   7.056 -13.176  1.00  0.00           H  
HETATM  678  H2  T4PE  202      -9.098   7.270 -14.315  1.00  0.00           H  
HETATM  679  O   T4PE  203       9.943   6.758  -5.337  1.00  0.00           O  
HETATM  680  H1  T4PE  203       9.289   6.444  -4.712  1.00  0.00           H  
HETATM  681  H2  T4PE  203      10.584   6.049  -5.391  1.00  0.00           H  
HETATM  682  O   T4PE  204      -6.816  18.572   2.030  1.00  0.00           O  
HETATM  683  H1  T4PE  204      -6.239  17.956   2.481  1.00  0.00           H  
HETATM  684  H2  T4PE  204      -6.311  18.863   1.271  1.00  0.00           H  
HETATM  685  O   T4PE  205     -17.844   4.279  -6.239  1.00  0.00           O  
HETATM  686  H1  T4PE  205     -18.432   5.031  -6.172  1.00  0.00           H  
HETATM  687  H2  T4PE  205     -18.424   3.518  -6.222  1.00  0.00           H  
HETATM  688  O   T4PE  206      -3.406   7.334 -14.697  1.00  0.00           O  
HETATM  689  H1  T4PE  206      -3.736   8.041 -14.142  1.00  0.00           H  
HETATM  690  H2  T4PE  206      -3.699   6.532 -14.263  1.00  0.00           H  
HETATM  691  O   T4PE  207     -17.082  15.823   6.796  1.00  0.00           O  
HETATM  692  H1  T4PE  207     -17.612  16.500   6.376  1.00  0.00           H  
HETATM  693  H2  T4PE  207     -17.574  15.586   7.582  1.00  0.00           H  
HETATM  694  O   T4PE  208     -14.537 -20.248 -20.162  1.00  0.00           O  
HETATM  695  H1  T4PE  208     -14.542 -19.849 -21.033  1.00  0.00           H  
HETATM  696  H2  T4PE  208     -14.296 -21.161 -20.318  1.00  0.00           H  
HETATM  697  O   T4PE  209      -6.981  13.545  -8.535  1.00  0.00           O  
HETATM  698  H1  T4PE  209      -7.143  12.653  -8.228  1.00  0.00           H  
HETATM  699  H2  T4PE  209      -6.608  13.435  -9.409  1.00  0.00           H  
HETATM  700  O   T4PE  210       3.732  -7.519 -14.621  1.00  0.00           O  
HETATM  701  H1  T4PE  210       4.108  -8.007 -13.889  1.00  0.00           H  
HETATM  702  H2  T4PE  210       4.068  -7.959 -15.401  1.00  0.00           H  
HETATM  703  O   T4PE  211      -9.897  18.852  -5.161  1.00  0.00           O  
HETATM  704  H1  T4PE  211     -10.687  18.548  -5.608  1.00  0.00           H  
HETATM  705  H2  T4PE  211      -9.433  18.049  -4.921  1.00  0.00           H  
HETATM  706  O   T4PE  212      -4.788  -7.364  -5.078  1.00  0.00           O  
HETATM  707  H1  T4PE  212      -5.627  -7.719  -5.371  1.00  0.00           H  
HETATM  708  H2  T4PE  212      -5.021  -6.704  -4.425  1.00  0.00           H  
HETATM  709  O   T4PE  213      -8.419  17.803  13.565  1.00  0.00           O  
HETATM  710  H1  T4PE  213      -8.561  17.099  12.932  1.00  0.00           H  
HETATM  711  H2  T4PE  213      -8.047  17.367  14.331  1.00  0.00           H  
HETATM  712  O   T4PE  214      -8.491 -18.647  -1.750  1.00  0.00           O  
HETATM  713  H1  T4PE  214      -7.703 -18.103  -1.774  1.00  0.00           H  
HETATM  714  H2  T4PE  214      -8.584 -18.893  -0.830  1.00  0.00           H  
HETATM  715  O   T4PE  215      17.872 -14.441  -1.555  1.00  0.00           O  
HETATM  716  H1  T4PE  215      18.594 -14.872  -1.098  1.00  0.00           H  
HETATM  717  H2  T4PE  215      17.337 -14.064  -0.857  1.00  0.00           H  
HETATM  718  O   T4PE  216       5.986   8.464  18.214  1.00  0.00           O  
HETATM  719  H1  T4PE  216       6.349   8.332  17.338  1.00  0.00           H  
HETATM  720  H2  T4PE  216       5.514   7.653  18.403  1.00  0.00           H  
HETATM  721  O   T4PE  217      -6.589   3.582  -1.502  1.00  0.00           O  
HETATM  722  H1  T4PE  217      -6.902   4.008  -0.704  1.00  0.00           H  
HETATM  723  H2  T4PE  217      -6.879   4.158  -2.210  1.00  0.00           H  
HETATM  724  O   T4PE  218     -20.589  13.446  -8.403  1.00  0.00           O  
HETATM  725  H1  T4PE  218     -19.920  14.079  -8.144  1.00  0.00           H  
HETATM  726  H2  T4PE  218     -21.141  13.349  -7.627  1.00  0.00           H  
HETATM  727  O   T4PE  219     -10.281  -4.852   3.167  1.00  0.00           O  
HETATM  728  H1  T4PE  219     -10.850  -5.308   2.547  1.00  0.00           H  
HETATM  729  H2  T4PE  219     -10.205  -3.965   2.815  1.00  0.00           H  
HETATM  730  O   T4PE  220      -9.459 -11.793  19.838  1.00  0.00           O  
HETATM  731  H1  T4PE  220     -10.318 -12.177  20.013  1.00  0.00           H  
HETATM  732  H2  T4PE  220      -8.857 -12.289  20.393  1.00  0.00           H  
HETATM  733  O   T4PE  221      16.720   3.112  20.302  1.00  0.00           O  
HETATM  734  H1  T4PE  221      16.272   3.133  19.456  1.00  0.00           H  
HETATM  735  H2  T4PE  221      17.530   2.632  20.133  1.00  0.00           H  
HETATM  736  O   T4PE  222       4.311  14.460   8.304  1.00  0.00           O  
HETATM  737  H1  T4PE  222       3.879  13.856   8.908  1.00  0.00           H  
HETATM  738  H2  T4PE  222       5.239  14.406   8.534  1.00  0.00           H  
HETATM  739  O   T4PE  223       4.571   5.683 -18.214  1.00  0.00           O  
HETATM  740  H1  T4PE  223       4.813   5.933 -19.106  1.00  0.00           H  
HETATM  741  H2  T4PE  223       5.123   6.228 -17.654  1.00  0.00           H  
HETATM  742  O   T4PE  224      -1.402   2.300   2.190  1.00  0.00           O  
HETATM  743  H1  T4PE  224      -0.982   2.794   2.894  1.00  0.00           H  
HETATM  744  H2  T4PE  224      -0.922   2.550   1.401  1.00  0.00           H  
HETATM  745  O   T4PE  225      -0.365   4.640  -5.242  1.00  0.00           O  
HETATM  746  H1  T4PE  225      -1.261   4.535  -5.560  1.00  0.00           H  
HETATM  747  H2  T4PE  225       0.091   3.855  -5.546  1.00  0.00           H  
HETATM  748  O   T4PE  226      15.033   0.793   9.498  1.00  0.00           O  
HETATM  749  H1  T4PE  226      15.879   0.344   9.497  1.00  0.00           H  
HETATM  750  H2  T4PE  226      14.783   0.835   8.575  1.00  0.00           H  
HETATM  751  O   T4PE  227      -6.478  -9.907  17.323  1.00  0.00           O  
HETATM  752  H1  T4PE  227      -6.342  -9.957  18.270  1.00  0.00           H  
HETATM  753  H2  T4PE  227      -7.127  -9.213  17.210  1.00  0.00           H  
HETATM  754  O   T4PE  228       7.970  13.728  20.331  1.00  0.00           O  
HETATM  755  H1  T4PE  228       8.223  13.223  21.103  1.00  0.00           H  
HETATM  756  H2  T4PE  228       7.090  13.416  20.118  1.00  0.00           H  
HETATM  757  O   T4PE  229       4.777 -20.554  -9.879  1.00  0.00           O  
HETATM  758  H1  T4PE  229       5.042 -20.070  -9.097  1.00  0.00           H  
HETATM  759  H2  T4PE  229       4.352 -21.342  -9.541  1.00  0.00           H  
HETATM  760  O   T4PE  230      12.014  14.720  -1.966  1.00  0.00           O  
HETATM  761  H1  T4PE  230      12.784  14.549  -2.508  1.00  0.00           H  
HETATM  762  H2  T4PE  230      11.776  15.626  -2.165  1.00  0.00           H  
HETATM  763  O   T4PE  231     -10.633   4.539  19.488  1.00  0.00           O  
HETATM  764  H1  T4PE  231     -10.171   4.065  20.179  1.00  0.00           H  
HETATM  765  H2  T4PE  231     -10.935   3.856  18.889  1.00  0.00           H  
HETATM  766  O   T4PE  232      -2.967   8.174   2.536  1.00  0.00           O  
HETATM  767  H1  T4PE  232      -3.086   8.998   2.064  1.00  0.00           H  
HETATM  768  H2  T4PE  232      -2.792   7.529   1.851  1.00  0.00           H  
HETATM  769  O   T4PE  233     -12.067  13.253 -16.363  1.00  0.00           O  
HETATM  770  H1  T4PE  233     -12.910  13.625 -16.623  1.00  0.00           H  
HETATM  771  H2  T4PE  233     -11.780  13.798 -15.631  1.00  0.00           H  
HETATM  772  O   T4PE  234     -15.576  -2.093   4.610  1.00  0.00           O  
HETATM  773  H1  T4PE  234     -15.674  -1.476   3.885  1.00  0.00           H  
HETATM  774  H2  T4PE  234     -15.452  -1.539   5.381  1.00  0.00           H  
HETATM  775  O   T4PE  235       3.845 -18.641   6.406  1.00  0.00           O  
HETATM  776  H1  T4PE  235       3.116 -18.064   6.178  1.00  0.00           H  
HETATM  777  H2  T4PE  235       3.810 -19.341   5.754  1.00  0.00           H  
HETATM  778  O   T4PE  236     -17.175  12.089  14.257  1.00  0.00           O  
HETATM  779  H1  T4PE  236     -17.985  11.899  13.782  1.00  0.00           H  
HETATM  780  H2  T4PE  236     -17.451  12.203  15.166  1.00  0.00           H  
HETATM  781  O   T4PE  237      20.095 -16.329 -20.625  1.00  0.00           O  
HETATM  782  H1  T4PE  237      20.729 -15.612 -20.638  1.00  0.00           H  
HETATM  783  H2  T4PE  237      20.588 -17.079 -20.292  1.00  0.00           H  
HETATM  784  O   T4PE  238       7.861  -4.714  19.066  1.00  0.00           O  
HETATM  785  H1  T4PE  238       7.469  -4.470  19.905  1.00  0.00           H  
HETATM  786  H2  T4PE  238       8.407  -3.964  18.830  1.00  0.00           H  
HETATM  787  O   T4PE  239       3.388  -9.778   2.119  1.00  0.00           O  
HETATM  788  H1  T4PE  239       3.984 -10.504   2.302  1.00  0.00           H  
HETATM  789  H2  T4PE  239       2.679 -10.170   1.610  1.00  0.00           H  
HETATM  790  O   T4PE  240     -20.025 -11.538   4.364  1.00  0.00           O  
HETATM  791  H1  T4PE  240     -19.188 -11.092   4.494  1.00  0.00           H  
HETATM  792  H2  T4PE  240     -20.683 -10.895   4.628  1.00  0.00           H  
HETATM  793  O   T4PE  241      -8.448  -8.142  16.806  1.00  0.00           O  
HETATM  794  H1  T4PE  241      -8.058  -7.852  15.982  1.00  0.00           H  
HETATM  795  H2  T4PE  241      -8.793  -9.014  16.616  1.00  0.00           H  
HETATM  796  O   T4PE  242      10.650  -5.242   0.438  1.00  0.00           O  
HETATM  797  H1  T4PE  242      10.484  -5.742   1.237  1.00  0.00           H  
HETATM  798  H2  T4PE  242      10.004  -5.570  -0.188  1.00  0.00           H  
HETATM  799  O   T4PE  243      20.605  14.697  13.272  1.00  0.00           O  
HETATM  800  H1  T4PE  243      21.234  15.338  13.603  1.00  0.00           H  
HETATM  801  H2  T4PE  243      20.658  14.778  12.319  1.00  0.00           H  
HETATM  802  O   T4PE  244      14.713 -18.260  -5.679  1.00  0.00           O  
HETATM  803  H1  T4PE  244      14.288 -17.888  -4.906  1.00  0.00           H  
HETATM  804  H2  T4PE  244      13.997 -18.419  -6.294  1.00  0.00           H  
HETATM  805  O   T4PE  245      12.719  -5.016   7.196  1.00  0.00           O  
HETATM  806  H1  T4PE  245      13.146  -5.107   8.048  1.00  0.00           H  
HETATM  807  H2  T4PE  245      13.440  -4.926   6.574  1.00  0.00           H  
HETATM  808  O   T4PE  246      -5.444   1.914 -12.397  1.00  0.00           O  
HETATM  809  H1  T4PE  246      -4.862   1.418 -11.822  1.00  0.00           H  
HETATM  810  H2  T4PE  246      -4.858   2.470 -12.910  1.00  0.00           H  
HETATM  811  O   T4PE  247       6.898  -2.969 -14.986  1.00  0.00           O  
HETATM  812  H1  T4PE  247       6.302  -3.673 -15.243  1.00  0.00           H  
HETATM  813  H2  T4PE  247       6.872  -2.353 -15.718  1.00  0.00           H  
HETATM  814  O   T4PE  248       5.597  12.243  15.262  1.00  0.00           O  
HETATM  815  H1  T4PE  248       5.536  11.726  14.459  1.00  0.00           H  
HETATM  816  H2  T4PE  248       5.059  11.767  15.895  1.00  0.00           H  
HETATM  817  O   T4PE  249     -12.694 -11.644  15.935  1.00  0.00           O  
HETATM  818  H1  T4PE  249     -12.681 -11.574  16.889  1.00  0.00           H  
HETATM  819  H2  T4PE  249     -12.048 -12.322  15.735  1.00  0.00           H  
HETATM  820  O   T4PE  250      -3.374 -15.924  -1.224  1.00  0.00           O  
HETATM  821  H1  T4PE  250      -4.172 -16.438  -1.102  1.00  0.00           H  
HETATM  822  H2  T4PE  250      -3.545 -15.396  -2.003  1.00  0.00           H  
HETATM  823  O   T4PE  251      14.260  14.903  -3.561  1.00  0.00           O  
HETATM  824  H1  T4PE  251      15.204  14.997  -3.438  1.00  0.00           H  
HETATM  825  H2  T4PE  251      13.941  15.799  -3.669  1.00  0.00           H  
HETATM  826  O   T4PE  252     -20.428  -8.359   1.042  1.00  0.00           O  
HETATM  827  H1  T4PE  252     -21.377  -8.268   0.958  1.00  0.00           H  
HETATM  828  H2  T4PE  252     -20.218  -9.150   0.545  1.00  0.00           H  
HETATM  829  O   T4PE  253     -13.924  -5.055 -10.577  1.00  0.00           O  
HETATM  830  H1  T4PE  253     -13.725  -5.349  -9.689  1.00  0.00           H  
HETATM  831  H2  T4PE  253     -13.073  -4.830 -10.952  1.00  0.00           H  
HETATM  832  O   T4PE  254      -9.638  11.336  10.365  1.00  0.00           O  
HETATM  833  H1  T4PE  254     -10.362  11.796  10.791  1.00  0.00           H  
HETATM  834  H2  T4PE  254     -10.039  10.905   9.610  1.00  0.00           H  
HETATM  835  O   T4PE  255      14.280   0.845   6.852  1.00  0.00           O  
HETATM  836  H1  T4PE  255      13.798   1.659   6.999  1.00  0.00           H  
HETATM  837  H2  T4PE  255      13.812   0.415   6.136  1.00  0.00           H  
HETATM  838  O   T4PE  256       9.236  10.301  12.936  1.00  0.00           O  
HETATM  839  H1  T4PE  256       8.335  10.560  13.130  1.00  0.00           H  
HETATM  840  H2  T4PE  256       9.411  10.671  12.070  1.00  0.00           H  
HETATM  841  O   T4PE  257     -20.840 -20.673 -20.304  1.00  0.00           O  
HETATM  842  H1  T4PE  257     -20.706 -20.486 -21.233  1.00  0.00           H  
HETATM  843  H2  T4PE  257     -21.706 -21.079 -20.263  1.00  0.00           H  
HETATM  844  O   T4PE  258       4.279  11.430 -16.700  1.00  0.00           O  
HETATM  845  H1  T4PE  258       4.284  11.669 -15.773  1.00  0.00           H  
HETATM  846  H2  T4PE  258       5.114  11.755 -17.036  1.00  0.00           H  
HETATM  847  O   T4PE  259     -11.451 -19.718   9.644  1.00  0.00           O  
HETATM  848  H1  T4PE  259     -11.381 -19.653  10.596  1.00  0.00           H  
HETATM  849  H2  T4PE  259     -11.925 -20.536   9.493  1.00  0.00           H  
HETATM  850  O   T4PE  260      -1.913 -19.696 -16.420  1.00  0.00           O  
HETATM  851  H1  T4PE  260      -1.160 -20.137 -16.814  1.00  0.00           H  
HETATM  852  H2  T4PE  260      -2.153 -19.019 -17.052  1.00  0.00           H  
HETATM  853  O   T4PE  261     -15.855   3.013   9.185  1.00  0.00           O  
HETATM  854  H1  T4PE  261     -16.606   3.226   8.630  1.00  0.00           H  
HETATM  855  H2  T4PE  261     -15.468   3.862   9.400  1.00  0.00           H  
HETATM  856  O   T4PE  262     -10.942 -15.783  -3.530  1.00  0.00           O  
HETATM  857  H1  T4PE  262     -11.781 -15.323  -3.537  1.00  0.00           H  
HETATM  858  H2  T4PE  262     -10.491 -15.472  -4.315  1.00  0.00           H  
HETATM  859  O   T4PE  263       9.631  10.749   3.582  1.00  0.00           O  
HETATM  860  H1  T4PE  263       9.230  10.445   2.767  1.00  0.00           H  
HETATM  861  H2  T4PE  263      10.572  10.648   3.438  1.00  0.00           H  
HETATM  862  O   T4PE  264       5.624 -11.398  -1.496  1.00  0.00           O  
HETATM  863  H1  T4PE  264       6.459 -11.134  -1.883  1.00  0.00           H  
HETATM  864  H2  T4PE  264       5.436 -10.721  -0.847  1.00  0.00           H  
HETATM  865  O   T4PE  265      14.732 -14.205  14.044  1.00  0.00           O  
HETATM  866  H1  T4PE  265      14.619 -14.098  13.099  1.00  0.00           H  
HETATM  867  H2  T4PE  265      15.135 -15.068  14.141  1.00  0.00           H  
HETATM  868  O   T4PE  266       4.588  -5.068 -15.438  1.00  0.00           O  
HETATM  869  H1  T4PE  266       4.750  -5.386 -16.327  1.00  0.00           H  
HETATM  870  H2  T4PE  266       4.303  -5.844 -14.955  1.00  0.00           H  
HETATM  871  O   T4PE  267      -8.395  -6.684  10.577  1.00  0.00           O  
HETATM  872  H1  T4PE  267      -8.468  -5.874  11.081  1.00  0.00           H  
HETATM  873  H2  T4PE  267      -8.415  -6.401   9.663  1.00  0.00           H  
HETATM  874  O   T4PE  268      -3.234   7.780  -4.554  1.00  0.00           O  
HETATM  875  H1  T4PE  268      -3.277   7.128  -5.254  1.00  0.00           H  
HETATM  876  H2  T4PE  268      -2.882   8.563  -4.977  1.00  0.00           H  
HETATM  877  O   T4PE  269      -7.743  -0.409   1.942  1.00  0.00           O  
HETATM  878  H1  T4PE  269      -7.535  -0.180   1.037  1.00  0.00           H  
HETATM  879  H2  T4PE  269      -8.642  -0.737   1.906  1.00  0.00           H  
HETATM  880  O   T4PE  270       8.979  16.635  13.853  1.00  0.00           O  
HETATM  881  H1  T4PE  270       8.372  16.442  13.139  1.00  0.00           H  
HETATM  882  H2  T4PE  270       9.678  15.988  13.756  1.00  0.00           H  
HETATM  883  O   T4PE  271     -10.238  -1.248  -2.197  1.00  0.00           O  
HETATM  884  H1  T4PE  271     -10.488  -1.974  -1.626  1.00  0.00           H  
HETATM  885  H2  T4PE  271     -10.443  -0.462  -1.690  1.00  0.00           H  
HETATM  886  O   T4PE  272     -14.542   6.462  12.181  1.00  0.00           O  
HETATM  887  H1  T4PE  272     -15.479   6.575  12.018  1.00  0.00           H  
HETATM  888  H2  T4PE  272     -14.486   5.672  12.718  1.00  0.00           H  
HETATM  889  O   T4PE  273      -9.739 -17.217 -18.397  1.00  0.00           O  
HETATM  890  H1  T4PE  273     -10.638 -17.445 -18.159  1.00  0.00           H  
HETATM  891  H2  T4PE  273      -9.362 -18.034 -18.721  1.00  0.00           H  
HETATM  892  O   T4PE  274      18.018 -21.206  13.401  1.00  0.00           O  
HETATM  893  H1  T4PE  274      18.887 -21.370  13.768  1.00  0.00           H  
HETATM  894  H2  T4PE  274      18.124 -21.345  12.460  1.00  0.00           H  
HETATM  895  O   T4PE  275      11.099 -13.120  -0.950  1.00  0.00           O  
HETATM  896  H1  T4PE  275      11.155 -12.383  -1.558  1.00  0.00           H  
HETATM  897  H2  T4PE  275      11.997 -13.248  -0.645  1.00  0.00           H  
HETATM  898  O   T4PE  276       1.614  18.721  17.035  1.00  0.00           O  
HETATM  899  H1  T4PE  276       2.073  18.318  17.772  1.00  0.00           H  
HETATM  900  H2  T4PE  276       0.739  18.911  17.372  1.00  0.00           H  
HETATM  901  O   T4PE  277     -12.693  -4.407  10.713  1.00  0.00           O  
HETATM  902  H1  T4PE  277     -13.290  -3.802  11.152  1.00  0.00           H  
HETATM  903  H2  T4PE  277     -12.556  -4.022   9.847  1.00  0.00           H  
HETATM  904  O   T4PE  278      -7.696  21.244   2.851  1.00  0.00           O  
HETATM  905  H1  T4PE  278      -8.443  21.155   3.442  1.00  0.00           H  
HETATM  906  H2  T4PE  278      -7.480  20.346   2.600  1.00  0.00           H  
HETATM  907  O   T4PE  279      18.382  -3.520  20.558  1.00  0.00           O  
HETATM  908  H1  T4PE  279      18.946  -2.755  20.446  1.00  0.00           H  
HETATM  909  H2  T4PE  279      17.493  -3.166  20.548  1.00  0.00           H  
HETATM  910  O   T4PE  280      18.060  -5.411  12.219  1.00  0.00           O  
HETATM  911  H1  T4PE  280      18.571  -5.467  11.412  1.00  0.00           H  
HETATM  912  H2  T4PE  280      18.080  -6.298  12.578  1.00  0.00           H  
HETATM  913  O   T4PE  281     -11.599  12.989  -8.468  1.00  0.00           O  
HETATM  914  H1  T4PE  281     -11.672  12.180  -8.974  1.00  0.00           H  
HETATM  915  H2  T4PE  281     -10.762  13.367  -8.737  1.00  0.00           H  
HETATM  916  O   T4PE  282       9.142   4.519  19.717  1.00  0.00           O  
HETATM  917  H1  T4PE  282       9.084   3.734  20.262  1.00  0.00           H  
HETATM  918  H2  T4PE  282       8.960   5.242  20.317  1.00  0.00           H  
HETATM  919  O   T4PE  283      -3.841  11.703   7.624  1.00  0.00           O  
HETATM  920  H1  T4PE  283      -3.538  12.572   7.888  1.00  0.00           H  
HETATM  921  H2  T4PE  283      -4.214  11.833   6.752  1.00  0.00           H  
HETATM  922  O   T4PE  284       6.627  17.377  15.628  1.00  0.00           O  
HETATM  923  H1  T4PE  284       7.462  17.055  15.290  1.00  0.00           H  
HETATM  924  H2  T4PE  284       6.128  16.585  15.829  1.00  0.00           H  
HETATM  925  O   T4PE  285     -15.837  -1.543  -0.198  1.00  0.00           O  
HETATM  926  H1  T4PE  285     -15.764  -0.618   0.035  1.00  0.00           H  
HETATM  927  H2  T4PE  285     -15.874  -1.547  -1.155  1.00  0.00           H  
HETATM  928  O   T4PE  286     -15.997  11.295 -17.110  1.00  0.00           O  
HETATM  929  H1  T4PE  286     -16.065  11.383 -18.061  1.00  0.00           H  
HETATM  930  H2  T4PE  286     -15.718  10.390 -16.972  1.00  0.00           H  
HETATM  931  O   T4PE  287      -4.522 -20.688  13.256  1.00  0.00           O  
HETATM  932  H1  T4PE  287      -3.803 -20.225  13.686  1.00  0.00           H  
HETATM  933  H2  T4PE  287      -5.105 -19.993  12.950  1.00  0.00           H  
HETATM  934  O   T4PE  288     -11.828   9.543 -19.115  1.00  0.00           O  
HETATM  935  H1  T4PE  288     -12.227   8.684 -19.257  1.00  0.00           H  
HETATM  936  H2  T4PE  288     -11.897   9.982 -19.963  1.00  0.00           H  
HETATM  937  O   T4PE  289      14.322  -0.678 -19.568  1.00  0.00           O  
HETATM  938  H1  T4PE  289      14.242  -0.008 -18.890  1.00  0.00           H  
HETATM  939  H2  T4PE  289      15.237  -0.630 -19.846  1.00  0.00           H  
HETATM  940  O   T4PE  290     -13.332  20.971   8.861  1.00  0.00           O  
HETATM  941  H1  T4PE  290     -13.781  21.099   9.697  1.00  0.00           H  
HETATM  942  H2  T4PE  290     -13.969  20.514   8.313  1.00  0.00           H  
HETATM  943  O   T4PE  291     -17.061 -20.896  19.645  1.00  0.00           O  
HETATM  944  H1  T4PE  291     -16.370 -20.235  19.686  1.00  0.00           H  
HETATM  945  H2  T4PE  291     -17.181 -21.061  18.710  1.00  0.00           H  
HETATM  946  O   T4PE  292      14.272  13.692  19.659  1.00  0.00           O  
HETATM  947  H1  T4PE  292      14.420  14.627  19.798  1.00  0.00           H  
HETATM  948  H2  T4PE  292      14.034  13.622  18.735  1.00  0.00           H  
HETATM  949  O   T4PE  293       6.556 -15.647 -15.272  1.00  0.00           O  
HETATM  950  H1  T4PE  293       7.335 -16.193 -15.386  1.00  0.00           H  
HETATM  951  H2  T4PE  293       6.721 -15.159 -14.466  1.00  0.00           H  
HETATM  952  O   T4PE  294       7.280 -14.667  20.498  1.00  0.00           O  
HETATM  953  H1  T4PE  294       6.506 -15.054  20.907  1.00  0.00           H  
HETATM  954  H2  T4PE  294       7.557 -15.314  19.849  1.00  0.00           H  
HETATM  955  O   T4PE  295      -5.462   5.912   6.992  1.00  0.00           O  
HETATM  956  H1  T4PE  295      -5.095   6.112   6.131  1.00  0.00           H  
HETATM  957  H2  T4PE  295      -5.761   6.757   7.327  1.00  0.00           H  
HETATM  958  O   T4PE  296       0.241 -19.399  -1.850  1.00  0.00           O  
HETATM  959  H1  T4PE  296       0.307 -18.959  -1.003  1.00  0.00           H  
HETATM  960  H2  T4PE  296       1.129 -19.366  -2.207  1.00  0.00           H  
HETATM  961  O   T4PE  297     -12.950  18.045  11.444  1.00  0.00           O  
HETATM  962  H1  T4PE  297     -12.215  18.543  11.087  1.00  0.00           H  
HETATM  963  H2  T4PE  297     -13.499  17.851  10.685  1.00  0.00           H  
HETATM  964  O   T4PE  298       6.452  16.553  12.770  1.00  0.00           O  
HETATM  965  H1  T4PE  298       6.150  15.787  13.257  1.00  0.00           H  
HETATM  966  H2  T4PE  298       6.020  16.483  11.919  1.00  0.00           H  
HETATM  967  O   T4PE  299      -5.553  -7.074 -16.525  1.00  0.00           O  
HETATM  968  H1  T4PE  299      -5.354  -6.357 -15.922  1.00  0.00           H  
HETATM  969  H2  T4PE  299      -5.187  -6.792 -17.363  1.00  0.00           H  
HETATM  970  O   T4PE  300      12.174 -13.681  -4.506  1.00  0.00           O  
HETATM  971  H1  T4PE  300      12.206 -14.606  -4.263  1.00  0.00           H  
HETATM  972  H2  T4PE  300      11.324 -13.576  -4.936  1.00  0.00           H  
HETATM  973  O   T4PE  301      -2.744  11.117 -12.242  1.00  0.00           O  
HETATM  974  H1  T4PE  301      -2.899  12.035 -12.017  1.00  0.00           H  
HETATM  975  H2  T4PE  301      -2.077  11.148 -12.928  1.00  0.00           H  
HETATM  976  O   T4PE  302      16.221  -9.440   6.397  1.00  0.00           O  
HETATM  977  H1  T4PE  302      16.427 -10.242   5.918  1.00  0.00           H  
HETATM  978  H2  T4PE  302      16.715  -9.515   7.214  1.00  0.00           H  
HETATM  979  O   T4PE  303     -10.416   5.097  -6.150  1.00  0.00           O  
HETATM  980  H1  T4PE  303     -10.058   4.546  -5.454  1.00  0.00           H  
HETATM  981  H2  T4PE  303     -10.413   4.536  -6.926  1.00  0.00           H  
HETATM  982  O   T4PE  304       0.369   9.073 -11.465  1.00  0.00           O  
HETATM  983  H1  T4PE  304       0.483   9.865 -11.989  1.00  0.00           H  
HETATM  984  H2  T4PE  304      -0.565   8.874 -11.532  1.00  0.00           H  
HETATM  985  O   T4PE  305      14.245   6.721 -20.648  1.00  0.00           O  
HETATM  986  H1  T4PE  305      13.317   6.871 -20.829  1.00  0.00           H  
HETATM  987  H2  T4PE  305      14.681   6.873 -21.487  1.00  0.00           H  
HETATM  988  O   T4PE  306     -13.609 -16.272 -13.240  1.00  0.00           O  
HETATM  989  H1  T4PE  306     -12.839 -16.765 -13.525  1.00  0.00           H  
HETATM  990  H2  T4PE  306     -13.554 -16.273 -12.285  1.00  0.00           H  
HETATM  991  O   T4PE  307      -9.387 -14.817  -5.585  1.00  0.00           O  
HETATM  992  H1  T4PE  307     -10.031 -15.158  -6.206  1.00  0.00           H  
HETATM  993  H2  T4PE  307      -9.390 -13.871  -5.731  1.00  0.00           H  
HETATM  994  O   T4PE  308       4.873 -13.746 -10.169  1.00  0.00           O  
HETATM  995  H1  T4PE  308       5.384 -12.973 -10.409  1.00  0.00           H  
HETATM  996  H2  T4PE  308       4.001 -13.405  -9.968  1.00  0.00           H  
HETATM  997  O   T4PE  309       1.384  16.958   8.740  1.00  0.00           O  
HETATM  998  H1  T4PE  309       0.590  17.086   8.222  1.00  0.00           H  
HETATM  999  H2  T4PE  309       1.296  16.075   9.099  1.00  0.00           H  
HETATM 1000  O   T4PE  310       3.715 -14.118   2.269  1.00  0.00           O  
HETATM 1001  H1  T4PE  310       2.996 -13.586   1.928  1.00  0.00           H  
HETATM 1002  H2  T4PE  310       3.415 -14.399   3.134  1.00  0.00           H  
HETATM 1003  O   T4PE  311      -5.478   9.320  -4.681  1.00  0.00           O  
HETATM 1004  H1  T4PE  311      -4.648   8.845  -4.720  1.00  0.00           H  
HETATM 1005  H2  T4PE  311      -5.271  10.126  -4.208  1.00  0.00           H  
HETATM 1006  O   T4PE  312      -8.539  16.279  -4.091  1.00  0.00           O  
HETATM 1007  H1  T4PE  312      -8.402  16.457  -3.160  1.00  0.00           H  
HETATM 1008  H2  T4PE  312      -7.669  16.363  -4.482  1.00  0.00           H  
HETATM 1009  O   T4PE  313     -12.934  -7.183  10.054  1.00  0.00           O  
HETATM 1010  H1  T4PE  313     -12.647  -6.298  10.278  1.00  0.00           H  
HETATM 1011  H2  T4PE  313     -12.795  -7.249   9.109  1.00  0.00           H  
HETATM 1012  O   T4PE  314       1.999  -3.449  -7.230  1.00  0.00           O  
HETATM 1013  H1  T4PE  314       1.269  -3.780  -7.753  1.00  0.00           H  
HETATM 1014  H2  T4PE  314       2.120  -4.106  -6.544  1.00  0.00           H  
HETATM 1015  O   T4PE  315      -1.375  10.818   6.220  1.00  0.00           O  
HETATM 1016  H1  T4PE  315      -2.225  10.782   6.659  1.00  0.00           H  
HETATM 1017  H2  T4PE  315      -1.152   9.902   6.055  1.00  0.00           H  
HETATM 1018  O   T4PE  316     -16.723  -7.381 -21.451  1.00  0.00           O  
HETATM 1019  H1  T4PE  316     -17.663  -7.401 -21.269  1.00  0.00           H  
HETATM 1020  H2  T4PE  316     -16.378  -6.715 -20.856  1.00  0.00           H  
HETATM 1021  O   T4PE  317      -6.054  18.858  -5.146  1.00  0.00           O  
HETATM 1022  H1  T4PE  317      -5.608  19.591  -5.570  1.00  0.00           H  
HETATM 1023  H2  T4PE  317      -6.642  19.268  -4.513  1.00  0.00           H  
HETATM 1024  O   T4PE  318     -17.984  -8.049 -10.503  1.00  0.00           O  
HETATM 1025  H1  T4PE  318     -17.754  -8.302  -9.609  1.00  0.00           H  
HETATM 1026  H2  T4PE  318     -17.176  -7.685 -10.866  1.00  0.00           H  
HETATM 1027  O   T4PE  319      -6.640  -9.126   9.988  1.00  0.00           O  
HETATM 1028  H1  T4PE  319      -6.235  -9.630  10.693  1.00  0.00           H  
HETATM 1029  H2  T4PE  319      -7.103  -8.418  10.435  1.00  0.00           H  
HETATM 1030  O   T4PE  320      -2.524  10.848  12.163  1.00  0.00           O  
HETATM 1031  H1  T4PE  320      -2.547  10.109  12.771  1.00  0.00           H  
HETATM 1032  H2  T4PE  320      -2.763  10.471  11.317  1.00  0.00           H  
HETATM 1033  O   T4PE  321     -21.270 -11.799  -8.541  1.00  0.00           O  
HETATM 1034  H1  T4PE  321     -20.752 -11.040  -8.273  1.00  0.00           H  
HETATM 1035  H2  T4PE  321     -20.838 -12.544  -8.122  1.00  0.00           H  
HETATM 1036  O   T4PE  322      -3.990  15.321  18.029  1.00  0.00           O  
HETATM 1037  H1  T4PE  322      -4.477  14.657  17.540  1.00  0.00           H  
HETATM 1038  H2  T4PE  322      -4.509  15.463  18.821  1.00  0.00           H  
HETATM 1039  O   T4PE  323     -17.181 -18.791   9.246  1.00  0.00           O  
HETATM 1040  H1  T4PE  323     -17.353 -19.665   9.596  1.00  0.00           H  
HETATM 1041  H2  T4PE  323     -17.061 -18.928   8.306  1.00  0.00           H  
HETATM 1042  O   T4PE  324      14.346  20.011  -7.049  1.00  0.00           O  
HETATM 1043  H1  T4PE  324      14.368  20.873  -7.465  1.00  0.00           H  
HETATM 1044  H2  T4PE  324      13.548  20.019  -6.522  1.00  0.00           H  
HETATM 1045  O   T4PE  325     -11.325  17.374 -13.465  1.00  0.00           O  
HETATM 1046  H1  T4PE  325     -11.848  17.997 -13.969  1.00  0.00           H  
HETATM 1047  H2  T4PE  325     -11.689  17.416 -12.580  1.00  0.00           H  
HETATM 1048  O   T4PE  326     -21.382  -9.358  10.680  1.00  0.00           O  
HETATM 1049  H1  T4PE  326     -20.853  -9.533  11.458  1.00  0.00           H  
HETATM 1050  H2  T4PE  326     -21.023  -8.544  10.324  1.00  0.00           H  
HETATM 1051  O   T4PE  327     -10.191  12.914 -12.651  1.00  0.00           O  
HETATM 1052  H1  T4PE  327     -10.032  13.541 -11.946  1.00  0.00           H  
HETATM 1053  H2  T4PE  327     -10.459  13.453 -13.395  1.00  0.00           H  
HETATM 1054  O   T4PE  328      -2.468 -19.789  15.071  1.00  0.00           O  
HETATM 1055  H1  T4PE  328      -1.775 -19.354  15.567  1.00  0.00           H  
HETATM 1056  H2  T4PE  328      -3.256 -19.669  15.603  1.00  0.00           H  
HETATM 1057  O   T4PE  329     -18.797  11.502 -16.503  1.00  0.00           O  
HETATM 1058  H1  T4PE  329     -19.254  10.940 -17.129  1.00  0.00           H  
HETATM 1059  H2  T4PE  329     -17.877  11.251 -16.582  1.00  0.00           H  
HETATM 1060  O   T4PE  330      15.860  18.625  13.249  1.00  0.00           O  
HETATM 1061  H1  T4PE  330      15.582  19.408  12.774  1.00  0.00           H  
HETATM 1062  H2  T4PE  330      15.474  18.723  14.120  1.00  0.00           H  
HETATM 1063  O   T4PE  331      -4.039  12.994  -7.975  1.00  0.00           O  
HETATM 1064  H1  T4PE  331      -3.688  12.151  -8.264  1.00  0.00           H  
HETATM 1065  H2  T4PE  331      -4.984  12.855  -7.919  1.00  0.00           H  
HETATM 1066  O   T4PE  332       9.592   2.832 -13.568  1.00  0.00           O  
HETATM 1067  H1  T4PE  332       8.730   2.715 -13.168  1.00  0.00           H  
HETATM 1068  H2  T4PE  332       9.583   3.731 -13.897  1.00  0.00           H  
HETATM 1069  O   T4PE  333     -12.199  -3.064  -8.392  1.00  0.00           O  
HETATM 1070  H1  T4PE  333     -11.384  -2.567  -8.322  1.00  0.00           H  
HETATM 1071  H2  T4PE  333     -12.851  -2.418  -8.664  1.00  0.00           H  
HETATM 1072  O   T4PE  334      -2.977   0.923 -15.715  1.00  0.00           O  
HETATM 1073  H1  T4PE  334      -3.682   1.490 -15.403  1.00  0.00           H  
HETATM 1074  H2  T4PE  334      -2.179   1.315 -15.360  1.00  0.00           H  
HETATM 1075  O   T4PE  335      13.626   7.383  16.547  1.00  0.00           O  
HETATM 1076  H1  T4PE  335      13.787   7.746  17.418  1.00  0.00           H  
HETATM 1077  H2  T4PE  335      12.717   7.615  16.355  1.00  0.00           H  
HETATM 1078  O   T4PE  336      15.444 -21.519  14.620  1.00  0.00           O  
HETATM 1079  H1  T4PE  336      14.909 -20.733  14.510  1.00  0.00           H  
HETATM 1080  H2  T4PE  336      16.119 -21.446  13.946  1.00  0.00           H  
HETATM 1081  O   T4PE  337      -0.162   1.197   7.622  1.00  0.00           O  
HETATM 1082  H1  T4PE  337      -0.642   1.770   7.023  1.00  0.00           H  
HETATM 1083  H2  T4PE  337      -0.685   1.196   8.424  1.00  0.00           H  
HETATM 1084  O   T4PE  338       0.100  -8.749  15.847  1.00  0.00           O  
HETATM 1085  H1  T4PE  338      -0.844  -8.643  15.962  1.00  0.00           H  
HETATM 1086  H2  T4PE  338       0.390  -7.919  15.469  1.00  0.00           H  
HETATM 1087  O   T4PE  339       5.594 -20.475 -16.358  1.00  0.00           O  
HETATM 1088  H1  T4PE  339       4.700 -20.347 -16.040  1.00  0.00           H  
HETATM 1089  H2  T4PE  339       5.500 -21.061 -17.110  1.00  0.00           H  
HETATM 1090  O   T4PE  340       9.725   7.595  12.141  1.00  0.00           O  
HETATM 1091  H1  T4PE  340       9.476   8.346  12.680  1.00  0.00           H  
HETATM 1092  H2  T4PE  340       9.839   7.957  11.263  1.00  0.00           H  
HETATM 1093  O   T4PE  341       1.494  -8.416   6.929  1.00  0.00           O  
HETATM 1094  H1  T4PE  341       0.796  -8.448   7.582  1.00  0.00           H  
HETATM 1095  H2  T4PE  341       1.608  -9.325   6.654  1.00  0.00           H  
HETATM 1096  O   T4PE  342     -18.651  17.132  -8.922  1.00  0.00           O  
HETATM 1097  H1  T4PE  342     -18.944  17.999  -8.641  1.00  0.00           H  
HETATM 1098  H2  T4PE  342     -18.810  17.120  -9.866  1.00  0.00           H  
HETATM 1099  O   T4PE  343      15.333  -7.975 -21.307  1.00  0.00           O  
HETATM 1100  H1  T4PE  343      15.765  -7.580 -20.550  1.00  0.00           H  
HETATM 1101  H2  T4PE  343      14.780  -8.662 -20.935  1.00  0.00           H  
HETATM 1102  O   T4PE  344      13.379 -18.816  -1.161  1.00  0.00           O  
HETATM 1103  H1  T4PE  344      13.288 -18.250  -1.928  1.00  0.00           H  
HETATM 1104  H2  T4PE  344      13.717 -18.240  -0.476  1.00  0.00           H  
HETATM 1105  O   T4PE  345      10.947  15.864 -17.871  1.00  0.00           O  
HETATM 1106  H1  T4PE  345      10.620  16.324 -17.098  1.00  0.00           H  
HETATM 1107  H2  T4PE  345      10.176  15.748 -18.425  1.00  0.00           H  
HETATM 1108  O   T4PE  346      -9.205   9.537 -18.271  1.00  0.00           O  
HETATM 1109  H1  T4PE  346     -10.066   9.244 -18.571  1.00  0.00           H  
HETATM 1110  H2  T4PE  346      -9.326   9.720 -17.339  1.00  0.00           H  
HETATM 1111  O   T4PE  347      16.686  16.156  -2.918  1.00  0.00           O  
HETATM 1112  H1  T4PE  347      16.469  16.677  -2.145  1.00  0.00           H  
HETATM 1113  H2  T4PE  347      16.390  16.688  -3.656  1.00  0.00           H  
HETATM 1114  O   T4PE  348      20.438   1.198   4.380  1.00  0.00           O  
HETATM 1115  H1  T4PE  348      20.771   0.302   4.429  1.00  0.00           H  
HETATM 1116  H2  T4PE  348      19.513   1.098   4.154  1.00  0.00           H  
HETATM 1117  O   T4PE  349     -11.817  12.732 -19.464  1.00  0.00           O  
HETATM 1118  H1  T4PE  349     -12.380  13.330 -19.957  1.00  0.00           H  
HETATM 1119  H2  T4PE  349     -11.906  13.014 -18.554  1.00  0.00           H  
HETATM 1120  O   T4PE  350      -1.915  12.332   1.521  1.00  0.00           O  
HETATM 1121  H1  T4PE  350      -1.760  12.687   2.396  1.00  0.00           H  
HETATM 1122  H2  T4PE  350      -1.585  13.005   0.926  1.00  0.00           H  
HETATM 1123  O   T4PE  351       0.866  19.876  12.167  1.00  0.00           O  
HETATM 1124  H1  T4PE  351       1.796  20.101  12.128  1.00  0.00           H  
HETATM 1125  H2  T4PE  351       0.469  20.585  12.673  1.00  0.00           H  
HETATM 1126  O   T4PE  352     -10.801  13.201  20.134  1.00  0.00           O  
HETATM 1127  H1  T4PE  352     -11.539  13.456  20.689  1.00  0.00           H  
HETATM 1128  H2  T4PE  352     -10.026  13.455  20.635  1.00  0.00           H  
HETATM 1129  O   T4PE  353     -20.995 -11.926  14.474  1.00  0.00           O  
HETATM 1130  H1  T4PE  353     -21.800 -12.142  14.003  1.00  0.00           H  
HETATM 1131  H2  T4PE  353     -21.268 -11.835  15.387  1.00  0.00           H  
HETATM 1132  O   T4PE  354     -14.515 -10.777  13.730  1.00  0.00           O  
HETATM 1133  H1  T4PE  354     -15.072 -11.478  13.391  1.00  0.00           H  
HETATM 1134  H2  T4PE  354     -14.247 -11.083  14.597  1.00  0.00           H  
HETATM 1135  O   T4PE  355      -5.944 -11.473  -4.440  1.00  0.00           O  
HETATM 1136  H1  T4PE  355      -5.190 -11.791  -4.936  1.00  0.00           H  
HETATM 1137  H2  T4PE  355      -5.589 -10.782  -3.880  1.00  0.00           H  
HETATM 1138  O   T4PE  356      13.265  -4.971   9.906  1.00  0.00           O  
HETATM 1139  H1  T4PE  356      12.768  -4.170   9.741  1.00  0.00           H  
HETATM 1140  H2  T4PE  356      14.162  -4.672  10.050  1.00  0.00           H  
HETATM 1141  O   T4PE  357      11.100 -15.113   6.784  1.00  0.00           O  
HETATM 1142  H1  T4PE  357      10.926 -14.932   5.861  1.00  0.00           H  
HETATM 1143  H2  T4PE  357      10.688 -15.962   6.945  1.00  0.00           H  
HETATM 1144  O   T4PE  358     -16.157 -17.572 -12.544  1.00  0.00           O  
HETATM 1145  H1  T4PE  358     -16.850 -17.285 -13.139  1.00  0.00           H  
HETATM 1146  H2  T4PE  358     -15.375 -17.111 -12.846  1.00  0.00           H  
HETATM 1147  O   T4PE  359      13.159  15.706  -8.235  1.00  0.00           O  
HETATM 1148  H1  T4PE  359      13.519  14.825  -8.135  1.00  0.00           H  
HETATM 1149  H2  T4PE  359      12.295  15.570  -8.626  1.00  0.00           H  
HETATM 1150  O   T4PE  360      -1.802  19.640   6.735  1.00  0.00           O  
HETATM 1151  H1  T4PE  360      -1.653  20.114   7.553  1.00  0.00           H  
HETATM 1152  H2  T4PE  360      -2.684  19.896   6.467  1.00  0.00           H  
HETATM 1153  O   T4PE  361      13.200  14.161 -12.130  1.00  0.00           O  
HETATM 1154  H1  T4PE  361      13.605  14.267 -11.269  1.00  0.00           H  
HETATM 1155  H2  T4PE  361      13.617  13.383 -12.499  1.00  0.00           H  
HETATM 1156  O   T4PE  362      -3.395   4.108  -1.181  1.00  0.00           O  
HETATM 1157  H1  T4PE  362      -3.206   4.221  -0.250  1.00  0.00           H  
HETATM 1158  H2  T4PE  362      -4.258   3.694  -1.202  1.00  0.00           H  
HETATM 1159  O   T4PE  363      17.837 -10.720  15.687  1.00  0.00           O  
HETATM 1160  H1  T4PE  363      17.357 -11.358  16.215  1.00  0.00           H  
HETATM 1161  H2  T4PE  363      17.654  -9.878  16.102  1.00  0.00           H  
HETATM 1162  O   T4PE  364      -4.415   3.168 -15.194  1.00  0.00           O  
HETATM 1163  H1  T4PE  364      -5.118   3.232 -15.840  1.00  0.00           H  
HETATM 1164  H2  T4PE  364      -4.345   4.050 -14.828  1.00  0.00           H  
HETATM 1165  O   T4PE  365     -10.800   0.280 -19.530  1.00  0.00           O  
HETATM 1166  H1  T4PE  365     -10.712   0.951 -18.854  1.00  0.00           H  
HETATM 1167  H2  T4PE  365     -11.690   0.389 -19.864  1.00  0.00           H  
HETATM 1168  O   T4PE  366      -2.398  -8.957   1.812  1.00  0.00           O  
HETATM 1169  H1  T4PE  366      -2.738  -8.202   1.332  1.00  0.00           H  
HETATM 1170  H2  T4PE  366      -2.785  -9.714   1.372  1.00  0.00           H  
HETATM 1171  O   T4PE  367       5.237   3.044 -18.053  1.00  0.00           O  
HETATM 1172  H1  T4PE  367       4.402   2.617 -17.862  1.00  0.00           H  
HETATM 1173  H2  T4PE  367       4.995   3.860 -18.490  1.00  0.00           H  
HETATM 1174  O   T4PE  368      -6.909   0.199 -14.110  1.00  0.00           O  
HETATM 1175  H1  T4PE  368      -6.407   0.806 -13.567  1.00  0.00           H  
HETATM 1176  H2  T4PE  368      -7.399  -0.334 -13.484  1.00  0.00           H  
HETATM 1177  O   T4PE  369      -4.423  20.087   6.240  1.00  0.00           O  
HETATM 1178  H1  T4PE  369      -4.683  20.970   5.979  1.00  0.00           H  
HETATM 1179  H2  T4PE  369      -4.690  19.532   5.507  1.00  0.00           H  
HETATM 1180  O   T4PE  370      -8.298 -15.146  -1.822  1.00  0.00           O  
HETATM 1181  H1  T4PE  370      -7.975 -14.292  -2.108  1.00  0.00           H  
HETATM 1182  H2  T4PE  370      -9.072 -15.303  -2.363  1.00  0.00           H  
HETATM 1183  O   T4PE  371      -1.630  -3.931  14.026  1.00  0.00           O  
HETATM 1184  H1  T4PE  371      -2.210  -3.171  14.077  1.00  0.00           H  
HETATM 1185  H2  T4PE  371      -0.756  -3.558  13.908  1.00  0.00           H  
HETATM 1186  O   T4PE  372      -7.755  12.320  12.332  1.00  0.00           O  
HETATM 1187  H1  T4PE  372      -8.514  12.003  11.842  1.00  0.00           H  
HETATM 1188  H2  T4PE  372      -7.613  13.209  12.006  1.00  0.00           H  
HETATM 1189  O   T4PE  373      -2.340 -16.882  10.585  1.00  0.00           O  
HETATM 1190  H1  T4PE  373      -2.270 -16.970  11.535  1.00  0.00           H  
HETATM 1191  H2  T4PE  373      -1.699 -17.503  10.238  1.00  0.00           H  
HETATM 1192  O   T4PE  374     -19.373   8.409  15.822  1.00  0.00           O  
HETATM 1193  H1  T4PE  374     -19.403   8.596  16.760  1.00  0.00           H  
HETATM 1194  H2  T4PE  374     -18.921   7.567  15.760  1.00  0.00           H  
HETATM 1195  O   T4PE  375      -0.641  -6.125 -19.608  1.00  0.00           O  
HETATM 1196  H1  T4PE  375      -1.581  -6.141 -19.428  1.00  0.00           H  
HETATM 1197  H2  T4PE  375      -0.567  -6.397 -20.523  1.00  0.00           H  
HETATM 1198  O   T4PE  376      20.696   0.625 -15.151  1.00  0.00           O  
HETATM 1199  H1  T4PE  376      21.176   1.189 -14.544  1.00  0.00           H  
HETATM 1200  H2  T4PE  376      19.793   0.937 -15.105  1.00  0.00           H  
HETATM 1201  O   T4PE  377     -14.893  -2.211  15.602  1.00  0.00           O  
HETATM 1202  H1  T4PE  377     -14.937  -2.426  16.534  1.00  0.00           H  
HETATM 1203  H2  T4PE  377     -14.707  -3.045  15.172  1.00  0.00           H  
HETATM 1204  O   T4PE  378      17.753  -2.190  11.721  1.00  0.00           O  
HETATM 1205  H1  T4PE  378      16.908  -2.415  12.112  1.00  0.00           H  
HETATM 1206  H2  T4PE  378      18.131  -1.549  12.322  1.00  0.00           H  
HETATM 1207  O   T4PE  379       1.060   2.097  15.554  1.00  0.00           O  
HETATM 1208  H1  T4PE  379       0.464   1.577  15.014  1.00  0.00           H  
HETATM 1209  H2  T4PE  379       1.934   1.823  15.279  1.00  0.00           H  
HETATM 1210  O   T4PE  380      -9.700   2.621   4.770  1.00  0.00           O  
HETATM 1211  H1  T4PE  380      -9.294   3.207   5.408  1.00  0.00           H  
HETATM 1212  H2  T4PE  380      -9.006   2.437   4.137  1.00  0.00           H  
HETATM 1213  O   T4PE  381      14.254  17.980   3.519  1.00  0.00           O  
HETATM 1214  H1  T4PE  381      14.779  17.489   2.888  1.00  0.00           H  
HETATM 1215  H2  T4PE  381      13.427  17.502   3.568  1.00  0.00           H  
HETATM 1216  O   T4PE  382     -16.168  -6.240 -11.737  1.00  0.00           O  
HETATM 1217  H1  T4PE  382     -15.515  -5.845 -11.159  1.00  0.00           H  
HETATM 1218  H2  T4PE  382     -15.784  -6.177 -12.611  1.00  0.00           H  
HETATM 1219  O   T4PE  383      -8.875  -8.423  12.705  1.00  0.00           O  
HETATM 1220  H1  T4PE  383      -8.930  -7.824  11.960  1.00  0.00           H  
HETATM 1221  H2  T4PE  383      -9.769  -8.467  13.044  1.00  0.00           H  
HETATM 1222  O   T4PE  384      18.607   7.975   5.513  1.00  0.00           O  
HETATM 1223  H1  T4PE  384      18.597   8.852   5.897  1.00  0.00           H  
HETATM 1224  H2  T4PE  384      18.719   8.125   4.575  1.00  0.00           H  
HETATM 1225  O   T4PE  385      19.393 -11.773 -17.851  1.00  0.00           O  
HETATM 1226  H1  T4PE  385      18.584 -12.163 -18.182  1.00  0.00           H  
HETATM 1227  H2  T4PE  385      19.246 -10.829 -17.910  1.00  0.00           H  
HETATM 1228  O   T4PE  386      12.881 -19.019 -19.563  1.00  0.00           O  
HETATM 1229  H1  T4PE  386      13.370 -18.205 -19.680  1.00  0.00           H  
HETATM 1230  H2  T4PE  386      12.794 -19.376 -20.447  1.00  0.00           H  
HETATM 1231  O   T4PE  387      -6.753   5.234  -3.660  1.00  0.00           O  
HETATM 1232  H1  T4PE  387      -7.467   4.604  -3.757  1.00  0.00           H  
HETATM 1233  H2  T4PE  387      -7.115   6.059  -3.983  1.00  0.00           H  
HETATM 1234  O   T4PE  388      13.084   3.241   7.156  1.00  0.00           O  
HETATM 1235  H1  T4PE  388      12.947   3.818   7.908  1.00  0.00           H  
HETATM 1236  H2  T4PE  388      13.783   3.662   6.655  1.00  0.00           H  
HETATM 1237  O   T4PE  389       6.107  10.262  -6.537  1.00  0.00           O  
HETATM 1238  H1  T4PE  389       6.922   9.863  -6.232  1.00  0.00           H  
HETATM 1239  H2  T4PE  389       5.889   9.781  -7.335  1.00  0.00           H  
HETATM 1240  O   T4PE  390     -12.161  -3.934 -19.164  1.00  0.00           O  
HETATM 1241  H1  T4PE  390     -12.017  -4.419 -18.352  1.00  0.00           H  
HETATM 1242  H2  T4PE  390     -11.635  -3.140 -19.066  1.00  0.00           H  
HETATM 1243  O   T4PE  391      -3.206 -15.276  16.910  1.00  0.00           O  
HETATM 1244  H1  T4PE  391      -3.281 -16.074  17.433  1.00  0.00           H  
HETATM 1245  H2  T4PE  391      -2.378 -15.375  16.440  1.00  0.00           H  
HETATM 1246  O   T4PE  392       6.519   6.757   4.680  1.00  0.00           O  
HETATM 1247  H1  T4PE  392       5.814   6.149   4.901  1.00  0.00           H  
HETATM 1248  H2  T4PE  392       7.162   6.220   4.218  1.00  0.00           H  
HETATM 1249  O   T4PE  393      17.249   4.777 -11.259  1.00  0.00           O  
HETATM 1250  H1  T4PE  393      16.778   4.272 -10.596  1.00  0.00           H  
HETATM 1251  H2  T4PE  393      17.384   4.161 -11.979  1.00  0.00           H  
HETATM 1252  O   T4PE  394      -0.864  12.886  19.806  1.00  0.00           O  
HETATM 1253  H1  T4PE  394      -1.099  13.781  19.560  1.00  0.00           H  
HETATM 1254  H2  T4PE  394      -0.821  12.904  20.762  1.00  0.00           H  
HETATM 1255  O   T4PE  395      15.485  17.436  17.846  1.00  0.00           O  
HETATM 1256  H1  T4PE  395      15.289  16.767  17.190  1.00  0.00           H  
HETATM 1257  H2  T4PE  395      15.266  17.023  18.682  1.00  0.00           H  
HETATM 1258  O   T4PE  396      -5.146  -4.358   7.541  1.00  0.00           O  
HETATM 1259  H1  T4PE  396      -4.923  -4.877   6.769  1.00  0.00           H  
HETATM 1260  H2  T4PE  396      -4.305  -4.182   7.963  1.00  0.00           H  
HETATM 1261  O   T4PE  397     -16.256 -19.133   6.682  1.00  0.00           O  
HETATM 1262  H1  T4PE  397     -16.374 -18.324   6.184  1.00  0.00           H  
HETATM 1263  H2  T4PE  397     -15.474 -19.535   6.305  1.00  0.00           H  
HETATM 1264  O   T4PE  398      13.139 -10.698  15.420  1.00  0.00           O  
HETATM 1265  H1  T4PE  398      13.634  -9.880  15.388  1.00  0.00           H  
HETATM 1266  H2  T4PE  398      13.630 -11.253  16.026  1.00  0.00           H  
HETATM 1267  O   T4PE  399       8.186  -6.274  -3.767  1.00  0.00           O  
HETATM 1268  H1  T4PE  399       8.067  -5.362  -4.030  1.00  0.00           H  
HETATM 1269  H2  T4PE  399       7.429  -6.731  -4.134  1.00  0.00           H  
HETATM 1270  O   T4PE  400     -15.806 -13.413   0.348  1.00  0.00           O  
HETATM 1271  H1  T4PE  400     -15.969 -13.188   1.264  1.00  0.00           H  
HETATM 1272  H2  T4PE  400     -15.271 -14.206   0.387  1.00  0.00           H  
HETATM 1273  O   T4PE  401     -18.554  -7.697  13.277  1.00  0.00           O  
HETATM 1274  H1  T4PE  401     -17.627  -7.703  13.514  1.00  0.00           H  
HETATM 1275  H2  T4PE  401     -18.772  -8.618  13.137  1.00  0.00           H  
HETATM 1276  O   T4PE  402     -10.337 -12.062 -18.675  1.00  0.00           O  
HETATM 1277  H1  T4PE  402      -9.833 -11.253 -18.760  1.00  0.00           H  
HETATM 1278  H2  T4PE  402     -11.117 -11.808 -18.181  1.00  0.00           H  
HETATM 1279  O   T4PE  403      -9.526  -9.661 -18.974  1.00  0.00           O  
HETATM 1280  H1  T4PE  403      -9.419  -8.759 -18.673  1.00  0.00           H  
HETATM 1281  H2  T4PE  403      -9.369  -9.620 -19.917  1.00  0.00           H  
HETATM 1282  O   T4PE  404     -13.315   5.438   2.546  1.00  0.00           O  
HETATM 1283  H1  T4PE  404     -14.068   5.895   2.170  1.00  0.00           H  
HETATM 1284  H2  T4PE  404     -12.584   5.671   1.974  1.00  0.00           H  
HETATM 1285  O   T4PE  405      11.028   9.193 -13.034  1.00  0.00           O  
HETATM 1286  H1  T4PE  405      10.192   8.977 -13.448  1.00  0.00           H  
HETATM 1287  H2  T4PE  405      10.967   8.812 -12.158  1.00  0.00           H  
HETATM 1288  O   T4PE  406     -12.133  -3.787 -12.153  1.00  0.00           O  
HETATM 1289  H1  T4PE  406     -12.323  -2.916 -12.503  1.00  0.00           H  
HETATM 1290  H2  T4PE  406     -11.198  -3.912 -12.316  1.00  0.00           H  
HETATM 1291  O   T4PE  407      21.231  -6.500  13.397  1.00  0.00           O  
HETATM 1292  H1  T4PE  407      20.756  -5.695  13.602  1.00  0.00           H  
HETATM 1293  H2  T4PE  407      21.899  -6.230  12.767  1.00  0.00           H  
HETATM 1294  O   T4PE  408       9.839  18.047   2.833  1.00  0.00           O  
HETATM 1295  H1  T4PE  408       9.134  17.854   2.214  1.00  0.00           H  
HETATM 1296  H2  T4PE  408       9.495  17.770   3.682  1.00  0.00           H  
HETATM 1297  O   T4PE  409     -10.500  19.919  17.511  1.00  0.00           O  
HETATM 1298  H1  T4PE  409     -10.900  19.501  16.749  1.00  0.00           H  
HETATM 1299  H2  T4PE  409     -10.987  20.736  17.621  1.00  0.00           H  
HETATM 1300  O   T4PE  410     -20.670  -4.902   2.166  1.00  0.00           O  
HETATM 1301  H1  T4PE  410     -21.327  -4.723   1.493  1.00  0.00           H  
HETATM 1302  H2  T4PE  410     -21.001  -5.673   2.626  1.00  0.00           H  
HETATM 1303  O   T4PE  411       6.071   0.727 -13.587  1.00  0.00           O  
HETATM 1304  H1  T4PE  411       5.298   0.371 -13.149  1.00  0.00           H  
HETATM 1305  H2  T4PE  411       6.731   0.039 -13.505  1.00  0.00           H  
HETATM 1306  O   T4PE  412      16.677   9.993   4.034  1.00  0.00           O  
HETATM 1307  H1  T4PE  412      17.273   9.390   3.590  1.00  0.00           H  
HETATM 1308  H2  T4PE  412      16.263  10.486   3.326  1.00  0.00           H  
HETATM 1309  O   T4PE  413      -2.148  -8.030  -2.273  1.00  0.00           O  
HETATM 1310  H1  T4PE  413      -2.386  -8.288  -1.383  1.00  0.00           H  
HETATM 1311  H2  T4PE  413      -1.357  -7.500  -2.165  1.00  0.00           H  
HETATM 1312  O   T4PE  414      -8.777 -15.107   2.910  1.00  0.00           O  
HETATM 1313  H1  T4PE  414      -8.874 -14.175   3.107  1.00  0.00           H  
HETATM 1314  H2  T4PE  414      -7.880 -15.316   3.169  1.00  0.00           H  
HETATM 1315  O   T4PE  415      -2.525  10.193  -5.509  1.00  0.00           O  
HETATM 1316  H1  T4PE  415      -1.596  10.088  -5.301  1.00  0.00           H  
HETATM 1317  H2  T4PE  415      -2.658  11.140  -5.543  1.00  0.00           H  
HETATM 1318  O   T4PE  416     -10.948 -18.244  -2.526  1.00  0.00           O  
HETATM 1319  H1  T4PE  416     -10.030 -18.334  -2.268  1.00  0.00           H  
HETATM 1320  H2  T4PE  416     -10.996 -17.384  -2.944  1.00  0.00           H  
HETATM 1321  O   T4PE  417      17.443  12.489  -6.621  1.00  0.00           O  
HETATM 1322  H1  T4PE  417      16.901  13.061  -7.165  1.00  0.00           H  
HETATM 1323  H2  T4PE  417      17.024  12.508  -5.761  1.00  0.00           H  
HETATM 1324  O   T4PE  418     -10.976   6.631   1.592  1.00  0.00           O  
HETATM 1325  H1  T4PE  418     -10.886   7.524   1.258  1.00  0.00           H  
HETATM 1326  H2  T4PE  418     -10.293   6.554   2.258  1.00  0.00           H  
HETATM 1327  O   T4PE  419      16.146   5.657 -18.420  1.00  0.00           O  
HETATM 1328  H1  T4PE  419      16.715   5.774 -19.181  1.00  0.00           H  
HETATM 1329  H2  T4PE  419      15.309   6.039 -18.685  1.00  0.00           H  
HETATM 1330  O   T4PE  420      19.530   8.911   8.381  1.00  0.00           O  
HETATM 1331  H1  T4PE  420      18.862   9.318   8.933  1.00  0.00           H  
HETATM 1332  H2  T4PE  420      19.541   7.994   8.654  1.00  0.00           H  
HETATM 1333  O   T4PE  421     -18.307   8.311  13.281  1.00  0.00           O  
HETATM 1334  H1  T4PE  421     -17.641   8.188  13.957  1.00  0.00           H  
HETATM 1335  H2  T4PE  421     -19.077   8.623  13.757  1.00  0.00           H  
HETATM 1336  O   T4PE  422     -21.295   0.337  10.935  1.00  0.00           O  
HETATM 1337  H1  T4PE  422     -21.350  -0.539  11.317  1.00  0.00           H  
HETATM 1338  H2  T4PE  422     -20.613   0.778  11.442  1.00  0.00           H  
HETATM 1339  O   T4PE  423     -20.840  16.499  -2.069  1.00  0.00           O  
HETATM 1340  H1  T4PE  423     -21.718  16.180  -2.279  1.00  0.00           H  
HETATM 1341  H2  T4PE  423     -20.904  16.798  -1.161  1.00  0.00           H  
HETATM 1342  O   T4PE  424       6.927  13.002  -7.087  1.00  0.00           O  
HETATM 1343  H1  T4PE  424       7.178  12.863  -8.000  1.00  0.00           H  
HETATM 1344  H2  T4PE  424       6.440  12.212  -6.850  1.00  0.00           H  
HETATM 1345  O   T4PE  425     -11.777  -2.506   8.508  1.00  0.00           O  
HETATM 1346  H1  T4PE  425     -11.088  -2.203   9.099  1.00  0.00           H  
HETATM 1347  H2  T4PE  425     -11.308  -2.920   7.784  1.00  0.00           H  
HETATM 1348  O   T4PE  426       0.125  -4.576  11.672  1.00  0.00           O  
HETATM 1349  H1  T4PE  426      -0.125  -3.884  11.059  1.00  0.00           H  
HETATM 1350  H2  T4PE  426       0.971  -4.294  12.020  1.00  0.00           H  
HETATM 1351  O   T4PE  427      19.936 -12.806 -15.345  1.00  0.00           O  
HETATM 1352  H1  T4PE  427      20.769 -12.334 -15.333  1.00  0.00           H  
HETATM 1353  H2  T4PE  427      19.335 -12.220 -15.805  1.00  0.00           H  
HETATM 1354  O   T4PE  428      19.310  12.258 -12.862  1.00  0.00           O  
HETATM 1355  H1  T4PE  428      19.621  12.964 -13.429  1.00  0.00           H  
HETATM 1356  H2  T4PE  428      19.593  12.513 -11.984  1.00  0.00           H  
HETATM 1357  O   T4PE  429     -12.954 -18.937  -0.782  1.00  0.00           O  
HETATM 1358  H1  T4PE  429     -12.376 -18.689  -1.504  1.00  0.00           H  
HETATM 1359  H2  T4PE  429     -12.497 -19.656  -0.346  1.00  0.00           H  
HETATM 1360  O   T4PE  430       2.953   8.901  -3.237  1.00  0.00           O  
HETATM 1361  H1  T4PE  430       3.054   8.018  -3.591  1.00  0.00           H  
HETATM 1362  H2  T4PE  430       3.262   9.477  -3.936  1.00  0.00           H  
HETATM 1363  O   T4PE  431      14.952   7.575 -15.527  1.00  0.00           O  
HETATM 1364  H1  T4PE  431      15.893   7.417 -15.603  1.00  0.00           H  
HETATM 1365  H2  T4PE  431      14.859   8.084 -14.722  1.00  0.00           H  
HETATM 1366  O   T4PE  432      20.709  -3.583  -9.396  1.00  0.00           O  
HETATM 1367  H1  T4PE  432      19.977  -3.306  -8.845  1.00  0.00           H  
HETATM 1368  H2  T4PE  432      20.669  -4.540  -9.385  1.00  0.00           H  
HETATM 1369  O   T4PE  433      16.603  14.143 -15.836  1.00  0.00           O  
HETATM 1370  H1  T4PE  433      15.770  13.674 -15.892  1.00  0.00           H  
HETATM 1371  H2  T4PE  433      16.886  14.023 -14.929  1.00  0.00           H  
HETATM 1372  O   T4PE  434      -0.311  -2.106  21.302  1.00  0.00           O  
HETATM 1373  H1  T4PE  434       0.456  -1.535  21.350  1.00  0.00           H  
HETATM 1374  H2  T4PE  434      -0.274  -2.485  20.424  1.00  0.00           H  
HETATM 1375  O   T4PE  435      10.518  -1.838   5.237  1.00  0.00           O  
HETATM 1376  H1  T4PE  435       9.721  -1.690   4.728  1.00  0.00           H  
HETATM 1377  H2  T4PE  435      10.331  -2.622   5.754  1.00  0.00           H  
HETATM 1378  O   T4PE  436       5.082   5.746 -21.088  1.00  0.00           O  
HETATM 1379  H1  T4PE  436       4.782   5.879 -21.988  1.00  0.00           H  
HETATM 1380  H2  T4PE  436       5.814   6.354 -20.987  1.00  0.00           H  
HETATM 1381  O   T4PE  437      12.277   5.842  14.111  1.00  0.00           O  
HETATM 1382  H1  T4PE  437      11.782   6.660  14.057  1.00  0.00           H  
HETATM 1383  H2  T4PE  437      11.843   5.257  13.491  1.00  0.00           H  
HETATM 1384  O   T4PE  438     -18.725  -2.528 -17.786  1.00  0.00           O  
HETATM 1385  H1  T4PE  438     -19.078  -1.673 -17.539  1.00  0.00           H  
HETATM 1386  H2  T4PE  438     -18.890  -2.593 -18.726  1.00  0.00           H  
HETATM 1387  O   T4PE  439      10.609  14.514  16.888  1.00  0.00           O  
HETATM 1388  H1  T4PE  439      11.512  14.201  16.828  1.00  0.00           H  
HETATM 1389  H2  T4PE  439      10.635  15.394  16.512  1.00  0.00           H  
HETATM 1390  O   T4PE  440      13.887 -14.725 -20.424  1.00  0.00           O  
HETATM 1391  H1  T4PE  440      14.679 -14.847 -19.901  1.00  0.00           H  
HETATM 1392  H2  T4PE  440      14.172 -14.859 -21.327  1.00  0.00           H  
HETATM 1393  O   T4PE  441      10.989   0.797   8.195  1.00  0.00           O  
HETATM 1394  H1  T4PE  441      11.461   0.055   7.818  1.00  0.00           H  
HETATM 1395  H2  T4PE  441      11.358   1.564   7.757  1.00  0.00           H  
HETATM 1396  O   T4PE  442     -18.827  -1.978  16.705  1.00  0.00           O  
HETATM 1397  H1  T4PE  442     -18.789  -2.472  17.524  1.00  0.00           H  
HETATM 1398  H2  T4PE  442     -18.210  -2.425  16.126  1.00  0.00           H  
HETATM 1399  O   T4PE  443       3.240   6.275  -4.145  1.00  0.00           O  
HETATM 1400  H1  T4PE  443       2.756   5.718  -3.536  1.00  0.00           H  
HETATM 1401  H2  T4PE  443       2.678   6.333  -4.917  1.00  0.00           H  
HETATM 1402  O   T4PE  444       1.745  -1.792 -17.574  1.00  0.00           O  
HETATM 1403  H1  T4PE  444       1.700  -2.284 -18.394  1.00  0.00           H  
HETATM 1404  H2  T4PE  444       0.974  -1.225 -17.592  1.00  0.00           H  
HETATM 1405  O   T4PE  445      16.217 -17.085   8.317  1.00  0.00           O  
HETATM 1406  H1  T4PE  445      16.576 -17.161   7.433  1.00  0.00           H  
HETATM 1407  H2  T4PE  445      16.251 -16.148   8.510  1.00  0.00           H  
HETATM 1408  O   T4PE  446      17.578   7.158 -16.614  1.00  0.00           O  
HETATM 1409  H1  T4PE  446      17.850   7.916 -17.132  1.00  0.00           H  
HETATM 1410  H2  T4PE  446      16.935   6.711 -17.164  1.00  0.00           H  
HETATM 1411  O   T4PE  447     -14.875  19.893  15.193  1.00  0.00           O  
HETATM 1412  H1  T4PE  447     -14.992  19.707  14.262  1.00  0.00           H  
HETATM 1413  H2  T4PE  447     -15.595  20.483  15.413  1.00  0.00           H  
HETATM 1414  O   T4PE  448     -10.845  14.747 -14.463  1.00  0.00           O  
HETATM 1415  H1  T4PE  448     -11.373  15.424 -14.041  1.00  0.00           H  
HETATM 1416  H2  T4PE  448     -10.012  15.176 -14.655  1.00  0.00           H  
HETATM 1417  O   T4PE  449       2.279   7.217 -12.326  1.00  0.00           O  
HETATM 1418  H1  T4PE  449       1.646   7.737 -11.831  1.00  0.00           H  
HETATM 1419  H2  T4PE  449       2.916   7.856 -12.648  1.00  0.00           H  
HETATM 1420  O   T4PE  450     -13.886  -3.511  -2.983  1.00  0.00           O  
HETATM 1421  H1  T4PE  450     -13.323  -3.553  -3.756  1.00  0.00           H  
HETATM 1422  H2  T4PE  450     -14.216  -2.612  -2.976  1.00  0.00           H  
HETATM 1423  O   T4PE  451      -7.379  18.067  -7.973  1.00  0.00           O  
HETATM 1424  H1  T4PE  451      -7.029  18.420  -7.156  1.00  0.00           H  
HETATM 1425  H2  T4PE  451      -6.999  18.620  -8.656  1.00  0.00           H  
HETATM 1426  O   T4PE  452      -4.680  -5.019  20.461  1.00  0.00           O  
HETATM 1427  H1  T4PE  452      -4.248  -5.860  20.310  1.00  0.00           H  
HETATM 1428  H2  T4PE  452      -4.704  -4.929  21.413  1.00  0.00           H  
HETATM 1429  O   T4PE  453       8.691 -14.323 -11.689  1.00  0.00           O  
HETATM 1430  H1  T4PE  453       9.360 -14.833 -12.146  1.00  0.00           H  
HETATM 1431  H2  T4PE  453       9.053 -14.180 -10.815  1.00  0.00           H  
HETATM 1432  O   T4PE  454       3.129  -2.619  11.237  1.00  0.00           O  
HETATM 1433  H1  T4PE  454       3.386  -3.345  11.805  1.00  0.00           H  
HETATM 1434  H2  T4PE  454       3.499  -2.838  10.382  1.00  0.00           H  
HETATM 1435  O   T4PE  455     -18.001   3.624   6.966  1.00  0.00           O  
HETATM 1436  H1  T4PE  455     -18.820   3.419   6.514  1.00  0.00           H  
HETATM 1437  H2  T4PE  455     -18.191   3.464   7.891  1.00  0.00           H  
HETATM 1438  O   T4PE  456       4.169  -6.874  -3.250  1.00  0.00           O  
HETATM 1439  H1  T4PE  456       3.481  -6.403  -3.720  1.00  0.00           H  
HETATM 1440  H2  T4PE  456       4.585  -6.208  -2.703  1.00  0.00           H  
HETATM 1441  O   T4PE  457      -3.676   7.669 -17.331  1.00  0.00           O  
HETATM 1442  H1  T4PE  457      -3.363   7.723 -16.429  1.00  0.00           H  
HETATM 1443  H2  T4PE  457      -3.084   7.048 -17.754  1.00  0.00           H  
HETATM 1444  O   T4PE  458     -11.470 -20.515   0.777  1.00  0.00           O  
HETATM 1445  H1  T4PE  458     -11.003 -20.522   1.613  1.00  0.00           H  
HETATM 1446  H2  T4PE  458     -10.843 -20.873   0.149  1.00  0.00           H  
HETATM 1447  O   T4PE  459     -10.773 -14.393  11.107  1.00  0.00           O  
HETATM 1448  H1  T4PE  459     -11.510 -13.925  10.715  1.00  0.00           H  
HETATM 1449  H2  T4PE  459     -10.966 -14.402  12.045  1.00  0.00           H  
HETATM 1450  O   T4PE  460      17.239  -7.193   2.613  1.00  0.00           O  
HETATM 1451  H1  T4PE  460      16.475  -7.439   3.135  1.00  0.00           H  
HETATM 1452  H2  T4PE  460      16.971  -6.397   2.154  1.00  0.00           H  
HETATM 1453  O   T4PE  461      -0.796   4.455  15.000  1.00  0.00           O  
HETATM 1454  H1  T4PE  461      -0.274   3.761  15.402  1.00  0.00           H  
HETATM 1455  H2  T4PE  461      -0.746   4.280  14.060  1.00  0.00           H  
HETATM 1456  O   T4PE  462     -14.721 -10.974  -1.115  1.00  0.00           O  
HETATM 1457  H1  T4PE  462     -14.886 -11.915  -1.157  1.00  0.00           H  
HETATM 1458  H2  T4PE  462     -15.505 -10.611  -0.702  1.00  0.00           H  
HETATM 1459  O   T4PE  463       1.141 -13.128  10.538  1.00  0.00           O  
HETATM 1460  H1  T4PE  463       1.253 -13.592  11.368  1.00  0.00           H  
HETATM 1461  H2  T4PE  463       2.021 -12.831  10.309  1.00  0.00           H  
HETATM 1462  O   T4PE  464      -3.770  -0.862   7.961  1.00  0.00           O  
HETATM 1463  H1  T4PE  464      -3.341  -1.132   7.150  1.00  0.00           H  
HETATM 1464  H2  T4PE  464      -3.107  -0.993   8.639  1.00  0.00           H  
HETATM 1465  O   T4PE  465      18.676  -6.451  19.794  1.00  0.00           O  
HETATM 1466  H1  T4PE  465      18.105  -6.246  19.054  1.00  0.00           H  
HETATM 1467  H2  T4PE  465      18.578  -5.706  20.386  1.00  0.00           H  
HETATM 1468  O   T4PE  466      -8.281  -9.070  -7.067  1.00  0.00           O  
HETATM 1469  H1  T4PE  466      -7.738  -9.308  -7.818  1.00  0.00           H  
HETATM 1470  H2  T4PE  466      -8.432  -8.130  -7.167  1.00  0.00           H  
HETATM 1471  O   T4PE  467      15.880  11.426 -15.425  1.00  0.00           O  
HETATM 1472  H1  T4PE  467      15.325  11.196 -16.170  1.00  0.00           H  
HETATM 1473  H2  T4PE  467      16.773  11.285 -15.737  1.00  0.00           H  
HETATM 1474  O   T4PE  468      -3.760  18.690 -17.032  1.00  0.00           O  
HETATM 1475  H1  T4PE  468      -3.034  18.539 -17.638  1.00  0.00           H  
HETATM 1476  H2  T4PE  468      -4.543  18.472 -17.537  1.00  0.00           H  
HETATM 1477  O   T4PE  469       0.403   0.765  12.056  1.00  0.00           O  
HETATM 1478  H1  T4PE  469       0.101   0.306  12.839  1.00  0.00           H  
HETATM 1479  H2  T4PE  469       0.094   1.664  12.170  1.00  0.00           H  
HETATM 1480  O   T4PE  470      -7.962   8.194 -15.346  1.00  0.00           O  
HETATM 1481  H1  T4PE  470      -7.838   9.090 -15.657  1.00  0.00           H  
HETATM 1482  H2  T4PE  470      -7.389   7.665 -15.901  1.00  0.00           H  
HETATM 1483  O   T4PE  471     -17.839   3.757 -19.787  1.00  0.00           O  
HETATM 1484  H1  T4PE  471     -18.150   4.524 -19.307  1.00  0.00           H  
HETATM 1485  H2  T4PE  471     -16.893   3.887 -19.860  1.00  0.00           H  
HETATM 1486  O   T4PE  472      12.828   4.399  -8.299  1.00  0.00           O  
HETATM 1487  H1  T4PE  472      12.332   3.619  -8.548  1.00  0.00           H  
HETATM 1488  H2  T4PE  472      12.183   5.107  -8.310  1.00  0.00           H  
HETATM 1489  O   T4PE  473      13.360 -20.233 -17.234  1.00  0.00           O  
HETATM 1490  H1  T4PE  473      12.494 -20.389 -16.858  1.00  0.00           H  
HETATM 1491  H2  T4PE  473      13.199 -19.650 -17.975  1.00  0.00           H  
HETATM 1492  O   T4PE  474     -19.301 -17.064  -8.745  1.00  0.00           O  
HETATM 1493  H1  T4PE  474     -19.507 -17.246  -7.828  1.00  0.00           H  
HETATM 1494  H2  T4PE  474     -18.549 -17.626  -8.937  1.00  0.00           H  
HETATM 1495  O   T4PE  475      18.792   5.774   1.509  1.00  0.00           O  
HETATM 1496  H1  T4PE  475      18.699   5.215   2.281  1.00  0.00           H  
HETATM 1497  H2  T4PE  475      18.278   5.335   0.831  1.00  0.00           H  
HETATM 1498  O   T4PE  476      -2.416 -12.326   3.574  1.00  0.00           O  
HETATM 1499  H1  T4PE  476      -2.562 -11.550   4.116  1.00  0.00           H  
HETATM 1500  H2  T4PE  476      -2.983 -12.995   3.957  1.00  0.00           H  
HETATM 1501  O   T4PE  477      -9.033   0.433   6.640  1.00  0.00           O  
HETATM 1502  H1  T4PE  477      -8.634   0.344   7.506  1.00  0.00           H  
HETATM 1503  H2  T4PE  477      -9.015   1.373   6.463  1.00  0.00           H  
HETATM 1504  O   T4PE  478       4.204  12.679 -14.244  1.00  0.00           O  
HETATM 1505  H1  T4PE  478       4.893  13.332 -14.371  1.00  0.00           H  
HETATM 1506  H2  T4PE  478       3.465  13.175 -13.891  1.00  0.00           H  
HETATM 1507  O   T4PE  479     -19.008  -6.514  -4.662  1.00  0.00           O  
HETATM 1508  H1  T4PE  479     -18.549  -7.313  -4.402  1.00  0.00           H  
HETATM 1509  H2  T4PE  479     -19.575  -6.787  -5.383  1.00  0.00           H  
HETATM 1510  O   T4PE  480     -19.373   6.346  -5.573  1.00  0.00           O  
HETATM 1511  H1  T4PE  480     -20.125   6.476  -6.150  1.00  0.00           H  
HETATM 1512  H2  T4PE  480     -19.757   6.123  -4.725  1.00  0.00           H  
HETATM 1513  O   T4PE  481     -13.409  -3.972  -0.159  1.00  0.00           O  
HETATM 1514  H1  T4PE  481     -13.576  -3.311   0.513  1.00  0.00           H  
HETATM 1515  H2  T4PE  481     -13.702  -3.564  -0.974  1.00  0.00           H  
HETATM 1516  O   T4PE  482      20.210  18.783   4.468  1.00  0.00           O  
HETATM 1517  H1  T4PE  482      19.746  19.043   3.672  1.00  0.00           H  
HETATM 1518  H2  T4PE  482      19.817  17.945   4.712  1.00  0.00           H  
HETATM 1519  O   T4PE  483     -19.646   2.317  -5.885  1.00  0.00           O  
HETATM 1520  H1  T4PE  483     -20.244   2.468  -5.153  1.00  0.00           H  
HETATM 1521  H2  T4PE  483     -19.212   1.491  -5.674  1.00  0.00           H  
HETATM 1522  O   T4PE  484     -11.689  -7.232  -2.674  1.00  0.00           O  
HETATM 1523  H1  T4PE  484     -12.508  -6.915  -2.293  1.00  0.00           H  
HETATM 1524  H2  T4PE  484     -11.406  -7.931  -2.084  1.00  0.00           H  
HETATM 1525  O   T4PE  485      -8.609  -5.494   5.317  1.00  0.00           O  
HETATM 1526  H1  T4PE  485      -8.686  -5.235   4.399  1.00  0.00           H  
HETATM 1527  H2  T4PE  485      -8.580  -6.451   5.295  1.00  0.00           H  
HETATM 1528  O   T4PE  486      -1.143 -11.512   9.796  1.00  0.00           O  
HETATM 1529  H1  T4PE  486      -0.484 -11.601  10.485  1.00  0.00           H  
HETATM 1530  H2  T4PE  486      -0.873 -10.736   9.305  1.00  0.00           H  
HETATM 1531  O   T4PE  487      11.475  -6.728 -21.228  1.00  0.00           O  
HETATM 1532  H1  T4PE  487      11.687  -7.419 -20.601  1.00  0.00           H  
HETATM 1533  H2  T4PE  487      11.669  -5.914 -20.763  1.00  0.00           H  
HETATM 1534  O   T4PE  488     -18.532  -7.340 -15.219  1.00  0.00           O  
HETATM 1535  H1  T4PE  488     -19.236  -7.660 -15.784  1.00  0.00           H  
HETATM 1536  H2  T4PE  488     -18.462  -7.997 -14.527  1.00  0.00           H  
HETATM 1537  O   T4PE  489       8.928  -6.622  11.136  1.00  0.00           O  
HETATM 1538  H1  T4PE  489       8.444  -7.447  11.105  1.00  0.00           H  
HETATM 1539  H2  T4PE  489       8.861  -6.339  12.048  1.00  0.00           H  
HETATM 1540  O   T4PE  490      18.542   1.808   9.560  1.00  0.00           O  
HETATM 1541  H1  T4PE  490      18.197   1.001   9.177  1.00  0.00           H  
HETATM 1542  H2  T4PE  490      17.991   2.501   9.197  1.00  0.00           H  
HETATM 1543  O   T4PE  491     -21.111  18.871 -11.252  1.00  0.00           O  
HETATM 1544  H1  T4PE  491     -20.814  19.116 -10.375  1.00  0.00           H  
HETATM 1545  H2  T4PE  491     -21.388  17.959 -11.164  1.00  0.00           H  
HETATM 1546  O   T4PE  492     -19.365   7.587  18.934  1.00  0.00           O  
HETATM 1547  H1  T4PE  492     -19.800   7.032  18.287  1.00  0.00           H  
HETATM 1548  H2  T4PE  492     -20.075   7.910  19.489  1.00  0.00           H  
HETATM 1549  O   T4PE  493     -15.838   5.943 -12.778  1.00  0.00           O  
HETATM 1550  H1  T4PE  493     -15.589   6.470 -13.537  1.00  0.00           H  
HETATM 1551  H2  T4PE  493     -15.055   5.433 -12.572  1.00  0.00           H  
HETATM 1552  O   T4PE  494     -13.025   6.342   5.239  1.00  0.00           O  
HETATM 1553  H1  T4PE  494     -12.998   6.158   4.300  1.00  0.00           H  
HETATM 1554  H2  T4PE  494     -13.609   5.674   5.597  1.00  0.00           H  
HETATM 1555  O   T4PE  495     -12.405  -6.084  14.603  1.00  0.00           O  
HETATM 1556  H1  T4PE  495     -11.948  -6.214  13.772  1.00  0.00           H  
HETATM 1557  H2  T4PE  495     -11.716  -5.832  15.218  1.00  0.00           H  
HETATM 1558  O   T4PE  496       4.863  -0.266  -7.352  1.00  0.00           O  
HETATM 1559  H1  T4PE  496       5.697  -0.355  -6.891  1.00  0.00           H  
HETATM 1560  H2  T4PE  496       5.038   0.374  -8.042  1.00  0.00           H  
HETATM 1561  O   T4PE  497      -3.365  -2.383  -9.760  1.00  0.00           O  
HETATM 1562  H1  T4PE  497      -3.917  -2.842  -9.126  1.00  0.00           H  
HETATM 1563  H2  T4PE  497      -2.710  -3.030 -10.020  1.00  0.00           H  
HETATM 1564  O   T4PE  498     -21.250 -15.665   3.374  1.00  0.00           O  
HETATM 1565  H1  T4PE  498     -20.859 -15.600   2.503  1.00  0.00           H  
HETATM 1566  H2  T4PE  498     -20.596 -15.284   3.960  1.00  0.00           H  
HETATM 1567  O   T4PE  499      16.972   9.869 -10.262  1.00  0.00           O  
HETATM 1568  H1  T4PE  499      16.600  10.736 -10.420  1.00  0.00           H  
HETATM 1569  H2  T4PE  499      16.442   9.505  -9.553  1.00  0.00           H  
HETATM 1570  O   T4PE  500      18.868  -9.137  20.366  1.00  0.00           O  
HETATM 1571  H1  T4PE  500      18.040  -9.410  19.970  1.00  0.00           H  
HETATM 1572  H2  T4PE  500      18.923  -8.199  20.184  1.00  0.00           H  
HETATM 1573  O   T4PE  501       2.578 -12.660  14.943  1.00  0.00           O  
HETATM 1574  H1  T4PE  501       1.984 -12.285  15.592  1.00  0.00           H  
HETATM 1575  H2  T4PE  501       2.823 -13.512  15.305  1.00  0.00           H  
HETATM 1576  O   T4PE  502      -2.733 -17.610  -5.072  1.00  0.00           O  
HETATM 1577  H1  T4PE  502      -3.643 -17.462  -4.816  1.00  0.00           H  
HETATM 1578  H2  T4PE  502      -2.390 -18.205  -4.405  1.00  0.00           H  
HETATM 1579  O   T4PE  503     -17.831   9.588 -12.887  1.00  0.00           O  
HETATM 1580  H1  T4PE  503     -17.670  10.515 -13.066  1.00  0.00           H  
HETATM 1581  H2  T4PE  503     -18.773   9.479 -13.018  1.00  0.00           H  
HETATM 1582  O   T4PE  504       5.130  16.473  10.265  1.00  0.00           O  
HETATM 1583  H1  T4PE  504       5.035  15.843   9.550  1.00  0.00           H  
HETATM 1584  H2  T4PE  504       4.280  16.911  10.312  1.00  0.00           H  
HETATM 1585  O   T4PE  505      -5.512   9.310  -7.279  1.00  0.00           O  
HETATM 1586  H1  T4PE  505      -5.287   9.295  -6.349  1.00  0.00           H  
HETATM 1587  H2  T4PE  505      -5.523   8.389  -7.539  1.00  0.00           H  
HETATM 1588  O   T4PE  506      -1.864 -19.539  -3.474  1.00  0.00           O  
HETATM 1589  H1  T4PE  506      -1.491 -20.063  -4.183  1.00  0.00           H  
HETATM 1590  H2  T4PE  506      -1.176 -19.510  -2.810  1.00  0.00           H  
HETATM 1591  O   T4PE  507      -2.424 -21.518 -10.291  1.00  0.00           O  
HETATM 1592  H1  T4PE  507      -2.994 -20.766 -10.131  1.00  0.00           H  
HETATM 1593  H2  T4PE  507      -1.749 -21.186 -10.883  1.00  0.00           H  
HETATM 1594  O   T4PE  508     -10.182 -17.838   2.292  1.00  0.00           O  
HETATM 1595  H1  T4PE  508     -10.244 -17.311   3.088  1.00  0.00           H  
HETATM 1596  H2  T4PE  508     -10.309 -17.212   1.579  1.00  0.00           H  
HETATM 1597  O   T4PE  509     -16.075 -19.322  -4.463  1.00  0.00           O  
HETATM 1598  H1  T4PE  509     -16.112 -19.806  -5.288  1.00  0.00           H  
HETATM 1599  H2  T4PE  509     -15.155 -19.073  -4.373  1.00  0.00           H  
HETATM 1600  O   T4PE  510      -7.727   4.971 -19.494  1.00  0.00           O  
HETATM 1601  H1  T4PE  510      -7.204   4.635 -18.767  1.00  0.00           H  
HETATM 1602  H2  T4PE  510      -7.106   5.468 -20.027  1.00  0.00           H  
HETATM 1603  O   T4PE  511     -15.463 -17.939  -0.325  1.00  0.00           O  
HETATM 1604  H1  T4PE  511     -15.619 -18.246   0.568  1.00  0.00           H  
HETATM 1605  H2  T4PE  511     -14.668 -18.396  -0.600  1.00  0.00           H  
HETATM 1606  O   T4PE  512     -12.794  -3.669  -5.656  1.00  0.00           O  
HETATM 1607  H1  T4PE  512     -11.909  -3.308  -5.610  1.00  0.00           H  
HETATM 1608  H2  T4PE  512     -13.092  -3.464  -6.543  1.00  0.00           H  
HETATM 1609  O   T4PE  513       6.479  12.406   2.577  1.00  0.00           O  
HETATM 1610  H1  T4PE  513       6.056  11.550   2.636  1.00  0.00           H  
HETATM 1611  H2  T4PE  513       5.785  12.997   2.282  1.00  0.00           H  
HETATM 1612  O   T4PE  514       0.548  20.537   5.552  1.00  0.00           O  
HETATM 1613  H1  T4PE  514      -0.204  20.035   5.867  1.00  0.00           H  
HETATM 1614  H2  T4PE  514       0.960  19.969   4.901  1.00  0.00           H  
HETATM 1615  O   T4PE  515      13.307   3.037 -16.019  1.00  0.00           O  
HETATM 1616  H1  T4PE  515      12.716   2.933 -15.273  1.00  0.00           H  
HETATM 1617  H2  T4PE  515      14.161   3.212 -15.625  1.00  0.00           H  
HETATM 1618  O   T4PE  516       6.750   7.923 -19.938  1.00  0.00           O  
HETATM 1619  H1  T4PE  516       6.095   8.474 -20.366  1.00  0.00           H  
HETATM 1620  H2  T4PE  516       6.924   8.359 -19.104  1.00  0.00           H  
HETATM 1621  O   T4PE  517      12.546   0.807  14.956  1.00  0.00           O  
HETATM 1622  H1  T4PE  517      13.454   1.075  14.814  1.00  0.00           H  
HETATM 1623  H2  T4PE  517      12.535  -0.127  14.746  1.00  0.00           H  
HETATM 1624  O   T4PE  518      10.935   0.362  18.756  1.00  0.00           O  
HETATM 1625  H1  T4PE  518      11.821   0.032  18.906  1.00  0.00           H  
HETATM 1626  H2  T4PE  518      11.059   1.153  18.232  1.00  0.00           H  
HETATM 1627  O   T4PE  519      13.167  -6.450 -14.487  1.00  0.00           O  
HETATM 1628  H1  T4PE  519      12.702  -6.880 -15.205  1.00  0.00           H  
HETATM 1629  H2  T4PE  519      13.385  -5.583 -14.828  1.00  0.00           H  
HETATM 1630  O   T4PE  520      15.829  12.824  -4.303  1.00  0.00           O  
HETATM 1631  H1  T4PE  520      15.809  11.872  -4.403  1.00  0.00           H  
HETATM 1632  H2  T4PE  520      15.129  13.015  -3.678  1.00  0.00           H  
HETATM 1633  O   T4PE  521     -14.537  -2.468   9.063  1.00  0.00           O  
HETATM 1634  H1  T4PE  521     -13.625  -2.373   8.790  1.00  0.00           H  
HETATM 1635  H2  T4PE  521     -14.966  -1.671   8.751  1.00  0.00           H  
HETATM 1636  O   T4PE  522       7.675 -14.880   7.399  1.00  0.00           O  
HETATM 1637  H1  T4PE  522       8.208 -14.489   6.707  1.00  0.00           H  
HETATM 1638  H2  T4PE  522       8.081 -15.731   7.564  1.00  0.00           H  
HETATM 1639  O   T4PE  523       8.242 -14.855   2.756  1.00  0.00           O  
HETATM 1640  H1  T4PE  523       7.459 -14.469   3.147  1.00  0.00           H  
HETATM 1641  H2  T4PE  523       8.911 -14.782   3.438  1.00  0.00           H  
HETATM 1642  O   T4PE  524       5.237  -9.333   0.112  1.00  0.00           O  
HETATM 1643  H1  T4PE  524       4.820  -9.443   0.966  1.00  0.00           H  
HETATM 1644  H2  T4PE  524       5.446  -8.400   0.065  1.00  0.00           H  
HETATM 1645  O   T4PE  525       4.784  -3.068   3.177  1.00  0.00           O  
HETATM 1646  H1  T4PE  525       4.821  -3.430   4.062  1.00  0.00           H  
HETATM 1647  H2  T4PE  525       4.735  -3.834   2.605  1.00  0.00           H  
HETATM 1648  O   T4PE  526      12.597  -3.750  -2.233  1.00  0.00           O  
HETATM 1649  H1  T4PE  526      13.131  -4.336  -1.698  1.00  0.00           H  
HETATM 1650  H2  T4PE  526      13.050  -3.715  -3.076  1.00  0.00           H  
HETATM 1651  O   T4PE  527       8.354  21.276 -20.626  1.00  0.00           O  
HETATM 1652  H1  T4PE  527       7.948  20.442 -20.390  1.00  0.00           H  
HETATM 1653  H2  T4PE  527       9.295  21.112 -20.560  1.00  0.00           H  
HETATM 1654  O   T4PE  528       2.560  13.626  19.208  1.00  0.00           O  
HETATM 1655  H1  T4PE  528       2.033  13.899  18.457  1.00  0.00           H  
HETATM 1656  H2  T4PE  528       2.367  14.274  19.885  1.00  0.00           H  
HETATM 1657  O   T4PE  529       9.354 -19.379 -18.722  1.00  0.00           O  
HETATM 1658  H1  T4PE  529      10.085 -19.936 -18.991  1.00  0.00           H  
HETATM 1659  H2  T4PE  529       8.640 -19.618 -19.312  1.00  0.00           H  
HETATM 1660  O   T4PE  530     -16.954 -20.313  -2.249  1.00  0.00           O  
HETATM 1661  H1  T4PE  530     -17.120 -19.622  -1.608  1.00  0.00           H  
HETATM 1662  H2  T4PE  530     -16.748 -19.845  -3.058  1.00  0.00           H  
HETATM 1663  O   T4PE  531      19.918 -11.752  17.044  1.00  0.00           O  
HETATM 1664  H1  T4PE  531      19.229 -11.377  16.496  1.00  0.00           H  
HETATM 1665  H2  T4PE  531      19.802 -12.698  16.962  1.00  0.00           H  
HETATM 1666  O   T4PE  532      17.166  20.157   4.934  1.00  0.00           O  
HETATM 1667  H1  T4PE  532      17.212  21.039   5.303  1.00  0.00           H  
HETATM 1668  H2  T4PE  532      16.231  19.952   4.917  1.00  0.00           H  
HETATM 1669  O   T4PE  533     -17.622  12.323  -3.828  1.00  0.00           O  
HETATM 1670  H1  T4PE  533     -17.604  11.367  -3.776  1.00  0.00           H  
HETATM 1671  H2  T4PE  533     -16.714  12.571  -4.002  1.00  0.00           H  
HETATM 1672  O   T4PE  534     -17.720 -16.996  16.658  1.00  0.00           O  
HETATM 1673  H1  T4PE  534     -18.498 -17.402  17.040  1.00  0.00           H  
HETATM 1674  H2  T4PE  534     -17.849 -16.057  16.791  1.00  0.00           H  
HETATM 1675  O   T4PE  535      -7.272  -4.624 -17.380  1.00  0.00           O  
HETATM 1676  H1  T4PE  535      -7.120  -4.123 -18.181  1.00  0.00           H  
HETATM 1677  H2  T4PE  535      -6.892  -5.485 -17.559  1.00  0.00           H  
HETATM 1678  O   T4PE  536      13.344  18.623  15.039  1.00  0.00           O  
HETATM 1679  H1  T4PE  536      13.610  19.240  15.720  1.00  0.00           H  
HETATM 1680  H2  T4PE  536      12.551  18.213  15.383  1.00  0.00           H  
HETATM 1681  O   T4PE  537       5.806 -12.591 -15.805  1.00  0.00           O  
HETATM 1682  H1  T4PE  537       5.629 -12.430 -14.878  1.00  0.00           H  
HETATM 1683  H2  T4PE  537       6.069 -13.510 -15.843  1.00  0.00           H  
HETATM 1684  O   T4PE  538      17.769 -17.364 -10.321  1.00  0.00           O  
HETATM 1685  H1  T4PE  538      18.316 -17.436  -9.539  1.00  0.00           H  
HETATM 1686  H2  T4PE  538      17.375 -18.231 -10.419  1.00  0.00           H  
HETATM 1687  O   T4PE  539      16.782 -12.422   0.114  1.00  0.00           O  
HETATM 1688  H1  T4PE  539      17.612 -12.147   0.504  1.00  0.00           H  
HETATM 1689  H2  T4PE  539      16.155 -11.753   0.388  1.00  0.00           H  
HETATM 1690  O   T4PE  540      -0.228 -19.655  21.408  1.00  0.00           O  
HETATM 1691  H1  T4PE  540       0.093 -19.105  20.693  1.00  0.00           H  
HETATM 1692  H2  T4PE  540       0.517 -20.212  21.634  1.00  0.00           H  
HETATM 1693  O   T4PE  541     -15.709   1.707 -17.042  1.00  0.00           O  
HETATM 1694  H1  T4PE  541     -15.458   1.302 -16.212  1.00  0.00           H  
HETATM 1695  H2  T4PE  541     -14.975   2.281 -17.260  1.00  0.00           H  
HETATM 1696  O   T4PE  542       0.130   3.850  -8.655  1.00  0.00           O  
HETATM 1697  H1  T4PE  542      -0.006   4.776  -8.857  1.00  0.00           H  
HETATM 1698  H2  T4PE  542       1.043   3.685  -8.889  1.00  0.00           H  
HETATM 1699  O   T4PE  543      20.331  19.924  14.492  1.00  0.00           O  
HETATM 1700  H1  T4PE  543      21.254  19.807  14.270  1.00  0.00           H  
HETATM 1701  H2  T4PE  543      19.863  19.359  13.877  1.00  0.00           H  
HETATM 1702  O   T4PE  544      19.998   8.175  -7.080  1.00  0.00           O  
HETATM 1703  H1  T4PE  544      19.090   8.447  -7.212  1.00  0.00           H  
HETATM 1704  H2  T4PE  544      20.429   8.947  -6.712  1.00  0.00           H  
HETATM 1705  O   T4PE  545      -9.008  -8.028 -14.563  1.00  0.00           O  
HETATM 1706  H1  T4PE  545      -8.219  -8.334 -15.011  1.00  0.00           H  
HETATM 1707  H2  T4PE  545      -8.829  -8.177 -13.634  1.00  0.00           H  
HETATM 1708  O   T4PE  546      -7.864  20.419  16.296  1.00  0.00           O  
HETATM 1709  H1  T4PE  546      -8.022  20.550  15.362  1.00  0.00           H  
HETATM 1710  H2  T4PE  546      -8.733  20.260  16.666  1.00  0.00           H  
HETATM 1711  O   T4PE  547      13.390  17.483 -17.739  1.00  0.00           O  
HETATM 1712  H1  T4PE  547      13.001  16.610 -17.805  1.00  0.00           H  
HETATM 1713  H2  T4PE  547      13.896  17.459 -16.927  1.00  0.00           H  
HETATM 1714  O   T4PE  548       8.794   3.396  13.803  1.00  0.00           O  
HETATM 1715  H1  T4PE  548       8.438   3.666  12.956  1.00  0.00           H  
HETATM 1716  H2  T4PE  548       9.729   3.269  13.641  1.00  0.00           H  
HETATM 1717  O   T4PE  549      -2.469  -8.582 -16.900  1.00  0.00           O  
HETATM 1718  H1  T4PE  549      -2.307  -9.382 -16.402  1.00  0.00           H  
HETATM 1719  H2  T4PE  549      -1.920  -7.921 -16.479  1.00  0.00           H  
HETATM 1720  O   T4PE  550       2.799  -5.631   5.012  1.00  0.00           O  
HETATM 1721  H1  T4PE  550       2.655  -6.511   4.662  1.00  0.00           H  
HETATM 1722  H2  T4PE  550       2.196  -5.075   4.517  1.00  0.00           H  
HETATM 1723  O   T4PE  551     -20.657 -17.111   8.690  1.00  0.00           O  
HETATM 1724  H1  T4PE  551     -20.961 -18.014   8.597  1.00  0.00           H  
HETATM 1725  H2  T4PE  551     -19.710 -17.162   8.563  1.00  0.00           H  
HETATM 1726  O   T4PE  552       0.699   4.755 -20.766  1.00  0.00           O  
HETATM 1727  H1  T4PE  552       1.024   4.039 -20.221  1.00  0.00           H  
HETATM 1728  H2  T4PE  552      -0.243   4.596 -20.834  1.00  0.00           H  
HETATM 1729  O   T4PE  553      21.470  -0.002 -11.406  1.00  0.00           O  
HETATM 1730  H1  T4PE  553      21.518   0.766 -11.976  1.00  0.00           H  
HETATM 1731  H2  T4PE  553      20.737   0.181 -10.818  1.00  0.00           H  
HETATM 1732  O   T4PE  554      18.888 -14.020 -12.982  1.00  0.00           O  
HETATM 1733  H1  T4PE  554      18.329 -14.760 -13.221  1.00  0.00           H  
HETATM 1734  H2  T4PE  554      19.240 -13.706 -13.815  1.00  0.00           H  
HETATM 1735  O   T4PE  555       4.540  17.312 -19.944  1.00  0.00           O  
HETATM 1736  H1  T4PE  555       4.904  17.553 -20.796  1.00  0.00           H  
HETATM 1737  H2  T4PE  555       3.711  17.788 -19.894  1.00  0.00           H  
HETATM 1738  O   T4PE  556     -12.671   6.764   7.927  1.00  0.00           O  
HETATM 1739  H1  T4PE  556     -12.006   6.088   8.059  1.00  0.00           H  
HETATM 1740  H2  T4PE  556     -12.885   6.711   6.995  1.00  0.00           H  
HETATM 1741  O   T4PE  557      -4.303 -16.667   7.102  1.00  0.00           O  
HETATM 1742  H1  T4PE  557      -3.565 -16.070   6.980  1.00  0.00           H  
HETATM 1743  H2  T4PE  557      -4.378 -16.766   8.051  1.00  0.00           H  
HETATM 1744  O   T4PE  558      19.449   9.933 -14.012  1.00  0.00           O  
HETATM 1745  H1  T4PE  558      19.475   9.288 -13.305  1.00  0.00           H  
HETATM 1746  H2  T4PE  558      19.227  10.756 -13.578  1.00  0.00           H  
HETATM 1747  O   T4PE  559     -17.141   3.583   0.944  1.00  0.00           O  
HETATM 1748  H1  T4PE  559     -17.647   2.906   0.495  1.00  0.00           H  
HETATM 1749  H2  T4PE  559     -17.535   3.639   1.815  1.00  0.00           H  
HETATM 1750  O   T4PE  560     -14.638 -14.804  13.453  1.00  0.00           O  
HETATM 1751  H1  T4PE  560     -13.982 -14.920  12.765  1.00  0.00           H  
HETATM 1752  H2  T4PE  560     -15.236 -15.542  13.340  1.00  0.00           H  
HETATM 1753  O   T4PE  561      -4.380 -20.209   0.678  1.00  0.00           O  
HETATM 1754  H1  T4PE  561      -4.431 -20.639   1.531  1.00  0.00           H  
HETATM 1755  H2  T4PE  561      -4.894 -19.408   0.782  1.00  0.00           H  
HETATM 1756  O   T4PE  562      20.181 -14.739 -10.523  1.00  0.00           O  
HETATM 1757  H1  T4PE  562      19.719 -14.235  -9.853  1.00  0.00           H  
HETATM 1758  H2  T4PE  562      19.807 -14.435 -11.351  1.00  0.00           H  
HETATM 1759  O   T4PE  563     -16.671  -8.525 -17.138  1.00  0.00           O  
HETATM 1760  H1  T4PE  563     -17.300  -7.868 -16.839  1.00  0.00           H  
HETATM 1761  H2  T4PE  563     -16.960  -8.748 -18.023  1.00  0.00           H  
HETATM 1762  O   T4PE  564       9.212 -16.538 -15.507  1.00  0.00           O  
HETATM 1763  H1  T4PE  564       8.926 -17.376 -15.870  1.00  0.00           H  
HETATM 1764  H2  T4PE  564       9.409 -16.000 -16.274  1.00  0.00           H  
HETATM 1765  O   T4PE  565       6.583   1.474  -2.567  1.00  0.00           O  
HETATM 1766  H1  T4PE  565       6.542   1.636  -3.510  1.00  0.00           H  
HETATM 1767  H2  T4PE  565       7.438   1.813  -2.303  1.00  0.00           H  
HETATM 1768  O   T4PE  566      -4.477  -3.870  -7.764  1.00  0.00           O  
HETATM 1769  H1  T4PE  566      -4.620  -3.552  -6.872  1.00  0.00           H  
HETATM 1770  H2  T4PE  566      -3.803  -4.544  -7.673  1.00  0.00           H  
HETATM 1771  O   T4PE  567      16.080  15.971  12.843  1.00  0.00           O  
HETATM 1772  H1  T4PE  567      15.849  16.882  12.665  1.00  0.00           H  
HETATM 1773  H2  T4PE  567      16.882  16.023  13.362  1.00  0.00           H  
HETATM 1774  O   T4PE  568      13.920 -19.236  15.444  1.00  0.00           O  
HETATM 1775  H1  T4PE  568      13.115 -19.204  14.927  1.00  0.00           H  
HETATM 1776  H2  T4PE  568      14.312 -18.370  15.334  1.00  0.00           H  
HETATM 1777  O   T4PE  569     -16.400  17.453 -17.194  1.00  0.00           O  
HETATM 1778  H1  T4PE  569     -16.264  16.629 -17.661  1.00  0.00           H  
HETATM 1779  H2  T4PE  569     -17.343  17.488 -17.037  1.00  0.00           H  
HETATM 1780  O   T4PE  570       3.659 -12.329  10.481  1.00  0.00           O  
HETATM 1781  H1  T4PE  570       3.787 -11.673   9.796  1.00  0.00           H  
HETATM 1782  H2  T4PE  570       4.543 -12.541  10.778  1.00  0.00           H  
HETATM 1783  O   T4PE  571      -4.085   0.043 -10.717  1.00  0.00           O  
HETATM 1784  H1  T4PE  571      -4.535   0.431  -9.967  1.00  0.00           H  
HETATM 1785  H2  T4PE  571      -3.779  -0.807 -10.400  1.00  0.00           H  
HETATM 1786  O   T4PE  572      10.867  19.579  -1.684  1.00  0.00           O  
HETATM 1787  H1  T4PE  572      11.327  20.127  -2.319  1.00  0.00           H  
HETATM 1788  H2  T4PE  572      11.091  19.958  -0.834  1.00  0.00           H  
HETATM 1789  O   T4PE  573     -20.992   8.906 -16.208  1.00  0.00           O  
HETATM 1790  H1  T4PE  573     -21.233   9.504 -16.914  1.00  0.00           H  
HETATM 1791  H2  T4PE  573     -21.540   8.133 -16.350  1.00  0.00           H  
HETATM 1792  O   T4PE  574       3.302 -15.044 -18.906  1.00  0.00           O  
HETATM 1793  H1  T4PE  574       3.668 -14.960 -18.026  1.00  0.00           H  
HETATM 1794  H2  T4PE  574       2.356 -14.965 -18.781  1.00  0.00           H  
HETATM 1795  O   T4PE  575      -1.405   0.829 -11.647  1.00  0.00           O  
HETATM 1796  H1  T4PE  575      -1.565   1.623 -11.136  1.00  0.00           H  
HETATM 1797  H2  T4PE  575      -2.215   0.326 -11.570  1.00  0.00           H  
HETATM 1798  O   T4PE  576      -5.755  15.094 -17.823  1.00  0.00           O  
HETATM 1799  H1  T4PE  576      -4.961  14.974 -18.345  1.00  0.00           H  
HETATM 1800  H2  T4PE  576      -5.514  14.791 -16.947  1.00  0.00           H  
HETATM 1801  O   T4PE  577      11.549   4.877  -0.328  1.00  0.00           O  
HETATM 1802  H1  T4PE  577      11.615   4.137   0.275  1.00  0.00           H  
HETATM 1803  H2  T4PE  577      11.137   4.514  -1.111  1.00  0.00           H  
HETATM 1804  O   T4PE  578      -6.128  -1.679  12.256  1.00  0.00           O  
HETATM 1805  H1  T4PE  578      -5.446  -1.010  12.311  1.00  0.00           H  
HETATM 1806  H2  T4PE  578      -5.651  -2.499  12.136  1.00  0.00           H  
HETATM 1807  O   T4PE  579      -9.343 -19.232 -15.356  1.00  0.00           O  
HETATM 1808  H1  T4PE  579      -9.649 -20.099 -15.624  1.00  0.00           H  
HETATM 1809  H2  T4PE  579      -8.421 -19.213 -15.614  1.00  0.00           H  
HETATM 1810  O   T4PE  580       9.271  -2.281 -18.001  1.00  0.00           O  
HETATM 1811  H1  T4PE  580      10.054  -2.143 -18.535  1.00  0.00           H  
HETATM 1812  H2  T4PE  580       8.906  -1.404 -17.881  1.00  0.00           H  
HETATM 1813  O   T4PE  581     -15.247  -7.461  18.133  1.00  0.00           O  
HETATM 1814  H1  T4PE  581     -14.774  -6.834  18.681  1.00  0.00           H  
HETATM 1815  H2  T4PE  581     -16.124  -7.500  18.515  1.00  0.00           H  
HETATM 1816  O   T4PE  582      13.905  19.667   9.676  1.00  0.00           O  
HETATM 1817  H1  T4PE  582      13.408  18.854   9.586  1.00  0.00           H  
HETATM 1818  H2  T4PE  582      13.903  19.848  10.616  1.00  0.00           H  
HETATM 1819  O   T4PE  583     -19.751 -14.948 -10.597  1.00  0.00           O  
HETATM 1820  H1  T4PE  583     -19.469 -15.600  -9.955  1.00  0.00           H  
HETATM 1821  H2  T4PE  583     -20.679 -14.811 -10.407  1.00  0.00           H  
HETATM 1822  O   T4PE  584       5.340  10.568  -1.118  1.00  0.00           O  
HETATM 1823  H1  T4PE  584       5.070  10.312  -1.999  1.00  0.00           H  
HETATM 1824  H2  T4PE  584       5.754   9.785  -0.756  1.00  0.00           H  
HETATM 1825  O   T4PE  585      -8.008  -6.271  21.176  1.00  0.00           O  
HETATM 1826  H1  T4PE  585      -7.937  -6.082  20.241  1.00  0.00           H  
HETATM 1827  H2  T4PE  585      -8.938  -6.447  21.316  1.00  0.00           H  
HETATM 1828  O   T4PE  586     -15.824  -7.106  10.745  1.00  0.00           O  
HETATM 1829  H1  T4PE  586     -15.670  -7.441  11.628  1.00  0.00           H  
HETATM 1830  H2  T4PE  586     -14.978  -7.191  10.306  1.00  0.00           H  
HETATM 1831  O   T4PE  587      17.856   5.048 -20.625  1.00  0.00           O  
HETATM 1832  H1  T4PE  587      18.322   5.710 -21.136  1.00  0.00           H  
HETATM 1833  H2  T4PE  587      17.331   4.573 -21.269  1.00  0.00           H  
HETATM 1834  O   T4PE  588       8.906  -6.104  -7.458  1.00  0.00           O  
HETATM 1835  H1  T4PE  588       9.432  -6.444  -8.182  1.00  0.00           H  
HETATM 1836  H2  T4PE  588       9.439  -6.264  -6.679  1.00  0.00           H  
HETATM 1837  O   T4PE  589     -13.455  15.224  -7.161  1.00  0.00           O  
HETATM 1838  H1  T4PE  589     -13.902  14.558  -6.639  1.00  0.00           H  
HETATM 1839  H2  T4PE  589     -13.729  15.047  -8.061  1.00  0.00           H  
HETATM 1840  O   T4PE  590       5.982  10.853 -12.440  1.00  0.00           O  
HETATM 1841  H1  T4PE  590       6.364  10.201 -11.852  1.00  0.00           H  
HETATM 1842  H2  T4PE  590       5.531  11.465 -11.860  1.00  0.00           H  
HETATM 1843  O   T4PE  591      -6.189  10.862 -15.305  1.00  0.00           O  
HETATM 1844  H1  T4PE  591      -5.552  10.722 -14.604  1.00  0.00           H  
HETATM 1845  H2  T4PE  591      -5.825  10.394 -16.057  1.00  0.00           H  
HETATM 1846  O   T4PE  592      14.359   6.673  -7.243  1.00  0.00           O  
HETATM 1847  H1  T4PE  592      14.946   6.427  -6.528  1.00  0.00           H  
HETATM 1848  H2  T4PE  592      14.044   5.840  -7.593  1.00  0.00           H  
HETATM 1849  O   T4PE  593       6.556  -6.494   4.223  1.00  0.00           O  
HETATM 1850  H1  T4PE  593       5.613  -6.591   4.349  1.00  0.00           H  
HETATM 1851  H2  T4PE  593       6.743  -6.980   3.419  1.00  0.00           H  
HETATM 1852  O   T4PE  594     -12.982  -1.802 -13.739  1.00  0.00           O  
HETATM 1853  H1  T4PE  594     -13.246  -2.597 -14.202  1.00  0.00           H  
HETATM 1854  H2  T4PE  594     -13.804  -1.345 -13.560  1.00  0.00           H  
HETATM 1855  O   T4PE  595      -8.305   0.376  16.382  1.00  0.00           O  
HETATM 1856  H1  T4PE  595      -8.931  -0.173  15.911  1.00  0.00           H  
HETATM 1857  H2  T4PE  595      -8.250   1.179  15.863  1.00  0.00           H  
HETATM 1858  O   T4PE  596       2.311   3.122 -18.814  1.00  0.00           O  
HETATM 1859  H1  T4PE  596       1.718   2.432 -18.516  1.00  0.00           H  
HETATM 1860  H2  T4PE  596       2.867   2.696 -19.467  1.00  0.00           H  
HETATM 1861  O   T4PE  597      13.531  21.052  -2.398  1.00  0.00           O  
HETATM 1862  H1  T4PE  597      13.419  21.989  -2.239  1.00  0.00           H  
HETATM 1863  H2  T4PE  597      14.467  20.948  -2.570  1.00  0.00           H  
HETATM 1864  O   T4PE  598       2.245  21.315   7.672  1.00  0.00           O  
HETATM 1865  H1  T4PE  598       1.814  20.669   8.231  1.00  0.00           H  
HETATM 1866  H2  T4PE  598       1.871  21.169   6.803  1.00  0.00           H  
HETATM 1867  O   T4PE  599      -1.217 -13.242 -11.189  1.00  0.00           O  
HETATM 1868  H1  T4PE  599      -2.022 -13.066 -10.702  1.00  0.00           H  
HETATM 1869  H2  T4PE  599      -1.117 -12.486 -11.768  1.00  0.00           H  
HETATM 1870  O   T4PE  600       8.472  -1.281  -9.073  1.00  0.00           O  
HETATM 1871  H1  T4PE  600       8.125  -2.002  -8.548  1.00  0.00           H  
HETATM 1872  H2  T4PE  600       8.847  -0.677  -8.432  1.00  0.00           H  
HETATM 1873  O   T4PE  601     -20.265   0.508 -21.304  1.00  0.00           O  
HETATM 1874  H1  T4PE  601     -20.959   0.478 -20.645  1.00  0.00           H  
HETATM 1875  H2  T4PE  601     -20.423   1.323 -21.781  1.00  0.00           H  
HETATM 1876  O   T4PE  602     -14.300   4.079  13.528  1.00  0.00           O  
HETATM 1877  H1  T4PE  602     -14.458   3.958  14.464  1.00  0.00           H  
HETATM 1878  H2  T4PE  602     -14.955   3.527  13.101  1.00  0.00           H  
HETATM 1879  O   T4PE  603      -0.575  16.434 -20.517  1.00  0.00           O  
HETATM 1880  H1  T4PE  603      -1.460  16.636 -20.822  1.00  0.00           H  
HETATM 1881  H2  T4PE  603      -0.596  15.496 -20.325  1.00  0.00           H  
HETATM 1882  O   T4PE  604      14.208 -10.562  -4.269  1.00  0.00           O  
HETATM 1883  H1  T4PE  604      14.902 -11.068  -3.845  1.00  0.00           H  
HETATM 1884  H2  T4PE  604      13.595 -10.357  -3.563  1.00  0.00           H  
HETATM 1885  O   T4PE  605       5.170   1.340  -0.018  1.00  0.00           O  
HETATM 1886  H1  T4PE  605       5.174   0.502   0.446  1.00  0.00           H  
HETATM 1887  H2  T4PE  605       5.731   1.195  -0.780  1.00  0.00           H  
HETATM 1888  O   T4PE  606       3.080  -1.495   6.210  1.00  0.00           O  
HETATM 1889  H1  T4PE  606       3.636  -2.273   6.165  1.00  0.00           H  
HETATM 1890  H2  T4PE  606       3.671  -0.793   6.481  1.00  0.00           H  
HETATM 1891  O   T4PE  607       3.527  -3.476  -0.854  1.00  0.00           O  
HETATM 1892  H1  T4PE  607       3.011  -3.471  -1.660  1.00  0.00           H  
HETATM 1893  H2  T4PE  607       3.331  -4.321  -0.449  1.00  0.00           H  
HETATM 1894  O   T4PE  608      12.287 -19.804  17.649  1.00  0.00           O  
HETATM 1895  H1  T4PE  608      11.726 -20.487  17.282  1.00  0.00           H  
HETATM 1896  H2  T4PE  608      13.045 -19.776  17.065  1.00  0.00           H  
HETATM 1897  O   T4PE  609     -17.087  -4.462  10.642  1.00  0.00           O  
HETATM 1898  H1  T4PE  609     -16.587  -4.117   9.903  1.00  0.00           H  
HETATM 1899  H2  T4PE  609     -16.689  -5.313  10.824  1.00  0.00           H  
HETATM 1900  O   T4PE  610      18.517 -10.831  11.330  1.00  0.00           O  
HETATM 1901  H1  T4PE  610      17.851 -10.599  11.977  1.00  0.00           H  
HETATM 1902  H2  T4PE  610      19.070 -10.053  11.264  1.00  0.00           H  
HETATM 1903  O   T4PE  611     -11.526  -8.265   0.300  1.00  0.00           O  
HETATM 1904  H1  T4PE  611     -11.081  -8.672   1.043  1.00  0.00           H  
HETATM 1905  H2  T4PE  611     -11.709  -7.371   0.591  1.00  0.00           H  
HETATM 1906  O   T4PE  612      -7.397  13.986  18.622  1.00  0.00           O  
HETATM 1907  H1  T4PE  612      -7.764  14.869  18.665  1.00  0.00           H  
HETATM 1908  H2  T4PE  612      -7.458  13.657  19.519  1.00  0.00           H  
HETATM 1909  O   T4PE  613      -5.622  14.586  14.174  1.00  0.00           O  
HETATM 1910  H1  T4PE  613      -5.176  14.088  13.489  1.00  0.00           H  
HETATM 1911  H2  T4PE  613      -5.303  14.207  14.993  1.00  0.00           H  
HETATM 1912  O   T4PE  614      -3.758 -14.902   2.066  1.00  0.00           O  
HETATM 1913  H1  T4PE  614      -3.447 -15.718   2.459  1.00  0.00           H  
HETATM 1914  H2  T4PE  614      -3.106 -14.694   1.397  1.00  0.00           H  
HETATM 1915  O   T4PE  615     -20.177 -18.799 -12.068  1.00  0.00           O  
HETATM 1916  H1  T4PE  615     -19.852 -19.433 -12.706  1.00  0.00           H  
HETATM 1917  H2  T4PE  615     -21.126 -18.796 -12.194  1.00  0.00           H  
HETATM 1918  O   T4PE  616      -8.252  14.575  15.237  1.00  0.00           O  
HETATM 1919  H1  T4PE  616      -8.148  14.330  16.156  1.00  0.00           H  
HETATM 1920  H2  T4PE  616      -7.410  14.361  14.835  1.00  0.00           H  
HETATM 1921  O   T4PE  617       5.477 -12.531 -20.165  1.00  0.00           O  
HETATM 1922  H1  T4PE  617       5.292 -13.068 -20.936  1.00  0.00           H  
HETATM 1923  H2  T4PE  617       4.617 -12.349 -19.787  1.00  0.00           H  
HETATM 1924  O   T4PE  618     -21.055 -12.101   1.731  1.00  0.00           O  
HETATM 1925  H1  T4PE  618     -21.045 -13.053   1.625  1.00  0.00           H  
HETATM 1926  H2  T4PE  618     -20.812 -11.960   2.646  1.00  0.00           H  
HETATM 1927  O   T4PE  619       8.435  15.176 -19.545  1.00  0.00           O  
HETATM 1928  H1  T4PE  619       8.043  15.943 -19.963  1.00  0.00           H  
HETATM 1929  H2  T4PE  619       8.714  14.621 -20.274  1.00  0.00           H  
HETATM 1930  O   T4PE  620      -3.405  -9.633   7.141  1.00  0.00           O  
HETATM 1931  H1  T4PE  620      -3.399  -9.815   6.201  1.00  0.00           H  
HETATM 1932  H2  T4PE  620      -4.333  -9.605   7.374  1.00  0.00           H  
HETATM 1933  O   T4PE  621      17.163  -0.941  17.086  1.00  0.00           O  
HETATM 1934  H1  T4PE  621      17.797  -0.326  16.716  1.00  0.00           H  
HETATM 1935  H2  T4PE  621      16.673  -0.426  17.726  1.00  0.00           H  
HETATM 1936  O   T4PE  622       1.679  13.729  -3.461  1.00  0.00           O  
HETATM 1937  H1  T4PE  622       0.984  13.158  -3.134  1.00  0.00           H  
HETATM 1938  H2  T4PE  622       1.376  14.615  -3.261  1.00  0.00           H  
HETATM 1939  O   T4PE  623      -5.446  19.346   8.733  1.00  0.00           O  
HETATM 1940  H1  T4PE  623      -6.376  19.488   8.912  1.00  0.00           H  
HETATM 1941  H2  T4PE  623      -5.265  19.885   7.963  1.00  0.00           H  
HETATM 1942  O   T4PE  624      18.311  11.177 -16.462  1.00  0.00           O  
HETATM 1943  H1  T4PE  624      18.750  10.685 -15.767  1.00  0.00           H  
HETATM 1944  H2  T4PE  624      18.098  10.520 -17.124  1.00  0.00           H  
HETATM 1945  O   T4PE  625     -14.509   1.745   7.092  1.00  0.00           O  
HETATM 1946  H1  T4PE  625     -13.754   2.262   6.810  1.00  0.00           H  
HETATM 1947  H2  T4PE  625     -15.055   2.363   7.578  1.00  0.00           H  
HETATM 1948  O   T4PE  626      -0.315 -15.708 -16.846  1.00  0.00           O  
HETATM 1949  H1  T4PE  626      -0.826 -16.252 -17.445  1.00  0.00           H  
HETATM 1950  H2  T4PE  626       0.453 -16.239 -16.635  1.00  0.00           H  
HETATM 1951  O   T4PE  627       7.548  18.833   1.196  1.00  0.00           O  
HETATM 1952  H1  T4PE  627       7.705  18.836   0.252  1.00  0.00           H  
HETATM 1953  H2  T4PE  627       7.045  19.631   1.358  1.00  0.00           H  
HETATM 1954  O   T4PE  628       6.088   7.732 -13.517  1.00  0.00           O  
HETATM 1955  H1  T4PE  628       5.917   6.876 -13.124  1.00  0.00           H  
HETATM 1956  H2  T4PE  628       5.268   8.214 -13.408  1.00  0.00           H  
HETATM 1957  O   T4PE  629     -17.310  17.670  19.782  1.00  0.00           O  
HETATM 1958  H1  T4PE  629     -18.121  17.417  20.222  1.00  0.00           H  
HETATM 1959  H2  T4PE  629     -17.589  17.961  18.913  1.00  0.00           H  
HETATM 1960  O   T4PE  630      -6.493  13.011 -13.296  1.00  0.00           O  
HETATM 1961  H1  T4PE  630      -6.020  13.229 -14.099  1.00  0.00           H  
HETATM 1962  H2  T4PE  630      -6.943  12.191 -13.497  1.00  0.00           H  
HETATM 1963  O   T4PE  631      10.987 -17.041 -17.881  1.00  0.00           O  
HETATM 1964  H1  T4PE  631      11.756 -17.404 -17.442  1.00  0.00           H  
HETATM 1965  H2  T4PE  631      10.456 -17.804 -18.107  1.00  0.00           H  
HETATM 1966  O   T4PE  632     -21.285  14.605   1.289  1.00  0.00           O  
HETATM 1967  H1  T4PE  632     -20.756  14.459   2.073  1.00  0.00           H  
HETATM 1968  H2  T4PE  632     -20.938  15.414   0.912  1.00  0.00           H  
HETATM 1969  O   T4PE  633     -19.464   1.961  12.057  1.00  0.00           O  
HETATM 1970  H1  T4PE  633     -18.802   1.531  12.598  1.00  0.00           H  
HETATM 1971  H2  T4PE  633     -20.164   2.186  12.669  1.00  0.00           H  
HETATM 1972  O   T4PE  634       6.046 -10.276  -8.394  1.00  0.00           O  
HETATM 1973  H1  T4PE  634       6.484  -9.526  -7.992  1.00  0.00           H  
HETATM 1974  H2  T4PE  634       6.491 -11.040  -8.026  1.00  0.00           H  
HETATM 1975  O   T4PE  635       3.404   6.957  -7.753  1.00  0.00           O  
HETATM 1976  H1  T4PE  635       3.318   7.907  -7.832  1.00  0.00           H  
HETATM 1977  H2  T4PE  635       3.670   6.667  -8.625  1.00  0.00           H  
HETATM 1978  O   T4PE  636       7.404  21.377  -2.833  1.00  0.00           O  
HETATM 1979  H1  T4PE  636       7.656  20.667  -2.242  1.00  0.00           H  
HETATM 1980  H2  T4PE  636       8.234  21.713  -3.172  1.00  0.00           H  
HETATM 1981  O   T4PE  637     -12.688  18.867  20.304  1.00  0.00           O  
HETATM 1982  H1  T4PE  637     -13.263  18.801  19.541  1.00  0.00           H  
HETATM 1983  H2  T4PE  637     -13.272  19.105  21.024  1.00  0.00           H  
HETATM 1984  O   T4PE  638      20.784  12.651 -10.611  1.00  0.00           O  
HETATM 1985  H1  T4PE  638      20.533  11.785 -10.291  1.00  0.00           H  
HETATM 1986  H2  T4PE  638      20.994  13.148  -9.820  1.00  0.00           H  
HETATM 1987  O   T4PE  639      -0.668 -14.134  -0.003  1.00  0.00           O  
HETATM 1988  H1  T4PE  639      -0.834 -14.923  -0.519  1.00  0.00           H  
HETATM 1989  H2  T4PE  639      -0.511 -14.456   0.884  1.00  0.00           H  
HETATM 1990  O   T4PE  640     -13.151   9.340   8.139  1.00  0.00           O  
HETATM 1991  H1  T4PE  640     -12.890   8.419   8.114  1.00  0.00           H  
HETATM 1992  H2  T4PE  640     -12.390   9.815   7.807  1.00  0.00           H  
HETATM 1993  O   T4PE  641      20.323  16.445 -10.706  1.00  0.00           O  
HETATM 1994  H1  T4PE  641      20.057  16.211  -9.817  1.00  0.00           H  
HETATM 1995  H2  T4PE  641      19.537  16.311 -11.235  1.00  0.00           H  
HETATM 1996  O   T4PE  642      -9.006   4.800   6.214  1.00  0.00           O  
HETATM 1997  H1  T4PE  642      -9.855   4.917   6.640  1.00  0.00           H  
HETATM 1998  H2  T4PE  642      -8.442   4.439   6.898  1.00  0.00           H  
HETATM 1999  O   T4PE  643     -15.322  -0.278 -19.313  1.00  0.00           O  
HETATM 2000  H1  T4PE  643     -15.212  -1.111 -18.854  1.00  0.00           H  
HETATM 2001  H2  T4PE  643     -15.694   0.311 -18.657  1.00  0.00           H  
HETATM 2002  O   T4PE  644     -15.191  11.492  20.229  1.00  0.00           O  
HETATM 2003  H1  T4PE  644     -14.959  10.677  19.784  1.00  0.00           H  
HETATM 2004  H2  T4PE  644     -15.710  11.977  19.586  1.00  0.00           H  
HETATM 2005  O   T4PE  645     -13.566 -12.509   3.010  1.00  0.00           O  
HETATM 2006  H1  T4PE  645     -13.445 -13.247   2.413  1.00  0.00           H  
HETATM 2007  H2  T4PE  645     -13.717 -12.913   3.864  1.00  0.00           H  
HETATM 2008  O   T4PE  646      12.045 -16.815   0.612  1.00  0.00           O  
HETATM 2009  H1  T4PE  646      11.094 -16.795   0.720  1.00  0.00           H  
HETATM 2010  H2  T4PE  646      12.270 -15.938   0.303  1.00  0.00           H  
HETATM 2011  O   T4PE  647       2.363  14.633 -17.006  1.00  0.00           O  
HETATM 2012  H1  T4PE  647       2.559  15.398 -16.466  1.00  0.00           H  
HETATM 2013  H2  T4PE  647       2.973  13.961 -16.702  1.00  0.00           H  
HETATM 2014  O   T4PE  648      -5.977  -9.568   7.370  1.00  0.00           O  
HETATM 2015  H1  T4PE  648      -6.127  -8.757   6.883  1.00  0.00           H  
HETATM 2016  H2  T4PE  648      -6.317  -9.389   8.246  1.00  0.00           H  
HETATM 2017  O   T4PE  649     -12.946 -15.395 -18.802  1.00  0.00           O  
HETATM 2018  H1  T4PE  649     -12.084 -15.055 -19.040  1.00  0.00           H  
HETATM 2019  H2  T4PE  649     -13.492 -14.616 -18.701  1.00  0.00           H  
HETATM 2020  O   T4PE  650      18.214  14.212  16.958  1.00  0.00           O  
HETATM 2021  H1  T4PE  650      18.783  13.457  16.813  1.00  0.00           H  
HETATM 2022  H2  T4PE  650      17.329  13.847  16.973  1.00  0.00           H  
HETATM 2023  O   T4PE  651       6.958  -7.725  14.605  1.00  0.00           O  
HETATM 2024  H1  T4PE  651       7.614  -7.030  14.549  1.00  0.00           H  
HETATM 2025  H2  T4PE  651       7.465  -8.536  14.579  1.00  0.00           H  
HETATM 2026  O   T4PE  652      -2.442  -5.668  -8.047  1.00  0.00           O  
HETATM 2027  H1  T4PE  652      -2.341  -5.836  -8.984  1.00  0.00           H  
HETATM 2028  H2  T4PE  652      -2.640  -6.525  -7.669  1.00  0.00           H  
HETATM 2029  O   T4PE  653      12.148   1.996 -19.961  1.00  0.00           O  
HETATM 2030  H1  T4PE  653      11.464   2.150 -20.612  1.00  0.00           H  
HETATM 2031  H2  T4PE  653      11.839   1.238 -19.463  1.00  0.00           H  
HETATM 2032  O   T4PE  654     -13.107  17.182 -10.806  1.00  0.00           O  
HETATM 2033  H1  T4PE  654     -13.797  17.163 -11.469  1.00  0.00           H  
HETATM 2034  H2  T4PE  654     -13.020  16.271 -10.524  1.00  0.00           H  
HETATM 2035  O   T4PE  655      -6.411  -1.539   7.297  1.00  0.00           O  
HETATM 2036  H1  T4PE  655      -5.576  -1.264   7.675  1.00  0.00           H  
HETATM 2037  H2  T4PE  655      -6.464  -2.476   7.485  1.00  0.00           H  
HETATM 2038  O   T4PE  656     -11.969  14.586   7.215  1.00  0.00           O  
HETATM 2039  H1  T4PE  656     -12.926  14.592   7.200  1.00  0.00           H  
HETATM 2040  H2  T4PE  656     -11.716  15.362   6.715  1.00  0.00           H  
HETATM 2041  O   T4PE  657       9.217 -10.003  -5.027  1.00  0.00           O  
HETATM 2042  H1  T4PE  657       9.407  -9.069  -4.939  1.00  0.00           H  
HETATM 2043  H2  T4PE  657       8.776 -10.080  -5.873  1.00  0.00           H  
HETATM 2044  O   T4PE  658      14.033   1.683  -4.414  1.00  0.00           O  
HETATM 2045  H1  T4PE  658      13.459   1.691  -3.648  1.00  0.00           H  
HETATM 2046  H2  T4PE  658      13.510   1.270  -5.101  1.00  0.00           H  
HETATM 2047  O   T4PE  659     -16.093 -10.759   8.953  1.00  0.00           O  
HETATM 2048  H1  T4PE  659     -15.540 -11.221   8.322  1.00  0.00           H  
HETATM 2049  H2  T4PE  659     -15.532 -10.638   9.719  1.00  0.00           H  
HETATM 2050  O   T4PE  660     -18.794  -5.156   4.723  1.00  0.00           O  
HETATM 2051  H1  T4PE  660     -18.175  -5.234   3.997  1.00  0.00           H  
HETATM 2052  H2  T4PE  660     -18.707  -4.249   5.017  1.00  0.00           H  
HETATM 2053  O   T4PE  661       8.271  13.837   5.216  1.00  0.00           O  
HETATM 2054  H1  T4PE  661       7.803  13.682   4.396  1.00  0.00           H  
HETATM 2055  H2  T4PE  661       8.405  12.963   5.584  1.00  0.00           H  
HETATM 2056  O   T4PE  662       0.386 -14.075 -18.885  1.00  0.00           O  
HETATM 2057  H1  T4PE  662       0.074 -13.183 -18.737  1.00  0.00           H  
HETATM 2058  H2  T4PE  662       0.139 -14.551 -18.092  1.00  0.00           H  
HETATM 2059  O   T4PE  663       3.828   0.548  15.505  1.00  0.00           O  
HETATM 2060  H1  T4PE  663       4.661   0.312  15.096  1.00  0.00           H  
HETATM 2061  H2  T4PE  663       3.248  -0.188  15.310  1.00  0.00           H  
HETATM 2062  O   T4PE  664      17.468   5.522   6.101  1.00  0.00           O  
HETATM 2063  H1  T4PE  664      17.634   6.452   5.947  1.00  0.00           H  
HETATM 2064  H2  T4PE  664      16.581   5.378   5.770  1.00  0.00           H  
HETATM 2065  O   T4PE  665      15.519 -10.565 -10.437  1.00  0.00           O  
HETATM 2066  H1  T4PE  665      16.017 -10.397  -9.637  1.00  0.00           H  
HETATM 2067  H2  T4PE  665      16.010 -11.253 -10.886  1.00  0.00           H  
HETATM 2068  O   T4PE  666     -10.388 -20.310  14.696  1.00  0.00           O  
HETATM 2069  H1  T4PE  666      -9.953 -21.162  14.707  1.00  0.00           H  
HETATM 2070  H2  T4PE  666     -10.574 -20.124  15.617  1.00  0.00           H  
HETATM 2071  O   T4PE  667      -5.575   8.793  14.039  1.00  0.00           O  
HETATM 2072  H1  T4PE  667      -6.031   9.504  14.489  1.00  0.00           H  
HETATM 2073  H2  T4PE  667      -5.776   8.013  14.557  1.00  0.00           H  
HETATM 2074  O   T4PE  668      13.875 -15.708  16.843  1.00  0.00           O  
HETATM 2075  H1  T4PE  668      14.721 -16.061  16.567  1.00  0.00           H  
HETATM 2076  H2  T4PE  668      13.350 -15.690  16.043  1.00  0.00           H  
HETATM 2077  O   T4PE  669      12.850  10.459 -14.365  1.00  0.00           O  
HETATM 2078  H1  T4PE  669      13.177  11.113 -13.748  1.00  0.00           H  
HETATM 2079  H2  T4PE  669      12.183   9.978 -13.874  1.00  0.00           H  
HETATM 2080  O   T4PE  670      -6.155 -10.251  20.020  1.00  0.00           O  
HETATM 2081  H1  T4PE  670      -7.028 -10.127  20.392  1.00  0.00           H  
HETATM 2082  H2  T4PE  670      -5.623  -9.565  20.422  1.00  0.00           H  
HETATM 2083  O   T4PE  671     -15.768   9.642  10.446  1.00  0.00           O  
HETATM 2084  H1  T4PE  671     -16.662   9.500  10.136  1.00  0.00           H  
HETATM 2085  H2  T4PE  671     -15.298   9.972   9.680  1.00  0.00           H  
HETATM 2086  O   T4PE  672     -15.675  15.820  12.144  1.00  0.00           O  
HETATM 2087  H1  T4PE  672     -16.621  15.942  12.062  1.00  0.00           H  
HETATM 2088  H2  T4PE  672     -15.541  15.590  13.063  1.00  0.00           H  
HETATM 2089  O   T4PE  673     -13.246 -18.377   2.178  1.00  0.00           O  
HETATM 2090  H1  T4PE  673     -13.430 -18.463   1.242  1.00  0.00           H  
HETATM 2091  H2  T4PE  673     -12.297 -18.264   2.226  1.00  0.00           H  
HETATM 2092  O   T4PE  674       1.359 -19.600  -7.716  1.00  0.00           O  
HETATM 2093  H1  T4PE  674       1.413 -18.721  -7.340  1.00  0.00           H  
HETATM 2094  H2  T4PE  674       0.867 -19.484  -8.529  1.00  0.00           H  
HETATM 2095  O   T4PE  675     -19.209   7.726   4.950  1.00  0.00           O  
HETATM 2096  H1  T4PE  675     -18.655   6.987   5.203  1.00  0.00           H  
HETATM 2097  H2  T4PE  675     -20.077   7.501   5.285  1.00  0.00           H  
HETATM 2098  O   T4PE  676       2.980  17.752  19.518  1.00  0.00           O  
HETATM 2099  H1  T4PE  676       2.775  16.827  19.649  1.00  0.00           H  
HETATM 2100  H2  T4PE  676       3.930  17.773  19.401  1.00  0.00           H  
HETATM 2101  O   T4PE  677       9.088  17.501 -12.818  1.00  0.00           O  
HETATM 2102  H1  T4PE  677       9.205  17.483 -13.768  1.00  0.00           H  
HETATM 2103  H2  T4PE  677       8.550  18.276 -12.657  1.00  0.00           H  
HETATM 2104  O   T4PE  678      10.762   5.352   3.291  1.00  0.00           O  
HETATM 2105  H1  T4PE  678      11.384   5.749   3.902  1.00  0.00           H  
HETATM 2106  H2  T4PE  678      10.861   4.410   3.426  1.00  0.00           H  
HETATM 2107  O   T4PE  679     -18.254   2.335 -16.955  1.00  0.00           O  
HETATM 2108  H1  T4PE  679     -17.342   2.064 -16.854  1.00  0.00           H  
HETATM 2109  H2  T4PE  679     -18.321   2.617 -17.867  1.00  0.00           H  
HETATM 2110  O   T4PE  680       9.774  16.784 -15.382  1.00  0.00           O  
HETATM 2111  H1  T4PE  680      10.345  16.198 -14.885  1.00  0.00           H  
HETATM 2112  H2  T4PE  680      10.216  17.632 -15.352  1.00  0.00           H  
HETATM 2113  O   T4PE  681       7.932  18.011 -17.452  1.00  0.00           O  
HETATM 2114  H1  T4PE  681       7.352  17.261 -17.319  1.00  0.00           H  
HETATM 2115  H2  T4PE  681       8.424  18.081 -16.634  1.00  0.00           H  
HETATM 2116  O   T4PE  682      -4.210  17.008 -14.469  1.00  0.00           O  
HETATM 2117  H1  T4PE  682      -4.916  17.538 -14.097  1.00  0.00           H  
HETATM 2118  H2  T4PE  682      -3.916  17.504 -15.233  1.00  0.00           H  
HETATM 2119  O   T4PE  683      -2.864   5.234   8.361  1.00  0.00           O  
HETATM 2120  H1  T4PE  683      -2.454   6.058   8.626  1.00  0.00           H  
HETATM 2121  H2  T4PE  683      -3.781   5.461   8.210  1.00  0.00           H  
HETATM 2122  O   T4PE  684      -1.730  -5.793 -16.347  1.00  0.00           O  
HETATM 2123  H1  T4PE  684      -2.417  -5.467 -16.929  1.00  0.00           H  
HETATM 2124  H2  T4PE  684      -1.710  -5.165 -15.625  1.00  0.00           H  
HETATM 2125  O   T4PE  685       6.898   3.292   5.738  1.00  0.00           O  
HETATM 2126  H1  T4PE  685       6.630   3.130   4.833  1.00  0.00           H  
HETATM 2127  H2  T4PE  685       6.129   3.687   6.149  1.00  0.00           H  
HETATM 2128  O   T4PE  686      15.054 -15.194  19.478  1.00  0.00           O  
HETATM 2129  H1  T4PE  686      15.286 -16.103  19.667  1.00  0.00           H  
HETATM 2130  H2  T4PE  686      14.552 -15.238  18.664  1.00  0.00           H  
HETATM 2131  O   T4PE  687     -12.773   5.511 -16.298  1.00  0.00           O  
HETATM 2132  H1  T4PE  687     -12.358   6.077 -16.949  1.00  0.00           H  
HETATM 2133  H2  T4PE  687     -13.710   5.576 -16.485  1.00  0.00           H  
HETATM 2134  O   T4PE  688     -17.917  14.236   4.598  1.00  0.00           O  
HETATM 2135  H1  T4PE  688     -17.323  13.487   4.572  1.00  0.00           H  
HETATM 2136  H2  T4PE  688     -17.796  14.609   5.471  1.00  0.00           H  
HETATM 2137  O   T4PE  689     -15.170  14.189  16.892  1.00  0.00           O  
HETATM 2138  H1  T4PE  689     -15.267  14.772  16.138  1.00  0.00           H  
HETATM 2139  H2  T4PE  689     -14.727  13.416  16.542  1.00  0.00           H  
HETATM 2140  O   T4PE  690      13.816 -13.707   0.069  1.00  0.00           O  
HETATM 2141  H1  T4PE  690      14.350 -14.485  -0.092  1.00  0.00           H  
HETATM 2142  H2  T4PE  690      14.006 -13.468   0.976  1.00  0.00           H  
HETATM 2143  O   T4PE  691      17.140  -8.574  -0.241  1.00  0.00           O  
HETATM 2144  H1  T4PE  691      17.929  -8.781  -0.741  1.00  0.00           H  
HETATM 2145  H2  T4PE  691      16.771  -7.808  -0.680  1.00  0.00           H  
HETATM 2146  O   T4PE  692      -3.658  15.451  10.905  1.00  0.00           O  
HETATM 2147  H1  T4PE  692      -4.594  15.629  10.817  1.00  0.00           H  
HETATM 2148  H2  T4PE  692      -3.613  14.537  11.185  1.00  0.00           H  
HETATM 2149  O   T4PE  693     -14.576   7.659  -1.111  1.00  0.00           O  
HETATM 2150  H1  T4PE  693     -14.606   7.276  -0.234  1.00  0.00           H  
HETATM 2151  H2  T4PE  693     -13.719   7.406  -1.455  1.00  0.00           H  
HETATM 2152  O   T4PE  694      -0.090 -18.958 -10.166  1.00  0.00           O  
HETATM 2153  H1  T4PE  694       0.500 -18.205 -10.168  1.00  0.00           H  
HETATM 2154  H2  T4PE  694       0.087 -19.404 -10.995  1.00  0.00           H  
HETATM 2155  O   T4PE  695      -6.537  -2.746 -14.726  1.00  0.00           O  
HETATM 2156  H1  T4PE  695      -6.739  -3.267 -15.504  1.00  0.00           H  
HETATM 2157  H2  T4PE  695      -6.936  -1.893 -14.899  1.00  0.00           H  
HETATM 2158  O   T4PE  696      19.237  -1.027   2.689  1.00  0.00           O  
HETATM 2159  H1  T4PE  696      19.211  -1.855   3.170  1.00  0.00           H  
HETATM 2160  H2  T4PE  696      18.798  -0.401   3.265  1.00  0.00           H  
HETATM 2161  O   T4PE  697       0.927 -11.069  16.699  1.00  0.00           O  
HETATM 2162  H1  T4PE  697       0.879 -10.940  17.646  1.00  0.00           H  
HETATM 2163  H2  T4PE  697       0.611 -10.245  16.328  1.00  0.00           H  
HETATM 2164  O   T4PE  698     -20.794   4.983   8.045  1.00  0.00           O  
HETATM 2165  H1  T4PE  698     -19.841   5.039   8.102  1.00  0.00           H  
HETATM 2166  H2  T4PE  698     -20.961   4.133   7.637  1.00  0.00           H  
HETATM 2167  O   T4PE  699      12.032  16.517   2.964  1.00  0.00           O  
HETATM 2168  H1  T4PE  699      11.983  15.574   3.119  1.00  0.00           H  
HETATM 2169  H2  T4PE  699      11.123  16.786   2.831  1.00  0.00           H  
HETATM 2170  O   T4PE  700      -4.788  14.547 -15.242  1.00  0.00           O  
HETATM 2171  H1  T4PE  700      -4.024  14.044 -15.525  1.00  0.00           H  
HETATM 2172  H2  T4PE  700      -4.431  15.392 -14.971  1.00  0.00           H  
HETATM 2173  O   T4PE  701     -19.095 -13.001  11.679  1.00  0.00           O  
HETATM 2174  H1  T4PE  701     -19.243 -13.943  11.591  1.00  0.00           H  
HETATM 2175  H2  T4PE  701     -18.249 -12.931  12.120  1.00  0.00           H  
HETATM 2176  O   T4PE  702     -19.864 -14.123  -7.646  1.00  0.00           O  
HETATM 2177  H1  T4PE  702     -19.735 -14.960  -7.201  1.00  0.00           H  
HETATM 2178  H2  T4PE  702     -18.990 -13.876  -7.949  1.00  0.00           H  
HETATM 2179  O   T4PE  703      -9.319   8.940  19.602  1.00  0.00           O  
HETATM 2180  H1  T4PE  703     -10.018   9.329  20.127  1.00  0.00           H  
HETATM 2181  H2  T4PE  703      -9.337   9.426  18.778  1.00  0.00           H  
HETATM 2182  O   T4PE  704     -20.742   6.130 -18.895  1.00  0.00           O  
HETATM 2183  H1  T4PE  704     -21.111   5.311 -19.226  1.00  0.00           H  
HETATM 2184  H2  T4PE  704     -21.318   6.379 -18.173  1.00  0.00           H  
HETATM 2185  O   T4PE  705      19.619  -7.535   0.683  1.00  0.00           O  
HETATM 2186  H1  T4PE  705      18.728  -7.687   0.996  1.00  0.00           H  
HETATM 2187  H2  T4PE  705      19.672  -6.588   0.557  1.00  0.00           H  
HETATM 2188  O   T4PE  706     -10.545  20.382 -12.019  1.00  0.00           O  
HETATM 2189  H1  T4PE  706     -10.126  20.216 -11.174  1.00  0.00           H  
HETATM 2190  H2  T4PE  706     -10.265  21.266 -12.256  1.00  0.00           H  
HETATM 2191  O   T4PE  707       2.305  -3.367  -3.422  1.00  0.00           O  
HETATM 2192  H1  T4PE  707       2.206  -2.714  -4.115  1.00  0.00           H  
HETATM 2193  H2  T4PE  707       1.409  -3.625  -3.206  1.00  0.00           H  
HETATM 2194  O   T4PE  708      16.161  15.171  -7.051  1.00  0.00           O  
HETATM 2195  H1  T4PE  708      15.364  14.830  -6.644  1.00  0.00           H  
HETATM 2196  H2  T4PE  708      15.940  16.069  -7.296  1.00  0.00           H  
HETATM 2197  O   T4PE  709      -9.519  -7.159 -17.761  1.00  0.00           O  
HETATM 2198  H1  T4PE  709      -9.756  -6.794 -18.614  1.00  0.00           H  
HETATM 2199  H2  T4PE  709     -10.211  -6.860 -17.171  1.00  0.00           H  
HETATM 2200  O   T4PE  710      20.062  18.746   7.773  1.00  0.00           O  
HETATM 2201  H1  T4PE  710      20.431  19.347   8.420  1.00  0.00           H  
HETATM 2202  H2  T4PE  710      20.463  19.010   6.945  1.00  0.00           H  
HETATM 2203  O   T4PE  711     -16.352  15.268 -18.882  1.00  0.00           O  
HETATM 2204  H1  T4PE  711     -17.193  15.098 -19.307  1.00  0.00           H  
HETATM 2205  H2  T4PE  711     -15.784  15.573 -19.589  1.00  0.00           H  
HETATM 2206  O   T4PE  712      14.987  -6.588 -18.467  1.00  0.00           O  
HETATM 2207  H1  T4PE  712      15.573  -6.763 -17.731  1.00  0.00           H  
HETATM 2208  H2  T4PE  712      14.900  -5.635 -18.482  1.00  0.00           H  
HETATM 2209  O   T4PE  713     -10.397   1.147  -0.537  1.00  0.00           O  
HETATM 2210  H1  T4PE  713     -10.659   1.945  -0.996  1.00  0.00           H  
HETATM 2211  H2  T4PE  713     -10.509   1.355   0.390  1.00  0.00           H  
HETATM 2212  O   T4PE  714     -13.665   3.094  16.162  1.00  0.00           O  
HETATM 2213  H1  T4PE  714     -12.745   2.928  16.370  1.00  0.00           H  
HETATM 2214  H2  T4PE  714     -14.151   2.492  16.725  1.00  0.00           H  
HETATM 2215  O   T4PE  715      15.576  -0.234  -8.365  1.00  0.00           O  
HETATM 2216  H1  T4PE  715      16.172   0.498  -8.520  1.00  0.00           H  
HETATM 2217  H2  T4PE  715      15.451  -0.629  -9.227  1.00  0.00           H  
HETATM 2218  O   T4PE  716      13.288  20.250 -11.139  1.00  0.00           O  
HETATM 2219  H1  T4PE  716      12.597  19.760 -11.585  1.00  0.00           H  
HETATM 2220  H2  T4PE  716      12.820  20.869 -10.579  1.00  0.00           H  
HETATM 2221  O   T4PE  717      -7.117 -16.386  -6.382  1.00  0.00           O  
HETATM 2222  H1  T4PE  717      -6.488 -16.380  -5.660  1.00  0.00           H  
HETATM 2223  H2  T4PE  717      -7.900 -15.969  -6.022  1.00  0.00           H  
HETATM 2224  O   T4PE  718      10.605 -13.553 -15.794  1.00  0.00           O  
HETATM 2225  H1  T4PE  718      10.231 -12.683 -15.651  1.00  0.00           H  
HETATM 2226  H2  T4PE  718      10.225 -13.844 -16.622  1.00  0.00           H  
HETATM 2227  O   T4PE  719       7.045 -18.397  17.088  1.00  0.00           O  
HETATM 2228  H1  T4PE  719       6.278 -18.744  17.544  1.00  0.00           H  
HETATM 2229  H2  T4PE  719       6.689 -17.978  16.305  1.00  0.00           H  
HETATM 2230  O   T4PE  720     -16.759  13.971  19.143  1.00  0.00           O  
HETATM 2231  H1  T4PE  720     -17.428  14.649  19.244  1.00  0.00           H  
HETATM 2232  H2  T4PE  720     -16.293  14.211  18.342  1.00  0.00           H  
HETATM 2233  O   T4PE  721      13.643  -0.436  18.650  1.00  0.00           O  
HETATM 2234  H1  T4PE  721      14.316  -0.294  19.315  1.00  0.00           H  
HETATM 2235  H2  T4PE  721      13.664   0.356  18.114  1.00  0.00           H  
HETATM 2236  O   T4PE  722      -4.165  -7.245   0.400  1.00  0.00           O  
HETATM 2237  H1  T4PE  722      -3.844  -6.474  -0.069  1.00  0.00           H  
HETATM 2238  H2  T4PE  722      -4.601  -6.891   1.174  1.00  0.00           H  
HETATM 2239  O   T4PE  723      -8.534   5.083  16.992  1.00  0.00           O  
HETATM 2240  H1  T4PE  723      -9.191   5.728  17.256  1.00  0.00           H  
HETATM 2241  H2  T4PE  723      -8.944   4.602  16.274  1.00  0.00           H  
HETATM 2242  O   T4PE  724      17.666  11.053  -1.354  1.00  0.00           O  
HETATM 2243  H1  T4PE  724      16.957  11.667  -1.162  1.00  0.00           H  
HETATM 2244  H2  T4PE  724      18.321  11.579  -1.812  1.00  0.00           H  
HETATM 2245  O   T4PE  725     -18.430  -5.147 -17.559  1.00  0.00           O  
HETATM 2246  H1  T4PE  725     -18.030  -5.216 -18.426  1.00  0.00           H  
HETATM 2247  H2  T4PE  725     -18.650  -4.220 -17.470  1.00  0.00           H  
HETATM 2248  O   T4PE  726      14.748  10.483  -5.161  1.00  0.00           O  
HETATM 2249  H1  T4PE  726      14.638  10.772  -6.067  1.00  0.00           H  
HETATM 2250  H2  T4PE  726      13.859  10.294  -4.860  1.00  0.00           H  
HETATM 2251  O   T4PE  727       7.474  -3.502  -3.732  1.00  0.00           O  
HETATM 2252  H1  T4PE  727       7.197  -2.903  -3.039  1.00  0.00           H  
HETATM 2253  H2  T4PE  727       8.402  -3.304  -3.862  1.00  0.00           H  
HETATM 2254  O   T4PE  728      20.976  -6.742   9.681  1.00  0.00           O  
HETATM 2255  H1  T4PE  728      21.032  -6.482   8.761  1.00  0.00           H  
HETATM 2256  H2  T4PE  728      21.258  -5.967  10.167  1.00  0.00           H  
HETATM 2257  O   T4PE  729       1.306  -7.534 -18.214  1.00  0.00           O  
HETATM 2258  H1  T4PE  729       1.154  -8.278 -18.796  1.00  0.00           H  
HETATM 2259  H2  T4PE  729       0.501  -7.018 -18.268  1.00  0.00           H  
HETATM 2260  O   T4PE  730      19.959   6.537   9.679  1.00  0.00           O  
HETATM 2261  H1  T4PE  730      20.530   5.977   9.153  1.00  0.00           H  
HETATM 2262  H2  T4PE  730      19.862   6.068  10.508  1.00  0.00           H  
HETATM 2263  O   T4PE  731       4.233  -7.335   7.701  1.00  0.00           O  
HETATM 2264  H1  T4PE  731       4.297  -6.496   8.160  1.00  0.00           H  
HETATM 2265  H2  T4PE  731       3.303  -7.558   7.739  1.00  0.00           H  
HETATM 2266  O   T4PE  732     -11.791 -15.633  13.829  1.00  0.00           O  
HETATM 2267  H1  T4PE  732     -12.624 -15.226  14.068  1.00  0.00           H  
HETATM 2268  H2  T4PE  732     -12.032 -16.338  13.229  1.00  0.00           H  
HETATM 2269  O   T4PE  733      15.409 -20.978 -12.902  1.00  0.00           O  
HETATM 2270  H1  T4PE  733      15.784 -21.713 -13.386  1.00  0.00           H  
HETATM 2271  H2  T4PE  733      14.884 -21.386 -12.213  1.00  0.00           H  
HETATM 2272  O   T4PE  734     -19.316  20.905  -1.883  1.00  0.00           O  
HETATM 2273  H1  T4PE  734     -19.518  20.202  -2.501  1.00  0.00           H  
HETATM 2274  H2  T4PE  734     -18.556  21.347  -2.262  1.00  0.00           H  
HETATM 2275  O   T4PE  735     -11.305  -5.912  -8.572  1.00  0.00           O  
HETATM 2276  H1  T4PE  735     -11.635  -6.253  -7.741  1.00  0.00           H  
HETATM 2277  H2  T4PE  735     -11.339  -4.961  -8.471  1.00  0.00           H  
HETATM 2278  O   T4PE  736      12.438  -5.510 -11.955  1.00  0.00           O  
HETATM 2279  H1  T4PE  736      12.727  -5.874 -12.792  1.00  0.00           H  
HETATM 2280  H2  T4PE  736      13.000  -4.748 -11.818  1.00  0.00           H  
HETATM 2281  O   T4PE  737       9.387 -16.297  14.553  1.00  0.00           O  
HETATM 2282  H1  T4PE  737       8.930 -17.134  14.630  1.00  0.00           H  
HETATM 2283  H2  T4PE  737       8.945 -15.724  15.180  1.00  0.00           H  
HETATM 2284  O   T4PE  738       1.591  -9.089 -10.195  1.00  0.00           O  
HETATM 2285  H1  T4PE  738       2.202  -9.373  -9.516  1.00  0.00           H  
HETATM 2286  H2  T4PE  738       0.747  -9.451  -9.927  1.00  0.00           H  
HETATM 2287  O   T4PE  739     -13.735  14.022  21.563  1.00  0.00           O  
HETATM 2288  H1  T4PE  739     -13.706  14.477  20.721  1.00  0.00           H  
HETATM 2289  H2  T4PE  739     -14.482  13.427  21.489  1.00  0.00           H  
HETATM 2290  O   T4PE  740      -0.680  14.549  -0.895  1.00  0.00           O  
HETATM 2291  H1  T4PE  740      -1.233  15.232  -1.273  1.00  0.00           H  
HETATM 2292  H2  T4PE  740      -0.641  13.870  -1.569  1.00  0.00           H  
HETATM 2293  O   T4PE  741      -0.533  -8.198   5.152  1.00  0.00           O  
HETATM 2294  H1  T4PE  741      -0.784  -7.283   5.275  1.00  0.00           H  
HETATM 2295  H2  T4PE  741       0.320  -8.273   5.580  1.00  0.00           H  
HETATM 2296  O   T4PE  742      10.396 -17.388  -6.662  1.00  0.00           O  
HETATM 2297  H1  T4PE  742      10.762 -17.299  -5.782  1.00  0.00           H  
HETATM 2298  H2  T4PE  742      10.996 -16.896  -7.222  1.00  0.00           H  
HETATM 2299  O   T4PE  743      19.790 -17.916 -12.018  1.00  0.00           O  
HETATM 2300  H1  T4PE  743      19.301 -17.477 -11.321  1.00  0.00           H  
HETATM 2301  H2  T4PE  743      19.394 -18.786 -12.077  1.00  0.00           H  
HETATM 2302  O   T4PE  744      14.144   8.523   4.126  1.00  0.00           O  
HETATM 2303  H1  T4PE  744      14.321   7.873   3.446  1.00  0.00           H  
HETATM 2304  H2  T4PE  744      14.992   8.936   4.290  1.00  0.00           H  
HETATM 2305  O   T4PE  745      -8.450   6.868  -6.825  1.00  0.00           O  
HETATM 2306  H1  T4PE  745      -8.290   7.182  -5.935  1.00  0.00           H  
HETATM 2307  H2  T4PE  745      -9.058   6.136  -6.716  1.00  0.00           H  
HETATM 2308  O   T4PE  746     -19.646 -10.392  -0.648  1.00  0.00           O  
HETATM 2309  H1  T4PE  746     -19.964 -11.255  -0.383  1.00  0.00           H  
HETATM 2310  H2  T4PE  746     -20.027 -10.252  -1.515  1.00  0.00           H  
HETATM 2311  O   T4PE  747       0.068  13.872 -10.378  1.00  0.00           O  
HETATM 2312  H1  T4PE  747      -0.177  13.235  -9.706  1.00  0.00           H  
HETATM 2313  H2  T4PE  747       0.972  14.107 -10.167  1.00  0.00           H  
HETATM 2314  O   T4PE  748     -11.017   7.920 -11.992  1.00  0.00           O  
HETATM 2315  H1  T4PE  748     -10.448   8.213 -11.279  1.00  0.00           H  
HETATM 2316  H2  T4PE  748     -11.689   7.392 -11.561  1.00  0.00           H  
HETATM 2317  O   T4PE  749       0.067   5.076 -13.148  1.00  0.00           O  
HETATM 2318  H1  T4PE  749       0.202   4.385 -13.797  1.00  0.00           H  
HETATM 2319  H2  T4PE  749       0.443   5.859 -13.551  1.00  0.00           H  
HETATM 2320  O   T4PE  750      -9.154  11.870 -19.874  1.00  0.00           O  
HETATM 2321  H1  T4PE  750      -9.200  11.100 -19.307  1.00  0.00           H  
HETATM 2322  H2  T4PE  750      -9.975  12.335 -19.715  1.00  0.00           H  
HETATM 2323  O   T4PE  751     -10.063  -1.721  -8.429  1.00  0.00           O  
HETATM 2324  H1  T4PE  751      -9.574  -2.383  -8.919  1.00  0.00           H  
HETATM 2325  H2  T4PE  751     -10.146  -0.986  -9.037  1.00  0.00           H  
HETATM 2326  O   T4PE  752      14.273 -12.234  17.316  1.00  0.00           O  
HETATM 2327  H1  T4PE  752      14.662 -12.206  18.190  1.00  0.00           H  
HETATM 2328  H2  T4PE  752      13.715 -13.012  17.328  1.00  0.00           H  
HETATM 2329  O   T4PE  753     -12.835  12.355 -13.074  1.00  0.00           O  
HETATM 2330  H1  T4PE  753     -12.851  11.527 -13.553  1.00  0.00           H  
HETATM 2331  H2  T4PE  753     -11.904  12.549 -12.962  1.00  0.00           H  
HETATM 2332  O   T4PE  754       2.610  12.930   9.728  1.00  0.00           O  
HETATM 2333  H1  T4PE  754       2.427  12.275   9.054  1.00  0.00           H  
HETATM 2334  H2  T4PE  754       1.775  13.380   9.858  1.00  0.00           H  
HETATM 2335  O   T4PE  755      16.692  -6.746  -7.465  1.00  0.00           O  
HETATM 2336  H1  T4PE  755      15.818  -6.395  -7.632  1.00  0.00           H  
HETATM 2337  H2  T4PE  755      17.183  -6.558  -8.265  1.00  0.00           H  
HETATM 2338  O   T4PE  756     -10.453  -9.988  16.272  1.00  0.00           O  
HETATM 2339  H1  T4PE  756     -11.382 -10.172  16.414  1.00  0.00           H  
HETATM 2340  H2  T4PE  756     -10.013 -10.817  16.457  1.00  0.00           H  
HETATM 2341  O   T4PE  757      -2.575  -5.341  -0.926  1.00  0.00           O  
HETATM 2342  H1  T4PE  757      -2.697  -4.405  -1.085  1.00  0.00           H  
HETATM 2343  H2  T4PE  757      -2.355  -5.703  -1.785  1.00  0.00           H  
HETATM 2344  O   T4PE  758      15.489  -2.563  15.532  1.00  0.00           O  
HETATM 2345  H1  T4PE  758      16.025  -1.862  15.902  1.00  0.00           H  
HETATM 2346  H2  T4PE  758      14.736  -2.625  16.119  1.00  0.00           H  
HETATM 2347  O   T4PE  759       5.769  -6.848 -10.658  1.00  0.00           O  
HETATM 2348  H1  T4PE  759       5.791  -5.944 -10.971  1.00  0.00           H  
HETATM 2349  H2  T4PE  759       5.153  -6.834  -9.926  1.00  0.00           H  
HETATM 2350  O   T4PE  760       2.582 -19.333 -17.514  1.00  0.00           O  
HETATM 2351  H1  T4PE  760       3.286 -18.992 -18.067  1.00  0.00           H  
HETATM 2352  H2  T4PE  760       2.169 -18.554 -17.143  1.00  0.00           H  
HETATM 2353  O   T4PE  761       5.527  21.299   6.959  1.00  0.00           O  
HETATM 2354  H1  T4PE  761       5.078  20.489   6.717  1.00  0.00           H  
HETATM 2355  H2  T4PE  761       5.631  21.771   6.132  1.00  0.00           H  
HETATM 2356  O   T4PE  762      -8.282  13.204   1.084  1.00  0.00           O  
HETATM 2357  H1  T4PE  762      -8.521  12.818   0.241  1.00  0.00           H  
HETATM 2358  H2  T4PE  762      -7.362  13.449   0.983  1.00  0.00           H  
HETATM 2359  O   T4PE  763      18.723   0.151  -0.597  1.00  0.00           O  
HETATM 2360  H1  T4PE  763      17.942  -0.363  -0.804  1.00  0.00           H  
HETATM 2361  H2  T4PE  763      19.341  -0.486  -0.238  1.00  0.00           H  
HETATM 2362  O   T4PE  764      -1.709  -6.694 -10.767  1.00  0.00           O  
HETATM 2363  H1  T4PE  764      -0.752  -6.692 -10.804  1.00  0.00           H  
HETATM 2364  H2  T4PE  764      -1.949  -7.619 -10.814  1.00  0.00           H  
HETATM 2365  O   T4PE  765     -15.505  -2.210 -15.019  1.00  0.00           O  
HETATM 2366  H1  T4PE  765     -15.463  -2.221 -15.975  1.00  0.00           H  
HETATM 2367  H2  T4PE  765     -16.013  -2.989 -14.792  1.00  0.00           H  
HETATM 2368  O   T4PE  766       0.501 -12.480   3.154  1.00  0.00           O  
HETATM 2369  H1  T4PE  766      -0.368 -12.780   3.421  1.00  0.00           H  
HETATM 2370  H2  T4PE  766       0.432 -11.525   3.143  1.00  0.00           H  
HETATM 2371  O   T4PE  767      16.613  20.398   8.833  1.00  0.00           O  
HETATM 2372  H1  T4PE  767      16.858  19.696   8.230  1.00  0.00           H  
HETATM 2373  H2  T4PE  767      15.736  20.160   9.135  1.00  0.00           H  
HETATM 2374  O   T4PE  768       5.084 -21.152  -3.934  1.00  0.00           O  
HETATM 2375  H1  T4PE  768       5.986 -21.252  -3.629  1.00  0.00           H  
HETATM 2376  H2  T4PE  768       5.093 -21.494  -4.828  1.00  0.00           H  
HETATM 2377  O   T4PE  769      16.345  13.196 -18.419  1.00  0.00           O  
HETATM 2378  H1  T4PE  769      16.701  12.332 -18.213  1.00  0.00           H  
HETATM 2379  H2  T4PE  769      16.248  13.624 -17.568  1.00  0.00           H  
HETATM 2380  O   T4PE  770     -19.351  -3.884 -13.569  1.00  0.00           O  
HETATM 2381  H1  T4PE  770     -19.239  -4.112 -12.646  1.00  0.00           H  
HETATM 2382  H2  T4PE  770     -19.242  -2.934 -13.597  1.00  0.00           H  
HETATM 2383  O   T4PE  771      -4.829   2.254  15.682  1.00  0.00           O  
HETATM 2384  H1  T4PE  771      -5.406   2.132  14.928  1.00  0.00           H  
HETATM 2385  H2  T4PE  771      -4.308   1.452  15.717  1.00  0.00           H  
HETATM 2386  O   T4PE  772       5.486  -4.347  20.782  1.00  0.00           O  
HETATM 2387  H1  T4PE  772       5.280  -4.299  19.849  1.00  0.00           H  
HETATM 2388  H2  T4PE  772       4.634  -4.431  21.212  1.00  0.00           H  
HETATM 2389  O   T4PE  773     -19.445 -10.239  12.527  1.00  0.00           O  
HETATM 2390  H1  T4PE  773     -19.753 -11.088  12.844  1.00  0.00           H  
HETATM 2391  H2  T4PE  773     -19.001 -10.437  11.703  1.00  0.00           H  
HETATM 2392  O   T4PE  774      11.770 -17.209  17.783  1.00  0.00           O  
HETATM 2393  H1  T4PE  774      12.111 -18.103  17.772  1.00  0.00           H  
HETATM 2394  H2  T4PE  774      12.470 -16.680  17.400  1.00  0.00           H  
HETATM 2395  O   T4PE  775      15.320   9.119  -8.144  1.00  0.00           O  
HETATM 2396  H1  T4PE  775      15.076   8.209  -7.976  1.00  0.00           H  
HETATM 2397  H2  T4PE  775      14.555   9.497  -8.577  1.00  0.00           H  
HETATM 2398  O   T4PE  776       7.368   2.725 -12.044  1.00  0.00           O  
HETATM 2399  H1  T4PE  776       7.592   2.521 -11.136  1.00  0.00           H  
HETATM 2400  H2  T4PE  776       6.764   2.030 -12.304  1.00  0.00           H  
HETATM 2401  O   T4PE  777     -18.923   9.112  10.055  1.00  0.00           O  
HETATM 2402  H1  T4PE  777     -19.056   9.240   9.116  1.00  0.00           H  
HETATM 2403  H2  T4PE  777     -19.800   8.948  10.401  1.00  0.00           H  
HETATM 2404  O   T4PE  778      -9.411   4.221 -16.388  1.00  0.00           O  
HETATM 2405  H1  T4PE  778      -9.479   4.817 -17.134  1.00  0.00           H  
HETATM 2406  H2  T4PE  778      -9.506   4.786 -15.621  1.00  0.00           H  
HETATM 2407  O   T4PE  779       0.964   8.691  13.550  1.00  0.00           O  
HETATM 2408  H1  T4PE  779       0.983   9.319  14.273  1.00  0.00           H  
HETATM 2409  H2  T4PE  779       1.457   7.937  13.875  1.00  0.00           H  
HETATM 2410  O   T4PE  780      -6.807   0.914  13.624  1.00  0.00           O  
HETATM 2411  H1  T4PE  780      -7.364   1.127  12.875  1.00  0.00           H  
HETATM 2412  H2  T4PE  780      -7.186   0.112  13.984  1.00  0.00           H  
HETATM 2413  O   T4PE  781      10.300 -11.837 -18.863  1.00  0.00           O  
HETATM 2414  H1  T4PE  781       9.830 -11.290 -18.234  1.00  0.00           H  
HETATM 2415  H2  T4PE  781      10.095 -11.453 -19.715  1.00  0.00           H  
HETATM 2416  O   T4PE  782     -20.459   9.580 -13.556  1.00  0.00           O  
HETATM 2417  H1  T4PE  782     -21.182  10.168 -13.334  1.00  0.00           H  
HETATM 2418  H2  T4PE  782     -20.658   9.279 -14.443  1.00  0.00           H  
HETATM 2419  O   T4PE  783      11.415 -13.918  12.153  1.00  0.00           O  
HETATM 2420  H1  T4PE  783      10.707 -13.668  12.747  1.00  0.00           H  
HETATM 2421  H2  T4PE  783      11.372 -14.874  12.118  1.00  0.00           H  
HETATM 2422  O   T4PE  784      12.807 -17.619  -8.865  1.00  0.00           O  
HETATM 2423  H1  T4PE  784      12.632 -16.819  -8.369  1.00  0.00           H  
HETATM 2424  H2  T4PE  784      13.729 -17.551  -9.113  1.00  0.00           H  
HETATM 2425  O   T4PE  785     -15.842 -14.559  21.208  1.00  0.00           O  
HETATM 2426  H1  T4PE  785     -16.263 -14.060  20.507  1.00  0.00           H  
HETATM 2427  H2  T4PE  785     -16.568 -14.920  21.716  1.00  0.00           H  
HETATM 2428  O   T4PE  786       3.248   1.869 -10.761  1.00  0.00           O  
HETATM 2429  H1  T4PE  786       3.363   1.102 -11.323  1.00  0.00           H  
HETATM 2430  H2  T4PE  786       2.891   2.540 -11.343  1.00  0.00           H  
HETATM 2431  O   T4PE  787      20.456 -18.875  15.494  1.00  0.00           O  
HETATM 2432  H1  T4PE  787      20.406 -18.499  16.373  1.00  0.00           H  
HETATM 2433  H2  T4PE  787      21.026 -18.278  15.010  1.00  0.00           H  
HETATM 2434  O   T4PE  788      13.370  14.050  16.657  1.00  0.00           O  
HETATM 2435  H1  T4PE  788      13.888  14.651  16.122  1.00  0.00           H  
HETATM 2436  H2  T4PE  788      13.559  13.183  16.296  1.00  0.00           H  
HETATM 2437  O   T4PE  789      -1.906  15.419  -4.870  1.00  0.00           O  
HETATM 2438  H1  T4PE  789      -2.283  16.129  -5.390  1.00  0.00           H  
HETATM 2439  H2  T4PE  789      -0.990  15.672  -4.748  1.00  0.00           H  
HETATM 2440  O   T4PE  790     -12.546  -9.081  -6.972  1.00  0.00           O  
HETATM 2441  H1  T4PE  790     -12.648  -8.279  -6.459  1.00  0.00           H  
HETATM 2442  H2  T4PE  790     -13.158  -8.979  -7.701  1.00  0.00           H  
HETATM 2443  O   T4PE  791      11.352  -3.271 -21.463  1.00  0.00           O  
HETATM 2444  H1  T4PE  791      10.778  -2.510 -21.547  1.00  0.00           H  
HETATM 2445  H2  T4PE  791      11.472  -3.379 -20.519  1.00  0.00           H  
HETATM 2446  O   T4PE  792     -20.979 -20.958  17.042  1.00  0.00           O  
HETATM 2447  H1  T4PE  792     -20.048 -21.162  16.952  1.00  0.00           H  
HETATM 2448  H2  T4PE  792     -21.193 -20.460  16.253  1.00  0.00           H  
HETATM 2449  O   T4PE  793     -10.447  -5.562  12.929  1.00  0.00           O  
HETATM 2450  H1  T4PE  793      -9.977  -4.944  13.490  1.00  0.00           H  
HETATM 2451  H2  T4PE  793     -10.778  -5.027  12.208  1.00  0.00           H  
HETATM 2452  O   T4PE  794      18.613 -13.029  -8.946  1.00  0.00           O  
HETATM 2453  H1  T4PE  794      18.066 -13.403  -8.255  1.00  0.00           H  
HETATM 2454  H2  T4PE  794      19.355 -12.642  -8.481  1.00  0.00           H  
HETATM 2455  O   T4PE  795     -12.755  -8.262  16.636  1.00  0.00           O  
HETATM 2456  H1  T4PE  795     -13.700  -8.119  16.583  1.00  0.00           H  
HETATM 2457  H2  T4PE  795     -12.390  -7.714  15.942  1.00  0.00           H  
HETATM 2458  O   T4PE  796     -19.215 -17.996   5.594  1.00  0.00           O  
HETATM 2459  H1  T4PE  796     -18.942 -17.823   4.693  1.00  0.00           H  
HETATM 2460  H2  T4PE  796     -19.020 -17.185   6.063  1.00  0.00           H  
HETATM 2461  O   T4PE  797      13.866  -0.804  11.371  1.00  0.00           O  
HETATM 2462  H1  T4PE  797      14.419  -0.268  10.802  1.00  0.00           H  
HETATM 2463  H2  T4PE  797      13.113  -0.247  11.569  1.00  0.00           H  
HETATM 2464  O   T4PE  798       6.416   8.581   2.650  1.00  0.00           O  
HETATM 2465  H1  T4PE  798       6.255   7.855   3.253  1.00  0.00           H  
HETATM 2466  H2  T4PE  798       5.896   8.369   1.875  1.00  0.00           H  
HETATM 2467  O   T4PE  799     -18.766  -1.569 -20.514  1.00  0.00           O  
HETATM 2468  H1  T4PE  799     -19.276  -2.368 -20.646  1.00  0.00           H  
HETATM 2469  H2  T4PE  799     -19.317  -0.871 -20.868  1.00  0.00           H  
HETATM 2470  O   T4PE  800     -14.568   5.221  17.739  1.00  0.00           O  
HETATM 2471  H1  T4PE  800     -14.101   5.763  17.102  1.00  0.00           H  
HETATM 2472  H2  T4PE  800     -14.101   4.385  17.731  1.00  0.00           H  
HETATM 2473  O   T4PE  801      17.118 -17.732 -15.633  1.00  0.00           O  
HETATM 2474  H1  T4PE  801      16.273 -18.149 -15.464  1.00  0.00           H  
HETATM 2475  H2  T4PE  801      17.205 -17.745 -16.586  1.00  0.00           H  
HETATM 2476  O   T4PE  802      -8.596  -8.153   4.489  1.00  0.00           O  
HETATM 2477  H1  T4PE  802      -7.668  -8.385   4.518  1.00  0.00           H  
HETATM 2478  H2  T4PE  802      -8.867  -8.357   3.594  1.00  0.00           H  
HETATM 2479  O   T4PE  803       3.579  -9.046  -8.177  1.00  0.00           O  
HETATM 2480  H1  T4PE  803       4.258  -9.667  -7.914  1.00  0.00           H  
HETATM 2481  H2  T4PE  803       3.125  -8.828  -7.362  1.00  0.00           H  
HETATM 2482  O   T4PE  804      13.842   8.332  19.183  1.00  0.00           O  
HETATM 2483  H1  T4PE  804      14.436   9.079  19.260  1.00  0.00           H  
HETATM 2484  H2  T4PE  804      12.975   8.695  19.365  1.00  0.00           H  
HETATM 2485  O   T4PE  805       0.508  14.584   9.984  1.00  0.00           O  
HETATM 2486  H1  T4PE  805       0.244  14.623  10.904  1.00  0.00           H  
HETATM 2487  H2  T4PE  805      -0.257  14.229   9.530  1.00  0.00           H  
HETATM 2488  O   T4PE  806      -8.790 -16.101   8.825  1.00  0.00           O  
HETATM 2489  H1  T4PE  806      -8.307 -15.960   9.639  1.00  0.00           H  
HETATM 2490  H2  T4PE  806      -8.463 -16.938   8.494  1.00  0.00           H  
HETATM 2491  O   T4PE  807     -16.616 -17.094 -20.098  1.00  0.00           O  
HETATM 2492  H1  T4PE  807     -17.036 -17.925 -19.874  1.00  0.00           H  
HETATM 2493  H2  T4PE  807     -15.794 -17.347 -20.517  1.00  0.00           H  
HETATM 2494  O   T4PE  808      -9.318 -15.847 -14.920  1.00  0.00           O  
HETATM 2495  H1  T4PE  808      -9.793 -15.970 -15.742  1.00  0.00           H  
HETATM 2496  H2  T4PE  808      -8.494 -16.318 -15.047  1.00  0.00           H  
HETATM 2497  O   T4PE  809      11.041  11.885  -0.180  1.00  0.00           O  
HETATM 2498  H1  T4PE  809      10.742  12.043  -1.075  1.00  0.00           H  
HETATM 2499  H2  T4PE  809      10.304  12.151   0.370  1.00  0.00           H  
HETATM 2500  O   T4PE  810     -14.638 -17.515   9.350  1.00  0.00           O  
HETATM 2501  H1  T4PE  810     -15.369 -18.118   9.213  1.00  0.00           H  
HETATM 2502  H2  T4PE  810     -13.973 -17.799   8.723  1.00  0.00           H  
HETATM 2503  O   T4PE  811       0.897  20.462  -3.861  1.00  0.00           O  
HETATM 2504  H1  T4PE  811       0.799  20.225  -4.783  1.00  0.00           H  
HETATM 2505  H2  T4PE  811       0.858  19.628  -3.393  1.00  0.00           H  
HETATM 2506  O   T4PE  812      -7.675   1.099  -0.451  1.00  0.00           O  
HETATM 2507  H1  T4PE  812      -7.306   1.800  -0.988  1.00  0.00           H  
HETATM 2508  H2  T4PE  812      -8.620   1.168  -0.583  1.00  0.00           H  
HETATM 2509  O   T4PE  813      -9.361 -19.850 -12.840  1.00  0.00           O  
HETATM 2510  H1  T4PE  813      -9.417 -19.554 -13.749  1.00  0.00           H  
HETATM 2511  H2  T4PE  813      -8.504 -20.270 -12.777  1.00  0.00           H  
HETATM 2512  O   T4PE  814      -0.058  -2.889 -11.453  1.00  0.00           O  
HETATM 2513  H1  T4PE  814       0.116  -2.130 -10.896  1.00  0.00           H  
HETATM 2514  H2  T4PE  814       0.039  -3.642 -10.870  1.00  0.00           H  
HETATM 2515  O   T4PE  815     -15.807  -3.578  17.922  1.00  0.00           O  
HETATM 2516  H1  T4PE  815     -16.582  -4.094  18.143  1.00  0.00           H  
HETATM 2517  H2  T4PE  815     -15.071  -4.099  18.244  1.00  0.00           H  
HETATM 2518  O   T4PE  816     -14.003  -5.324  19.338  1.00  0.00           O  
HETATM 2519  H1  T4PE  816     -13.127  -5.462  18.978  1.00  0.00           H  
HETATM 2520  H2  T4PE  816     -13.879  -5.344  20.287  1.00  0.00           H  
HETATM 2521  O   T4PE  817       1.100 -15.561  -3.544  1.00  0.00           O  
HETATM 2522  H1  T4PE  817       1.690 -15.174  -2.896  1.00  0.00           H  
HETATM 2523  H2  T4PE  817       1.473 -16.424  -3.723  1.00  0.00           H  
HETATM 2524  O   T4PE  818      -6.682 -14.350   9.462  1.00  0.00           O  
HETATM 2525  H1  T4PE  818      -7.252 -14.732   8.794  1.00  0.00           H  
HETATM 2526  H2  T4PE  818      -7.206 -13.650   9.852  1.00  0.00           H  
HETATM 2527  O   T4PE  819      15.078 -14.989 -15.966  1.00  0.00           O  
HETATM 2528  H1  T4PE  819      14.240 -14.542 -16.085  1.00  0.00           H  
HETATM 2529  H2  T4PE  819      15.464 -14.573 -15.195  1.00  0.00           H  
HETATM 2530  O   T4PE  820       4.412 -10.772  14.457  1.00  0.00           O  
HETATM 2531  H1  T4PE  820       5.090 -11.038  13.835  1.00  0.00           H  
HETATM 2532  H2  T4PE  820       3.743 -11.454  14.390  1.00  0.00           H  
HETATM 2533  O   T4PE  821      -6.307   5.692  20.914  1.00  0.00           O  
HETATM 2534  H1  T4PE  821      -6.520   6.582  20.635  1.00  0.00           H  
HETATM 2535  H2  T4PE  821      -6.830   5.130  20.343  1.00  0.00           H  
HETATM 2536  O   T4PE  822       4.710 -21.179  -0.774  1.00  0.00           O  
HETATM 2537  H1  T4PE  822       4.512 -20.439  -1.347  1.00  0.00           H  
HETATM 2538  H2  T4PE  822       3.900 -21.328  -0.285  1.00  0.00           H  
HETATM 2539  O   T4PE  823      16.350 -17.577  18.981  1.00  0.00           O  
HETATM 2540  H1  T4PE  823      16.065 -18.434  18.663  1.00  0.00           H  
HETATM 2541  H2  T4PE  823      16.616 -17.105  18.193  1.00  0.00           H  
HETATM 2542  O   T4PE  824     -11.025 -19.508  12.299  1.00  0.00           O  
HETATM 2543  H1  T4PE  824     -10.115 -19.254  12.145  1.00  0.00           H  
HETATM 2544  H2  T4PE  824     -11.009 -19.959  13.143  1.00  0.00           H  
HETATM 2545  O   T4PE  825      17.525   9.650  -6.332  1.00  0.00           O  
HETATM 2546  H1  T4PE  825      17.603  10.592  -6.481  1.00  0.00           H  
HETATM 2547  H2  T4PE  825      16.973   9.338  -7.050  1.00  0.00           H  
HETATM 2548  O   T4PE  826       6.863 -11.125 -17.972  1.00  0.00           O  
HETATM 2549  H1  T4PE  826       6.422 -11.499 -17.210  1.00  0.00           H  
HETATM 2550  H2  T4PE  826       6.401 -11.497 -18.724  1.00  0.00           H  
HETATM 2551  O   T4PE  827       3.999   1.419 -20.590  1.00  0.00           O  
HETATM 2552  H1  T4PE  827       4.626   1.863 -21.162  1.00  0.00           H  
HETATM 2553  H2  T4PE  827       4.310   0.515 -20.551  1.00  0.00           H  
HETATM 2554  O   T4PE  828      15.422   5.939 -12.810  1.00  0.00           O  
HETATM 2555  H1  T4PE  828      15.538   6.888 -12.761  1.00  0.00           H  
HETATM 2556  H2  T4PE  828      16.100   5.584 -12.235  1.00  0.00           H  
HETATM 2557  O   T4PE  829      -7.232   0.725 -16.734  1.00  0.00           O  
HETATM 2558  H1  T4PE  829      -8.176   0.846 -16.837  1.00  0.00           H  
HETATM 2559  H2  T4PE  829      -7.121   0.482 -15.814  1.00  0.00           H  
HETATM 2560  O   T4PE  830      14.587   2.081 -20.690  1.00  0.00           O  
HETATM 2561  H1  T4PE  830      14.370   2.557 -21.492  1.00  0.00           H  
HETATM 2562  H2  T4PE  830      13.740   1.878 -20.294  1.00  0.00           H  
HETATM 2563  O   T4PE  831      20.953 -18.346   3.828  1.00  0.00           O  
HETATM 2564  H1  T4PE  831      21.105 -18.931   4.569  1.00  0.00           H  
HETATM 2565  H2  T4PE  831      21.187 -17.477   4.155  1.00  0.00           H  
HETATM 2566  O   T4PE  832      20.775  -4.456 -14.835  1.00  0.00           O  
HETATM 2567  H1  T4PE  832      21.635  -4.166 -14.532  1.00  0.00           H  
HETATM 2568  H2  T4PE  832      20.965  -5.045 -15.565  1.00  0.00           H  
HETATM 2569  O   T4PE  833      -2.781 -14.379  -6.931  1.00  0.00           O  
HETATM 2570  H1  T4PE  833      -2.284 -14.917  -6.316  1.00  0.00           H  
HETATM 2571  H2  T4PE  833      -3.231 -15.010  -7.493  1.00  0.00           H  
HETATM 2572  O   T4PE  834       2.829  -4.550  15.086  1.00  0.00           O  
HETATM 2573  H1  T4PE  834       2.613  -5.412  15.441  1.00  0.00           H  
HETATM 2574  H2  T4PE  834       3.703  -4.361  15.429  1.00  0.00           H  
HETATM 2575  O   T4PE  835      -2.881  11.671  15.807  1.00  0.00           O  
HETATM 2576  H1  T4PE  835      -2.972  10.861  15.305  1.00  0.00           H  
HETATM 2577  H2  T4PE  835      -1.981  11.653  16.131  1.00  0.00           H  
HETATM 2578  O   T4PE  836      19.737  19.862  17.105  1.00  0.00           O  
HETATM 2579  H1  T4PE  836      20.395  20.522  17.325  1.00  0.00           H  
HETATM 2580  H2  T4PE  836      19.825  19.741  16.160  1.00  0.00           H  
HETATM 2581  O   T4PE  837      20.454  -8.860   7.087  1.00  0.00           O  
HETATM 2582  H1  T4PE  837      21.370  -8.587   7.038  1.00  0.00           H  
HETATM 2583  H2  T4PE  837      20.247  -9.167   6.205  1.00  0.00           H  
HETATM 2584  O   T4PE  838     -20.267  20.051   0.530  1.00  0.00           O  
HETATM 2585  H1  T4PE  838     -21.047  20.566   0.736  1.00  0.00           H  
HETATM 2586  H2  T4PE  838     -19.842  20.532  -0.180  1.00  0.00           H  
HETATM 2587  O   T4PE  839      17.840  16.767 -11.967  1.00  0.00           O  
HETATM 2588  H1  T4PE  839      17.013  16.744 -12.449  1.00  0.00           H  
HETATM 2589  H2  T4PE  839      18.484  17.061 -12.611  1.00  0.00           H  
HETATM 2590  O   T4PE  840      -0.205   9.158 -15.850  1.00  0.00           O  
HETATM 2591  H1  T4PE  840       0.062   8.242 -15.775  1.00  0.00           H  
HETATM 2592  H2  T4PE  840       0.452   9.553 -16.423  1.00  0.00           H  
HETATM 2593  O   T4PE  841      -4.964  14.865   3.594  1.00  0.00           O  
HETATM 2594  H1  T4PE  841      -5.632  14.984   4.270  1.00  0.00           H  
HETATM 2595  H2  T4PE  841      -4.584  15.736   3.476  1.00  0.00           H  
HETATM 2596  O   T4PE  842      12.358   2.635   0.789  1.00  0.00           O  
HETATM 2597  H1  T4PE  842      12.706   2.630   1.680  1.00  0.00           H  
HETATM 2598  H2  T4PE  842      11.717   1.924   0.776  1.00  0.00           H  
HETATM 2599  O   T4PE  843     -18.363   0.490   2.026  1.00  0.00           O  
HETATM 2600  H1  T4PE  843     -19.040   1.027   2.438  1.00  0.00           H  
HETATM 2601  H2  T4PE  843     -18.786  -0.355   1.874  1.00  0.00           H  
HETATM 2602  O   T4PE  844     -18.071  14.725  13.521  1.00  0.00           O  
HETATM 2603  H1  T4PE  844     -17.734  13.947  13.965  1.00  0.00           H  
HETATM 2604  H2  T4PE  844     -18.686  15.110  14.146  1.00  0.00           H  
HETATM 2605  O   T4PE  845      -6.460  18.039  -1.636  1.00  0.00           O  
HETATM 2606  H1  T4PE  845      -7.106  18.489  -2.180  1.00  0.00           H  
HETATM 2607  H2  T4PE  845      -6.073  18.732  -1.100  1.00  0.00           H  
HETATM 2608  O   T4PE  846       1.790  13.677 -13.250  1.00  0.00           O  
HETATM 2609  H1  T4PE  846       1.226  14.350 -13.632  1.00  0.00           H  
HETATM 2610  H2  T4PE  846       2.420  14.165 -12.720  1.00  0.00           H  
HETATM 2611  O   T4PE  847      20.899  -6.456  -9.014  1.00  0.00           O  
HETATM 2612  H1  T4PE  847      20.182  -7.053  -9.230  1.00  0.00           H  
HETATM 2613  H2  T4PE  847      21.666  -6.838  -9.439  1.00  0.00           H  
HETATM 2614  O   T4PE  848       6.892  21.017  14.224  1.00  0.00           O  
HETATM 2615  H1  T4PE  848       6.103  20.490  14.101  1.00  0.00           H  
HETATM 2616  H2  T4PE  848       7.591  20.502  13.821  1.00  0.00           H  
HETATM 2617  O   T4PE  849      17.984   5.240  -7.426  1.00  0.00           O  
HETATM 2618  H1  T4PE  849      18.540   4.863  -6.745  1.00  0.00           H  
HETATM 2619  H2  T4PE  849      17.186   5.504  -6.967  1.00  0.00           H  
HETATM 2620  O   T4PE  850     -17.135   9.020   7.535  1.00  0.00           O  
HETATM 2621  H1  T4PE  850     -16.781   8.665   6.719  1.00  0.00           H  
HETATM 2622  H2  T4PE  850     -17.188   8.265   8.122  1.00  0.00           H  
HETATM 2623  O   T4PE  851      -1.805   7.785  20.699  1.00  0.00           O  
HETATM 2624  H1  T4PE  851      -0.979   7.925  20.236  1.00  0.00           H  
HETATM 2625  H2  T4PE  851      -1.696   8.247  21.531  1.00  0.00           H  
HETATM 2626  O   T4PE  852      -2.882   6.336  -7.298  1.00  0.00           O  
HETATM 2627  H1  T4PE  852      -3.587   6.689  -7.841  1.00  0.00           H  
HETATM 2628  H2  T4PE  852      -3.091   5.407  -7.207  1.00  0.00           H  
HETATM 2629  O   T4PE  853       2.106  10.742  20.616  1.00  0.00           O  
HETATM 2630  H1  T4PE  853       1.787  11.567  20.252  1.00  0.00           H  
HETATM 2631  H2  T4PE  853       3.045  10.882  20.741  1.00  0.00           H  
HETATM 2632  O   T4PE  854      19.404   1.191  -3.145  1.00  0.00           O  
HETATM 2633  H1  T4PE  854      19.577   1.027  -2.218  1.00  0.00           H  
HETATM 2634  H2  T4PE  854      18.460   1.348  -3.189  1.00  0.00           H  
HETATM 2635  O   T4PE  855       1.068  -6.242 -10.606  1.00  0.00           O  
HETATM 2636  H1  T4PE  855       1.641  -6.990 -10.433  1.00  0.00           H  
HETATM 2637  H2  T4PE  855       1.440  -5.829 -11.385  1.00  0.00           H  
HETATM 2638  O   T4PE  856     -16.600   7.331  -5.574  1.00  0.00           O  
HETATM 2639  H1  T4PE  856     -17.493   6.991  -5.512  1.00  0.00           H  
HETATM 2640  H2  T4PE  856     -16.434   7.398  -6.514  1.00  0.00           H  
HETATM 2641  O   T4PE  857     -13.895  -0.227  11.128  1.00  0.00           O  
HETATM 2642  H1  T4PE  857     -14.401  -1.036  11.056  1.00  0.00           H  
HETATM 2643  H2  T4PE  857     -13.462  -0.139  10.279  1.00  0.00           H  
HETATM 2644  O   T4PE  858       6.025   4.117  -0.381  1.00  0.00           O  
HETATM 2645  H1  T4PE  858       5.885   3.242  -0.019  1.00  0.00           H  
HETATM 2646  H2  T4PE  858       5.400   4.182  -1.103  1.00  0.00           H  
HETATM 2647  O   T4PE  859      -3.561  -5.527   5.205  1.00  0.00           O  
HETATM 2648  H1  T4PE  859      -2.871  -5.593   5.864  1.00  0.00           H  
HETATM 2649  H2  T4PE  859      -3.617  -4.591   5.009  1.00  0.00           H  
HETATM 2650  O   T4PE  860      -9.847   3.382 -20.956  1.00  0.00           O  
HETATM 2651  H1  T4PE  860      -9.000   3.810 -20.829  1.00  0.00           H  
HETATM 2652  H2  T4PE  860      -9.716   2.490 -20.637  1.00  0.00           H  
HETATM 2653  O   T4PE  861      14.618  12.249 -20.835  1.00  0.00           O  
HETATM 2654  H1  T4PE  861      14.534  12.960 -21.471  1.00  0.00           H  
HETATM 2655  H2  T4PE  861      15.127  12.628 -20.118  1.00  0.00           H  
HETATM 2656  O   T4PE  862      10.554  18.060 -20.272  1.00  0.00           O  
HETATM 2657  H1  T4PE  862       9.600  18.134 -20.301  1.00  0.00           H  
HETATM 2658  H2  T4PE  862      10.796  18.406 -19.413  1.00  0.00           H  
HETATM 2659  O   T4PE  863      15.404  20.852  11.586  1.00  0.00           O  
HETATM 2660  H1  T4PE  863      16.214  21.313  11.367  1.00  0.00           H  
HETATM 2661  H2  T4PE  863      14.798  21.544  11.852  1.00  0.00           H  
HETATM 2662  O   T4PE  864      11.532  19.262 -17.914  1.00  0.00           O  
HETATM 2663  H1  T4PE  864      11.416  19.836 -17.156  1.00  0.00           H  
HETATM 2664  H2  T4PE  864      12.347  18.792 -17.736  1.00  0.00           H  
HETATM 2665  O   T4PE  865       8.750  12.690  -4.477  1.00  0.00           O  
HETATM 2666  H1  T4PE  865       8.387  12.704  -5.362  1.00  0.00           H  
HETATM 2667  H2  T4PE  865       8.010  12.910  -3.911  1.00  0.00           H  
HETATM 2668  O   T4PE  866     -20.583 -14.051   6.069  1.00  0.00           O  
HETATM 2669  H1  T4PE  866     -20.056 -13.384   5.630  1.00  0.00           H  
HETATM 2670  H2  T4PE  866     -19.966 -14.504   6.645  1.00  0.00           H  
HETATM 2671  O   T4PE  867     -11.473  18.371  -1.352  1.00  0.00           O  
HETATM 2672  H1  T4PE  867     -11.732  18.470  -0.436  1.00  0.00           H  
HETATM 2673  H2  T4PE  867     -10.727  17.771  -1.327  1.00  0.00           H  
HETATM 2674  O   T4PE  868      -6.513   6.000   2.606  1.00  0.00           O  
HETATM 2675  H1  T4PE  868      -5.898   5.537   3.176  1.00  0.00           H  
HETATM 2676  H2  T4PE  868      -5.967   6.604   2.104  1.00  0.00           H  
HETATM 2677  O   T4PE  869     -17.160  -9.085  -8.029  1.00  0.00           O  
HETATM 2678  H1  T4PE  869     -16.800  -8.555  -7.318  1.00  0.00           H  
HETATM 2679  H2  T4PE  869     -16.558  -9.825  -8.106  1.00  0.00           H  
HETATM 2680  O   T4PE  870     -14.879 -10.098   5.456  1.00  0.00           O  
HETATM 2681  H1  T4PE  870     -14.752  -9.330   4.899  1.00  0.00           H  
HETATM 2682  H2  T4PE  870     -14.037 -10.217   5.896  1.00  0.00           H  
HETATM 2683  O   T4PE  871     -12.314 -20.363 -15.080  1.00  0.00           O  
HETATM 2684  H1  T4PE  871     -11.603 -20.831 -15.517  1.00  0.00           H  
HETATM 2685  H2  T4PE  871     -12.747 -21.028 -14.546  1.00  0.00           H  
HETATM 2686  O   T4PE  872      -6.980   6.556  -1.187  1.00  0.00           O  
HETATM 2687  H1  T4PE  872      -6.796   6.277  -2.084  1.00  0.00           H  
HETATM 2688  H2  T4PE  872      -7.873   6.900  -1.221  1.00  0.00           H  
HETATM 2689  O   T4PE  873      21.268  -5.946   7.053  1.00  0.00           O  
HETATM 2690  H1  T4PE  873      21.103  -5.189   6.491  1.00  0.00           H  
HETATM 2691  H2  T4PE  873      21.623  -6.611   6.463  1.00  0.00           H  
HETATM 2692  O   T4PE  874       3.940   2.257   8.879  1.00  0.00           O  
HETATM 2693  H1  T4PE  874       4.730   2.796   8.917  1.00  0.00           H  
HETATM 2694  H2  T4PE  874       3.886   1.848   9.743  1.00  0.00           H  
HETATM 2695  O   T4PE  875      -9.663   6.162 -18.102  1.00  0.00           O  
HETATM 2696  H1  T4PE  875      -8.866   6.124 -18.630  1.00  0.00           H  
HETATM 2697  H2  T4PE  875      -9.514   6.886 -17.494  1.00  0.00           H  
HETATM 2698  O   T4PE  876      15.192 -11.936 -16.427  1.00  0.00           O  
HETATM 2699  H1  T4PE  876      14.411 -12.463 -16.598  1.00  0.00           H  
HETATM 2700  H2  T4PE  876      15.086 -11.637 -15.524  1.00  0.00           H  
HETATM 2701  O   T4PE  877     -13.740 -18.988  12.950  1.00  0.00           O  
HETATM 2702  H1  T4PE  877     -14.115 -19.711  12.448  1.00  0.00           H  
HETATM 2703  H2  T4PE  877     -12.797 -19.052  12.796  1.00  0.00           H  
HETATM 2704  O   T4PE  878      -7.635  -3.727 -20.286  1.00  0.00           O  
HETATM 2705  H1  T4PE  878      -7.652  -4.564 -20.750  1.00  0.00           H  
HETATM 2706  H2  T4PE  878      -8.554  -3.464 -20.232  1.00  0.00           H  
HETATM 2707  O   T4PE  879      18.139 -20.326 -12.258  1.00  0.00           O  
HETATM 2708  H1  T4PE  879      17.204 -20.505 -12.160  1.00  0.00           H  
HETATM 2709  H2  T4PE  879      18.548 -21.191 -12.277  1.00  0.00           H  
HETATM 2710  O   T4PE  880      -8.943  -3.511 -10.108  1.00  0.00           O  
HETATM 2711  H1  T4PE  880      -8.260  -2.865 -10.284  1.00  0.00           H  
HETATM 2712  H2  T4PE  880      -9.225  -3.805 -10.974  1.00  0.00           H  
HETATM 2713  O   T4PE  881      16.050  -4.910   1.155  1.00  0.00           O  
HETATM 2714  H1  T4PE  881      16.354  -4.100   0.747  1.00  0.00           H  
HETATM 2715  H2  T4PE  881      15.476  -4.621   1.864  1.00  0.00           H  
HETATM 2716  O   T4PE  882       1.668 -10.713 -12.300  1.00  0.00           O  
HETATM 2717  H1  T4PE  882       0.762 -10.562 -12.569  1.00  0.00           H  
HETATM 2718  H2  T4PE  882       1.794 -10.136 -11.547  1.00  0.00           H  
HETATM 2719  O   T4PE  883      20.261  -1.278  20.217  1.00  0.00           O  
HETATM 2720  H1  T4PE  883      20.596  -1.257  19.321  1.00  0.00           H  
HETATM 2721  H2  T4PE  883      20.819  -0.665  20.696  1.00  0.00           H  
HETATM 2722  O   T4PE  884      -7.679   7.768  -4.431  1.00  0.00           O  
HETATM 2723  H1  T4PE  884      -8.177   8.183  -3.726  1.00  0.00           H  
HETATM 2724  H2  T4PE  884      -6.882   8.293  -4.503  1.00  0.00           H  
HETATM 2725  O   T4PE  885     -21.034  -7.200  -6.418  1.00  0.00           O  
HETATM 2726  H1  T4PE  885     -21.404  -6.676  -5.708  1.00  0.00           H  
HETATM 2727  H2  T4PE  885     -21.246  -6.712  -7.214  1.00  0.00           H  
HETATM 2728  O   T4PE  886      12.154 -12.702   8.098  1.00  0.00           O  
HETATM 2729  H1  T4PE  886      11.411 -12.221   8.462  1.00  0.00           H  
HETATM 2730  H2  T4PE  886      11.837 -13.601   8.007  1.00  0.00           H  
HETATM 2731  O   T4PE  887      15.830  20.229 -10.087  1.00  0.00           O  
HETATM 2732  H1  T4PE  887      15.925  19.520  -9.451  1.00  0.00           H  
HETATM 2733  H2  T4PE  887      15.013  20.031 -10.546  1.00  0.00           H  
HETATM 2734  O   T4PE  888      -6.624 -12.388  16.096  1.00  0.00           O  
HETATM 2735  H1  T4PE  888      -7.514 -12.512  16.423  1.00  0.00           H  
HETATM 2736  H2  T4PE  888      -6.329 -11.575  16.505  1.00  0.00           H  
HETATM 2737  O   T4PE  889      10.622  -3.054  -8.073  1.00  0.00           O  
HETATM 2738  H1  T4PE  889      10.354  -3.450  -8.901  1.00  0.00           H  
HETATM 2739  H2  T4PE  889       9.867  -3.169  -7.496  1.00  0.00           H  
HETATM 2740  O   T4PE  890      14.185  10.465  15.243  1.00  0.00           O  
HETATM 2741  H1  T4PE  890      13.535  10.784  15.870  1.00  0.00           H  
HETATM 2742  H2  T4PE  890      14.852  11.152  15.218  1.00  0.00           H  
HETATM 2743  O   T4PE  891      -3.385 -11.310  -9.343  1.00  0.00           O  
HETATM 2744  H1  T4PE  891      -3.840 -12.072  -9.701  1.00  0.00           H  
HETATM 2745  H2  T4PE  891      -3.448 -11.416  -8.394  1.00  0.00           H  
HETATM 2746  O   T4PE  892     -16.181  -6.574  -3.560  1.00  0.00           O  
HETATM 2747  H1  T4PE  892     -16.521  -5.690  -3.699  1.00  0.00           H  
HETATM 2748  H2  T4PE  892     -15.555  -6.481  -2.842  1.00  0.00           H  
HETATM 2749  O   T4PE  893      21.520   5.807  17.853  1.00  0.00           O  
HETATM 2750  H1  T4PE  893      20.800   6.213  18.336  1.00  0.00           H  
HETATM 2751  H2  T4PE  893      21.129   5.037  17.441  1.00  0.00           H  
HETATM 2752  O   T4PE  894      12.715  13.643 -18.639  1.00  0.00           O  
HETATM 2753  H1  T4PE  894      11.971  14.115 -18.264  1.00  0.00           H  
HETATM 2754  H2  T4PE  894      12.335  13.115 -19.342  1.00  0.00           H  
HETATM 2755  O   T4PE  895      -4.296  15.728  20.861  1.00  0.00           O  
HETATM 2756  H1  T4PE  895      -3.571  16.324  20.678  1.00  0.00           H  
HETATM 2757  H2  T4PE  895      -5.010  16.298  21.147  1.00  0.00           H  
HETATM 2758  O   T4PE  896      12.917 -16.219  11.110  1.00  0.00           O  
HETATM 2759  H1  T4PE  896      13.544 -16.551  11.753  1.00  0.00           H  
HETATM 2760  H2  T4PE  896      13.161 -15.301  10.990  1.00  0.00           H  
HETATM 2761  O   T4PE  897       5.662  -6.245 -17.714  1.00  0.00           O  
HETATM 2762  H1  T4PE  897       5.818  -7.026 -17.183  1.00  0.00           H  
HETATM 2763  H2  T4PE  897       6.535  -5.955 -17.977  1.00  0.00           H  
HETATM 2764  O   T4PE  898     -14.842   2.375  -1.215  1.00  0.00           O  
HETATM 2765  H1  T4PE  898     -15.688   2.034  -0.925  1.00  0.00           H  
HETATM 2766  H2  T4PE  898     -14.318   2.426  -0.416  1.00  0.00           H  
HETATM 2767  O   T4PE  899      -1.030  -2.482  17.238  1.00  0.00           O  
HETATM 2768  H1  T4PE  899      -0.781  -1.597  17.505  1.00  0.00           H  
HETATM 2769  H2  T4PE  899      -1.914  -2.597  17.587  1.00  0.00           H  
HETATM 2770  O   T4PE  900      18.616  20.559 -18.794  1.00  0.00           O  
HETATM 2771  H1  T4PE  900      18.036  21.316 -18.712  1.00  0.00           H  
HETATM 2772  H2  T4PE  900      18.058  19.807 -18.595  1.00  0.00           H  
HETATM 2773  O   T4PE  901     -16.641  -7.427   0.144  1.00  0.00           O  
HETATM 2774  H1  T4PE  901     -17.384  -6.824   0.177  1.00  0.00           H  
HETATM 2775  H2  T4PE  901     -16.202  -7.313   0.987  1.00  0.00           H  
HETATM 2776  O   T4PE  902      10.965 -19.962  -1.386  1.00  0.00           O  
HETATM 2777  H1  T4PE  902      11.692 -19.340  -1.414  1.00  0.00           H  
HETATM 2778  H2  T4PE  902      10.606 -19.952  -2.273  1.00  0.00           H  
HETATM 2779  O   T4PE  903      -5.636  11.200  -2.495  1.00  0.00           O  
HETATM 2780  H1  T4PE  903      -4.942  10.956  -1.882  1.00  0.00           H  
HETATM 2781  H2  T4PE  903      -5.351  12.038  -2.858  1.00  0.00           H  
HETATM 2782  O   T4PE  904      -9.595   9.287   4.004  1.00  0.00           O  
HETATM 2783  H1  T4PE  904     -10.534   9.103   3.994  1.00  0.00           H  
HETATM 2784  H2  T4PE  904      -9.189   8.447   4.220  1.00  0.00           H  
HETATM 2785  O   T4PE  905     -18.249  19.907   2.536  1.00  0.00           O  
HETATM 2786  H1  T4PE  905     -18.785  20.316   3.215  1.00  0.00           H  
HETATM 2787  H2  T4PE  905     -18.755  20.020   1.731  1.00  0.00           H  
HETATM 2788  O   T4PE  906     -20.224  12.897 -21.263  1.00  0.00           O  
HETATM 2789  H1  T4PE  906     -19.663  12.211 -20.902  1.00  0.00           H  
HETATM 2790  H2  T4PE  906     -20.950  12.964 -20.642  1.00  0.00           H  
HETATM 2791  O   T4PE  907      13.587  -3.847  19.744  1.00  0.00           O  
HETATM 2792  H1  T4PE  907      12.740  -3.686  20.161  1.00  0.00           H  
HETATM 2793  H2  T4PE  907      13.625  -4.797  19.636  1.00  0.00           H  
HETATM 2794  O   T4PE  908     -10.974 -12.023   1.529  1.00  0.00           O  
HETATM 2795  H1  T4PE  908     -11.165 -12.584   0.777  1.00  0.00           H  
HETATM 2796  H2  T4PE  908     -11.584 -11.290   1.442  1.00  0.00           H  
HETATM 2797  O   T4PE  909       2.865 -15.304  -1.350  1.00  0.00           O  
HETATM 2798  H1  T4PE  909       2.893 -15.488  -0.411  1.00  0.00           H  
HETATM 2799  H2  T4PE  909       2.933 -16.164  -1.765  1.00  0.00           H  
HETATM 2800  O   T4PE  910     -20.121   4.207  -0.866  1.00  0.00           O  
HETATM 2801  H1  T4PE  910     -20.372   5.004  -0.399  1.00  0.00           H  
HETATM 2802  H2  T4PE  910     -19.291   4.428  -1.288  1.00  0.00           H  
HETATM 2803  O   T4PE  911     -13.175  -1.305  18.192  1.00  0.00           O  
HETATM 2804  H1  T4PE  911     -13.530  -0.417  18.240  1.00  0.00           H  
HETATM 2805  H2  T4PE  911     -13.588  -1.768  18.921  1.00  0.00           H  
HETATM 2806  O   T4PE  912      -2.521  14.813  14.725  1.00  0.00           O  
HETATM 2807  H1  T4PE  912      -2.854  14.989  15.605  1.00  0.00           H  
HETATM 2808  H2  T4PE  912      -2.814  15.560  14.203  1.00  0.00           H  
HETATM 2809  O   T4PE  913     -19.277   4.226 -15.289  1.00  0.00           O  
HETATM 2810  H1  T4PE  913     -20.099   3.816 -15.020  1.00  0.00           H  
HETATM 2811  H2  T4PE  913     -18.779   3.519 -15.699  1.00  0.00           H  
HETATM 2812  O   T4PE  914       7.750   7.348  -8.418  1.00  0.00           O  
HETATM 2813  H1  T4PE  914       7.769   7.117  -9.347  1.00  0.00           H  
HETATM 2814  H2  T4PE  914       7.879   6.516  -7.961  1.00  0.00           H  
HETATM 2815  O   T4PE  915     -20.570  -8.923 -16.602  1.00  0.00           O  
HETATM 2816  H1  T4PE  915     -20.471  -9.584 -15.916  1.00  0.00           H  
HETATM 2817  H2  T4PE  915     -20.111  -9.291 -17.357  1.00  0.00           H  
HETATM 2818  O   T4PE  916       5.546  -1.872   9.415  1.00  0.00           O  
HETATM 2819  H1  T4PE  916       5.525  -1.051   8.923  1.00  0.00           H  
HETATM 2820  H2  T4PE  916       5.956  -1.642  10.249  1.00  0.00           H  
HETATM 2821  O   T4PE  917      -6.827  -1.556 -10.008  1.00  0.00           O  
HETATM 2822  H1  T4PE  917      -7.146  -0.779 -10.467  1.00  0.00           H  
HETATM 2823  H2  T4PE  917      -6.137  -1.902 -10.573  1.00  0.00           H  
HETATM 2824  O   T4PE  918      18.374  -3.042  -6.980  1.00  0.00           O  
HETATM 2825  H1  T4PE  918      18.395  -2.209  -6.509  1.00  0.00           H  
HETATM 2826  H2  T4PE  918      17.489  -3.377  -6.835  1.00  0.00           H  
HETATM 2827  O   T4PE  919      -1.801 -19.518   1.527  1.00  0.00           O  
HETATM 2828  H1  T4PE  919      -2.649 -19.668   1.108  1.00  0.00           H  
HETATM 2829  H2  T4PE  919      -1.835 -20.040   2.329  1.00  0.00           H  
HETATM 2830  O   T4PE  920     -12.826   6.565  15.975  1.00  0.00           O  
HETATM 2831  H1  T4PE  920     -12.168   6.922  16.571  1.00  0.00           H  
HETATM 2832  H2  T4PE  920     -12.363   5.886  15.485  1.00  0.00           H  
HETATM 2833  O   T4PE  921      14.690   4.821   5.405  1.00  0.00           O  
HETATM 2834  H1  T4PE  921      14.457   4.225   4.693  1.00  0.00           H  
HETATM 2835  H2  T4PE  921      13.921   5.382   5.510  1.00  0.00           H  
HETATM 2836  O   T4PE  922     -17.329   6.565  11.504  1.00  0.00           O  
HETATM 2837  H1  T4PE  922     -17.454   5.817  12.087  1.00  0.00           H  
HETATM 2838  H2  T4PE  922     -17.633   7.318  12.011  1.00  0.00           H  
HETATM 2839  O   T4PE  923      21.331  15.996   7.772  1.00  0.00           O  
HETATM 2840  H1  T4PE  923      20.866  15.342   7.251  1.00  0.00           H  
HETATM 2841  H2  T4PE  923      20.932  16.829   7.523  1.00  0.00           H  
HETATM 2842  O   T4PE  924      17.015 -17.864  -3.310  1.00  0.00           O  
HETATM 2843  H1  T4PE  924      17.125 -18.283  -2.457  1.00  0.00           H  
HETATM 2844  H2  T4PE  924      16.500 -17.078  -3.127  1.00  0.00           H  
HETATM 2845  O   T4PE  925      14.549  -7.668  -3.487  1.00  0.00           O  
HETATM 2846  H1  T4PE  925      14.409  -8.472  -3.986  1.00  0.00           H  
HETATM 2847  H2  T4PE  925      14.150  -7.842  -2.634  1.00  0.00           H  
HETATM 2848  O   T4PE  926       2.592 -20.778 -12.791  1.00  0.00           O  
HETATM 2849  H1  T4PE  926       2.976 -20.039 -12.320  1.00  0.00           H  
HETATM 2850  H2  T4PE  926       2.969 -20.725 -13.670  1.00  0.00           H  
HETATM 2851  O   T4PE  927      -5.959  -9.535 -12.649  1.00  0.00           O  
HETATM 2852  H1  T4PE  927      -6.543  -8.879 -12.270  1.00  0.00           H  
HETATM 2853  H2  T4PE  927      -6.054  -9.423 -13.595  1.00  0.00           H  
HETATM 2854  O   T4PE  928       4.325   4.546 -14.219  1.00  0.00           O  
HETATM 2855  H1  T4PE  928       5.158   4.292 -14.617  1.00  0.00           H  
HETATM 2856  H2  T4PE  928       3.680   4.426 -14.915  1.00  0.00           H  
HETATM 2857  O   T4PE  929       3.937   3.242  18.958  1.00  0.00           O  
HETATM 2858  H1  T4PE  929       2.982   3.177  18.964  1.00  0.00           H  
HETATM 2859  H2  T4PE  929       4.113   4.176  18.844  1.00  0.00           H  
HETATM 2860  O   T4PE  930       9.957  -9.135   8.338  1.00  0.00           O  
HETATM 2861  H1  T4PE  930       9.700  -8.565   7.613  1.00  0.00           H  
HETATM 2862  H2  T4PE  930      10.362  -8.545   8.975  1.00  0.00           H  
HETATM 2863  O   T4PE  931       7.456  -8.339 -18.532  1.00  0.00           O  
HETATM 2864  H1  T4PE  931       6.880  -7.967 -19.200  1.00  0.00           H  
HETATM 2865  H2  T4PE  931       7.057  -9.181 -18.313  1.00  0.00           H  
HETATM 2866  O   T4PE  932       9.533  -9.777 -17.028  1.00  0.00           O  
HETATM 2867  H1  T4PE  932       8.953  -9.151 -17.462  1.00  0.00           H  
HETATM 2868  H2  T4PE  932       8.945 -10.447 -16.680  1.00  0.00           H  
HETATM 2869  O   T4PE  933      19.372   4.660  -4.982  1.00  0.00           O  
HETATM 2870  H1  T4PE  933      19.295   5.321  -4.293  1.00  0.00           H  
HETATM 2871  H2  T4PE  933      19.972   5.046  -5.620  1.00  0.00           H  
HETATM 2872  O   T4PE  934     -17.904   5.558  20.002  1.00  0.00           O  
HETATM 2873  H1  T4PE  934     -18.296   6.313  19.564  1.00  0.00           H  
HETATM 2874  H2  T4PE  934     -17.023   5.848  20.238  1.00  0.00           H  
HETATM 2875  O   T4PE  935       4.124  -9.911   6.001  1.00  0.00           O  
HETATM 2876  H1  T4PE  935       4.220 -10.459   6.779  1.00  0.00           H  
HETATM 2877  H2  T4PE  935       4.312  -9.024   6.307  1.00  0.00           H  
HETATM 2878  O   T4PE  936     -11.122 -11.793  12.664  1.00  0.00           O  
HETATM 2879  H1  T4PE  936     -10.960 -12.244  11.835  1.00  0.00           H  
HETATM 2880  H2  T4PE  936     -11.729 -11.088  12.439  1.00  0.00           H  
HETATM 2881  O   T4PE  937      12.440  11.393  16.878  1.00  0.00           O  
HETATM 2882  H1  T4PE  937      12.159  10.700  17.476  1.00  0.00           H  
HETATM 2883  H2  T4PE  937      11.666  11.579  16.346  1.00  0.00           H  
HETATM 2884  O   T4PE  938      -0.204  -9.930  13.088  1.00  0.00           O  
HETATM 2885  H1  T4PE  938       0.649 -10.301  12.860  1.00  0.00           H  
HETATM 2886  H2  T4PE  938      -0.174  -9.826  14.039  1.00  0.00           H  
HETATM 2887  O   T4PE  939       0.256 -20.898 -17.610  1.00  0.00           O  
HETATM 2888  H1  T4PE  939       1.059 -20.526 -17.973  1.00  0.00           H  
HETATM 2889  H2  T4PE  939      -0.245 -21.180 -18.375  1.00  0.00           H  
HETATM 2890  O   T4PE  940      13.927  19.786  17.481  1.00  0.00           O  
HETATM 2891  H1  T4PE  940      14.306  18.912  17.572  1.00  0.00           H  
HETATM 2892  H2  T4PE  940      13.116  19.750  17.987  1.00  0.00           H  
HETATM 2893  O   T4PE  941       0.451 -18.003   0.646  1.00  0.00           O  
HETATM 2894  H1  T4PE  941       0.022 -17.388   0.050  1.00  0.00           H  
HETATM 2895  H2  T4PE  941      -0.259 -18.555   0.973  1.00  0.00           H  
HETATM 2896  O   T4PE  942      20.392  -2.715 -19.001  1.00  0.00           O  
HETATM 2897  H1  T4PE  942      20.175  -1.830 -19.294  1.00  0.00           H  
HETATM 2898  H2  T4PE  942      20.318  -2.677 -18.047  1.00  0.00           H  
HETATM 2899  O   T4PE  943     -16.154  18.020   2.017  1.00  0.00           O  
HETATM 2900  H1  T4PE  943     -16.644  18.833   2.146  1.00  0.00           H  
HETATM 2901  H2  T4PE  943     -16.808  17.328   2.117  1.00  0.00           H  
HETATM 2902  O   T4PE  944      11.309 -17.993   3.005  1.00  0.00           O  
HETATM 2903  H1  T4PE  944      12.003 -18.493   3.433  1.00  0.00           H  
HETATM 2904  H2  T4PE  944      11.716 -17.650   2.209  1.00  0.00           H  
HETATM 2905  O   T4PE  945      -5.744 -17.813   1.088  1.00  0.00           O  
HETATM 2906  H1  T4PE  945      -6.503 -18.393   1.148  1.00  0.00           H  
HETATM 2907  H2  T4PE  945      -5.756 -17.316   1.906  1.00  0.00           H  
HETATM 2908  O   T4PE  946      -7.500   1.115 -10.798  1.00  0.00           O  
HETATM 2909  H1  T4PE  946      -6.980   1.516 -11.494  1.00  0.00           H  
HETATM 2910  H2  T4PE  946      -8.267   1.681 -10.714  1.00  0.00           H  
HETATM 2911  O   T4PE  947       4.935   0.002   7.314  1.00  0.00           O  
HETATM 2912  H1  T4PE  947       5.812   0.328   7.110  1.00  0.00           H  
HETATM 2913  H2  T4PE  947       4.535   0.699   7.833  1.00  0.00           H  
HETATM 2914  O   T4PE  948       1.181   0.117 -15.134  1.00  0.00           O  
HETATM 2915  H1  T4PE  948       0.401  -0.308 -14.778  1.00  0.00           H  
HETATM 2916  H2  T4PE  948       0.975   0.265 -16.057  1.00  0.00           H  
HETATM 2917  O   T4PE  949      10.379  19.268   8.745  1.00  0.00           O  
HETATM 2918  H1  T4PE  949      10.522  19.462   9.671  1.00  0.00           H  
HETATM 2919  H2  T4PE  949       9.775  19.948   8.448  1.00  0.00           H  
HETATM 2920  O   T4PE  950      14.822  20.297 -21.096  1.00  0.00           O  
HETATM 2921  H1  T4PE  950      13.981  19.855 -21.213  1.00  0.00           H  
HETATM 2922  H2  T4PE  950      15.421  19.829 -21.679  1.00  0.00           H  
HETATM 2923  O   T4PE  951       8.108  19.255  -1.524  1.00  0.00           O  
HETATM 2924  H1  T4PE  951       9.064  19.283  -1.547  1.00  0.00           H  
HETATM 2925  H2  T4PE  951       7.869  18.637  -2.216  1.00  0.00           H  
HETATM 2926  O   T4PE  952      18.114 -13.862  19.118  1.00  0.00           O  
HETATM 2927  H1  T4PE  952      17.388 -13.587  18.558  1.00  0.00           H  
HETATM 2928  H2  T4PE  952      17.739 -14.538  19.682  1.00  0.00           H  
HETATM 2929  O   T4PE  953       0.417   2.132  -6.314  1.00  0.00           O  
HETATM 2930  H1  T4PE  953       0.064   2.591  -7.077  1.00  0.00           H  
HETATM 2931  H2  T4PE  953       0.547   1.233  -6.614  1.00  0.00           H  
HETATM 2932  O   T4PE  954      13.334 -17.151 -15.944  1.00  0.00           O  
HETATM 2933  H1  T4PE  954      13.996 -16.469 -16.063  1.00  0.00           H  
HETATM 2934  H2  T4PE  954      13.823 -17.906 -15.616  1.00  0.00           H  
HETATM 2935  O   T4PE  955     -15.807  -7.679  -6.116  1.00  0.00           O  
HETATM 2936  H1  T4PE  955     -15.857  -8.615  -5.924  1.00  0.00           H  
HETATM 2937  H2  T4PE  955     -16.179  -7.255  -5.342  1.00  0.00           H  
HETATM 2938  O   T4PE  956       4.051   6.413 -10.280  1.00  0.00           O  
HETATM 2939  H1  T4PE  956       4.625   5.908 -10.856  1.00  0.00           H  
HETATM 2940  H2  T4PE  956       3.366   6.747 -10.858  1.00  0.00           H  
HETATM 2941  O   T4PE  957       5.230  -9.013 -16.428  1.00  0.00           O  
HETATM 2942  H1  T4PE  957       5.943  -9.114 -15.796  1.00  0.00           H  
HETATM 2943  H2  T4PE  957       5.306  -9.777 -16.999  1.00  0.00           H  
HETATM 2944  O   T4PE  958      -8.139  -5.814  18.514  1.00  0.00           O  
HETATM 2945  H1  T4PE  958      -9.052  -5.753  18.797  1.00  0.00           H  
HETATM 2946  H2  T4PE  958      -8.119  -6.573  17.930  1.00  0.00           H  
HETATM 2947  O   T4PE  959       0.987  -5.937  18.543  1.00  0.00           O  
HETATM 2948  H1  T4PE  959       0.856  -6.525  19.288  1.00  0.00           H  
HETATM 2949  H2  T4PE  959       1.608  -6.399  17.980  1.00  0.00           H  
HETATM 2950  O   T4PE  960     -18.941  -9.042 -12.842  1.00  0.00           O  
HETATM 2951  H1  T4PE  960     -19.468  -9.828 -12.702  1.00  0.00           H  
HETATM 2952  H2  T4PE  960     -18.665  -8.779 -11.964  1.00  0.00           H  
HETATM 2953  O   T4PE  961       2.822   6.900   6.095  1.00  0.00           O  
HETATM 2954  H1  T4PE  961       2.012   6.992   6.597  1.00  0.00           H  
HETATM 2955  H2  T4PE  961       2.558   7.038   5.186  1.00  0.00           H  
HETATM 2956  O   T4PE  962      11.699  17.226  20.002  1.00  0.00           O  
HETATM 2957  H1  T4PE  962      11.520  17.247  20.942  1.00  0.00           H  
HETATM 2958  H2  T4PE  962      11.237  16.450  19.686  1.00  0.00           H  
HETATM 2959  O   T4PE  963     -20.333  17.055   3.573  1.00  0.00           O  
HETATM 2960  H1  T4PE  963     -19.838  17.665   4.119  1.00  0.00           H  
HETATM 2961  H2  T4PE  963     -20.500  17.538   2.763  1.00  0.00           H  
HETATM 2962  O   T4PE  964       9.445  -0.493  -4.357  1.00  0.00           O  
HETATM 2963  H1  T4PE  964       9.669  -1.307  -3.907  1.00  0.00           H  
HETATM 2964  H2  T4PE  964       9.811   0.197  -3.803  1.00  0.00           H  
HETATM 2965  O   T4PE  965       5.069 -18.945 -18.833  1.00  0.00           O  
HETATM 2966  H1  T4PE  965       5.851 -19.333 -18.441  1.00  0.00           H  
HETATM 2967  H2  T4PE  965       5.249 -18.005 -18.848  1.00  0.00           H  
HETATM 2968  O   T4PE  966       9.230 -16.673   0.912  1.00  0.00           O  
HETATM 2969  H1  T4PE  966       8.988 -16.045   1.594  1.00  0.00           H  
HETATM 2970  H2  T4PE  966       9.256 -16.155   0.108  1.00  0.00           H  
HETATM 2971  O   T4PE  967      -4.894 -12.724   5.675  1.00  0.00           O  
HETATM 2972  H1  T4PE  967      -5.806 -12.803   5.955  1.00  0.00           H  
HETATM 2973  H2  T4PE  967      -4.384 -12.928   6.459  1.00  0.00           H  
HETATM 2974  O   T4PE  968      -2.545  10.432 -17.444  1.00  0.00           O  
HETATM 2975  H1  T4PE  968      -2.695  11.171 -16.854  1.00  0.00           H  
HETATM 2976  H2  T4PE  968      -2.079   9.789 -16.910  1.00  0.00           H  
HETATM 2977  O   T4PE  969      -1.266   7.023  15.705  1.00  0.00           O  
HETATM 2978  H1  T4PE  969      -0.939   6.146  15.509  1.00  0.00           H  
HETATM 2979  H2  T4PE  969      -2.111   6.875  16.130  1.00  0.00           H  
HETATM 2980  O   T4PE  970      -5.971 -16.612 -13.467  1.00  0.00           O  
HETATM 2981  H1  T4PE  970      -6.476 -17.076 -12.799  1.00  0.00           H  
HETATM 2982  H2  T4PE  970      -5.075 -16.931 -13.355  1.00  0.00           H  
HETATM 2983  O   T4PE  971       4.464  19.477  16.983  1.00  0.00           O  
HETATM 2984  H1  T4PE  971       4.667  19.061  16.146  1.00  0.00           H  
HETATM 2985  H2  T4PE  971       3.508  19.467  17.030  1.00  0.00           H  
HETATM 2986  O   T4PE  972      -1.284  15.511  18.480  1.00  0.00           O  
HETATM 2987  H1  T4PE  972      -1.226  16.466  18.513  1.00  0.00           H  
HETATM 2988  H2  T4PE  972      -2.126  15.336  18.060  1.00  0.00           H  
HETATM 2989  O   T4PE  973       6.351  18.392 -12.036  1.00  0.00           O  
HETATM 2990  H1  T4PE  973       6.137  19.262 -12.371  1.00  0.00           H  
HETATM 2991  H2  T4PE  973       5.711  17.811 -12.447  1.00  0.00           H  
HETATM 2992  O   T4PE  974     -11.096 -18.254  18.785  1.00  0.00           O  
HETATM 2993  H1  T4PE  974     -10.205 -18.496  18.533  1.00  0.00           H  
HETATM 2994  H2  T4PE  974     -11.143 -18.450  19.721  1.00  0.00           H  
HETATM 2995  O   T4PE  975      12.227  19.679  -4.595  1.00  0.00           O  
HETATM 2996  H1  T4PE  975      12.797  20.201  -4.030  1.00  0.00           H  
HETATM 2997  H2  T4PE  975      12.439  18.771  -4.376  1.00  0.00           H  
HETATM 2998  O   T4PE  976      11.168  -8.990  12.140  1.00  0.00           O  
HETATM 2999  H1  T4PE  976      11.241  -8.645  13.030  1.00  0.00           H  
HETATM 3000  H2  T4PE  976      11.436  -8.263  11.578  1.00  0.00           H  
HETATM 3001  O   T4PE  977       9.610   3.984   6.421  1.00  0.00           O  
HETATM 3002  H1  T4PE  977      10.104   3.787   5.626  1.00  0.00           H  
HETATM 3003  H2  T4PE  977       8.704   3.767   6.201  1.00  0.00           H  
HETATM 3004  O   T4PE  978     -15.466  17.798 -12.110  1.00  0.00           O  
HETATM 3005  H1  T4PE  978     -16.117  17.335 -12.637  1.00  0.00           H  
HETATM 3006  H2  T4PE  978     -15.221  18.555 -12.643  1.00  0.00           H  
HETATM 3007  O   T4PE  979      -7.768   3.593  19.400  1.00  0.00           O  
HETATM 3008  H1  T4PE  979      -8.176   4.109  18.705  1.00  0.00           H  
HETATM 3009  H2  T4PE  979      -6.926   3.321  19.034  1.00  0.00           H  
HETATM 3010  O   T4PE  980      -8.565  -7.718 -11.878  1.00  0.00           O  
HETATM 3011  H1  T4PE  980      -7.807  -7.464 -11.352  1.00  0.00           H  
HETATM 3012  H2  T4PE  980      -8.901  -8.505 -11.451  1.00  0.00           H  
HETATM 3013  O   T4PE  981      16.794  -9.763  13.416  1.00  0.00           O  
HETATM 3014  H1  T4PE  981      17.296 -10.259  14.062  1.00  0.00           H  
HETATM 3015  H2  T4PE  981      17.377  -9.051  13.153  1.00  0.00           H  
HETATM 3016  O   T4PE  982       9.310  12.391 -13.304  1.00  0.00           O  
HETATM 3017  H1  T4PE  982       9.267  12.098 -12.394  1.00  0.00           H  
HETATM 3018  H2  T4PE  982       8.843  13.227 -13.310  1.00  0.00           H  
HETATM 3019  O   T4PE  983      18.737  16.549   4.690  1.00  0.00           O  
HETATM 3020  H1  T4PE  983      19.099  15.830   5.208  1.00  0.00           H  
HETATM 3021  H2  T4PE  983      18.779  16.238   3.786  1.00  0.00           H  
HETATM 3022  O   T4PE  984      14.011  13.975 -16.304  1.00  0.00           O  
HETATM 3023  H1  T4PE  984      13.351  14.533 -15.892  1.00  0.00           H  
HETATM 3024  H2  T4PE  984      13.666  13.803 -17.180  1.00  0.00           H  
HETATM 3025  O   T4PE  985      -6.994 -17.314 -15.957  1.00  0.00           O  
HETATM 3026  H1  T4PE  985      -6.670 -17.296 -15.057  1.00  0.00           H  
HETATM 3027  H2  T4PE  985      -6.559 -18.069 -16.353  1.00  0.00           H  
HETATM 3028  O   T4PE  986       5.824  -4.381   8.135  1.00  0.00           O  
HETATM 3029  H1  T4PE  986       6.671  -4.645   8.494  1.00  0.00           H  
HETATM 3030  H2  T4PE  986       5.624  -3.555   8.575  1.00  0.00           H  
HETATM 3031  O   T4PE  987      10.731 -10.908 -12.350  1.00  0.00           O  
HETATM 3032  H1  T4PE  987      11.554 -11.152 -11.927  1.00  0.00           H  
HETATM 3033  H2  T4PE  987      10.103 -10.838 -11.631  1.00  0.00           H  
HETATM 3034  O   T4PE  988       1.322 -14.408  13.094  1.00  0.00           O  
HETATM 3035  H1  T4PE  988       0.608 -14.843  13.560  1.00  0.00           H  
HETATM 3036  H2  T4PE  988       1.531 -13.645  13.633  1.00  0.00           H  
HETATM 3037  O   T4PE  989      -5.188 -19.141 -19.252  1.00  0.00           O  
HETATM 3038  H1  T4PE  989      -4.402 -18.608 -19.133  1.00  0.00           H  
HETATM 3039  H2  T4PE  989      -5.458 -18.973 -20.155  1.00  0.00           H  
HETATM 3040  O   T4PE  990      -5.436  -4.647  12.169  1.00  0.00           O  
HETATM 3041  H1  T4PE  990      -6.282  -4.387  11.805  1.00  0.00           H  
HETATM 3042  H2  T4PE  990      -5.495  -4.423  13.098  1.00  0.00           H  
HETATM 3043  O   T4PE  991      20.195   3.903 -20.102  1.00  0.00           O  
HETATM 3044  H1  T4PE  991      19.318   4.258 -20.249  1.00  0.00           H  
HETATM 3045  H2  T4PE  991      20.058   3.163 -19.510  1.00  0.00           H  
HETATM 3046  O   T4PE  992      -7.008  -3.921   3.197  1.00  0.00           O  
HETATM 3047  H1  T4PE  992      -7.328  -4.168   4.065  1.00  0.00           H  
HETATM 3048  H2  T4PE  992      -7.021  -2.964   3.200  1.00  0.00           H  
HETATM 3049  O   T4PE  993       5.091  -3.254 -18.995  1.00  0.00           O  
HETATM 3050  H1  T4PE  993       5.991  -3.571 -19.065  1.00  0.00           H  
HETATM 3051  H2  T4PE  993       4.551  -4.021 -19.187  1.00  0.00           H  
HETATM 3052  O   T4PE  994      -1.457  -5.656   1.793  1.00  0.00           O  
HETATM 3053  H1  T4PE  994      -1.541  -5.644   0.839  1.00  0.00           H  
HETATM 3054  H2  T4PE  994      -2.329  -5.426   2.113  1.00  0.00           H  
HETATM 3055  O   T4PE  995     -21.159  10.215  -6.320  1.00  0.00           O  
HETATM 3056  H1  T4PE  995     -20.293  10.535  -6.572  1.00  0.00           H  
HETATM 3057  H2  T4PE  995     -21.394  10.738  -5.553  1.00  0.00           H  
HETATM 3058  O   T4PE  996       9.632  12.054 -20.682  1.00  0.00           O  
HETATM 3059  H1  T4PE  996      10.558  11.883 -20.851  1.00  0.00           H  
HETATM 3060  H2  T4PE  996       9.546  11.994 -19.731  1.00  0.00           H  
HETATM 3061  O   T4PE  997      -0.977  15.780 -16.723  1.00  0.00           O  
HETATM 3062  H1  T4PE  997      -0.489  15.431 -17.469  1.00  0.00           H  
HETATM 3063  H2  T4PE  997      -1.129  16.698 -16.944  1.00  0.00           H  
HETATM 3064  O   T4PE  998      -1.096  -5.943   6.618  1.00  0.00           O  
HETATM 3065  H1  T4PE  998      -1.238  -6.619   7.281  1.00  0.00           H  
HETATM 3066  H2  T4PE  998      -0.238  -5.575   6.831  1.00  0.00           H  
HETATM 3067  O   T4PE  999      -4.786  -9.011 -18.546  1.00  0.00           O  
HETATM 3068  H1  T4PE  999      -4.886  -8.381 -19.260  1.00  0.00           H  
HETATM 3069  H2  T4PE  999      -4.286  -8.540 -17.879  1.00  0.00           H  
HETATM 3070  O   T4PE 1000      11.725   1.602  -8.592  1.00  0.00           O  
HETATM 3071  H1  T4PE 1000      10.884   1.587  -8.135  1.00  0.00           H  
HETATM 3072  H2  T4PE 1000      11.495   1.714  -9.514  1.00  0.00           H  
HETATM 3073  O   T4PE 1001     -15.223  19.291  12.632  1.00  0.00           O  
HETATM 3074  H1  T4PE 1001     -14.361  18.966  12.370  1.00  0.00           H  
HETATM 3075  H2  T4PE 1001     -15.805  18.540  12.521  1.00  0.00           H  
HETATM 3076  O   T4PE 1002      -2.862 -18.835  20.665  1.00  0.00           O  
HETATM 3077  H1  T4PE 1002      -2.800 -18.260  19.902  1.00  0.00           H  
HETATM 3078  H2  T4PE 1002      -2.011 -18.754  21.096  1.00  0.00           H  
HETATM 3079  O   T4PE 1003      -9.204   2.913  15.323  1.00  0.00           O  
HETATM 3080  H1  T4PE 1003      -8.499   3.121  14.709  1.00  0.00           H  
HETATM 3081  H2  T4PE 1003      -9.977   2.797  14.770  1.00  0.00           H  
HETATM 3082  O   T4PE 1004       0.266  15.928 -14.008  1.00  0.00           O  
HETATM 3083  H1  T4PE 1004      -0.390  16.424 -13.518  1.00  0.00           H  
HETATM 3084  H2  T4PE 1004      -0.153  15.738 -14.847  1.00  0.00           H  
HETATM 3085  O   T4PE 1005      -4.587   8.056   4.667  1.00  0.00           O  
HETATM 3086  H1  T4PE 1005      -5.036   8.898   4.750  1.00  0.00           H  
HETATM 3087  H2  T4PE 1005      -4.211   8.071   3.787  1.00  0.00           H  
HETATM 3088  O   T4PE 1006      19.705 -17.647  -8.425  1.00  0.00           O  
HETATM 3089  H1  T4PE 1006      20.200 -17.263  -9.150  1.00  0.00           H  
HETATM 3090  H2  T4PE 1006      19.510 -16.907  -7.850  1.00  0.00           H  
HETATM 3091  O   T4PE 1007      -3.058  -6.129  14.939  1.00  0.00           O  
HETATM 3092  H1  T4PE 1007      -2.509  -6.094  15.722  1.00  0.00           H  
HETATM 3093  H2  T4PE 1007      -2.663  -5.496  14.340  1.00  0.00           H  
HETATM 3094  O   T4PE 1008      12.878  -8.909   2.088  1.00  0.00           O  
HETATM 3095  H1  T4PE 1008      13.327  -9.695   1.779  1.00  0.00           H  
HETATM 3096  H2  T4PE 1008      12.571  -8.479   1.290  1.00  0.00           H  
HETATM 3097  O   T4PE 1009       8.412   0.339 -17.340  1.00  0.00           O  
HETATM 3098  H1  T4PE 1009       8.211   1.125 -17.848  1.00  0.00           H  
HETATM 3099  H2  T4PE 1009       7.578  -0.127 -17.279  1.00  0.00           H  
HETATM 3100  O   T4PE 1010     -16.486  -9.920 -13.555  1.00  0.00           O  
HETATM 3101  H1  T4PE 1010     -17.284  -9.497 -13.237  1.00  0.00           H  
HETATM 3102  H2  T4PE 1010     -16.695 -10.184 -14.451  1.00  0.00           H  
HETATM 3103  O   T4PE 1011     -15.816 -12.954  16.176  1.00  0.00           O  
HETATM 3104  H1  T4PE 1011     -15.114 -13.543  15.900  1.00  0.00           H  
HETATM 3105  H2  T4PE 1011     -15.364 -12.162  16.466  1.00  0.00           H  
HETATM 3106  O   T4PE 1012       7.344  15.078 -17.107  1.00  0.00           O  
HETATM 3107  H1  T4PE 1012       7.883  15.094 -17.898  1.00  0.00           H  
HETATM 3108  H2  T4PE 1012       6.463  14.877 -17.421  1.00  0.00           H  
HETATM 3109  O   T4PE 1013       7.411  -3.865   3.198  1.00  0.00           O  
HETATM 3110  H1  T4PE 1013       6.513  -3.536   3.220  1.00  0.00           H  
HETATM 3111  H2  T4PE 1013       7.369  -4.707   3.653  1.00  0.00           H  
HETATM 3112  O   T4PE 1014      21.328  17.007 -18.201  1.00  0.00           O  
HETATM 3113  H1  T4PE 1014      20.575  16.480 -18.470  1.00  0.00           H  
HETATM 3114  H2  T4PE 1014      21.065  17.392 -17.365  1.00  0.00           H  
HETATM 3115  O   T4PE 1015     -10.426  20.809  -2.412  1.00  0.00           O  
HETATM 3116  H1  T4PE 1015     -11.164  21.104  -2.946  1.00  0.00           H  
HETATM 3117  H2  T4PE 1015     -10.701  19.957  -2.074  1.00  0.00           H  
HETATM 3118  O   T4PE 1016      18.548  17.756 -21.091  1.00  0.00           O  
HETATM 3119  H1  T4PE 1016      19.034  18.569 -21.225  1.00  0.00           H  
HETATM 3120  H2  T4PE 1016      17.874  17.764 -21.770  1.00  0.00           H  
HETATM 3121  O   T4PE 1017      13.120  -0.974 -13.164  1.00  0.00           O  
HETATM 3122  H1  T4PE 1017      13.054  -1.852 -12.790  1.00  0.00           H  
HETATM 3123  H2  T4PE 1017      13.718  -1.072 -13.905  1.00  0.00           H  
HETATM 3124  O   T4PE 1018     -15.354  -8.276  13.464  1.00  0.00           O  
HETATM 3125  H1  T4PE 1018     -15.347  -7.809  14.300  1.00  0.00           H  
HETATM 3126  H2  T4PE 1018     -15.057  -9.159  13.680  1.00  0.00           H  
HETATM 3127  O   T4PE 1019       8.251   3.597   0.966  1.00  0.00           O  
HETATM 3128  H1  T4PE 1019       8.915   3.452   0.291  1.00  0.00           H  
HETATM 3129  H2  T4PE 1019       7.473   3.874   0.481  1.00  0.00           H  
HETATM 3130  O   T4PE 1020       1.523 -15.252   8.537  1.00  0.00           O  
HETATM 3131  H1  T4PE 1020       2.476 -15.175   8.572  1.00  0.00           H  
HETATM 3132  H2  T4PE 1020       1.221 -14.872   9.362  1.00  0.00           H  
HETATM 3133  O   T4PE 1021      11.288  12.635 -15.217  1.00  0.00           O  
HETATM 3134  H1  T4PE 1021      12.137  12.207 -15.332  1.00  0.00           H  
HETATM 3135  H2  T4PE 1021      10.829  12.088 -14.579  1.00  0.00           H  
HETATM 3136  O   T4PE 1022       3.822  11.645  -9.438  1.00  0.00           O  
HETATM 3137  H1  T4PE 1022       3.118  12.130  -9.006  1.00  0.00           H  
HETATM 3138  H2  T4PE 1022       4.400  12.323  -9.788  1.00  0.00           H  
HETATM 3139  O   T4PE 1023     -10.545  14.499  13.549  1.00  0.00           O  
HETATM 3140  H1  T4PE 1023     -10.910  13.617  13.486  1.00  0.00           H  
HETATM 3141  H2  T4PE 1023      -9.774  14.401  14.108  1.00  0.00           H  
HETATM 3142  O   T4PE 1024      -4.325  20.192 -12.035  1.00  0.00           O  
HETATM 3143  H1  T4PE 1024      -4.533  20.660 -12.843  1.00  0.00           H  
HETATM 3144  H2  T4PE 1024      -3.506  20.585 -11.733  1.00  0.00           H  
HETATM 3145  O   T4PE 1025      -4.612 -13.650 -10.797  1.00  0.00           O  
HETATM 3146  H1  T4PE 1025      -4.724 -14.432 -11.337  1.00  0.00           H  
HETATM 3147  H2  T4PE 1025      -4.596 -12.926 -11.423  1.00  0.00           H  
HETATM 3148  O   T4PE 1026      10.403 -11.782   3.803  1.00  0.00           O  
HETATM 3149  H1  T4PE 1026      10.608 -10.853   3.697  1.00  0.00           H  
HETATM 3150  H2  T4PE 1026      10.249 -12.097   2.912  1.00  0.00           H  
HETATM 3151  O   T4PE 1027      -9.644  -5.387  -2.080  1.00  0.00           O  
HETATM 3152  H1  T4PE 1027      -9.443  -5.029  -2.945  1.00  0.00           H  
HETATM 3153  H2  T4PE 1027     -10.336  -6.028  -2.240  1.00  0.00           H  
HETATM 3154  O   T4PE 1028       1.473 -12.650  -5.881  1.00  0.00           O  
HETATM 3155  H1  T4PE 1028       2.280 -12.603  -6.392  1.00  0.00           H  
HETATM 3156  H2  T4PE 1028       1.419 -11.802  -5.440  1.00  0.00           H  
HETATM 3157  O   T4PE 1029     -20.783  20.273 -17.503  1.00  0.00           O  
HETATM 3158  H1  T4PE 1029     -20.682  20.980 -16.865  1.00  0.00           H  
HETATM 3159  H2  T4PE 1029     -21.677  20.372 -17.832  1.00  0.00           H  
HETATM 3160  O   T4PE 1030     -17.320 -18.713  14.655  1.00  0.00           O  
HETATM 3161  H1  T4PE 1030     -17.380 -18.076  15.367  1.00  0.00           H  
HETATM 3162  H2  T4PE 1030     -17.478 -19.558  15.076  1.00  0.00           H  
HETATM 3163  O   T4PE 1031      19.660  12.666  -2.569  1.00  0.00           O  
HETATM 3164  H1  T4PE 1031      19.481  13.605  -2.514  1.00  0.00           H  
HETATM 3165  H2  T4PE 1031      20.369  12.520  -1.943  1.00  0.00           H  
HETATM 3166  O   T4PE 1032      -3.740  -6.752  11.399  1.00  0.00           O  
HETATM 3167  H1  T4PE 1032      -3.751  -7.238  12.223  1.00  0.00           H  
HETATM 3168  H2  T4PE 1032      -4.389  -6.059  11.520  1.00  0.00           H  
HETATM 3169  O   T4PE 1033       5.764   2.401   3.389  1.00  0.00           O  
HETATM 3170  H1  T4PE 1033       6.245   2.665   2.605  1.00  0.00           H  
HETATM 3171  H2  T4PE 1033       5.679   1.451   3.310  1.00  0.00           H  
HETATM 3172  O   T4PE 1034       9.249 -17.676  -3.706  1.00  0.00           O  
HETATM 3173  H1  T4PE 1034       9.005 -17.551  -2.789  1.00  0.00           H  
HETATM 3174  H2  T4PE 1034      10.169 -17.417  -3.748  1.00  0.00           H  
HETATM 3175  O   T4PE 1035      -5.028 -17.469  10.185  1.00  0.00           O  
HETATM 3176  H1  T4PE 1035      -5.310 -17.724  11.063  1.00  0.00           H  
HETATM 3177  H2  T4PE 1035      -4.113 -17.208  10.293  1.00  0.00           H  
HETATM 3178  O   T4PE 1036     -11.672  -9.516   9.634  1.00  0.00           O  
HETATM 3179  H1  T4PE 1036     -12.002  -8.657   9.895  1.00  0.00           H  
HETATM 3180  H2  T4PE 1036     -10.734  -9.381   9.495  1.00  0.00           H  
HETATM 3181  O   T4PE 1037      -0.378   3.404  12.554  1.00  0.00           O  
HETATM 3182  H1  T4PE 1037      -1.218   3.645  12.164  1.00  0.00           H  
HETATM 3183  H2  T4PE 1037       0.277   3.804  11.982  1.00  0.00           H  
HETATM 3184  O   T4PE 1038     -18.679   1.859  -2.755  1.00  0.00           O  
HETATM 3185  H1  T4PE 1038     -19.501   2.313  -2.940  1.00  0.00           H  
HETATM 3186  H2  T4PE 1038     -18.490   1.370  -3.556  1.00  0.00           H  
HETATM 3187  O   T4PE 1039      -9.513  16.325  -1.284  1.00  0.00           O  
HETATM 3188  H1  T4PE 1039      -9.045  16.194  -0.460  1.00  0.00           H  
HETATM 3189  H2  T4PE 1039      -9.937  15.485  -1.457  1.00  0.00           H  
HETATM 3190  O   T4PE 1040       2.637  -7.883  -1.366  1.00  0.00           O  
HETATM 3191  H1  T4PE 1040       2.748  -8.830  -1.288  1.00  0.00           H  
HETATM 3192  H2  T4PE 1040       3.168  -7.641  -2.125  1.00  0.00           H  
HETATM 3193  O   T4PE 1041       5.721 -20.898  10.047  1.00  0.00           O  
HETATM 3194  H1  T4PE 1041       6.062 -21.786   9.938  1.00  0.00           H  
HETATM 3195  H2  T4PE 1041       6.159 -20.568  10.832  1.00  0.00           H  
HETATM 3196  O   T4PE 1042       7.027  -1.406  -6.083  1.00  0.00           O  
HETATM 3197  H1  T4PE 1042       7.653  -1.047  -5.454  1.00  0.00           H  
HETATM 3198  H2  T4PE 1042       7.458  -2.185  -6.433  1.00  0.00           H  
HETATM 3199  O   T4PE 1043      13.935  -3.771  -4.671  1.00  0.00           O  
HETATM 3200  H1  T4PE 1043      14.718  -3.567  -5.181  1.00  0.00           H  
HETATM 3201  H2  T4PE 1043      13.260  -3.193  -5.026  1.00  0.00           H  
HETATM 3202  O   T4PE 1044       8.200 -16.603  18.945  1.00  0.00           O  
HETATM 3203  H1  T4PE 1044       9.011 -16.878  19.375  1.00  0.00           H  
HETATM 3204  H2  T4PE 1044       7.818 -17.415  18.613  1.00  0.00           H  
HETATM 3205  O   T4PE 1045      18.915   0.819  16.099  1.00  0.00           O  
HETATM 3206  H1  T4PE 1045      18.407   1.621  15.982  1.00  0.00           H  
HETATM 3207  H2  T4PE 1045      19.046   0.487  15.211  1.00  0.00           H  
HETATM 3208  O   T4PE 1046     -14.188  19.587 -20.246  1.00  0.00           O  
HETATM 3209  H1  T4PE 1046     -15.045  19.728 -20.647  1.00  0.00           H  
HETATM 3210  H2  T4PE 1046     -14.349  18.945 -19.555  1.00  0.00           H  
HETATM 3211  O   T4PE 1047      19.397  -8.590 -13.736  1.00  0.00           O  
HETATM 3212  H1  T4PE 1047      18.685  -8.966 -14.254  1.00  0.00           H  
HETATM 3213  H2  T4PE 1047      18.966  -7.961 -13.157  1.00  0.00           H  
HETATM 3214  O   T4PE 1048       6.982 -12.743  -4.591  1.00  0.00           O  
HETATM 3215  H1  T4PE 1048       6.236 -13.139  -4.142  1.00  0.00           H  
HETATM 3216  H2  T4PE 1048       7.749 -13.158  -4.196  1.00  0.00           H  
HETATM 3217  O   T4PE 1049      -0.760  -9.288   8.344  1.00  0.00           O  
HETATM 3218  H1  T4PE 1049      -1.282  -9.413   7.551  1.00  0.00           H  
HETATM 3219  H2  T4PE 1049      -1.089  -8.473   8.722  1.00  0.00           H  
HETATM 3220  O   T4PE 1050     -10.346   8.879   0.393  1.00  0.00           O  
HETATM 3221  H1  T4PE 1050      -9.656   9.161   0.994  1.00  0.00           H  
HETATM 3222  H2  T4PE 1050     -10.715   9.693   0.052  1.00  0.00           H  
HETATM 3223  O   T4PE 1051      12.762  16.522   7.220  1.00  0.00           O  
HETATM 3224  H1  T4PE 1051      12.806  16.658   8.167  1.00  0.00           H  
HETATM 3225  H2  T4PE 1051      13.610  16.823   6.894  1.00  0.00           H  
HETATM 3226  O   T4PE 1052       6.005   6.376   9.815  1.00  0.00           O  
HETATM 3227  H1  T4PE 1052       5.050   6.396   9.886  1.00  0.00           H  
HETATM 3228  H2  T4PE 1052       6.185   6.671   8.923  1.00  0.00           H  
HETATM 3229  O   T4PE 1053      -2.858  17.334   5.702  1.00  0.00           O  
HETATM 3230  H1  T4PE 1053      -2.439  18.137   6.012  1.00  0.00           H  
HETATM 3231  H2  T4PE 1053      -3.557  17.168   6.334  1.00  0.00           H  
HETATM 3232  O   T4PE 1054     -11.753  12.327  11.875  1.00  0.00           O  
HETATM 3233  H1  T4PE 1054     -12.256  11.555  11.614  1.00  0.00           H  
HETATM 3234  H2  T4PE 1054     -12.360  13.058  11.761  1.00  0.00           H  
HETATM 3235  O   T4PE 1055      -6.351   6.288  15.756  1.00  0.00           O  
HETATM 3236  H1  T4PE 1055      -5.447   6.111  16.018  1.00  0.00           H  
HETATM 3237  H2  T4PE 1055      -6.882   5.816  16.397  1.00  0.00           H  
HETATM 3238  O   T4PE 1056      -7.915 -19.351   0.928  1.00  0.00           O  
HETATM 3239  H1  T4PE 1056      -7.735 -20.126   1.460  1.00  0.00           H  
HETATM 3240  H2  T4PE 1056      -8.481 -18.809   1.479  1.00  0.00           H  
HETATM 3241  O   T4PE 1057     -14.723  13.789 -17.079  1.00  0.00           O  
HETATM 3242  H1  T4PE 1057     -15.212  14.300 -17.724  1.00  0.00           H  
HETATM 3243  H2  T4PE 1057     -15.071  12.901 -17.163  1.00  0.00           H  
HETATM 3244  O   T4PE 1058     -10.833   2.460   9.541  1.00  0.00           O  
HETATM 3245  H1  T4PE 1058     -11.088   2.631  10.448  1.00  0.00           H  
HETATM 3246  H2  T4PE 1058     -11.397   1.738   9.265  1.00  0.00           H  
HETATM 3247  O   T4PE 1059     -15.025 -17.657  -6.755  1.00  0.00           O  
HETATM 3248  H1  T4PE 1059     -14.137 -17.792  -7.084  1.00  0.00           H  
HETATM 3249  H2  T4PE 1059     -15.125 -16.706  -6.714  1.00  0.00           H  
HETATM 3250  O   T4PE 1060      -1.416  13.689 -20.359  1.00  0.00           O  
HETATM 3251  H1  T4PE 1060      -2.275  13.949 -20.028  1.00  0.00           H  
HETATM 3252  H2  T4PE 1060      -1.183  12.918 -19.842  1.00  0.00           H  
HETATM 3253  O   T4PE 1061     -19.330 -11.492  17.038  1.00  0.00           O  
HETATM 3254  H1  T4PE 1061     -19.448 -10.543  17.076  1.00  0.00           H  
HETATM 3255  H2  T4PE 1061     -19.130 -11.672  16.119  1.00  0.00           H  
HETATM 3256  O   T4PE 1062     -12.259  16.709  13.873  1.00  0.00           O  
HETATM 3257  H1  T4PE 1062     -11.559  16.056  13.873  1.00  0.00           H  
HETATM 3258  H2  T4PE 1062     -12.278  17.039  12.975  1.00  0.00           H  
HETATM 3259  O   T4PE 1063       6.621 -10.914   7.528  1.00  0.00           O  
HETATM 3260  H1  T4PE 1063       6.273 -11.758   7.815  1.00  0.00           H  
HETATM 3261  H2  T4PE 1063       7.472 -11.123   7.145  1.00  0.00           H  
HETATM 3262  O   T4PE 1064     -18.974   2.868   9.519  1.00  0.00           O  
HETATM 3263  H1  T4PE 1064     -19.822   2.595   9.169  1.00  0.00           H  
HETATM 3264  H2  T4PE 1064     -19.029   2.678  10.455  1.00  0.00           H  
HETATM 3265  O   T4PE 1065       4.477  -6.299  -8.326  1.00  0.00           O  
HETATM 3266  H1  T4PE 1065       4.017  -7.124  -8.482  1.00  0.00           H  
HETATM 3267  H2  T4PE 1065       4.292  -6.091  -7.410  1.00  0.00           H  
HETATM 3268  O   T4PE 1066      13.656  12.810  -9.180  1.00  0.00           O  
HETATM 3269  H1  T4PE 1066      13.732  12.713  -8.231  1.00  0.00           H  
HETATM 3270  H2  T4PE 1066      12.734  13.025  -9.326  1.00  0.00           H  
HETATM 3271  O   T4PE 1067      12.846  -7.918 -19.031  1.00  0.00           O  
HETATM 3272  H1  T4PE 1067      12.576  -8.054 -18.123  1.00  0.00           H  
HETATM 3273  H2  T4PE 1067      13.762  -7.646 -18.971  1.00  0.00           H  
HETATM 3274  O   T4PE 1068      18.094 -18.888 -18.121  1.00  0.00           O  
HETATM 3275  H1  T4PE 1068      17.584 -18.853 -18.930  1.00  0.00           H  
HETATM 3276  H2  T4PE 1068      19.005 -18.839 -18.410  1.00  0.00           H  
HETATM 3277  O   T4PE 1069     -20.051 -11.241 -15.319  1.00  0.00           O  
HETATM 3278  H1  T4PE 1069     -20.127 -11.316 -14.368  1.00  0.00           H  
HETATM 3279  H2  T4PE 1069     -19.491 -11.975 -15.574  1.00  0.00           H  
HETATM 3280  O   T4PE 1070      -5.985 -20.514   5.307  1.00  0.00           O  
HETATM 3281  H1  T4PE 1070      -6.596 -20.690   4.591  1.00  0.00           H  
HETATM 3282  H2  T4PE 1070      -5.766 -19.587   5.214  1.00  0.00           H  
HETATM 3283  O   T4PE 1071     -18.006  -8.721  -3.239  1.00  0.00           O  
HETATM 3284  H1  T4PE 1071     -17.425  -9.475  -3.339  1.00  0.00           H  
HETATM 3285  H2  T4PE 1071     -17.426  -8.002  -2.992  1.00  0.00           H  
HETATM 3286  O   T4PE 1072      17.741  13.907  -9.053  1.00  0.00           O  
HETATM 3287  H1  T4PE 1072      18.600  14.254  -9.294  1.00  0.00           H  
HETATM 3288  H2  T4PE 1072      17.393  14.540  -8.426  1.00  0.00           H  
HETATM 3289  O   T4PE 1073      16.963   9.237  14.630  1.00  0.00           O  
HETATM 3290  H1  T4PE 1073      17.343   9.954  14.122  1.00  0.00           H  
HETATM 3291  H2  T4PE 1073      17.648   8.569  14.653  1.00  0.00           H  
HETATM 3292  O   T4PE 1074      -1.389  -1.039  -7.616  1.00  0.00           O  
HETATM 3293  H1  T4PE 1074      -1.915  -1.608  -8.178  1.00  0.00           H  
HETATM 3294  H2  T4PE 1074      -1.990  -0.342  -7.350  1.00  0.00           H  
HETATM 3295  O   T4PE 1075      -1.014  16.736 -10.108  1.00  0.00           O  
HETATM 3296  H1  T4PE 1075      -1.542  16.146  -9.569  1.00  0.00           H  
HETATM 3297  H2  T4PE 1075      -1.274  16.536 -11.007  1.00  0.00           H  
HETATM 3298  O   T4PE 1076     -12.015 -10.567  -1.383  1.00  0.00           O  
HETATM 3299  H1  T4PE 1076     -12.931 -10.584  -1.106  1.00  0.00           H  
HETATM 3300  H2  T4PE 1076     -11.617  -9.875  -0.855  1.00  0.00           H  
HETATM 3301  O   T4PE 1077     -19.964  -6.046  15.914  1.00  0.00           O  
HETATM 3302  H1  T4PE 1077     -20.241  -6.470  15.102  1.00  0.00           H  
HETATM 3303  H2  T4PE 1077     -20.781  -5.816  16.356  1.00  0.00           H  
HETATM 3304  O   T4PE 1078       9.246   4.579 -18.413  1.00  0.00           O  
HETATM 3305  H1  T4PE 1078       8.980   4.844 -17.532  1.00  0.00           H  
HETATM 3306  H2  T4PE 1078      10.202   4.552 -18.378  1.00  0.00           H  
HETATM 3307  O   T4PE 1079     -13.298 -17.508  21.031  1.00  0.00           O  
HETATM 3308  H1  T4PE 1079     -13.846 -18.124  20.544  1.00  0.00           H  
HETATM 3309  H2  T4PE 1079     -12.587 -18.043  21.382  1.00  0.00           H  
HETATM 3310  O   T4PE 1080      14.625  -1.603 -15.959  1.00  0.00           O  
HETATM 3311  H1  T4PE 1080      15.478  -1.206 -15.780  1.00  0.00           H  
HETATM 3312  H2  T4PE 1080      14.180  -0.971 -16.524  1.00  0.00           H  
HETATM 3313  O   T4PE 1081       5.221 -11.824   2.558  1.00  0.00           O  
HETATM 3314  H1  T4PE 1081       6.082 -11.817   2.141  1.00  0.00           H  
HETATM 3315  H2  T4PE 1081       4.889 -12.709   2.409  1.00  0.00           H  
HETATM 3316  O   T4PE 1082     -18.287  12.060  16.795  1.00  0.00           O  
HETATM 3317  H1  T4PE 1082     -18.677  11.356  17.313  1.00  0.00           H  
HETATM 3318  H2  T4PE 1082     -17.860  12.624  17.440  1.00  0.00           H  
HETATM 3319  O   T4PE 1083     -11.845 -13.937  -0.153  1.00  0.00           O  
HETATM 3320  H1  T4PE 1083     -12.533 -14.459  -0.563  1.00  0.00           H  
HETATM 3321  H2  T4PE 1083     -11.155 -14.568   0.053  1.00  0.00           H  
HETATM 3322  O   T4PE 1084     -20.297 -17.237  -6.150  1.00  0.00           O  
HETATM 3323  H1  T4PE 1084     -21.154 -16.923  -6.435  1.00  0.00           H  
HETATM 3324  H2  T4PE 1084     -20.489 -18.000  -5.605  1.00  0.00           H  
HETATM 3325  O   T4PE 1085     -18.860 -11.261  20.217  1.00  0.00           O  
HETATM 3326  H1  T4PE 1085     -19.517 -11.827  19.814  1.00  0.00           H  
HETATM 3327  H2  T4PE 1085     -19.205 -10.375  20.105  1.00  0.00           H  
HETATM 3328  O   T4PE 1086      10.562  -2.939  12.505  1.00  0.00           O  
HETATM 3329  H1  T4PE 1086      10.113  -3.720  12.828  1.00  0.00           H  
HETATM 3330  H2  T4PE 1086      11.063  -2.622  13.257  1.00  0.00           H  
HETATM 3331  O   T4PE 1087      -0.051 -11.883  -1.310  1.00  0.00           O  
HETATM 3332  H1  T4PE 1087      -0.490 -12.698  -1.065  1.00  0.00           H  
HETATM 3333  H2  T4PE 1087      -0.637 -11.479  -1.950  1.00  0.00           H  
HETATM 3334  O   T4PE 1088       4.584   5.949  16.365  1.00  0.00           O  
HETATM 3335  H1  T4PE 1088       5.419   5.775  15.930  1.00  0.00           H  
HETATM 3336  H2  T4PE 1088       4.007   6.254  15.665  1.00  0.00           H  
HETATM 3337  O   T4PE 1089      10.826  17.237  15.817  1.00  0.00           O  
HETATM 3338  H1  T4PE 1089      10.245  17.244  16.577  1.00  0.00           H  
HETATM 3339  H2  T4PE 1089      10.237  17.295  15.064  1.00  0.00           H  
HETATM 3340  O   T4PE 1090       2.970  17.890  10.751  1.00  0.00           O  
HETATM 3341  H1  T4PE 1090       2.371  17.703  10.028  1.00  0.00           H  
HETATM 3342  H2  T4PE 1090       3.018  18.846  10.782  1.00  0.00           H  
HETATM 3343  O   T4PE 1091      -7.785  -1.921  14.244  1.00  0.00           O  
HETATM 3344  H1  T4PE 1091      -7.017  -2.059  13.690  1.00  0.00           H  
HETATM 3345  H2  T4PE 1091      -7.452  -1.996  15.139  1.00  0.00           H  
HETATM 3346  O   T4PE 1092      -6.228 -18.885  -7.236  1.00  0.00           O  
HETATM 3347  H1  T4PE 1092      -5.412 -19.045  -6.761  1.00  0.00           H  
HETATM 3348  H2  T4PE 1092      -6.490 -18.003  -6.971  1.00  0.00           H  
HETATM 3349  O   T4PE 1093      11.545  -2.245  -0.013  1.00  0.00           O  
HETATM 3350  H1  T4PE 1093      11.934  -2.619  -0.803  1.00  0.00           H  
HETATM 3351  H2  T4PE 1093      10.741  -2.746   0.120  1.00  0.00           H  
HETATM 3352  O   T4PE 1094      18.126 -14.621  14.709  1.00  0.00           O  
HETATM 3353  H1  T4PE 1094      18.722 -14.655  15.457  1.00  0.00           H  
HETATM 3354  H2  T4PE 1094      18.559 -14.041  14.083  1.00  0.00           H  
HETATM 3355  O   T4PE 1095      19.878 -12.891   7.142  1.00  0.00           O  
HETATM 3356  H1  T4PE 1095      20.557 -13.451   6.765  1.00  0.00           H  
HETATM 3357  H2  T4PE 1095      20.361 -12.228   7.636  1.00  0.00           H  
HETATM 3358  O   T4PE 1096      15.306  16.790   6.124  1.00  0.00           O  
HETATM 3359  H1  T4PE 1096      16.067  17.251   6.476  1.00  0.00           H  
HETATM 3360  H2  T4PE 1096      15.041  17.309   5.365  1.00  0.00           H  
HETATM 3361  O   T4PE 1097     -16.764 -13.165 -11.702  1.00  0.00           O  
HETATM 3362  H1  T4PE 1097     -16.925 -14.039 -11.346  1.00  0.00           H  
HETATM 3363  H2  T4PE 1097     -17.193 -12.572 -11.086  1.00  0.00           H  
HETATM 3364  O   T4PE 1098      -0.254  11.760  17.071  1.00  0.00           O  
HETATM 3365  H1  T4PE 1098      -0.561  12.146  17.892  1.00  0.00           H  
HETATM 3366  H2  T4PE 1098       0.152  12.488  16.601  1.00  0.00           H  
HETATM 3367  O   T4PE 1099       9.257  -3.666 -10.724  1.00  0.00           O  
HETATM 3368  H1  T4PE 1099       9.108  -3.775 -11.663  1.00  0.00           H  
HETATM 3369  H2  T4PE 1099       9.023  -2.755 -10.548  1.00  0.00           H  
HETATM 3370  O   T4PE 1100       3.402  15.104 -11.726  1.00  0.00           O  
HETATM 3371  H1  T4PE 1100       2.980  15.677 -11.086  1.00  0.00           H  
HETATM 3372  H2  T4PE 1100       3.777  15.701 -12.373  1.00  0.00           H  
HETATM 3373  O   T4PE 1101       0.995 -17.494 -13.562  1.00  0.00           O  
HETATM 3374  H1  T4PE 1101       0.778 -16.590 -13.334  1.00  0.00           H  
HETATM 3375  H2  T4PE 1101       1.603 -17.774 -12.878  1.00  0.00           H  
HETATM 3376  O   T4PE 1102       8.649   9.088  -6.464  1.00  0.00           O  
HETATM 3377  H1  T4PE 1102       8.445   8.382  -7.078  1.00  0.00           H  
HETATM 3378  H2  T4PE 1102       9.244   8.689  -5.829  1.00  0.00           H  
HETATM 3379  O   T4PE 1103      -3.195  -3.374  18.645  1.00  0.00           O  
HETATM 3380  H1  T4PE 1103      -3.575  -2.764  19.277  1.00  0.00           H  
HETATM 3381  H2  T4PE 1103      -3.887  -4.016  18.485  1.00  0.00           H  
HETATM 3382  O   T4PE 1104      12.285  -9.152  -2.486  1.00  0.00           O  
HETATM 3383  H1  T4PE 1104      11.885  -8.649  -1.776  1.00  0.00           H  
HETATM 3384  H2  T4PE 1104      11.664  -9.859  -2.659  1.00  0.00           H  
HETATM 3385  O   T4PE 1105     -14.832 -21.048  11.455  1.00  0.00           O  
HETATM 3386  H1  T4PE 1105     -15.730 -20.789  11.248  1.00  0.00           H  
HETATM 3387  H2  T4PE 1105     -14.924 -21.880  11.920  1.00  0.00           H  
HETATM 3388  O   T4PE 1106       6.333   9.722  13.479  1.00  0.00           O  
HETATM 3389  H1  T4PE 1106       6.165   8.847  13.130  1.00  0.00           H  
HETATM 3390  H2  T4PE 1106       5.552  10.226  13.251  1.00  0.00           H  
HETATM 3391  O   T4PE 1107     -17.229  -2.059  14.118  1.00  0.00           O  
HETATM 3392  H1  T4PE 1107     -16.406  -2.071  14.605  1.00  0.00           H  
HETATM 3393  H2  T4PE 1107     -17.235  -1.209  13.677  1.00  0.00           H  
HETATM 3394  O   T4PE 1108     -15.561 -14.895  -6.407  1.00  0.00           O  
HETATM 3395  H1  T4PE 1108     -16.196 -14.493  -7.000  1.00  0.00           H  
HETATM 3396  H2  T4PE 1108     -14.836 -14.271  -6.374  1.00  0.00           H  
HETATM 3397  O   T4PE 1109     -12.911 -13.526  -6.543  1.00  0.00           O  
HETATM 3398  H1  T4PE 1109     -12.767 -13.430  -7.484  1.00  0.00           H  
HETATM 3399  H2  T4PE 1109     -12.205 -14.101  -6.249  1.00  0.00           H  
HETATM 3400  O   T4PE 1110     -14.899  -5.607  -7.600  1.00  0.00           O  
HETATM 3401  H1  T4PE 1110     -15.772  -5.375  -7.915  1.00  0.00           H  
HETATM 3402  H2  T4PE 1110     -15.055  -6.269  -6.927  1.00  0.00           H  
HETATM 3403  O   T4PE 1111     -20.261 -20.490  12.063  1.00  0.00           O  
HETATM 3404  H1  T4PE 1111     -20.420 -19.719  12.608  1.00  0.00           H  
HETATM 3405  H2  T4PE 1111     -20.214 -21.217  12.683  1.00  0.00           H  
HETATM 3406  O   T4PE 1112      13.098   0.457  -6.602  1.00  0.00           O  
HETATM 3407  H1  T4PE 1112      12.741   0.999  -7.306  1.00  0.00           H  
HETATM 3408  H2  T4PE 1112      13.959   0.186  -6.920  1.00  0.00           H  
HETATM 3409  O   T4PE 1113       7.654  -8.527  -7.003  1.00  0.00           O  
HETATM 3410  H1  T4PE 1113       7.989  -7.659  -7.224  1.00  0.00           H  
HETATM 3411  H2  T4PE 1113       6.982  -8.364  -6.341  1.00  0.00           H  
HETATM 3412  O   T4PE 1114     -16.341 -15.606 -10.619  1.00  0.00           O  
HETATM 3413  H1  T4PE 1114     -15.394 -15.493 -10.710  1.00  0.00           H  
HETATM 3414  H2  T4PE 1114     -16.518 -16.464 -11.003  1.00  0.00           H  
HETATM 3415  O   T4PE 1115     -15.435   4.001  -4.814  1.00  0.00           O  
HETATM 3416  H1  T4PE 1115     -16.298   3.954  -5.225  1.00  0.00           H  
HETATM 3417  H2  T4PE 1115     -14.904   4.510  -5.427  1.00  0.00           H  
HETATM 3418  O   T4PE 1116      19.322  -7.569  15.705  1.00  0.00           O  
HETATM 3419  H1  T4PE 1116      19.744  -6.811  16.109  1.00  0.00           H  
HETATM 3420  H2  T4PE 1116      18.944  -8.052  16.440  1.00  0.00           H  
HETATM 3421  O   T4PE 1117       8.999  -1.247  15.155  1.00  0.00           O  
HETATM 3422  H1  T4PE 1117       8.781  -1.657  15.992  1.00  0.00           H  
HETATM 3423  H2  T4PE 1117       9.000  -0.308  15.340  1.00  0.00           H  
HETATM 3424  O   T4PE 1118      13.963   0.132  -0.641  1.00  0.00           O  
HETATM 3425  H1  T4PE 1118      13.561   0.892  -1.061  1.00  0.00           H  
HETATM 3426  H2  T4PE 1118      13.230  -0.455  -0.453  1.00  0.00           H  
HETATM 3427  O   T4PE 1119       2.895 -18.499   2.030  1.00  0.00           O  
HETATM 3428  H1  T4PE 1119       3.000 -19.310   2.527  1.00  0.00           H  
HETATM 3429  H2  T4PE 1119       2.058 -18.602   1.577  1.00  0.00           H  
HETATM 3430  O   T4PE 1120      -8.813 -13.086 -15.354  1.00  0.00           O  
HETATM 3431  H1  T4PE 1120      -9.754 -12.914 -15.388  1.00  0.00           H  
HETATM 3432  H2  T4PE 1120      -8.745 -13.995 -15.062  1.00  0.00           H  
HETATM 3433  O   T4PE 1121     -17.019 -13.331  18.973  1.00  0.00           O  
HETATM 3434  H1  T4PE 1121     -17.332 -14.090  18.480  1.00  0.00           H  
HETATM 3435  H2  T4PE 1121     -17.184 -12.585  18.395  1.00  0.00           H  
HETATM 3436  O   T4PE 1122      10.956   5.064  16.295  1.00  0.00           O  
HETATM 3437  H1  T4PE 1122      11.453   5.244  15.497  1.00  0.00           H  
HETATM 3438  H2  T4PE 1122      10.040   5.095  16.019  1.00  0.00           H  
HETATM 3439  O   T4PE 1123       0.565 -17.196  19.715  1.00  0.00           O  
HETATM 3440  H1  T4PE 1123       0.352 -17.358  18.796  1.00  0.00           H  
HETATM 3441  H2  T4PE 1123       0.236 -16.314  19.886  1.00  0.00           H  
HETATM 3442  O   T4PE 1124      10.597  20.608  11.476  1.00  0.00           O  
HETATM 3443  H1  T4PE 1124       9.992  21.346  11.398  1.00  0.00           H  
HETATM 3444  H2  T4PE 1124      10.870  20.617  12.393  1.00  0.00           H  
HETATM 3445  O   T4PE 1125     -11.501   4.621 -19.245  1.00  0.00           O  
HETATM 3446  H1  T4PE 1125     -10.939   4.228 -19.913  1.00  0.00           H  
HETATM 3447  H2  T4PE 1125     -11.029   5.406 -18.967  1.00  0.00           H  
HETATM 3448  O   T4PE 1126     -16.189 -16.874  18.834  1.00  0.00           O  
HETATM 3449  H1  T4PE 1126     -16.903 -16.597  19.408  1.00  0.00           H  
HETATM 3450  H2  T4PE 1126     -16.611 -17.049  17.993  1.00  0.00           H  
HETATM 3451  O   T4PE 1127      -5.635  -4.894  17.925  1.00  0.00           O  
HETATM 3452  H1  T4PE 1127      -5.381  -5.146  18.813  1.00  0.00           H  
HETATM 3453  H2  T4PE 1127      -6.589  -4.963  17.920  1.00  0.00           H  
HETATM 3454  O   T4PE 1128      -3.980   9.033   8.213  1.00  0.00           O  
HETATM 3455  H1  T4PE 1128      -4.807   8.792   8.631  1.00  0.00           H  
HETATM 3456  H2  T4PE 1128      -3.869   9.961   8.418  1.00  0.00           H  
HETATM 3457  O   T4PE 1129      -2.947 -14.639 -18.279  1.00  0.00           O  
HETATM 3458  H1  T4PE 1129      -2.872 -13.688 -18.200  1.00  0.00           H  
HETATM 3459  H2  T4PE 1129      -3.797 -14.846 -17.890  1.00  0.00           H  
HETATM 3460  O   T4PE 1130      -6.248 -17.110  -1.735  1.00  0.00           O  
HETATM 3461  H1  T4PE 1130      -6.765 -16.317  -1.597  1.00  0.00           H  
HETATM 3462  H2  T4PE 1130      -5.934 -17.348  -0.863  1.00  0.00           H  
HETATM 3463  O   T4PE 1131       0.895  -3.930 -19.610  1.00  0.00           O  
HETATM 3464  H1  T4PE 1131       0.268  -4.646 -19.506  1.00  0.00           H  
HETATM 3465  H2  T4PE 1131       0.432  -3.281 -20.140  1.00  0.00           H  
HETATM 3466  O   T4PE 1132      13.790 -20.041   1.622  1.00  0.00           O  
HETATM 3467  H1  T4PE 1132      13.855 -20.158   0.675  1.00  0.00           H  
HETATM 3468  H2  T4PE 1132      14.156 -20.846   1.989  1.00  0.00           H  
HETATM 3469  O   T4PE 1133      -0.107  -4.254  -8.946  1.00  0.00           O  
HETATM 3470  H1  T4PE 1133      -0.880  -4.578  -8.483  1.00  0.00           H  
HETATM 3471  H2  T4PE 1133       0.270  -5.032  -9.357  1.00  0.00           H  
HETATM 3472  O   T4PE 1134       3.116  -2.330 -14.059  1.00  0.00           O  
HETATM 3473  H1  T4PE 1134       3.072  -1.578 -14.649  1.00  0.00           H  
HETATM 3474  H2  T4PE 1134       3.887  -2.818 -14.349  1.00  0.00           H  
HETATM 3475  O   T4PE 1135      -9.997  16.560  -7.412  1.00  0.00           O  
HETATM 3476  H1  T4PE 1135      -9.178  17.054  -7.453  1.00  0.00           H  
HETATM 3477  H2  T4PE 1135     -10.644  17.192  -7.100  1.00  0.00           H  
HETATM 3478  O   T4PE 1136     -11.922 -17.971  -9.883  1.00  0.00           O  
HETATM 3479  H1  T4PE 1136     -11.521 -18.826  -9.722  1.00  0.00           H  
HETATM 3480  H2  T4PE 1136     -11.207 -17.430 -10.217  1.00  0.00           H  
HETATM 3481  O   T4PE 1137      12.337 -15.455  -7.373  1.00  0.00           O  
HETATM 3482  H1  T4PE 1137      11.599 -15.104  -6.873  1.00  0.00           H  
HETATM 3483  H2  T4PE 1137      12.620 -14.728  -7.927  1.00  0.00           H  
HETATM 3484  O   T4PE 1138      13.467 -10.000 -20.902  1.00  0.00           O  
HETATM 3485  H1  T4PE 1138      13.075  -9.307 -20.371  1.00  0.00           H  
HETATM 3486  H2  T4PE 1138      13.270 -10.807 -20.426  1.00  0.00           H  
HETATM 3487  O   T4PE 1139      17.277  -9.856 -15.144  1.00  0.00           O  
HETATM 3488  H1  T4PE 1139      16.663  -9.260 -15.573  1.00  0.00           H  
HETATM 3489  H2  T4PE 1139      16.724 -10.543 -14.772  1.00  0.00           H  
HETATM 3490  O   T4PE 1140     -10.807  -0.841 -15.016  1.00  0.00           O  
HETATM 3491  H1  T4PE 1140     -11.362  -0.216 -15.482  1.00  0.00           H  
HETATM 3492  H2  T4PE 1140     -11.396  -1.267 -14.394  1.00  0.00           H  
HETATM 3493  O   T4PE 1141       5.913 -17.103  10.864  1.00  0.00           O  
HETATM 3494  H1  T4PE 1141       5.549 -17.699  11.518  1.00  0.00           H  
HETATM 3495  H2  T4PE 1141       6.176 -16.330  11.363  1.00  0.00           H  
HETATM 3496  O   T4PE 1142     -12.304  -5.843   5.367  1.00  0.00           O  
HETATM 3497  H1  T4PE 1142     -11.476  -5.496   5.036  1.00  0.00           H  
HETATM 3498  H2  T4PE 1142     -12.533  -5.265   6.095  1.00  0.00           H  
HETATM 3499  O   T4PE 1143      -4.626 -18.905  16.515  1.00  0.00           O  
HETATM 3500  H1  T4PE 1143      -5.371 -18.453  16.118  1.00  0.00           H  
HETATM 3501  H2  T4PE 1143      -5.023 -19.570  17.079  1.00  0.00           H  
HETATM 3502  O   T4PE 1144      -6.412  -1.651  16.716  1.00  0.00           O  
HETATM 3503  H1  T4PE 1144      -6.767  -0.766  16.800  1.00  0.00           H  
HETATM 3504  H2  T4PE 1144      -6.409  -1.994  17.609  1.00  0.00           H  
HETATM 3505  O   T4PE 1145      -7.689  -3.820  10.682  1.00  0.00           O  
HETATM 3506  H1  T4PE 1145      -8.414  -3.205  10.792  1.00  0.00           H  
HETATM 3507  H2  T4PE 1145      -7.763  -4.119   9.775  1.00  0.00           H  
HETATM 3508  O   T4PE 1146       7.570  -8.932 -14.613  1.00  0.00           O  
HETATM 3509  H1  T4PE 1146       7.959  -9.797 -14.487  1.00  0.00           H  
HETATM 3510  H2  T4PE 1146       8.318  -8.350 -14.751  1.00  0.00           H  
HETATM 3511  O   T4PE 1147      16.214  -0.889  -2.114  1.00  0.00           O  
HETATM 3512  H1  T4PE 1147      15.405  -0.529  -1.751  1.00  0.00           H  
HETATM 3513  H2  T4PE 1147      16.484  -0.253  -2.777  1.00  0.00           H  
HETATM 3514  O   T4PE 1148       2.961   6.906  -0.613  1.00  0.00           O  
HETATM 3515  H1  T4PE 1148       2.345   6.301  -1.026  1.00  0.00           H  
HETATM 3516  H2  T4PE 1148       3.103   7.589  -1.269  1.00  0.00           H  
HETATM 3517  O   T4PE 1149       4.609  16.827   3.140  1.00  0.00           O  
HETATM 3518  H1  T4PE 1149       4.996  16.040   3.523  1.00  0.00           H  
HETATM 3519  H2  T4PE 1149       5.176  17.036   2.398  1.00  0.00           H  
HETATM 3520  O   T4PE 1150     -14.867  12.708  -5.975  1.00  0.00           O  
HETATM 3521  H1  T4PE 1150     -14.218  12.336  -5.378  1.00  0.00           H  
HETATM 3522  H2  T4PE 1150     -14.516  12.537  -6.849  1.00  0.00           H  
HETATM 3523  O   T4PE 1151     -12.258 -17.769 -17.908  1.00  0.00           O  
HETATM 3524  H1  T4PE 1151     -12.945 -18.429 -17.819  1.00  0.00           H  
HETATM 3525  H2  T4PE 1151     -12.720 -16.979 -18.189  1.00  0.00           H  
HETATM 3526  O   T4PE 1152      10.697 -20.108   1.349  1.00  0.00           O  
HETATM 3527  H1  T4PE 1152      11.076 -20.123   0.470  1.00  0.00           H  
HETATM 3528  H2  T4PE 1152      11.193 -19.434   1.813  1.00  0.00           H  
HETATM 3529  O   T4PE 1153     -18.314 -15.554   7.221  1.00  0.00           O  
HETATM 3530  H1  T4PE 1153     -17.597 -15.892   6.684  1.00  0.00           H  
HETATM 3531  H2  T4PE 1153     -17.883 -15.190   7.994  1.00  0.00           H  
HETATM 3532  O   T4PE 1154      20.949 -13.233 -19.581  1.00  0.00           O  
HETATM 3533  H1  T4PE 1154      20.774 -12.766 -20.397  1.00  0.00           H  
HETATM 3534  H2  T4PE 1154      20.419 -12.779 -18.926  1.00  0.00           H  
HETATM 3535  O   T4PE 1155      -0.252   2.653 -14.366  1.00  0.00           O  
HETATM 3536  H1  T4PE 1155       0.406   1.998 -14.596  1.00  0.00           H  
HETATM 3537  H2  T4PE 1155      -0.603   2.358 -13.526  1.00  0.00           H  
HETATM 3538  O   T4PE 1156       5.007  14.802  15.033  1.00  0.00           O  
HETATM 3539  H1  T4PE 1156       5.108  13.852  14.971  1.00  0.00           H  
HETATM 3540  H2  T4PE 1156       4.165  14.982  14.616  1.00  0.00           H  
HETATM 3541  O   T4PE 1157      11.231 -20.638  -9.931  1.00  0.00           O  
HETATM 3542  H1  T4PE 1157      10.456 -20.717  -9.375  1.00  0.00           H  
HETATM 3543  H2  T4PE 1157      11.026 -19.918 -10.527  1.00  0.00           H  
HETATM 3544  O   T4PE 1158       7.133 -12.194 -13.213  1.00  0.00           O  
HETATM 3545  H1  T4PE 1158       6.405 -11.844 -12.700  1.00  0.00           H  
HETATM 3546  H2  T4PE 1158       7.633 -12.723 -12.591  1.00  0.00           H  
HETATM 3547  O   T4PE 1159     -13.250 -15.785 -10.541  1.00  0.00           O  
HETATM 3548  H1  T4PE 1159     -12.885 -14.977 -10.181  1.00  0.00           H  
HETATM 3549  H2  T4PE 1159     -12.810 -16.484 -10.056  1.00  0.00           H  
HETATM 3550  O   T4PE 1160      19.917 -17.245  17.933  1.00  0.00           O  
HETATM 3551  H1  T4PE 1160      20.846 -17.135  18.136  1.00  0.00           H  
HETATM 3552  H2  T4PE 1160      19.613 -17.909  18.552  1.00  0.00           H  
HETATM 3553  O   T4PE 1161      -1.813  -4.030 -13.917  1.00  0.00           O  
HETATM 3554  H1  T4PE 1161      -2.094  -4.400 -13.081  1.00  0.00           H  
HETATM 3555  H2  T4PE 1161      -2.401  -3.289 -14.062  1.00  0.00           H  
HETATM 3556  O   T4PE 1162       8.435  15.728  -2.388  1.00  0.00           O  
HETATM 3557  H1  T4PE 1162       8.117  14.928  -2.808  1.00  0.00           H  
HETATM 3558  H2  T4PE 1162       8.059  16.438  -2.908  1.00  0.00           H  
HETATM 3559  O   T4PE 1163      11.927  13.629   3.819  1.00  0.00           O  
HETATM 3560  H1  T4PE 1163      12.113  12.692   3.770  1.00  0.00           H  
HETATM 3561  H2  T4PE 1163      11.267  13.707   4.508  1.00  0.00           H  
HETATM 3562  O   T4PE 1164      -6.430  -6.370   2.012  1.00  0.00           O  
HETATM 3563  H1  T4PE 1164      -6.757  -7.010   2.645  1.00  0.00           H  
HETATM 3564  H2  T4PE 1164      -6.876  -5.555   2.242  1.00  0.00           H  
HETATM 3565  O   T4PE 1165     -10.505 -10.023  -8.376  1.00  0.00           O  
HETATM 3566  H1  T4PE 1165     -11.268  -9.491  -8.151  1.00  0.00           H  
HETATM 3567  H2  T4PE 1165      -9.781  -9.617  -7.898  1.00  0.00           H  
HETATM 3568  O   T4PE 1166       5.741  -0.551  12.218  1.00  0.00           O  
HETATM 3569  H1  T4PE 1166       6.289   0.203  12.436  1.00  0.00           H  
HETATM 3570  H2  T4PE 1166       4.922  -0.169  11.904  1.00  0.00           H  
HETATM 3571  O   T4PE 1167      14.270 -18.340   5.806  1.00  0.00           O  
HETATM 3572  H1  T4PE 1167      14.457 -18.239   4.872  1.00  0.00           H  
HETATM 3573  H2  T4PE 1167      13.646 -19.064   5.849  1.00  0.00           H  
HETATM 3574  O   T4PE 1168       4.240   6.073  19.055  1.00  0.00           O  
HETATM 3575  H1  T4PE 1168       4.494   5.850  18.159  1.00  0.00           H  
HETATM 3576  H2  T4PE 1168       3.542   6.720  18.952  1.00  0.00           H  
HETATM 3577  O   T4PE 1169      -0.717  12.330  -2.650  1.00  0.00           O  
HETATM 3578  H1  T4PE 1169      -0.507  11.488  -2.247  1.00  0.00           H  
HETATM 3579  H2  T4PE 1169      -1.642  12.259  -2.888  1.00  0.00           H  
HETATM 3580  O   T4PE 1170     -17.661 -14.202 -13.971  1.00  0.00           O  
HETATM 3581  H1  T4PE 1170     -17.370 -13.648 -13.247  1.00  0.00           H  
HETATM 3582  H2  T4PE 1170     -18.011 -14.986 -13.549  1.00  0.00           H  
HETATM 3583  O   T4PE 1171       2.340   6.619  21.188  1.00  0.00           O  
HETATM 3584  H1  T4PE 1171       1.789   5.849  21.330  1.00  0.00           H  
HETATM 3585  H2  T4PE 1171       3.226   6.322  21.397  1.00  0.00           H  
HETATM 3586  O   T4PE 1172     -18.625  -1.308 -12.357  1.00  0.00           O  
HETATM 3587  H1  T4PE 1172     -19.051  -1.398 -11.504  1.00  0.00           H  
HETATM 3588  H2  T4PE 1172     -17.712  -1.106 -12.150  1.00  0.00           H  
HETATM 3589  O   T4PE 1173     -19.223  -2.590   2.907  1.00  0.00           O  
HETATM 3590  H1  T4PE 1173     -18.742  -2.678   3.730  1.00  0.00           H  
HETATM 3591  H2  T4PE 1173     -19.915  -3.250   2.962  1.00  0.00           H  
HETATM 3592  O   T4PE 1174      18.428  -3.322  17.750  1.00  0.00           O  
HETATM 3593  H1  T4PE 1174      18.051  -2.478  17.501  1.00  0.00           H  
HETATM 3594  H2  T4PE 1174      18.165  -3.443  18.663  1.00  0.00           H  
HETATM 3595  O   T4PE 1175      20.161   3.534 -15.621  1.00  0.00           O  
HETATM 3596  H1  T4PE 1175      20.460   3.461 -14.715  1.00  0.00           H  
HETATM 3597  H2  T4PE 1175      19.227   3.326 -15.583  1.00  0.00           H  
HETATM 3598  O   T4PE 1176     -16.528  20.971   0.155  1.00  0.00           O  
HETATM 3599  H1  T4PE 1176     -16.643  21.500  -0.635  1.00  0.00           H  
HETATM 3600  H2  T4PE 1176     -16.358  20.087  -0.171  1.00  0.00           H  
HETATM 3601  O   T4PE 1177     -18.397   5.818 -13.251  1.00  0.00           O  
HETATM 3602  H1  T4PE 1177     -17.471   5.888 -13.021  1.00  0.00           H  
HETATM 3603  H2  T4PE 1177     -18.397   5.512 -14.158  1.00  0.00           H  
HETATM 3604  O   T4PE 1178      18.920  -6.833 -17.990  1.00  0.00           O  
HETATM 3605  H1  T4PE 1178      19.718  -6.449 -17.626  1.00  0.00           H  
HETATM 3606  H2  T4PE 1178      18.620  -6.194 -18.636  1.00  0.00           H  
HETATM 3607  O   T4PE 1179      -2.959   0.747  19.032  1.00  0.00           O  
HETATM 3608  H1  T4PE 1179      -2.186   0.899  19.576  1.00  0.00           H  
HETATM 3609  H2  T4PE 1179      -3.151  -0.185  19.142  1.00  0.00           H  
HETATM 3610  O   T4PE 1180      -3.618   7.882  17.947  1.00  0.00           O  
HETATM 3611  H1  T4PE 1180      -3.128   7.999  18.761  1.00  0.00           H  
HETATM 3612  H2  T4PE 1180      -4.262   7.204  18.149  1.00  0.00           H  
HETATM 3613  O   T4PE 1181      -0.033 -15.131   5.096  1.00  0.00           O  
HETATM 3614  H1  T4PE 1181       0.832 -14.727   5.023  1.00  0.00           H  
HETATM 3615  H2  T4PE 1181      -0.504 -14.580   5.720  1.00  0.00           H  
HETATM 3616  O   T4PE 1182     -21.109  11.499   4.239  1.00  0.00           O  
HETATM 3617  H1  T4PE 1182     -21.474  11.185   5.067  1.00  0.00           H  
HETATM 3618  H2  T4PE 1182     -21.099  12.452   4.327  1.00  0.00           H  
HETATM 3619  O   T4PE 1183       4.865  15.012 -18.314  1.00  0.00           O  
HETATM 3620  H1  T4PE 1183       3.947  15.040 -18.042  1.00  0.00           H  
HETATM 3621  H2  T4PE 1183       4.918  15.633 -19.040  1.00  0.00           H  
HETATM 3622  O   T4PE 1184       3.565 -13.831 -13.471  1.00  0.00           O  
HETATM 3623  H1  T4PE 1184       4.241 -14.293 -12.976  1.00  0.00           H  
HETATM 3624  H2  T4PE 1184       3.717 -12.906 -13.280  1.00  0.00           H  
HETATM 3625  O   T4PE 1185      20.464   9.803  15.571  1.00  0.00           O  
HETATM 3626  H1  T4PE 1185      21.398   9.850  15.368  1.00  0.00           H  
HETATM 3627  H2  T4PE 1185      20.276   8.866  15.618  1.00  0.00           H  
HETATM 3628  O   T4PE 1186       7.666   0.773   6.631  1.00  0.00           O  
HETATM 3629  H1  T4PE 1186       7.807   0.916   7.567  1.00  0.00           H  
HETATM 3630  H2  T4PE 1186       7.298   1.598   6.315  1.00  0.00           H  
HETATM 3631  O   T4PE 1187       9.457 -20.326   5.740  1.00  0.00           O  
HETATM 3632  H1  T4PE 1187       9.232 -19.499   5.315  1.00  0.00           H  
HETATM 3633  H2  T4PE 1187       8.880 -20.971   5.331  1.00  0.00           H  
HETATM 3634  O   T4PE 1188      11.554 -15.816 -20.271  1.00  0.00           O  
HETATM 3635  H1  T4PE 1188      11.434 -16.451 -19.564  1.00  0.00           H  
HETATM 3636  H2  T4PE 1188      12.463 -15.529 -20.182  1.00  0.00           H  
HETATM 3637  O   T4PE 1189      12.661   6.093 -16.192  1.00  0.00           O  
HETATM 3638  H1  T4PE 1189      13.577   5.875 -16.024  1.00  0.00           H  
HETATM 3639  H2  T4PE 1189      12.383   5.468 -16.861  1.00  0.00           H  
HETATM 3640  O   T4PE 1190       9.493  -5.097 -13.029  1.00  0.00           O  
HETATM 3641  H1  T4PE 1190      10.240  -5.448 -12.544  1.00  0.00           H  
HETATM 3642  H2  T4PE 1190       9.335  -5.737 -13.723  1.00  0.00           H  
HETATM 3643  O   T4PE 1191      -4.058  -8.191  -9.818  1.00  0.00           O  
HETATM 3644  H1  T4PE 1191      -3.545  -8.237  -9.012  1.00  0.00           H  
HETATM 3645  H2  T4PE 1191      -3.661  -8.844 -10.394  1.00  0.00           H  
HETATM 3646  O   T4PE 1192      -3.619  20.707  10.343  1.00  0.00           O  
HETATM 3647  H1  T4PE 1192      -4.286  20.277   9.808  1.00  0.00           H  
HETATM 3648  H2  T4PE 1192      -3.863  20.495  11.245  1.00  0.00           H  
HETATM 3649  O   T4PE 1193       8.439 -10.244  14.879  1.00  0.00           O  
HETATM 3650  H1  T4PE 1193       8.234 -10.493  15.780  1.00  0.00           H  
HETATM 3651  H2  T4PE 1193       9.395 -10.205  14.852  1.00  0.00           H  
HETATM 3652  O   T4PE 1194     -15.317  -9.987  17.066  1.00  0.00           O  
HETATM 3653  H1  T4PE 1194     -16.059  -9.817  16.486  1.00  0.00           H  
HETATM 3654  H2  T4PE 1194     -15.262  -9.208  17.620  1.00  0.00           H  
HETATM 3655  O   T4PE 1195     -11.245  16.024  17.274  1.00  0.00           O  
HETATM 3656  H1  T4PE 1195     -12.073  16.054  17.753  1.00  0.00           H  
HETATM 3657  H2  T4PE 1195     -11.232  16.835  16.766  1.00  0.00           H  
HETATM 3658  O   T4PE 1196       8.351 -15.181  11.017  1.00  0.00           O  
HETATM 3659  H1  T4PE 1196       8.586 -15.862  11.647  1.00  0.00           H  
HETATM 3660  H2  T4PE 1196       9.042 -15.217  10.355  1.00  0.00           H  
HETATM 3661  O   T4PE 1197     -18.625 -15.542  19.792  1.00  0.00           O  
HETATM 3662  H1  T4PE 1197     -19.217 -14.793  19.723  1.00  0.00           H  
HETATM 3663  H2  T4PE 1197     -18.665 -15.795  20.715  1.00  0.00           H  
HETATM 3664  O   T4PE 1198     -17.140   0.749  -8.608  1.00  0.00           O  
HETATM 3665  H1  T4PE 1198     -17.896   1.326  -8.504  1.00  0.00           H  
HETATM 3666  H2  T4PE 1198     -17.517  -0.111  -8.794  1.00  0.00           H  
HETATM 3667  O   T4PE 1199     -14.554  -4.527  14.404  1.00  0.00           O  
HETATM 3668  H1  T4PE 1199     -13.810  -5.113  14.547  1.00  0.00           H  
HETATM 3669  H2  T4PE 1199     -15.309  -5.112  14.334  1.00  0.00           H  
HETATM 3670  O   T4PE 1200      -5.685  -3.207 -12.213  1.00  0.00           O  
HETATM 3671  H1  T4PE 1200      -5.977  -3.011 -13.103  1.00  0.00           H  
HETATM 3672  H2  T4PE 1200      -4.730  -3.159 -12.259  1.00  0.00           H  
HETATM 3673  O   T4PE 1201      -2.322  13.837 -12.121  1.00  0.00           O  
HETATM 3674  H1  T4PE 1201      -2.329  14.730 -12.466  1.00  0.00           H  
HETATM 3675  H2  T4PE 1201      -1.491  13.767 -11.651  1.00  0.00           H  
HETATM 3676  O   T4PE 1202       0.412  20.065   9.573  1.00  0.00           O  
HETATM 3677  H1  T4PE 1202      -0.281  20.705   9.417  1.00  0.00           H  
HETATM 3678  H2  T4PE 1202       0.499  20.034  10.526  1.00  0.00           H  
HETATM 3679  O   T4PE 1203     -13.330  11.807  16.845  1.00  0.00           O  
HETATM 3680  H1  T4PE 1203     -12.508  12.246  17.066  1.00  0.00           H  
HETATM 3681  H2  T4PE 1203     -13.150  11.361  16.018  1.00  0.00           H  
HETATM 3682  O   T4PE 1204       4.451   8.900   6.290  1.00  0.00           O  
HETATM 3683  H1  T4PE 1204       3.700   8.318   6.171  1.00  0.00           H  
HETATM 3684  H2  T4PE 1204       4.317   9.291   7.153  1.00  0.00           H  
HETATM 3685  O   T4PE 1205      11.033  17.249  -3.211  1.00  0.00           O  
HETATM 3686  H1  T4PE 1205      10.457  16.578  -2.844  1.00  0.00           H  
HETATM 3687  H2  T4PE 1205      10.927  18.001  -2.628  1.00  0.00           H  
HETATM 3688  O   T4PE 1206      17.899   1.365   3.641  1.00  0.00           O  
HETATM 3689  H1  T4PE 1206      18.188   2.277   3.682  1.00  0.00           H  
HETATM 3690  H2  T4PE 1206      17.664   1.147   4.543  1.00  0.00           H  
HETATM 3691  O   T4PE 1207     -19.941  -0.959  -0.334  1.00  0.00           O  
HETATM 3692  H1  T4PE 1207     -19.483  -1.249  -1.123  1.00  0.00           H  
HETATM 3693  H2  T4PE 1207     -20.194  -0.055  -0.522  1.00  0.00           H  
HETATM 3694  O   T4PE 1208     -11.589  -9.049  13.867  1.00  0.00           O  
HETATM 3695  H1  T4PE 1208     -11.117  -9.378  14.632  1.00  0.00           H  
HETATM 3696  H2  T4PE 1208     -12.489  -9.347  13.994  1.00  0.00           H  
HETATM 3697  O   T4PE 1209     -20.623  18.031 -15.565  1.00  0.00           O  
HETATM 3698  H1  T4PE 1209     -20.215  17.324 -16.065  1.00  0.00           H  
HETATM 3699  H2  T4PE 1209     -20.344  18.832 -16.009  1.00  0.00           H  
HETATM 3700  O   T4PE 1210       9.444  11.412  -7.864  1.00  0.00           O  
HETATM 3701  H1  T4PE 1210       8.973  10.778  -7.324  1.00  0.00           H  
HETATM 3702  H2  T4PE 1210      10.369  11.229  -7.697  1.00  0.00           H  
HETATM 3703  O   T4PE 1211       0.927 -14.479  17.911  1.00  0.00           O  
HETATM 3704  H1  T4PE 1211       0.594 -14.522  18.807  1.00  0.00           H  
HETATM 3705  H2  T4PE 1211       0.236 -14.035  17.419  1.00  0.00           H  
HETATM 3706  O   T4PE 1212      -1.599  -6.997   9.620  1.00  0.00           O  
HETATM 3707  H1  T4PE 1212      -2.409  -6.845  10.107  1.00  0.00           H  
HETATM 3708  H2  T4PE 1212      -0.966  -7.264  10.286  1.00  0.00           H  
HETATM 3709  O   T4PE 1213      -6.172 -20.755 -15.188  1.00  0.00           O  
HETATM 3710  H1  T4PE 1213      -6.614 -21.038 -14.387  1.00  0.00           H  
HETATM 3711  H2  T4PE 1213      -5.294 -21.132 -15.123  1.00  0.00           H  
HETATM 3712  O   T4PE 1214     -13.749  -2.340   2.169  1.00  0.00           O  
HETATM 3713  H1  T4PE 1214     -14.419  -1.666   2.050  1.00  0.00           H  
HETATM 3714  H2  T4PE 1214     -14.168  -3.000   2.721  1.00  0.00           H  
HETATM 3715  O   T4PE 1215     -18.565 -10.431   9.306  1.00  0.00           O  
HETATM 3716  H1  T4PE 1215     -17.663 -10.737   9.212  1.00  0.00           H  
HETATM 3717  H2  T4PE 1215     -19.075 -11.011   8.741  1.00  0.00           H  
HETATM 3718  O   T4PE 1216      -6.008  -1.585   4.540  1.00  0.00           O  
HETATM 3719  H1  T4PE 1216      -6.277  -1.510   5.456  1.00  0.00           H  
HETATM 3720  H2  T4PE 1216      -6.601  -1.001   4.067  1.00  0.00           H  
HETATM 3721  O   T4PE 1217      10.125 -13.970  -6.156  1.00  0.00           O  
HETATM 3722  H1  T4PE 1217       9.712 -13.856  -7.012  1.00  0.00           H  
HETATM 3723  H2  T4PE 1217       9.426 -14.306  -5.595  1.00  0.00           H  
HETATM 3724  O   T4PE 1218      10.093   6.989   1.047  1.00  0.00           O  
HETATM 3725  H1  T4PE 1218      10.842   6.959   0.452  1.00  0.00           H  
HETATM 3726  H2  T4PE 1218      10.292   6.333   1.716  1.00  0.00           H  
HETATM 3727  O   T4PE 1219      -1.264  15.408   6.585  1.00  0.00           O  
HETATM 3728  H1  T4PE 1219      -1.832  16.090   6.227  1.00  0.00           H  
HETATM 3729  H2  T4PE 1219      -0.625  15.239   5.893  1.00  0.00           H  
HETATM 3730  O   T4PE 1220     -15.555   6.499   1.136  1.00  0.00           O  
HETATM 3731  H1  T4PE 1220     -16.284   7.060   1.401  1.00  0.00           H  
HETATM 3732  H2  T4PE 1220     -15.972   5.713   0.783  1.00  0.00           H  
HETATM 3733  O   T4PE 1221       7.767 -21.254  16.834  1.00  0.00           O  
HETATM 3734  H1  T4PE 1221       7.674 -20.329  17.063  1.00  0.00           H  
HETATM 3735  H2  T4PE 1221       7.475 -21.307  15.924  1.00  0.00           H  
HETATM 3736  O   T4PE 1222      -3.512   6.827  -1.760  1.00  0.00           O  
HETATM 3737  H1  T4PE 1222      -3.556   6.916  -2.712  1.00  0.00           H  
HETATM 3738  H2  T4PE 1222      -3.299   5.904  -1.615  1.00  0.00           H  
HETATM 3739  O   T4PE 1223       7.677  14.663   8.517  1.00  0.00           O  
HETATM 3740  H1  T4PE 1223       7.816  13.718   8.450  1.00  0.00           H  
HETATM 3741  H2  T4PE 1223       8.304  15.043   7.902  1.00  0.00           H  
HETATM 3742  O   T4PE 1224     -17.731  -9.851   4.994  1.00  0.00           O  
HETATM 3743  H1  T4PE 1224     -16.930 -10.228   5.357  1.00  0.00           H  
HETATM 3744  H2  T4PE 1224     -17.444  -9.398   4.201  1.00  0.00           H  
HETATM 3745  O   T4PE 1225     -18.458  13.364  -1.227  1.00  0.00           O  
HETATM 3746  H1  T4PE 1225     -17.887  13.169  -1.970  1.00  0.00           H  
HETATM 3747  H2  T4PE 1225     -18.528  14.319  -1.222  1.00  0.00           H  
HETATM 3748  O   T4PE 1226     -19.323  14.234  -4.566  1.00  0.00           O  
HETATM 3749  H1  T4PE 1226     -18.507  13.747  -4.452  1.00  0.00           H  
HETATM 3750  H2  T4PE 1226     -19.242  14.638  -5.430  1.00  0.00           H  
HETATM 3751  O   T4PE 1227      -9.249  14.817   3.037  1.00  0.00           O  
HETATM 3752  H1  T4PE 1227      -9.511  15.650   2.645  1.00  0.00           H  
HETATM 3753  H2  T4PE 1227      -8.860  14.323   2.315  1.00  0.00           H  
HETATM 3754  O   T4PE 1228      12.063  10.838  -8.059  1.00  0.00           O  
HETATM 3755  H1  T4PE 1228      12.087  10.531  -8.965  1.00  0.00           H  
HETATM 3756  H2  T4PE 1228      12.126  10.040  -7.533  1.00  0.00           H  
HETATM 3757  O   T4PE 1229     -20.944 -19.957  19.775  1.00  0.00           O  
HETATM 3758  H1  T4PE 1229     -21.815 -19.700  20.079  1.00  0.00           H  
HETATM 3759  H2  T4PE 1229     -21.091 -20.306  18.896  1.00  0.00           H  
HETATM 3760  O   T4PE 1230       4.609  -4.614  17.951  1.00  0.00           O  
HETATM 3761  H1  T4PE 1230       5.083  -4.242  17.207  1.00  0.00           H  
HETATM 3762  H2  T4PE 1230       4.084  -3.889  18.289  1.00  0.00           H  
HETATM 3763  O   T4PE 1231      -8.121  -4.944  15.603  1.00  0.00           O  
HETATM 3764  H1  T4PE 1231      -7.746  -5.727  15.200  1.00  0.00           H  
HETATM 3765  H2  T4PE 1231      -7.588  -4.223  15.268  1.00  0.00           H  
HETATM 3766  O   T4PE 1232      21.029   2.614  13.537  1.00  0.00           O  
HETATM 3767  H1  T4PE 1232      20.092   2.500  13.381  1.00  0.00           H  
HETATM 3768  H2  T4PE 1232      21.150   3.563  13.585  1.00  0.00           H  
HETATM 3769  O   T4PE 1233      -2.661 -15.569 -15.187  1.00  0.00           O  
HETATM 3770  H1  T4PE 1233      -2.110 -15.658 -15.965  1.00  0.00           H  
HETATM 3771  H2  T4PE 1233      -3.556 -15.642 -15.517  1.00  0.00           H  
HETATM 3772  O   T4PE 1234      -4.934  10.214  18.988  1.00  0.00           O  
HETATM 3773  H1  T4PE 1234      -4.464   9.642  18.380  1.00  0.00           H  
HETATM 3774  H2  T4PE 1234      -4.269  10.491  19.619  1.00  0.00           H  
HETATM 3775  O   T4PE 1235      12.778 -11.133 -10.674  1.00  0.00           O  
HETATM 3776  H1  T4PE 1235      12.525 -10.270 -10.345  1.00  0.00           H  
HETATM 3777  H2  T4PE 1235      13.722 -11.069 -10.815  1.00  0.00           H  
HETATM 3778  O   T4PE 1236      17.185   3.306   7.801  1.00  0.00           O  
HETATM 3779  H1  T4PE 1236      17.496   3.921   7.137  1.00  0.00           H  
HETATM 3780  H2  T4PE 1236      16.420   3.734   8.186  1.00  0.00           H  
HETATM 3781  O   T4PE 1237      17.562  -5.958 -10.277  1.00  0.00           O  
HETATM 3782  H1  T4PE 1237      18.264  -5.585 -10.810  1.00  0.00           H  
HETATM 3783  H2  T4PE 1237      17.213  -6.675 -10.807  1.00  0.00           H  
HETATM 3784  O   T4PE 1238      -6.170 -15.102  15.743  1.00  0.00           O  
HETATM 3785  H1  T4PE 1238      -5.255 -15.172  16.016  1.00  0.00           H  
HETATM 3786  H2  T4PE 1238      -6.441 -14.231  16.033  1.00  0.00           H  
HETATM 3787  O   T4PE 1239       4.729   2.587  -4.946  1.00  0.00           O  
HETATM 3788  H1  T4PE 1239       4.445   3.119  -5.690  1.00  0.00           H  
HETATM 3789  H2  T4PE 1239       4.951   3.224  -4.267  1.00  0.00           H  
HETATM 3790  O   T4PE 1240      -5.846  -6.960  -1.570  1.00  0.00           O  
HETATM 3791  H1  T4PE 1240      -5.441  -7.771  -1.880  1.00  0.00           H  
HETATM 3792  H2  T4PE 1240      -5.663  -6.945  -0.630  1.00  0.00           H  
HETATM 3793  O   T4PE 1241     -18.780 -15.327 -20.024  1.00  0.00           O  
HETATM 3794  H1  T4PE 1241     -19.171 -15.143 -19.169  1.00  0.00           H  
HETATM 3795  H2  T4PE 1241     -18.186 -16.060 -19.863  1.00  0.00           H  
HETATM 3796  O   T4PE 1242      -1.361 -19.024 -13.824  1.00  0.00           O  
HETATM 3797  H1  T4PE 1242      -0.699 -18.343 -13.941  1.00  0.00           H  
HETATM 3798  H2  T4PE 1242      -1.629 -19.254 -14.713  1.00  0.00           H  
HETATM 3799  O   T4PE 1243      -0.951 -10.041  -3.611  1.00  0.00           O  
HETATM 3800  H1  T4PE 1243      -1.373  -9.260  -3.255  1.00  0.00           H  
HETATM 3801  H2  T4PE 1243      -1.291 -10.112  -4.504  1.00  0.00           H  
HETATM 3802  O   T4PE 1244      21.131  -1.994  12.495  1.00  0.00           O  
HETATM 3803  H1  T4PE 1244      20.792  -2.246  11.636  1.00  0.00           H  
HETATM 3804  H2  T4PE 1244      22.065  -2.200  12.454  1.00  0.00           H  
HETATM 3805  O   T4PE 1245      15.308  -2.790  12.650  1.00  0.00           O  
HETATM 3806  H1  T4PE 1245      14.673  -2.211  12.228  1.00  0.00           H  
HETATM 3807  H2  T4PE 1245      15.377  -2.459  13.545  1.00  0.00           H  
HETATM 3808  O   T4PE 1246      21.251   1.618   8.463  1.00  0.00           O  
HETATM 3809  H1  T4PE 1246      20.312   1.709   8.621  1.00  0.00           H  
HETATM 3810  H2  T4PE 1246      21.542   0.975   9.109  1.00  0.00           H  
HETATM 3811  O   T4PE 1247      20.857  12.071  -0.106  1.00  0.00           O  
HETATM 3812  H1  T4PE 1247      21.533  11.463  -0.405  1.00  0.00           H  
HETATM 3813  H2  T4PE 1247      21.342  12.841   0.193  1.00  0.00           H  
HETATM 3814  O   T4PE 1248      15.431 -16.154  -9.753  1.00  0.00           O  
HETATM 3815  H1  T4PE 1248      16.129 -16.737 -10.050  1.00  0.00           H  
HETATM 3816  H2  T4PE 1248      15.316 -15.532 -10.472  1.00  0.00           H  
HETATM 3817  O   T4PE 1249       7.760  -4.376 -18.602  1.00  0.00           O  
HETATM 3818  H1  T4PE 1249       8.480  -3.804 -18.334  1.00  0.00           H  
HETATM 3819  H2  T4PE 1249       7.939  -4.570 -19.522  1.00  0.00           H  
HETATM 3820  O   T4PE 1250      13.143  10.267   0.589  1.00  0.00           O  
HETATM 3821  H1  T4PE 1250      12.914   9.355   0.410  1.00  0.00           H  
HETATM 3822  H2  T4PE 1250      12.481  10.777   0.122  1.00  0.00           H  
HETATM 3823  O   T4PE 1251      -5.567   1.496   4.580  1.00  0.00           O  
HETATM 3824  H1  T4PE 1251      -5.243   1.662   5.465  1.00  0.00           H  
HETATM 3825  H2  T4PE 1251      -5.156   0.670   4.325  1.00  0.00           H  
HETATM 3826  O   T4PE 1252      20.735   0.195 -19.176  1.00  0.00           O  
HETATM 3827  H1  T4PE 1252      20.133   0.905 -18.952  1.00  0.00           H  
HETATM 3828  H2  T4PE 1252      21.430   0.255 -18.520  1.00  0.00           H  
HETATM 3829  O   T4PE 1253     -19.881  -5.300  11.201  1.00  0.00           O  
HETATM 3830  H1  T4PE 1253     -19.767  -4.415  11.547  1.00  0.00           H  
HETATM 3831  H2  T4PE 1253     -19.025  -5.713  11.313  1.00  0.00           H  
HETATM 3832  O   T4PE 1254       9.247 -11.446 -14.795  1.00  0.00           O  
HETATM 3833  H1  T4PE 1254       8.539 -11.992 -14.453  1.00  0.00           H  
HETATM 3834  H2  T4PE 1254       9.733 -11.169 -14.018  1.00  0.00           H  
HETATM 3835  O   T4PE 1255      -2.875  18.547   1.226  1.00  0.00           O  
HETATM 3836  H1  T4PE 1255      -2.150  19.055   1.592  1.00  0.00           H  
HETATM 3837  H2  T4PE 1255      -2.685  18.498   0.289  1.00  0.00           H  
HETATM 3838  O   T4PE 1256       0.054  20.385  -6.924  1.00  0.00           O  
HETATM 3839  H1  T4PE 1256      -0.150  20.076  -7.807  1.00  0.00           H  
HETATM 3840  H2  T4PE 1256       0.558  21.187  -7.061  1.00  0.00           H  
HETATM 3841  O   T4PE 1257       1.295   6.864 -14.744  1.00  0.00           O  
HETATM 3842  H1  T4PE 1257       1.839   7.418 -14.184  1.00  0.00           H  
HETATM 3843  H2  T4PE 1257       1.803   6.764 -15.549  1.00  0.00           H  
HETATM 3844  O   T4PE 1258       3.568  10.750  -5.106  1.00  0.00           O  
HETATM 3845  H1  T4PE 1258       4.369  10.518  -5.576  1.00  0.00           H  
HETATM 3846  H2  T4PE 1258       3.718  11.645  -4.803  1.00  0.00           H  
HETATM 3847  O   T4PE 1259      -0.773   1.641  20.197  1.00  0.00           O  
HETATM 3848  H1  T4PE 1259      -0.012   1.377  20.714  1.00  0.00           H  
HETATM 3849  H2  T4PE 1259      -0.719   2.596  20.160  1.00  0.00           H  
HETATM 3850  O   T4PE 1260      20.500 -16.360   6.459  1.00  0.00           O  
HETATM 3851  H1  T4PE 1260      20.863 -16.553   7.323  1.00  0.00           H  
HETATM 3852  H2  T4PE 1260      20.918 -15.539   6.200  1.00  0.00           H  
HETATM 3853  O   T4PE 1261     -12.485  -4.572 -14.719  1.00  0.00           O  
HETATM 3854  H1  T4PE 1261     -12.092  -4.272 -13.899  1.00  0.00           H  
HETATM 3855  H2  T4PE 1261     -13.207  -5.137 -14.447  1.00  0.00           H  
HETATM 3856  O   T4PE 1262      -3.918  14.282 -19.552  1.00  0.00           O  
HETATM 3857  H1  T4PE 1262      -4.359  13.440 -19.441  1.00  0.00           H  
HETATM 3858  H2  T4PE 1262      -4.082  14.521 -20.464  1.00  0.00           H  
HETATM 3859  O   T4PE 1263      13.861  14.230  12.940  1.00  0.00           O  
HETATM 3860  H1  T4PE 1263      14.430  14.983  12.783  1.00  0.00           H  
HETATM 3861  H2  T4PE 1263      13.773  13.812  12.083  1.00  0.00           H  
HETATM 3862  O   T4PE 1264       8.725   1.621  15.729  1.00  0.00           O  
HETATM 3863  H1  T4PE 1264       9.626   1.846  15.961  1.00  0.00           H  
HETATM 3864  H2  T4PE 1264       8.428   2.348  15.182  1.00  0.00           H  
HETATM 3865  O   T4PE 1265     -14.844   4.462   6.099  1.00  0.00           O  
HETATM 3866  H1  T4PE 1265     -15.558   4.841   6.612  1.00  0.00           H  
HETATM 3867  H2  T4PE 1265     -15.281   4.012   5.376  1.00  0.00           H  
HETATM 3868  O   T4PE 1266      20.747  12.004  12.972  1.00  0.00           O  
HETATM 3869  H1  T4PE 1266      20.666  12.955  13.049  1.00  0.00           H  
HETATM 3870  H2  T4PE 1266      21.260  11.744  13.736  1.00  0.00           H  
HETATM 3871  O   T4PE 1267     -12.265   3.083   6.243  1.00  0.00           O  
HETATM 3872  H1  T4PE 1267     -12.641   3.818   5.759  1.00  0.00           H  
HETATM 3873  H2  T4PE 1267     -11.622   2.706   5.643  1.00  0.00           H  
HETATM 3874  O   T4PE 1268      18.278  -4.572 -19.539  1.00  0.00           O  
HETATM 3875  H1  T4PE 1268      19.038  -4.020 -19.357  1.00  0.00           H  
HETATM 3876  H2  T4PE 1268      17.970  -4.282 -20.398  1.00  0.00           H  
HETATM 3877  O   T4PE 1269     -13.492   1.890 -13.030  1.00  0.00           O  
HETATM 3878  H1  T4PE 1269     -13.678   2.747 -12.647  1.00  0.00           H  
HETATM 3879  H2  T4PE 1269     -14.261   1.693 -13.565  1.00  0.00           H  
HETATM 3880  O   T4PE 1270      15.057  12.570  -1.389  1.00  0.00           O  
HETATM 3881  H1  T4PE 1270      14.461  12.318  -0.683  1.00  0.00           H  
HETATM 3882  H2  T4PE 1270      15.011  13.525  -1.412  1.00  0.00           H  
HETATM 3883  O   T4PE 1271      -5.598 -18.202  20.830  1.00  0.00           O  
HETATM 3884  H1  T4PE 1271      -6.101 -18.955  20.520  1.00  0.00           H  
HETATM 3885  H2  T4PE 1271      -4.683 -18.474  20.747  1.00  0.00           H  
HETATM 3886  O   T4PE 1272     -15.438   6.158  20.622  1.00  0.00           O  
HETATM 3887  H1  T4PE 1272     -14.835   5.626  21.141  1.00  0.00           H  
HETATM 3888  H2  T4PE 1272     -15.282   5.884  19.718  1.00  0.00           H  
HETATM 3889  O   T4PE 1273       9.577 -20.184  19.778  1.00  0.00           O  
HETATM 3890  H1  T4PE 1273       8.847 -20.315  20.383  1.00  0.00           H  
HETATM 3891  H2  T4PE 1273       9.707 -19.236  19.761  1.00  0.00           H  
HETATM 3892  O   T4PE 1274     -14.210   8.107  14.232  1.00  0.00           O  
HETATM 3893  H1  T4PE 1274     -14.270   7.523  13.476  1.00  0.00           H  
HETATM 3894  H2  T4PE 1274     -13.703   7.614  14.877  1.00  0.00           H  
HETATM 3895  O   T4PE 1275       7.379 -18.770  -1.557  1.00  0.00           O  
HETATM 3896  H1  T4PE 1275       7.728 -18.955  -0.685  1.00  0.00           H  
HETATM 3897  H2  T4PE 1275       7.084 -19.620  -1.883  1.00  0.00           H  
HETATM 3898  O   T4PE 1276      20.109 -10.266 -11.709  1.00  0.00           O  
HETATM 3899  H1  T4PE 1276      19.984  -9.713 -12.480  1.00  0.00           H  
HETATM 3900  H2  T4PE 1276      19.370 -10.873 -11.725  1.00  0.00           H  
HETATM 3901  O   T4PE 1277     -11.313 -14.202  16.243  1.00  0.00           O  
HETATM 3902  H1  T4PE 1277     -11.811 -14.730  16.867  1.00  0.00           H  
HETATM 3903  H2  T4PE 1277     -11.358 -14.694  15.423  1.00  0.00           H  
HETATM 3904  O   T4PE 1278     -17.369  19.855 -17.890  1.00  0.00           O  
HETATM 3905  H1  T4PE 1278     -16.763  19.145 -17.677  1.00  0.00           H  
HETATM 3906  H2  T4PE 1278     -17.226  20.506 -17.203  1.00  0.00           H  
HETATM 3907  O   T4PE 1279       0.962   6.326   8.149  1.00  0.00           O  
HETATM 3908  H1  T4PE 1279       1.110   5.381   8.154  1.00  0.00           H  
HETATM 3909  H2  T4PE 1279       0.043   6.426   8.398  1.00  0.00           H  
HETATM 3910  O   T4PE 1280      19.464  11.032  10.435  1.00  0.00           O  
HETATM 3911  H1  T4PE 1280      18.524  10.959  10.269  1.00  0.00           H  
HETATM 3912  H2  T4PE 1280      19.535  11.687  11.130  1.00  0.00           H  
HETATM 3913  O   T4PE 1281      -8.652  20.488  13.729  1.00  0.00           O  
HETATM 3914  H1  T4PE 1281      -8.598  19.533  13.690  1.00  0.00           H  
HETATM 3915  H2  T4PE 1281      -8.382  20.780  12.859  1.00  0.00           H  
HETATM 3916  O   T4PE 1282      -0.792   4.505  -2.679  1.00  0.00           O  
HETATM 3917  H1  T4PE 1282      -0.790   4.556  -3.634  1.00  0.00           H  
HETATM 3918  H2  T4PE 1282      -1.704   4.323  -2.450  1.00  0.00           H  
HETATM 3919  O   T4PE 1283       1.619  19.469   2.993  1.00  0.00           O  
HETATM 3920  H1  T4PE 1283       2.334  19.577   3.620  1.00  0.00           H  
HETATM 3921  H2  T4PE 1283       1.880  19.995   2.238  1.00  0.00           H  
HETATM 3922  O   T4PE 1284      -5.477  15.586  -1.719  1.00  0.00           O  
HETATM 3923  H1  T4PE 1284      -5.811  16.481  -1.671  1.00  0.00           H  
HETATM 3924  H2  T4PE 1284      -5.686  15.205  -0.866  1.00  0.00           H  
HETATM 3925  O   T4PE 1285     -12.650 -20.610  -8.908  1.00  0.00           O  
HETATM 3926  H1  T4PE 1285     -13.023 -20.464  -9.777  1.00  0.00           H  
HETATM 3927  H2  T4PE 1285     -12.432 -21.542  -8.894  1.00  0.00           H  
HETATM 3928  O   T4PE 1286      -7.210  13.063 -21.375  1.00  0.00           O  
HETATM 3929  H1  T4PE 1286      -6.407  12.695 -21.006  1.00  0.00           H  
HETATM 3930  H2  T4PE 1286      -7.913  12.536 -20.994  1.00  0.00           H  
HETATM 3931  O   T4PE 1287     -15.586  19.170   8.586  1.00  0.00           O  
HETATM 3932  H1  T4PE 1287     -16.424  19.572   8.355  1.00  0.00           H  
HETATM 3933  H2  T4PE 1287     -15.819  18.453   9.175  1.00  0.00           H  
HETATM 3934  O   T4PE 1288      -3.321  -7.409  19.667  1.00  0.00           O  
HETATM 3935  H1  T4PE 1288      -3.093  -8.241  20.081  1.00  0.00           H  
HETATM 3936  H2  T4PE 1288      -3.898  -7.650  18.943  1.00  0.00           H  
HETATM 3937  O   T4PE 1289      16.067  -1.115   5.357  1.00  0.00           O  
HETATM 3938  H1  T4PE 1289      16.056  -0.373   5.962  1.00  0.00           H  
HETATM 3939  H2  T4PE 1289      15.771  -0.749   4.523  1.00  0.00           H  
HETATM 3940  O   T4PE 1290      -9.743 -12.207  -2.087  1.00  0.00           O  
HETATM 3941  H1  T4PE 1290     -10.357 -12.748  -1.589  1.00  0.00           H  
HETATM 3942  H2  T4PE 1290     -10.088 -11.318  -2.006  1.00  0.00           H  
HETATM 3943  O   T4PE 1291     -16.968  12.409 -12.837  1.00  0.00           O  
HETATM 3944  H1  T4PE 1291     -16.525  12.906 -13.524  1.00  0.00           H  
HETATM 3945  H2  T4PE 1291     -16.901  12.963 -12.059  1.00  0.00           H  
HETATM 3946  O   T4PE 1292     -19.857  14.515  19.115  1.00  0.00           O  
HETATM 3947  H1  T4PE 1292     -20.733  14.684  18.768  1.00  0.00           H  
HETATM 3948  H2  T4PE 1292     -19.995  13.872  19.811  1.00  0.00           H  
HETATM 3949  O   T4PE 1293     -11.390   8.691  13.030  1.00  0.00           O  
HETATM 3950  H1  T4PE 1293     -11.404   9.019  12.131  1.00  0.00           H  
HETATM 3951  H2  T4PE 1293     -12.289   8.803  13.341  1.00  0.00           H  
HETATM 3952  O   T4PE 1294       7.950   6.791 -11.050  1.00  0.00           O  
HETATM 3953  H1  T4PE 1294       7.049   6.556 -11.271  1.00  0.00           H  
HETATM 3954  H2  T4PE 1294       8.403   6.827 -11.892  1.00  0.00           H  
HETATM 3955  O   T4PE 1295       5.075  -4.415  -5.679  1.00  0.00           O  
HETATM 3956  H1  T4PE 1295       5.335  -3.851  -4.950  1.00  0.00           H  
HETATM 3957  H2  T4PE 1295       5.321  -3.922  -6.463  1.00  0.00           H  
HETATM 3958  O   T4PE 1296     -10.718  -8.284  19.103  1.00  0.00           O  
HETATM 3959  H1  T4PE 1296     -10.711  -8.328  18.147  1.00  0.00           H  
HETATM 3960  H2  T4PE 1296     -11.577  -8.625  19.353  1.00  0.00           H  
HETATM 3961  O   T4PE 1297     -17.677 -20.599  -9.201  1.00  0.00           O  
HETATM 3962  H1  T4PE 1297     -18.582 -20.495  -9.494  1.00  0.00           H  
HETATM 3963  H2  T4PE 1297     -17.500 -21.535  -9.297  1.00  0.00           H  
HETATM 3964  O   T4PE 1298     -17.026  -4.308 -14.809  1.00  0.00           O  
HETATM 3965  H1  T4PE 1298     -17.474  -4.607 -15.600  1.00  0.00           H  
HETATM 3966  H2  T4PE 1298     -17.692  -4.358 -14.123  1.00  0.00           H  
HETATM 3967  O   T4PE 1299      14.339  -9.456  12.381  1.00  0.00           O  
HETATM 3968  H1  T4PE 1299      14.895  -9.833  13.063  1.00  0.00           H  
HETATM 3969  H2  T4PE 1299      14.950  -9.019  11.787  1.00  0.00           H  
HETATM 3970  O   T4PE 1300       1.209  -5.838   2.568  1.00  0.00           O  
HETATM 3971  H1  T4PE 1300       0.278  -5.642   2.462  1.00  0.00           H  
HETATM 3972  H2  T4PE 1300       1.232  -6.763   2.814  1.00  0.00           H  
HETATM 3973  O   T4PE 1301       3.903 -20.567  17.095  1.00  0.00           O  
HETATM 3974  H1  T4PE 1301       3.093 -20.585  17.605  1.00  0.00           H  
HETATM 3975  H2  T4PE 1301       4.198 -21.478  17.081  1.00  0.00           H  
HETATM 3976  O   T4PE 1302      12.581  -2.101   2.640  1.00  0.00           O  
HETATM 3977  H1  T4PE 1302      11.892  -2.704   2.918  1.00  0.00           H  
HETATM 3978  H2  T4PE 1302      12.201  -1.627   1.900  1.00  0.00           H  
HETATM 3979  O   T4PE 1303      11.346 -14.835 -13.352  1.00  0.00           O  
HETATM 3980  H1  T4PE 1303      11.178 -15.746 -13.592  1.00  0.00           H  
HETATM 3981  H2  T4PE 1303      11.423 -14.376 -14.189  1.00  0.00           H  
HETATM 3982  O   T4PE 1304      -7.793  10.944  -7.481  1.00  0.00           O  
HETATM 3983  H1  T4PE 1304      -8.071  11.234  -6.612  1.00  0.00           H  
HETATM 3984  H2  T4PE 1304      -7.016  10.409  -7.319  1.00  0.00           H  
HETATM 3985  O   T4PE 1305      -3.712  21.121 -15.230  1.00  0.00           O  
HETATM 3986  H1  T4PE 1305      -3.078  21.755 -15.566  1.00  0.00           H  
HETATM 3987  H2  T4PE 1305      -3.405  20.276 -15.560  1.00  0.00           H  
HETATM 3988  O   T4PE 1306      -3.743  19.351  12.698  1.00  0.00           O  
HETATM 3989  H1  T4PE 1306      -4.568  19.039  12.326  1.00  0.00           H  
HETATM 3990  H2  T4PE 1306      -3.989  20.119  13.216  1.00  0.00           H  
HETATM 3991  O   T4PE 1307     -19.594   9.476   2.971  1.00  0.00           O  
HETATM 3992  H1  T4PE 1307     -19.697   8.856   3.693  1.00  0.00           H  
HETATM 3993  H2  T4PE 1307     -19.869  10.317   3.335  1.00  0.00           H  
HETATM 3994  O   T4PE 1308      -5.320  16.149  -8.134  1.00  0.00           O  
HETATM 3995  H1  T4PE 1308      -5.796  15.359  -8.390  1.00  0.00           H  
HETATM 3996  H2  T4PE 1308      -5.977  16.845  -8.160  1.00  0.00           H  
HETATM 3997  O   T4PE 1309     -13.427   2.789 -18.421  1.00  0.00           O  
HETATM 3998  H1  T4PE 1309     -13.542   2.174 -19.145  1.00  0.00           H  
HETATM 3999  H2  T4PE 1309     -12.654   3.300 -18.661  1.00  0.00           H  
HETATM 4000  O   T4PE 1310      -3.155  -7.776 -13.940  1.00  0.00           O  
HETATM 4001  H1  T4PE 1310      -2.823  -8.140 -14.761  1.00  0.00           H  
HETATM 4002  H2  T4PE 1310      -3.866  -7.193 -14.207  1.00  0.00           H  
HETATM 4003  O   T4PE 1311       7.262   4.329  17.785  1.00  0.00           O  
HETATM 4004  H1  T4PE 1311       8.074   4.367  18.290  1.00  0.00           H  
HETATM 4005  H2  T4PE 1311       7.008   3.406  17.809  1.00  0.00           H  
HETATM 4006  O   T4PE 1312      -4.301  -2.967 -16.978  1.00  0.00           O  
HETATM 4007  H1  T4PE 1312      -4.800  -2.260 -17.387  1.00  0.00           H  
HETATM 4008  H2  T4PE 1312      -4.239  -3.640 -17.656  1.00  0.00           H  
HETATM 4009  O   T4PE 1313     -11.607  16.277  20.818  1.00  0.00           O  
HETATM 4010  H1  T4PE 1313     -11.814  15.941  19.946  1.00  0.00           H  
HETATM 4011  H2  T4PE 1313     -11.971  17.162  20.826  1.00  0.00           H  
HETATM 4012  O   T4PE 1314       1.254  -8.799 -15.589  1.00  0.00           O  
HETATM 4013  H1  T4PE 1314       1.231  -8.612 -16.527  1.00  0.00           H  
HETATM 4014  H2  T4PE 1314       1.992  -8.287 -15.259  1.00  0.00           H  
HETATM 4015  O   T4PE 1315       4.575 -16.537   1.136  1.00  0.00           O  
HETATM 4016  H1  T4PE 1315       4.203 -15.748   1.530  1.00  0.00           H  
HETATM 4017  H2  T4PE 1315       4.081 -17.257   1.528  1.00  0.00           H  
HETATM 4018  O   T4PE 1316     -14.177  -9.370  -3.592  1.00  0.00           O  
HETATM 4019  H1  T4PE 1316     -14.001  -8.432  -3.522  1.00  0.00           H  
HETATM 4020  H2  T4PE 1316     -14.434  -9.633  -2.708  1.00  0.00           H  
HETATM 4021  O   T4PE 1317      18.706  19.735  -1.315  1.00  0.00           O  
HETATM 4022  H1  T4PE 1317      19.469  19.754  -1.892  1.00  0.00           H  
HETATM 4023  H2  T4PE 1317      18.952  20.287  -0.573  1.00  0.00           H  
HETATM 4024  O   T4PE 1318      16.655 -20.420 -20.365  1.00  0.00           O  
HETATM 4025  H1  T4PE 1318      16.265 -19.547 -20.346  1.00  0.00           H  
HETATM 4026  H2  T4PE 1318      16.046 -20.944 -20.885  1.00  0.00           H  
HETATM 4027  O   T4PE 1319     -20.858  -7.048 -12.804  1.00  0.00           O  
HETATM 4028  H1  T4PE 1319     -21.557  -7.258 -13.424  1.00  0.00           H  
HETATM 4029  H2  T4PE 1319     -20.252  -7.786 -12.868  1.00  0.00           H  
HETATM 4030  O   T4PE 1320      -1.881   3.960 -20.482  1.00  0.00           O  
HETATM 4031  H1  T4PE 1320      -1.916   3.021 -20.301  1.00  0.00           H  
HETATM 4032  H2  T4PE 1320      -2.411   4.072 -21.271  1.00  0.00           H  
HETATM 4033  O   T4PE 1321      -4.510  -7.961  13.727  1.00  0.00           O  
HETATM 4034  H1  T4PE 1321      -4.253  -8.713  14.260  1.00  0.00           H  
HETATM 4035  H2  T4PE 1321      -4.052  -7.219  14.121  1.00  0.00           H  
HETATM 4036  O   T4PE 1322       2.446  17.272   6.272  1.00  0.00           O  
HETATM 4037  H1  T4PE 1322       2.412  17.216   7.227  1.00  0.00           H  
HETATM 4038  H2  T4PE 1322       2.721  16.400   5.989  1.00  0.00           H  
HETATM 4039  O   T4PE 1323      19.242   8.296 -11.626  1.00  0.00           O  
HETATM 4040  H1  T4PE 1323      18.645   8.933 -11.234  1.00  0.00           H  
HETATM 4041  H2  T4PE 1323      19.403   7.658 -10.930  1.00  0.00           H  
HETATM 4042  O   T4PE 1324     -16.673  19.910  21.502  1.00  0.00           O  
HETATM 4043  H1  T4PE 1324     -16.702  19.027  21.134  1.00  0.00           H  
HETATM 4044  H2  T4PE 1324     -16.801  20.488  20.750  1.00  0.00           H  
HETATM 4045  O   T4PE 1325     -17.366   6.358   8.736  1.00  0.00           O  
HETATM 4046  H1  T4PE 1325     -17.901   6.583   9.497  1.00  0.00           H  
HETATM 4047  H2  T4PE 1325     -16.505   6.154   9.100  1.00  0.00           H  
HETATM 4048  O   T4PE 1326      21.067   3.108  20.034  1.00  0.00           O  
HETATM 4049  H1  T4PE 1326      20.629   3.449  20.814  1.00  0.00           H  
HETATM 4050  H2  T4PE 1326      21.980   3.378  20.134  1.00  0.00           H  
HETATM 4051  O   T4PE 1327       8.932  -5.501  13.799  1.00  0.00           O  
HETATM 4052  H1  T4PE 1327       9.768  -5.962  13.872  1.00  0.00           H  
HETATM 4053  H2  T4PE 1327       8.740  -5.210  14.690  1.00  0.00           H  
HETATM 4054  O   T4PE 1328      -2.781  -1.178  14.360  1.00  0.00           O  
HETATM 4055  H1  T4PE 1328      -2.893  -0.744  15.206  1.00  0.00           H  
HETATM 4056  H2  T4PE 1328      -3.358  -0.698  13.766  1.00  0.00           H  
HETATM 4057  O   T4PE 1329      -0.431  14.077  12.693  1.00  0.00           O  
HETATM 4058  H1  T4PE 1329       0.343  14.266  13.223  1.00  0.00           H  
HETATM 4059  H2  T4PE 1329      -1.166  14.182  13.297  1.00  0.00           H  
HETATM 4060  O   T4PE 1330      -8.342 -18.552  11.556  1.00  0.00           O  
HETATM 4061  H1  T4PE 1330      -8.452 -18.690  10.615  1.00  0.00           H  
HETATM 4062  H2  T4PE 1330      -8.413 -17.604  11.670  1.00  0.00           H  
HETATM 4063  O   T4PE 1331      -3.792  13.177  12.761  1.00  0.00           O  
HETATM 4064  H1  T4PE 1331      -3.472  12.288  12.608  1.00  0.00           H  
HETATM 4065  H2  T4PE 1331      -3.393  13.436  13.592  1.00  0.00           H  
HETATM 4066  O   T4PE 1332      10.509  20.969  16.445  1.00  0.00           O  
HETATM 4067  H1  T4PE 1332      10.576  20.643  17.343  1.00  0.00           H  
HETATM 4068  H2  T4PE 1332       9.580  21.166  16.330  1.00  0.00           H  
HETATM 4069  O   T4PE 1333     -12.831 -16.422  11.267  1.00  0.00           O  
HETATM 4070  H1  T4PE 1333     -11.992 -16.523  10.819  1.00  0.00           H  
HETATM 4071  H2  T4PE 1333     -13.454 -16.904  10.724  1.00  0.00           H  
HETATM 4072  O   T4PE 1334     -21.064  -1.302   4.836  1.00  0.00           O  
HETATM 4073  H1  T4PE 1334     -20.459  -0.683   5.245  1.00  0.00           H  
HETATM 4074  H2  T4PE 1334     -20.776  -1.353   3.925  1.00  0.00           H  
HETATM 4075  O   T4PE 1335     -21.103  -6.619   4.106  1.00  0.00           O  
HETATM 4076  H1  T4PE 1335     -20.612  -5.832   4.342  1.00  0.00           H  
HETATM 4077  H2  T4PE 1335     -20.533  -7.344   4.360  1.00  0.00           H  
HETATM 4078  O   T4PE 1336      -9.527  -4.106 -12.861  1.00  0.00           O  
HETATM 4079  H1  T4PE 1336      -9.052  -3.353 -13.210  1.00  0.00           H  
HETATM 4080  H2  T4PE 1336      -9.275  -4.834 -13.429  1.00  0.00           H  
HETATM 4081  O   T4PE 1337       4.388  -8.384  15.316  1.00  0.00           O  
HETATM 4082  H1  T4PE 1337       4.355  -9.286  14.996  1.00  0.00           H  
HETATM 4083  H2  T4PE 1337       5.277  -8.091  15.117  1.00  0.00           H  
HETATM 4084  O   T4PE 1338      12.252  -7.109  16.623  1.00  0.00           O  
HETATM 4085  H1  T4PE 1338      12.593  -7.804  16.060  1.00  0.00           H  
HETATM 4086  H2  T4PE 1338      12.921  -6.999  17.299  1.00  0.00           H  
HETATM 4087  O   T4PE 1339     -20.016   2.045  -8.603  1.00  0.00           O  
HETATM 4088  H1  T4PE 1339     -19.941   2.199  -7.661  1.00  0.00           H  
HETATM 4089  H2  T4PE 1339     -20.588   2.745  -8.916  1.00  0.00           H  
HETATM 4090  O   T4PE 1340       2.757 -14.762   4.827  1.00  0.00           O  
HETATM 4091  H1  T4PE 1340       3.445 -15.239   5.292  1.00  0.00           H  
HETATM 4092  H2  T4PE 1340       3.039 -13.848   4.854  1.00  0.00           H  
HETATM 4093  O   T4PE 1341      11.598   5.464  18.989  1.00  0.00           O  
HETATM 4094  H1  T4PE 1341      10.846   4.973  19.321  1.00  0.00           H  
HETATM 4095  H2  T4PE 1341      11.426   5.561  18.052  1.00  0.00           H  
HETATM 4096  O   T4PE 1342      20.240  -9.649   4.173  1.00  0.00           O  
HETATM 4097  H1  T4PE 1342      19.401 -10.104   4.110  1.00  0.00           H  
HETATM 4098  H2  T4PE 1342      20.207  -8.987   3.483  1.00  0.00           H  
HETATM 4099  O   T4PE 1343     -17.308  16.627 -13.628  1.00  0.00           O  
HETATM 4100  H1  T4PE 1343     -17.693  16.320 -14.449  1.00  0.00           H  
HETATM 4101  H2  T4PE 1343     -17.998  17.150 -13.221  1.00  0.00           H  
HETATM 4102  O   T4PE 1344      -7.658  -4.896   8.205  1.00  0.00           O  
HETATM 4103  H1  T4PE 1344      -8.000  -4.732   7.326  1.00  0.00           H  
HETATM 4104  H2  T4PE 1344      -6.707  -4.888   8.098  1.00  0.00           H  
HETATM 4105  O   T4PE 1345       8.415 -19.243 -16.211  1.00  0.00           O  
HETATM 4106  H1  T4PE 1345       8.413 -19.116 -17.160  1.00  0.00           H  
HETATM 4107  H2  T4PE 1345       7.526 -19.532 -16.006  1.00  0.00           H  
HETATM 4108  O   T4PE 1346       0.228  18.388  -1.878  1.00  0.00           O  
HETATM 4109  H1  T4PE 1346       0.784  18.147  -1.138  1.00  0.00           H  
HETATM 4110  H2  T4PE 1346      -0.665  18.324  -1.538  1.00  0.00           H  
HETATM 4111  O   T4PE 1347       9.369 -14.556 -18.031  1.00  0.00           O  
HETATM 4112  H1  T4PE 1347       9.969 -15.137 -18.498  1.00  0.00           H  
HETATM 4113  H2  T4PE 1347       9.504 -13.698 -18.433  1.00  0.00           H  
HETATM 4114  O   T4PE 1348     -20.747   7.117 -12.556  1.00  0.00           O  
HETATM 4115  H1  T4PE 1348     -20.779   7.977 -12.975  1.00  0.00           H  
HETATM 4116  H2  T4PE 1348     -19.885   6.771 -12.783  1.00  0.00           H  
HETATM 4117  O   T4PE 1349     -16.679 -21.371 -13.934  1.00  0.00           O  
HETATM 4118  H1  T4PE 1349     -16.191 -21.280 -13.115  1.00  0.00           H  
HETATM 4119  H2  T4PE 1349     -17.539 -20.996 -13.744  1.00  0.00           H  
HETATM 4120  O   T4PE 1350      -6.646  11.928   8.954  1.00  0.00           O  
HETATM 4121  H1  T4PE 1350      -5.717  11.805   8.758  1.00  0.00           H  
HETATM 4122  H2  T4PE 1350      -6.786  11.445   9.769  1.00  0.00           H  
HETATM 4123  O   T4PE 1351      12.473   7.389  -0.366  1.00  0.00           O  
HETATM 4124  H1  T4PE 1351      12.276   6.453  -0.389  1.00  0.00           H  
HETATM 4125  H2  T4PE 1351      12.091   7.735  -1.172  1.00  0.00           H  
HETATM 4126  O   T4PE 1352      -4.961  13.628  -3.400  1.00  0.00           O  
HETATM 4127  H1  T4PE 1352      -5.775  13.468  -3.878  1.00  0.00           H  
HETATM 4128  H2  T4PE 1352      -5.168  14.352  -2.809  1.00  0.00           H  
HETATM 4129  O   T4PE 1353     -19.274 -20.992 -13.412  1.00  0.00           O  
HETATM 4130  H1  T4PE 1353     -19.823 -20.908 -14.191  1.00  0.00           H  
HETATM 4131  H2  T4PE 1353     -19.252 -21.932 -13.233  1.00  0.00           H  
HETATM 4132  O   T4PE 1354       3.050 -17.573  -3.157  1.00  0.00           O  
HETATM 4133  H1  T4PE 1354       3.429 -17.588  -4.036  1.00  0.00           H  
HETATM 4134  H2  T4PE 1354       3.008 -18.493  -2.898  1.00  0.00           H  
HETATM 4135  O   T4PE 1355      14.347  16.438  19.946  1.00  0.00           O  
HETATM 4136  H1  T4PE 1355      13.444  16.749  20.000  1.00  0.00           H  
HETATM 4137  H2  T4PE 1355      14.613  16.314  20.857  1.00  0.00           H  
HETATM 4138  O   T4PE 1356      -9.703   6.626  10.171  1.00  0.00           O  
HETATM 4139  H1  T4PE 1356      -8.770   6.825  10.089  1.00  0.00           H  
HETATM 4140  H2  T4PE 1356     -10.100   7.009   9.388  1.00  0.00           H  
HETATM 4141  O   T4PE 1357      -8.365  -6.598  -5.056  1.00  0.00           O  
HETATM 4142  H1  T4PE 1357      -8.745  -7.471  -4.952  1.00  0.00           H  
HETATM 4143  H2  T4PE 1357      -8.597  -6.341  -5.948  1.00  0.00           H  
HETATM 4144  O   T4PE 1358       4.166  13.456   1.907  1.00  0.00           O  
HETATM 4145  H1  T4PE 1358       4.017  13.187   1.000  1.00  0.00           H  
HETATM 4146  H2  T4PE 1358       3.291  13.494   2.293  1.00  0.00           H  
HETATM 4147  O   T4PE 1359       9.416  -6.428 -17.565  1.00  0.00           O  
HETATM 4148  H1  T4PE 1359       8.844  -7.138 -17.856  1.00  0.00           H  
HETATM 4149  H2  T4PE 1359       8.976  -5.630 -17.859  1.00  0.00           H  
HETATM 4150  O   T4PE 1360      19.976 -15.909  -6.322  1.00  0.00           O  
HETATM 4151  H1  T4PE 1360      19.249 -16.333  -5.867  1.00  0.00           H  
HETATM 4152  H2  T4PE 1360      19.830 -14.973  -6.187  1.00  0.00           H  
HETATM 4153  O   T4PE 1361      -4.310  -1.526  20.560  1.00  0.00           O  
HETATM 4154  H1  T4PE 1361      -4.879  -0.781  20.753  1.00  0.00           H  
HETATM 4155  H2  T4PE 1361      -3.982  -1.806  21.414  1.00  0.00           H  
HETATM 4156  O   T4PE 1362      15.731  10.786   1.649  1.00  0.00           O  
HETATM 4157  H1  T4PE 1362      14.829  10.492   1.520  1.00  0.00           H  
HETATM 4158  H2  T4PE 1362      16.147  10.668   0.795  1.00  0.00           H  
HETATM 4159  O   T4PE 1363       7.460 -16.978  -6.515  1.00  0.00           O  
HETATM 4160  H1  T4PE 1363       8.412 -17.057  -6.581  1.00  0.00           H  
HETATM 4161  H2  T4PE 1363       7.188 -17.761  -6.035  1.00  0.00           H  
HETATM 4162  O   T4PE 1364      -7.947  11.343  -0.881  1.00  0.00           O  
HETATM 4163  H1  T4PE 1364      -7.221  11.309  -1.503  1.00  0.00           H  
HETATM 4164  H2  T4PE 1364      -7.680  10.762  -0.169  1.00  0.00           H  
HETATM 4165  O   T4PE 1365     -12.917   5.724  -5.521  1.00  0.00           O  
HETATM 4166  H1  T4PE 1365     -12.145   5.325  -5.921  1.00  0.00           H  
HETATM 4167  H2  T4PE 1365     -13.065   6.523  -6.028  1.00  0.00           H  
HETATM 4168  O   T4PE 1366     -14.075  10.605   5.650  1.00  0.00           O  
HETATM 4169  H1  T4PE 1366     -13.280  11.137   5.690  1.00  0.00           H  
HETATM 4170  H2  T4PE 1366     -13.941   9.923   6.308  1.00  0.00           H  
HETATM 4171  O   T4PE 1367       3.235  20.685  11.468  1.00  0.00           O  
HETATM 4172  H1  T4PE 1367       4.168  20.891  11.519  1.00  0.00           H  
HETATM 4173  H2  T4PE 1367       2.816  21.520  11.260  1.00  0.00           H  
HETATM 4174  O   T4PE 1368     -18.913   2.973  20.226  1.00  0.00           O  
HETATM 4175  H1  T4PE 1368     -18.382   2.484  20.855  1.00  0.00           H  
HETATM 4176  H2  T4PE 1368     -18.589   3.872  20.285  1.00  0.00           H  
HETATM 4177  O   T4PE 1369      -0.264  17.859  13.603  1.00  0.00           O  
HETATM 4178  H1  T4PE 1369      -1.129  17.504  13.398  1.00  0.00           H  
HETATM 4179  H2  T4PE 1369      -0.033  18.384  12.837  1.00  0.00           H  
HETATM 4180  O   T4PE 1370      12.519   0.009   4.949  1.00  0.00           O  
HETATM 4181  H1  T4PE 1370      11.990  -0.774   4.798  1.00  0.00           H  
HETATM 4182  H2  T4PE 1370      13.161   0.005   4.240  1.00  0.00           H  
HETATM 4183  O   T4PE 1371      19.137  19.451 -14.387  1.00  0.00           O  
HETATM 4184  H1  T4PE 1371      19.596  18.612 -14.434  1.00  0.00           H  
HETATM 4185  H2  T4PE 1371      19.029  19.613 -13.450  1.00  0.00           H  
HETATM 4186  O   T4PE 1372       3.508 -18.153  12.885  1.00  0.00           O  
HETATM 4187  H1  T4PE 1372       3.838 -18.236  13.779  1.00  0.00           H  
HETATM 4188  H2  T4PE 1372       3.374 -17.213  12.764  1.00  0.00           H  
HETATM 4189  O   T4PE 1373     -20.072  -3.828 -20.576  1.00  0.00           O  
HETATM 4190  H1  T4PE 1373     -20.776  -3.767 -19.930  1.00  0.00           H  
HETATM 4191  H2  T4PE 1373     -20.367  -4.502 -21.189  1.00  0.00           H  
HETATM 4192  O   T4PE 1374      11.292  13.673  -5.723  1.00  0.00           O  
HETATM 4193  H1  T4PE 1374      10.534  13.162  -6.007  1.00  0.00           H  
HETATM 4194  H2  T4PE 1374      10.943  14.548  -5.556  1.00  0.00           H  
HETATM 4195  O   T4PE 1375     -12.325   5.625 -13.631  1.00  0.00           O  
HETATM 4196  H1  T4PE 1375     -12.533   5.739 -14.558  1.00  0.00           H  
HETATM 4197  H2  T4PE 1375     -11.394   5.834 -13.566  1.00  0.00           H  
HETATM 4198  O   T4PE 1376      -1.942   2.950 -10.109  1.00  0.00           O  
HETATM 4199  H1  T4PE 1376      -1.129   2.953  -9.605  1.00  0.00           H  
HETATM 4200  H2  T4PE 1376      -2.186   3.873 -10.178  1.00  0.00           H  
HETATM 4201  O   T4PE 1377      -1.372  -0.483  10.308  1.00  0.00           O  
HETATM 4202  H1  T4PE 1377      -1.074  -1.307   9.923  1.00  0.00           H  
HETATM 4203  H2  T4PE 1377      -0.696  -0.258  10.948  1.00  0.00           H  
HETATM 4204  O   T4PE 1378       2.214   8.187   3.763  1.00  0.00           O  
HETATM 4205  H1  T4PE 1378       1.689   8.342   2.977  1.00  0.00           H  
HETATM 4206  H2  T4PE 1378       2.958   8.782   3.676  1.00  0.00           H  
HETATM 4207  O   T4PE 1379       0.227  18.404 -18.993  1.00  0.00           O  
HETATM 4208  H1  T4PE 1379       0.157  17.643 -19.570  1.00  0.00           H  
HETATM 4209  H2  T4PE 1379      -0.460  18.997 -19.295  1.00  0.00           H  
HETATM 4210  O   T4PE 1380      -0.309 -13.118   7.685  1.00  0.00           O  
HETATM 4211  H1  T4PE 1380      -0.741 -12.753   8.457  1.00  0.00           H  
HETATM 4212  H2  T4PE 1380       0.358 -13.707   8.040  1.00  0.00           H  
HETATM 4213  O   T4PE 1381       7.487   9.462 -10.370  1.00  0.00           O  
HETATM 4214  H1  T4PE 1381       6.894   9.547  -9.623  1.00  0.00           H  
HETATM 4215  H2  T4PE 1381       7.699   8.529 -10.403  1.00  0.00           H  
HETATM 4216  O   T4PE 1382      15.265   4.481  17.089  1.00  0.00           O  
HETATM 4217  H1  T4PE 1382      15.380   5.070  17.834  1.00  0.00           H  
HETATM 4218  H2  T4PE 1382      15.016   5.055  16.365  1.00  0.00           H  
HETATM 4219  O   T4PE 1383     -20.452 -17.976 -16.869  1.00  0.00           O  
HETATM 4220  H1  T4PE 1383     -19.531 -17.801 -16.676  1.00  0.00           H  
HETATM 4221  H2  T4PE 1383     -20.931 -17.551 -16.158  1.00  0.00           H  
HETATM 4222  O   T4PE 1384     -12.844 -12.549  10.376  1.00  0.00           O  
HETATM 4223  H1  T4PE 1384     -13.355 -11.741  10.435  1.00  0.00           H  
HETATM 4224  H2  T4PE 1384     -12.694 -12.670   9.439  1.00  0.00           H  
HETATM 4225  O   T4PE 1385     -13.067   0.900 -20.636  1.00  0.00           O  
HETATM 4226  H1  T4PE 1385     -13.345   1.238 -21.487  1.00  0.00           H  
HETATM 4227  H2  T4PE 1385     -13.767   0.301 -20.375  1.00  0.00           H  
HETATM 4228  O   T4PE 1386       0.392  16.208  -3.668  1.00  0.00           O  
HETATM 4229  H1  T4PE 1386       0.892  16.741  -4.287  1.00  0.00           H  
HETATM 4230  H2  T4PE 1386       0.027  16.840  -3.048  1.00  0.00           H  
HETATM 4231  O   T4PE 1387     -14.849  14.602   7.742  1.00  0.00           O  
HETATM 4232  H1  T4PE 1387     -15.122  13.796   8.180  1.00  0.00           H  
HETATM 4233  H2  T4PE 1387     -15.661  15.094   7.617  1.00  0.00           H  
HETATM 4234  O   T4PE 1388      20.511  -3.091  10.118  1.00  0.00           O  
HETATM 4235  H1  T4PE 1388      19.794  -3.660   9.837  1.00  0.00           H  
HETATM 4236  H2  T4PE 1388      21.292  -3.472   9.717  1.00  0.00           H  
HETATM 4237  O   T4PE 1389     -20.346 -19.631  -9.516  1.00  0.00           O  
HETATM 4238  H1  T4PE 1389     -20.313 -19.229 -10.385  1.00  0.00           H  
HETATM 4239  H2  T4PE 1389     -20.240 -18.899  -8.909  1.00  0.00           H  
HETATM 4240  O   T4PE 1390     -13.499  15.649  18.733  1.00  0.00           O  
HETATM 4241  H1  T4PE 1390     -14.004  15.237  18.032  1.00  0.00           H  
HETATM 4242  H2  T4PE 1390     -13.906  16.507  18.850  1.00  0.00           H  
HETATM 4243  O   T4PE 1391     -19.983   5.183  14.070  1.00  0.00           O  
HETATM 4244  H1  T4PE 1391     -20.086   5.216  15.021  1.00  0.00           H  
HETATM 4245  H2  T4PE 1391     -20.370   6.002  13.758  1.00  0.00           H  
HETATM 4246  O   T4PE 1392      -7.633  -0.697   9.827  1.00  0.00           O  
HETATM 4247  H1  T4PE 1392      -7.360  -1.005   8.963  1.00  0.00           H  
HETATM 4248  H2  T4PE 1392      -6.949  -1.008  10.420  1.00  0.00           H  
HETATM 4249  O   T4PE 1393      -4.714  16.890  15.642  1.00  0.00           O  
HETATM 4250  H1  T4PE 1393      -4.677  16.229  14.951  1.00  0.00           H  
HETATM 4251  H2  T4PE 1393      -4.543  16.404  16.449  1.00  0.00           H  
HETATM 4252  O   T4PE 1394      20.196  -5.520  -4.735  1.00  0.00           O  
HETATM 4253  H1  T4PE 1394      19.361  -5.739  -5.148  1.00  0.00           H  
HETATM 4254  H2  T4PE 1394      19.964  -4.916  -4.030  1.00  0.00           H  
HETATM 4255  O   T4PE 1395       7.508  17.821  -3.810  1.00  0.00           O  
HETATM 4256  H1  T4PE 1395       8.071  18.363  -4.362  1.00  0.00           H  
HETATM 4257  H2  T4PE 1395       6.668  17.803  -4.268  1.00  0.00           H  
HETATM 4258  O   T4PE 1396      14.282  13.761   6.598  1.00  0.00           O  
HETATM 4259  H1  T4PE 1396      14.936  13.973   5.932  1.00  0.00           H  
HETATM 4260  H2  T4PE 1396      13.648  14.477   6.549  1.00  0.00           H  
HETATM 4261  O   T4PE 1397       1.573  -5.444 -12.965  1.00  0.00           O  
HETATM 4262  H1  T4PE 1397       1.867  -5.226 -13.850  1.00  0.00           H  
HETATM 4263  H2  T4PE 1397       1.001  -6.202 -13.082  1.00  0.00           H  
HETATM 4264  O   T4PE 1398      -2.561  15.550  -8.099  1.00  0.00           O  
HETATM 4265  H1  T4PE 1398      -2.837  14.636  -8.165  1.00  0.00           H  
HETATM 4266  H2  T4PE 1398      -3.366  16.030  -7.900  1.00  0.00           H  
HETATM 4267  O   T4PE 1399     -14.929  14.145 -14.168  1.00  0.00           O  
HETATM 4268  H1  T4PE 1399     -14.957  13.998 -15.113  1.00  0.00           H  
HETATM 4269  H2  T4PE 1399     -14.196  13.609 -13.864  1.00  0.00           H  
HETATM 4270  O   T4PE 1400      19.632 -11.956  20.688  1.00  0.00           O  
HETATM 4271  H1  T4PE 1400      19.418 -11.117  20.279  1.00  0.00           H  
HETATM 4272  H2  T4PE 1400      19.256 -12.612  20.101  1.00  0.00           H  
HETATM 4273  O   T4PE 1401      15.565  -0.922 -11.253  1.00  0.00           O  
HETATM 4274  H1  T4PE 1401      16.234  -1.155 -11.897  1.00  0.00           H  
HETATM 4275  H2  T4PE 1401      14.764  -1.330 -11.582  1.00  0.00           H  
HETATM 4276  O   T4PE 1402     -10.684  10.238   7.941  1.00  0.00           O  
HETATM 4277  H1  T4PE 1402     -10.382   9.403   7.582  1.00  0.00           H  
HETATM 4278  H2  T4PE 1402     -10.370  10.894   7.319  1.00  0.00           H  
HETATM 4279  O   T4PE 1403       7.257  -6.270 -20.771  1.00  0.00           O  
HETATM 4280  H1  T4PE 1403       7.686  -6.874 -21.377  1.00  0.00           H  
HETATM 4281  H2  T4PE 1403       6.580  -5.843 -21.296  1.00  0.00           H  
HETATM 4282  O   T4PE 1404     -15.132   1.355  19.681  1.00  0.00           O  
HETATM 4283  H1  T4PE 1404     -16.010   1.327  20.063  1.00  0.00           H  
HETATM 4284  H2  T4PE 1404     -15.282   1.340  18.736  1.00  0.00           H  
HETATM 4285  O   T4PE 1405      -6.786  -1.353 -20.364  1.00  0.00           O  
HETATM 4286  H1  T4PE 1405      -7.038  -2.276 -20.401  1.00  0.00           H  
HETATM 4287  H2  T4PE 1405      -7.601  -0.875 -20.515  1.00  0.00           H  
HETATM 4288  O   T4PE 1406      -8.446   7.380  13.213  1.00  0.00           O  
HETATM 4289  H1  T4PE 1406      -8.204   7.816  14.030  1.00  0.00           H  
HETATM 4290  H2  T4PE 1406      -9.384   7.550  13.119  1.00  0.00           H  
HETATM 4291  O   T4PE 1407      -5.837  -8.216   4.943  1.00  0.00           O  
HETATM 4292  H1  T4PE 1407      -5.701  -8.965   4.363  1.00  0.00           H  
HETATM 4293  H2  T4PE 1407      -4.995  -7.759   4.947  1.00  0.00           H  
HETATM 4294  O   T4PE 1408     -19.500  10.732  -1.139  1.00  0.00           O  
HETATM 4295  H1  T4PE 1408     -19.367  10.391  -2.023  1.00  0.00           H  
HETATM 4296  H2  T4PE 1408     -18.837  11.416  -1.043  1.00  0.00           H  
HETATM 4297  O   T4PE 1409      13.084 -13.153  -8.678  1.00  0.00           O  
HETATM 4298  H1  T4PE 1409      12.813 -12.514  -9.337  1.00  0.00           H  
HETATM 4299  H2  T4PE 1409      13.425 -12.625  -7.956  1.00  0.00           H  
HETATM 4300  O   T4PE 1410       5.556  20.180 -18.534  1.00  0.00           O  
HETATM 4301  H1  T4PE 1410       4.856  19.691 -18.968  1.00  0.00           H  
HETATM 4302  H2  T4PE 1410       6.297  20.124 -19.137  1.00  0.00           H  
HETATM 4303  O   T4PE 1411     -12.672  -9.636 -17.795  1.00  0.00           O  
HETATM 4304  H1  T4PE 1411     -12.215  -9.612 -16.954  1.00  0.00           H  
HETATM 4305  H2  T4PE 1411     -13.396 -10.246 -17.658  1.00  0.00           H  
HETATM 4306  O   T4PE 1412     -15.317  17.057   4.417  1.00  0.00           O  
HETATM 4307  H1  T4PE 1412     -15.092  17.166   3.493  1.00  0.00           H  
HETATM 4308  H2  T4PE 1412     -15.136  16.136   4.601  1.00  0.00           H  
HETATM 4309  O   T4PE 1413     -13.638  14.603  -0.743  1.00  0.00           O  
HETATM 4310  H1  T4PE 1413     -13.897  14.452   0.166  1.00  0.00           H  
HETATM 4311  H2  T4PE 1413     -14.455  14.545  -1.238  1.00  0.00           H  
HETATM 4312  O   T4PE 1414       9.073  11.332  18.648  1.00  0.00           O  
HETATM 4313  H1  T4PE 1414       8.735  11.993  18.043  1.00  0.00           H  
HETATM 4314  H2  T4PE 1414       8.297  11.004  19.103  1.00  0.00           H  
HETATM 4315  O   T4PE 1415       3.093   0.385  11.336  1.00  0.00           O  
HETATM 4316  H1  T4PE 1415       3.016  -0.528  11.059  1.00  0.00           H  
HETATM 4317  H2  T4PE 1415       2.230   0.602  11.689  1.00  0.00           H  
HETATM 4318  O   T4PE 1416      -2.546  16.117  -2.374  1.00  0.00           O  
HETATM 4319  H1  T4PE 1416      -2.203  15.947  -3.252  1.00  0.00           H  
HETATM 4320  H2  T4PE 1416      -3.434  15.761  -2.391  1.00  0.00           H  
HETATM 4321  O   T4PE 1417       8.102  21.179   7.992  1.00  0.00           O  
HETATM 4322  H1  T4PE 1417       7.224  20.968   7.676  1.00  0.00           H  
HETATM 4323  H2  T4PE 1417       8.468  21.753   7.319  1.00  0.00           H  
HETATM 4324  O   T4PE 1418     -21.099  -6.087 -17.061  1.00  0.00           O  
HETATM 4325  H1  T4PE 1418     -20.189  -5.861 -17.253  1.00  0.00           H  
HETATM 4326  H2  T4PE 1418     -21.079  -7.025 -16.874  1.00  0.00           H  
HETATM 4327  O   T4PE 1419       4.026 -11.172 -13.422  1.00  0.00           O  
HETATM 4328  H1  T4PE 1419       4.492 -10.346 -13.285  1.00  0.00           H  
HETATM 4329  H2  T4PE 1419       3.216 -11.077 -12.921  1.00  0.00           H  
HETATM 4330  O   T4PE 1420     -20.553  -5.210  -2.042  1.00  0.00           O  
HETATM 4331  H1  T4PE 1420     -20.318  -5.874  -2.691  1.00  0.00           H  
HETATM 4332  H2  T4PE 1420     -19.894  -5.304  -1.354  1.00  0.00           H  
HETATM 4333  O   T4PE 1421      16.524  18.982  19.791  1.00  0.00           O  
HETATM 4334  H1  T4PE 1421      17.289  19.552  19.707  1.00  0.00           H  
HETATM 4335  H2  T4PE 1421      16.408  18.605  18.919  1.00  0.00           H  
HETATM 4336  O   T4PE 1422     -19.208  18.518 -13.042  1.00  0.00           O  
HETATM 4337  H1  T4PE 1422     -19.646  18.274 -13.857  1.00  0.00           H  
HETATM 4338  H2  T4PE 1422     -19.922  18.686 -12.427  1.00  0.00           H  
HETATM 4339  O   T4PE 1423      16.907  10.673  17.198  1.00  0.00           O  
HETATM 4340  H1  T4PE 1423      16.867  10.106  16.428  1.00  0.00           H  
HETATM 4341  H2  T4PE 1423      17.842  10.765  17.380  1.00  0.00           H  
HETATM 4342  O   T4PE 1424     -18.625   2.931  17.381  1.00  0.00           O  
HETATM 4343  H1  T4PE 1424     -19.555   2.953  17.156  1.00  0.00           H  
HETATM 4344  H2  T4PE 1424     -18.611   2.893  18.338  1.00  0.00           H  
HETATM 4345  O   T4PE 1425     -13.885 -14.898  18.984  1.00  0.00           O  
HETATM 4346  H1  T4PE 1425     -14.730 -15.341  19.066  1.00  0.00           H  
HETATM 4347  H2  T4PE 1425     -13.373 -15.463  18.406  1.00  0.00           H  
HETATM 4348  O   T4PE 1426       4.789  16.833 -13.561  1.00  0.00           O  
HETATM 4349  H1  T4PE 1426       5.580  16.566 -14.030  1.00  0.00           H  
HETATM 4350  H2  T4PE 1426       4.169  17.070 -14.250  1.00  0.00           H  
HETATM 4351  O   T4PE 1427     -18.033 -16.425  10.101  1.00  0.00           O  
HETATM 4352  H1  T4PE 1427     -17.639 -16.315  10.967  1.00  0.00           H  
HETATM 4353  H2  T4PE 1427     -17.677 -17.253   9.780  1.00  0.00           H  
HETATM 4354  O   T4PE 1428     -19.887  19.648  -8.451  1.00  0.00           O  
HETATM 4355  H1  T4PE 1428     -19.134  20.042  -8.009  1.00  0.00           H  
HETATM 4356  H2  T4PE 1428     -20.426  20.393  -8.715  1.00  0.00           H  
HETATM 4357  O   T4PE 1429     -19.970  19.598  -4.448  1.00  0.00           O  
HETATM 4358  H1  T4PE 1429     -19.809  20.270  -5.110  1.00  0.00           H  
HETATM 4359  H2  T4PE 1429     -19.241  18.986  -4.544  1.00  0.00           H  
HETATM 4360  O   T4PE 1430     -14.783  17.730  -8.424  1.00  0.00           O  
HETATM 4361  H1  T4PE 1430     -14.305  17.482  -9.215  1.00  0.00           H  
HETATM 4362  H2  T4PE 1430     -15.601  17.236  -8.473  1.00  0.00           H  
HETATM 4363  O   T4PE 1431       5.651   1.729  17.220  1.00  0.00           O  
HETATM 4364  H1  T4PE 1431       5.055   1.139  16.759  1.00  0.00           H  
HETATM 4365  H2  T4PE 1431       5.081   2.259  17.778  1.00  0.00           H  
HETATM 4366  O   T4PE 1432     -11.148   2.596  17.667  1.00  0.00           O  
HETATM 4367  H1  T4PE 1432     -10.341   2.754  17.177  1.00  0.00           H  
HETATM 4368  H2  T4PE 1432     -11.007   1.753  18.098  1.00  0.00           H  
HETATM 4369  O   T4PE 1433      -8.682   1.682  11.196  1.00  0.00           O  
HETATM 4370  H1  T4PE 1433      -8.713   0.742  11.018  1.00  0.00           H  
HETATM 4371  H2  T4PE 1433      -9.292   2.066  10.566  1.00  0.00           H  
HETATM 4372  O   T4PE 1434      -6.535  -5.020  -9.396  1.00  0.00           O  
HETATM 4373  H1  T4PE 1434      -7.045  -4.213  -9.318  1.00  0.00           H  
HETATM 4374  H2  T4PE 1434      -5.815  -4.909  -8.774  1.00  0.00           H  
HETATM 4375  O   T4PE 1435      12.779   9.603   8.458  1.00  0.00           O  
HETATM 4376  H1  T4PE 1435      12.537  10.420   8.022  1.00  0.00           H  
HETATM 4377  H2  T4PE 1435      11.943   9.197   8.686  1.00  0.00           H  
HETATM 4378  O   T4PE 1436      -8.591  -8.329  -1.770  1.00  0.00           O  
HETATM 4379  H1  T4PE 1436      -8.663  -8.868  -2.558  1.00  0.00           H  
HETATM 4380  H2  T4PE 1436      -8.623  -7.428  -2.092  1.00  0.00           H  
HETATM 4381  O   T4PE 1437     -20.944 -14.526  -4.200  1.00  0.00           O  
HETATM 4382  H1  T4PE 1437     -21.281 -15.357  -3.866  1.00  0.00           H  
HETATM 4383  H2  T4PE 1437     -21.464 -14.355  -4.986  1.00  0.00           H  
HETATM 4384  O   T4PE 1438      10.965  -3.913 -16.124  1.00  0.00           O  
HETATM 4385  H1  T4PE 1438      10.437  -3.213 -16.510  1.00  0.00           H  
HETATM 4386  H2  T4PE 1438      10.905  -3.766 -15.180  1.00  0.00           H  
HETATM 4387  O   T4PE 1439     -11.398  17.181   6.288  1.00  0.00           O  
HETATM 4388  H1  T4PE 1439     -10.749  17.881   6.358  1.00  0.00           H  
HETATM 4389  H2  T4PE 1439     -12.236  17.614   6.450  1.00  0.00           H  
HETATM 4390  O   T4PE 1440      -0.180  -7.291  20.734  1.00  0.00           O  
HETATM 4391  H1  T4PE 1440      -0.265  -8.096  21.246  1.00  0.00           H  
HETATM 4392  H2  T4PE 1440      -0.867  -7.355  20.071  1.00  0.00           H  
HETATM 4393  O   T4PE 1441      -1.176  20.507  20.221  1.00  0.00           O  
HETATM 4394  H1  T4PE 1441      -1.554  20.243  21.060  1.00  0.00           H  
HETATM 4395  H2  T4PE 1441      -1.458  21.415  20.106  1.00  0.00           H  
HETATM 4396  O   T4PE 1442       5.877 -17.078  15.000  1.00  0.00           O  
HETATM 4397  H1  T4PE 1442       5.043 -17.271  15.428  1.00  0.00           H  
HETATM 4398  H2  T4PE 1442       5.822 -16.149  14.776  1.00  0.00           H  
HETATM 4399  O   T4PE 1443       2.522 -12.548 -10.022  1.00  0.00           O  
HETATM 4400  H1  T4PE 1443       1.918 -13.260  -9.810  1.00  0.00           H  
HETATM 4401  H2  T4PE 1443       2.080 -12.056 -10.714  1.00  0.00           H  
HETATM 4402  O   T4PE 1444     -20.436   8.930  -3.889  1.00  0.00           O  
HETATM 4403  H1  T4PE 1444     -21.131   8.288  -4.037  1.00  0.00           H  
HETATM 4404  H2  T4PE 1444     -20.367   9.403  -4.719  1.00  0.00           H  
HETATM 4405  O   T4PE 1445       3.511  -5.163   9.658  1.00  0.00           O  
HETATM 4406  H1  T4PE 1445       4.310  -4.693   9.421  1.00  0.00           H  
HETATM 4407  H2  T4PE 1445       3.423  -5.027  10.601  1.00  0.00           H  
HETATM 4408  O   T4PE 1446     -21.231  12.385  -4.641  1.00  0.00           O  
HETATM 4409  H1  T4PE 1446     -21.810  12.602  -3.910  1.00  0.00           H  
HETATM 4410  H2  T4PE 1446     -20.505  13.004  -4.564  1.00  0.00           H  
HETATM 4411  O   T4PE 1447     -13.349   1.244   3.334  1.00  0.00           O  
HETATM 4412  H1  T4PE 1447     -12.970   1.428   2.475  1.00  0.00           H  
HETATM 4413  H2  T4PE 1447     -12.609   0.951   3.865  1.00  0.00           H  
HETATM 4414  O   T4PE 1448      -7.420  -4.021  -1.037  1.00  0.00           O  
HETATM 4415  H1  T4PE 1448      -7.932  -4.775  -1.330  1.00  0.00           H  
HETATM 4416  H2  T4PE 1448      -8.066  -3.326  -0.912  1.00  0.00           H  
HETATM 4417  O   T4PE 1449     -11.378  10.330  20.939  1.00  0.00           O  
HETATM 4418  H1  T4PE 1449     -12.197  10.386  20.446  1.00  0.00           H  
HETATM 4419  H2  T4PE 1449     -10.981  11.195  20.842  1.00  0.00           H  
HETATM 4420  O   T4PE 1450      18.788   7.453  15.937  1.00  0.00           O  
HETATM 4421  H1  T4PE 1450      18.638   7.258  16.862  1.00  0.00           H  
HETATM 4422  H2  T4PE 1450      18.927   6.597  15.531  1.00  0.00           H  
HETATM 4423  O   T4PE 1451      -2.713   0.105   3.639  1.00  0.00           O  
HETATM 4424  H1  T4PE 1451      -2.559   0.708   2.912  1.00  0.00           H  
HETATM 4425  H2  T4PE 1451      -3.470  -0.413   3.364  1.00  0.00           H  
HETATM 4426  O   T4PE 1452       3.291 -18.466 -11.925  1.00  0.00           O  
HETATM 4427  H1  T4PE 1452       3.604 -17.813 -11.299  1.00  0.00           H  
HETATM 4428  H2  T4PE 1452       4.082 -18.773 -12.367  1.00  0.00           H  
HETATM 4429  O   T4PE 1453      15.172 -15.800  -2.923  1.00  0.00           O  
HETATM 4430  H1  T4PE 1453      14.415 -16.295  -3.237  1.00  0.00           H  
HETATM 4431  H2  T4PE 1453      15.250 -15.068  -3.534  1.00  0.00           H  
HETATM 4432  O   T4PE 1454     -12.085   8.870   5.114  1.00  0.00           O  
HETATM 4433  H1  T4PE 1454     -12.445   7.996   4.959  1.00  0.00           H  
HETATM 4434  H2  T4PE 1454     -12.786   9.468   4.855  1.00  0.00           H  
HETATM 4435  O   T4PE 1455       2.894  15.955  12.935  1.00  0.00           O  
HETATM 4436  H1  T4PE 1455       2.658  16.605  12.274  1.00  0.00           H  
HETATM 4437  H2  T4PE 1455       2.210  16.030  13.601  1.00  0.00           H  
HETATM 4438  O   T4PE 1456     -12.651   0.392   8.688  1.00  0.00           O  
HETATM 4439  H1  T4PE 1456     -13.402   0.763   8.226  1.00  0.00           H  
HETATM 4440  H2  T4PE 1456     -12.479  -0.437   8.241  1.00  0.00           H  
HETATM 4441  O   T4PE 1457       1.256   6.668  -5.865  1.00  0.00           O  
HETATM 4442  H1  T4PE 1457       1.659   6.644  -6.733  1.00  0.00           H  
HETATM 4443  H2  T4PE 1457       0.654   5.924  -5.860  1.00  0.00           H  
HETATM 4444  O   T4PE 1458      -7.413  14.689   4.997  1.00  0.00           O  
HETATM 4445  H1  T4PE 1458      -7.816  14.133   5.663  1.00  0.00           H  
HETATM 4446  H2  T4PE 1458      -8.050  14.709   4.283  1.00  0.00           H  
HETATM 4447  O   T4PE 1459      -4.194 -12.187  -6.714  1.00  0.00           O  
HETATM 4448  H1  T4PE 1459      -4.987 -12.281  -7.241  1.00  0.00           H  
HETATM 4449  H2  T4PE 1459      -3.900 -13.085  -6.559  1.00  0.00           H  
HETATM 4450  O   T4PE 1460       2.293  -8.184  -5.988  1.00  0.00           O  
HETATM 4451  H1  T4PE 1460       2.252  -7.372  -5.483  1.00  0.00           H  
HETATM 4452  H2  T4PE 1460       1.854  -8.831  -5.436  1.00  0.00           H  
HETATM 4453  O   T4PE 1461     -18.534   7.611  -1.671  1.00  0.00           O  
HETATM 4454  H1  T4PE 1461     -17.717   7.159  -1.884  1.00  0.00           H  
HETATM 4455  H2  T4PE 1461     -18.493   8.428  -2.166  1.00  0.00           H  
HETATM 4456  O   T4PE 1462      -7.401   3.937   1.022  1.00  0.00           O  
HETATM 4457  H1  T4PE 1462      -7.597   3.206   1.608  1.00  0.00           H  
HETATM 4458  H2  T4PE 1462      -7.125   4.644   1.605  1.00  0.00           H  
HETATM 4459  O   T4PE 1463      10.964   6.271   7.643  1.00  0.00           O  
HETATM 4460  H1  T4PE 1463      11.688   5.858   8.114  1.00  0.00           H  
HETATM 4461  H2  T4PE 1463      10.405   5.542   7.375  1.00  0.00           H  
HETATM 4462  O   T4PE 1464     -12.384 -18.008   7.988  1.00  0.00           O  
HETATM 4463  H1  T4PE 1464     -11.994 -17.133   8.006  1.00  0.00           H  
HETATM 4464  H2  T4PE 1464     -12.072 -18.425   8.791  1.00  0.00           H  
HETATM 4465  O   T4PE 1465     -19.846   0.133 -17.317  1.00  0.00           O  
HETATM 4466  H1  T4PE 1465     -20.489   0.209 -16.612  1.00  0.00           H  
HETATM 4467  H2  T4PE 1465     -19.075   0.597 -16.990  1.00  0.00           H  
HETATM 4468  O   T4PE 1466     -11.817  18.404   1.405  1.00  0.00           O  
HETATM 4469  H1  T4PE 1466     -11.992  19.198   1.910  1.00  0.00           H  
HETATM 4470  H2  T4PE 1466     -12.051  17.688   1.995  1.00  0.00           H  
HETATM 4471  O   T4PE 1467      17.387   4.633  -0.387  1.00  0.00           O  
HETATM 4472  H1  T4PE 1467      18.113   4.781  -0.993  1.00  0.00           H  
HETATM 4473  H2  T4PE 1467      16.601   4.725  -0.927  1.00  0.00           H  
HETATM 4474  O   T4PE 1468     -12.958  11.112  14.200  1.00  0.00           O  
HETATM 4475  H1  T4PE 1468     -12.294  11.493  13.625  1.00  0.00           H  
HETATM 4476  H2  T4PE 1468     -13.748  11.071  13.660  1.00  0.00           H  
HETATM 4477  O   T4PE 1469       4.638  10.040   3.950  1.00  0.00           O  
HETATM 4478  H1  T4PE 1469       5.211   9.408   3.516  1.00  0.00           H  
HETATM 4479  H2  T4PE 1469       4.700   9.820   4.880  1.00  0.00           H  
HETATM 4480  O   T4PE 1470      11.125   7.829  -2.832  1.00  0.00           O  
HETATM 4481  H1  T4PE 1470      11.213   7.518  -3.733  1.00  0.00           H  
HETATM 4482  H2  T4PE 1470      10.199   8.051  -2.744  1.00  0.00           H  
HETATM 4483  O   T4PE 1471      16.031  -2.477  20.279  1.00  0.00           O  
HETATM 4484  H1  T4PE 1471      15.873  -1.538  20.379  1.00  0.00           H  
HETATM 4485  H2  T4PE 1471      15.193  -2.830  19.981  1.00  0.00           H  
HETATM 4486  O   T4PE 1472     -18.776  -1.365  -7.252  1.00  0.00           O  
HETATM 4487  H1  T4PE 1472     -19.014  -2.039  -6.615  1.00  0.00           H  
HETATM 4488  H2  T4PE 1472     -19.295  -1.574  -8.028  1.00  0.00           H  
HETATM 4489  O   T4PE 1473       6.703 -13.761   4.651  1.00  0.00           O  
HETATM 4490  H1  T4PE 1473       7.279 -13.167   5.132  1.00  0.00           H  
HETATM 4491  H2  T4PE 1473       6.271 -14.280   5.329  1.00  0.00           H  
HETATM 4492  O   T4PE 1474     -18.619  -5.310 -11.181  1.00  0.00           O  
HETATM 4493  H1  T4PE 1474     -19.283  -5.971 -11.378  1.00  0.00           H  
HETATM 4494  H2  T4PE 1474     -17.788  -5.733 -11.399  1.00  0.00           H  
HETATM 4495  O   T4PE 1475       7.654 -12.505  10.813  1.00  0.00           O  
HETATM 4496  H1  T4PE 1475       7.137 -12.479  10.008  1.00  0.00           H  
HETATM 4497  H2  T4PE 1475       7.964 -13.408  10.870  1.00  0.00           H  
HETATM 4498  O   T4PE 1476       4.206   8.733 -16.021  1.00  0.00           O  
HETATM 4499  H1  T4PE 1476       4.299   9.486 -16.606  1.00  0.00           H  
HETATM 4500  H2  T4PE 1476       3.462   8.246 -16.375  1.00  0.00           H  
HETATM 4501  O   T4PE 1477     -16.596 -20.385 -16.508  1.00  0.00           O  
HETATM 4502  H1  T4PE 1477     -16.568 -20.684 -15.599  1.00  0.00           H  
HETATM 4503  H2  T4PE 1477     -15.678 -20.340 -16.774  1.00  0.00           H  
HETATM 4504  O   T4PE 1478       4.374 -15.908   9.049  1.00  0.00           O  
HETATM 4505  H1  T4PE 1478       4.660 -16.356   9.846  1.00  0.00           H  
HETATM 4506  H2  T4PE 1478       4.832 -16.362   8.342  1.00  0.00           H  
HETATM 4507  O   T4PE 1479      21.302  10.772 -18.173  1.00  0.00           O  
HETATM 4508  H1  T4PE 1479      20.595  11.347 -18.464  1.00  0.00           H  
HETATM 4509  H2  T4PE 1479      21.642  10.383 -18.979  1.00  0.00           H  
HETATM 4510  O   T4PE 1480       6.015  17.751  20.499  1.00  0.00           O  
HETATM 4511  H1  T4PE 1480       6.155  18.382  19.793  1.00  0.00           H  
HETATM 4512  H2  T4PE 1480       6.340  16.922  20.148  1.00  0.00           H  
HETATM 4513  O   T4PE 1481       3.748  -0.479 -15.891  1.00  0.00           O  
HETATM 4514  H1  T4PE 1481       3.122  -0.614 -16.603  1.00  0.00           H  
HETATM 4515  H2  T4PE 1481       3.268   0.037 -15.244  1.00  0.00           H  
HETATM 4516  O   T4PE 1482     -10.688   3.487  -2.230  1.00  0.00           O  
HETATM 4517  H1  T4PE 1482     -11.567   3.785  -2.465  1.00  0.00           H  
HETATM 4518  H2  T4PE 1482     -10.456   4.007  -1.461  1.00  0.00           H  
HETATM 4519  O   T4PE 1483      -5.546   9.921 -17.735  1.00  0.00           O  
HETATM 4520  H1  T4PE 1483      -5.919   9.132 -18.127  1.00  0.00           H  
HETATM 4521  H2  T4PE 1483      -4.618   9.715 -17.621  1.00  0.00           H  
HETATM 4522  O   T4PE 1484       3.388  -1.838  -8.789  1.00  0.00           O  
HETATM 4523  H1  T4PE 1484       2.889  -2.533  -8.359  1.00  0.00           H  
HETATM 4524  H2  T4PE 1484       3.940  -1.476  -8.096  1.00  0.00           H  
HETATM 4525  O   T4PE 1485      -4.701  -0.443   1.638  1.00  0.00           O  
HETATM 4526  H1  T4PE 1485      -5.102  -1.117   1.090  1.00  0.00           H  
HETATM 4527  H2  T4PE 1485      -4.985   0.384   1.248  1.00  0.00           H  
HETATM 4528  O   T4PE 1486     -18.290   0.392   8.519  1.00  0.00           O  
HETATM 4529  H1  T4PE 1486     -19.228   0.225   8.432  1.00  0.00           H  
HETATM 4530  H2  T4PE 1486     -18.236   1.258   8.922  1.00  0.00           H  
HETATM 4531  O   T4PE 1487       0.434  14.867   4.449  1.00  0.00           O  
HETATM 4532  H1  T4PE 1487       0.784  15.547   3.875  1.00  0.00           H  
HETATM 4533  H2  T4PE 1487       1.126  14.717   5.094  1.00  0.00           H  
HETATM 4534  O   T4PE 1488      16.205 -17.501 -19.922  1.00  0.00           O  
HETATM 4535  H1  T4PE 1488      16.183 -16.873 -19.201  1.00  0.00           H  
HETATM 4536  H2  T4PE 1488      16.556 -17.006 -20.662  1.00  0.00           H  
HETATM 4537  O   T4PE 1489      -4.638   5.095 -13.280  1.00  0.00           O  
HETATM 4538  H1  T4PE 1489      -3.966   5.249 -12.616  1.00  0.00           H  
HETATM 4539  H2  T4PE 1489      -5.196   5.872 -13.241  1.00  0.00           H  
HETATM 4540  O   T4PE 1490      -7.065   3.892   7.959  1.00  0.00           O  
HETATM 4541  H1  T4PE 1490      -6.431   4.555   7.684  1.00  0.00           H  
HETATM 4542  H2  T4PE 1490      -6.925   3.803   8.902  1.00  0.00           H  
HETATM 4543  O   T4PE 1491      -6.139  18.527 -18.351  1.00  0.00           O  
HETATM 4544  H1  T4PE 1491      -7.007  18.188 -18.131  1.00  0.00           H  
HETATM 4545  H2  T4PE 1491      -6.046  18.356 -19.289  1.00  0.00           H  
HETATM 4546  O   T4PE 1492      -2.177 -10.577  -5.877  1.00  0.00           O  
HETATM 4547  H1  T4PE 1492      -2.882 -11.171  -6.136  1.00  0.00           H  
HETATM 4548  H2  T4PE 1492      -1.495 -10.714  -6.535  1.00  0.00           H  
HETATM 4549  O   T4PE 1493       7.222 -16.708 -17.744  1.00  0.00           O  
HETATM 4550  H1  T4PE 1493       7.721 -15.982 -18.119  1.00  0.00           H  
HETATM 4551  H2  T4PE 1493       6.632 -16.293 -17.115  1.00  0.00           H  
HETATM 4552  O   T4PE 1494      -4.588  -4.851  -3.123  1.00  0.00           O  
HETATM 4553  H1  T4PE 1494      -5.178  -5.214  -2.463  1.00  0.00           H  
HETATM 4554  H2  T4PE 1494      -4.721  -3.905  -3.070  1.00  0.00           H  
HETATM 4555  O   T4PE 1495       6.418  -4.389 -11.678  1.00  0.00           O  
HETATM 4556  H1  T4PE 1495       7.162  -4.143 -11.129  1.00  0.00           H  
HETATM 4557  H2  T4PE 1495       5.974  -3.562 -11.866  1.00  0.00           H  
HETATM 4558  O   T4PE 1496      -5.882  -7.702 -20.910  1.00  0.00           O  
HETATM 4559  H1  T4PE 1496      -6.623  -7.114 -21.059  1.00  0.00           H  
HETATM 4560  H2  T4PE 1496      -5.111  -7.140 -20.987  1.00  0.00           H  
HETATM 4561  O   T4PE 1497       8.913  16.125  -8.385  1.00  0.00           O  
HETATM 4562  H1  T4PE 1497       8.489  16.981  -8.317  1.00  0.00           H  
HETATM 4563  H2  T4PE 1497       9.427  16.048  -7.581  1.00  0.00           H  
HETATM 4564  O   T4PE 1498      -8.606  -5.349 -15.175  1.00  0.00           O  
HETATM 4565  H1  T4PE 1498      -8.247  -5.027 -16.001  1.00  0.00           H  
HETATM 4566  H2  T4PE 1498      -8.787  -6.275 -15.337  1.00  0.00           H  
HETATM 4567  O   T4PE 1499      -5.229  11.918 -19.807  1.00  0.00           O  
HETATM 4568  H1  T4PE 1499      -4.448  11.615 -20.271  1.00  0.00           H  
HETATM 4569  H2  T4PE 1499      -5.407  11.232 -19.164  1.00  0.00           H  
HETATM 4570  O   T4PE 1500      -3.950 -10.789  14.816  1.00  0.00           O  
HETATM 4571  H1  T4PE 1500      -3.276 -11.238  14.305  1.00  0.00           H  
HETATM 4572  H2  T4PE 1500      -4.733 -11.327  14.704  1.00  0.00           H  
HETATM 4573  O   T4PE 1501      16.858   8.116  -4.035  1.00  0.00           O  
HETATM 4574  H1  T4PE 1501      16.982   8.741  -4.750  1.00  0.00           H  
HETATM 4575  H2  T4PE 1501      16.099   8.447  -3.556  1.00  0.00           H  
HETATM 4576  O   T4PE 1502       9.079  -8.035  20.406  1.00  0.00           O  
HETATM 4577  H1  T4PE 1502       9.711  -7.452  20.828  1.00  0.00           H  
HETATM 4578  H2  T4PE 1502       9.268  -7.957  19.471  1.00  0.00           H  
HETATM 4579  O   T4PE 1503      14.865   7.843  11.934  1.00  0.00           O  
HETATM 4580  H1  T4PE 1503      14.781   8.702  11.521  1.00  0.00           H  
HETATM 4581  H2  T4PE 1503      14.355   7.257  11.373  1.00  0.00           H  
HETATM 4582  O   T4PE 1504       0.202 -17.775   5.389  1.00  0.00           O  
HETATM 4583  H1  T4PE 1504       0.583 -17.800   6.267  1.00  0.00           H  
HETATM 4584  H2  T4PE 1504       0.523 -16.956   5.011  1.00  0.00           H  
HETATM 4585  O   T4PE 1505      19.263 -11.228   0.613  1.00  0.00           O  
HETATM 4586  H1  T4PE 1505      19.287 -10.737  -0.208  1.00  0.00           H  
HETATM 4587  H2  T4PE 1505      20.176 -11.462   0.780  1.00  0.00           H  
HETATM 4588  O   T4PE 1506     -12.523  10.333 -16.495  1.00  0.00           O  
HETATM 4589  H1  T4PE 1506     -12.122  11.197 -16.404  1.00  0.00           H  
HETATM 4590  H2  T4PE 1506     -12.495  10.152 -17.434  1.00  0.00           H  
HETATM 4591  O   T4PE 1507      14.142  20.632   5.097  1.00  0.00           O  
HETATM 4592  H1  T4PE 1507      14.068  19.842   4.562  1.00  0.00           H  
HETATM 4593  H2  T4PE 1507      13.533  20.489   5.821  1.00  0.00           H  
HETATM 4594  O   T4PE 1508      15.098   7.343   1.769  1.00  0.00           O  
HETATM 4595  H1  T4PE 1508      15.895   7.691   1.369  1.00  0.00           H  
HETATM 4596  H2  T4PE 1508      14.421   7.467   1.103  1.00  0.00           H  
HETATM 4597  O   T4PE 1509     -10.730 -15.420 -20.723  1.00  0.00           O  
HETATM 4598  H1  T4PE 1509     -10.384 -16.053 -20.094  1.00  0.00           H  
HETATM 4599  H2  T4PE 1509     -10.012 -14.801 -20.860  1.00  0.00           H  
HETATM 4600  O   T4PE 1510       8.474 -15.090  -4.370  1.00  0.00           O  
HETATM 4601  H1  T4PE 1510       8.549 -15.995  -4.671  1.00  0.00           H  
HETATM 4602  H2  T4PE 1510       8.538 -15.148  -3.417  1.00  0.00           H  
HETATM 4603  O   T4PE 1511      16.477   7.646  -0.937  1.00  0.00           O  
HETATM 4604  H1  T4PE 1511      17.433   7.644  -0.985  1.00  0.00           H  
HETATM 4605  H2  T4PE 1511      16.205   8.275  -1.605  1.00  0.00           H  
HETATM 4606  O   T4PE 1512     -14.198 -12.036 -17.122  1.00  0.00           O  
HETATM 4607  H1  T4PE 1512     -15.076 -11.779 -16.841  1.00  0.00           H  
HETATM 4608  H2  T4PE 1512     -13.843 -12.527 -16.381  1.00  0.00           H  
HETATM 4609  O   T4PE 1513       8.196  -0.253   4.255  1.00  0.00           O  
HETATM 4610  H1  T4PE 1513       7.975   0.074   5.127  1.00  0.00           H  
HETATM 4611  H2  T4PE 1513       8.580   0.501   3.807  1.00  0.00           H  
HETATM 4612  O   T4PE 1514      -0.529  19.529 -15.813  1.00  0.00           O  
HETATM 4613  H1  T4PE 1514      -0.513  19.176 -14.923  1.00  0.00           H  
HETATM 4614  H2  T4PE 1514      -0.630  20.473 -15.695  1.00  0.00           H  
HETATM 4615  O   T4PE 1515     -19.594  16.587  20.960  1.00  0.00           O  
HETATM 4616  H1  T4PE 1515     -19.577  16.002  20.203  1.00  0.00           H  
HETATM 4617  H2  T4PE 1515     -19.358  16.029  21.701  1.00  0.00           H  
HETATM 4618  O   T4PE 1516     -17.368  -4.609  -8.545  1.00  0.00           O  
HETATM 4619  H1  T4PE 1516     -18.103  -4.414  -9.126  1.00  0.00           H  
HETATM 4620  H2  T4PE 1516     -17.646  -4.285  -7.688  1.00  0.00           H  
HETATM 4621  O   T4PE 1517      -5.338  -0.651 -18.025  1.00  0.00           O  
HETATM 4622  H1  T4PE 1517      -5.956  -0.127 -17.516  1.00  0.00           H  
HETATM 4623  H2  T4PE 1517      -5.844  -0.956 -18.778  1.00  0.00           H  
HETATM 4624  O   T4PE 1518      -5.582  18.825  21.576  1.00  0.00           O  
HETATM 4625  H1  T4PE 1518      -5.213  19.410  20.914  1.00  0.00           H  
HETATM 4626  H2  T4PE 1518      -6.394  18.503  21.186  1.00  0.00           H  
HETATM 4627  O   T4PE 1519      -9.474 -19.170 -10.087  1.00  0.00           O  
HETATM 4628  H1  T4PE 1519      -9.438 -19.258 -11.039  1.00  0.00           H  
HETATM 4629  H2  T4PE 1519      -8.681 -18.684  -9.861  1.00  0.00           H  
HETATM 4630  O   T4PE 1520      -0.647  17.606  -6.374  1.00  0.00           O  
HETATM 4631  H1  T4PE 1520      -0.025  18.280  -6.099  1.00  0.00           H  
HETATM 4632  H2  T4PE 1520      -1.041  17.954  -7.174  1.00  0.00           H  
HETATM 4633  O   T4PE 1521      19.937 -21.416   0.897  1.00  0.00           O  
HETATM 4634  H1  T4PE 1521      19.245 -21.702   1.493  1.00  0.00           H  
HETATM 4635  H2  T4PE 1521      20.016 -20.475   1.054  1.00  0.00           H  
HETATM 4636  O   T4PE 1522      13.655 -19.859  12.456  1.00  0.00           O  
HETATM 4637  H1  T4PE 1522      12.868 -20.165  12.906  1.00  0.00           H  
HETATM 4638  H2  T4PE 1522      13.344 -19.571  11.597  1.00  0.00           H  
HETATM 4639  O   T4PE 1523      -8.450  -6.264  -7.988  1.00  0.00           O  
HETATM 4640  H1  T4PE 1523      -7.823  -5.978  -8.653  1.00  0.00           H  
HETATM 4641  H2  T4PE 1523      -9.291  -6.288  -8.445  1.00  0.00           H  
HETATM 4642  O   T4PE 1524       6.340  -0.727  14.835  1.00  0.00           O  
HETATM 4643  H1  T4PE 1524       6.139  -0.972  13.932  1.00  0.00           H  
HETATM 4644  H2  T4PE 1524       7.272  -0.922  14.934  1.00  0.00           H  
HETATM 4645  O   T4PE 1525      21.263   2.931  -3.995  1.00  0.00           O  
HETATM 4646  H1  T4PE 1525      20.601   3.556  -4.291  1.00  0.00           H  
HETATM 4647  H2  T4PE 1525      20.762   2.236  -3.568  1.00  0.00           H  
HETATM 4648  O   T4PE 1526     -18.529 -13.734   3.244  1.00  0.00           O  
HETATM 4649  H1  T4PE 1526     -19.199 -13.151   3.602  1.00  0.00           H  
HETATM 4650  H2  T4PE 1526     -17.843 -13.146   2.929  1.00  0.00           H  
HETATM 4651  O   T4PE 1527      17.217 -12.786 -20.567  1.00  0.00           O  
HETATM 4652  H1  T4PE 1527      18.069 -12.489 -20.884  1.00  0.00           H  
HETATM 4653  H2  T4PE 1527      17.063 -12.272 -19.774  1.00  0.00           H  
HETATM 4654  O   T4PE 1528      10.730   9.829 -18.320  1.00  0.00           O  
HETATM 4655  H1  T4PE 1528      11.376   9.857 -19.026  1.00  0.00           H  
HETATM 4656  H2  T4PE 1528      11.168   9.359 -17.611  1.00  0.00           H  
HETATM 4657  O   T4PE 1529      -7.474 -12.344  -0.561  1.00  0.00           O  
HETATM 4658  H1  T4PE 1529      -7.352 -11.647   0.083  1.00  0.00           H  
HETATM 4659  H2  T4PE 1529      -8.134 -12.002  -1.164  1.00  0.00           H  
HETATM 4660  O   T4PE 1530      12.996   9.983 -19.998  1.00  0.00           O  
HETATM 4661  H1  T4PE 1530      13.774  10.522 -20.140  1.00  0.00           H  
HETATM 4662  H2  T4PE 1530      12.955   9.414 -20.767  1.00  0.00           H  
HETATM 4663  O   T4PE 1531      -4.198   1.713   7.064  1.00  0.00           O  
HETATM 4664  H1  T4PE 1531      -4.417   2.333   7.759  1.00  0.00           H  
HETATM 4665  H2  T4PE 1531      -3.774   0.984   7.516  1.00  0.00           H  
HETATM 4666  O   T4PE 1532     -13.745  17.126  -1.830  1.00  0.00           O  
HETATM 4667  H1  T4PE 1532     -13.767  16.345  -1.277  1.00  0.00           H  
HETATM 4668  H2  T4PE 1532     -12.906  17.540  -1.627  1.00  0.00           H  
HETATM 4669  O   T4PE 1533     -10.225  21.013 -16.181  1.00  0.00           O  
HETATM 4670  H1  T4PE 1533      -9.971  20.666 -17.036  1.00  0.00           H  
HETATM 4671  H2  T4PE 1533      -9.547  20.701 -15.583  1.00  0.00           H  
HETATM 4672  O   T4PE 1534      10.248  14.845  19.549  1.00  0.00           O  
HETATM 4673  H1  T4PE 1534       9.463  14.318  19.696  1.00  0.00           H  
HETATM 4674  H2  T4PE 1534      10.382  14.817  18.602  1.00  0.00           H  
HETATM 4675  O   T4PE 1535      -1.104   6.677   0.693  1.00  0.00           O  
HETATM 4676  H1  T4PE 1535      -1.442   5.887   1.116  1.00  0.00           H  
HETATM 4677  H2  T4PE 1535      -0.266   6.840   1.127  1.00  0.00           H  
HETATM 4678  O   T4PE 1536      11.991  -9.559  -6.958  1.00  0.00           O  
HETATM 4679  H1  T4PE 1536      12.805 -10.051  -7.065  1.00  0.00           H  
HETATM 4680  H2  T4PE 1536      11.988  -9.298  -6.037  1.00  0.00           H  
HETATM 4681  O   T4PE 1537      19.650   5.923  -1.668  1.00  0.00           O  
HETATM 4682  H1  T4PE 1537      19.291   6.773  -1.413  1.00  0.00           H  
HETATM 4683  H2  T4PE 1537      20.289   6.127  -2.350  1.00  0.00           H  
HETATM 4684  O   T4PE 1538      19.285  -5.702 -12.516  1.00  0.00           O  
HETATM 4685  H1  T4PE 1538      19.598  -5.253 -13.301  1.00  0.00           H  
HETATM 4686  H2  T4PE 1538      20.078  -6.049 -12.106  1.00  0.00           H  
HETATM 4687  O   T4PE 1539      18.163 -17.680  -5.600  1.00  0.00           O  
HETATM 4688  H1  T4PE 1539      17.528 -17.181  -6.114  1.00  0.00           H  
HETATM 4689  H2  T4PE 1539      17.765 -17.753  -4.732  1.00  0.00           H  
HETATM 4690  O   T4PE 1540      21.130   7.582  13.418  1.00  0.00           O  
HETATM 4691  H1  T4PE 1540      20.304   7.140  13.617  1.00  0.00           H  
HETATM 4692  H2  T4PE 1540      21.095   7.744  12.475  1.00  0.00           H  
HETATM 4693  O   T4PE 1541     -16.190   8.497  -8.145  1.00  0.00           O  
HETATM 4694  H1  T4PE 1541     -16.612   8.477  -9.003  1.00  0.00           H  
HETATM 4695  H2  T4PE 1541     -15.303   8.176  -8.306  1.00  0.00           H  
HETATM 4696  O   T4PE 1542       6.054 -16.407  -1.328  1.00  0.00           O  
HETATM 4697  H1  T4PE 1542       5.474 -16.519  -0.575  1.00  0.00           H  
HETATM 4698  H2  T4PE 1542       6.454 -17.268  -1.453  1.00  0.00           H  
HETATM 4699  O   T4PE 1543      10.589   0.445   0.369  1.00  0.00           O  
HETATM 4700  H1  T4PE 1543      10.153   0.877  -0.365  1.00  0.00           H  
HETATM 4701  H2  T4PE 1543      10.759  -0.444   0.057  1.00  0.00           H  
HETATM 4702  O   T4PE 1544      -0.086  -7.938 -13.290  1.00  0.00           O  
HETATM 4703  H1  T4PE 1544       0.442  -8.278 -14.012  1.00  0.00           H  
HETATM 4704  H2  T4PE 1544      -0.893  -7.632 -13.705  1.00  0.00           H  
HETATM 4705  O   T4PE 1545     -19.073  14.747 -19.594  1.00  0.00           O  
HETATM 4706  H1  T4PE 1545     -19.350  14.056 -20.196  1.00  0.00           H  
HETATM 4707  H2  T4PE 1545     -19.562  14.574 -18.790  1.00  0.00           H  
HETATM 4708  O   T4PE 1546     -18.860   0.155   5.837  1.00  0.00           O  
HETATM 4709  H1  T4PE 1546     -18.736   0.441   6.742  1.00  0.00           H  
HETATM 4710  H2  T4PE 1546     -18.476  -0.721   5.807  1.00  0.00           H  
HETATM 4711  O   T4PE 1547      17.903 -18.773  14.553  1.00  0.00           O  
HETATM 4712  H1  T4PE 1547      17.675 -19.521  14.001  1.00  0.00           H  
HETATM 4713  H2  T4PE 1547      18.767 -18.989  14.904  1.00  0.00           H  
HETATM 4714  O   T4PE 1548      19.186   2.477   0.665  1.00  0.00           O  
HETATM 4715  H1  T4PE 1548      18.882   1.620   0.364  1.00  0.00           H  
HETATM 4716  H2  T4PE 1548      18.558   3.098   0.295  1.00  0.00           H  
HETATM 4717  O   T4PE 1549      20.678 -18.495 -19.084  1.00  0.00           O  
HETATM 4718  H1  T4PE 1549      21.200 -18.282 -18.310  1.00  0.00           H  
HETATM 4719  H2  T4PE 1549      21.285 -18.958 -19.662  1.00  0.00           H  
HETATM 4720  O   T4PE 1550      -7.534 -11.783 -10.660  1.00  0.00           O  
HETATM 4721  H1  T4PE 1550      -6.935 -11.838 -11.405  1.00  0.00           H  
HETATM 4722  H2  T4PE 1550      -8.387 -12.028 -11.019  1.00  0.00           H  
HETATM 4723  O   T4PE 1551     -13.121  11.950  -3.800  1.00  0.00           O  
HETATM 4724  H1  T4PE 1551     -13.971  12.010  -3.363  1.00  0.00           H  
HETATM 4725  H2  T4PE 1551     -12.861  12.860  -3.943  1.00  0.00           H  
HETATM 4726  O   T4PE 1552      -2.825   4.635   1.462  1.00  0.00           O  
HETATM 4727  H1  T4PE 1552      -3.600   4.790   2.002  1.00  0.00           H  
HETATM 4728  H2  T4PE 1552      -2.464   3.813   1.792  1.00  0.00           H  
HETATM 4729  O   T4PE 1553     -18.371   4.163 -10.970  1.00  0.00           O  
HETATM 4730  H1  T4PE 1553     -18.291   4.816 -11.665  1.00  0.00           H  
HETATM 4731  H2  T4PE 1553     -19.273   4.249 -10.662  1.00  0.00           H  
HETATM 4732  O   T4PE 1554       0.209  -6.765  -1.758  1.00  0.00           O  
HETATM 4733  H1  T4PE 1554       0.176  -5.820  -1.613  1.00  0.00           H  
HETATM 4734  H2  T4PE 1554       1.131  -6.994  -1.637  1.00  0.00           H  
HETATM 4735  O   T4PE 1555     -20.180  16.498  14.418  1.00  0.00           O  
HETATM 4736  H1  T4PE 1555     -19.581  17.244  14.428  1.00  0.00           H  
HETATM 4737  H2  T4PE 1555     -20.768  16.652  15.157  1.00  0.00           H  
HETATM 4738  O   T4PE 1556     -10.326 -13.340   4.459  1.00  0.00           O  
HETATM 4739  H1  T4PE 1556     -10.116 -12.510   4.887  1.00  0.00           H  
HETATM 4740  H2  T4PE 1556     -10.706 -13.087   3.618  1.00  0.00           H  
HETATM 4741  O   T4PE 1557       7.469 -11.887  20.517  1.00  0.00           O  
HETATM 4742  H1  T4PE 1557       7.423 -12.795  20.217  1.00  0.00           H  
HETATM 4743  H2  T4PE 1557       6.975 -11.879  21.337  1.00  0.00           H  
HETATM 4744  O   T4PE 1558      16.356 -12.103  -2.765  1.00  0.00           O  
HETATM 4745  H1  T4PE 1558      16.306 -12.119  -1.810  1.00  0.00           H  
HETATM 4746  H2  T4PE 1558      16.165 -13.002  -3.031  1.00  0.00           H  
HETATM 4747  O   T4PE 1559      -1.076  -5.640  16.917  1.00  0.00           O  
HETATM 4748  H1  T4PE 1559      -1.512  -4.860  17.262  1.00  0.00           H  
HETATM 4749  H2  T4PE 1559      -0.304  -5.748  17.473  1.00  0.00           H  
HETATM 4750  O   T4PE 1560      12.981  -6.284  -5.357  1.00  0.00           O  
HETATM 4751  H1  T4PE 1560      13.149  -5.427  -4.966  1.00  0.00           H  
HETATM 4752  H2  T4PE 1560      13.730  -6.819  -5.096  1.00  0.00           H  
HETATM 4753  O   T4PE 1561       8.323  12.924  16.407  1.00  0.00           O  
HETATM 4754  H1  T4PE 1561       8.829  13.737  16.417  1.00  0.00           H  
HETATM 4755  H2  T4PE 1561       7.431  13.200  16.195  1.00  0.00           H  
HETATM 4756  O   T4PE 1562      20.097  15.515  18.544  1.00  0.00           O  
HETATM 4757  H1  T4PE 1562      19.625  15.553  19.375  1.00  0.00           H  
HETATM 4758  H2  T4PE 1562      19.562  14.946  17.990  1.00  0.00           H  
HETATM 4759  O   T4PE 1563      -2.191   8.665 -11.090  1.00  0.00           O  
HETATM 4760  H1  T4PE 1563      -2.541   9.489 -11.431  1.00  0.00           H  
HETATM 4761  H2  T4PE 1563      -1.960   8.861 -10.182  1.00  0.00           H  
HETATM 4762  O   T4PE 1564       6.460   7.548   7.221  1.00  0.00           O  
HETATM 4763  H1  T4PE 1564       6.753   7.001   6.493  1.00  0.00           H  
HETATM 4764  H2  T4PE 1564       5.673   7.982   6.893  1.00  0.00           H  
HETATM 4765  O   T4PE 1565     -11.250  -0.646  12.304  1.00  0.00           O  
HETATM 4766  H1  T4PE 1565     -11.403  -0.101  13.076  1.00  0.00           H  
HETATM 4767  H2  T4PE 1565     -12.120  -0.772  11.923  1.00  0.00           H  
HETATM 4768  O   T4PE 1566      -9.104   7.144  -9.730  1.00  0.00           O  
HETATM 4769  H1  T4PE 1566      -9.184   7.365  -8.802  1.00  0.00           H  
HETATM 4770  H2  T4PE 1566      -8.564   7.844 -10.097  1.00  0.00           H  
HETATM 4771  O   T4PE 1567      11.565   0.785  11.343  1.00  0.00           O  
HETATM 4772  H1  T4PE 1567      11.526   0.843  10.389  1.00  0.00           H  
HETATM 4773  H2  T4PE 1567      10.699   0.468  11.600  1.00  0.00           H  
HETATM 4774  O   T4PE 1568      -0.106   6.472  -8.570  1.00  0.00           O  
HETATM 4775  H1  T4PE 1568       0.513   7.200  -8.515  1.00  0.00           H  
HETATM 4776  H2  T4PE 1568      -0.763   6.665  -7.901  1.00  0.00           H  
HETATM 4777  O   T4PE 1569     -14.698  -7.478   4.619  1.00  0.00           O  
HETATM 4778  H1  T4PE 1569     -15.324  -6.852   4.984  1.00  0.00           H  
HETATM 4779  H2  T4PE 1569     -13.844  -7.068   4.751  1.00  0.00           H  
HETATM 4780  O   T4PE 1570      -6.406  18.572  11.872  1.00  0.00           O  
HETATM 4781  H1  T4PE 1570      -7.065  18.335  12.525  1.00  0.00           H  
HETATM 4782  H2  T4PE 1570      -6.607  19.480  11.646  1.00  0.00           H  
HETATM 4783  O   T4PE 1571      20.713  -3.447   6.088  1.00  0.00           O  
HETATM 4784  H1  T4PE 1571      20.998  -2.700   5.562  1.00  0.00           H  
HETATM 4785  H2  T4PE 1571      20.014  -3.098   6.642  1.00  0.00           H  
HETATM 4786  O   T4PE 1572       2.911 -15.153  16.004  1.00  0.00           O  
HETATM 4787  H1  T4PE 1572       2.166 -14.885  16.542  1.00  0.00           H  
HETATM 4788  H2  T4PE 1572       2.549 -15.798  15.396  1.00  0.00           H  
HETATM 4789  O   T4PE 1573       9.996  -0.940  20.916  1.00  0.00           O  
HETATM 4790  H1  T4PE 1573      10.283  -0.634  20.055  1.00  0.00           H  
HETATM 4791  H2  T4PE 1573       9.114  -0.582  21.017  1.00  0.00           H  
HETATM 4792  O   T4PE 1574      11.826   4.633  -5.631  1.00  0.00           O  
HETATM 4793  H1  T4PE 1574      12.496   4.759  -4.959  1.00  0.00           H  
HETATM 4794  H2  T4PE 1574      12.318   4.533  -6.445  1.00  0.00           H  
HETATM 4795  O   T4PE 1575     -15.715 -11.439  -8.570  1.00  0.00           O  
HETATM 4796  H1  T4PE 1575     -15.176 -11.497  -7.781  1.00  0.00           H  
HETATM 4797  H2  T4PE 1575     -15.110 -11.150  -9.253  1.00  0.00           H  
HETATM 4798  O   T4PE 1576     -16.017  14.474  -8.816  1.00  0.00           O  
HETATM 4799  H1  T4PE 1576     -15.769  13.551  -8.757  1.00  0.00           H  
HETATM 4800  H2  T4PE 1576     -16.554  14.528  -9.606  1.00  0.00           H  
HETATM 4801  O   T4PE 1577       5.987  -1.197 -17.392  1.00  0.00           O  
HETATM 4802  H1  T4PE 1577       5.331  -0.967 -16.733  1.00  0.00           H  
HETATM 4803  H2  T4PE 1577       5.602  -1.935 -17.865  1.00  0.00           H  
HETATM 4804  O   T4PE 1578      16.150 -20.198  18.216  1.00  0.00           O  
HETATM 4805  H1  T4PE 1578      16.849 -20.760  18.549  1.00  0.00           H  
HETATM 4806  H2  T4PE 1578      15.739 -20.712  17.521  1.00  0.00           H  
HETATM 4807  O   T4PE 1579     -13.953   0.238  14.696  1.00  0.00           O  
HETATM 4808  H1  T4PE 1579     -14.659   0.449  14.085  1.00  0.00           H  
HETATM 4809  H2  T4PE 1579     -14.122  -0.668  14.956  1.00  0.00           H  
HETATM 4810  O   T4PE 1580      21.050   8.826  10.940  1.00  0.00           O  
HETATM 4811  H1  T4PE 1580      20.741   8.397  10.142  1.00  0.00           H  
HETATM 4812  H2  T4PE 1580      20.493   9.600  11.026  1.00  0.00           H  
HETATM 4813  O   T4PE 1581       9.638  -7.313 -14.911  1.00  0.00           O  
HETATM 4814  H1  T4PE 1581      10.502  -7.693 -15.072  1.00  0.00           H  
HETATM 4815  H2  T4PE 1581       9.479  -6.751 -15.669  1.00  0.00           H  
HETATM 4816  O   T4PE 1582     -14.376  20.417   5.177  1.00  0.00           O  
HETATM 4817  H1  T4PE 1582     -14.327  19.697   5.805  1.00  0.00           H  
HETATM 4818  H2  T4PE 1582     -15.281  20.724   5.233  1.00  0.00           H  
HETATM 4819  O   T4PE 1583       1.449  11.345   7.621  1.00  0.00           O  
HETATM 4820  H1  T4PE 1583       0.506  11.455   7.495  1.00  0.00           H  
HETATM 4821  H2  T4PE 1583       1.810  11.330   6.735  1.00  0.00           H  
HETATM 4822  O   T4PE 1584       7.995 -15.309  16.705  1.00  0.00           O  
HETATM 4823  H1  T4PE 1584       7.202 -14.777  16.768  1.00  0.00           H  
HETATM 4824  H2  T4PE 1584       8.104 -15.681  17.581  1.00  0.00           H  
HETATM 4825  O   T4PE 1585       4.583  -3.669   5.798  1.00  0.00           O  
HETATM 4826  H1  T4PE 1585       5.113  -4.041   6.503  1.00  0.00           H  
HETATM 4827  H2  T4PE 1585       3.858  -4.283   5.692  1.00  0.00           H  
HETATM 4828  O   T4PE 1586     -12.928  10.058  10.856  1.00  0.00           O  
HETATM 4829  H1  T4PE 1586     -13.686   9.521  11.086  1.00  0.00           H  
HETATM 4830  H2  T4PE 1586     -12.845   9.961   9.907  1.00  0.00           H  
HETATM 4831  O   T4PE 1587      -0.182  -0.266  14.537  1.00  0.00           O  
HETATM 4832  H1  T4PE 1587      -1.090  -0.568  14.557  1.00  0.00           H  
HETATM 4833  H2  T4PE 1587       0.335  -1.043  14.754  1.00  0.00           H  
HETATM 4834  O   T4PE 1588      16.137  -4.389  10.352  1.00  0.00           O  
HETATM 4835  H1  T4PE 1588      16.347  -3.858  11.120  1.00  0.00           H  
HETATM 4836  H2  T4PE 1588      16.988  -4.625   9.983  1.00  0.00           H  
HETATM 4837  O   T4PE 1589      17.897 -17.821   1.806  1.00  0.00           O  
HETATM 4838  H1  T4PE 1589      18.293 -16.960   1.939  1.00  0.00           H  
HETATM 4839  H2  T4PE 1589      17.861 -17.925   0.856  1.00  0.00           H  
HETATM 4840  O   T4PE 1590      10.415  -6.851  -9.924  1.00  0.00           O  
HETATM 4841  H1  T4PE 1590      10.829  -6.267 -10.560  1.00  0.00           H  
HETATM 4842  H2  T4PE 1590       9.751  -7.322 -10.427  1.00  0.00           H  
HETATM 4843  O   T4PE 1591       4.151  18.911  -3.253  1.00  0.00           O  
HETATM 4844  H1  T4PE 1591       4.028  18.734  -2.320  1.00  0.00           H  
HETATM 4845  H2  T4PE 1591       4.414  19.831  -3.289  1.00  0.00           H  
HETATM 4846  O   T4PE 1592      15.483  -4.493  -9.409  1.00  0.00           O  
HETATM 4847  H1  T4PE 1592      16.114  -5.025  -9.894  1.00  0.00           H  
HETATM 4848  H2  T4PE 1592      14.724  -5.066  -9.296  1.00  0.00           H  
HETATM 4849  O   T4PE 1593      -0.067 -14.661  20.294  1.00  0.00           O  
HETATM 4850  H1  T4PE 1593       0.556 -14.325  20.939  1.00  0.00           H  
HETATM 4851  H2  T4PE 1593      -0.919 -14.343  20.595  1.00  0.00           H  
HETATM 4852  O   T4PE 1594     -14.804  14.349   4.963  1.00  0.00           O  
HETATM 4853  H1  T4PE 1594     -14.870  13.430   4.707  1.00  0.00           H  
HETATM 4854  H2  T4PE 1594     -14.634  14.324   5.905  1.00  0.00           H  
HETATM 4855  O   T4PE 1595     -12.168  17.907  -6.726  1.00  0.00           O  
HETATM 4856  H1  T4PE 1595     -12.756  18.435  -6.186  1.00  0.00           H  
HETATM 4857  H2  T4PE 1595     -12.752  17.381  -7.273  1.00  0.00           H  
HETATM 4858  O   T4PE 1596      -0.415 -18.783  10.063  1.00  0.00           O  
HETATM 4859  H1  T4PE 1596      -0.494 -19.148  10.944  1.00  0.00           H  
HETATM 4860  H2  T4PE 1596      -0.702 -19.489   9.483  1.00  0.00           H  
HETATM 4861  O   T4PE 1597       4.350 -19.860 -21.353  1.00  0.00           O  
HETATM 4862  H1  T4PE 1597       4.858 -19.217 -21.848  1.00  0.00           H  
HETATM 4863  H2  T4PE 1597       4.629 -19.740 -20.446  1.00  0.00           H  
HETATM 4864  O   T4PE 1598      -2.694 -17.654  18.183  1.00  0.00           O  
HETATM 4865  H1  T4PE 1598      -1.816 -17.658  17.800  1.00  0.00           H  
HETATM 4866  H2  T4PE 1598      -3.157 -18.358  17.729  1.00  0.00           H  
HETATM 4867  O   T4PE 1599      19.896  -1.947 -16.031  1.00  0.00           O  
HETATM 4868  H1  T4PE 1599      20.197  -2.618 -15.418  1.00  0.00           H  
HETATM 4869  H2  T4PE 1599      20.299  -1.137 -15.716  1.00  0.00           H  
HETATM 4870  O   T4PE 1600       8.087   5.451  15.356  1.00  0.00           O  
HETATM 4871  H1  T4PE 1600       8.329   4.682  14.841  1.00  0.00           H  
HETATM 4872  H2  T4PE 1600       7.684   5.093  16.147  1.00  0.00           H  
HETATM 4873  O   T4PE 1601      -7.792  -1.276  -3.311  1.00  0.00           O  
HETATM 4874  H1  T4PE 1601      -8.696  -1.169  -3.016  1.00  0.00           H  
HETATM 4875  H2  T4PE 1601      -7.868  -1.531  -4.230  1.00  0.00           H  
HETATM 4876  O   T4PE 1602      -1.261  19.734  15.676  1.00  0.00           O  
HETATM 4877  H1  T4PE 1602      -1.170  20.576  15.231  1.00  0.00           H  
HETATM 4878  H2  T4PE 1602      -0.786  19.116  15.120  1.00  0.00           H  
HETATM 4879  O   T4PE 1603     -10.544  20.732 -21.010  1.00  0.00           O  
HETATM 4880  H1  T4PE 1603      -9.918  20.839 -21.726  1.00  0.00           H  
HETATM 4881  H2  T4PE 1603     -11.166  20.079 -21.331  1.00  0.00           H  
HETATM 4882  O   T4PE 1604       7.233  -8.435   2.404  1.00  0.00           O  
HETATM 4883  H1  T4PE 1604       7.097  -8.972   3.184  1.00  0.00           H  
HETATM 4884  H2  T4PE 1604       6.777  -8.906   1.706  1.00  0.00           H  
HETATM 4885  O   T4PE 1605       4.380  -9.655 -21.079  1.00  0.00           O  
HETATM 4886  H1  T4PE 1605       4.307  -8.822 -20.612  1.00  0.00           H  
HETATM 4887  H2  T4PE 1605       4.156  -9.442 -21.985  1.00  0.00           H  
HETATM 4888  O   T4PE 1606      19.224   5.693  -9.985  1.00  0.00           O  
HETATM 4889  H1  T4PE 1606      18.522   5.595 -10.628  1.00  0.00           H  
HETATM 4890  H2  T4PE 1606      18.797   5.553  -9.140  1.00  0.00           H  
HETATM 4891  O   T4PE 1607     -18.993  -0.244  -4.802  1.00  0.00           O  
HETATM 4892  H1  T4PE 1607     -18.855  -0.995  -4.225  1.00  0.00           H  
HETATM 4893  H2  T4PE 1607     -18.827  -0.583  -5.681  1.00  0.00           H  
HETATM 4894  O   T4PE 1608     -14.726  16.603 -20.396  1.00  0.00           O  
HETATM 4895  H1  T4PE 1608     -14.192  15.846 -20.637  1.00  0.00           H  
HETATM 4896  H2  T4PE 1608     -14.307  16.952 -19.610  1.00  0.00           H  
HETATM 4897  O   T4PE 1609      16.670  -7.384 -16.568  1.00  0.00           O  
HETATM 4898  H1  T4PE 1609      16.908  -7.025 -15.713  1.00  0.00           H  
HETATM 4899  H2  T4PE 1609      17.495  -7.414 -17.053  1.00  0.00           H  
HETATM 4900  O   T4PE 1610     -20.485  -9.526  -3.268  1.00  0.00           O  
HETATM 4901  H1  T4PE 1610     -19.675  -9.076  -3.507  1.00  0.00           H  
HETATM 4902  H2  T4PE 1610     -21.094  -8.822  -3.043  1.00  0.00           H  
HETATM 4903  O   T4PE 1611       9.072   9.338  21.064  1.00  0.00           O  
HETATM 4904  H1  T4PE 1611       9.874   8.839  20.906  1.00  0.00           H  
HETATM 4905  H2  T4PE 1611       9.367  10.130  21.514  1.00  0.00           H  
HETATM 4906  O   T4PE 1612       8.039   7.080  -1.183  1.00  0.00           O  
HETATM 4907  H1  T4PE 1612       8.221   8.020  -1.188  1.00  0.00           H  
HETATM 4908  H2  T4PE 1612       8.551   6.740  -0.449  1.00  0.00           H  
HETATM 4909  O   T4PE 1613     -18.484  14.835  -7.205  1.00  0.00           O  
HETATM 4910  H1  T4PE 1613     -18.257  15.696  -7.557  1.00  0.00           H  
HETATM 4911  H2  T4PE 1613     -17.851  14.238  -7.605  1.00  0.00           H  
HETATM 4912  O   T4PE 1614      -3.017 -11.902   0.929  1.00  0.00           O  
HETATM 4913  H1  T4PE 1614      -2.688 -12.293   1.739  1.00  0.00           H  
HETATM 4914  H2  T4PE 1614      -3.958 -11.801   1.077  1.00  0.00           H  
HETATM 4915  O   T4PE 1615      -6.219 -14.057  19.397  1.00  0.00           O  
HETATM 4916  H1  T4PE 1615      -6.229 -13.133  19.646  1.00  0.00           H  
HETATM 4917  H2  T4PE 1615      -5.442 -14.148  18.846  1.00  0.00           H  
HETATM 4918  O   T4PE 1616      -1.955  12.777   4.290  1.00  0.00           O  
HETATM 4919  H1  T4PE 1616      -1.723  12.019   4.827  1.00  0.00           H  
HETATM 4920  H2  T4PE 1616      -1.624  13.529   4.781  1.00  0.00           H  
HETATM 4921  O   T4PE 1617      13.645  -4.103 -15.636  1.00  0.00           O  
HETATM 4922  H1  T4PE 1617      13.911  -3.210 -15.853  1.00  0.00           H  
HETATM 4923  H2  T4PE 1617      12.793  -4.209 -16.060  1.00  0.00           H  
HETATM 4924  O   T4PE 1618     -12.157  -5.932   1.497  1.00  0.00           O  
HETATM 4925  H1  T4PE 1618     -12.923  -6.420   1.799  1.00  0.00           H  
HETATM 4926  H2  T4PE 1618     -12.510  -5.284   0.888  1.00  0.00           H  
HETATM 4927  O   T4PE 1619       6.065   2.854  20.413  1.00  0.00           O  
HETATM 4928  H1  T4PE 1619       6.285   3.701  20.801  1.00  0.00           H  
HETATM 4929  H2  T4PE 1619       5.530   3.071  19.650  1.00  0.00           H  
HETATM 4930  O   T4PE 1620     -20.350  17.324   0.703  1.00  0.00           O  
HETATM 4931  H1  T4PE 1620     -19.497  16.988   0.978  1.00  0.00           H  
HETATM 4932  H2  T4PE 1620     -20.211  18.263   0.582  1.00  0.00           H  
HETATM 4933  O   T4PE 1621      -3.076 -17.447 -18.743  1.00  0.00           O  
HETATM 4934  H1  T4PE 1621      -2.166 -17.234 -18.949  1.00  0.00           H  
HETATM 4935  H2  T4PE 1621      -3.589 -16.790 -19.212  1.00  0.00           H
[truncated: 367,964 more chars]
