# Supplementary material for: Quantum Chemical Exploration of Fentanyl and Its Analogs: Conformational Landscapes and Energetics in Solution
Source: ACS Omega. 2025 Nov 27;10(48):58900–14. doi: 10.1021/acsomega.5c07656 (PMC12771126; doi:10.1021/acsomega.5c07656)
Supplement: Supplementary file 4 [file ao5c07656_si_004.zip › MD/MD_UGIYEP/rmsd_cluster_fent_base_119_27members-out.pdb]

TITLE     fentanyl_base_at_20_degree_Celsius
REMARK   4      COMPLIES WITH FORMAT V. 3.0, 1-DEC-2006
REMARK 888
REMARK 888 WRITTEN BY MAESTRO (A PRODUCT OF SCHRODINGER, LLC)
CRYST1   42.694   42.694   42.694  90.00  90.00  90.00 P 1           1
HETATM    1  O1  LIG X 900      -0.775  -3.472  -1.561  1.00  0.00           O  
HETATM    2  N1  LIG X 900       1.598   1.252  -0.603  1.00  0.00           N1+
HETATM    3  N2  LIG X 900      -0.302  -2.473   0.466  1.00  0.00           N  
HETATM    4  C1  LIG X 900       2.555  -0.016  -0.600  1.00  0.00           C  
HETATM    5  C2  LIG X 900       1.899  -1.085   0.271  1.00  0.00           C  
HETATM    6  C3  LIG X 900       0.505  -1.446  -0.313  1.00  0.00           C  
HETATM    7  C4  LIG X 900      -0.441  -0.271  -0.612  1.00  0.00           C  
HETATM    8  C5  LIG X 900       0.221   0.937  -1.255  1.00  0.00           C  
HETATM    9  C6  LIG X 900       2.424   2.408  -1.275  1.00  0.00           C  
HETATM   10  C7  LIG X 900       1.941   3.846  -0.846  1.00  0.00           C  
HETATM   11  C8  LIG X 900       0.550   4.197  -1.299  1.00  0.00           C  
HETATM   12  C9  LIG X 900      -0.500   4.336  -0.355  1.00  0.00           C  
HETATM   13  C10 LIG X 900      -1.708   4.911  -0.798  1.00  0.00           C  
HETATM   14  C11 LIG X 900      -1.961   5.190  -2.184  1.00  0.00           C  
HETATM   15  C12 LIG X 900      -0.947   5.035  -3.103  1.00  0.00           C  
HETATM   16  C13 LIG X 900       0.309   4.651  -2.645  1.00  0.00           C  
HETATM   17  C14 LIG X 900      -0.822  -3.450  -0.293  1.00  0.00           C  
HETATM   18  C15 LIG X 900      -1.486  -4.634   0.413  1.00  0.00           C  
HETATM   19  C16 LIG X 900      -1.810  -5.793  -0.620  1.00  0.00           C  
HETATM   20  C17 LIG X 900      -0.516  -2.331   1.835  1.00  0.00           C  
HETATM   21  C18 LIG X 900      -1.639  -1.618   2.309  1.00  0.00           C  
HETATM   22  C19 LIG X 900      -1.738  -1.429   3.675  1.00  0.00           C  
HETATM   23  C20 LIG X 900      -0.800  -1.901   4.528  1.00  0.00           C  
HETATM   24  C21 LIG X 900       0.214  -2.667   4.044  1.00  0.00           C  
HETATM   25  C22 LIG X 900       0.382  -2.940   2.750  1.00  0.00           C  
HETATM   26  H1  LIG X 900       1.362   1.541   0.335  1.00  0.00           H  
HETATM   27  H2  LIG X 900       3.495   0.280  -0.135  1.00  0.00           H  
HETATM   28  H3  LIG X 900       2.657  -0.218  -1.666  1.00  0.00           H  
HETATM   29  H4  LIG X 900       2.490  -1.993   0.154  1.00  0.00           H  
HETATM   30  H5  LIG X 900       1.735  -0.818   1.315  1.00  0.00           H  
HETATM   31  H6  LIG X 900       0.804  -1.838  -1.286  1.00  0.00           H  
HETATM   32  H7  LIG X 900      -0.870   0.029   0.344  1.00  0.00           H  
HETATM   33  H8  LIG X 900      -1.190  -0.517  -1.365  1.00  0.00           H  
HETATM   34  H9  LIG X 900       0.518   0.820  -2.298  1.00  0.00           H  
HETATM   35  H10 LIG X 900      -0.265   1.913  -1.259  1.00  0.00           H  
HETATM   36  H11 LIG X 900       2.297   2.115  -2.317  1.00  0.00           H  
HETATM   37  H12 LIG X 900       3.482   2.288  -1.043  1.00  0.00           H  
HETATM   38  H13 LIG X 900       2.580   4.607  -1.293  1.00  0.00           H  
HETATM   39  H14 LIG X 900       2.102   4.057   0.211  1.00  0.00           H  
HETATM   40  H15 LIG X 900      -0.428   4.163   0.709  1.00  0.00           H  
HETATM   41  H16 LIG X 900      -2.537   5.063  -0.123  1.00  0.00           H  
HETATM   42  H17 LIG X 900      -2.923   5.595  -2.463  1.00  0.00           H  
HETATM   43  H18 LIG X 900      -1.047   5.171  -4.169  1.00  0.00           H  
HETATM   44  H19 LIG X 900       1.057   4.677  -3.423  1.00  0.00           H  
HETATM   45  H20 LIG X 900      -0.787  -5.052   1.137  1.00  0.00           H  
HETATM   46  H21 LIG X 900      -2.328  -4.312   1.025  1.00  0.00           H  
HETATM   47  H22 LIG X 900      -2.067  -6.657  -0.007  1.00  0.00           H  
HETATM   48  H23 LIG X 900      -1.035  -6.138  -1.305  1.00  0.00           H  
HETATM   49  H24 LIG X 900      -2.656  -5.582  -1.274  1.00  0.00           H  
HETATM   50  H25 LIG X 900      -2.317  -1.222   1.567  1.00  0.00           H  
HETATM   51  H26 LIG X 900      -2.536  -0.827   4.083  1.00  0.00           H  
HETATM   52  H27 LIG X 900      -0.890  -1.837   5.602  1.00  0.00           H  
HETATM   53  H28 LIG X 900       0.961  -3.046   4.726  1.00  0.00           H  
HETATM   54  H29 LIG X 900       1.183  -3.500   2.290  1.00  0.00           H  
HETATM   55  O   T4PE    0      -6.468   4.496  16.362  1.00  0.00           O  
HETATM   56  H1  T4PE    0      -6.445   4.746  15.438  1.00  0.00           H  
HETATM   57  H2  T4PE    0      -6.294   5.310  16.835  1.00  0.00           H  
HETATM   58 CL   CL      1      19.700  19.967 -20.063  1.00  0.00          Cl1-
HETATM   59 NA   NA      1      -5.910  11.881  -3.642  1.00  0.00          Na1+
HETATM   60 CL   CL      1      -6.755   3.348  21.249  1.00  0.00          Cl1-
HETATM   61  O   T4PE    1      -0.762 -10.300  20.931  1.00  0.00           O  
HETATM   62  H1  T4PE    1       0.137  -9.978  21.003  1.00  0.00           H  
HETATM   63  H2  T4PE    1      -1.132  -9.817  20.193  1.00  0.00           H  
HETATM   64 NA   NA      2       4.470   3.789  18.263  1.00  0.00          Na1+
HETATM   65 CL   CL      2      -2.512   8.111   0.942  1.00  0.00          Cl1-
HETATM   66  O   T4PE    2     -12.462  10.462 -16.633  1.00  0.00           O  
HETATM   67  H1  T4PE    2     -12.607  11.371 -16.370  1.00  0.00           H  
HETATM   68  H2  T4PE    2     -12.312  10.507 -17.578  1.00  0.00           H  
HETATM   69 NA   NA      3     -15.831   2.796  -2.683  1.00  0.00          Na1+
HETATM   70 CL   CL      3     -16.024  19.967  16.122  1.00  0.00          Cl1-
HETATM   71  O   T4PE    3      -4.194  -6.726   4.342  1.00  0.00           O  
HETATM   72  H1  T4PE    3      -4.392  -6.906   3.423  1.00  0.00           H  
HETATM   73  H2  T4PE    3      -3.243  -6.620   4.367  1.00  0.00           H  
HETATM   74 NA   NA      4      18.892  -1.077  -0.477  1.00  0.00          Na1+
HETATM   75 CL   CL      4     -20.915  -9.661   7.354  1.00  0.00          Cl1-
HETATM   76  O   T4PE    4      -7.581 -16.316   2.633  1.00  0.00           O  
HETATM   77  H1  T4PE    4      -7.841 -15.408   2.785  1.00  0.00           H  
HETATM   78  H2  T4PE    4      -8.247 -16.835   3.085  1.00  0.00           H  
HETATM   79 NA   NA      5     -18.264  20.421 -16.305  1.00  0.00          Na1+
HETATM   80 CL   CL      5     -15.875  19.402  -2.276  1.00  0.00          Cl1-
HETATM   81  O   T4PE    5     -20.804  -7.664  17.050  1.00  0.00           O  
HETATM   82  H1  T4PE    5     -20.017  -8.166  16.837  1.00  0.00           H  
HETATM   83  H2  T4PE    5     -20.492  -6.957  17.614  1.00  0.00           H  
HETATM   84 NA   NA      6      20.716  -3.253   7.251  1.00  0.00          Na1+
HETATM   85 CL   CL      6      11.613   8.862  -3.696  1.00  0.00          Cl1-
HETATM   86  O   T4PE    6     -16.224  -4.630 -20.289  1.00  0.00           O  
HETATM   87  H1  T4PE    6     -16.204  -4.546 -21.242  1.00  0.00           H  
HETATM   88  H2  T4PE    6     -16.827  -5.355 -20.124  1.00  0.00           H  
HETATM   89 NA   NA      7      18.248 -21.293   0.910  1.00  0.00          Na1+
HETATM   90 CL   CL      7      14.804  -4.088  -8.474  1.00  0.00          Cl1-
HETATM   91  O   T4PE    7      12.617  21.124   5.381  1.00  0.00           O  
HETATM   92  H1  T4PE    7      12.404  20.830   4.495  1.00  0.00           H  
HETATM   93  H2  T4PE    7      12.239  22.002   5.439  1.00  0.00           H  
HETATM   94  O   T4PE    8     -20.400  16.612   6.484  1.00  0.00           O  
HETATM   95  H1  T4PE    8     -21.071  16.010   6.804  1.00  0.00           H  
HETATM   96  H2  T4PE    8     -19.580  16.125   6.570  1.00  0.00           H  
HETATM   97  O   T4PE    9      -6.502  -3.516  -4.555  1.00  0.00           O  
HETATM   98  H1  T4PE    9      -6.389  -4.376  -4.149  1.00  0.00           H  
HETATM   99  H2  T4PE    9      -6.990  -3.007  -3.908  1.00  0.00           H  
HETATM  100  O   T4PE   10      13.363  19.903   1.018  1.00  0.00           O  
HETATM  101  H1  T4PE   10      12.615  19.349   0.797  1.00  0.00           H  
HETATM  102  H2  T4PE   10      13.588  20.342   0.197  1.00  0.00           H  
HETATM  103  O   T4PE   11     -16.899 -13.336 -13.737  1.00  0.00           O  
HETATM  104  H1  T4PE   11     -17.066 -12.738 -14.466  1.00  0.00           H  
HETATM  105  H2  T4PE   11     -16.386 -14.046 -14.121  1.00  0.00           H  
HETATM  106  O   T4PE   12     -18.848  -6.969  -7.439  1.00  0.00           O  
HETATM  107  H1  T4PE   12     -19.416  -7.482  -8.014  1.00  0.00           H  
HETATM  108  H2  T4PE   12     -18.994  -6.061  -7.705  1.00  0.00           H  
HETATM  109  O   T4PE   13       1.479 -21.143  14.287  1.00  0.00           O  
HETATM  110  H1  T4PE   13       0.705 -20.679  13.968  1.00  0.00           H  
HETATM  111  H2  T4PE   13       2.143 -20.461  14.387  1.00  0.00           H  
HETATM  112  O   T4PE   14       5.318 -10.825  -0.214  1.00  0.00           O  
HETATM  113  H1  T4PE   14       5.752 -11.615  -0.536  1.00  0.00           H  
HETATM  114  H2  T4PE   14       4.404 -11.085  -0.096  1.00  0.00           H  
HETATM  115  O   T4PE   15      -5.868  11.306 -17.269  1.00  0.00           O  
HETATM  116  H1  T4PE   15      -6.767  11.321 -16.941  1.00  0.00           H  
HETATM  117  H2  T4PE   15      -5.325  11.295 -16.481  1.00  0.00           H  
HETATM  118  O   T4PE   16     -17.511  14.356   9.298  1.00  0.00           O  
HETATM  119  H1  T4PE   16     -17.414  14.784  10.149  1.00  0.00           H  
HETATM  120  H2  T4PE   16     -18.426  14.075   9.274  1.00  0.00           H  
HETATM  121  O   T4PE   17     -17.248  10.983   6.115  1.00  0.00           O  
HETATM  122  H1  T4PE   17     -17.081  11.500   5.326  1.00  0.00           H  
HETATM  123  H2  T4PE   17     -18.154  11.185   6.347  1.00  0.00           H  
HETATM  124  O   T4PE   18      -6.016 -19.195  19.250  1.00  0.00           O  
HETATM  125  H1  T4PE   18      -6.736 -18.573  19.148  1.00  0.00           H  
HETATM  126  H2  T4PE   18      -6.245 -19.923  18.671  1.00  0.00           H  
HETATM  127  O   T4PE   19      -4.962   7.771   2.987  1.00  0.00           O  
HETATM  128  H1  T4PE   19      -4.958   6.876   3.325  1.00  0.00           H  
HETATM  129  H2  T4PE   19      -4.137   7.851   2.508  1.00  0.00           H  
HETATM  130  O   T4PE   20      -9.052  11.061   8.258  1.00  0.00           O  
HETATM  131  H1  T4PE   20      -9.588  11.839   8.100  1.00  0.00           H  
HETATM  132  H2  T4PE   20      -8.417  11.338   8.918  1.00  0.00           H  
HETATM  133  O   T4PE   21     -12.195  18.235 -12.185  1.00  0.00           O  
HETATM  134  H1  T4PE   21     -12.548  18.962 -11.672  1.00  0.00           H  
HETATM  135  H2  T4PE   21     -12.138  17.509 -11.564  1.00  0.00           H  
HETATM  136  O   T4PE   22      -2.356  18.297  -9.582  1.00  0.00           O  
HETATM  137  H1  T4PE   22      -2.234  19.173  -9.215  1.00  0.00           H  
HETATM  138  H2  T4PE   22      -2.667  17.770  -8.847  1.00  0.00           H  
HETATM  139  O   T4PE   23     -11.167  -7.842  12.076  1.00  0.00           O  
HETATM  140  H1  T4PE   23     -10.939  -8.660  11.635  1.00  0.00           H  
HETATM  141  H2  T4PE   23     -11.732  -8.109  12.801  1.00  0.00           H  
HETATM  142  O   T4PE   24     -20.485 -12.438 -16.731  1.00  0.00           O  
HETATM  143  H1  T4PE   24     -21.206 -13.030 -16.946  1.00  0.00           H  
HETATM  144  H2  T4PE   24     -20.546 -11.739 -17.382  1.00  0.00           H  
HETATM  145  O   T4PE   25      -0.931  -4.320 -16.690  1.00  0.00           O  
HETATM  146  H1  T4PE   25      -0.199  -4.053 -16.134  1.00  0.00           H  
HETATM  147  H2  T4PE   25      -0.771  -5.246 -16.868  1.00  0.00           H  
HETATM  148  O   T4PE   26       2.485  14.767  18.747  1.00  0.00           O  
HETATM  149  H1  T4PE   26       2.629  14.497  17.840  1.00  0.00           H  
HETATM  150  H2  T4PE   26       1.609  15.152  18.746  1.00  0.00           H  
HETATM  151  O   T4PE   27     -11.374  20.418  -1.865  1.00  0.00           O  
HETATM  152  H1  T4PE   27     -12.182  20.380  -2.376  1.00  0.00           H  
HETATM  153  H2  T4PE   27     -10.995  19.543  -1.948  1.00  0.00           H  
HETATM  154  O   T4PE   28       2.805  16.092  -4.111  1.00  0.00           O  
HETATM  155  H1  T4PE   28       2.888  15.138  -4.079  1.00  0.00           H  
HETATM  156  H2  T4PE   28       3.708  16.410  -4.132  1.00  0.00           H  
HETATM  157  O   T4PE   29      -2.989  19.880  14.086  1.00  0.00           O  
HETATM  158  H1  T4PE   29      -3.751  19.443  14.468  1.00  0.00           H  
HETATM  159  H2  T4PE   29      -2.237  19.437  14.478  1.00  0.00           H  
HETATM  160  O   T4PE   30      -4.736   6.466  -8.788  1.00  0.00           O  
HETATM  161  H1  T4PE   30      -5.393   7.128  -8.577  1.00  0.00           H  
HETATM  162  H2  T4PE   30      -5.173   5.631  -8.620  1.00  0.00           H  
HETATM  163  O   T4PE   31      -8.375 -16.928 -20.231  1.00  0.00           O  
HETATM  164  H1  T4PE   31      -9.046 -17.610 -20.192  1.00  0.00           H  
HETATM  165  H2  T4PE   31      -7.818 -17.096 -19.471  1.00  0.00           H  
HETATM  166  O   T4PE   32      19.496  14.188  -4.573  1.00  0.00           O  
HETATM  167  H1  T4PE   32      19.845  14.923  -5.077  1.00  0.00           H  
HETATM  168  H2  T4PE   32      19.078  13.627  -5.226  1.00  0.00           H  
HETATM  169  O   T4PE   33       4.521   7.703  -4.452  1.00  0.00           O  
HETATM  170  H1  T4PE   33       4.892   6.887  -4.786  1.00  0.00           H  
HETATM  171  H2  T4PE   33       5.195   8.361  -4.623  1.00  0.00           H  
HETATM  172  O   T4PE   34       4.533   9.859   3.362  1.00  0.00           O  
HETATM  173  H1  T4PE   34       4.255   9.857   2.446  1.00  0.00           H  
HETATM  174  H2  T4PE   34       4.884  10.738   3.504  1.00  0.00           H  
HETATM  175  O   T4PE   35      -5.945  20.549  -4.249  1.00  0.00           O  
HETATM  176  H1  T4PE   35      -6.854  20.777  -4.445  1.00  0.00           H  
HETATM  177  H2  T4PE   35      -5.872  20.651  -3.300  1.00  0.00           H  
HETATM  178  O   T4PE   36     -13.879  12.918  13.501  1.00  0.00           O  
HETATM  179  H1  T4PE   36     -13.210  12.686  12.856  1.00  0.00           H  
HETATM  180  H2  T4PE   36     -13.541  13.707  13.923  1.00  0.00           H  
HETATM  181  O   T4PE   37     -20.818  -6.241  11.685  1.00  0.00           O  
HETATM  182  H1  T4PE   37     -20.485  -6.641  10.882  1.00  0.00           H  
HETATM  183  H2  T4PE   37     -21.187  -6.972  12.181  1.00  0.00           H  
HETATM  184  O   T4PE   38      20.017  15.934   0.495  1.00  0.00           O  
HETATM  185  H1  T4PE   38      19.705  15.852  -0.406  1.00  0.00           H  
HETATM  186  H2  T4PE   38      20.804  16.474   0.429  1.00  0.00           H  
HETATM  187  O   T4PE   39     -18.112  -4.087 -14.045  1.00  0.00           O  
HETATM  188  H1  T4PE   39     -18.804  -4.274 -13.412  1.00  0.00           H  
HETATM  189  H2  T4PE   39     -17.371  -4.620 -13.756  1.00  0.00           H  
HETATM  190  O   T4PE   40      -5.303  -5.631  -3.329  1.00  0.00           O  
HETATM  191  H1  T4PE   40      -5.653  -6.150  -4.053  1.00  0.00           H  
HETATM  192  H2  T4PE   40      -5.570  -6.106  -2.542  1.00  0.00           H  
HETATM  193  O   T4PE   41      18.456  -2.814  16.861  1.00  0.00           O  
HETATM  194  H1  T4PE   41      17.884  -2.218  17.344  1.00  0.00           H  
HETATM  195  H2  T4PE   41      19.231  -2.906  17.415  1.00  0.00           H  
HETATM  196  O   T4PE   42       9.268 -15.536  11.617  1.00  0.00           O  
HETATM  197  H1  T4PE   42       9.463 -14.849  12.255  1.00  0.00           H  
HETATM  198  H2  T4PE   42       9.460 -15.137  10.769  1.00  0.00           H  
HETATM  199  O   T4PE   43     -13.825  14.350  -2.181  1.00  0.00           O  
HETATM  200  H1  T4PE   43     -13.239  14.055  -1.484  1.00  0.00           H  
HETATM  201  H2  T4PE   43     -13.733  15.303  -2.185  1.00  0.00           H  
HETATM  202  O   T4PE   44      -3.992 -17.160   6.612  1.00  0.00           O  
HETATM  203  H1  T4PE   44      -3.136 -17.157   6.183  1.00  0.00           H  
HETATM  204  H2  T4PE   44      -3.791 -17.123   7.547  1.00  0.00           H  
HETATM  205  O   T4PE   45      20.232  20.476  -8.532  1.00  0.00           O  
HETATM  206  H1  T4PE   45      21.178  20.599  -8.611  1.00  0.00           H  
HETATM  207  H2  T4PE   45      20.135  19.595  -8.169  1.00  0.00           H  
HETATM  208  O   T4PE   46      -3.457   4.459 -12.772  1.00  0.00           O  
HETATM  209  H1  T4PE   46      -2.881   3.986 -12.172  1.00  0.00           H  
HETATM  210  H2  T4PE   46      -3.434   3.948 -13.580  1.00  0.00           H  
HETATM  211  O   T4PE   47       1.043  16.810 -14.449  1.00  0.00           O  
HETATM  212  H1  T4PE   47       0.257  17.257 -14.764  1.00  0.00           H  
HETATM  213  H2  T4PE   47       1.295  16.232 -15.169  1.00  0.00           H  
HETATM  214  O   T4PE   48     -14.888 -14.927  21.369  1.00  0.00           O  
HETATM  215  H1  T4PE   48     -14.969 -15.056  20.424  1.00  0.00           H  
HETATM  216  H2  T4PE   48     -15.789 -14.946  21.692  1.00  0.00           H  
HETATM  217  O   T4PE   49      20.519  19.252  12.483  1.00  0.00           O  
HETATM  218  H1  T4PE   49      19.741  18.713  12.347  1.00  0.00           H  
HETATM  219  H2  T4PE   49      20.618  19.295  13.435  1.00  0.00           H  
HETATM  220  O   T4PE   50      12.012 -10.488   6.036  1.00  0.00           O  
HETATM  221  H1  T4PE   50      12.083 -10.476   6.991  1.00  0.00           H  
HETATM  222  H2  T4PE   50      12.124  -9.574   5.775  1.00  0.00           H  
HETATM  223  O   T4PE   51      20.842 -18.182  -2.700  1.00  0.00           O  
HETATM  224  H1  T4PE   51      21.432 -18.916  -2.871  1.00  0.00           H  
HETATM  225  H2  T4PE   51      20.755 -17.742  -3.546  1.00  0.00           H  
HETATM  226  O   T4PE   52       0.760  15.751 -10.941  1.00  0.00           O  
HETATM  227  H1  T4PE   52       0.908  15.855 -10.001  1.00  0.00           H  
HETATM  228  H2  T4PE   52       1.312  16.419 -11.346  1.00  0.00           H  
HETATM  229  O   T4PE   53       5.154 -19.264  18.246  1.00  0.00           O  
HETATM  230  H1  T4PE   53       4.228 -19.163  18.466  1.00  0.00           H  
HETATM  231  H2  T4PE   53       5.490 -19.880  18.898  1.00  0.00           H  
HETATM  232  O   T4PE   54      -1.425 -19.307   3.833  1.00  0.00           O  
HETATM  233  H1  T4PE   54      -0.644 -18.784   4.018  1.00  0.00           H  
HETATM  234  H2  T4PE   54      -1.085 -20.162   3.569  1.00  0.00           H  
HETATM  235  O   T4PE   55      -5.064  10.367   0.646  1.00  0.00           O  
HETATM  236  H1  T4PE   55      -4.454   9.632   0.707  1.00  0.00           H  
HETATM  237  H2  T4PE   55      -5.018  10.788   1.505  1.00  0.00           H  
HETATM  238  O   T4PE   56      -4.686  -1.796  17.940  1.00  0.00           O  
HETATM  239  H1  T4PE   56      -4.672  -2.015  18.872  1.00  0.00           H  
HETATM  240  H2  T4PE   56      -5.302  -1.067  17.874  1.00  0.00           H  
HETATM  241  O   T4PE   57     -19.760  -3.461 -15.997  1.00  0.00           O  
HETATM  242  H1  T4PE   57     -20.660  -3.480 -15.671  1.00  0.00           H  
HETATM  243  H2  T4PE   57     -19.219  -3.455 -15.208  1.00  0.00           H  
HETATM  244  O   T4PE   58     -12.412 -19.003  -9.309  1.00  0.00           O  
HETATM  245  H1  T4PE   58     -11.887 -19.423  -8.627  1.00  0.00           H  
HETATM  246  H2  T4PE   58     -12.181 -18.076  -9.253  1.00  0.00           H  
HETATM  247  O   T4PE   59      -2.103   7.839  -3.732  1.00  0.00           O  
HETATM  248  H1  T4PE   59      -1.151   7.785  -3.649  1.00  0.00           H  
HETATM  249  H2  T4PE   59      -2.380   8.368  -2.984  1.00  0.00           H  
HETATM  250  O   T4PE   60      -2.819 -15.397  11.048  1.00  0.00           O  
HETATM  251  H1  T4PE   60      -2.278 -16.008  10.549  1.00  0.00           H  
HETATM  252  H2  T4PE   60      -3.264 -14.872  10.383  1.00  0.00           H  
HETATM  253  O   T4PE   61      -5.050  14.194  12.234  1.00  0.00           O  
HETATM  254  H1  T4PE   61      -4.416  14.713  12.728  1.00  0.00           H  
HETATM  255  H2  T4PE   61      -5.826  14.166  12.793  1.00  0.00           H  
HETATM  256  O   T4PE   62      19.896  -5.308   8.488  1.00  0.00           O  
HETATM  257  H1  T4PE   62      19.204  -5.561   9.099  1.00  0.00           H  
HETATM  258  H2  T4PE   62      20.571  -5.977   8.599  1.00  0.00           H  
HETATM  259  O   T4PE   63      19.931   3.919  11.913  1.00  0.00           O  
HETATM  260  H1  T4PE   63      19.831   3.312  11.180  1.00  0.00           H  
HETATM  261  H2  T4PE   63      19.584   3.444  12.668  1.00  0.00           H  
HETATM  262  O   T4PE   64      20.700  -8.883 -21.397  1.00  0.00           O  
HETATM  263  H1  T4PE   64      21.474  -9.147 -20.900  1.00  0.00           H  
HETATM  264  H2  T4PE   64      20.126  -8.475 -20.749  1.00  0.00           H  
HETATM  265  O   T4PE   65     -15.199 -12.625   2.036  1.00  0.00           O  
HETATM  266  H1  T4PE   65     -14.938 -11.797   2.440  1.00  0.00           H  
HETATM  267  H2  T4PE   65     -14.572 -12.753   1.324  1.00  0.00           H  
HETATM  268  O   T4PE   66       9.850 -16.649  -5.431  1.00  0.00           O  
HETATM  269  H1  T4PE   66       9.856 -16.752  -4.479  1.00  0.00           H  
HETATM  270  H2  T4PE   66       9.017 -17.031  -5.708  1.00  0.00           H  
HETATM  271  O   T4PE   67      -7.392   6.618   4.520  1.00  0.00           O  
HETATM  272  H1  T4PE   67      -6.641   6.042   4.380  1.00  0.00           H  
HETATM  273  H2  T4PE   67      -7.444   7.143   3.721  1.00  0.00           H  
HETATM  274  O   T4PE   68      -3.816 -17.548 -13.912  1.00  0.00           O  
HETATM  275  H1  T4PE   68      -3.464 -17.276 -13.064  1.00  0.00           H  
HETATM  276  H2  T4PE   68      -4.751 -17.348 -13.858  1.00  0.00           H  
HETATM  277  O   T4PE   69      12.493  -3.946  -5.110  1.00  0.00           O  
HETATM  278  H1  T4PE   69      11.712  -4.170  -5.616  1.00  0.00           H  
HETATM  279  H2  T4PE   69      12.900  -3.231  -5.600  1.00  0.00           H  
HETATM  280  O   T4PE   70       7.825  -2.684 -15.032  1.00  0.00           O  
HETATM  281  H1  T4PE   70       6.876  -2.604 -14.934  1.00  0.00           H  
HETATM  282  H2  T4PE   70       8.184  -2.161 -14.315  1.00  0.00           H  
HETATM  283  O   T4PE   71      18.210   0.573 -15.513  1.00  0.00           O  
HETATM  284  H1  T4PE   71      17.960   0.246 -16.377  1.00  0.00           H  
HETATM  285  H2  T4PE   71      17.403   0.943 -15.154  1.00  0.00           H  
HETATM  286  O   T4PE   72      -2.044   0.841 -18.288  1.00  0.00           O  
HETATM  287  H1  T4PE   72      -1.687   0.049 -17.884  1.00  0.00           H  
HETATM  288  H2  T4PE   72      -1.562   1.558 -17.876  1.00  0.00           H  
HETATM  289  O   T4PE   73      20.478  -6.327 -12.895  1.00  0.00           O  
HETATM  290  H1  T4PE   73      19.712  -5.811 -13.147  1.00  0.00           H  
HETATM  291  H2  T4PE   73      20.300  -7.203 -13.237  1.00  0.00           H  
HETATM  292  O   T4PE   74       1.781  10.241  -5.554  1.00  0.00           O  
HETATM  293  H1  T4PE   74       1.057  10.859  -5.654  1.00  0.00           H  
HETATM  294  H2  T4PE   74       1.879  10.138  -4.607  1.00  0.00           H  
HETATM  295  O   T4PE   75       8.781 -18.202 -10.089  1.00  0.00           O  
HETATM  296  H1  T4PE   75       8.686 -17.288  -9.821  1.00  0.00           H  
HETATM  297  H2  T4PE   75       9.326 -18.166 -10.875  1.00  0.00           H  
HETATM  298  O   T4PE   76      -6.312   4.583 -18.504  1.00  0.00           O  
HETATM  299  H1  T4PE   76      -6.819   5.394 -18.458  1.00  0.00           H  
HETATM  300  H2  T4PE   76      -6.525   4.216 -19.362  1.00  0.00           H  
HETATM  301  O   T4PE   77      -8.674   9.586   6.048  1.00  0.00           O  
HETATM  302  H1  T4PE   77      -8.745  10.059   6.877  1.00  0.00           H  
HETATM  303  H2  T4PE   77      -9.185   8.788   6.183  1.00  0.00           H  
HETATM  304  O   T4PE   78       7.899  11.252 -20.741  1.00  0.00           O  
HETATM  305  H1  T4PE   78       8.139  11.378 -19.823  1.00  0.00           H  
HETATM  306  H2  T4PE   78       7.472  12.072 -20.992  1.00  0.00           H  
HETATM  307  O   T4PE   79       7.432   7.818   1.057  1.00  0.00           O  
HETATM  308  H1  T4PE   79       7.980   7.943   1.831  1.00  0.00           H  
HETATM  309  H2  T4PE   79       7.629   6.927   0.765  1.00  0.00           H  
HETATM  310  O   T4PE   80       1.477  -8.466   4.827  1.00  0.00           O  
HETATM  311  H1  T4PE   80       2.188  -8.182   5.401  1.00  0.00           H  
HETATM  312  H2  T4PE   80       1.048  -9.174   5.308  1.00  0.00           H  
HETATM  313  O   T4PE   81     -13.121  -2.385  -4.919  1.00  0.00           O  
HETATM  314  H1  T4PE   81     -12.670  -1.732  -5.455  1.00  0.00           H  
HETATM  315  H2  T4PE   81     -13.956  -2.525  -5.365  1.00  0.00           H  
HETATM  316  O   T4PE   82      17.717   2.277   9.355  1.00  0.00           O  
HETATM  317  H1  T4PE   82      17.119   2.110   8.626  1.00  0.00           H  
HETATM  318  H2  T4PE   82      18.563   1.947   9.052  1.00  0.00           H  
HETATM  319  O   T4PE   83      19.708  -3.405  -6.943  1.00  0.00           O  
HETATM  320  H1  T4PE   83      19.796  -3.189  -6.015  1.00  0.00           H  
HETATM  321  H2  T4PE   83      19.318  -2.624  -7.336  1.00  0.00           H  
HETATM  322  O   T4PE   84     -11.907 -19.457 -18.452  1.00  0.00           O  
HETATM  323  H1  T4PE   84     -11.330 -19.428 -19.215  1.00  0.00           H  
HETATM  324  H2  T4PE   84     -12.544 -20.141 -18.658  1.00  0.00           H  
HETATM  325  O   T4PE   85       7.361   4.091   2.857  1.00  0.00           O  
HETATM  326  H1  T4PE   85       6.740   4.588   3.390  1.00  0.00           H  
HETATM  327  H2  T4PE   85       7.575   3.325   3.389  1.00  0.00           H  
HETATM  328  O   T4PE   86      19.415   4.531 -15.243  1.00  0.00           O  
HETATM  329  H1  T4PE   86      19.846   5.233 -15.731  1.00  0.00           H  
HETATM  330  H2  T4PE   86      20.061   4.259 -14.591  1.00  0.00           H  
HETATM  331  O   T4PE   87      20.632   7.055  20.020  1.00  0.00           O  
HETATM  332  H1  T4PE   87      20.116   6.355  20.420  1.00  0.00           H  
HETATM  333  H2  T4PE   87      20.509   7.806  20.601  1.00  0.00           H  
HETATM  334  O   T4PE   88       7.123 -11.680   5.714  1.00  0.00           O  
HETATM  335  H1  T4PE   88       6.360 -12.227   5.530  1.00  0.00           H  
HETATM  336  H2  T4PE   88       7.119 -11.021   5.020  1.00  0.00           H  
HETATM  337  O   T4PE   89      -9.421  12.689  -9.000  1.00  0.00           O  
HETATM  338  H1  T4PE   89      -9.631  12.025  -8.343  1.00  0.00           H  
HETATM  339  H2  T4PE   89      -9.860  12.387  -9.795  1.00  0.00           H  
HETATM  340  O   T4PE   90       5.688 -12.950   9.718  1.00  0.00           O  
HETATM  341  H1  T4PE   90       6.525 -12.488   9.747  1.00  0.00           H  
HETATM  342  H2  T4PE   90       5.618 -13.374  10.573  1.00  0.00           H  
HETATM  343  O   T4PE   91      20.499   0.292  -1.819  1.00  0.00           O  
HETATM  344  H1  T4PE   91      21.346   0.737  -1.801  1.00  0.00           H  
HETATM  345  H2  T4PE   91      20.381   0.036  -2.734  1.00  0.00           H  
HETATM  346  O   T4PE   92      -7.496   8.316   2.195  1.00  0.00           O  
HETATM  347  H1  T4PE   92      -6.570   8.096   2.096  1.00  0.00           H  
HETATM  348  H2  T4PE   92      -7.495   9.193   2.578  1.00  0.00           H  
HETATM  349  O   T4PE   93       4.160  11.734  14.859  1.00  0.00           O  
HETATM  350  H1  T4PE   93       4.257  12.054  13.962  1.00  0.00           H  
HETATM  351  H2  T4PE   93       4.734  10.970  14.905  1.00  0.00           H  
HETATM  352  O   T4PE   94      -3.455  16.555 -17.546  1.00  0.00           O  
HETATM  353  H1  T4PE   94      -2.728  16.278 -18.104  1.00  0.00           H  
HETATM  354  H2  T4PE   94      -3.582  15.827 -16.938  1.00  0.00           H  
HETATM  355  O   T4PE   95       6.590  -2.294  -8.241  1.00  0.00           O  
HETATM  356  H1  T4PE   95       5.763  -1.812  -8.226  1.00  0.00           H  
HETATM  357  H2  T4PE   95       6.654  -2.633  -9.133  1.00  0.00           H  
HETATM  358  O   T4PE   96      11.881 -17.050 -15.950  1.00  0.00           O  
HETATM  359  H1  T4PE   96      11.758 -16.320 -16.556  1.00  0.00           H  
HETATM  360  H2  T4PE   96      12.149 -17.782 -16.506  1.00  0.00           H  
HETATM  361  O   T4PE   97       4.743   0.146  12.351  1.00  0.00           O  
HETATM  362  H1  T4PE   97       5.375   0.309  11.651  1.00  0.00           H  
HETATM  363  H2  T4PE   97       3.921   0.512  12.024  1.00  0.00           H  
HETATM  364  O   T4PE   98      10.461  -8.422   8.401  1.00  0.00           O  
HETATM  365  H1  T4PE   98      10.067  -7.554   8.483  1.00  0.00           H  
HETATM  366  H2  T4PE   98       9.717  -9.024   8.395  1.00  0.00           H  
HETATM  367  O   T4PE   99     -12.711 -15.793  17.812  1.00  0.00           O  
HETATM  368  H1  T4PE   99     -13.644 -15.617  17.933  1.00  0.00           H  
HETATM  369  H2  T4PE   99     -12.390 -15.045  17.309  1.00  0.00           H  
HETATM  370  O   T4PE  100       7.418  -8.616  -3.199  1.00  0.00           O  
HETATM  371  H1  T4PE  100       7.175  -8.831  -4.099  1.00  0.00           H  
HETATM  372  H2  T4PE  100       6.627  -8.789  -2.689  1.00  0.00           H  
HETATM  373  O   T4PE  101      -6.695  13.107  -8.989  1.00  0.00           O  
HETATM  374  H1  T4PE  101      -6.505  13.871  -9.534  1.00  0.00           H  
HETATM  375  H2  T4PE  101      -7.596  12.872  -9.212  1.00  0.00           H  
HETATM  376  O   T4PE  102       8.603 -15.501 -18.103  1.00  0.00           O  
HETATM  377  H1  T4PE  102       9.552 -15.622 -18.069  1.00  0.00           H  
HETATM  378  H2  T4PE  102       8.398 -15.473 -19.038  1.00  0.00           H  
HETATM  379  O   T4PE  103      18.489  12.084 -19.555  1.00  0.00           O  
HETATM  380  H1  T4PE  103      19.186  12.163 -18.903  1.00  0.00           H  
HETATM  381  H2  T4PE  103      18.945  12.094 -20.396  1.00  0.00           H  
HETATM  382  O   T4PE  104       4.132  -7.025  -5.079  1.00  0.00           O  
HETATM  383  H1  T4PE  104       4.887  -7.371  -4.604  1.00  0.00           H  
HETATM  384  H2  T4PE  104       3.375  -7.414  -4.642  1.00  0.00           H  
HETATM  385  O   T4PE  105     -21.317  -7.306  -1.099  1.00  0.00           O  
HETATM  386  H1  T4PE  105     -20.517  -7.149  -0.597  1.00  0.00           H  
HETATM  387  H2  T4PE  105     -21.282  -8.236  -1.320  1.00  0.00           H  
HETATM  388  O   T4PE  106      14.786   8.228  -2.660  1.00  0.00           O  
HETATM  389  H1  T4PE  106      14.941   7.392  -3.098  1.00  0.00           H  
HETATM  390  H2  T4PE  106      13.837   8.348  -2.700  1.00  0.00           H  
HETATM  391  O   T4PE  107      15.045  -8.020 -20.918  1.00  0.00           O  
HETATM  392  H1  T4PE  107      15.316  -7.109 -20.801  1.00  0.00           H  
HETATM  393  H2  T4PE  107      15.689  -8.526 -20.423  1.00  0.00           H  
HETATM  394  O   T4PE  108     -12.841  -2.397   1.934  1.00  0.00           O  
HETATM  395  H1  T4PE  108     -12.051  -1.932   2.209  1.00  0.00           H  
HETATM  396  H2  T4PE  108     -12.706  -3.297   2.232  1.00  0.00           H  
HETATM  397  O   T4PE  109      -8.156  13.501 -14.198  1.00  0.00           O  
HETATM  398  H1  T4PE  109      -8.109  13.028 -15.028  1.00  0.00           H  
HETATM  399  H2  T4PE  109      -7.299  13.918 -14.110  1.00  0.00           H  
HETATM  400  O   T4PE  110     -15.541  -5.481 -13.319  1.00  0.00           O  
HETATM  401  H1  T4PE  110     -14.883  -4.837 -13.057  1.00  0.00           H  
HETATM  402  H2  T4PE  110     -15.616  -5.376 -14.267  1.00  0.00           H  
HETATM  403  O   T4PE  111      -7.191 -13.596  -1.500  1.00  0.00           O  
HETATM  404  H1  T4PE  111      -7.306 -13.524  -2.448  1.00  0.00           H  
HETATM  405  H2  T4PE  111      -8.082 -13.623  -1.151  1.00  0.00           H  
HETATM  406  O   T4PE  112     -13.486 -20.039  15.540  1.00  0.00           O  
HETATM  407  H1  T4PE  112     -14.338 -20.449  15.390  1.00  0.00           H  
HETATM  408  H2  T4PE  112     -13.372 -19.446  14.797  1.00  0.00           H  
HETATM  409  O   T4PE  113      -0.474  10.016  16.732  1.00  0.00           O  
HETATM  410  H1  T4PE  113      -1.145   9.381  16.481  1.00  0.00           H  
HETATM  411  H2  T4PE  113      -0.527  10.698  16.063  1.00  0.00           H  
HETATM  412  O   T4PE  114      11.806  -7.161  -3.392  1.00  0.00           O  
HETATM  413  H1  T4PE  114      12.548  -7.059  -3.988  1.00  0.00           H  
HETATM  414  H2  T4PE  114      12.099  -7.810  -2.753  1.00  0.00           H  
HETATM  415  O   T4PE  115       0.068  19.361   5.496  1.00  0.00           O  
HETATM  416  H1  T4PE  115       0.668  18.978   6.136  1.00  0.00           H  
HETATM  417  H2  T4PE  115      -0.773  19.403   5.950  1.00  0.00           H  
HETATM  418  O   T4PE  116      21.318  11.199  20.221  1.00  0.00           O  
HETATM  419  H1  T4PE  116      21.278  11.189  19.264  1.00  0.00           H  
HETATM  420  H2  T4PE  116      20.834  11.985  20.473  1.00  0.00           H  
HETATM  421  O   T4PE  117      16.963  -8.989   9.178  1.00  0.00           O  
HETATM  422  H1  T4PE  117      17.495  -9.594   8.661  1.00  0.00           H  
HETATM  423  H2  T4PE  117      17.600  -8.430   9.623  1.00  0.00           H  
HETATM  424  O   T4PE  118     -14.917  -6.891   9.779  1.00  0.00           O  
HETATM  425  H1  T4PE  118     -14.980  -7.667   9.221  1.00  0.00           H  
HETATM  426  H2  T4PE  118     -15.703  -6.924  10.324  1.00  0.00           H  
HETATM  427  O   T4PE  119     -10.516   2.667 -16.570  1.00  0.00           O  
HETATM  428  H1  T4PE  119     -10.671   1.889 -16.035  1.00  0.00           H  
HETATM  429  H2  T4PE  119     -10.178   2.325 -17.398  1.00  0.00           H  
HETATM  430  O   T4PE  120      -8.746  -4.168  12.326  1.00  0.00           O  
HETATM  431  H1  T4PE  120      -8.723  -5.003  12.794  1.00  0.00           H  
HETATM  432  H2  T4PE  120      -8.102  -4.269  11.625  1.00  0.00           H  
HETATM  433  O   T4PE  121     -16.164  -0.497  -5.796  1.00  0.00           O  
HETATM  434  H1  T4PE  121     -15.594  -0.312  -6.542  1.00  0.00           H  
HETATM  435  H2  T4PE  121     -15.857  -1.340  -5.462  1.00  0.00           H  
HETATM  436  O   T4PE  122      -4.778  13.782   9.313  1.00  0.00           O  
HETATM  437  H1  T4PE  122      -4.629  14.287  10.113  1.00  0.00           H  
HETATM  438  H2  T4PE  122      -4.096  13.110   9.323  1.00  0.00           H  
HETATM  439  O   T4PE  123       7.395  13.495 -16.827  1.00  0.00           O  
HETATM  440  H1  T4PE  123       8.126  12.967 -17.149  1.00  0.00           H  
HETATM  441  H2  T4PE  123       7.782  14.349 -16.634  1.00  0.00           H  
HETATM  442  O   T4PE  124      14.703 -14.756   4.667  1.00  0.00           O  
HETATM  443  H1  T4PE  124      14.340 -15.587   4.360  1.00  0.00           H  
HETATM  444  H2  T4PE  124      14.024 -14.111   4.472  1.00  0.00           H  
HETATM  445  O   T4PE  125      -4.074  10.501 -20.263  1.00  0.00           O  
HETATM  446  H1  T4PE  125      -3.910   9.894 -19.541  1.00  0.00           H  
HETATM  447  H2  T4PE  125      -4.736  11.104 -19.924  1.00  0.00           H  
HETATM  448  O   T4PE  126      -8.076  11.706  12.483  1.00  0.00           O  
HETATM  449  H1  T4PE  126      -8.575  12.033  13.231  1.00  0.00           H  
HETATM  450  H2  T4PE  126      -7.535  11.004  12.844  1.00  0.00           H  
HETATM  451  O   T4PE  127       0.560 -18.569  -7.353  1.00  0.00           O  
HETATM  452  H1  T4PE  127       1.369 -18.422  -7.843  1.00  0.00           H  
HETATM  453  H2  T4PE  127       0.830 -18.555  -6.435  1.00  0.00           H  
HETATM  454  O   T4PE  128       8.521  -4.900 -13.252  1.00  0.00           O  
HETATM  455  H1  T4PE  128       8.953  -4.542 -12.477  1.00  0.00           H  
HETATM  456  H2  T4PE  128       8.707  -4.267 -13.945  1.00  0.00           H  
HETATM  457  O   T4PE  129     -20.701  19.482   5.296  1.00  0.00           O  
HETATM  458  H1  T4PE  129     -20.504  19.755   4.400  1.00  0.00           H  
HETATM  459  H2  T4PE  129     -20.464  18.555   5.322  1.00  0.00           H  
HETATM  460  O   T4PE  130      -5.600   7.297  13.618  1.00  0.00           O  
HETATM  461  H1  T4PE  130      -4.915   7.009  13.015  1.00  0.00           H  
HETATM  462  H2  T4PE  130      -5.861   8.159  13.292  1.00  0.00           H  
HETATM  463  O   T4PE  131      20.609 -14.601  16.589  1.00  0.00           O  
HETATM  464  H1  T4PE  131      20.141 -15.436  16.615  1.00  0.00           H  
HETATM  465  H2  T4PE  131      20.582 -14.282  17.491  1.00  0.00           H  
HETATM  466  O   T4PE  132       3.779  14.028  11.739  1.00  0.00           O  
HETATM  467  H1  T4PE  132       3.770  14.964  11.937  1.00  0.00           H  
HETATM  468  H2  T4PE  132       2.894  13.730  11.948  1.00  0.00           H  
HETATM  469  O   T4PE  133       5.593   4.204 -12.078  1.00  0.00           O  
HETATM  470  H1  T4PE  133       4.793   4.507 -11.649  1.00  0.00           H  
HETATM  471  H2  T4PE  133       5.352   3.363 -12.467  1.00  0.00           H  
HETATM  472  O   T4PE  134     -11.303 -17.562   9.127  1.00  0.00           O  
HETATM  473  H1  T4PE  134     -10.939 -18.410   9.380  1.00  0.00           H  
HETATM  474  H2  T4PE  134     -10.539 -16.993   9.028  1.00  0.00           H  
HETATM  475  O   T4PE  135      12.382 -19.163 -18.101  1.00  0.00           O  
HETATM  476  H1  T4PE  135      12.121 -19.906 -17.558  1.00  0.00           H  
HETATM  477  H2  T4PE  135      12.956 -19.542 -18.767  1.00  0.00           H  
HETATM  478  O   T4PE  136      14.589  17.690  -1.229  1.00  0.00           O  
HETATM  479  H1  T4PE  136      14.022  17.440  -0.499  1.00  0.00           H  
HETATM  480  H2  T4PE  136      14.980  16.867  -1.522  1.00  0.00           H  
HETATM  481  O   T4PE  137     -10.840   6.248 -14.237  1.00  0.00           O  
HETATM  482  H1  T4PE  137     -10.653   7.058 -14.712  1.00  0.00           H  
HETATM  483  H2  T4PE  137     -10.228   5.609 -14.602  1.00  0.00           H  
HETATM  484  O   T4PE  138      -9.264 -19.424   9.974  1.00  0.00           O  
HETATM  485  H1  T4PE  138      -8.632 -19.986   9.526  1.00  0.00           H  
HETATM  486  H2  T4PE  138      -9.995 -20.005  10.184  1.00  0.00           H  
HETATM  487  O   T4PE  139      17.903  21.100  10.183  1.00  0.00           O  
HETATM  488  H1  T4PE  139      18.519  21.780  10.458  1.00  0.00           H  
HETATM  489  H2  T4PE  139      17.228  21.098  10.862  1.00  0.00           H  
HETATM  490  O   T4PE  140      16.796  -2.176  -1.553  1.00  0.00           O  
HETATM  491  H1  T4PE  140      16.497  -3.080  -1.654  1.00  0.00           H  
HETATM  492  H2  T4PE  140      16.070  -1.732  -1.114  1.00  0.00           H  
HETATM  493  O   T4PE  141       5.055  16.037  14.521  1.00  0.00           O  
HETATM  494  H1  T4PE  141       5.322  16.789  15.050  1.00  0.00           H  
HETATM  495  H2  T4PE  141       5.879  15.639  14.238  1.00  0.00           H  
HETATM  496  O   T4PE  142       0.881  19.849  -5.825  1.00  0.00           O  
HETATM  497  H1  T4PE  142       1.658  20.398  -5.719  1.00  0.00           H  
HETATM  498  H2  T4PE  142       0.426  20.220  -6.580  1.00  0.00           H  
HETATM  499  O   T4PE  143     -11.551 -16.351  14.685  1.00  0.00           O  
HETATM  500  H1  T4PE  143     -10.961 -17.104  14.683  1.00  0.00           H  
HETATM  501  H2  T4PE  143     -11.374 -15.909  15.515  1.00  0.00           H  
HETATM  502  O   T4PE  144      19.318  -8.951   3.119  1.00  0.00           O  
HETATM  503  H1  T4PE  144      19.835  -8.280   2.673  1.00  0.00           H  
HETATM  504  H2  T4PE  144      18.409  -8.715   2.933  1.00  0.00           H  
HETATM  505  O   T4PE  145      -0.349  20.782   2.980  1.00  0.00           O  
HETATM  506  H1  T4PE  145      -0.028  20.422   3.807  1.00  0.00           H  
HETATM  507  H2  T4PE  145      -1.023  20.165   2.696  1.00  0.00           H  
HETATM  508  O   T4PE  146       9.229 -16.982   7.859  1.00  0.00           O  
HETATM  509  H1  T4PE  146       9.380 -17.072   6.918  1.00  0.00           H  
HETATM  510  H2  T4PE  146       9.661 -17.745   8.244  1.00  0.00           H  
HETATM  511  O   T4PE  147      16.359  10.044  17.172  1.00  0.00           O  
HETATM  512  H1  T4PE  147      16.077  10.504  17.963  1.00  0.00           H  
HETATM  513  H2  T4PE  147      16.098  10.620  16.454  1.00  0.00           H  
HETATM  514  O   T4PE  148     -18.747   3.775  12.740  1.00  0.00           O  
HETATM  515  H1  T4PE  148     -19.123   3.442  11.925  1.00  0.00           H  
HETATM  516  H2  T4PE  148     -19.375   4.431  13.043  1.00  0.00           H  
HETATM  517  O   T4PE  149      -6.041   0.604  16.684  1.00  0.00           O  
HETATM  518  H1  T4PE  149      -5.403   1.200  17.077  1.00  0.00           H  
HETATM  519  H2  T4PE  149      -6.889   0.920  16.996  1.00  0.00           H  
HETATM  520  O   T4PE  150       2.332   5.772 -20.756  1.00  0.00           O  
HETATM  521  H1  T4PE  150       2.101   5.103 -20.112  1.00  0.00           H  
HETATM  522  H2  T4PE  150       1.496   6.174 -20.995  1.00  0.00           H  
HETATM  523  O   T4PE  151     -19.176   8.423  -7.997  1.00  0.00           O  
HETATM  524  H1  T4PE  151     -19.495   7.536  -8.163  1.00  0.00           H  
HETATM  525  H2  T4PE  151     -18.401   8.507  -8.553  1.00  0.00           H  
HETATM  526  O   T4PE  152      12.379  11.225  -1.969  1.00  0.00           O  
HETATM  527  H1  T4PE  152      13.256  11.260  -2.351  1.00  0.00           H  
HETATM  528  H2  T4PE  152      11.919  10.562  -2.485  1.00  0.00           H  
HETATM  529  O   T4PE  153     -20.296  14.020   9.198  1.00  0.00           O  
HETATM  530  H1  T4PE  153     -21.087  14.130   8.669  1.00  0.00           H  
HETATM  531  H2  T4PE  153     -20.462  14.535   9.988  1.00  0.00           H  
HETATM  532  O   T4PE  154      -8.347 -13.437   9.378  1.00  0.00           O  
HETATM  533  H1  T4PE  154      -8.747 -12.580   9.229  1.00  0.00           H  
HETATM  534  H2  T4PE  154      -8.050 -13.408  10.287  1.00  0.00           H  
HETATM  535  O   T4PE  155     -12.101 -10.427   4.677  1.00  0.00           O  
HETATM  536  H1  T4PE  155     -12.560  -9.593   4.783  1.00  0.00           H  
HETATM  537  H2  T4PE  155     -11.365 -10.223   4.100  1.00  0.00           H  
HETATM  538  O   T4PE  156       5.618  -8.280  -9.381  1.00  0.00           O  
HETATM  539  H1  T4PE  156       5.665  -7.405  -9.766  1.00  0.00           H  
HETATM  540  H2  T4PE  156       5.204  -8.145  -8.529  1.00  0.00           H  
HETATM  541  O   T4PE  157     -17.361  -1.118  -8.782  1.00  0.00           O  
HETATM  542  H1  T4PE  157     -17.157  -1.964  -9.180  1.00  0.00           H  
HETATM  543  H2  T4PE  157     -17.684  -1.335  -7.908  1.00  0.00           H  
HETATM  544  O   T4PE  158       4.586  -8.905 -20.598  1.00  0.00           O  
HETATM  545  H1  T4PE  158       5.297  -9.196 -21.169  1.00  0.00           H  
HETATM  546  H2  T4PE  158       4.810  -9.259 -19.737  1.00  0.00           H  
HETATM  547  O   T4PE  159      -7.844 -18.737   4.922  1.00  0.00           O  
HETATM  548  H1  T4PE  159      -7.478 -17.865   5.069  1.00  0.00           H  
HETATM  549  H2  T4PE  159      -8.754 -18.577   4.673  1.00  0.00           H  
HETATM  550  O   T4PE  160      -8.599  15.153   6.789  1.00  0.00           O  
HETATM  551  H1  T4PE  160      -8.182  15.318   7.635  1.00  0.00           H  
HETATM  552  H2  T4PE  160      -8.115  14.413   6.424  1.00  0.00           H  
HETATM  553  O   T4PE  161      19.771   6.790   8.410  1.00  0.00           O  
HETATM  554  H1  T4PE  161      20.236   7.197   7.679  1.00  0.00           H  
HETATM  555  H2  T4PE  161      19.816   7.438   9.114  1.00  0.00           H  
HETATM  556  O   T4PE  162      -7.418  19.756   3.318  1.00  0.00           O  
HETATM  557  H1  T4PE  162      -7.643  19.089   2.670  1.00  0.00           H  
HETATM  558  H2  T4PE  162      -8.262  20.082   3.630  1.00  0.00           H  
HETATM  559  O   T4PE  163      17.249 -17.344   2.027  1.00  0.00           O  
HETATM  560  H1  T4PE  163      17.276 -16.440   2.340  1.00  0.00           H  
HETATM  561  H2  T4PE  163      17.927 -17.385   1.353  1.00  0.00           H  
HETATM  562  O   T4PE  164     -16.297  -8.830 -12.165  1.00  0.00           O  
HETATM  563  H1  T4PE  164     -17.190  -9.176 -12.175  1.00  0.00           H  
HETATM  564  H2  T4PE  164     -15.893  -9.231 -11.396  1.00  0.00           H  
HETATM  565  O   T4PE  165       7.912 -11.127  12.989  1.00  0.00           O  
HETATM  566  H1  T4PE  165       8.491 -10.419  12.705  1.00  0.00           H  
HETATM  567  H2  T4PE  165       7.054 -10.713  13.080  1.00  0.00           H  
HETATM  568  O   T4PE  166      17.043  14.428  10.399  1.00  0.00           O  
HETATM  569  H1  T4PE  166      16.756  14.367  11.311  1.00  0.00           H  
HETATM  570  H2  T4PE  166      16.389  14.987   9.979  1.00  0.00           H  
HETATM  571  O   T4PE  167      18.348 -11.195 -20.133  1.00  0.00           O  
HETATM  572  H1  T4PE  167      18.039 -10.299 -19.998  1.00  0.00           H  
HETATM  573  H2  T4PE  167      17.994 -11.685 -19.391  1.00  0.00           H  
HETATM  574  O   T4PE  168     -10.418   6.602 -11.324  1.00  0.00           O  
HETATM  575  H1  T4PE  168     -10.859   6.455 -12.161  1.00  0.00           H  
HETATM  576  H2  T4PE  168     -10.768   5.923 -10.747  1.00  0.00           H  
HETATM  577  O   T4PE  169      -3.611   2.797 -10.034  1.00  0.00           O  
HETATM  578  H1  T4PE  169      -4.216   2.484 -10.706  1.00  0.00           H  
HETATM  579  H2  T4PE  169      -4.116   3.443  -9.539  1.00  0.00           H  
HETATM  580  O   T4PE  170      14.958 -10.272   7.353  1.00  0.00           O  
HETATM  581  H1  T4PE  170      15.540  -9.519   7.249  1.00  0.00           H  
HETATM  582  H2  T4PE  170      14.213  -9.933   7.850  1.00  0.00           H  
HETATM  583  O   T4PE  171     -20.225 -16.680 -11.272  1.00  0.00           O  
HETATM  584  H1  T4PE  171     -20.996 -16.899 -10.749  1.00  0.00           H  
HETATM  585  H2  T4PE  171     -20.483 -15.902 -11.766  1.00  0.00           H  
HETATM  586  O   T4PE  172       8.558  12.466  -1.862  1.00  0.00           O  
HETATM  587  H1  T4PE  172       8.064  11.646  -1.842  1.00  0.00           H  
HETATM  588  H2  T4PE  172       8.940  12.495  -2.739  1.00  0.00           H  
HETATM  589  O   T4PE  173       2.875   9.702  -3.090  1.00  0.00           O  
HETATM  590  H1  T4PE  173       2.063  10.020  -2.695  1.00  0.00           H  
HETATM  591  H2  T4PE  173       3.570  10.110  -2.573  1.00  0.00           H  
HETATM  592  O   T4PE  174      10.308   7.525  21.013  1.00  0.00           O  
HETATM  593  H1  T4PE  174      10.386   8.449  21.252  1.00  0.00           H  
HETATM  594  H2  T4PE  174       9.387   7.415  20.776  1.00  0.00           H  
HETATM  595  O   T4PE  175     -12.692 -16.423 -10.600  1.00  0.00           O  
HETATM  596  H1  T4PE  175     -12.496 -15.764 -11.266  1.00  0.00           H  
HETATM  597  H2  T4PE  175     -13.407 -16.938 -10.975  1.00  0.00           H  
HETATM  598  O   T4PE  176       0.273  -2.980 -11.253  1.00  0.00           O  
HETATM  599  H1  T4PE  176       0.424  -3.024 -12.197  1.00  0.00           H  
HETATM  600  H2  T4PE  176       0.463  -2.072 -11.021  1.00  0.00           H  
HETATM  601  O   T4PE  177     -10.683  14.673  15.787  1.00  0.00           O  
HETATM  602  H1  T4PE  177     -10.596  15.587  16.058  1.00  0.00           H  
HETATM  603  H2  T4PE  177     -10.858  14.197  16.599  1.00  0.00           H  
HETATM  604  O   T4PE  178      -5.439  -3.857 -14.935  1.00  0.00           O  
HETATM  605  H1  T4PE  178      -5.550  -3.224 -14.225  1.00  0.00           H  
HETATM  606  H2  T4PE  178      -4.981  -3.371 -15.621  1.00  0.00           H  
HETATM  607  O   T4PE  179      -0.246  -9.021  -0.824  1.00  0.00           O  
HETATM  608  H1  T4PE  179      -0.200  -9.229   0.109  1.00  0.00           H  
HETATM  609  H2  T4PE  179       0.650  -8.779  -1.060  1.00  0.00           H  
HETATM  610  O   T4PE  180      -7.324  11.211 -12.894  1.00  0.00           O  
HETATM  611  H1  T4PE  180      -8.072  10.614 -12.874  1.00  0.00           H  
HETATM  612  H2  T4PE  180      -7.669  12.015 -13.284  1.00  0.00           H  
HETATM  613  O   T4PE  181      -7.113  18.075 -16.019  1.00  0.00           O  
HETATM  614  H1  T4PE  181      -7.661  17.311 -15.841  1.00  0.00           H  
HETATM  615  H2  T4PE  181      -6.973  18.476 -15.161  1.00  0.00           H  
HETATM  616  O   T4PE  182     -17.143 -13.511   6.123  1.00  0.00           O  
HETATM  617  H1  T4PE  182     -16.405 -13.992   6.497  1.00  0.00           H  
HETATM  618  H2  T4PE  182     -17.878 -14.123   6.170  1.00  0.00           H  
HETATM  619  O   T4PE  183      20.667  -6.498 -16.014  1.00  0.00           O  
HETATM  620  H1  T4PE  183      20.633  -5.975 -15.213  1.00  0.00           H  
HETATM  621  H2  T4PE  183      20.203  -7.305 -15.792  1.00  0.00           H  
HETATM  622  O   T4PE  184     -14.146  -8.231   0.649  1.00  0.00           O  
HETATM  623  H1  T4PE  184     -13.515  -7.830   0.051  1.00  0.00           H  
HETATM  624  H2  T4PE  184     -14.732  -7.515   0.894  1.00  0.00           H  
HETATM  625  O   T4PE  185      -1.501  -3.755  14.400  1.00  0.00           O  
HETATM  626  H1  T4PE  185      -2.247  -3.506  14.946  1.00  0.00           H  
HETATM  627  H2  T4PE  185      -1.875  -4.326  13.729  1.00  0.00           H  
HETATM  628  O   T4PE  186      -0.330   5.129  -8.438  1.00  0.00           O  
HETATM  629  H1  T4PE  186      -1.160   5.570  -8.256  1.00  0.00           H  
HETATM  630  H2  T4PE  186       0.136   5.141  -7.602  1.00  0.00           H  
HETATM  631  O   T4PE  187     -17.298 -20.898 -18.002  1.00  0.00           O  
HETATM  632  H1  T4PE  187     -16.910 -20.039 -17.836  1.00  0.00           H  
HETATM  633  H2  T4PE  187     -17.552 -20.873 -18.925  1.00  0.00           H  
HETATM  634  O   T4PE  188     -13.261  20.733  -3.783  1.00  0.00           O  
HETATM  635  H1  T4PE  188     -14.000  20.283  -3.376  1.00  0.00           H  
HETATM  636  H2  T4PE  188     -12.943  20.121  -4.447  1.00  0.00           H  
HETATM  637  O   T4PE  189       4.674   3.302   1.117  1.00  0.00           O  
HETATM  638  H1  T4PE  189       5.537   2.992   0.842  1.00  0.00           H  
HETATM  639  H2  T4PE  189       4.842   4.154   1.519  1.00  0.00           H  
HETATM  640  O   T4PE  190      -2.643  -5.794  13.165  1.00  0.00           O  
HETATM  641  H1  T4PE  190      -3.157  -5.457  12.432  1.00  0.00           H  
HETATM  642  H2  T4PE  190      -1.817  -6.075  12.771  1.00  0.00           H  
HETATM  643  O   T4PE  191     -21.392  19.297 -11.376  1.00  0.00           O  
HETATM  644  H1  T4PE  191     -21.605  19.564 -10.482  1.00  0.00           H  
HETATM  645  H2  T4PE  191     -20.694  19.894 -11.645  1.00  0.00           H  
HETATM  646  O   T4PE  192      11.052  11.986 -13.148  1.00  0.00           O  
HETATM  647  H1  T4PE  192      11.110  12.005 -12.192  1.00  0.00           H  
HETATM  648  H2  T4PE  192      11.220  12.889 -13.417  1.00  0.00           H  
HETATM  649  O   T4PE  193      18.464 -10.791  -3.373  1.00  0.00           O  
HETATM  650  H1  T4PE  193      18.872 -11.134  -4.168  1.00  0.00           H  
HETATM  651  H2  T4PE  193      19.112 -10.946  -2.685  1.00  0.00           H  
HETATM  652  O   T4PE  194     -20.282   4.492 -14.535  1.00  0.00           O  
HETATM  653  H1  T4PE  194     -20.778   5.289 -14.349  1.00  0.00           H  
HETATM  654  H2  T4PE  194     -19.619   4.764 -15.170  1.00  0.00           H  
HETATM  655  O   T4PE  195      17.552 -19.992 -21.157  1.00  0.00           O  
HETATM  656  H1  T4PE  195      18.448 -19.726 -21.366  1.00  0.00           H  
HETATM  657  H2  T4PE  195      17.637 -20.888 -20.831  1.00  0.00           H  
HETATM  658  O   T4PE  196     -16.949   8.471  -9.748  1.00  0.00           O  
HETATM  659  H1  T4PE  196     -16.368   8.897  -9.118  1.00  0.00           H  
HETATM  660  H2  T4PE  196     -17.064   9.118 -10.444  1.00  0.00           H  
HETATM  661  O   T4PE  197       8.238  -5.968   0.414  1.00  0.00           O  
HETATM  662  H1  T4PE  197       7.828  -6.826   0.308  1.00  0.00           H  
HETATM  663  H2  T4PE  197       9.130  -6.086   0.087  1.00  0.00           H  
HETATM  664  O   T4PE  198      20.505  14.385   7.367  1.00  0.00           O  
HETATM  665  H1  T4PE  198      20.437  13.767   6.638  1.00  0.00           H  
HETATM  666  H2  T4PE  198      19.859  15.062   7.167  1.00  0.00           H  
HETATM  667  O   T4PE  199      -0.804   5.149  19.317  1.00  0.00           O  
HETATM  668  H1  T4PE  199      -0.438   5.708  20.003  1.00  0.00           H  
HETATM  669  H2  T4PE  199      -1.751   5.210  19.438  1.00  0.00           H  
HETATM  670  O   T4PE  200       1.534  -8.903  18.212  1.00  0.00           O  
HETATM  671  H1  T4PE  200       2.225  -8.242  18.168  1.00  0.00           H  
HETATM  672  H2  T4PE  200       0.745  -8.445  17.923  1.00  0.00           H  
HETATM  673  O   T4PE  201      -7.074 -11.026  -9.609  1.00  0.00           O  
HETATM  674  H1  T4PE  201      -6.562 -11.503  -8.955  1.00  0.00           H  
HETATM  675  H2  T4PE  201      -6.424 -10.535 -10.111  1.00  0.00           H  
HETATM  676  O   T4PE  202      14.101   5.530   5.290  1.00  0.00           O  
HETATM  677  H1  T4PE  202      13.149   5.593   5.362  1.00  0.00           H  
HETATM  678  H2  T4PE  202      14.285   5.702   4.367  1.00  0.00           H  
HETATM  679  O   T4PE  203      -1.710  -3.485  20.744  1.00  0.00           O  
HETATM  680  H1  T4PE  203      -1.672  -4.384  20.417  1.00  0.00           H  
HETATM  681  H2  T4PE  203      -0.946  -3.057  20.357  1.00  0.00           H  
HETATM  682  O   T4PE  204       3.417  -5.861  13.500  1.00  0.00           O  
HETATM  683  H1  T4PE  204       3.120  -6.560  14.084  1.00  0.00           H  
HETATM  684  H2  T4PE  204       2.938  -6.010  12.685  1.00  0.00           H  
HETATM  685  O   T4PE  205      14.456  20.576 -12.762  1.00  0.00           O  
HETATM  686  H1  T4PE  205      14.697  20.356 -11.863  1.00  0.00           H  
HETATM  687  H2  T4PE  205      13.586  20.968 -12.689  1.00  0.00           H  
HETATM  688  O   T4PE  206      20.023   7.787  -7.404  1.00  0.00           O  
HETATM  689  H1  T4PE  206      20.813   7.827  -6.865  1.00  0.00           H  
HETATM  690  H2  T4PE  206      19.927   8.673  -7.755  1.00  0.00           H  
HETATM  691  O   T4PE  207      -0.420   9.824 -12.597  1.00  0.00           O  
HETATM  692  H1  T4PE  207       0.168  10.033 -13.322  1.00  0.00           H  
HETATM  693  H2  T4PE  207       0.136   9.857 -11.819  1.00  0.00           H  
HETATM  694  O   T4PE  208     -11.163 -13.240  -3.346  1.00  0.00           O  
HETATM  695  H1  T4PE  208     -11.421 -12.422  -2.921  1.00  0.00           H  
HETATM  696  H2  T4PE  208     -11.986 -13.710  -3.481  1.00  0.00           H  
HETATM  697  O   T4PE  209     -21.002   8.393   6.764  1.00  0.00           O  
HETATM  698  H1  T4PE  209     -20.362   7.984   7.348  1.00  0.00           H  
HETATM  699  H2  T4PE  209     -20.631   9.253   6.566  1.00  0.00           H  
HETATM  700  O   T4PE  210       8.531  -4.179   2.641  1.00  0.00           O  
HETATM  701  H1  T4PE  210       8.358  -4.805   1.937  1.00  0.00           H  
HETATM  702  H2  T4PE  210       9.004  -4.685   3.301  1.00  0.00           H  
HETATM  703  O   T4PE  211     -19.029  20.713 -12.491  1.00  0.00           O  
HETATM  704  H1  T4PE  211     -18.431  21.298 -12.027  1.00  0.00           H  
HETATM  705  H2  T4PE  211     -19.675  21.296 -12.890  1.00  0.00           H  
HETATM  706  O   T4PE  212       1.865 -12.937 -19.658  1.00  0.00           O  
HETATM  707  H1  T4PE  212       1.417 -13.557 -19.082  1.00  0.00           H  
HETATM  708  H2  T4PE  212       2.704 -13.355 -19.852  1.00  0.00           H  
HETATM  709  O   T4PE  213     -10.608  13.206   7.119  1.00  0.00           O  
HETATM  710  H1  T4PE  213     -11.313  13.577   7.650  1.00  0.00           H  
HETATM  711  H2  T4PE  213     -10.106  13.965   6.823  1.00  0.00           H  
HETATM  712  O   T4PE  214      -8.357  13.987  -0.761  1.00  0.00           O  
HETATM  713  H1  T4PE  214      -8.394  14.342   0.128  1.00  0.00           H  
HETATM  714  H2  T4PE  214      -7.422  13.948  -0.965  1.00  0.00           H  
HETATM  715  O   T4PE  215       6.418 -19.116 -16.773  1.00  0.00           O  
HETATM  716  H1  T4PE  215       6.586 -18.454 -16.102  1.00  0.00           H  
HETATM  717  H2  T4PE  215       6.432 -18.629 -17.597  1.00  0.00           H  
HETATM  718  O   T4PE  216     -20.554  10.245  15.198  1.00  0.00           O  
HETATM  719  H1  T4PE  216     -20.988  10.942  14.706  1.00  0.00           H  
HETATM  720  H2  T4PE  216     -19.841   9.958  14.629  1.00  0.00           H  
HETATM  721  O   T4PE  217       1.296  -6.217  20.463  1.00  0.00           O  
HETATM  722  H1  T4PE  217       2.062  -5.672  20.646  1.00  0.00           H  
HETATM  723  H2  T4PE  217       1.328  -6.906  21.127  1.00  0.00           H  
HETATM  724  O   T4PE  218      -9.160  -8.080   4.106  1.00  0.00           O  
HETATM  725  H1  T4PE  218      -9.204  -7.134   3.967  1.00  0.00           H  
HETATM  726  H2  T4PE  218      -9.619  -8.455   3.354  1.00  0.00           H  
HETATM  727  O   T4PE  219       7.949   5.183   0.202  1.00  0.00           O  
HETATM  728  H1  T4PE  219       7.804   4.678   1.002  1.00  0.00           H  
HETATM  729  H2  T4PE  219       8.898   5.309   0.167  1.00  0.00           H  
HETATM  730  O   T4PE  220      -9.920   7.346 -20.338  1.00  0.00           O  
HETATM  731  H1  T4PE  220      -9.872   6.561 -20.884  1.00  0.00           H  
HETATM  732  H2  T4PE  220     -10.857   7.493 -20.212  1.00  0.00           H  
HETATM  733  O   T4PE  221     -15.785  -4.206  19.765  1.00  0.00           O  
HETATM  734  H1  T4PE  221     -15.806  -3.612  19.015  1.00  0.00           H  
HETATM  735  H2  T4PE  221     -15.165  -4.890  19.511  1.00  0.00           H  
HETATM  736  O   T4PE  222      -6.041  -9.612 -17.006  1.00  0.00           O  
HETATM  737  H1  T4PE  222      -5.605  -9.820 -17.833  1.00  0.00           H  
HETATM  738  H2  T4PE  222      -5.985  -8.658 -16.940  1.00  0.00           H  
HETATM  739  O   T4PE  223      -6.562 -18.037   9.765  1.00  0.00           O  
HETATM  740  H1  T4PE  223      -6.823 -18.765  10.329  1.00  0.00           H  
HETATM  741  H2  T4PE  223      -5.625 -18.167   9.623  1.00  0.00           H  
HETATM  742  O   T4PE  224     -16.546  10.664  -5.418  1.00  0.00           O  
HETATM  743  H1  T4PE  224     -16.529  11.619  -5.354  1.00  0.00           H  
HETATM  744  H2  T4PE  224     -16.918  10.375  -4.584  1.00  0.00           H  
HETATM  745  O   T4PE  225       7.377  -3.616   7.893  1.00  0.00           O  
HETATM  746  H1  T4PE  225       7.037  -3.050   7.200  1.00  0.00           H  
HETATM  747  H2  T4PE  225       7.307  -3.089   8.689  1.00  0.00           H  
HETATM  748  O   T4PE  226     -12.753  16.636 -16.314  1.00  0.00           O  
HETATM  749  H1  T4PE  226     -12.304  17.015 -15.559  1.00  0.00           H  
HETATM  750  H2  T4PE  226     -12.140  15.985 -16.656  1.00  0.00           H  
HETATM  751  O   T4PE  227      -0.222   9.950  10.161  1.00  0.00           O  
HETATM  752  H1  T4PE  227      -0.514  10.000   9.251  1.00  0.00           H  
HETATM  753  H2  T4PE  227       0.438  10.639  10.240  1.00  0.00           H  
HETATM  754  O   T4PE  228       6.016 -13.716  12.356  1.00  0.00           O  
HETATM  755  H1  T4PE  228       5.803 -14.649  12.385  1.00  0.00           H  
HETATM  756  H2  T4PE  228       6.970 -13.690  12.284  1.00  0.00           H  
HETATM  757  O   T4PE  229     -21.149  13.045 -10.373  1.00  0.00           O  
HETATM  758  H1  T4PE  229     -21.001  12.215  -9.919  1.00  0.00           H  
HETATM  759  H2  T4PE  229     -21.855  13.465  -9.882  1.00  0.00           H  
HETATM  760  O   T4PE  230      -5.834  19.468  -7.574  1.00  0.00           O  
HETATM  761  H1  T4PE  230      -6.498  19.648  -6.908  1.00  0.00           H  
HETATM  762  H2  T4PE  230      -5.117  20.068  -7.367  1.00  0.00           H  
HETATM  763  O   T4PE  231      -7.036 -15.721  17.047  1.00  0.00           O  
HETATM  764  H1  T4PE  231      -6.090 -15.571  17.032  1.00  0.00           H  
HETATM  765  H2  T4PE  231      -7.306 -15.460  17.927  1.00  0.00           H  
HETATM  766  O   T4PE  232     -14.309  -9.769  11.875  1.00  0.00           O  
HETATM  767  H1  T4PE  232     -14.590  -8.981  12.339  1.00  0.00           H  
HETATM  768  H2  T4PE  232     -14.759  -9.725  11.032  1.00  0.00           H  
HETATM  769  O   T4PE  233      19.130   0.108   3.784  1.00  0.00           O  
HETATM  770  H1  T4PE  233      18.447   0.704   3.477  1.00  0.00           H  
HETATM  771  H2  T4PE  233      19.406  -0.365   3.000  1.00  0.00           H  
HETATM  772  O   T4PE  234     -18.810  15.499 -18.018  1.00  0.00           O  
HETATM  773  H1  T4PE  234     -19.243  15.812 -18.812  1.00  0.00           H  
HETATM  774  H2  T4PE  234     -17.932  15.250 -18.305  1.00  0.00           H  
HETATM  775  O   T4PE  235       0.026  20.335 -10.384  1.00  0.00           O  
HETATM  776  H1  T4PE  235       0.807  20.396 -10.934  1.00  0.00           H  
HETATM  777  H2  T4PE  235      -0.652  19.996 -10.968  1.00  0.00           H  
HETATM  778  O   T4PE  236      -5.321  16.784   9.084  1.00  0.00           O  
HETATM  779  H1  T4PE  236      -5.278  16.240   8.297  1.00  0.00           H  
HETATM  780  H2  T4PE  236      -6.232  16.720   9.370  1.00  0.00           H  
HETATM  781  O   T4PE  237     -16.029 -18.201   3.523  1.00  0.00           O  
HETATM  782  H1  T4PE  237     -16.420 -18.742   4.209  1.00  0.00           H  
HETATM  783  H2  T4PE  237     -15.085 -18.318   3.634  1.00  0.00           H  
HETATM  784  O   T4PE  238       0.555   6.857   1.210  1.00  0.00           O  
HETATM  785  H1  T4PE  238      -0.342   7.084   0.963  1.00  0.00           H  
HETATM  786  H2  T4PE  238       0.744   7.413   1.965  1.00  0.00           H  
HETATM  787  O   T4PE  239      -8.711  -6.048  20.858  1.00  0.00           O  
HETATM  788  H1  T4PE  239      -9.098  -6.512  20.115  1.00  0.00           H  
HETATM  789  H2  T4PE  239      -7.944  -5.608  20.492  1.00  0.00           H  
HETATM  790  O   T4PE  240       7.296 -13.155 -17.711  1.00  0.00           O  
HETATM  791  H1  T4PE  240       7.019 -13.333 -16.812  1.00  0.00           H  
HETATM  792  H2  T4PE  240       7.825 -13.914 -17.954  1.00  0.00           H  
HETATM  793  O   T4PE  241     -10.434 -20.439  12.718  1.00  0.00           O  
HETATM  794  H1  T4PE  241     -10.275 -19.950  13.525  1.00  0.00           H  
HETATM  795  H2  T4PE  241     -10.855 -21.249  13.007  1.00  0.00           H  
HETATM  796  O   T4PE  242     -15.996   3.327  12.221  1.00  0.00           O  
HETATM  797  H1  T4PE  242     -16.686   3.465  12.871  1.00  0.00           H  
HETATM  798  H2  T4PE  242     -15.754   2.406  12.321  1.00  0.00           H  
HETATM  799  O   T4PE  243       2.543  14.871 -20.594  1.00  0.00           O  
HETATM  800  H1  T4PE  243       2.525  14.987 -21.544  1.00  0.00           H  
HETATM  801  H2  T4PE  243       2.485  15.760 -20.242  1.00  0.00           H  
HETATM  802  O   T4PE  244      -8.524   7.585  13.892  1.00  0.00           O  
HETATM  803  H1  T4PE  244      -9.403   7.779  13.565  1.00  0.00           H  
HETATM  804  H2  T4PE  244      -8.489   6.629  13.932  1.00  0.00           H  
HETATM  805  O   T4PE  245      12.894   7.367   9.137  1.00  0.00           O  
HETATM  806  H1  T4PE  245      12.795   7.846   9.960  1.00  0.00           H  
HETATM  807  H2  T4PE  245      13.642   6.789   9.284  1.00  0.00           H  
HETATM  808  O   T4PE  246     -12.135  18.555  -4.915  1.00  0.00           O  
HETATM  809  H1  T4PE  246     -12.243  17.785  -5.473  1.00  0.00           H  
HETATM  810  H2  T4PE  246     -11.609  18.246  -4.178  1.00  0.00           H  
HETATM  811  O   T4PE  247      15.485  11.303  19.624  1.00  0.00           O  
HETATM  812  H1  T4PE  247      15.574  12.147  20.067  1.00  0.00           H  
HETATM  813  H2  T4PE  247      14.605  11.004  19.852  1.00  0.00           H  
HETATM  814  O   T4PE  248      15.734 -17.200  -1.338  1.00  0.00           O  
HETATM  815  H1  T4PE  248      15.982 -16.419  -1.833  1.00  0.00           H  
HETATM  816  H2  T4PE  248      15.128 -16.878  -0.671  1.00  0.00           H  
HETATM  817  O   T4PE  249     -19.253 -15.243   5.784  1.00  0.00           O  
HETATM  818  H1  T4PE  249     -18.764 -15.966   5.390  1.00  0.00           H  
HETATM  819  H2  T4PE  249     -20.164 -15.410   5.542  1.00  0.00           H  
HETATM  820  O   T4PE  250     -10.274  -0.852   8.607  1.00  0.00           O  
HETATM  821  H1  T4PE  250     -10.930  -1.318   9.125  1.00  0.00           H  
HETATM  822  H2  T4PE  250     -10.592  -0.911   7.706  1.00  0.00           H  
HETATM  823  O   T4PE  251      13.559  12.842  -5.644  1.00  0.00           O  
HETATM  824  H1  T4PE  251      14.272  12.233  -5.450  1.00  0.00           H  
HETATM  825  H2  T4PE  251      13.696  13.088  -6.559  1.00  0.00           H  
HETATM  826  O   T4PE  252       6.584  12.063 -11.228  1.00  0.00           O  
HETATM  827  H1  T4PE  252       6.441  11.433 -10.521  1.00  0.00           H  
HETATM  828  H2  T4PE  252       5.719  12.438 -11.393  1.00  0.00           H  
HETATM  829  O   T4PE  253      -8.050 -18.442  17.203  1.00  0.00           O  
HETATM  830  H1  T4PE  253      -7.957 -17.522  17.451  1.00  0.00           H  
HETATM  831  H2  T4PE  253      -8.629 -18.812  17.868  1.00  0.00           H  
HETATM  832  O   T4PE  254      -3.922  15.597  18.482  1.00  0.00           O  
HETATM  833  H1  T4PE  254      -3.162  15.429  17.926  1.00  0.00           H  
HETATM  834  H2  T4PE  254      -4.573  14.954  18.200  1.00  0.00           H  
HETATM  835  O   T4PE  255       3.958   0.043 -20.625  1.00  0.00           O  
HETATM  836  H1  T4PE  255       3.877   0.776 -20.015  1.00  0.00           H  
HETATM  837  H2  T4PE  255       3.844  -0.736 -20.080  1.00  0.00           H  
HETATM  838  O   T4PE  256      -8.934   8.619 -12.834  1.00  0.00           O  
HETATM  839  H1  T4PE  256      -9.281   7.986 -12.206  1.00  0.00           H  
HETATM  840  H2  T4PE  256      -8.314   8.117 -13.363  1.00  0.00           H  
HETATM  841  O   T4PE  257      17.564 -15.286  10.173  1.00  0.00           O  
HETATM  842  H1  T4PE  257      18.484 -15.250  10.432  1.00  0.00           H  
HETATM  843  H2  T4PE  257      17.521 -16.000   9.536  1.00  0.00           H  
HETATM  844  O   T4PE  258       2.995  -7.433 -14.024  1.00  0.00           O  
HETATM  845  H1  T4PE  258       3.781  -7.901 -14.305  1.00  0.00           H  
HETATM  846  H2  T4PE  258       3.174  -6.516 -14.234  1.00  0.00           H  
HETATM  847  O   T4PE  259     -16.956 -16.273   1.410  1.00  0.00           O  
HETATM  848  H1  T4PE  259     -17.743 -15.729   1.375  1.00  0.00           H  
HETATM  849  H2  T4PE  259     -16.538 -16.036   2.238  1.00  0.00           H  
HETATM  850  O   T4PE  260     -18.811 -18.444  18.483  1.00  0.00           O  
HETATM  851  H1  T4PE  260     -18.590 -18.501  17.553  1.00  0.00           H  
HETATM  852  H2  T4PE  260     -18.530 -19.283  18.848  1.00  0.00           H  
HETATM  853  O   T4PE  261      15.084  11.062  -9.550  1.00  0.00           O  
HETATM  854  H1  T4PE  261      14.405  10.573 -10.015  1.00  0.00           H  
HETATM  855  H2  T4PE  261      15.553  10.400  -9.043  1.00  0.00           H  
HETATM  856  O   T4PE  262      20.682  -3.586  18.414  1.00  0.00           O  
HETATM  857  H1  T4PE  262      20.936  -2.689  18.630  1.00  0.00           H  
HETATM  858  H2  T4PE  262      20.448  -3.979  19.255  1.00  0.00           H  
HETATM  859  O   T4PE  263      12.762   7.335  15.422  1.00  0.00           O  
HETATM  860  H1  T4PE  263      13.535   6.921  15.039  1.00  0.00           H  
HETATM  861  H2  T4PE  263      12.448   7.931  14.742  1.00  0.00           H  
HETATM  862  O   T4PE  264      -9.432  12.935 -18.384  1.00  0.00           O  
HETATM  863  H1  T4PE  264      -9.234  13.557 -19.084  1.00  0.00           H  
HETATM  864  H2  T4PE  264      -9.509  12.091 -18.828  1.00  0.00           H  
HETATM  865  O   T4PE  265      12.541  14.367  17.370  1.00  0.00           O  
HETATM  866  H1  T4PE  265      12.934  14.895  18.064  1.00  0.00           H  
HETATM  867  H2  T4PE  265      13.195  14.365  16.671  1.00  0.00           H  
HETATM  868  O   T4PE  266      19.189 -14.412 -10.288  1.00  0.00           O  
HETATM  869  H1  T4PE  266      19.014 -14.411 -11.229  1.00  0.00           H  
HETATM  870  H2  T4PE  266      18.441 -14.871  -9.905  1.00  0.00           H  
HETATM  871  O   T4PE  267      14.494 -15.328   7.871  1.00  0.00           O  
HETATM  872  H1  T4PE  267      13.844 -14.628   7.933  1.00  0.00           H  
HETATM  873  H2  T4PE  267      15.255 -14.914   7.465  1.00  0.00           H  
HETATM  874  O   T4PE  268      14.168   3.379   6.736  1.00  0.00           O  
HETATM  875  H1  T4PE  268      14.365   4.098   6.136  1.00  0.00           H  
HETATM  876  H2  T4PE  268      13.342   3.018   6.415  1.00  0.00           H  
HETATM  877  O   T4PE  269      17.661  -5.455  -7.737  1.00  0.00           O  
HETATM  878  H1  T4PE  269      16.918  -5.269  -8.310  1.00  0.00           H  
HETATM  879  H2  T4PE  269      18.273  -4.737  -7.895  1.00  0.00           H  
HETATM  880  O   T4PE  270     -19.806  -6.206  14.170  1.00  0.00           O  
HETATM  881  H1  T4PE  270     -20.638  -6.152  14.639  1.00  0.00           H  
HETATM  882  H2  T4PE  270     -20.020  -5.956  13.271  1.00  0.00           H  
HETATM  883  O   T4PE  271       4.506  -7.504  16.292  1.00  0.00           O  
HETATM  884  H1  T4PE  271       4.932  -7.653  17.136  1.00  0.00           H  
HETATM  885  H2  T4PE  271       5.107  -6.928  15.819  1.00  0.00           H  
HETATM  886  O   T4PE  272      20.006  -9.171  18.573  1.00  0.00           O  
HETATM  887  H1  T4PE  272      20.244  -8.821  19.432  1.00  0.00           H  
HETATM  888  H2  T4PE  272      20.352  -8.533  17.950  1.00  0.00           H  
HETATM  889  O   T4PE  273      11.173 -16.665  14.892  1.00  0.00           O  
HETATM  890  H1  T4PE  273      10.347 -16.191  14.794  1.00  0.00           H  
HETATM  891  H2  T4PE  273      11.611 -16.236  15.626  1.00  0.00           H  
HETATM  892  O   T4PE  274      13.380   9.404  20.122  1.00  0.00           O  
HETATM  893  H1  T4PE  274      13.631   8.793  19.430  1.00  0.00           H  
HETATM  894  H2  T4PE  274      12.483   9.656  19.906  1.00  0.00           H  
HETATM  895  O   T4PE  275      18.876 -14.865 -12.931  1.00  0.00           O  
HETATM  896  H1  T4PE  275      18.665 -13.979 -13.225  1.00  0.00           H  
HETATM  897  H2  T4PE  275      19.638 -15.116 -13.452  1.00  0.00           H  
HETATM  898  O   T4PE  276     -15.575  15.508 -14.797  1.00  0.00           O  
HETATM  899  H1  T4PE  276     -16.374  15.905 -15.144  1.00  0.00           H  
HETATM  900  H2  T4PE  276     -15.729  14.566 -14.857  1.00  0.00           H  
HETATM  901  O   T4PE  277      -2.033  13.581   2.971  1.00  0.00           O  
HETATM  902  H1  T4PE  277      -1.572  12.800   2.664  1.00  0.00           H  
HETATM  903  H2  T4PE  277      -1.416  14.298   2.823  1.00  0.00           H  
HETATM  904  O   T4PE  278      20.663 -14.967  -7.640  1.00  0.00           O  
HETATM  905  H1  T4PE  278      20.196 -15.199  -8.443  1.00  0.00           H  
HETATM  906  H2  T4PE  278      20.153 -15.375  -6.940  1.00  0.00           H  
HETATM  907  O   T4PE  279      13.323  -7.751  -6.969  1.00  0.00           O  
HETATM  908  H1  T4PE  279      13.522  -7.126  -6.273  1.00  0.00           H  
HETATM  909  H2  T4PE  279      12.954  -7.217  -7.673  1.00  0.00           H  
HETATM  910  O   T4PE  280     -12.744   3.063 -12.215  1.00  0.00           O  
HETATM  911  H1  T4PE  280     -13.159   3.486 -12.968  1.00  0.00           H  
HETATM  912  H2  T4PE  280     -13.340   2.351 -11.982  1.00  0.00           H  
HETATM  913  O   T4PE  281      -2.276 -17.071 -11.643  1.00  0.00           O  
HETATM  914  H1  T4PE  281      -1.469 -17.586 -11.660  1.00  0.00           H  
HETATM  915  H2  T4PE  281      -2.678 -17.282 -10.801  1.00  0.00           H  
HETATM  916  O   T4PE  282       5.082 -17.244  -7.605  1.00  0.00           O  
HETATM  917  H1  T4PE  282       4.348 -17.715  -8.000  1.00  0.00           H  
HETATM  918  H2  T4PE  282       4.794 -16.332  -7.576  1.00  0.00           H  
HETATM  919  O   T4PE  283     -20.256   1.961 -10.251  1.00  0.00           O  
HETATM  920  H1  T4PE  283     -20.068   2.775 -10.719  1.00  0.00           H  
HETATM  921  H2  T4PE  283     -21.151   2.070  -9.930  1.00  0.00           H  
HETATM  922  O   T4PE  284       4.063  17.084  12.148  1.00  0.00           O  
HETATM  923  H1  T4PE  284       4.930  17.211  11.762  1.00  0.00           H  
HETATM  924  H2  T4PE  284       4.238  16.769  13.034  1.00  0.00           H  
HETATM  925  O   T4PE  285     -17.541  16.075   6.038  1.00  0.00           O  
HETATM  926  H1  T4PE  285     -17.456  16.434   6.921  1.00  0.00           H  
HETATM  927  H2  T4PE  285     -16.875  15.390   5.991  1.00  0.00           H  
HETATM  928  O   T4PE  286      17.139  -2.153 -10.006  1.00  0.00           O  
HETATM  929  H1  T4PE  286      17.594  -2.867 -10.452  1.00  0.00           H  
HETATM  930  H2  T4PE  286      16.310  -2.538  -9.721  1.00  0.00           H  
HETATM  931  O   T4PE  287      11.232  -7.798 -19.997  1.00  0.00           O  
HETATM  932  H1  T4PE  287      11.891  -8.394 -19.640  1.00  0.00           H  
HETATM  933  H2  T4PE  287      11.710  -6.985 -20.163  1.00  0.00           H  
HETATM  934  O   T4PE  288      14.328  15.798 -11.423  1.00  0.00           O  
HETATM  935  H1  T4PE  288      15.145  15.805 -11.922  1.00  0.00           H  
HETATM  936  H2  T4PE  288      14.579  16.087 -10.546  1.00  0.00           H  
HETATM  937  O   T4PE  289      12.631  19.466   7.751  1.00  0.00           O  
HETATM  938  H1  T4PE  289      13.416  19.284   8.268  1.00  0.00           H  
HETATM  939  H2  T4PE  289      12.929  20.064   7.065  1.00  0.00           H  
HETATM  940  O   T4PE  290       9.346   2.997  20.176  1.00  0.00           O  
HETATM  941  H1  T4PE  290       9.931   3.433  20.795  1.00  0.00           H  
HETATM  942  H2  T4PE  290       9.755   3.135  19.322  1.00  0.00           H  
HETATM  943  O   T4PE  291      -9.850   3.509  11.745  1.00  0.00           O  
HETATM  944  H1  T4PE  291      -9.274   2.780  11.515  1.00  0.00           H  
HETATM  945  H2  T4PE  291     -10.174   3.833  10.905  1.00  0.00           H  
HETATM  946  O   T4PE  292      -9.277 -20.479   2.500  1.00  0.00           O  
HETATM  947  H1  T4PE  292      -9.975 -20.641   1.865  1.00  0.00           H  
HETATM  948  H2  T4PE  292      -9.624 -19.790   3.067  1.00  0.00           H  
HETATM  949  O   T4PE  293       0.327   3.554   8.050  1.00  0.00           O  
HETATM  950  H1  T4PE  293       0.609   4.145   7.352  1.00  0.00           H  
HETATM  951  H2  T4PE  293      -0.162   2.866   7.599  1.00  0.00           H  
HETATM  952  O   T4PE  294     -20.424 -13.857   7.999  1.00  0.00           O  
HETATM  953  H1  T4PE  294     -19.935 -14.210   7.255  1.00  0.00           H  
HETATM  954  H2  T4PE  294     -21.341 -13.908   7.729  1.00  0.00           H  
HETATM  955  O   T4PE  295     -13.666  -4.489 -20.045  1.00  0.00           O  
HETATM  956  H1  T4PE  295     -13.430  -3.732 -20.580  1.00  0.00           H  
HETATM  957  H2  T4PE  295     -14.622  -4.465 -20.003  1.00  0.00           H  
HETATM  958  O   T4PE  296      20.972  13.804  16.358  1.00  0.00           O  
HETATM  959  H1  T4PE  296      21.856  14.162  16.442  1.00  0.00           H  
HETATM  960  H2  T4PE  296      20.416  14.426  16.828  1.00  0.00           H  
HETATM  961  O   T4PE  297      18.499 -17.303 -11.434  1.00  0.00           O  
HETATM  962  H1  T4PE  297      18.750 -16.385 -11.536  1.00  0.00           H  
HETATM  963  H2  T4PE  297      17.958 -17.317 -10.644  1.00  0.00           H  
HETATM  964  O   T4PE  298      19.349   4.535 -10.600  1.00  0.00           O  
HETATM  965  H1  T4PE  298      18.635   4.247 -11.169  1.00  0.00           H  
HETATM  966  H2  T4PE  298      19.467   3.814  -9.981  1.00  0.00           H  
HETATM  967  O   T4PE  299     -19.974 -20.502  -3.935  1.00  0.00           O  
HETATM  968  H1  T4PE  299     -19.607 -21.137  -4.549  1.00  0.00           H  
HETATM  969  H2  T4PE  299     -20.367 -21.035  -3.244  1.00  0.00           H  
HETATM  970  O   T4PE  300       0.139 -19.119  -2.204  1.00  0.00           O  
HETATM  971  H1  T4PE  300       0.323 -18.823  -3.096  1.00  0.00           H  
HETATM  972  H2  T4PE  300      -0.338 -18.392  -1.804  1.00  0.00           H  
HETATM  973  O   T4PE  301      18.052   7.676  -3.346  1.00  0.00           O  
HETATM  974  H1  T4PE  301      18.073   8.597  -3.606  1.00  0.00           H  
HETATM  975  H2  T4PE  301      17.740   7.690  -2.441  1.00  0.00           H  
HETATM  976  O   T4PE  302      -3.078  16.794  10.649  1.00  0.00           O  
HETATM  977  H1  T4PE  302      -3.034  17.722  10.881  1.00  0.00           H  
HETATM  978  H2  T4PE  302      -3.842  16.726  10.077  1.00  0.00           H  
HETATM  979  O   T4PE  303       3.447   2.829  -9.375  1.00  0.00           O  
HETATM  980  H1  T4PE  303       3.886   2.223  -9.972  1.00  0.00           H  
HETATM  981  H2  T4PE  303       2.553   2.494  -9.307  1.00  0.00           H  
HETATM  982  O   T4PE  304     -20.442   2.739   2.039  1.00  0.00           O  
HETATM  983  H1  T4PE  304     -21.036   2.630   2.781  1.00  0.00           H  
HETATM  984  H2  T4PE  304     -19.642   3.098   2.422  1.00  0.00           H  
HETATM  985  O   T4PE  305      -9.374 -10.432  20.953  1.00  0.00           O  
HETATM  986  H1  T4PE  305      -8.905 -10.263  21.770  1.00  0.00           H  
HETATM  987  H2  T4PE  305      -9.222 -11.360  20.776  1.00  0.00           H  
HETATM  988  O   T4PE  306     -13.671   2.853  -5.371  1.00  0.00           O  
HETATM  989  H1  T4PE  306     -14.593   3.027  -5.182  1.00  0.00           H  
HETATM  990  H2  T4PE  306     -13.372   2.322  -4.632  1.00  0.00           H  
HETATM  991  O   T4PE  307      18.431 -11.630   5.327  1.00  0.00           O  
HETATM  992  H1  T4PE  307      18.772 -12.485   5.064  1.00  0.00           H  
HETATM  993  H2  T4PE  307      18.605 -11.061   4.577  1.00  0.00           H  
HETATM  994  O   T4PE  308       3.163  -0.564   4.782  1.00  0.00           O  
HETATM  995  H1  T4PE  308       3.487   0.169   4.258  1.00  0.00           H  
HETATM  996  H2  T4PE  308       3.510  -0.403   5.660  1.00  0.00           H  
HETATM  997  O   T4PE  309      -8.265 -14.354  12.219  1.00  0.00           O  
HETATM  998  H1  T4PE  309      -7.812 -14.777  12.949  1.00  0.00           H  
HETATM  999  H2  T4PE  309      -8.175 -13.417  12.392  1.00  0.00           H  
HETATM 1000  O   T4PE  310     -16.884 -14.552  11.155  1.00  0.00           O  
HETATM 1001  H1  T4PE  310     -17.509 -14.001  10.684  1.00  0.00           H  
HETATM 1002  H2  T4PE  310     -16.741 -15.301  10.577  1.00  0.00           H  
HETATM 1003  O   T4PE  311     -13.828  21.266 -18.372  1.00  0.00           O  
HETATM 1004  H1  T4PE  311     -13.905  21.078 -17.437  1.00  0.00           H  
HETATM 1005  H2  T4PE  311     -14.667  21.661 -18.608  1.00  0.00           H  
HETATM 1006  O   T4PE  312       8.743   9.058  -1.012  1.00  0.00           O  
HETATM 1007  H1  T4PE  312       9.393   8.472  -1.398  1.00  0.00           H  
HETATM 1008  H2  T4PE  312       8.355   8.550  -0.299  1.00  0.00           H  
HETATM 1009  O   T4PE  313      15.783  13.601  12.844  1.00  0.00           O  
HETATM 1010  H1  T4PE  313      15.955  13.789  13.766  1.00  0.00           H  
HETATM 1011  H2  T4PE  313      15.768  12.646  12.793  1.00  0.00           H  
HETATM 1012  O   T4PE  314     -14.759  10.991 -20.005  1.00  0.00           O  
HETATM 1013  H1  T4PE  314     -14.077  11.540 -19.619  1.00  0.00           H  
HETATM 1014  H2  T4PE  314     -14.696  11.156 -20.946  1.00  0.00           H  
HETATM 1015  O   T4PE  315     -14.412   0.677 -15.257  1.00  0.00           O  
HETATM 1016  H1  T4PE  315     -14.698   0.733 -16.169  1.00  0.00           H  
HETATM 1017  H2  T4PE  315     -15.197   0.423 -14.774  1.00  0.00           H  
HETATM 1018  O   T4PE  316      -2.919 -13.797 -11.512  1.00  0.00           O  
HETATM 1019  H1  T4PE  316      -2.270 -14.486 -11.370  1.00  0.00           H  
HETATM 1020  H2  T4PE  316      -3.759 -14.217 -11.324  1.00  0.00           H  
HETATM 1021  O   T4PE  317       7.402  14.801  13.827  1.00  0.00           O  
HETATM 1022  H1  T4PE  317       7.708  13.944  14.121  1.00  0.00           H  
HETATM 1023  H2  T4PE  317       8.156  15.379  13.946  1.00  0.00           H  
HETATM 1024  O   T4PE  318       5.449  -0.207  18.511  1.00  0.00           O  
HETATM 1025  H1  T4PE  318       5.401  -0.619  17.648  1.00  0.00           H  
HETATM 1026  H2  T4PE  318       5.893  -0.853  19.060  1.00  0.00           H  
HETATM 1027  O   T4PE  319     -18.499 -15.287  13.232  1.00  0.00           O  
HETATM 1028  H1  T4PE  319     -17.828 -14.963  12.632  1.00  0.00           H  
HETATM 1029  H2  T4PE  319     -19.238 -14.691  13.111  1.00  0.00           H  
HETATM 1030  O   T4PE  320      15.563  -7.423   3.816  1.00  0.00           O  
HETATM 1031  H1  T4PE  320      15.577  -6.474   3.693  1.00  0.00           H  
HETATM 1032  H2  T4PE  320      16.259  -7.593   4.451  1.00  0.00           H  
HETATM 1033  O   T4PE  321      -1.493   7.337 -12.704  1.00  0.00           O  
HETATM 1034  H1  T4PE  321      -2.350   7.709 -12.493  1.00  0.00           H  
HETATM 1035  H2  T4PE  321      -0.885   8.071 -12.619  1.00  0.00           H  
HETATM 1036  O   T4PE  322      14.257  -3.399  14.685  1.00  0.00           O  
HETATM 1037  H1  T4PE  322      13.790  -2.982  13.961  1.00  0.00           H  
HETATM 1038  H2  T4PE  322      14.168  -4.337  14.521  1.00  0.00           H  
HETATM 1039  O   T4PE  323      10.690  14.783 -20.912  1.00  0.00           O  
HETATM 1040  H1  T4PE  323      11.017  13.993 -20.482  1.00  0.00           H  
HETATM 1041  H2  T4PE  323      10.259  14.464 -21.704  1.00  0.00           H  
HETATM 1042  O   T4PE  324      19.838 -18.846  20.952  1.00  0.00           O  
HETATM 1043  H1  T4PE  324      19.543 -17.935  20.982  1.00  0.00           H  
HETATM 1044  H2  T4PE  324      20.429 -18.882  20.200  1.00  0.00           H  
HETATM 1045  O   T4PE  325      -7.081  -9.425  -1.804  1.00  0.00           O  
HETATM 1046  H1  T4PE  325      -6.926  -8.485  -1.898  1.00  0.00           H  
HETATM 1047  H2  T4PE  325      -7.521  -9.678  -2.615  1.00  0.00           H  
HETATM 1048  O   T4PE  326       2.941 -17.744 -15.442  1.00  0.00           O  
HETATM 1049  H1  T4PE  326       3.368 -17.376 -16.216  1.00  0.00           H  
HETATM 1050  H2  T4PE  326       3.448 -17.404 -14.705  1.00  0.00           H  
HETATM 1051  O   T4PE  327     -20.936 -18.960  -7.043  1.00  0.00           O  
HETATM 1052  H1  T4PE  327     -20.592 -18.256  -6.492  1.00  0.00           H  
HETATM 1053  H2  T4PE  327     -20.739 -19.761  -6.558  1.00  0.00           H  
HETATM 1054  O   T4PE  328      -2.001  16.457  -7.108  1.00  0.00           O  
HETATM 1055  H1  T4PE  328      -1.610  16.702  -6.269  1.00  0.00           H  
HETATM 1056  H2  T4PE  328      -1.262  16.166  -7.642  1.00  0.00           H  
HETATM 1057  O   T4PE  329     -20.214   0.388   8.894  1.00  0.00           O  
HETATM 1058  H1  T4PE  329     -20.215  -0.234   9.621  1.00  0.00           H  
HETATM 1059  H2  T4PE  329     -20.465   1.222   9.291  1.00  0.00           H  
HETATM 1060  O   T4PE  330      -4.915 -16.014 -20.437  1.00  0.00           O  
HETATM 1061  H1  T4PE  330      -4.360 -15.697 -19.725  1.00  0.00           H  
HETATM 1062  H2  T4PE  330      -5.343 -16.792 -20.078  1.00  0.00           H  
HETATM 1063  O   T4PE  331     -19.160 -14.233  19.828  1.00  0.00           O  
HETATM 1064  H1  T4PE  331     -19.117 -15.187  19.896  1.00  0.00           H  
HETATM 1065  H2  T4PE  331     -20.095 -14.037  19.782  1.00  0.00           H  
HETATM 1066  O   T4PE  332     -10.337 -18.252   3.935  1.00  0.00           O  
HETATM 1067  H1  T4PE  332     -10.657 -17.788   3.161  1.00  0.00           H  
HETATM 1068  H2  T4PE  332     -10.632 -17.719   4.673  1.00  0.00           H  
HETATM 1069  O   T4PE  333       7.274 -12.720  20.317  1.00  0.00           O  
HETATM 1070  H1  T4PE  333       7.415 -13.547  20.777  1.00  0.00           H  
HETATM 1071  H2  T4PE  333       6.331 -12.690  20.159  1.00  0.00           H  
HETATM 1072  O   T4PE  334     -13.949  10.947   9.430  1.00  0.00           O  
HETATM 1073  H1  T4PE  334     -14.656  11.362   8.936  1.00  0.00           H  
HETATM 1074  H2  T4PE  334     -14.395  10.454  10.119  1.00  0.00           H  
HETATM 1075  O   T4PE  335      -6.501 -15.832  -5.084  1.00  0.00           O  
HETATM 1076  H1  T4PE  335      -6.325 -16.527  -4.450  1.00  0.00           H  
HETATM 1077  H2  T4PE  335      -7.170 -16.198  -5.662  1.00  0.00           H  
HETATM 1078  O   T4PE  336      -1.268 -13.291  -6.826  1.00  0.00           O  
HETATM 1079  H1  T4PE  336      -1.448 -12.573  -7.433  1.00  0.00           H  
HETATM 1080  H2  T4PE  336      -0.509 -13.737  -7.201  1.00  0.00           H  
HETATM 1081  O   T4PE  337     -11.527 -13.650   2.436  1.00  0.00           O  
HETATM 1082  H1  T4PE  337     -11.676 -14.014   3.309  1.00  0.00           H  
HETATM 1083  H2  T4PE  337     -11.945 -14.273   1.842  1.00  0.00           H  
HETATM 1084  O   T4PE  338      -0.261   3.160 -14.836  1.00  0.00           O  
HETATM 1085  H1  T4PE  338      -1.144   3.408 -15.111  1.00  0.00           H  
HETATM 1086  H2  T4PE  338       0.298   3.867 -15.158  1.00  0.00           H  
HETATM 1087  O   T4PE  339      20.582   6.568 -13.475  1.00  0.00           O  
HETATM 1088  H1  T4PE  339      20.868   7.481 -13.440  1.00  0.00           H  
HETATM 1089  H2  T4PE  339      19.670   6.591 -13.183  1.00  0.00           H  
HETATM 1090  O   T4PE  340      10.376   6.556  14.953  1.00  0.00           O  
HETATM 1091  H1  T4PE  340      11.247   6.766  15.290  1.00  0.00           H  
HETATM 1092  H2  T4PE  340       9.875   7.364  15.064  1.00  0.00           H  
HETATM 1093  O   T4PE  341      -0.864   3.498 -19.857  1.00  0.00           O  
HETATM 1094  H1  T4PE  341      -1.727   3.399 -20.259  1.00  0.00           H  
HETATM 1095  H2  T4PE  341      -0.249   3.425 -20.587  1.00  0.00           H  
HETATM 1096  O   T4PE  342      15.614 -14.039 -13.398  1.00  0.00           O  
HETATM 1097  H1  T4PE  342      14.892 -14.136 -14.019  1.00  0.00           H  
HETATM 1098  H2  T4PE  342      16.133 -14.836 -13.508  1.00  0.00           H  
HETATM 1099  O   T4PE  343      14.884   9.366   2.434  1.00  0.00           O  
HETATM 1100  H1  T4PE  343      14.114   9.617   1.922  1.00  0.00           H  
HETATM 1101  H2  T4PE  343      15.110  10.154   2.929  1.00  0.00           H  
HETATM 1102  O   T4PE  344     -20.154 -17.433   1.241  1.00  0.00           O  
HETATM 1103  H1  T4PE  344     -20.388 -18.183   1.788  1.00  0.00           H  
HETATM 1104  H2  T4PE  344     -19.368 -17.714   0.773  1.00  0.00           H  
HETATM 1105  O   T4PE  345      -6.171   0.087  20.727  1.00  0.00           O  
HETATM 1106  H1  T4PE  345      -6.260   1.002  20.993  1.00  0.00           H  
HETATM 1107  H2  T4PE  345      -5.835  -0.357  21.505  1.00  0.00           H  
HETATM 1108  O   T4PE  346     -19.023  20.412  -5.957  1.00  0.00           O  
HETATM 1109  H1  T4PE  346     -19.540  19.784  -6.461  1.00  0.00           H  
HETATM 1110  H2  T4PE  346     -18.240  19.925  -5.697  1.00  0.00           H  
HETATM 1111  O   T4PE  347     -18.323 -12.168 -21.383  1.00  0.00           O  
HETATM 1112  H1  T4PE  347     -18.470 -12.979 -21.869  1.00  0.00           H  
HETATM 1113  H2  T4PE  347     -18.466 -12.407 -20.467  1.00  0.00           H  
HETATM 1114  O   T4PE  348       8.252   3.866 -11.617  1.00  0.00           O  
HETATM 1115  H1  T4PE  348       8.441   3.792 -12.552  1.00  0.00           H  
HETATM 1116  H2  T4PE  348       7.334   4.133 -11.577  1.00  0.00           H  
HETATM 1117  O   T4PE  349     -15.502   4.273   4.139  1.00  0.00           O  
HETATM 1118  H1  T4PE  349     -14.576   4.418   3.949  1.00  0.00           H  
HETATM 1119  H2  T4PE  349     -15.505   3.800   4.972  1.00  0.00           H  
HETATM 1120  O   T4PE  350      12.543 -20.635  15.492  1.00  0.00           O  
HETATM 1121  H1  T4PE  350      12.719 -19.916  16.099  1.00  0.00           H  
HETATM 1122  H2  T4PE  350      12.521 -20.221  14.629  1.00  0.00           H  
HETATM 1123  O   T4PE  351      10.704  -6.796 -14.096  1.00  0.00           O  
HETATM 1124  H1  T4PE  351      11.261  -7.446 -14.523  1.00  0.00           H  
HETATM 1125  H2  T4PE  351      10.983  -6.805 -13.180  1.00  0.00           H  
HETATM 1126  O   T4PE  352      14.640  15.095 -18.650  1.00  0.00           O  
HETATM 1127  H1  T4PE  352      15.438  14.756 -18.244  1.00  0.00           H  
HETATM 1128  H2  T4PE  352      13.929  14.647 -18.193  1.00  0.00           H  
HETATM 1129  O   T4PE  353      -0.647   6.856 -18.011  1.00  0.00           O  
HETATM 1130  H1  T4PE  353       0.098   7.398 -18.274  1.00  0.00           H  
HETATM 1131  H2  T4PE  353      -1.300   6.999 -18.695  1.00  0.00           H  
HETATM 1132  O   T4PE  354      16.592  -4.060  -5.427  1.00  0.00           O  
HETATM 1133  H1  T4PE  354      16.885  -4.612  -6.152  1.00  0.00           H  
HETATM 1134  H2  T4PE  354      15.958  -3.462  -5.821  1.00  0.00           H  
HETATM 1135  O   T4PE  355      18.198  -4.788 -13.275  1.00  0.00           O  
HETATM 1136  H1  T4PE  355      17.689  -4.936 -12.478  1.00  0.00           H  
HETATM 1137  H2  T4PE  355      17.573  -4.406 -13.891  1.00  0.00           H  
HETATM 1138  O   T4PE  356     -10.500  11.556   2.715  1.00  0.00           O  
HETATM 1139  H1  T4PE  356     -10.282  11.341   1.808  1.00  0.00           H  
HETATM 1140  H2  T4PE  356     -11.442  11.399   2.779  1.00  0.00           H  
HETATM 1141  O   T4PE  357      11.913  -2.708 -19.147  1.00  0.00           O  
HETATM 1142  H1  T4PE  357      12.229  -3.563 -19.441  1.00  0.00           H  
HETATM 1143  H2  T4PE  357      12.347  -2.568 -18.306  1.00  0.00           H  
HETATM 1144  O   T4PE  358      14.740   5.753  14.508  1.00  0.00           O  
HETATM 1145  H1  T4PE  358      15.163   5.378  13.736  1.00  0.00           H  
HETATM 1146  H2  T4PE  358      15.459   5.933  15.113  1.00  0.00           H  
HETATM 1147  O   T4PE  359      15.907   2.034 -21.517  1.00  0.00           O  
HETATM 1148  H1  T4PE  359      16.795   2.387 -21.464  1.00  0.00           H  
HETATM 1149  H2  T4PE  359      15.803   1.525 -20.713  1.00  0.00           H  
HETATM 1150  O   T4PE  360       5.108  16.759   3.502  1.00  0.00           O  
HETATM 1151  H1  T4PE  360       5.550  16.355   2.756  1.00  0.00           H  
HETATM 1152  H2  T4PE  360       5.092  16.075   4.171  1.00  0.00           H  
HETATM 1153  O   T4PE  361     -17.818   1.443  -2.035  1.00  0.00           O  
HETATM 1154  H1  T4PE  361     -18.662   1.559  -1.600  1.00  0.00           H  
HETATM 1155  H2  T4PE  361     -17.775   0.507  -2.231  1.00  0.00           H  
HETATM 1156  O   T4PE  362       4.807  11.914  -2.642  1.00  0.00           O  
HETATM 1157  H1  T4PE  362       5.539  11.297  -2.623  1.00  0.00           H  
HETATM 1158  H2  T4PE  362       4.903  12.425  -1.838  1.00  0.00           H  
HETATM 1159  O   T4PE  363      12.816  14.283   6.471  1.00  0.00           O  
HETATM 1160  H1  T4PE  363      12.567  15.207   6.473  1.00  0.00           H  
HETATM 1161  H2  T4PE  363      13.751  14.286   6.269  1.00  0.00           H  
HETATM 1162  O   T4PE  364     -15.119  13.775  -7.979  1.00  0.00           O  
HETATM 1163  H1  T4PE  364     -15.641  14.051  -7.225  1.00  0.00           H  
HETATM 1164  H2  T4PE  364     -15.625  14.063  -8.739  1.00  0.00           H  
HETATM 1165  O   T4PE  365     -18.987  12.483 -14.255  1.00  0.00           O  
HETATM 1166  H1  T4PE  365     -18.368  12.946 -13.690  1.00  0.00           H  
HETATM 1167  H2  T4PE  365     -19.787  12.420 -13.733  1.00  0.00           H  
HETATM 1168  O   T4PE  366      -5.624  14.311   2.756  1.00  0.00           O  
HETATM 1169  H1  T4PE  366      -5.894  13.492   3.170  1.00  0.00           H  
HETATM 1170  H2  T4PE  366      -5.159  14.038   1.965  1.00  0.00           H  
HETATM 1171  O   T4PE  367      -6.703 -12.965  15.472  1.00  0.00           O  
HETATM 1172  H1  T4PE  367      -6.708 -12.087  15.855  1.00  0.00           H  
HETATM 1173  H2  T4PE  367      -6.782 -13.554  16.222  1.00  0.00           H  
HETATM 1174  O   T4PE  368      14.933  13.191 -13.669  1.00  0.00           O  
HETATM 1175  H1  T4PE  368      15.694  13.223 -14.249  1.00  0.00           H  
HETATM 1176  H2  T4PE  368      14.533  12.339 -13.844  1.00  0.00           H  
HETATM 1177  O   T4PE  369     -14.006 -11.125   9.674  1.00  0.00           O  
HETATM 1178  H1  T4PE  369     -13.733 -11.934  10.107  1.00  0.00           H  
HETATM 1179  H2  T4PE  369     -14.911 -10.996   9.956  1.00  0.00           H  
HETATM 1180  O   T4PE  370     -19.593  -2.208 -20.426  1.00  0.00           O  
HETATM 1181  H1  T4PE  370     -18.911  -2.130 -19.759  1.00  0.00           H  
HETATM 1182  H2  T4PE  370     -19.161  -1.954 -21.242  1.00  0.00           H  
HETATM 1183  O   T4PE  371     -13.477  -3.771 -12.667  1.00  0.00           O  
HETATM 1184  H1  T4PE  371     -13.010  -3.982 -11.859  1.00  0.00           H  
HETATM 1185  H2  T4PE  371     -12.786  -3.615 -13.311  1.00  0.00           H  
HETATM 1186  O   T4PE  372       2.706 -20.974  -5.167  1.00  0.00           O  
HETATM 1187  H1  T4PE  372       3.531 -20.723  -5.581  1.00  0.00           H  
HETATM 1188  H2  T4PE  372       2.966 -21.383  -4.342  1.00  0.00           H  
HETATM 1189  O   T4PE  373      13.213  -9.451 -19.003  1.00  0.00           O  
HETATM 1190  H1  T4PE  373      13.176 -10.202 -19.594  1.00  0.00           H  
HETATM 1191  H2  T4PE  373      14.067  -9.052 -19.175  1.00  0.00           H  
HETATM 1192  O   T4PE  374      -9.940 -12.827 -16.125  1.00  0.00           O  
HETATM 1193  H1  T4PE  374     -10.621 -12.587 -15.497  1.00  0.00           H  
HETATM 1194  H2  T4PE  374      -9.313 -12.105 -16.087  1.00  0.00           H  
HETATM 1195  O   T4PE  375     -19.683  16.519  -4.899  1.00  0.00           O  
HETATM 1196  H1  T4PE  375     -19.057  16.439  -4.179  1.00  0.00           H  
HETATM 1197  H2  T4PE  375     -19.880  15.616  -5.147  1.00  0.00           H  
HETATM 1198  O   T4PE  376      -4.656 -10.849   7.843  1.00  0.00           O  
HETATM 1199  H1  T4PE  376      -4.346 -11.313   7.065  1.00  0.00           H  
HETATM 1200  H2  T4PE  376      -3.954 -10.961   8.484  1.00  0.00           H  
HETATM 1201  O   T4PE  377      19.942  -5.047 -18.090  1.00  0.00           O  
HETATM 1202  H1  T4PE  377      20.654  -4.920 -18.717  1.00  0.00           H  
HETATM 1203  H2  T4PE  377      20.337  -5.549 -17.377  1.00  0.00           H  
HETATM 1204  O   T4PE  378      20.741  15.184 -16.410  1.00  0.00           O  
HETATM 1205  H1  T4PE  378      20.983  15.706 -15.645  1.00  0.00           H  
HETATM 1206  H2  T4PE  378      21.450  14.546 -16.500  1.00  0.00           H  
HETATM 1207  O   T4PE  379     -13.856  10.071  16.471  1.00  0.00           O  
HETATM 1208  H1  T4PE  379     -14.515  10.523  16.997  1.00  0.00           H  
HETATM 1209  H2  T4PE  379     -13.348   9.565  17.106  1.00  0.00           H  
HETATM 1210  O   T4PE  380     -14.304   1.319   4.344  1.00  0.00           O  
HETATM 1211  H1  T4PE  380     -13.657   1.439   3.649  1.00  0.00           H  
HETATM 1212  H2  T4PE  380     -14.027   1.920   5.036  1.00  0.00           H  
HETATM 1213  O   T4PE  381      -6.425 -18.838  14.922  1.00  0.00           O  
HETATM 1214  H1  T4PE  381      -7.035 -19.010  15.640  1.00  0.00           H  
HETATM 1215  H2  T4PE  381      -5.584 -18.687  15.352  1.00  0.00           H  
HETATM 1216  O   T4PE  382      -9.953  -3.908 -11.923  1.00  0.00           O  
HETATM 1217  H1  T4PE  382      -9.680  -4.730 -12.331  1.00  0.00           H  
HETATM 1218  H2  T4PE  382      -9.378  -3.814 -11.164  1.00  0.00           H  
HETATM 1219  O   T4PE  383     -19.629  16.428  13.369  1.00  0.00           O  
HETATM 1220  H1  T4PE  383     -19.147  16.342  14.191  1.00  0.00           H  
HETATM 1221  H2  T4PE  383     -19.954  17.328  13.374  1.00  0.00           H  
HETATM 1222  O   T4PE  384     -18.289  -9.111 -15.174  1.00  0.00           O  
HETATM 1223  H1  T4PE  384     -18.830  -8.345 -15.366  1.00  0.00           H  
HETATM 1224  H2  T4PE  384     -17.391  -8.812 -15.318  1.00  0.00           H  
HETATM 1225  O   T4PE  385      19.869  -4.085  11.953  1.00  0.00           O  
HETATM 1226  H1  T4PE  385      19.777  -3.853  12.878  1.00  0.00           H  
HETATM 1227  H2  T4PE  385      20.715  -4.528  11.899  1.00  0.00           H  
HETATM 1228  O   T4PE  386       6.662  -0.510   0.510  1.00  0.00           O  
HETATM 1229  H1  T4PE  386       6.076  -1.249   0.672  1.00  0.00           H  
HETATM 1230  H2  T4PE  386       7.523  -0.910   0.384  1.00  0.00           H  
HETATM 1231  O   T4PE  387       9.215  -0.909 -16.775  1.00  0.00           O  
HETATM 1232  H1  T4PE  387       9.928  -0.800 -16.145  1.00  0.00           H  
HETATM 1233  H2  T4PE  387       8.625  -1.540 -16.362  1.00  0.00           H  
HETATM 1234  O   T4PE  388      12.607 -15.198   1.269  1.00  0.00           O  
HETATM 1235  H1  T4PE  388      13.362 -15.745   1.051  1.00  0.00           H  
HETATM 1236  H2  T4PE  388      12.291 -14.878   0.425  1.00  0.00           H  
HETATM 1237  O   T4PE  389      -9.892   0.251   0.155  1.00  0.00           O  
HETATM 1238  H1  T4PE  389      -8.950   0.108   0.242  1.00  0.00           H  
HETATM 1239  H2  T4PE  389     -10.124  -0.173  -0.671  1.00  0.00           H  
HETATM 1240  O   T4PE  390     -20.251  -1.547  10.792  1.00  0.00           O  
HETATM 1241  H1  T4PE  390     -19.608  -2.244  10.662  1.00  0.00           H  
HETATM 1242  H2  T4PE  390     -21.058  -1.890  10.406  1.00  0.00           H  
HETATM 1243  O   T4PE  391       2.721  -5.376   4.961  1.00  0.00           O  
HETATM 1244  H1  T4PE  391       3.211  -6.006   5.490  1.00  0.00           H  
HETATM 1245  H2  T4PE  391       1.805  -5.533   5.190  1.00  0.00           H  
HETATM 1246  O   T4PE  392     -17.985   4.922 -15.904  1.00  0.00           O  
HETATM 1247  H1  T4PE  392     -17.199   5.344 -15.556  1.00  0.00           H  
HETATM 1248  H2  T4PE  392     -17.730   4.008 -16.030  1.00  0.00           H  
HETATM 1249  O   T4PE  393     -10.118  -4.826   9.284  1.00  0.00           O  
HETATM 1250  H1  T4PE  393     -10.213  -5.644   8.796  1.00  0.00           H  
HETATM 1251  H2  T4PE  393     -10.651  -4.953  10.069  1.00  0.00           H  
HETATM 1252  O   T4PE  394      18.823 -17.326  12.446  1.00  0.00           O  
HETATM 1253  H1  T4PE  394      18.129 -16.964  12.998  1.00  0.00           H  
HETATM 1254  H2  T4PE  394      19.311 -16.561  12.142  1.00  0.00           H  
HETATM 1255  O   T4PE  395     -16.497   5.644  -8.727  1.00  0.00           O  
HETATM 1256  H1  T4PE  395     -17.162   5.552  -8.044  1.00  0.00           H  
HETATM 1257  H2  T4PE  395     -16.997   5.732  -9.538  1.00  0.00           H  
HETATM 1258  O   T4PE  396      15.179   0.983  -7.611  1.00  0.00           O  
HETATM 1259  H1  T4PE  396      14.308   1.182  -7.266  1.00  0.00           H  
HETATM 1260  H2  T4PE  396      15.709   0.803  -6.834  1.00  0.00           H  
HETATM 1261  O   T4PE  397      -9.371  -5.324   3.677  1.00  0.00           O  
HETATM 1262  H1  T4PE  397      -8.665  -4.685   3.765  1.00  0.00           H  
HETATM 1263  H2  T4PE  397     -10.165  -4.837   3.897  1.00  0.00           H  
HETATM 1264  O   T4PE  398      20.586  -0.479 -15.089  1.00  0.00           O  
HETATM 1265  H1  T4PE  398      21.203   0.240 -14.953  1.00  0.00           H  
HETATM 1266  H2  T4PE  398      19.728  -0.056 -15.118  1.00  0.00           H  
HETATM 1267  O   T4PE  399      19.985   0.034 -11.392  1.00  0.00           O  
HETATM 1268  H1  T4PE  399      20.033   0.840 -11.907  1.00  0.00           H  
HETATM 1269  H2  T4PE  399      20.808  -0.418 -11.577  1.00  0.00           H  
HETATM 1270  O   T4PE  400       6.722 -13.400 -12.621  1.00  0.00           O  
HETATM 1271  H1  T4PE  400       7.014 -12.581 -13.021  1.00  0.00           H  
HETATM 1272  H2  T4PE  400       7.531 -13.851 -12.380  1.00  0.00           H  
HETATM 1273  O   T4PE  401     -16.224   3.634  -5.037  1.00  0.00           O  
HETATM 1274  H1  T4PE  401     -16.900   3.470  -5.695  1.00  0.00           H  
HETATM 1275  H2  T4PE  401     -15.709   4.355  -5.397  1.00  0.00           H  
HETATM 1276  O   T4PE  402     -16.226   7.073  21.030  1.00  0.00           O  
HETATM 1277  H1  T4PE  402     -17.068   7.023  20.577  1.00  0.00           H  
HETATM 1278  H2  T4PE  402     -16.138   6.226  21.467  1.00  0.00           H  
HETATM 1279  O   T4PE  403      -2.053  13.396 -18.407  1.00  0.00           O  
HETATM 1280  H1  T4PE  403      -1.618  13.054 -17.626  1.00  0.00           H  
HETATM 1281  H2  T4PE  403      -1.726  14.292 -18.491  1.00  0.00           H  
HETATM 1282  O   T4PE  404     -14.664   7.573  -8.285  1.00  0.00           O  
HETATM 1283  H1  T4PE  404     -15.086   6.799  -8.658  1.00  0.00           H  
HETATM 1284  H2  T4PE  404     -13.833   7.249  -7.939  1.00  0.00           H  
HETATM 1285  O   T4PE  405      18.305  11.185  13.680  1.00  0.00           O  
HETATM 1286  H1  T4PE  405      18.565  10.360  14.089  1.00  0.00           H  
HETATM 1287  H2  T4PE  405      19.126  11.658  13.550  1.00  0.00           H  
HETATM 1288  O   T4PE  406      -0.233 -14.798   1.394  1.00  0.00           O  
HETATM 1289  H1  T4PE  406      -0.912 -14.468   0.805  1.00  0.00           H  
HETATM 1290  H2  T4PE  406      -0.592 -15.615   1.740  1.00  0.00           H  
HETATM 1291  O   T4PE  407      -9.454   0.396   4.424  1.00  0.00           O  
HETATM 1292  H1  T4PE  407      -8.861   0.851   3.826  1.00  0.00           H  
HETATM 1293  H2  T4PE  407     -10.032   1.082   4.757  1.00  0.00           H  
HETATM 1294  O   T4PE  408     -21.459  -9.760  -7.692  1.00  0.00           O  
HETATM 1295  H1  T4PE  408     -21.144  -9.072  -8.279  1.00  0.00           H  
HETATM 1296  H2  T4PE  408     -20.692 -10.310  -7.533  1.00  0.00           H  
HETATM 1297  O   T4PE  409     -17.847 -18.736  -4.121  1.00  0.00           O  
HETATM 1298  H1  T4PE  409     -18.542 -19.352  -4.354  1.00  0.00           H  
HETATM 1299  H2  T4PE  409     -17.075 -19.286  -3.983  1.00  0.00           H  
HETATM 1300  O   T4PE  410     -18.228  16.896   0.176  1.00  0.00           O  
HETATM 1301  H1  T4PE  410     -18.126  17.846   0.117  1.00  0.00           H  
HETATM 1302  H2  T4PE  410     -17.729  16.649   0.954  1.00  0.00           H  
HETATM 1303  O   T4PE  411       5.450  -8.530 -14.835  1.00  0.00           O  
HETATM 1304  H1  T4PE  411       5.589  -8.858 -15.723  1.00  0.00           H  
HETATM 1305  H2  T4PE  411       6.051  -7.790 -14.755  1.00  0.00           H  
HETATM 1306  O   T4PE  412       2.805 -19.284  10.111  1.00  0.00           O  
HETATM 1307  H1  T4PE  412       2.912 -19.110   9.176  1.00  0.00           H  
HETATM 1308  H2  T4PE  412       2.848 -20.238  10.184  1.00  0.00           H  
HETATM 1309  O   T4PE  413      -9.455 -14.624 -11.518  1.00  0.00           O  
HETATM 1310  H1  T4PE  413      -8.571 -14.786 -11.189  1.00  0.00           H  
HETATM 1311  H2  T4PE  413      -9.571 -15.265 -12.219  1.00  0.00           H  
HETATM 1312  O   T4PE  414      19.628 -18.316   6.619  1.00  0.00           O  
HETATM 1313  H1  T4PE  414      18.927 -17.999   7.189  1.00  0.00           H  
HETATM 1314  H2  T4PE  414      19.302 -19.148   6.278  1.00  0.00           H  
HETATM 1315  O   T4PE  415       6.151   2.457 -14.965  1.00  0.00           O  
HETATM 1316  H1  T4PE  415       5.314   2.019 -14.812  1.00  0.00           H  
HETATM 1317  H2  T4PE  415       6.658   1.832 -15.483  1.00  0.00           H  
HETATM 1318  O   T4PE  416      15.926 -11.445  -4.357  1.00  0.00           O  
HETATM 1319  H1  T4PE  416      16.190 -11.735  -5.230  1.00  0.00           H  
HETATM 1320  H2  T4PE  416      16.736 -11.134  -3.953  1.00  0.00           H  
HETATM 1321  O   T4PE  417      19.421  -2.802  14.282  1.00  0.00           O  
HETATM 1322  H1  T4PE  417      20.244  -2.325  14.175  1.00  0.00           H  
HETATM 1323  H2  T4PE  417      19.258  -2.791  15.225  1.00  0.00           H  
HETATM 1324  O   T4PE  418      -4.386  18.010   0.428  1.00  0.00           O  
HETATM 1325  H1  T4PE  418      -3.949  17.536  -0.279  1.00  0.00           H  
HETATM 1326  H2  T4PE  418      -5.254  18.215   0.079  1.00  0.00           H  
HETATM 1327  O   T4PE  419     -11.702   1.526   8.036  1.00  0.00           O  
HETATM 1328  H1  T4PE  419     -11.211   0.810   8.439  1.00  0.00           H  
HETATM 1329  H2  T4PE  419     -12.613   1.360   8.279  1.00  0.00           H  
HETATM 1330  O   T4PE  420       4.398  -6.551   0.585  1.00  0.00           O  
HETATM 1331  H1  T4PE  420       5.151  -6.800   1.121  1.00  0.00           H  
HETATM 1332  H2  T4PE  420       3.647  -6.633   1.173  1.00  0.00           H  
HETATM 1333  O   T4PE  421      -9.806 -12.578  -5.518  1.00  0.00           O  
HETATM 1334  H1  T4PE  421     -10.438 -12.548  -6.236  1.00  0.00           H  
HETATM 1335  H2  T4PE  421     -10.333 -12.773  -4.742  1.00  0.00           H  
HETATM 1336  O   T4PE  422       7.320 -12.824  17.515  1.00  0.00           O  
HETATM 1337  H1  T4PE  422       7.354 -13.194  18.397  1.00  0.00           H  
HETATM 1338  H2  T4PE  422       7.348 -11.877  17.650  1.00  0.00           H  
HETATM 1339  O   T4PE  423       0.302 -14.862 -10.985  1.00  0.00           O  
HETATM 1340  H1  T4PE  423       0.164 -15.466 -10.255  1.00  0.00           H  
HETATM 1341  H2  T4PE  423       1.226 -14.619 -10.923  1.00  0.00           H  
HETATM 1342  O   T4PE  424       3.146  18.410   0.056  1.00  0.00           O  
HETATM 1343  H1  T4PE  424       3.005  19.229  -0.419  1.00  0.00           H  
HETATM 1344  H2  T4PE  424       2.697  17.747  -0.469  1.00  0.00           H  
HETATM 1345  O   T4PE  425       8.664  16.670  -0.012  1.00  0.00           O  
HETATM 1346  H1  T4PE  425       8.133  16.046   0.484  1.00  0.00           H  
HETATM 1347  H2  T4PE  425       8.994  16.166  -0.756  1.00  0.00           H  
HETATM 1348  O   T4PE  426      20.606  -3.521   1.644  1.00  0.00           O  
HETATM 1349  H1  T4PE  426      20.630  -3.631   0.694  1.00  0.00           H  
HETATM 1350  H2  T4PE  426      19.795  -3.952   1.916  1.00  0.00           H  
HETATM 1351  O   T4PE  427       4.740  19.045  20.173  1.00  0.00           O  
HETATM 1352  H1  T4PE  427       4.368  18.246  19.799  1.00  0.00           H  
HETATM 1353  H2  T4PE  427       4.219  19.208  20.958  1.00  0.00           H  
HETATM 1354  O   T4PE  428      -7.877  -1.664  19.419  1.00  0.00           O  
HETATM 1355  H1  T4PE  428      -8.255  -1.503  18.554  1.00  0.00           H  
HETATM 1356  H2  T4PE  428      -7.373  -0.874  19.612  1.00  0.00           H  
HETATM 1357  O   T4PE  429     -16.354  12.926 -12.308  1.00  0.00           O  
HETATM 1358  H1  T4PE  429     -16.673  12.149 -11.848  1.00  0.00           H  
HETATM 1359  H2  T4PE  429     -16.542  13.651 -11.711  1.00  0.00           H  
HETATM 1360  O   T4PE  430      13.956  -3.995   9.525  1.00  0.00           O  
HETATM 1361  H1  T4PE  430      14.775  -4.361   9.192  1.00  0.00           H  
HETATM 1362  H2  T4PE  430      13.475  -4.750   9.864  1.00  0.00           H  
HETATM 1363  O   T4PE  431      -2.540   2.400  16.240  1.00  0.00           O  
HETATM 1364  H1  T4PE  431      -2.707   3.221  16.704  1.00  0.00           H  
HETATM 1365  H2  T4PE  431      -2.715   1.719  16.889  1.00  0.00           H  
HETATM 1366  O   T4PE  432      -6.850   4.069 -11.742  1.00  0.00           O  
HETATM 1367  H1  T4PE  432      -6.849   4.528 -12.581  1.00  0.00           H  
HETATM 1368  H2  T4PE  432      -6.208   3.366 -11.852  1.00  0.00           H  
HETATM 1369  O   T4PE  433      -6.113 -17.538  -3.094  1.00  0.00           O  
HETATM 1370  H1  T4PE  433      -5.756 -17.255  -2.253  1.00  0.00           H  
HETATM 1371  H2  T4PE  433      -5.524 -18.234  -3.384  1.00  0.00           H  
HETATM 1372  O   T4PE  434       5.828 -12.533   1.949  1.00  0.00           O  
HETATM 1373  H1  T4PE  434       5.597 -11.984   1.200  1.00  0.00           H  
HETATM 1374  H2  T4PE  434       5.950 -13.407   1.577  1.00  0.00           H  
HETATM 1375  O   T4PE  435     -16.873 -16.511  -5.833  1.00  0.00           O  
HETATM 1376  H1  T4PE  435     -16.757 -17.247  -5.232  1.00  0.00           H  
HETATM 1377  H2  T4PE  435     -17.293 -15.833  -5.304  1.00  0.00           H  
HETATM 1378  O   T4PE  436     -16.321  -5.128   3.444  1.00  0.00           O  
HETATM 1379  H1  T4PE  436     -16.572  -4.236   3.205  1.00  0.00           H  
HETATM 1380  H2  T4PE  436     -17.138  -5.542   3.723  1.00  0.00           H  
HETATM 1381  O   T4PE  437      -2.363   6.517  -7.754  1.00  0.00           O  
HETATM 1382  H1  T4PE  437      -2.132   7.432  -7.911  1.00  0.00           H  
HETATM 1383  H2  T4PE  437      -3.252   6.431  -8.099  1.00  0.00           H  
HETATM 1384  O   T4PE  438      13.582 -11.129  -5.880  1.00  0.00           O  
HETATM 1385  H1  T4PE  438      14.375 -11.062  -5.348  1.00  0.00           H  
HETATM 1386  H2  T4PE  438      12.864 -11.084  -5.249  1.00  0.00           H  
HETATM 1387  O   T4PE  439     -15.054 -20.854   7.977  1.00  0.00           O  
HETATM 1388  H1  T4PE  439     -15.966 -21.086   7.800  1.00  0.00           H  
HETATM 1389  H2  T4PE  439     -15.084 -19.928   8.214  1.00  0.00           H  
HETATM 1390  O   T4PE  440     -18.203  19.551   0.133  1.00  0.00           O  
HETATM 1391  H1  T4PE  440     -17.852  19.929   0.940  1.00  0.00           H  
HETATM 1392  H2  T4PE  440     -17.447  19.486  -0.450  1.00  0.00           H  
HETATM 1393  O   T4PE  441     -18.492 -16.353  -9.034  1.00  0.00           O  
HETATM 1394  H1  T4PE  441     -19.085 -16.625  -9.735  1.00  0.00           H  
HETATM 1395  H2  T4PE  441     -18.112 -17.170  -8.711  1.00  0.00           H  
HETATM 1396  O   T4PE  442       1.281   9.568 -10.600  1.00  0.00           O  
HETATM 1397  H1  T4PE  442       1.717  10.165  -9.992  1.00  0.00           H  
HETATM 1398  H2  T4PE  442       1.360   8.707 -10.189  1.00  0.00           H  
HETATM 1399  O   T4PE  443      -4.455 -15.657  -6.918  1.00  0.00           O  
HETATM 1400  H1  T4PE  443      -5.130 -15.639  -6.240  1.00  0.00           H  
HETATM 1401  H2  T4PE  443      -3.655 -15.385  -6.468  1.00  0.00           H  
HETATM 1402  O   T4PE  444     -11.962   0.652  19.490  1.00  0.00           O  
HETATM 1403  H1  T4PE  444     -11.113   0.764  19.918  1.00  0.00           H  
HETATM 1404  H2  T4PE  444     -11.796   0.864  18.571  1.00  0.00           H  
HETATM 1405  O   T4PE  445       5.876 -13.638  -3.990  1.00  0.00           O  
HETATM 1406  H1  T4PE  445       6.217 -13.282  -3.169  1.00  0.00           H  
HETATM 1407  H2  T4PE  445       5.580 -14.520  -3.765  1.00  0.00           H  
HETATM 1408  O   T4PE  446      -2.147  -2.169  -7.452  1.00  0.00           O  
HETATM 1409  H1  T4PE  446      -2.742  -1.870  -6.764  1.00  0.00           H  
HETATM 1410  H2  T4PE  446      -2.706  -2.281  -8.220  1.00  0.00           H  
HETATM 1411  O   T4PE  447       4.648  -0.181   7.014  1.00  0.00           O  
HETATM 1412  H1  T4PE  447       4.335   0.531   7.572  1.00  0.00           H  
HETATM 1413  H2  T4PE  447       4.478  -0.975   7.520  1.00  0.00           H  
HETATM 1414  O   T4PE  448      12.222   2.613  12.825  1.00  0.00           O  
HETATM 1415  H1  T4PE  448      12.793   2.863  13.552  1.00  0.00           H  
HETATM 1416  H2  T4PE  448      12.814   2.231  12.177  1.00  0.00           H  
HETATM 1417  O   T4PE  449     -13.091  -0.217 -10.187  1.00  0.00           O  
HETATM 1418  H1  T4PE  449     -13.794   0.322 -10.551  1.00  0.00           H  
HETATM 1419  H2  T4PE  449     -12.634  -0.565 -10.953  1.00  0.00           H  
HETATM 1420  O   T4PE  450      -5.417   2.795  18.187  1.00  0.00           O  
HETATM 1421  H1  T4PE  450      -5.902   3.137  17.436  1.00  0.00           H  
HETATM 1422  H2  T4PE  450      -6.045   2.818  18.909  1.00  0.00           H  
HETATM 1423  O   T4PE  451      12.304 -14.888  -3.745  1.00  0.00           O  
HETATM 1424  H1  T4PE  451      12.264 -15.777  -4.097  1.00  0.00           H  
HETATM 1425  H2  T4PE  451      12.230 -14.322  -4.514  1.00  0.00           H  
HETATM 1426  O   T4PE  452      -8.316 -17.832   0.268  1.00  0.00           O  
HETATM 1427  H1  T4PE  452      -7.729 -17.308   0.813  1.00  0.00           H  
HETATM 1428  H2  T4PE  452      -7.952 -18.717   0.306  1.00  0.00           H  
HETATM 1429  O   T4PE  453     -13.245  18.207  20.247  1.00  0.00           O  
HETATM 1430  H1  T4PE  453     -12.697  17.654  20.804  1.00  0.00           H  
HETATM 1431  H2  T4PE  453     -13.543  18.909  20.826  1.00  0.00           H  
HETATM 1432  O   T4PE  454      21.090 -13.488   1.566  1.00  0.00           O  
HETATM 1433  H1  T4PE  454      21.173 -12.535   1.596  1.00  0.00           H  
HETATM 1434  H2  T4PE  454      21.890 -13.785   1.132  1.00  0.00           H  
HETATM 1435  O   T4PE  455      -3.328  -0.070 -13.368  1.00  0.00           O  
HETATM 1436  H1  T4PE  455      -3.213   0.019 -12.422  1.00  0.00           H  
HETATM 1437  H2  T4PE  455      -4.138  -0.571 -13.465  1.00  0.00           H  
HETATM 1438  O   T4PE  456     -15.282 -15.107  18.501  1.00  0.00           O  
HETATM 1439  H1  T4PE  456     -15.752 -15.901  18.755  1.00  0.00           H  
HETATM 1440  H2  T4PE  456     -15.954 -14.542  18.119  1.00  0.00           H  
HETATM 1441  O   T4PE  457      -8.839 -10.798  -0.473  1.00  0.00           O  
HETATM 1442  H1  T4PE  457      -8.257 -10.294  -1.041  1.00  0.00           H  
HETATM 1443  H2  T4PE  457      -8.251 -11.247   0.135  1.00  0.00           H  
HETATM 1444  O   T4PE  458       8.984  -7.302  20.169  1.00  0.00           O  
HETATM 1445  H1  T4PE  458       8.946  -6.485  20.667  1.00  0.00           H  
HETATM 1446  H2  T4PE  458       8.281  -7.839  20.534  1.00  0.00           H  
HETATM 1447  O   T4PE  459      20.209  -2.577   9.642  1.00  0.00           O  
HETATM 1448  H1  T4PE  459      19.423  -2.047   9.509  1.00  0.00           H  
HETATM 1449  H2  T4PE  459      20.030  -3.074  10.440  1.00  0.00           H  
HETATM 1450  O   T4PE  460     -12.925   7.843  -4.868  1.00  0.00           O  
HETATM 1451  H1  T4PE  460     -12.995   7.367  -5.695  1.00  0.00           H  
HETATM 1452  H2  T4PE  460     -13.822   8.110  -4.668  1.00  0.00           H  
HETATM 1453  O   T4PE  461     -13.381   6.858 -13.019  1.00  0.00           O  
HETATM 1454  H1  T4PE  461     -13.768   6.191 -12.452  1.00  0.00           H  
HETATM 1455  H2  T4PE  461     -12.728   6.385 -13.534  1.00  0.00           H  
HETATM 1456  O   T4PE  462      18.029  -4.026 -20.144  1.00  0.00           O  
HETATM 1457  H1  T4PE  462      18.417  -4.454 -19.381  1.00  0.00           H  
HETATM 1458  H2  T4PE  462      18.069  -3.091 -19.941  1.00  0.00           H  
HETATM 1459  O   T4PE  463      17.692 -17.457   8.511  1.00  0.00           O  
HETATM 1460  H1  T4PE  463      17.516 -18.208   9.078  1.00  0.00           H  
HETATM 1461  H2  T4PE  463      17.050 -17.532   7.806  1.00  0.00           H  
HETATM 1462  O   T4PE  464      13.196   0.471  18.002  1.00  0.00           O  
HETATM 1463  H1  T4PE  464      12.286   0.251  18.198  1.00  0.00           H  
HETATM 1464  H2  T4PE  464      13.559  -0.327  17.617  1.00  0.00           H  
HETATM 1465  O   T4PE  465      -2.840 -14.811 -15.280  1.00  0.00           O  
HETATM 1466  H1  T4PE  465      -3.311 -15.497 -14.806  1.00  0.00           H  
HETATM 1467  H2  T4PE  465      -2.999 -14.016 -14.771  1.00  0.00           H  
HETATM 1468  O   T4PE  466      15.826  15.223   2.199  1.00  0.00           O  
HETATM 1469  H1  T4PE  466      16.499  15.821   1.875  1.00  0.00           H  
HETATM 1470  H2  T4PE  466      15.710  14.587   1.493  1.00  0.00           H  
HETATM 1471  O   T4PE  467      12.954  -5.396 -19.603  1.00  0.00           O  
HETATM 1472  H1  T4PE  467      13.894  -5.458 -19.773  1.00  0.00           H  
HETATM 1473  H2  T4PE  467      12.885  -5.351 -18.650  1.00  0.00           H  
HETATM 1474  O   T4PE  468     -18.493  -4.345  -0.164  1.00  0.00           O  
HETATM 1475  H1  T4PE  468     -18.496  -5.246   0.161  1.00  0.00           H  
HETATM 1476  H2  T4PE  468     -18.573  -3.806   0.622  1.00  0.00           H  
HETATM 1477  O   T4PE  469      21.313  12.013 -12.773  1.00  0.00           O  
HETATM 1478  H1  T4PE  469      21.353  12.522 -11.963  1.00  0.00           H  
HETATM 1479  H2  T4PE  469      20.685  12.483 -13.322  1.00  0.00           H  
HETATM 1480  O   T4PE  470     -14.906 -18.761 -10.521  1.00  0.00           O  
HETATM 1481  H1  T4PE  470     -14.201 -19.363 -10.282  1.00  0.00           H  
HETATM 1482  H2  T4PE  470     -15.033 -18.219  -9.742  1.00  0.00           H  
HETATM 1483  O   T4PE  471     -20.394 -10.776  10.534  1.00  0.00           O  
HETATM 1484  H1  T4PE  471     -21.140 -10.921  11.117  1.00  0.00           H  
HETATM 1485  H2  T4PE  471     -20.788 -10.595   9.681  1.00  0.00           H  
HETATM 1486  O   T4PE  472      -7.036 -20.397   0.898  1.00  0.00           O  
HETATM 1487  H1  T4PE  472      -7.630 -20.715   1.579  1.00  0.00           H  
HETATM 1488  H2  T4PE  472      -6.267 -20.087   1.376  1.00  0.00           H  
HETATM 1489  O   T4PE  473     -16.437  14.787 -10.240  1.00  0.00           O  
HETATM 1490  H1  T4PE  473     -17.342  14.946 -10.506  1.00  0.00           H  
HETATM 1491  H2  T4PE  473     -15.991  15.619 -10.398  1.00  0.00           H  
HETATM 1492  O   T4PE  474      19.112  15.844  -2.021  1.00  0.00           O  
HETATM 1493  H1  T4PE  474      18.208  15.593  -1.827  1.00  0.00           H  
HETATM 1494  H2  T4PE  474      19.311  15.404  -2.847  1.00  0.00           H  
HETATM 1495  O   T4PE  475      16.170  17.384 -13.418  1.00  0.00           O  
HETATM 1496  H1  T4PE  475      16.325  18.082 -12.781  1.00  0.00           H  
HETATM 1497  H2  T4PE  475      15.240  17.459 -13.635  1.00  0.00           H  
HETATM 1498  O   T4PE  476      19.003 -19.241  -6.157  1.00  0.00           O  
HETATM 1499  H1  T4PE  476      18.451 -18.551  -6.525  1.00  0.00           H  
HETATM 1500  H2  T4PE  476      19.894 -18.994  -6.405  1.00  0.00           H  
HETATM 1501  O   T4PE  477      10.946 -12.822 -19.097  1.00  0.00           O  
HETATM 1502  H1  T4PE  477      11.205 -12.697 -20.010  1.00  0.00           H  
HETATM 1503  H2  T4PE  477      10.220 -12.212 -18.967  1.00  0.00           H  
HETATM 1504  O   T4PE  478       9.738 -13.824  -2.542  1.00  0.00           O  
HETATM 1505  H1  T4PE  478       9.875 -13.606  -3.464  1.00  0.00           H  
HETATM 1506  H2  T4PE  478      10.621 -13.905  -2.181  1.00  0.00           H  
HETATM 1507  O   T4PE  479      -7.521   8.952  20.116  1.00  0.00           O  
HETATM 1508  H1  T4PE  479      -7.899   9.802  19.893  1.00  0.00           H  
HETATM 1509  H2  T4PE  479      -7.785   8.376  19.398  1.00  0.00           H  
HETATM 1510  O   T4PE  480       3.080  -3.352  -2.330  1.00  0.00           O  
HETATM 1511  H1  T4PE  480       2.905  -2.687  -2.996  1.00  0.00           H  
HETATM 1512  H2  T4PE  480       2.329  -3.943  -2.379  1.00  0.00           H  
HETATM 1513  O   T4PE  481       1.889  -0.301 -13.341  1.00  0.00           O  
HETATM 1514  H1  T4PE  481       1.170  -0.044 -12.764  1.00  0.00           H  
HETATM 1515  H2  T4PE  481       1.650   0.057 -14.196  1.00  0.00           H  
HETATM 1516  O   T4PE  482      12.675  -2.394  20.815  1.00  0.00           O  
HETATM 1517  H1  T4PE  482      13.365  -1.735  20.895  1.00  0.00           H  
HETATM 1518  H2  T4PE  482      12.266  -2.420  21.680  1.00  0.00           H  
HETATM 1519  O   T4PE  483      -4.347 -12.882   2.078  1.00  0.00           O  
HETATM 1520  H1  T4PE  483      -4.583 -12.415   2.879  1.00  0.00           H  
HETATM 1521  H2  T4PE  483      -3.483 -13.253   2.262  1.00  0.00           H  
HETATM 1522  O   T4PE  484     -21.554 -18.710  18.573  1.00  0.00           O  
HETATM 1523  H1  T4PE  484     -21.371 -19.649  18.539  1.00  0.00           H  
HETATM 1524  H2  T4PE  484     -20.696 -18.295  18.479  1.00  0.00           H  
HETATM 1525  O   T4PE  485     -15.881 -16.904 -12.409  1.00  0.00           O  
HETATM 1526  H1  T4PE  485     -15.490 -17.394 -13.133  1.00  0.00           H  
HETATM 1527  H2  T4PE  485     -15.535 -17.324 -11.622  1.00  0.00           H  
HETATM 1528  O   T4PE  486       0.673   6.572  10.129  1.00  0.00           O  
HETATM 1529  H1  T4PE  486       1.097   5.934  10.703  1.00  0.00           H  
HETATM 1530  H2  T4PE  486       1.175   6.533   9.315  1.00  0.00           H  
HETATM 1531  O   T4PE  487       3.053   4.960 -11.015  1.00  0.00           O  
HETATM 1532  H1  T4PE  487       2.183   5.346 -11.119  1.00  0.00           H  
HETATM 1533  H2  T4PE  487       2.942   4.300 -10.331  1.00  0.00           H  
HETATM 1534  O   T4PE  488      -3.801  14.773  -5.982  1.00  0.00           O  
HETATM 1535  H1  T4PE  488      -4.456  14.990  -5.319  1.00  0.00           H  
HETATM 1536  H2  T4PE  488      -3.460  15.620  -6.270  1.00  0.00           H  
HETATM 1537  O   T4PE  489     -21.077 -19.067 -19.159  1.00  0.00           O  
HETATM 1538  H1  T4PE  489     -21.709 -18.931 -19.865  1.00  0.00           H  
HETATM 1539  H2  T4PE  489     -20.575 -19.836 -19.430  1.00  0.00           H  
HETATM 1540  O   T4PE  490      -4.500 -19.592  -4.001  1.00  0.00           O  
HETATM 1541  H1  T4PE  490      -3.806 -19.176  -4.512  1.00  0.00           H  
HETATM 1542  H2  T4PE  490      -4.064 -20.312  -3.544  1.00  0.00           H  
HETATM 1543  O   T4PE  491      -1.977  -4.050   8.710  1.00  0.00           O  
HETATM 1544  H1  T4PE  491      -1.365  -3.323   8.600  1.00  0.00           H  
HETATM 1545  H2  T4PE  491      -1.475  -4.827   8.463  1.00  0.00           H  
HETATM 1546  O   T4PE  492      -7.195 -11.687   1.752  1.00  0.00           O  
HETATM 1547  H1  T4PE  492      -7.856 -12.217   2.197  1.00  0.00           H  
HETATM 1548  H2  T4PE  492      -6.419 -12.247   1.721  1.00  0.00           H  
HETATM 1549  O   T4PE  493       5.332  -2.704   1.410  1.00  0.00           O  
HETATM 1550  H1  T4PE  493       4.532  -2.841   1.917  1.00  0.00           H  
HETATM 1551  H2  T4PE  493       5.206  -3.225   0.617  1.00  0.00           H  
HETATM 1552  O   T4PE  494     -20.343   8.168  18.310  1.00  0.00           O  
HETATM 1553  H1  T4PE  494     -21.043   7.796  18.846  1.00  0.00           H  
HETATM 1554  H2  T4PE  494     -20.719   8.969  17.946  1.00  0.00           H  
HETATM 1555  O   T4PE  495       0.845 -13.760  -8.428  1.00  0.00           O  
HETATM 1556  H1  T4PE  495       0.459 -13.593  -9.289  1.00  0.00           H  
HETATM 1557  H2  T4PE  495       1.124 -12.897  -8.120  1.00  0.00           H  
HETATM 1558  O   T4PE  496      11.617  13.475  10.727  1.00  0.00           O  
HETATM 1559  H1  T4PE  496      10.693  13.494  10.476  1.00  0.00           H  
HETATM 1560  H2  T4PE  496      12.047  12.992  10.022  1.00  0.00           H  
HETATM 1561  O   T4PE  497      17.878 -12.328 -17.584  1.00  0.00           O  
HETATM 1562  H1  T4PE  497      17.027 -12.763 -17.639  1.00  0.00           H  
HETATM 1563  H2  T4PE  497      17.880 -11.914 -16.720  1.00  0.00           H  
HETATM 1564  O   T4PE  498      20.019  15.892   4.645  1.00  0.00           O  
HETATM 1565  H1  T4PE  498      19.800  16.435   5.403  1.00  0.00           H  
HETATM 1566  H2  T4PE  498      19.175  15.583   4.318  1.00  0.00           H  
HETATM 1567  O   T4PE  499     -14.910  13.931   5.569  1.00  0.00           O  
HETATM 1568  H1  T4PE  499     -14.860  13.479   6.412  1.00  0.00           H  
HETATM 1569  H2  T4PE  499     -14.049  14.337   5.463  1.00  0.00           H  
HETATM 1570  O   T4PE  500       5.157  10.408 -19.999  1.00  0.00           O  
HETATM 1571  H1  T4PE  500       5.623  10.307 -20.828  1.00  0.00           H  
HETATM 1572  H2  T4PE  500       5.069   9.516 -19.663  1.00  0.00           H  
HETATM 1573  O   T4PE  501     -11.159   8.503  13.987  1.00  0.00           O  
HETATM 1574  H1  T4PE  501     -11.081   9.409  14.287  1.00  0.00           H  
HETATM 1575  H2  T4PE  501     -11.272   7.994  14.790  1.00  0.00           H  
HETATM 1576  O   T4PE  502     -14.268  -1.422  16.106  1.00  0.00           O  
HETATM 1577  H1  T4PE  502     -14.089  -1.739  16.992  1.00  0.00           H  
HETATM 1578  H2  T4PE  502     -13.499  -0.901  15.878  1.00  0.00           H  
HETATM 1579  O   T4PE  503     -16.498   5.449  14.474  1.00  0.00           O  
HETATM 1580  H1  T4PE  503     -16.137   6.161  15.003  1.00  0.00           H  
HETATM 1581  H2  T4PE  503     -17.009   5.889  13.795  1.00  0.00           H  
HETATM 1582  O   T4PE  504      -6.920  19.620 -13.757  1.00  0.00           O  
HETATM 1583  H1  T4PE  504      -6.202  19.893 -13.186  1.00  0.00           H  
HETATM 1584  H2  T4PE  504      -7.455  20.407 -13.863  1.00  0.00           H  
HETATM 1585  O   T4PE  505     -20.538 -17.487  10.173  1.00  0.00           O  
HETATM 1586  H1  T4PE  505     -20.811 -18.141   9.530  1.00  0.00           H  
HETATM 1587  H2  T4PE  505     -19.726 -17.125   9.818  1.00  0.00           H  
HETATM 1588  O   T4PE  506     -12.116   9.795  18.911  1.00  0.00           O  
HETATM 1589  H1  T4PE  506     -12.733   9.068  18.997  1.00  0.00           H  
HETATM 1590  H2  T4PE  506     -12.599  10.558  19.229  1.00  0.00           H  
HETATM 1591  O   T4PE  507       4.053 -18.355   1.060  1.00  0.00           O  
HETATM 1592  H1  T4PE  507       3.243 -18.536   1.536  1.00  0.00           H  
HETATM 1593  H2  T4PE  507       4.750 -18.584   1.675  1.00  0.00           H  
HETATM 1594  O   T4PE  508      18.836   7.487 -10.863  1.00  0.00           O  
HETATM 1595  H1  T4PE  508      18.810   6.534 -10.783  1.00  0.00           H  
HETATM 1596  H2  T4PE  508      17.919   7.745 -10.958  1.00  0.00           H  
HETATM 1597  O   T4PE  509       2.580  21.215  -9.387  1.00  0.00           O  
HETATM 1598  H1  T4PE  509       2.144  20.673  -8.730  1.00  0.00           H  
HETATM 1599  H2  T4PE  509       3.276  20.657  -9.734  1.00  0.00           H  
HETATM 1600  O   T4PE  510     -14.156   3.506  20.245  1.00  0.00           O  
HETATM 1601  H1  T4PE  510     -14.388   3.011  19.459  1.00  0.00           H  
HETATM 1602  H2  T4PE  510     -13.684   2.878  20.793  1.00  0.00           H  
HETATM 1603  O   T4PE  511      16.197  14.334  20.067  1.00  0.00           O  
HETATM 1604  H1  T4PE  511      16.166  15.241  19.764  1.00  0.00           H  
HETATM 1605  H2  T4PE  511      16.724  14.366  20.866  1.00  0.00           H  
HETATM 1606  O   T4PE  512      20.042  -3.316  -0.973  1.00  0.00           O  
HETATM 1607  H1  T4PE  512      20.933  -3.086  -1.238  1.00  0.00           H  
HETATM 1608  H2  T4PE  512      19.876  -4.158  -1.396  1.00  0.00           H  
HETATM 1609  O   T4PE  513       6.200 -10.891  -9.821  1.00  0.00           O  
HETATM 1610  H1  T4PE  513       7.141 -10.929  -9.989  1.00  0.00           H  
HETATM 1611  H2  T4PE  513       5.989  -9.958  -9.849  1.00  0.00           H  
HETATM 1612  O   T4PE  514     -17.950 -11.750 -15.942  1.00  0.00           O  
HETATM 1613  H1  T4PE  514     -18.157 -10.828 -15.789  1.00  0.00           H  
HETATM 1614  H2  T4PE  514     -18.799 -12.164 -16.100  1.00  0.00           H  
HETATM 1615  O   T4PE  515      12.543  13.822 -17.552  1.00  0.00           O  
HETATM 1616  H1  T4PE  515      12.665  12.999 -17.078  1.00  0.00           H  
HETATM 1617  H2  T4PE  515      11.691  14.143 -17.258  1.00  0.00           H  
HETATM 1618  O   T4PE  516      20.793  13.098   1.150  1.00  0.00           O  
HETATM 1619  H1  T4PE  516      20.445  13.988   1.201  1.00  0.00           H  
HETATM 1620  H2  T4PE  516      21.737  13.202   1.274  1.00  0.00           H  
HETATM 1621  O   T4PE  517      16.807  -8.285 -16.210  1.00  0.00           O  
HETATM 1622  H1  T4PE  517      15.874  -8.094 -16.299  1.00  0.00           H  
HETATM 1623  H2  T4PE  517      17.033  -7.977 -15.332  1.00  0.00           H  
HETATM 1624  O   T4PE  518      12.408 -16.631  -6.505  1.00  0.00           O  
HETATM 1625  H1  T4PE  518      11.978 -16.075  -7.154  1.00  0.00           H  
HETATM 1626  H2  T4PE  518      11.776 -16.697  -5.789  1.00  0.00           H  
HETATM 1627  O   T4PE  519     -15.404  11.851  17.682  1.00  0.00           O  
HETATM 1628  H1  T4PE  519     -15.302  12.664  17.186  1.00  0.00           H  
HETATM 1629  H2  T4PE  519     -16.304  11.881  18.007  1.00  0.00           H  
HETATM 1630  O   T4PE  520     -13.377   1.495 -21.018  1.00  0.00           O  
HETATM 1631  H1  T4PE  520     -12.739   1.120 -21.625  1.00  0.00           H  
HETATM 1632  H2  T4PE  520     -14.061   0.830 -20.948  1.00  0.00           H  
HETATM 1633  O   T4PE  521     -15.114 -20.825  -6.140  1.00  0.00           O  
HETATM 1634  H1  T4PE  521     -14.481 -20.828  -5.422  1.00  0.00           H  
HETATM 1635  H2  T4PE  521     -14.706 -21.356  -6.823  1.00  0.00           H  
HETATM 1636  O   T4PE  522      -3.643   1.073   8.200  1.00  0.00           O  
HETATM 1637  H1  T4PE  522      -4.208   1.626   7.662  1.00  0.00           H  
HETATM 1638  H2  T4PE  522      -3.545   1.555   9.021  1.00  0.00           H  
HETATM 1639  O   T4PE  523       7.355   2.580  -2.871  1.00  0.00           O  
HETATM 1640  H1  T4PE  523       8.047   2.227  -3.430  1.00  0.00           H  
HETATM 1641  H2  T4PE  523       7.618   2.340  -1.983  1.00  0.00           H  
HETATM 1642  O   T4PE  524       5.477  11.176   0.093  1.00  0.00           O  
HETATM 1643  H1  T4PE  524       6.331  11.436   0.441  1.00  0.00           H  
HETATM 1644  H2  T4PE  524       5.577  10.248  -0.118  1.00  0.00           H  
HETATM 1645  O   T4PE  525      -7.480 -14.665  -9.300  1.00  0.00           O  
HETATM 1646  H1  T4PE  525      -7.635 -15.586  -9.090  1.00  0.00           H  
HETATM 1647  H2  T4PE  525      -7.879 -14.183  -8.575  1.00  0.00           H  
HETATM 1648  O   T4PE  526     -14.974 -11.550  13.923  1.00  0.00           O  
HETATM 1649  H1  T4PE  526     -14.299 -11.767  14.566  1.00  0.00           H  
HETATM 1650  H2  T4PE  526     -14.569 -10.886  13.365  1.00  0.00           H  
HETATM 1651  O   T4PE  527      19.098   9.993  -8.797  1.00  0.00           O  
HETATM 1652  H1  T4PE  527      18.340  10.142  -8.232  1.00  0.00           H  
HETATM 1653  H2  T4PE  527      18.745   9.532  -9.557  1.00  0.00           H  
HETATM 1654  O   T4PE  528       0.214  -6.134   5.697  1.00  0.00           O  
HETATM 1655  H1  T4PE  528      -0.254  -6.336   6.507  1.00  0.00           H  
HETATM 1656  H2  T4PE  528       0.478  -6.987   5.353  1.00  0.00           H  
HETATM 1657  O   T4PE  529      -6.934  -3.461   4.194  1.00  0.00           O  
HETATM 1658  H1  T4PE  529      -7.510  -2.844   4.646  1.00  0.00           H  
HETATM 1659  H2  T4PE  529      -6.384  -3.827   4.886  1.00  0.00           H  
HETATM 1660  O   T4PE  530      10.206  -4.643   7.418  1.00  0.00           O  
HETATM 1661  H1  T4PE  530      10.315  -4.525   8.361  1.00  0.00           H  
HETATM 1662  H2  T4PE  530       9.407  -4.159   7.206  1.00  0.00           H  
HETATM 1663  O   T4PE  531      19.260   5.012  21.116  1.00  0.00           O  
HETATM 1664  H1  T4PE  531      19.047   5.188  22.032  1.00  0.00           H  
HETATM 1665  H2  T4PE  531      18.890   4.146  20.945  1.00  0.00           H  
HETATM 1666  O   T4PE  532     -17.540  -6.387  10.914  1.00  0.00           O  
HETATM 1667  H1  T4PE  532     -17.112  -6.621  11.738  1.00  0.00           H  
HETATM 1668  H2  T4PE  532     -18.225  -7.046  10.804  1.00  0.00           H  
HETATM 1669  O   T4PE  533     -19.953  13.597  -5.552  1.00  0.00           O  
HETATM 1670  H1  T4PE  533     -20.771  13.246  -5.904  1.00  0.00           H  
HETATM 1671  H2  T4PE  533     -19.927  13.286  -4.647  1.00  0.00           H  
HETATM 1672  O   T4PE  534       1.785  15.610 -16.720  1.00  0.00           O  
HETATM 1673  H1  T4PE  534       1.563  14.845 -16.190  1.00  0.00           H  
HETATM 1674  H2  T4PE  534       2.636  15.398 -17.103  1.00  0.00           H  
HETATM 1675  O   T4PE  535       0.974 -15.293 -18.306  1.00  0.00           O  
HETATM 1676  H1  T4PE  535       0.734 -15.450 -17.393  1.00  0.00           H  
HETATM 1677  H2  T4PE  535       1.302 -16.137 -18.616  1.00  0.00           H  
HETATM 1678  O   T4PE  536      -2.843 -13.982 -20.294  1.00  0.00           O  
HETATM 1679  H1  T4PE  536      -2.647 -13.083 -20.031  1.00  0.00           H  
HETATM 1680  H2  T4PE  536      -2.901 -14.466 -19.471  1.00  0.00           H  
HETATM 1681  O   T4PE  537     -12.840   9.222   7.624  1.00  0.00           O  
HETATM 1682  H1  T4PE  537     -13.113   9.791   8.344  1.00  0.00           H  
HETATM 1683  H2  T4PE  537     -12.708   9.817   6.885  1.00  0.00           H  
HETATM 1684  O   T4PE  538     -19.761  20.769  -9.123  1.00  0.00           O  
HETATM 1685  H1  T4PE  538     -19.075  20.367  -8.589  1.00  0.00           H  
HETATM 1686  H2  T4PE  538     -19.531  21.698  -9.149  1.00  0.00           H  
HETATM 1687  O   T4PE  539      20.619   7.718  12.527  1.00  0.00           O  
HETATM 1688  H1  T4PE  539      19.975   7.531  11.845  1.00  0.00           H  
HETATM 1689  H2  T4PE  539      20.098   7.857  13.318  1.00  0.00           H  
HETATM 1690  O   T4PE  540      -2.223 -17.961  -4.490  1.00  0.00           O  
HETATM 1691  H1  T4PE  540      -2.257 -17.110  -4.926  1.00  0.00           H  
HETATM 1692  H2  T4PE  540      -1.878 -17.771  -3.618  1.00  0.00           H  
HETATM 1693  O   T4PE  541      -8.991  -6.401 -13.726  1.00  0.00           O  
HETATM 1694  H1  T4PE  541      -8.073  -6.132 -13.741  1.00  0.00           H  
HETATM 1695  H2  T4PE  541      -9.132  -6.823 -14.573  1.00  0.00           H  
HETATM 1696  O   T4PE  542     -17.579   0.448   9.486  1.00  0.00           O  
HETATM 1697  H1  T4PE  542     -17.496   1.391   9.347  1.00  0.00           H  
HETATM 1698  H2  T4PE  542     -18.468   0.240   9.198  1.00  0.00           H  
HETATM 1699  O   T4PE  543      -4.755  13.597 -19.057  1.00  0.00           O  
HETATM 1700  H1  T4PE  543      -5.118  12.897 -18.514  1.00  0.00           H  
HETATM 1701  H2  T4PE  543      -3.827  13.625 -18.822  1.00  0.00           H  
HETATM 1702  O   T4PE  544      -9.784  13.518  -4.999  1.00  0.00           O  
HETATM 1703  H1  T4PE  544     -10.293  12.965  -5.592  1.00  0.00           H  
HETATM 1704  H2  T4PE  544     -10.361  13.659  -4.249  1.00  0.00           H  
HETATM 1705  O   T4PE  545      12.440  17.487 -21.273  1.00  0.00           O  
HETATM 1706  H1  T4PE  545      12.552  18.133 -20.576  1.00  0.00           H  
HETATM 1707  H2  T4PE  545      11.495  17.450 -21.417  1.00  0.00           H  
HETATM 1708  O   T4PE  546      -8.708 -13.074  20.968  1.00  0.00           O  
HETATM 1709  H1  T4PE  546      -9.425 -13.471  21.462  1.00  0.00           H  
HETATM 1710  H2  T4PE  546      -8.177 -13.816  20.678  1.00  0.00           H  
HETATM 1711  O   T4PE  547      10.889 -14.889  -7.930  1.00  0.00           O  
HETATM 1712  H1  T4PE  547      11.255 -14.525  -8.736  1.00  0.00           H  
HETATM 1713  H2  T4PE  547      10.038 -15.241  -8.192  1.00  0.00           H  
HETATM 1714  O   T4PE  548      14.949  12.682   6.525  1.00  0.00           O  
HETATM 1715  H1  T4PE  548      15.811  12.457   6.174  1.00  0.00           H  
HETATM 1716  H2  T4PE  548      14.518  11.839   6.662  1.00  0.00           H  
HETATM 1717  O   T4PE  549      -8.480 -17.499  -9.556  1.00  0.00           O  
HETATM 1718  H1  T4PE  549      -8.147 -18.366  -9.788  1.00  0.00           H  
HETATM 1719  H2  T4PE  549      -9.261 -17.674  -9.031  1.00  0.00           H  
HETATM 1720  O   T4PE  550       4.442 -19.780  -1.949  1.00  0.00           O  
HETATM 1721  H1  T4PE  550       3.637 -19.993  -2.421  1.00  0.00           H  
HETATM 1722  H2  T4PE  550       4.143 -19.378  -1.134  1.00  0.00           H  
HETATM 1723  O   T4PE  551       9.230 -17.379   4.953  1.00  0.00           O  
HETATM 1724  H1  T4PE  551       9.835 -17.228   4.227  1.00  0.00           H  
HETATM 1725  H2  T4PE  551       8.677 -16.599   4.970  1.00  0.00           H  
HETATM 1726  O   T4PE  552     -16.409   0.289 -13.256  1.00  0.00           O  
HETATM 1727  H1  T4PE  552     -17.333   0.465 -13.082  1.00  0.00           H  
HETATM 1728  H2  T4PE  552     -16.297  -0.638 -13.044  1.00  0.00           H  
HETATM 1729  O   T4PE  553      -8.124 -21.158   6.406  1.00  0.00           O  
HETATM 1730  H1  T4PE  553      -7.934 -20.289   6.053  1.00  0.00           H  
HETATM 1731  H2  T4PE  553      -7.285 -21.467   6.749  1.00  0.00           H  
HETATM 1732  O   T4PE  554      -7.530  -4.407   9.806  1.00  0.00           O  
HETATM 1733  H1  T4PE  554      -7.166  -5.185   9.382  1.00  0.00           H  
HETATM 1734  H2  T4PE  554      -8.453  -4.405   9.550  1.00  0.00           H  
HETATM 1735  O   T4PE  555       8.292  -1.471 -12.529  1.00  0.00           O  
HETATM 1736  H1  T4PE  555       9.112  -1.668 -12.076  1.00  0.00           H  
HETATM 1737  H2  T4PE  555       7.637  -1.427 -11.832  1.00  0.00           H  
HETATM 1738  O   T4PE  556      12.514  -2.258  13.161  1.00  0.00           O  
HETATM 1739  H1  T4PE  556      12.275  -1.381  13.462  1.00  0.00           H  
HETATM 1740  H2  T4PE  556      11.768  -2.806  13.404  1.00  0.00           H  
HETATM 1741  O   T4PE  557      -1.356   5.119  16.743  1.00  0.00           O  
HETATM 1742  H1  T4PE  557      -1.009   5.238  17.627  1.00  0.00           H  
HETATM 1743  H2  T4PE  557      -0.582   4.979  16.198  1.00  0.00           H  
HETATM 1744  O   T4PE  558      17.029 -16.731  18.072  1.00  0.00           O  
HETATM 1745  H1  T4PE  558      17.889 -16.835  17.663  1.00  0.00           H  
HETATM 1746  H2  T4PE  558      16.888 -17.552  18.543  1.00  0.00           H  
HETATM 1747  O   T4PE  559       4.240  19.360   4.238  1.00  0.00           O  
HETATM 1748  H1  T4PE  559       3.578  19.454   3.553  1.00  0.00           H  
HETATM 1749  H2  T4PE  559       4.624  18.497   4.082  1.00  0.00           H  
HETATM 1750  O   T4PE  560      -1.227 -20.171 -10.787  1.00  0.00           O  
HETATM 1751  H1  T4PE  560      -1.040 -19.899 -11.685  1.00  0.00           H  
HETATM 1752  H2  T4PE  560      -0.852 -21.050 -10.719  1.00  0.00           H  
HETATM 1753  O   T4PE  561      19.503   8.533   2.499  1.00  0.00           O  
HETATM 1754  H1  T4PE  561      18.889   8.636   3.227  1.00  0.00           H  
HETATM 1755  H2  T4PE  561      19.029   8.863   1.736  1.00  0.00           H  
HETATM 1756  O   T4PE  562     -11.717   3.508 -20.525  1.00  0.00           O  
HETATM 1757  H1  T4PE  562     -12.034   4.166 -19.907  1.00  0.00           H  
HETATM 1758  H2  T4PE  562     -12.389   2.826 -20.515  1.00  0.00           H  
HETATM 1759  O   T4PE  563      -9.801  19.072  11.453  1.00  0.00           O  
HETATM 1760  H1  T4PE  563      -9.589  18.338  12.028  1.00  0.00           H  
HETATM 1761  H2  T4PE  563     -10.568  19.480  11.856  1.00  0.00           H  
HETATM 1762  O   T4PE  564      11.567 -19.226   5.958  1.00  0.00           O  
HETATM 1763  H1  T4PE  564      10.627 -19.046   5.946  1.00  0.00           H  
HETATM 1764  H2  T4PE  564      11.781 -19.325   6.886  1.00  0.00           H  
HETATM 1765  O   T4PE  565     -15.097   0.699  -3.696  1.00  0.00           O  
HETATM 1766  H1  T4PE  565     -14.731  -0.099  -3.313  1.00  0.00           H  
HETATM 1767  H2  T4PE  565     -15.544   0.401  -4.489  1.00  0.00           H  
HETATM 1768  O   T4PE  566     -19.526 -13.992  16.125  1.00  0.00           O  
HETATM 1769  H1  T4PE  566     -19.308 -14.636  15.451  1.00  0.00           H  
HETATM 1770  H2  T4PE  566     -20.358 -14.298  16.488  1.00  0.00           H  
HETATM 1771  O   T4PE  567       4.077  19.952   6.851  1.00  0.00           O  
HETATM 1772  H1  T4PE  567       4.303  19.806   5.933  1.00  0.00           H  
HETATM 1773  H2  T4PE  567       3.305  19.406   6.999  1.00  0.00           H  
HETATM 1774  O   T4PE  568      12.126 -20.957 -15.832  1.00  0.00           O  
HETATM 1775  H1  T4PE  568      11.640 -21.781 -15.858  1.00  0.00           H  
HETATM 1776  H2  T4PE  568      13.046 -21.221 -15.833  1.00  0.00           H  
HETATM 1777  O   T4PE  569      -1.236  17.092  -0.552  1.00  0.00           O  
HETATM 1778  H1  T4PE  569      -1.478  16.427  -1.197  1.00  0.00           H  
HETATM 1779  H2  T4PE  569      -0.908  16.592   0.196  1.00  0.00           H  
HETATM 1780  O   T4PE  570     -12.343  10.315  -6.045  1.00  0.00           O  
HETATM 1781  H1  T4PE  570     -13.144  10.603  -6.482  1.00  0.00           H  
HETATM 1782  H2  T4PE  570     -12.525   9.413  -5.780  1.00  0.00           H  
HETATM 1783  O   T4PE  571     -21.359   5.310  16.404  1.00  0.00           O  
HETATM 1784  H1  T4PE  571     -21.456   6.263  16.421  1.00  0.00           H  
HETATM 1785  H2  T4PE  571     -20.434   5.160  16.601  1.00  0.00           H  
HETATM 1786  O   T4PE  572      -1.348  -8.390 -18.573  1.00  0.00           O  
HETATM 1787  H1  T4PE  572      -1.875  -8.956 -18.008  1.00  0.00           H  
HETATM 1788  H2  T4PE  572      -0.882  -7.814 -17.967  1.00  0.00           H  
HETATM 1789  O   T4PE  573      -5.146 -21.311  11.234  1.00  0.00           O  
HETATM 1790  H1  T4PE  573      -4.534 -20.577  11.296  1.00  0.00           H  
HETATM 1791  H2  T4PE  573      -5.816 -21.121  11.890  1.00  0.00           H  
HETATM 1792  O   T4PE  574       1.744   5.458  -6.554  1.00  0.00           O  
HETATM 1793  H1  T4PE  574       1.795   6.234  -5.996  1.00  0.00           H  
HETATM 1794  H2  T4PE  574       2.656   5.225  -6.727  1.00  0.00           H  
HETATM 1795  O   T4PE  575       4.891  12.659   8.788  1.00  0.00           O  
HETATM 1796  H1  T4PE  575       5.150  12.220   9.598  1.00  0.00           H  
HETATM 1797  H2  T4PE  575       5.182  13.564   8.901  1.00  0.00           H  
HETATM 1798  O   T4PE  576      -7.697  -1.754   8.986  1.00  0.00           O  
HETATM 1799  H1  T4PE  576      -7.786  -2.698   9.119  1.00  0.00           H  
HETATM 1800  H2  T4PE  576      -8.581  -1.458   8.769  1.00  0.00           H  
HETATM 1801  O   T4PE  577      14.014  17.218   5.058  1.00  0.00           O  
HETATM 1802  H1  T4PE  577      14.187  18.083   5.429  1.00  0.00           H  
HETATM 1803  H2  T4PE  577      13.259  16.892   5.549  1.00  0.00           H  
HETATM 1804  O   T4PE  578      -5.551   6.165  20.270  1.00  0.00           O  
HETATM 1805  H1  T4PE  578      -5.663   6.825  20.954  1.00  0.00           H  
HETATM 1806  H2  T4PE  578      -5.863   5.352  20.667  1.00  0.00           H  
HETATM 1807  O   T4PE  579       2.227  -6.307   2.526  1.00  0.00           O  
HETATM 1808  H1  T4PE  579       2.100  -7.248   2.644  1.00  0.00           H  
HETATM 1809  H2  T4PE  579       2.580  -6.005   3.362  1.00  0.00           H  
HETATM 1810  O   T4PE  580     -16.307  12.332 -17.623  1.00  0.00           O  
HETATM 1811  H1  T4PE  580     -15.773  11.815 -18.226  1.00  0.00           H  
HETATM 1812  H2  T4PE  580     -15.904  12.194 -16.766  1.00  0.00           H  
HETATM 1813  O   T4PE  581      -0.856 -15.146   7.803  1.00  0.00           O  
HETATM 1814  H1  T4PE  581      -1.630 -14.616   7.612  1.00  0.00           H  
HETATM 1815  H2  T4PE  581      -1.152 -15.773   8.463  1.00  0.00           H  
HETATM 1816  O   T4PE  582       3.777  13.025 -12.980  1.00  0.00           O  
HETATM 1817  H1  T4PE  582       3.851  12.071 -12.975  1.00  0.00           H  
HETATM 1818  H2  T4PE  582       2.913  13.196 -13.356  1.00  0.00           H  
HETATM 1819  O   T4PE  583      21.515  17.360  10.623  1.00  0.00           O  
HETATM 1820  H1  T4PE  583      21.277  18.112  11.166  1.00  0.00           H  
HETATM 1821  H2  T4PE  583      20.737  16.802  10.633  1.00  0.00           H  
HETATM 1822  O   T4PE  584      12.583  16.061  -8.076  1.00  0.00           O  
HETATM 1823  H1  T4PE  584      12.827  16.518  -7.272  1.00  0.00           H  
HETATM 1824  H2  T4PE  584      11.628  16.014  -8.045  1.00  0.00           H  
HETATM 1825  O   T4PE  585       4.820 -19.628  -6.367  1.00  0.00           O  
HETATM 1826  H1  T4PE  585       5.611 -20.165  -6.335  1.00  0.00           H  
HETATM 1827  H2  T4PE  585       5.143 -18.728  -6.422  1.00  0.00           H  
HETATM 1828  O   T4PE  586       7.377 -18.126  -3.590  1.00  0.00           O  
HETATM 1829  H1  T4PE  586       8.082 -17.582  -3.238  1.00  0.00           H  
HETATM 1830  H2  T4PE  586       6.634 -17.529  -3.679  1.00  0.00           H  
HETATM 1831  O   T4PE  587      -1.462  14.436  -1.851  1.00  0.00           O  
HETATM 1832  H1  T4PE  587      -2.054  13.791  -1.463  1.00  0.00           H  
HETATM 1833  H2  T4PE  587      -1.629  14.378  -2.792  1.00  0.00           H  
HETATM 1834  O   T4PE  588     -18.408  12.126  -1.273  1.00  0.00           O  
HETATM 1835  H1  T4PE  588     -17.948  11.360  -1.617  1.00  0.00           H  
HETATM 1836  H2  T4PE  588     -17.815  12.858  -1.444  1.00  0.00           H  
HETATM 1837  O   T4PE  589     -17.854 -12.472   1.404  1.00  0.00           O  
HETATM 1838  H1  T4PE  589     -18.223 -13.299   1.091  1.00  0.00           H  
HETATM 1839  H2  T4PE  589     -16.940 -12.676   1.600  1.00  0.00           H  
HETATM 1840  O   T4PE  590       8.083 -14.416 -20.465  1.00  0.00           O  
HETATM 1841  H1  T4PE  590       8.046 -15.149 -21.080  1.00  0.00           H  
HETATM 1842  H2  T4PE  590       8.767 -13.844 -20.814  1.00  0.00           H  
HETATM 1843  O   T4PE  591      10.648  -3.919  10.027  1.00  0.00           O  
HETATM 1844  H1  T4PE  591       9.786  -3.963  10.441  1.00  0.00           H  
HETATM 1845  H2  T4PE  591      11.116  -3.244  10.519  1.00  0.00           H  
HETATM 1846  O   T4PE  592     -18.783 -17.201   3.589  1.00  0.00           O  
HETATM 1847  H1  T4PE  592     -17.855 -17.374   3.426  1.00  0.00           H  
HETATM 1848  H2  T4PE  592     -19.154 -17.044   2.721  1.00  0.00           H  
HETATM 1849  O   T4PE  593      -0.631 -14.979  12.714  1.00  0.00           O  
HETATM 1850  H1  T4PE  593      -1.084 -14.808  13.540  1.00  0.00           H  
HETATM 1851  H2  T4PE  593      -1.331 -15.183  12.094  1.00  0.00           H  
HETATM 1852  O   T4PE  594      -4.624  20.450 -12.108  1.00  0.00           O  
HETATM 1853  H1  T4PE  594      -4.471  21.204 -12.677  1.00  0.00           H  
HETATM 1854  H2  T4PE  594      -4.111  20.635 -11.321  1.00  0.00           H  
HETATM 1855  O   T4PE  595      14.961  19.292   9.129  1.00  0.00           O  
HETATM 1856  H1  T4PE  595      15.830  19.649   8.944  1.00  0.00           H  
HETATM 1857  H2  T4PE  595      14.885  19.329  10.083  1.00  0.00           H  
HETATM 1858  O   T4PE  596       8.396 -13.495   2.870  1.00  0.00           O  
HETATM 1859  H1  T4PE  596       8.981 -12.763   3.067  1.00  0.00           H  
HETATM 1860  H2  T4PE  596       7.612 -13.083   2.508  1.00  0.00           H  
HETATM 1861  O   T4PE  597       6.330  15.536   1.312  1.00  0.00           O  
HETATM 1862  H1  T4PE  597       5.377  15.460   1.258  1.00  0.00           H  
HETATM 1863  H2  T4PE  597       6.607  14.758   1.795  1.00  0.00           H  
HETATM 1864  O   T4PE  598      16.844   8.197  -0.723  1.00  0.00           O  
HETATM 1865  H1  T4PE  598      16.614   7.426  -0.205  1.00  0.00           H  
HETATM 1866  H2  T4PE  598      16.185   8.226  -1.417  1.00  0.00           H  
HETATM 1867  O   T4PE  599      10.206  -1.785  -7.828  1.00  0.00           O  
HETATM 1868  H1  T4PE  599       9.485  -1.624  -7.220  1.00  0.00           H  
HETATM 1869  H2  T4PE  599      10.991  -1.533  -7.342  1.00  0.00           H  
HETATM 1870  O   T4PE  600     -11.291 -12.665 -19.885  1.00  0.00           O  
HETATM 1871  H1  T4PE  600     -12.013 -12.927 -19.314  1.00  0.00           H  
HETATM 1872  H2  T4PE  600     -10.816 -12.003 -19.384  1.00  0.00           H  
HETATM 1873  O   T4PE  601     -16.175  -7.694  17.419  1.00  0.00           O  
HETATM 1874  H1  T4PE  601     -17.079  -7.769  17.724  1.00  0.00           H  
HETATM 1875  H2  T4PE  601     -15.826  -8.583  17.481  1.00  0.00           H  
HETATM 1876  O   T4PE  602      10.059 -16.963  18.691  1.00  0.00           O  
HETATM 1877  H1  T4PE  602       9.550 -16.954  17.881  1.00  0.00           H  
HETATM 1878  H2  T4PE  602      10.452 -16.091  18.738  1.00  0.00           H  
HETATM 1879  O   T4PE  603       1.565  10.267  14.133  1.00  0.00           O  
HETATM 1880  H1  T4PE  603       1.881   9.821  13.347  1.00  0.00           H  
HETATM 1881  H2  T4PE  603       2.353  10.632  14.536  1.00  0.00           H  
HETATM 1882  O   T4PE  604      17.945  12.094  -6.038  1.00  0.00           O  
HETATM 1883  H1  T4PE  604      17.148  11.863  -5.560  1.00  0.00           H  
HETATM 1884  H2  T4PE  604      17.719  12.897  -6.507  1.00  0.00           H  
HETATM 1885  O   T4PE  605       6.177   4.762  -2.114  1.00  0.00           O  
HETATM 1886  H1  T4PE  605       6.585   5.148  -1.338  1.00  0.00           H  
HETATM 1887  H2  T4PE  605       6.701   3.982  -2.296  1.00  0.00           H  
HETATM 1888  O   T4PE  606       8.902  16.580 -12.340  1.00  0.00           O  
HETATM 1889  H1  T4PE  606       9.766  16.771 -11.974  1.00  0.00           H  
HETATM 1890  H2  T4PE  606       8.997  15.717 -12.743  1.00  0.00           H  
HETATM 1891  O   T4PE  607       6.986 -21.261  -6.034  1.00  0.00           O  
HETATM 1892  H1  T4PE  607       7.386 -21.536  -5.209  1.00  0.00           H  
HETATM 1893  H2  T4PE  607       7.710 -20.894  -6.541  1.00  0.00           H  
HETATM 1894  O   T4PE  608       4.436 -12.230  16.073  1.00  0.00           O  
HETATM 1895  H1  T4PE  608       5.257 -12.433  16.522  1.00  0.00           H  
HETATM 1896  H2  T4PE  608       4.705 -11.767  15.279  1.00  0.00           H  
HETATM 1897  O   T4PE  609      19.002   2.107  -9.281  1.00  0.00           O  
HETATM 1898  H1  T4PE  609      18.591   1.589  -9.974  1.00  0.00           H  
HETATM 1899  H2  T4PE  609      18.281   2.338  -8.695  1.00  0.00           H  
HETATM 1900  O   T4PE  610       6.598  19.822   7.950  1.00  0.00           O  
HETATM 1901  H1  T4PE  610       5.683  19.547   7.903  1.00  0.00           H  
HETATM 1902  H2  T4PE  610       6.816  20.087   7.057  1.00  0.00           H  
HETATM 1903  O   T4PE  611      11.546   3.020  -1.412  1.00  0.00           O  
HETATM 1904  H1  T4PE  611      11.184   3.884  -1.217  1.00  0.00           H  
HETATM 1905  H2  T4PE  611      11.274   2.474  -0.674  1.00  0.00           H  
HETATM 1906  O   T4PE  612     -20.311   6.027   3.533  1.00  0.00           O  
HETATM 1907  H1  T4PE  612     -20.130   5.451   4.276  1.00  0.00           H  
HETATM 1908  H2  T4PE  612     -19.455   6.176   3.131  1.00  0.00           H  
HETATM 1909  O   T4PE  613       1.432 -10.633  -5.069  1.00  0.00           O  
HETATM 1910  H1  T4PE  613       0.817 -11.118  -4.519  1.00  0.00           H  
HETATM 1911  H2  T4PE  613       2.276 -11.058  -4.917  1.00  0.00           H  
HETATM 1912  O   T4PE  614      19.824   5.861   2.311  1.00  0.00           O  
HETATM 1913  H1  T4PE  614      20.754   5.664   2.424  1.00  0.00           H  
HETATM 1914  H2  T4PE  614      19.755   6.801   2.478  1.00  0.00           H  
HETATM 1915  O   T4PE  615      -5.742  -8.420  14.793  1.00  0.00           O  
HETATM 1916  H1  T4PE  615      -5.430  -7.568  15.101  1.00  0.00           H  
HETATM 1917  H2  T4PE  615      -5.869  -8.931  15.592  1.00  0.00           H  
HETATM 1918  O   T4PE  616     -12.918  10.139  -1.205  1.00  0.00           O  
HETATM 1919  H1  T4PE  616     -13.432  10.337  -0.422  1.00  0.00           H  
HETATM 1920  H2  T4PE  616     -12.649  10.995  -1.538  1.00  0.00           H  
HETATM 1921  O   T4PE  617     -12.675  11.314 -13.195  1.00  0.00           O  
HETATM 1922  H1  T4PE  617     -13.186  10.594 -12.824  1.00  0.00           H  
HETATM 1923  H2  T4PE  617     -11.852  10.908 -13.468  1.00  0.00           H  
HETATM 1924  O   T4PE  618       9.021 -12.346  -0.423  1.00  0.00           O  
HETATM 1925  H1  T4PE  618       9.575 -12.590  -1.164  1.00  0.00           H  
HETATM 1926  H2  T4PE  618       9.604 -12.385   0.335  1.00  0.00           H  
HETATM 1927  O   T4PE  619      -4.515  -2.887  20.380  1.00  0.00           O  
HETATM 1928  H1  T4PE  619      -3.561  -2.841  20.443  1.00  0.00           H  
HETATM 1929  H2  T4PE  619      -4.705  -3.821  20.298  1.00  0.00           H  
HETATM 1930  O   T4PE  620      15.150 -15.552  -5.144  1.00  0.00           O  
HETATM 1931  H1  T4PE  620      15.645 -15.586  -4.325  1.00  0.00           H  
HETATM 1932  H2  T4PE  620      14.278 -15.255  -4.885  1.00  0.00           H  
HETATM 1933  O   T4PE  621      21.057  -0.969  -4.365  1.00  0.00           O  
HETATM 1934  H1  T4PE  621      20.370  -0.525  -4.862  1.00  0.00           H  
HETATM 1935  H2  T4PE  621      20.775  -1.883  -4.328  1.00  0.00           H  
HETATM 1936  O   T4PE  622       6.742  -1.346  20.969  1.00  0.00           O  
HETATM 1937  H1  T4PE  622       6.078  -0.852  21.448  1.00  0.00           H  
HETATM 1938  H2  T4PE  622       7.488  -0.749  20.907  1.00  0.00           H  
HETATM 1939  O   T4PE  623      13.847  -8.486  12.048  1.00  0.00           O  
HETATM 1940  H1  T4PE  623      14.042  -8.018  11.237  1.00  0.00           H  
HETATM 1941  H2  T4PE  623      14.669  -8.919  12.279  1.00  0.00           H  
HETATM 1942  O   T4PE  624      -8.607  -1.351  16.848  1.00  0.00           O  
HETATM 1943  H1  T4PE  624      -7.960  -1.067  16.202  1.00  0.00           H  
HETATM 1944  H2  T4PE  624      -9.198  -1.925  16.360  1.00  0.00           H  
HETATM 1945  O   T4PE  625     -11.680 -15.811  -5.596  1.00  0.00           O  
HETATM 1946  H1  T4PE  625     -12.026 -15.860  -4.705  1.00  0.00           H  
HETATM 1947  H2  T4PE  625     -10.885 -15.285  -5.517  1.00  0.00           H  
HETATM 1948  O   T4PE  626     -12.708   1.980  -0.766  1.00  0.00           O  
HETATM 1949  H1  T4PE  626     -13.656   1.960  -0.639  1.00  0.00           H  
HETATM 1950  H2  T4PE  626     -12.490   2.911  -0.803  1.00  0.00           H  
HETATM 1951  O   T4PE  627      18.745   8.528  14.482  1.00  0.00           O  
HETATM 1952  H1  T4PE  627      19.484   8.272  15.034  1.00  0.00           H  
HETATM 1953  H2  T4PE  627      17.971   8.288  14.992  1.00  0.00           H  
HETATM 1954  O   T4PE  628      18.944  16.822   7.124  1.00  0.00           O  
HETATM 1955  H1  T4PE  628      18.836  17.398   7.881  1.00  0.00           H  
HETATM 1956  H2  T4PE  628      18.168  16.263   7.135  1.00  0.00           H  
HETATM 1957  O   T4PE  629      10.001  16.881 -19.212  1.00  0.00           O  
HETATM 1958  H1  T4PE  629      10.528  16.237 -19.684  1.00  0.00           H  
HETATM 1959  H2  T4PE  629      10.633  17.373 -18.688  1.00  0.00           H  
HETATM 1960  O   T4PE  630      17.924  18.889 -15.310  1.00  0.00           O  
HETATM 1961  H1  T4PE  630      18.009  19.732 -14.865  1.00  0.00           H  
HETATM 1962  H2  T4PE  630      17.444  18.339 -14.691  1.00  0.00           H  
HETATM 1963  O   T4PE  631     -10.757  19.394   7.803  1.00  0.00           O  
HETATM 1964  H1  T4PE  631     -10.538  18.976   6.970  1.00  0.00           H  
HETATM 1965  H2  T4PE  631      -9.927  19.436   8.277  1.00  0.00           H  
HETATM 1966  O   T4PE  632     -12.256  16.110   2.376  1.00  0.00           O  
HETATM 1967  H1  T4PE  632     -12.979  16.590   2.780  1.00  0.00           H  
HETATM 1968  H2  T4PE  632     -11.718  15.820   3.112  1.00  0.00           H  
HETATM 1969  O   T4PE  633     -21.395   7.711  -0.260  1.00  0.00           O  
HETATM 1970  H1  T4PE  633     -21.493   6.825   0.088  1.00  0.00           H  
HETATM 1971  H2  T4PE  633     -20.530   7.992   0.038  1.00  0.00           H  
HETATM 1972  O   T4PE  634      -7.633 -13.549  -4.091  1.00  0.00           O  
HETATM 1973  H1  T4PE  634      -7.113 -14.233  -4.513  1.00  0.00           H  
HETATM 1974  H2  T4PE  634      -8.332 -13.359  -4.717  1.00  0.00           H  
HETATM 1975  O   T4PE  635     -20.754  21.392  18.605  1.00  0.00           O  
HETATM 1976  H1  T4PE  635     -20.039  21.541  19.224  1.00  0.00           H  
HETATM 1977  H2  T4PE  635     -21.201  20.614  18.937  1.00  0.00           H  
HETATM 1978  O   T4PE  636       4.630 -13.613  -7.621  1.00  0.00           O  
HETATM 1979  H1  T4PE  636       4.800 -12.813  -7.123  1.00  0.00           H  
HETATM 1980  H2  T4PE  636       5.192 -13.539  -8.392  1.00  0.00           H  
HETATM 1981  O   T4PE  637      16.596  -5.021   6.169  1.00  0.00           O  
HETATM 1982  H1  T4PE  637      16.810  -5.054   5.237  1.00  0.00           H  
HETATM 1983  H2  T4PE  637      15.811  -4.475   6.216  1.00  0.00           H  
HETATM 1984  O   T4PE  638      15.828  19.693  19.202  1.00  0.00           O  
HETATM 1985  H1  T4PE  638      16.187  19.268  19.981  1.00  0.00           H  
HETATM 1986  H2  T4PE  638      16.539  20.248  18.882  1.00  0.00           H  
HETATM 1987  O   T4PE  639      -0.886  19.892  -0.996  1.00  0.00           O  
HETATM 1988  H1  T4PE  639      -0.503  19.955  -1.871  1.00  0.00           H  
HETATM 1989  H2  T4PE  639      -1.044  18.957  -0.869  1.00  0.00           H  
HETATM 1990  O   T4PE  640      -1.488  14.414  -4.607  1.00  0.00           O  
HETATM 1991  H1  T4PE  640      -1.021  13.615  -4.850  1.00  0.00           H  
HETATM 1992  H2  T4PE  640      -2.285  14.398  -5.137  1.00  0.00           H  
HETATM 1993  O   T4PE  641      11.126   9.379  18.122  1.00  0.00           O  
HETATM 1994  H1  T4PE  641      11.727   8.657  17.940  1.00  0.00           H  
HETATM 1995  H2  T4PE  641      11.650  10.168  17.981  1.00  0.00           H  
HETATM 1996  O   T4PE  642      -9.005 -21.234  -3.301  1.00  0.00           O  
HETATM 1997  H1  T4PE  642      -9.094 -20.310  -3.533  1.00  0.00           H  
HETATM 1998  H2  T4PE  642      -9.784 -21.427  -2.781  1.00  0.00           H  
HETATM 1999  O   T4PE  643     -20.064   3.114  10.218  1.00  0.00           O  
HETATM 2000  H1  T4PE  643     -20.573   3.640   9.601  1.00  0.00           H  
HETATM 2001  H2  T4PE  643     -19.152   3.330  10.021  1.00  0.00           H  
HETATM 2002  O   T4PE  644      12.077  19.478  14.533  1.00  0.00           O  
HETATM 2003  H1  T4PE  644      12.456  19.042  15.296  1.00  0.00           H  
HETATM 2004  H2  T4PE  644      12.026  20.400  14.784  1.00  0.00           H  
HETATM 2005  O   T4PE  645     -18.689 -21.056  14.439  1.00  0.00           O  
HETATM 2006  H1  T4PE  645     -18.046 -21.150  15.142  1.00  0.00           H  
HETATM 2007  H2  T4PE  645     -18.188 -21.194  13.636  1.00  0.00           H  
HETATM 2008  O   T4PE  646      -8.421  -2.628 -13.949  1.00  0.00           O  
HETATM 2009  H1  T4PE  646      -8.678  -1.852 -14.446  1.00  0.00           H  
HETATM 2010  H2  T4PE  646      -9.024  -2.648 -13.206  1.00  0.00           H  
HETATM 2011  O   T4PE  647       3.540  -2.532 -10.496  1.00  0.00           O  
HETATM 2012  H1  T4PE  647       2.860  -1.870 -10.369  1.00  0.00           H  
HETATM 2013  H2  T4PE  647       3.436  -3.128  -9.754  1.00  0.00           H  
HETATM 2014  O   T4PE  648      16.569   7.191  16.306  1.00  0.00           O  
HETATM 2015  H1  T4PE  648      16.320   8.068  16.598  1.00  0.00           H  
HETATM 2016  H2  T4PE  648      16.951   6.779  17.081  1.00  0.00           H  
HETATM 2017  O   T4PE  649     -14.361  17.489  -7.676  1.00  0.00           O  
HETATM 2018  H1  T4PE  649     -14.682  17.785  -8.528  1.00  0.00           H  
HETATM 2019  H2  T4PE  649     -15.128  17.106  -7.250  1.00  0.00           H  
HETATM 2020  O   T4PE  650      -6.208   7.531 -20.198  1.00  0.00           O  
HETATM 2021  H1  T4PE  650      -6.929   7.888 -20.717  1.00  0.00           H  
HETATM 2022  H2  T4PE  650      -6.296   7.954 -19.344  1.00  0.00           H  
HETATM 2023  O   T4PE  651       5.751 -19.099   3.568  1.00  0.00           O  
HETATM 2024  H1  T4PE  651       5.814 -18.147   3.655  1.00  0.00           H  
HETATM 2025  H2  T4PE  651       5.474 -19.401   4.432  1.00  0.00           H  
HETATM 2026  O   T4PE  652      17.527  14.428   4.310  1.00  0.00           O  
HETATM 2027  H1  T4PE  652      16.987  14.795   3.610  1.00  0.00           H  
HETATM 2028  H2  T4PE  652      16.900  14.152   4.978  1.00  0.00           H  
HETATM 2029  O   T4PE  653      11.451  11.842  15.540  1.00  0.00           O  
HETATM 2030  H1  T4PE  653      11.354  12.247  16.402  1.00  0.00           H  
HETATM 2031  H2  T4PE  653      11.995  12.456  15.046  1.00  0.00           H  
HETATM 2032  O   T4PE  654      14.522  -0.377  20.255  1.00  0.00           O  
HETATM 2033  H1  T4PE  654      15.151   0.297  20.510  1.00  0.00           H  
HETATM 2034  H2  T4PE  654      14.088  -0.020  19.480  1.00  0.00           H  
HETATM 2035  O   T4PE  655       6.790  10.129 -13.315  1.00  0.00           O  
HETATM 2036  H1  T4PE  655       6.567  10.786 -12.656  1.00  0.00           H  
HETATM 2037  H2  T4PE  655       6.717  10.593 -14.150  1.00  0.00           H  
HETATM 2038  O   T4PE  656       1.132   3.458  12.100  1.00  0.00           O  
HETATM 2039  H1  T4PE  656       0.249   3.329  11.753  1.00  0.00           H  
HETATM 2040  H2  T4PE  656       1.175   4.392  12.305  1.00  0.00           H  
HETATM 2041  O   T4PE  657       7.603  -9.074   0.828  1.00  0.00           O  
HETATM 2042  H1  T4PE  657       8.292  -9.366   0.232  1.00  0.00           H  
HETATM 2043  H2  T4PE  657       6.796  -9.427   0.454  1.00  0.00           H  
HETATM 2044  O   T4PE  658       0.745  19.553 -21.202  1.00  0.00           O  
HETATM 2045  H1  T4PE  658       0.379  20.429 -21.319  1.00  0.00           H  
HETATM 2046  H2  T4PE  658       1.658  19.705 -20.957  1.00  0.00           H  
HETATM 2047  O   T4PE  659      20.398  11.697  -1.158  1.00  0.00           O  
HETATM 2048  H1  T4PE  659      20.641  12.313  -0.467  1.00  0.00           H  
HETATM 2049  H2  T4PE  659      20.015  10.953  -0.693  1.00  0.00           H  
HETATM 2050  O   T4PE  660      -8.269  -9.631 -19.320  1.00  0.00           O  
HETATM 2051  H1  T4PE  660      -8.851  -9.701 -18.563  1.00  0.00           H  
HETATM 2052  H2  T4PE  660      -8.215  -8.692 -19.496  1.00  0.00           H  
HETATM 2053  O   T4PE  661      -6.211 -19.414 -15.697  1.00  0.00           O  
HETATM 2054  H1  T4PE  661      -6.562 -19.426 -14.806  1.00  0.00           H  
HETATM 2055  H2  T4PE  661      -5.781 -20.263 -15.797  1.00  0.00           H  
HETATM 2056  O   T4PE  662     -14.144  -5.276  -0.767  1.00  0.00           O  
HETATM 2057  H1  T4PE  662     -13.256  -5.128  -1.092  1.00  0.00           H  
HETATM 2058  H2  T4PE  662     -14.710  -4.858  -1.416  1.00  0.00           H  
HETATM 2059  O   T4PE  663       8.868 -19.794   6.087  1.00  0.00           O  
HETATM 2060  H1  T4PE  663       8.297 -19.754   6.854  1.00  0.00           H  
HETATM 2061  H2  T4PE  663       8.806 -18.923   5.696  1.00  0.00           H  
HETATM 2062  O   T4PE  664      -4.456  21.405   0.120  1.00  0.00           O  
HETATM 2063  H1  T4PE  664      -5.379  21.351  -0.128  1.00  0.00           H  
HETATM 2064  H2  T4PE  664      -4.385  20.855   0.900  1.00  0.00           H  
HETATM 2065  O   T4PE  665       9.733  -2.726  18.454  1.00  0.00           O  
HETATM 2066  H1  T4PE  665      10.559  -3.198  18.345  1.00  0.00           H  
HETATM 2067  H2  T4PE  665       9.392  -3.030  19.295  1.00  0.00           H  
HETATM 2068  O   T4PE  666      -5.334   0.263   5.864  1.00  0.00           O  
HETATM 2069  H1  T4PE  666      -4.559  -0.287   5.976  1.00  0.00           H  
HETATM 2070  H2  T4PE  666      -6.072  -0.338   5.969  1.00  0.00           H  
HETATM 2071  O   T4PE  667     -15.163   9.412   2.091  1.00  0.00           O  
HETATM 2072  H1  T4PE  667     -15.184   8.458   2.009  1.00  0.00           H  
HETATM 2073  H2  T4PE  667     -16.055   9.691   1.882  1.00  0.00           H  
HETATM 2074  O   T4PE  668      15.719   5.329 -16.515  1.00  0.00           O  
HETATM 2075  H1  T4PE  668      16.001   4.833 -17.283  1.00  0.00           H  
HETATM 2076  H2  T4PE  668      15.600   6.223 -16.836  1.00  0.00           H  
HETATM 2077  O   T4PE  669      -6.835 -17.307 -17.923  1.00  0.00           O  
HETATM 2078  H1  T4PE  669      -6.605 -17.526 -17.019  1.00  0.00           H  
HETATM 2079  H2  T4PE  669      -6.594 -16.386 -18.016  1.00  0.00           H  
HETATM 2080  O   T4PE  670      12.015 -10.487   8.890  1.00  0.00           O  
HETATM 2081  H1  T4PE  670      11.521  -9.684   8.727  1.00  0.00           H  
HETATM 2082  H2  T4PE  670      11.847 -10.690   9.810  1.00  0.00           H  
HETATM 2083  O   T4PE  671       9.668  11.229  -8.056  1.00  0.00           O  
HETATM 2084  H1  T4PE  671      10.416  11.248  -7.459  1.00  0.00           H  
HETATM 2085  H2  T4PE  671       8.908  11.379  -7.494  1.00  0.00           H  
HETATM 2086  O   T4PE  672     -13.940 -12.110 -15.438  1.00  0.00           O  
HETATM 2087  H1  T4PE  672     -14.167 -12.967 -15.078  1.00  0.00           H  
HETATM 2088  H2  T4PE  672     -14.017 -12.220 -16.386  1.00  0.00           H  
HETATM 2089  O   T4PE  673      13.506 -14.701  20.062  1.00  0.00           O  
HETATM 2090  H1  T4PE  673      14.150 -14.587  19.362  1.00  0.00           H  
HETATM 2091  H2  T4PE  673      13.970 -14.445  20.859  1.00  0.00           H  
HETATM 2092  O   T4PE  674      11.093  -1.345 -14.825  1.00  0.00           O  
HETATM 2093  H1  T4PE  674      11.627  -0.621 -14.497  1.00  0.00           H  
HETATM 2094  H2  T4PE  674      11.546  -2.133 -14.525  1.00  0.00           H  
HETATM 2095  O   T4PE  675       8.207  -4.285  11.557  1.00  0.00           O  
HETATM 2096  H1  T4PE  675       7.469  -4.718  11.986  1.00  0.00           H  
HETATM 2097  H2  T4PE  675       7.839  -3.474  11.207  1.00  0.00           H  
HETATM 2098  O   T4PE  676      13.450 -11.877  14.138  1.00  0.00           O  
HETATM 2099  H1  T4PE  676      14.405 -11.947  14.115  1.00  0.00           H  
HETATM 2100  H2  T4PE  676      13.281 -10.961  14.358  1.00  0.00           H  
HETATM 2101  O   T4PE  677      -0.704  -8.317   2.685  1.00  0.00           O  
HETATM 2102  H1  T4PE  677      -1.442  -8.907   2.839  1.00  0.00           H  
HETATM 2103  H2  T4PE  677      -1.078  -7.439   2.762  1.00  0.00           H  
HETATM 2104  O   T4PE  678      18.770 -18.828 -16.517  1.00  0.00           O  
HETATM 2105  H1  T4PE  678      19.200 -19.609 -16.866  1.00  0.00           H  
HETATM 2106  H2  T4PE  678      19.214 -18.662 -15.686  1.00  0.00           H  
HETATM 2107  O   T4PE  679     -18.683   9.530 -14.517  1.00  0.00           O  
HETATM 2108  H1  T4PE  679     -18.740  10.465 -14.716  1.00  0.00           H  
HETATM 2109  H2  T4PE  679     -18.872   9.096 -15.349  1.00  0.00           H  
HETATM 2110  O   T4PE  680      14.185  -6.654 -13.554  1.00  0.00           O  
HETATM 2111  H1  T4PE  680      13.841  -5.875 -13.117  1.00  0.00           H  
HETATM 2112  H2  T4PE  680      14.162  -7.336 -12.883  1.00  0.00           H  
HETATM 2113  O   T4PE  681     -17.592 -20.415  -7.063  1.00  0.00           O  
HETATM 2114  H1  T4PE  681     -16.694 -20.553  -6.764  1.00  0.00           H  
HETATM 2115  H2  T4PE  681     -18.083 -21.152  -6.698  1.00  0.00           H  
HETATM 2116  O   T4PE  682     -16.238  20.362  19.408  1.00  0.00           O  
HETATM 2117  H1  T4PE  682     -15.438  20.809  19.684  1.00  0.00           H  
HETATM 2118  H2  T4PE  682     -16.107  20.187  18.476  1.00  0.00           H  
HETATM 2119  O   T4PE  683      20.020  -9.409 -17.064  1.00  0.00           O  
HETATM 2120  H1  T4PE  683      20.408  -9.793 -16.277  1.00  0.00           H  
HETATM 2121  H2  T4PE  683      20.354  -9.947 -17.782  1.00  0.00           H  
HETATM 2122  O   T4PE  684      19.918   0.872   7.906  1.00  0.00           O  
HETATM 2123  H1  T4PE  684      19.766   0.690   6.979  1.00  0.00           H  
HETATM 2124  H2  T4PE  684      20.835   0.641   8.050  1.00  0.00           H  
HETATM 2125  O   T4PE  685      15.116  16.167   9.212  1.00  0.00           O  
HETATM 2126  H1  T4PE  685      14.246  15.864   9.469  1.00  0.00           H  
HETATM 2127  H2  T4PE  685      15.078  17.118   9.308  1.00  0.00           H  
HETATM 2128  O   T4PE  686      -8.616   1.317  17.776  1.00  0.00           O  
HETATM 2129  H1  T4PE  686      -8.805   1.230  18.710  1.00  0.00           H  
HETATM 2130  H2  T4PE  686      -9.058   0.571  17.371  1.00  0.00           H  
HETATM 2131  O   T4PE  687      -0.652  20.849  -7.775  1.00  0.00           O  
HETATM 2132  H1  T4PE  687      -1.249  21.594  -7.708  1.00  0.00           H  
HETATM 2133  H2  T4PE  687      -0.426  20.806  -8.704  1.00  0.00           H  
HETATM 2134  O   T4PE  688      10.792  -8.691  -6.110  1.00  0.00           O  
HETATM 2135  H1  T4PE  688      11.538  -8.168  -6.404  1.00  0.00           H  
HETATM 2136  H2  T4PE  688      10.737  -9.408  -6.742  1.00  0.00           H  
HETATM 2137  O   T4PE  689       9.892   1.580  -3.064  1.00  0.00           O  
HETATM 2138  H1  T4PE  689      10.450   2.116  -2.500  1.00  0.00           H  
HETATM 2139  H2  T4PE  689      10.197   0.684  -2.921  1.00  0.00           H  
HETATM 2140  O   T4PE  690     -17.759  16.726 -15.842  1.00  0.00           O  
HETATM 2141  H1  T4PE  690     -18.303  16.593 -15.066  1.00  0.00           H  
HETATM 2142  H2  T4PE  690     -18.329  16.496 -16.576  1.00  0.00           H  
HETATM 2143  O   T4PE  691      16.527   0.054  -5.447  1.00  0.00           O  
HETATM 2144  H1  T4PE  691      17.465   0.191  -5.582  1.00  0.00           H  
HETATM 2145  H2  T4PE  691      16.404   0.151  -4.503  1.00  0.00           H  
HETATM 2146  O   T4PE  692      -2.470  14.700 -13.284  1.00  0.00           O  
HETATM 2147  H1  T4PE  692      -1.546  14.450 -13.262  1.00  0.00           H  
HETATM 2148  H2  T4PE  692      -2.496  15.558 -12.861  1.00  0.00           H  
HETATM 2149  O   T4PE  693     -16.275   3.097  15.578  1.00  0.00           O  
HETATM 2150  H1  T4PE  693     -15.359   2.913  15.788  1.00  0.00           H  
HETATM 2151  H2  T4PE  693     -16.276   4.009  15.286  1.00  0.00           H  
HETATM 2152  O   T4PE  694     -12.176   5.313  19.634  1.00  0.00           O  
HETATM 2153  H1  T4PE  694     -12.712   4.552  19.859  1.00  0.00           H  
HETATM 2154  H2  T4PE  694     -12.463   5.557  18.755  1.00  0.00           H  
HETATM 2155  O   T4PE  695     -20.734 -19.513 -13.164  1.00  0.00           O  
HETATM 2156  H1  T4PE  695     -20.362 -19.566 -14.044  1.00  0.00           H  
HETATM 2157  H2  T4PE  695     -20.149 -18.921 -12.691  1.00  0.00           H  
HETATM 2158  O   T4PE  696      -0.990  -2.130 -18.180  1.00  0.00           O  
HETATM 2159  H1  T4PE  696      -0.993  -2.821 -17.518  1.00  0.00           H  
HETATM 2160  H2  T4PE  696      -0.085  -2.099 -18.490  1.00  0.00           H  
HETATM 2161  O   T4PE  697       1.341  13.276 -18.833  1.00  0.00           O  
HETATM 2162  H1  T4PE  697       1.628  14.087 -19.253  1.00  0.00           H  
HETATM 2163  H2  T4PE  697       1.455  12.604 -19.506  1.00  0.00           H  
HETATM 2164  O   T4PE  698       1.642  -0.872  -9.461  1.00  0.00           O  
HETATM 2165  H1  T4PE  698       1.220  -0.955  -8.605  1.00  0.00           H  
HETATM 2166  H2  T4PE  698       1.400   0.004  -9.763  1.00  0.00           H  
HETATM 2167  O   T4PE  699       2.924   3.674  14.193  1.00  0.00           O  
HETATM 2168  H1  T4PE  699       2.529   3.293  13.409  1.00  0.00           H  
HETATM 2169  H2  T4PE  699       3.865   3.658  14.020  1.00  0.00           H  
HETATM 2170  O   T4PE  700      20.584  -0.909   1.589  1.00  0.00           O  
HETATM 2171  H1  T4PE  700      21.451  -0.540   1.416  1.00  0.00           H  
HETATM 2172  H2  T4PE  700      20.743  -1.843   1.722  1.00  0.00           H  
HETATM 2173  O   T4PE  701      -2.009  16.076   6.863  1.00  0.00           O  
HETATM 2174  H1  T4PE  701      -2.930  16.065   6.600  1.00  0.00           H  
HETATM 2175  H2  T4PE  701      -1.573  16.591   6.184  1.00  0.00           H  
HETATM 2176  O   T4PE  702      12.873   6.528   0.400  1.00  0.00           O  
HETATM 2177  H1  T4PE  702      13.330   5.989  -0.246  1.00  0.00           H  
HETATM 2178  H2  T4PE  702      13.301   6.321   1.231  1.00  0.00           H  
HETATM 2179  O   T4PE  703     -15.655  -0.365  20.212  1.00  0.00           O  
HETATM 2180  H1  T4PE  703     -15.775   0.386  19.630  1.00  0.00           H  
HETATM 2181  H2  T4PE  703     -15.103  -0.968  19.714  1.00  0.00           H  
HETATM 2182  O   T4PE  704      -2.591  13.599   5.605  1.00  0.00           O  
HETATM 2183  H1  T4PE  704      -2.271  14.455   5.891  1.00  0.00           H  
HETATM 2184  H2  T4PE  704      -2.387  13.567   4.670  1.00  0.00           H  
HETATM 2185  O   T4PE  705       0.285   2.151  16.024  1.00  0.00           O  
HETATM 2186  H1  T4PE  705       0.286   2.568  15.162  1.00  0.00           H  
HETATM 2187  H2  T4PE  705      -0.613   2.255  16.339  1.00  0.00           H  
HETATM 2188  O   T4PE  706     -16.303 -14.757   3.777  1.00  0.00           O  
HETATM 2189  H1  T4PE  706     -16.556 -14.236   4.539  1.00  0.00           H  
HETATM 2190  H2  T4PE  706     -15.714 -14.188   3.282  1.00  0.00           H  
HETATM 2191  O   T4PE  707      -3.383  -3.934  -9.819  1.00  0.00           O  
HETATM 2192  H1  T4PE  707      -2.899  -3.910 -10.645  1.00  0.00           H  
HETATM 2193  H2  T4PE  707      -3.472  -4.866  -9.620  1.00  0.00           H  
HETATM 2194  O   T4PE  708       2.093 -12.703  -1.729  1.00  0.00           O  
HETATM 2195  H1  T4PE  708       2.236 -13.635  -1.566  1.00  0.00           H  
HETATM 2196  H2  T4PE  708       2.625 -12.260  -1.067  1.00  0.00           H  
HETATM 2197  O   T4PE  709      14.056  -1.961  17.109  1.00  0.00           O  
HETATM 2198  H1  T4PE  709      14.292  -2.328  16.258  1.00  0.00           H  
HETATM 2199  H2  T4PE  709      14.842  -2.070  17.645  1.00  0.00           H  
HETATM 2200  O   T4PE  710       2.383 -14.457 -13.982  1.00  0.00           O  
HETATM 2201  H1  T4PE  710       2.534 -14.232 -13.064  1.00  0.00           H  
HETATM 2202  H2  T4PE  710       1.457 -14.265 -14.127  1.00  0.00           H  
HETATM 2203  O   T4PE  711      19.529  13.174  20.603  1.00  0.00           O  
HETATM 2204  H1  T4PE  711      19.425  14.123  20.536  1.00  0.00           H  
HETATM 2205  H2  T4PE  711      19.067  12.827  19.841  1.00  0.00           H  
HETATM 2206  O   T4PE  712       4.191 -16.622 -17.619  1.00  0.00           O  
HETATM 2207  H1  T4PE  712       4.140 -15.795 -17.140  1.00  0.00           H  
HETATM 2208  H2  T4PE  712       4.991 -16.549 -18.139  1.00  0.00           H  
HETATM 2209  O   T4PE  713       5.210  -1.600 -15.849  1.00  0.00           O  
HETATM 2210  H1  T4PE  713       5.903  -1.284 -16.429  1.00  0.00           H  
HETATM 2211  H2  T4PE  713       4.412  -1.541 -16.374  1.00  0.00           H  
HETATM 2212  O   T4PE  714       9.656  -8.538  12.160  1.00  0.00           O  
HETATM 2213  H1  T4PE  714      10.220  -9.245  12.475  1.00  0.00           H  
HETATM 2214  H2  T4PE  714       9.872  -7.792  12.719  1.00  0.00           H  
HETATM 2215  O   T4PE  715      13.605  -9.147  19.894  1.00  0.00           O  
HETATM 2216  H1  T4PE  715      14.286  -8.912  20.524  1.00  0.00           H  
HETATM 2217  H2  T4PE  715      14.038  -9.095  19.042  1.00  0.00           H  
HETATM 2218  O   T4PE  716     -10.963  -7.406  -6.604  1.00  0.00           O  
HETATM 2219  H1  T4PE  716     -11.172  -6.499  -6.828  1.00  0.00           H  
HETATM 2220  H2  T4PE  716     -11.018  -7.878  -7.435  1.00  0.00           H  
HETATM 2221  O   T4PE  717       8.450  -3.544  20.722  1.00  0.00           O  
HETATM 2222  H1  T4PE  717       8.530  -3.910  21.603  1.00  0.00           H  
HETATM 2223  H2  T4PE  717       7.757  -2.888  20.796  1.00  0.00           H  
HETATM 2224  O   T4PE  718      -4.715  -6.725  -9.291  1.00  0.00           O  
HETATM 2225  H1  T4PE  718      -3.906  -7.098  -8.942  1.00  0.00           H  
HETATM 2226  H2  T4PE  718      -5.070  -7.409  -9.859  1.00  0.00           H  
HETATM 2227  O   T4PE  719       6.294 -19.901 -10.216  1.00  0.00           O  
HETATM 2228  H1  T4PE  719       6.984 -19.245 -10.314  1.00  0.00           H  
HETATM 2229  H2  T4PE  719       6.608 -20.477  -9.519  1.00  0.00           H  
HETATM 2230  O   T4PE  720      12.325   0.333   2.080  1.00  0.00           O  
HETATM 2231  H1  T4PE  720      11.606   0.946   1.926  1.00  0.00           H  
HETATM 2232  H2  T4PE  720      12.969   0.838   2.577  1.00  0.00           H  
HETATM 2233  O   T4PE  721     -11.142  10.830  15.570  1.00  0.00           O  
HETATM 2234  H1  T4PE  721     -10.649  10.716  16.383  1.00  0.00           H  
HETATM 2235  H2  T4PE  721     -12.060  10.773  15.835  1.00  0.00           H  
HETATM 2236  O   T4PE  722       7.703  17.922 -19.956  1.00  0.00           O  
HETATM 2237  H1  T4PE  722       8.456  17.464 -19.583  1.00  0.00           H  
HETATM 2238  H2  T4PE  722       7.153  17.225 -20.315  1.00  0.00           H  
HETATM 2239  O   T4PE  723      -1.774 -19.668  -6.440  1.00  0.00           O  
HETATM 2240  H1  T4PE  723      -2.149 -19.170  -5.714  1.00  0.00           H  
HETATM 2241  H2  T4PE  723      -1.060 -19.119  -6.764  1.00  0.00           H  
HETATM 2242  O   T4PE  724      20.698  11.937 -18.013  1.00  0.00           O  
HETATM 2243  H1  T4PE  724      21.248  12.632 -17.650  1.00  0.00           H  
HETATM 2244  H2  T4PE  724      20.834  11.194 -17.425  1.00  0.00           H  
HETATM 2245  O   T4PE  725      -9.714   3.503  -3.719  1.00  0.00           O  
HETATM 2246  H1  T4PE  725      -9.615   2.784  -4.342  1.00  0.00           H  
HETATM 2247  H2  T4PE  725      -9.813   4.283  -4.266  1.00  0.00           H  
HETATM 2248  O   T4PE  726      -8.544  -3.978  -0.330  1.00  0.00           O  
HETATM 2249  H1  T4PE  726      -8.469  -4.789   0.173  1.00  0.00           H  
HETATM 2250  H2  T4PE  726      -8.659  -4.267  -1.235  1.00  0.00           H  
HETATM 2251  O   T4PE  727     -19.438   2.140  14.838  1.00  0.00           O  
HETATM 2252  H1  T4PE  727     -18.684   1.554  14.769  1.00  0.00           H  
HETATM 2253  H2  T4PE  727     -19.446   2.617  14.008  1.00  0.00           H  
HETATM 2254  O   T4PE  728      -0.059  13.731 -12.753  1.00  0.00           O  
HETATM 2255  H1  T4PE  728       0.192  14.336 -12.055  1.00  0.00           H  
HETATM 2256  H2  T4PE  728      -0.223  12.902 -12.306  1.00  0.00           H  
HETATM 2257  O   T4PE  729       3.638  -2.764   3.527  1.00  0.00           O  
HETATM 2258  H1  T4PE  729       3.422  -1.950   3.982  1.00  0.00           H  
HETATM 2259  H2  T4PE  729       3.357  -3.455   4.126  1.00  0.00           H  
HETATM 2260  O   T4PE  730      -0.306 -11.788 -16.405  1.00  0.00           O  
HETATM 2261  H1  T4PE  730       0.261 -11.021 -16.324  1.00  0.00           H  
HETATM 2262  H2  T4PE  730      -0.966 -11.532 -17.049  1.00  0.00           H  
HETATM 2263  O   T4PE  731      -8.503  -9.803  18.588  1.00  0.00           O  
HETATM 2264  H1  T4PE  731      -8.811 -10.004  19.472  1.00  0.00           H  
HETATM 2265  H2  T4PE  731      -7.899  -9.070  18.705  1.00  0.00           H  
HETATM 2266  O   T4PE  732      -1.668  -1.392 -14.983  1.00  0.00           O  
HETATM 2267  H1  T4PE  732      -2.257  -0.794 -14.522  1.00  0.00           H  
HETATM 2268  H2  T4PE  732      -1.316  -1.958 -14.295  1.00  0.00           H  
HETATM 2269  O   T4PE  733     -15.041 -15.814 -17.421  1.00  0.00           O  
HETATM 2270  H1  T4PE  733     -14.629 -16.494 -17.955  1.00  0.00           H  
HETATM 2271  H2  T4PE  733     -14.539 -15.022 -17.612  1.00  0.00           H  
HETATM 2272  O   T4PE  734       6.158  20.982   0.126  1.00  0.00           O  
HETATM 2273  H1  T4PE  734       6.814  21.386  -0.443  1.00  0.00           H  
HETATM 2274  H2  T4PE  734       5.320  21.209  -0.275  1.00  0.00           H  
HETATM 2275  O   T4PE  735     -15.455 -17.528  -0.445  1.00  0.00           O  
HETATM 2276  H1  T4PE  735     -15.040 -16.848  -0.975  1.00  0.00           H  
HETATM 2277  H2  T4PE  735     -15.876 -17.051   0.271  1.00  0.00           H  
HETATM 2278  O   T4PE  736      -7.893  -1.719  -2.083  1.00  0.00           O  
HETATM 2279  H1  T4PE  736      -8.719  -1.330  -2.370  1.00  0.00           H  
HETATM 2280  H2  T4PE  736      -8.129  -2.251  -1.323  1.00  0.00           H  
HETATM 2281  O   T4PE  737      18.786  11.618  18.661  1.00  0.00           O  
HETATM 2282  H1  T4PE  737      18.135  11.874  18.007  1.00  0.00           H  
HETATM 2283  H2  T4PE  737      19.570  11.412  18.152  1.00  0.00           H  
HETATM 2284  O   T4PE  738     -20.230   4.038  -5.865  1.00  0.00           O  
HETATM 2285  H1  T4PE  738     -20.626   4.864  -5.590  1.00  0.00           H  
HETATM 2286  H2  T4PE  738     -20.097   3.552  -5.051  1.00  0.00           H  
HETATM 2287  O   T4PE  739      11.416 -15.893 -12.503  1.00  0.00           O  
HETATM 2288  H1  T4PE  739      12.037 -15.979 -11.779  1.00  0.00           H  
HETATM 2289  H2  T4PE  739      11.965 -15.755 -13.275  1.00  0.00           H  
HETATM 2290  O   T4PE  740      10.563  -0.109  18.519  1.00  0.00           O  
HETATM 2291  H1  T4PE  740      10.352  -1.026  18.344  1.00  0.00           H  
HETATM 2292  H2  T4PE  740      10.211   0.055  19.394  1.00  0.00           H  
HETATM 2293  O   T4PE  741      -4.836  15.699   6.571  1.00  0.00           O  
HETATM 2294  H1  T4PE  741      -4.870  14.747   6.475  1.00  0.00           H  
HETATM 2295  H2  T4PE  741      -4.680  16.024   5.684  1.00  0.00           H  
HETATM 2296  O   T4PE  742      -9.739  -8.870 -11.878  1.00  0.00           O  
HETATM 2297  H1  T4PE  742      -9.544  -7.985 -12.186  1.00  0.00           H  
HETATM 2298  H2  T4PE  742     -10.615  -9.053 -12.217  1.00  0.00           H  
HETATM 2299  O   T4PE  743      -0.504  15.543   2.548  1.00  0.00           O  
HETATM 2300  H1  T4PE  743       0.344  15.859   2.861  1.00  0.00           H  
HETATM 2301  H2  T4PE  743      -1.143  16.124   2.960  1.00  0.00           H  
HETATM 2302  O   T4PE  744      15.420  -4.774   3.278  1.00  0.00           O  
HETATM 2303  H1  T4PE  744      14.954  -4.187   3.873  1.00  0.00           H  
HETATM 2304  H2  T4PE  744      14.841  -4.857   2.520  1.00  0.00           H  
HETATM 2305  O   T4PE  745      19.657  -7.480 -19.008  1.00  0.00           O  
HETATM 2306  H1  T4PE  745      19.686  -6.551 -18.780  1.00  0.00           H  
HETATM 2307  H2  T4PE  745      19.661  -7.935 -18.166  1.00  0.00           H  
HETATM 2308  O   T4PE  746     -12.991  14.446  19.986  1.00  0.00           O  
HETATM 2309  H1  T4PE  746     -13.673  14.906  19.497  1.00  0.00           H  
HETATM 2310  H2  T4PE  746     -12.742  15.055  20.682  1.00  0.00           H  
HETATM 2311  O   T4PE  747      -3.689  13.163 -11.320  1.00  0.00           O  
HETATM 2312  H1  T4PE  747      -3.271  13.692 -12.000  1.00  0.00           H  
HETATM 2313  H2  T4PE  747      -4.257  13.776 -10.854  1.00  0.00           H  
HETATM 2314  O   T4PE  748       3.962  13.505 -10.188  1.00  0.00           O  
HETATM 2315  H1  T4PE  748       3.923  14.431  -9.947  1.00  0.00           H  
HETATM 2316  H2  T4PE  748       3.777  13.494 -11.127  1.00  0.00           H  
HETATM 2317  O   T4PE  749      -8.687  16.073 -15.198  1.00  0.00           O  
HETATM 2318  H1  T4PE  749      -9.422  16.539 -14.798  1.00  0.00           H  
HETATM 2319  H2  T4PE  749      -8.626  15.254 -14.706  1.00  0.00           H  
HETATM 2320  O   T4PE  750     -12.107  -2.223  10.292  1.00  0.00           O  
HETATM 2321  H1  T4PE  750     -12.321  -1.357  10.640  1.00  0.00           H  
HETATM 2322  H2  T4PE  750     -11.722  -2.691  11.033  1.00  0.00           H  
HETATM 2323  O   T4PE  751       9.094   0.229  20.841  1.00  0.00           O  
HETATM 2324  H1  T4PE  751       9.130   1.185  20.812  1.00  0.00           H  
HETATM 2325  H2  T4PE  751       9.696  -0.013  21.544  1.00  0.00           H  
HETATM 2326  O   T4PE  752       6.216  -2.564   5.391  1.00  0.00           O  
HETATM 2327  H1  T4PE  752       5.782  -3.243   4.874  1.00  0.00           H  
HETATM 2328  H2  T4PE  752       5.785  -1.751   5.129  1.00  0.00           H  
HETATM 2329  O   T4PE  753       6.882   9.873 -17.822  1.00  0.00           O  
HETATM 2330  H1  T4PE  753       6.636  10.461 -17.108  1.00  0.00           H  
HETATM 2331  H2  T4PE  753       6.381  10.188 -18.575  1.00  0.00           H  
HETATM 2332  O   T4PE  754       8.450  -7.795  -7.389  1.00  0.00           O  
HETATM 2333  H1  T4PE  754       8.174  -6.948  -7.039  1.00  0.00           H  
HETATM 2334  H2  T4PE  754       9.332  -7.922  -7.041  1.00  0.00           H  
HETATM 2335  O   T4PE  755      -8.194   7.787  -5.376  1.00  0.00           O  
HETATM 2336  H1  T4PE  755      -7.861   7.725  -6.271  1.00  0.00           H  
HETATM 2337  H2  T4PE  755      -7.410   7.854  -4.832  1.00  0.00           H  
HETATM 2338  O   T4PE  756      -0.452  12.306  14.777  1.00  0.00           O  
HETATM 2339  H1  T4PE  756       0.046  13.112  14.914  1.00  0.00           H  
HETATM 2340  H2  T4PE  756       0.209  11.651  14.553  1.00  0.00           H  
HETATM 2341  O   T4PE  757     -11.794  -2.835  21.129  1.00  0.00           O  
HETATM 2342  H1  T4PE  757     -11.655  -3.318  21.944  1.00  0.00           H  
HETATM 2343  H2  T4PE  757     -10.977  -2.356  20.992  1.00  0.00           H  
HETATM 2344  O   T4PE  758       2.819 -14.065 -11.238  1.00  0.00           O  
HETATM 2345  H1  T4PE  758       3.372 -14.824 -11.052  1.00  0.00           H  
HETATM 2346  H2  T4PE  758       3.394 -13.311 -11.106  1.00  0.00           H  
HETATM 2347  O   T4PE  759      14.549   5.300  -3.821  1.00  0.00           O  
HETATM 2348  H1  T4PE  759      15.194   4.649  -4.096  1.00  0.00           H  
HETATM 2349  H2  T4PE  759      13.761   5.082  -4.318  1.00  0.00           H  
HETATM 2350  O   T4PE  760      17.110  10.750 -17.067  1.00  0.00           O  
HETATM 2351  H1  T4PE  760      17.930  10.358 -17.368  1.00  0.00           H  
HETATM 2352  H2  T4PE  760      16.591  10.863 -17.863  1.00  0.00           H  
HETATM 2353  O   T4PE  761      -5.563  -8.153 -12.890  1.00  0.00           O  
HETATM 2354  H1  T4PE  761      -6.247  -8.500 -13.462  1.00  0.00           H  
HETATM 2355  H2  T4PE  761      -5.798  -7.234 -12.763  1.00  0.00           H  
HETATM 2356  O   T4PE  762      20.569  20.799   0.703  1.00  0.00           O  
HETATM 2357  H1  T4PE  762      21.125  21.481   1.078  1.00  0.00           H  
HETATM 2358  H2  T4PE  762      21.048  19.985   0.859  1.00  0.00           H  
HETATM 2359  O   T4PE  763      20.415 -15.451  10.713  1.00  0.00           O  
HETATM 2360  H1  T4PE  763      20.761 -16.327  10.544  1.00  0.00           H  
HETATM 2361  H2  T4PE  763      20.542 -14.980   9.889  1.00  0.00           H  
HETATM 2362  O   T4PE  764     -21.071 -11.879   4.891  1.00  0.00           O  
HETATM 2363  H1  T4PE  764     -20.146 -11.731   4.694  1.00  0.00           H  
HETATM 2364  H2  T4PE  764     -21.225 -11.390   5.699  1.00  0.00           H  
HETATM 2365  O   T4PE  765     -19.426  -8.912 -20.132  1.00  0.00           O  
HETATM 2366  H1  T4PE  765     -18.977  -8.394 -19.464  1.00  0.00           H  
HETATM 2367  H2  T4PE  765     -18.726  -9.391 -20.576  1.00  0.00           H  
HETATM 2368  O   T4PE  766      -8.385  -6.194   1.348  1.00  0.00           O  
HETATM 2369  H1  T4PE  766      -7.828  -6.893   1.691  1.00  0.00           H  
HETATM 2370  H2  T4PE  766      -8.898  -5.904   2.103  1.00  0.00           H  
HETATM 2371  O   T4PE  767     -11.342  -1.907   6.018  1.00  0.00           O  
HETATM 2372  H1  T4PE  767     -12.134  -1.516   5.649  1.00  0.00           H  
HETATM 2373  H2  T4PE  767     -11.663  -2.591   6.606  1.00  0.00           H  
HETATM 2374  O   T4PE  768      -3.324  -3.209 -19.648  1.00  0.00           O  
HETATM 2375  H1  T4PE  768      -2.574  -3.255 -20.241  1.00  0.00           H  
HETATM 2376  H2  T4PE  768      -3.001  -2.725 -18.889  1.00  0.00           H  
HETATM 2377  O   T4PE  769     -20.223  -3.264  -2.281  1.00  0.00           O  
HETATM 2378  H1  T4PE  769     -19.645  -3.504  -1.556  1.00  0.00           H  
HETATM 2379  H2  T4PE  769     -19.759  -2.561  -2.735  1.00  0.00           H  
HETATM 2380  O   T4PE  770      -0.261   0.412 -20.619  1.00  0.00           O  
HETATM 2381  H1  T4PE  770      -0.925   0.703 -19.994  1.00  0.00           H  
HETATM 2382  H2  T4PE  770       0.207   1.212 -20.862  1.00  0.00           H  
HETATM 2383  O   T4PE  771      -7.953 -19.848 -18.801  1.00  0.00           O  
HETATM 2384  H1  T4PE  771      -7.595 -18.993 -18.561  1.00  0.00           H  
HETATM 2385  H2  T4PE  771      -7.901 -20.364 -17.997  1.00  0.00           H  
HETATM 2386  O   T4PE  772       2.921   7.839  18.850  1.00  0.00           O  
HETATM 2387  H1  T4PE  772       2.993   6.930  19.140  1.00  0.00           H  
HETATM 2388  H2  T4PE  772       3.641   8.290  19.292  1.00  0.00           H  
HETATM 2389  O   T4PE  773       6.149 -13.818 -15.259  1.00  0.00           O  
HETATM 2390  H1  T4PE  773       5.223 -13.673 -15.452  1.00  0.00           H  
HETATM 2391  H2  T4PE  773       6.169 -14.026 -14.324  1.00  0.00           H  
HETATM 2392  O   T4PE  774      14.473  -5.891  -4.994  1.00  0.00           O  
HETATM 2393  H1  T4PE  774      15.303  -5.465  -5.209  1.00  0.00           H  
HETATM 2394  H2  T4PE  774      13.811  -5.216  -5.148  1.00  0.00           H  
HETATM 2395  O   T4PE  775      17.083   0.995  16.909  1.00  0.00           O  
HETATM 2396  H1  T4PE  775      18.031   0.923  16.799  1.00  0.00           H  
HETATM 2397  H2  T4PE  775      16.967   1.717  17.526  1.00  0.00           H  
HETATM 2398  O   T4PE  776      11.164  -7.168 -11.155  1.00  0.00           O  
HETATM 2399  H1  T4PE  776      11.328  -8.111 -11.125  1.00  0.00           H  
HETATM 2400  H2  T4PE  776      11.638  -6.818 -10.401  1.00  0.00           H  
HETATM 2401  O   T4PE  777      -6.941 -20.711  13.082  1.00  0.00           O  
HETATM 2402  H1  T4PE  777      -7.701 -20.207  12.792  1.00  0.00           H  
HETATM 2403  H2  T4PE  777      -6.464 -20.114  13.659  1.00  0.00           H  
HETATM 2404  O   T4PE  778       4.641  15.658 -16.354  1.00  0.00           O  
HETATM 2405  H1  T4PE  778       5.120  15.210 -15.658  1.00  0.00           H  
HETATM 2406  H2  T4PE  778       5.180  15.534 -17.135  1.00  0.00           H  
HETATM 2407  O   T4PE  779     -16.591 -19.003  12.144  1.00  0.00           O  
HETATM 2408  H1  T4PE  779     -16.497 -18.347  12.834  1.00  0.00           H  
HETATM 2409  H2  T4PE  779     -17.516 -18.963  11.899  1.00  0.00           H  
HETATM 2410  O   T4PE  780      11.363 -17.845 -20.370  1.00  0.00           O  
HETATM 2411  H1  T4PE  780      11.581 -18.414 -19.631  1.00  0.00           H  
HETATM 2412  H2  T4PE  780      11.876 -18.192 -21.099  1.00  0.00           H  
HETATM 2413  O   T4PE  781      10.858  18.586  12.297  1.00  0.00           O  
HETATM 2414  H1  T4PE  781      10.524  19.385  11.890  1.00  0.00           H  
HETATM 2415  H2  T4PE  781      11.310  18.888  13.085  1.00  0.00           H  
HETATM 2416  O   T4PE  782     -19.393 -18.549 -15.593  1.00  0.00           O  
HETATM 2417  H1  T4PE  782     -20.158 -18.111 -15.966  1.00  0.00           H  
HETATM 2418  H2  T4PE  782     -19.100 -17.966 -14.893  1.00  0.00           H  
HETATM 2419  O   T4PE  783     -11.133 -10.111  10.758  1.00  0.00           O  
HETATM 2420  H1  T4PE  783     -10.862 -10.527  11.576  1.00  0.00           H  
HETATM 2421  H2  T4PE  783     -12.079 -10.249  10.719  1.00  0.00           H  
HETATM 2422  O   T4PE  784     -16.246 -11.125  17.540  1.00  0.00           O  
HETATM 2423  H1  T4PE  784     -16.813 -11.851  17.799  1.00  0.00           H  
HETATM 2424  H2  T4PE  784     -16.682 -10.740  16.780  1.00  0.00           H  
HETATM 2425  O   T4PE  785       2.608  11.370 -20.498  1.00  0.00           O  
HETATM 2426  H1  T4PE  785       3.530  11.210 -20.295  1.00  0.00           H  
HETATM 2427  H2  T4PE  785       2.320  10.575 -20.948  1.00  0.00           H  
HETATM 2428  O   T4PE  786       8.429  14.122 -13.496  1.00  0.00           O  
HETATM 2429  H1  T4PE  786       8.647  13.203 -13.340  1.00  0.00           H  
HETATM 2430  H2  T4PE  786       7.485  14.174 -13.346  1.00  0.00           H  
HETATM 2431  O   T4PE  787      -4.102  11.463  11.769  1.00  0.00           O  
HETATM 2432  H1  T4PE  787      -4.356  11.400  10.848  1.00  0.00           H  
HETATM 2433  H2  T4PE  787      -4.432  12.316  12.051  1.00  0.00           H  
HETATM 2434  O   T4PE  788     -19.085   8.489   1.183  1.00  0.00           O  
HETATM 2435  H1  T4PE  788     -18.416   9.163   1.062  1.00  0.00           H  
HETATM 2436  H2  T4PE  788     -19.324   8.552   2.107  1.00  0.00           H  
HETATM 2437  O   T4PE  789       0.142 -15.009  -3.773  1.00  0.00           O  
HETATM 2438  H1  T4PE  789      -0.652 -15.298  -4.224  1.00  0.00           H  
HETATM 2439  H2  T4PE  789       0.043 -14.060  -3.698  1.00  0.00           H  
HETATM 2440  O   T4PE  790       3.542  14.479  -0.432  1.00  0.00           O  
HETATM 2441  H1  T4PE  790       2.821  14.609  -1.047  1.00  0.00           H  
HETATM 2442  H2  T4PE  790       4.329  14.690  -0.935  1.00  0.00           H  
HETATM 2443  O   T4PE  791       0.618  -0.814  -6.959  1.00  0.00           O  
HETATM 2444  H1  T4PE  791      -0.273  -1.117  -7.136  1.00  0.00           H  
HETATM 2445  H2  T4PE  791       0.572  -0.431  -6.083  1.00  0.00           H  
HETATM 2446  O   T4PE  792      10.383  -3.899  13.767  1.00  0.00           O  
HETATM 2447  H1  T4PE  792      10.753  -4.756  13.559  1.00  0.00           H  
HETATM 2448  H2  T4PE  792       9.468  -4.079  13.986  1.00  0.00           H  
HETATM 2449  O   T4PE  793       9.498 -11.020   3.014  1.00  0.00           O  
HETATM 2450  H1  T4PE  793       8.665 -10.555   2.938  1.00  0.00           H  
HETATM 2451  H2  T4PE  793       9.769 -10.881   3.921  1.00  0.00           H  
HETATM 2452  O   T4PE  794     -11.641 -21.006  -7.253  1.00  0.00           O  
HETATM 2453  H1  T4PE  794     -11.757 -20.340  -6.575  1.00  0.00           H  
HETATM 2454  H2  T4PE  794     -10.834 -21.459  -7.008  1.00  0.00           H  
HETATM 2455  O   T4PE  795     -15.784   4.634 -20.603  1.00  0.00           O  
HETATM 2456  H1  T4PE  795     -15.445   4.231 -21.402  1.00  0.00           H  
HETATM 2457  H2  T4PE  795     -16.137   3.902 -20.096  1.00  0.00           H  
HETATM 2458  O   T4PE  796     -10.855  18.634   1.252  1.00  0.00           O  
HETATM 2459  H1  T4PE  796     -11.536  18.396   1.882  1.00  0.00           H  
HETATM 2460  H2  T4PE  796     -10.756  19.580   1.352  1.00  0.00           H  
HETATM 2461  O   T4PE  797     -15.036   4.696 -12.050  1.00  0.00           O  
HETATM 2462  H1  T4PE  797     -14.818   3.802 -11.787  1.00  0.00           H  
HETATM 2463  H2  T4PE  797     -15.221   4.633 -12.987  1.00  0.00           H  
HETATM 2464  O   T4PE  798     -11.928  -5.230  -2.283  1.00  0.00           O  
HETATM 2465  H1  T4PE  798     -12.256  -5.844  -2.940  1.00  0.00           H  
HETATM 2466  H2  T4PE  798     -11.844  -4.400  -2.752  1.00  0.00           H  
HETATM 2467  O   T4PE  799      -5.155  -1.774  13.510  1.00  0.00           O  
HETATM 2468  H1  T4PE  799      -4.735  -1.783  12.650  1.00  0.00           H  
HETATM 2469  H2  T4PE  799      -5.151  -0.853  13.770  1.00  0.00           H  
HETATM 2470  O   T4PE  800      -4.519  -1.729   8.574  1.00  0.00           O  
HETATM 2471  H1  T4PE  800      -4.329  -2.052   7.693  1.00  0.00           H  
HETATM 2472  H2  T4PE  800      -4.609  -0.782   8.468  1.00  0.00           H  
HETATM 2473  O   T4PE  801       9.493   9.757 -12.337  1.00  0.00           O  
HETATM 2474  H1  T4PE  801       8.581   9.987 -12.512  1.00  0.00           H  
HETATM 2475  H2  T4PE  801      10.002  10.429 -12.792  1.00  0.00           H  
HETATM 2476  O   T4PE  802       9.721 -18.130  12.565  1.00  0.00           O  
HETATM 2477  H1  T4PE  802      10.570 -18.197  12.127  1.00  0.00           H  
HETATM 2478  H2  T4PE  802       9.365 -17.292  12.270  1.00  0.00           H  
HETATM 2479  O   T4PE  803     -11.970  19.924  16.112  1.00  0.00           O  
HETATM 2480  H1  T4PE  803     -12.293  20.655  15.585  1.00  0.00           H  
HETATM 2481  H2  T4PE  803     -12.728  19.350  16.217  1.00  0.00           H  
HETATM 2482  O   T4PE  804       7.153  17.146  11.295  1.00  0.00           O  
HETATM 2483  H1  T4PE  804       7.395  17.354  12.197  1.00  0.00           H  
HETATM 2484  H2  T4PE  804       7.691  17.732  10.762  1.00  0.00           H  
HETATM 2485  O   T4PE  805       4.853  -4.297 -17.659  1.00  0.00           O  
HETATM 2486  H1  T4PE  805       5.722  -3.898 -17.621  1.00  0.00           H  
HETATM 2487  H2  T4PE  805       4.995  -5.140 -18.090  1.00  0.00           H  
HETATM 2488  O   T4PE  806     -16.361  -2.555  12.016  1.00  0.00           O  
HETATM 2489  H1  T4PE  806     -16.951  -2.223  12.692  1.00  0.00           H  
HETATM 2490  H2  T4PE  806     -15.515  -2.641  12.456  1.00  0.00           H  
HETATM 2491  O   T4PE  807       3.816  19.509 -19.826  1.00  0.00           O  
HETATM 2492  H1  T4PE  807       4.635  19.445 -19.336  1.00  0.00           H  
HETATM 2493  H2  T4PE  807       3.308  20.173 -19.360  1.00  0.00           H  
HETATM 2494  O   T4PE  808      -1.068  -6.475   8.286  1.00  0.00           O  
HETATM 2495  H1  T4PE  808      -0.264  -6.967   8.454  1.00  0.00           H  
HETATM 2496  H2  T4PE  808      -1.705  -6.837   8.902  1.00  0.00           H  
HETATM 2497  O   T4PE  809      -2.679   6.970 -20.534  1.00  0.00           O  
HETATM 2498  H1  T4PE  809      -3.323   6.616 -19.921  1.00  0.00           H  
HETATM 2499  H2  T4PE  809      -3.081   6.859 -21.396  1.00  0.00           H  
HETATM 2500  O   T4PE  810     -14.422  20.138 -20.858  1.00  0.00           O  
HETATM 2501  H1  T4PE  810     -14.861  19.565 -20.230  1.00  0.00           H  
HETATM 2502  H2  T4PE  810     -13.884  20.718 -20.320  1.00  0.00           H  
HETATM 2503  O   T4PE  811      -4.846  10.566 -11.760  1.00  0.00           O  
HETATM 2504  H1  T4PE  811      -5.673  10.790 -12.187  1.00  0.00           H  
HETATM 2505  H2  T4PE  811      -4.397  11.405 -11.653  1.00  0.00           H  
HETATM 2506  O   T4PE  812      16.911  -7.316 -13.267  1.00  0.00           O  
HETATM 2507  H1  T4PE  812      17.576  -6.627 -13.233  1.00  0.00           H  
HETATM 2508  H2  T4PE  812      16.079  -6.851 -13.179  1.00  0.00           H  
HETATM 2509  O   T4PE  813     -14.413  17.829   0.141  1.00  0.00           O  
HETATM 2510  H1  T4PE  813     -13.604  17.444  -0.195  1.00  0.00           H  
HETATM 2511  H2  T4PE  813     -14.714  18.407  -0.560  1.00  0.00           H  
HETATM 2512  O   T4PE  814      -0.923  10.057  19.288  1.00  0.00           O  
HETATM 2513  H1  T4PE  814      -0.627  10.199  18.389  1.00  0.00           H  
HETATM 2514  H2  T4PE  814      -1.742  10.548  19.351  1.00  0.00           H  
HETATM 2515  O   T4PE  815      11.186   2.275  -5.529  1.00  0.00           O  
HETATM 2516  H1  T4PE  815      10.507   2.406  -6.190  1.00  0.00           H  
HETATM 2517  H2  T4PE  815      10.704   2.148  -4.712  1.00  0.00           H  
HETATM 2518  O   T4PE  816      -2.050 -13.851  17.997  1.00  0.00           O  
HETATM 2519  H1  T4PE  816      -1.926 -14.591  18.592  1.00  0.00           H  
HETATM 2520  H2  T4PE  816      -1.403 -13.205  18.279  1.00  0.00           H  
HETATM 2521  O   T4PE  817     -14.385 -15.517  15.292  1.00  0.00           O  
HETATM 2522  H1  T4PE  817     -14.459 -14.878  14.583  1.00  0.00           H  
HETATM 2523  H2  T4PE  817     -13.448 -15.702  15.351  1.00  0.00           H  
HETATM 2524  O   T4PE  818     -19.918  12.344   6.414  1.00  0.00           O  
HETATM 2525  H1  T4PE  818     -19.975  12.761   7.274  1.00  0.00           H  
HETATM 2526  H2  T4PE  818     -20.631  12.735   5.911  1.00  0.00           H  
HETATM 2527  O   T4PE  819     -15.723  -5.196   7.584  1.00  0.00           O  
HETATM 2528  H1  T4PE  819     -15.375  -5.515   8.416  1.00  0.00           H  
HETATM 2529  H2  T4PE  819     -15.621  -4.246   7.629  1.00  0.00           H  
HETATM 2530  O   T4PE  820      -3.410  18.316 -13.333  1.00  0.00           O  
HETATM 2531  H1  T4PE  820      -3.780  19.044 -12.833  1.00  0.00           H  
HETATM 2532  H2  T4PE  820      -2.657  18.029 -12.816  1.00  0.00           H  
HETATM 2533  O   T4PE  821       0.452  -3.800 -13.915  1.00  0.00           O  
HETATM 2534  H1  T4PE  821       1.321  -3.753 -13.518  1.00  0.00           H  
HETATM 2535  H2  T4PE  821       0.216  -4.727 -13.870  1.00  0.00           H  
HETATM 2536  O   T4PE  822      -4.013  13.553   0.744  1.00  0.00           O  
HETATM 2537  H1  T4PE  822      -3.351  13.677   1.425  1.00  0.00           H  
HETATM 2538  H2  T4PE  822      -3.984  12.616   0.550  1.00  0.00           H  
HETATM 2539  O   T4PE  823     -10.698 -16.990  -7.955  1.00  0.00           O  
HETATM 2540  H1  T4PE  823     -10.687 -16.191  -8.483  1.00  0.00           H  
HETATM 2541  H2  T4PE  823     -11.221 -16.762  -7.186  1.00  0.00           H  
HETATM 2542  O   T4PE  824      -6.352   0.382  -2.058  1.00  0.00           O  
HETATM 2543  H1  T4PE  824      -6.840   1.159  -2.331  1.00  0.00           H  
HETATM 2544  H2  T4PE  824      -6.875  -0.354  -2.377  1.00  0.00           H  
HETATM 2545  O   T4PE  825       9.544   3.535   5.317  1.00  0.00           O  
HETATM 2546  H1  T4PE  825      10.256   3.090   5.777  1.00  0.00           H  
HETATM 2547  H2  T4PE  825       8.955   3.828   6.012  1.00  0.00           H  
HETATM 2548  O   T4PE  826     -12.979  -8.053   5.503  1.00  0.00           O  
HETATM 2549  H1  T4PE  826     -12.083  -7.863   5.781  1.00  0.00           H  
HETATM 2550  H2  T4PE  826     -13.378  -7.193   5.372  1.00  0.00           H  
HETATM 2551  O   T4PE  827     -16.546 -14.602  -9.315  1.00  0.00           O  
HETATM 2552  H1  T4PE  827     -16.482 -14.005 -10.061  1.00  0.00           H  
HETATM 2553  H2  T4PE  827     -17.385 -15.046  -9.434  1.00  0.00           H  
HETATM 2554  O   T4PE  828       2.519  -0.673  17.356  1.00  0.00           O  
HETATM 2555  H1  T4PE  828       1.612  -0.368  17.366  1.00  0.00           H  
HETATM 2556  H2  T4PE  828       3.025   0.090  17.076  1.00  0.00           H  
HETATM 2557  O   T4PE  829     -18.394  -3.550  10.396  1.00  0.00           O  
HETATM 2558  H1  T4PE  829     -18.459  -4.478  10.619  1.00  0.00           H  
HETATM 2559  H2  T4PE  829     -17.607  -3.249  10.851  1.00  0.00           H  
HETATM 2560  O   T4PE  830      10.505  -1.578 -10.959  1.00  0.00           O  
HETATM 2561  H1  T4PE  830      10.284  -1.271 -10.080  1.00  0.00           H  
HETATM 2562  H2  T4PE  830      11.236  -2.181 -10.825  1.00  0.00           H  
HETATM 2563  O   T4PE  831     -11.311  -6.897  -9.758  1.00  0.00           O  
HETATM 2564  H1  T4PE  831     -12.243  -7.116  -9.774  1.00  0.00           H  
HETATM 2565  H2  T4PE  831     -10.976  -7.215 -10.596  1.00  0.00           H  
HETATM 2566  O   T4PE  832      -1.290  18.411 -15.559  1.00  0.00           O  
HETATM 2567  H1  T4PE  832      -2.010  18.262 -14.947  1.00  0.00           H  
HETATM 2568  H2  T4PE  832      -0.932  19.262 -15.308  1.00  0.00           H  
HETATM 2569  O   T4PE  833      -5.662   3.181 -16.255  1.00  0.00           O  
HETATM 2570  H1  T4PE  833      -6.339   2.556 -15.996  1.00  0.00           H  
HETATM 2571  H2  T4PE  833      -6.039   3.650 -16.999  1.00  0.00           H  
HETATM 2572  O   T4PE  834       9.044 -14.675  15.711  1.00  0.00           O  
HETATM 2573  H1  T4PE  834       8.481 -14.009  16.105  1.00  0.00           H  
HETATM 2574  H2  T4PE  834       8.502 -15.464  15.687  1.00  0.00           H  
HETATM 2575  O   T4PE  835      -2.966  18.573  -3.035  1.00  0.00           O  
HETATM 2576  H1  T4PE  835      -2.181  18.221  -3.456  1.00  0.00           H  
HETATM 2577  H2  T4PE  835      -2.945  19.510  -3.234  1.00  0.00           H  
HETATM 2578  O   T4PE  836      13.867   1.267  10.967  1.00  0.00           O  
HETATM 2579  H1  T4PE  836      14.773   1.351  11.265  1.00  0.00           H  
HETATM 2580  H2  T4PE  836      13.541   0.483  11.409  1.00  0.00           H  
HETATM 2581  O   T4PE  837       6.228   5.328 -14.881  1.00  0.00           O  
HETATM 2582  H1  T4PE  837       6.640   4.468 -14.806  1.00  0.00           H  
HETATM 2583  H2  T4PE  837       5.977   5.553 -13.985  1.00  0.00           H  
HETATM 2584  O   T4PE  838     -12.304  -3.408   7.910  1.00  0.00           O  
HETATM 2585  H1  T4PE  838     -11.708  -4.148   8.028  1.00  0.00           H  
HETATM 2586  H2  T4PE  838     -12.304  -2.962   8.757  1.00  0.00           H  
HETATM 2587  O   T4PE  839      -5.803  16.289  15.122  1.00  0.00           O  
HETATM 2588  H1  T4PE  839      -5.079  16.108  14.522  1.00  0.00           H  
HETATM 2589  H2  T4PE  839      -5.718  15.626  15.807  1.00  0.00           H  
HETATM 2590  O   T4PE  840      -9.687   4.950   3.286  1.00  0.00           O  
HETATM 2591  H1  T4PE  840     -10.254   5.592   2.859  1.00  0.00           H  
HETATM 2592  H2  T4PE  840      -9.182   5.459   3.919  1.00  0.00           H  
HETATM 2593  O   T4PE  841       7.234   1.979  -0.226  1.00  0.00           O  
HETATM 2594  H1  T4PE  841       8.018   2.119   0.305  1.00  0.00           H  
HETATM 2595  H2  T4PE  841       6.960   1.085  -0.019  1.00  0.00           H  
HETATM 2596  O   T4PE  842      -9.727   1.877 -13.274  1.00  0.00           O  
HETATM 2597  H1  T4PE  842     -10.142   2.627 -12.847  1.00  0.00           H  
HETATM 2598  H2  T4PE  842     -10.423   1.485 -13.800  1.00  0.00           H  
HETATM 2599  O   T4PE  843       2.349 -18.192   7.498  1.00  0.00           O  
HETATM 2600  H1  T4PE  843       1.788 -18.849   7.085  1.00  0.00           H  
HETATM 2601  H2  T4PE  843       1.739 -17.572   7.897  1.00  0.00           H  
HETATM 2602  O   T4PE  844      19.839   3.119  -4.858  1.00  0.00           O  
HETATM 2603  H1  T4PE  844      20.676   3.575  -4.937  1.00  0.00           H  
HETATM 2604  H2  T4PE  844      19.266   3.556  -5.488  1.00  0.00           H  
HETATM 2605  O   T4PE  845      16.767 -16.342 -14.161  1.00  0.00           O  
HETATM 2606  H1  T4PE  845      17.630 -16.073 -13.847  1.00  0.00           H  
HETATM 2607  H2  T4PE  845      16.677 -17.250 -13.869  1.00  0.00           H  
HETATM 2608  O   T4PE  846     -13.982 -17.310 -19.601  1.00  0.00           O  
HETATM 2609  H1  T4PE  846     -14.117 -16.624 -20.255  1.00  0.00           H  
HETATM 2610  H2  T4PE  846     -13.031 -17.363 -19.502  1.00  0.00           H  
HETATM 2611  O   T4PE  847     -18.278   9.987  10.788  1.00  0.00           O  
HETATM 2612  H1  T4PE  847     -18.272  10.685  11.443  1.00  0.00           H  
HETATM 2613  H2  T4PE  847     -17.542  10.193  10.211  1.00  0.00           H  
HETATM 2614  O   T4PE  848       7.161  -7.157   5.078  1.00  0.00           O  
HETATM 2615  H1  T4PE  848       7.071  -6.914   6.000  1.00  0.00           H  
HETATM 2616  H2  T4PE  848       6.630  -6.513   4.608  1.00  0.00           H  
HETATM 2617  O   T4PE  849       7.712   7.141   8.987  1.00  0.00           O  
HETATM 2618  H1  T4PE  849       8.640   7.181   8.756  1.00  0.00           H  
HETATM 2619  H2  T4PE  849       7.297   7.800   8.430  1.00  0.00           H  
HETATM 2620  O   T4PE  850      18.523   2.472  20.272  1.00  0.00           O  
HETATM 2621  H1  T4PE  850      18.491   1.527  20.421  1.00  0.00           H  
HETATM 2622  H2  T4PE  850      18.795   2.561  19.359  1.00  0.00           H  
HETATM 2623  O   T4PE  851       7.470 -17.483  -6.389  1.00  0.00           O  
HETATM 2624  H1  T4PE  851       6.547 -17.549  -6.633  1.00  0.00           H  
HETATM 2625  H2  T4PE  851       7.505 -17.817  -5.492  1.00  0.00           H  
HETATM 2626  O   T4PE  852      16.346  15.146  -2.028  1.00  0.00           O  
HETATM 2627  H1  T4PE  852      15.960  15.193  -2.902  1.00  0.00           H  
HETATM 2628  H2  T4PE  852      16.493  14.212  -1.879  1.00  0.00           H  
HETATM 2629  O   T4PE  853     -20.870   5.209   0.075  1.00  0.00           O  
HETATM 2630  H1  T4PE  853     -21.243   4.710  -0.652  1.00  0.00           H  
HETATM 2631  H2  T4PE  853     -20.484   4.547   0.647  1.00  0.00           H  
HETATM 2632  O   T4PE  854      -7.648 -15.534  19.981  1.00  0.00           O  
HETATM 2633  H1  T4PE  854      -6.710 -15.350  20.030  1.00  0.00           H  
HETATM 2634  H2  T4PE  854      -7.829 -16.062  20.759  1.00  0.00           H  
HETATM 2635  O   T4PE  855       5.072  19.332  -6.722  1.00  0.00           O  
HETATM 2636  H1  T4PE  855       5.569  19.215  -7.531  1.00  0.00           H  
HETATM 2637  H2  T4PE  855       5.513  20.052  -6.271  1.00  0.00           H  
HETATM 2638  O   T4PE  856      -3.272   8.747  10.083  1.00  0.00           O  
HETATM 2639  H1  T4PE  856      -3.717   8.979   9.268  1.00  0.00           H  
HETATM 2640  H2  T4PE  856      -2.550   8.182   9.809  1.00  0.00           H  
HETATM 2641  O   T4PE  857       5.600  -8.587  11.218  1.00  0.00           O  
HETATM 2642  H1  T4PE  857       5.710  -7.761  11.689  1.00  0.00           H  
HETATM 2643  H2  T4PE  857       6.150  -8.494  10.440  1.00  0.00           H  
HETATM 2644  O   T4PE  858      -3.039  21.314  -2.204  1.00  0.00           O  
HETATM 2645  H1  T4PE  858      -2.103  21.234  -2.023  1.00  0.00           H  
HETATM 2646  H2  T4PE  858      -3.456  21.257  -1.345  1.00  0.00           H  
HETATM 2647  O   T4PE  859      20.387   3.416  -1.690  1.00  0.00           O  
HETATM 2648  H1  T4PE  859      20.945   3.666  -2.426  1.00  0.00           H  
HETATM 2649  H2  T4PE  859      19.795   2.756  -2.050  1.00  0.00           H  
HETATM 2650  O   T4PE  860      15.547  18.151  16.937  1.00  0.00           O  
HETATM 2651  H1  T4PE  860      14.630  17.918  16.791  1.00  0.00           H  
HETATM 2652  H2  T4PE  860      15.532  18.702  17.720  1.00  0.00           H  
HETATM 2653  O   T4PE  861     -13.521  19.974   6.817  1.00  0.00           O  
HETATM 2654  H1  T4PE  861     -12.595  20.156   6.982  1.00  0.00           H  
HETATM 2655  H2  T4PE  861     -13.971  20.782   7.061  1.00  0.00           H  
HETATM 2656  O   T4PE  862      -8.568 -12.248   5.454  1.00  0.00           O  
HETATM 2657  H1  T4PE  862      -9.315 -11.908   5.946  1.00  0.00           H  
HETATM 2658  H2  T4PE  862      -8.075 -11.469   5.197  1.00  0.00           H  
HETATM 2659  O   T4PE  863       8.195 -13.337  -5.469  1.00  0.00           O  
HETATM 2660  H1  T4PE  863       8.493 -14.220  -5.688  1.00  0.00           H  
HETATM 2661  H2  T4PE  863       7.305 -13.460  -5.137  1.00  0.00           H  
HETATM 2662  O   T4PE  864       3.595 -11.838  -3.750  1.00  0.00           O  
HETATM 2663  H1  T4PE  864       3.143 -12.276  -3.030  1.00  0.00           H  
HETATM 2664  H2  T4PE  864       4.350 -12.397  -3.936  1.00  0.00           H  
HETATM 2665  O   T4PE  865       5.769  -3.692  -5.912  1.00  0.00           O  
HETATM 2666  H1  T4PE  865       4.851  -3.960  -5.962  1.00  0.00           H  
HETATM 2667  H2  T4PE  865       6.001  -3.462  -6.812  1.00  0.00           H  
HETATM 2668  O   T4PE  866      17.518 -21.062  -4.753  1.00  0.00           O  
HETATM 2669  H1  T4PE  866      17.260 -20.423  -4.089  1.00  0.00           H  
HETATM 2670  H2  T4PE  866      18.125 -20.587  -5.321  1.00  0.00           H  
HETATM 2671  O   T4PE  867      16.640  -4.948 -11.090  1.00  0.00           O  
HETATM 2672  H1  T4PE  867      16.735  -5.856 -10.800  1.00  0.00           H  
HETATM 2673  H2  T4PE  867      15.784  -4.678 -10.758  1.00  0.00           H  
HETATM 2674  O   T4PE  868     -12.296  16.180 -20.352  1.00  0.00           O  
HETATM 2675  H1  T4PE  868     -11.548  16.776 -20.370  1.00  0.00           H  
HETATM 2676  H2  T4PE  868     -12.000  15.440 -19.822  1.00  0.00           H  
HETATM 2677  O   T4PE  869      -6.405  14.706  17.519  1.00  0.00           O  
HETATM 2678  H1  T4PE  869      -7.041  15.256  17.977  1.00  0.00           H  
HETATM 2679  H2  T4PE  869      -6.691  13.810  17.696  1.00  0.00           H  
HETATM 2680  O   T4PE  870       6.449  21.032 -12.633  1.00  0.00           O  
HETATM 2681  H1  T4PE  870       6.676  21.486 -11.822  1.00  0.00           H  
HETATM 2682  H2  T4PE  870       6.118  20.180 -12.346  1.00  0.00           H  
HETATM 2683  O   T4PE  871     -17.849   1.627  -9.340  1.00  0.00           O  
HETATM 2684  H1  T4PE  871     -18.710   1.789  -9.725  1.00  0.00           H  
HETATM 2685  H2  T4PE  871     -17.776   0.673  -9.308  1.00  0.00           H  
HETATM 2686  O   T4PE  872      10.962   4.261  16.600  1.00  0.00           O  
HETATM 2687  H1  T4PE  872      11.740   3.793  16.297  1.00  0.00           H  
HETATM 2688  H2  T4PE  872      10.966   5.079  16.103  1.00  0.00           H  
HETATM 2689  O   T4PE  873     -15.022   8.921  -2.534  1.00  0.00           O  
HETATM 2690  H1  T4PE  873     -14.303   9.440  -2.175  1.00  0.00           H  
HETATM 2691  H2  T4PE  873     -15.089   8.166  -1.949  1.00  0.00           H  
HETATM 2692  O   T4PE  874       5.194   0.683  -3.354  1.00  0.00           O  
HETATM 2693  H1  T4PE  874       5.858   0.102  -3.724  1.00  0.00           H  
HETATM 2694  H2  T4PE  874       5.608   1.546  -3.344  1.00  0.00           H  
HETATM 2695  O   T4PE  875       9.712   2.709   0.873  1.00  0.00           O  
HETATM 2696  H1  T4PE  875       9.792   2.502   1.804  1.00  0.00           H  
HETATM 2697  H2  T4PE  875       9.878   3.650   0.821  1.00  0.00           H  
HETATM 2698  O   T4PE  876       1.578   4.566   2.748  1.00  0.00           O  
HETATM 2699  H1  T4PE  876       1.606   4.782   3.680  1.00  0.00           H  
HETATM 2700  H2  T4PE  876       1.281   5.370   2.324  1.00  0.00           H  
HETATM 2701  O   T4PE  877       8.125   5.474  18.279  1.00  0.00           O  
HETATM 2702  H1  T4PE  877       7.914   4.572  18.037  1.00  0.00           H  
HETATM 2703  H2  T4PE  877       9.082   5.503  18.285  1.00  0.00           H  
HETATM 2704  O   T4PE  878      -8.999  20.239 -10.478  1.00  0.00           O  
HETATM 2705  H1  T4PE  878      -9.507  20.412 -11.270  1.00  0.00           H  
HETATM 2706  H2  T4PE  878      -8.610  19.376 -10.625  1.00  0.00           H  
HETATM 2707  O   T4PE  879     -16.054  -7.624  -7.939  1.00  0.00           O  
HETATM 2708  H1  T4PE  879     -16.944  -7.287  -8.038  1.00  0.00           H  
HETATM 2709  H2  T4PE  879     -16.119  -8.271  -7.237  1.00  0.00           H  
HETATM 2710  O   T4PE  880       0.967  10.242 -14.993  1.00  0.00           O  
HETATM 2711  H1  T4PE  880       0.556   9.405 -15.207  1.00  0.00           H  
HETATM 2712  H2  T4PE  880       0.963  10.730 -15.817  1.00  0.00           H  
HETATM 2713  O   T4PE  881       0.495  18.817  17.521  1.00  0.00           O  
HETATM 2714  H1  T4PE  881       0.603  19.763  17.429  1.00  0.00           H  
HETATM 2715  H2  T4PE  881       0.186  18.696  18.419  1.00  0.00           H  
HETATM 2716  O   T4PE  882      -6.814  -2.668   1.430  1.00  0.00           O  
HETATM 2717  H1  T4PE  882      -7.564  -3.116   1.040  1.00  0.00           H  
HETATM 2718  H2  T4PE  882      -6.758  -3.022   2.317  1.00  0.00           H  
HETATM 2719  O   T4PE  883       4.813  16.280 -11.927  1.00  0.00           O  
HETATM 2720  H1  T4PE  883       4.020  16.710 -12.246  1.00  0.00           H  
HETATM 2721  H2  T4PE  883       5.455  16.987 -11.854  1.00  0.00           H  
HETATM 2722  O   T4PE  884     -13.530 -18.015  13.426  1.00  0.00           O  
HETATM 2723  H1  T4PE  884     -13.209 -17.423  14.107  1.00  0.00           H  
HETATM 2724  H2  T4PE  884     -13.137 -17.686  12.617  1.00  0.00           H  
HETATM 2725  O   T4PE  885     -13.195  11.097   2.843  1.00  0.00           O  
HETATM 2726  H1  T4PE  885     -13.745  11.859   3.029  1.00  0.00           H  
HETATM 2727  H2  T4PE  885     -13.759  10.512   2.338  1.00  0.00           H  
HETATM 2728  O   T4PE  886     -18.438  -8.941  11.309  1.00  0.00           O  
HETATM 2729  H1  T4PE  886     -17.790  -9.538  10.935  1.00  0.00           H  
HETATM 2730  H2  T4PE  886     -19.282  -9.341  11.102  1.00  0.00           H  
HETATM 2731  O   T4PE  887       6.070  12.940   6.385  1.00  0.00           O  
HETATM 2732  H1  T4PE  887       6.924  13.201   6.731  1.00  0.00           H  
HETATM 2733  H2  T4PE  887       5.589  12.622   7.149  1.00  0.00           H  
HETATM 2734  O   T4PE  888       5.456 -16.233  -3.375  1.00  0.00           O  
HETATM 2735  H1  T4PE  888       5.473 -16.387  -2.431  1.00  0.00           H  
HETATM 2736  H2  T4PE  888       4.578 -16.502  -3.646  1.00  0.00           H  
HETATM 2737  O   T4PE  889      10.418   6.496   8.194  1.00  0.00           O  
HETATM 2738  H1  T4PE  889      11.191   7.018   8.408  1.00  0.00           H  
HETATM 2739  H2  T4PE  889      10.589   5.640   8.586  1.00  0.00           H  
HETATM 2740  O   T4PE  890     -15.554   0.779  12.523  1.00  0.00           O  
HETATM 2741  H1  T4PE  890     -15.676   0.003  11.976  1.00  0.00           H  
HETATM 2742  H2  T4PE  890     -15.991   0.563  13.347  1.00  0.00           H  
HETATM 2743  O   T4PE  891     -14.193  -9.999   2.495  1.00  0.00           O  
HETATM 2744  H1  T4PE  891     -13.438 -10.292   3.007  1.00  0.00           H  
HETATM 2745  H2  T4PE  891     -13.814  -9.486   1.781  1.00  0.00           H  
HETATM 2746  O   T4PE  892      -7.834   5.830  10.907  1.00  0.00           O  
HETATM 2747  H1  T4PE  892      -7.711   4.914  10.659  1.00  0.00           H  
HETATM 2748  H2  T4PE  892      -7.328   5.931  11.712  1.00  0.00           H  
HETATM 2749  O   T4PE  893      20.087  -6.228  15.171  1.00  0.00           O  
HETATM 2750  H1  T4PE  893      20.620  -6.680  15.826  1.00  0.00           H  
HETATM 2751  H2  T4PE  893      19.385  -5.816  15.676  1.00  0.00           H  
HETATM 2752  O   T4PE  894      20.751  -1.289   5.662  1.00  0.00           O  
HETATM 2753  H1  T4PE  894      21.568  -0.809   5.530  1.00  0.00           H  
HETATM 2754  H2  T4PE  894      20.171  -0.972   4.970  1.00  0.00           H  
HETATM 2755  O   T4PE  895       9.362  20.470  14.990  1.00  0.00           O  
HETATM 2756  H1  T4PE  895       8.739  20.017  14.421  1.00  0.00           H  
HETATM 2757  H2  T4PE  895      10.194  20.023  14.837  1.00  0.00           H  
HETATM 2758  O   T4PE  896     -13.852  20.877   4.293  1.00  0.00           O  
HETATM 2759  H1  T4PE  896     -13.800  20.174   3.645  1.00  0.00           H  
HETATM 2760  H2  T4PE  896     -13.497  20.491   5.094  1.00  0.00           H  
HETATM 2761  O   T4PE  897      -8.900  -7.454  -4.472  1.00  0.00           O  
HETATM 2762  H1  T4PE  897      -9.502  -7.443  -5.216  1.00  0.00           H  
HETATM 2763  H2  T4PE  897      -8.719  -8.382  -4.323  1.00  0.00           H  
HETATM 2764  O   T4PE  898       1.625   8.236 -18.439  1.00  0.00           O  
HETATM 2765  H1  T4PE  898       1.182   8.841 -19.033  1.00  0.00           H  
HETATM 2766  H2  T4PE  898       2.058   8.801 -17.799  1.00  0.00           H  
HETATM 2767  O   T4PE  899      18.411  19.246 -12.331  1.00  0.00           O  
HETATM 2768  H1  T4PE  899      19.318  18.946 -12.269  1.00  0.00           H  
HETATM 2769  H2  T4PE  899      18.473  20.117 -12.722  1.00  0.00           H  
HETATM 2770  O   T4PE  900     -16.261  -3.664  -2.175  1.00  0.00           O  
HETATM 2771  H1  T4PE  900     -16.917  -3.934  -1.532  1.00  0.00           H  
HETATM 2772  H2  T4PE  900     -15.754  -2.985  -1.729  1.00  0.00           H  
HETATM 2773  O   T4PE  901       5.477  15.584   6.109  1.00  0.00           O  
HETATM 2774  H1  T4PE  901       5.552  14.664   6.362  1.00  0.00           H  
HETATM 2775  H2  T4PE  901       4.721  15.908   6.600  1.00  0.00           H  
HETATM 2776  O   T4PE  902     -13.702  18.162  14.727  1.00  0.00           O  
HETATM 2777  H1  T4PE  902     -14.472  18.560  15.135  1.00  0.00           H  
HETATM 2778  H2  T4PE  902     -13.621  17.308  15.151  1.00  0.00           H  
HETATM 2779  O   T4PE  903      18.239  -1.140 -13.193  1.00  0.00           O  
HETATM 2780  H1  T4PE  903      18.895  -0.693 -12.658  1.00  0.00           H  
HETATM 2781  H2  T4PE  903      18.202  -0.630 -14.003  1.00  0.00           H  
HETATM 2782  O   T4PE  904     -21.369  -5.350   5.392  1.00  0.00           O  
HETATM 2783  H1  T4PE  904     -21.960  -6.103   5.369  1.00  0.00           H  
HETATM 2784  H2  T4PE  904     -20.659  -5.584   4.793  1.00  0.00           H  
HETATM 2785  O   T4PE  905      -7.268  -9.954   4.861  1.00  0.00           O  
HETATM 2786  H1  T4PE  905      -7.263  -9.392   5.636  1.00  0.00           H  
HETATM 2787  H2  T4PE  905      -7.948  -9.582   4.299  1.00  0.00           H  
HETATM 2788  O   T4PE  906      13.481  -9.002  -1.926  1.00  0.00           O  
HETATM 2789  H1  T4PE  906      13.148  -9.746  -2.428  1.00  0.00           H  
HETATM 2790  H2  T4PE  906      14.388  -9.233  -1.726  1.00  0.00           H  
HETATM 2791  O   T4PE  907       0.213  20.740  -3.300  1.00  0.00           O  
HETATM 2792  H1  T4PE  907       0.320  21.689  -3.229  1.00  0.00           H  
HETATM 2793  H2  T4PE  907       0.452  20.538  -4.204  1.00  0.00           H  
HETATM 2794  O   T4PE  908       6.974  -1.755  -4.271  1.00  0.00           O  
HETATM 2795  H1  T4PE  908       6.376  -2.303  -4.780  1.00  0.00           H  
HETATM 2796  H2  T4PE  908       7.608  -2.370  -3.903  1.00  0.00           H  
HETATM 2797  O   T4PE  909     -20.015  13.560 -16.814  1.00  0.00           O  
HETATM 2798  H1  T4PE  909     -19.364  14.184 -17.135  1.00  0.00           H  
HETATM 2799  H2  T4PE  909     -19.751  13.380 -15.912  1.00  0.00           H  
HETATM 2800  O   T4PE  910     -14.389  17.817  10.265  1.00  0.00           O  
HETATM 2801  H1  T4PE  910     -13.720  17.279   9.842  1.00  0.00           H  
HETATM 2802  H2  T4PE  910     -14.118  18.718  10.090  1.00  0.00           H  
HETATM 2803  O   T4PE  911       6.468  -0.471   3.344  1.00  0.00           O  
HETATM 2804  H1  T4PE  911       6.142   0.156   2.698  1.00  0.00           H  
HETATM 2805  H2  T4PE  911       6.444  -1.314   2.892  1.00  0.00           H  
HETATM 2806  O   T4PE  912      -2.801   0.261  18.047  1.00  0.00           O  
HETATM 2807  H1  T4PE  912      -2.753   0.593  18.943  1.00  0.00           H  
HETATM 2808  H2  T4PE  912      -3.340  -0.527  18.111  1.00  0.00           H  
HETATM 2809  O   T4PE  913      17.255 -11.149  -7.342  1.00  0.00           O  
HETATM 2810  H1  T4PE  913      18.084 -11.169  -7.819  1.00  0.00           H  
HETATM 2811  H2  T4PE  913      16.600 -11.416  -7.986  1.00  0.00           H  
HETATM 2812  O   T4PE  914       5.606 -16.482  15.160  1.00  0.00           O  
HETATM 2813  H1  T4PE  914       4.829 -15.934  15.270  1.00  0.00           H  
HETATM 2814  H2  T4PE  914       5.683 -16.602  14.213  1.00  0.00           H  
HETATM 2815  O   T4PE  915       1.100   3.016  -5.289  1.00  0.00           O  
HETATM 2816  H1  T4PE  915       1.296   3.849  -5.718  1.00  0.00           H  
HETATM 2817  H2  T4PE  915       1.944   2.566  -5.242  1.00  0.00           H  
HETATM 2818  O   T4PE  916       1.542 -15.193  -0.676  1.00  0.00           O  
HETATM 2819  H1  T4PE  916       0.966 -14.984   0.059  1.00  0.00           H  
HETATM 2820  H2  T4PE  916       0.996 -15.710  -1.269  1.00  0.00           H  
HETATM 2821  O   T4PE  917      16.263 -19.214  18.848  1.00  0.00           O  
HETATM 2822  H1  T4PE  917      15.388 -19.537  19.063  1.00  0.00           H  
HETATM 2823  H2  T4PE  917      16.726 -19.199  19.686  1.00  0.00           H  
HETATM 2824  O   T4PE  918       8.373   8.183  -8.224  1.00  0.00           O  
HETATM 2825  H1  T4PE  918       9.085   8.736  -7.902  1.00  0.00           H  
HETATM 2826  H2  T4PE  918       8.733   7.756  -9.001  1.00  0.00           H  
HETATM 2827  O   T4PE  919      11.551 -18.160  -3.583  1.00  0.00           O  
HETATM 2828  H1  T4PE  919      11.559 -17.783  -2.704  1.00  0.00           H  
HETATM 2829  H2  T4PE  919      12.306 -18.748  -3.600  1.00  0.00           H  
HETATM 2830  O   T4PE  920       6.007  -7.694  18.627  1.00  0.00           O  
HETATM 2831  H1  T4PE  920       5.658  -8.537  18.917  1.00  0.00           H  
HETATM 2832  H2  T4PE  920       6.796  -7.919  18.134  1.00  0.00           H  
HETATM 2833  O   T4PE  921      -8.302  17.860   1.799  1.00  0.00           O  
HETATM 2834  H1  T4PE  921      -9.159  18.060   1.422  1.00  0.00           H  
HETATM 2835  H2  T4PE  921      -7.681  18.056   1.097  1.00  0.00           H  
HETATM 2836  O   T4PE  922       1.343  13.525 -15.161  1.00  0.00           O  
HETATM 2837  H1  T4PE  922       1.071  12.936 -15.865  1.00  0.00           H  
HETATM 2838  H2  T4PE  922       0.724  13.354 -14.452  1.00  0.00           H  
HETATM 2839  O   T4PE  923       0.208  -6.474  13.045  1.00  0.00           O  
HETATM 2840  H1  T4PE  923       0.398  -7.320  13.450  1.00  0.00           H  
HETATM 2841  H2  T4PE  923       0.625  -5.833  13.620  1.00  0.00           H  
HETATM 2842  O   T4PE  924      -5.741 -12.652 -16.184  1.00  0.00           O  
HETATM 2843  H1  T4PE  924      -5.985 -11.727 -16.177  1.00  0.00           H  
HETATM 2844  H2  T4PE  924      -4.844 -12.661 -16.520  1.00  0.00           H  
HETATM 2845  O   T4PE  925     -18.712 -11.358   3.676  1.00  0.00           O  
HETATM 2846  H1  T4PE  925     -18.758 -11.659   2.768  1.00  0.00           H  
HETATM 2847  H2  T4PE  925     -17.941 -10.792   3.702  1.00  0.00           H  
HETATM 2848  O   T4PE  926      11.542  15.999  -1.723  1.00  0.00           O  
HETATM 2849  H1  T4PE  926      12.058  15.212  -1.547  1.00  0.00           H  
HETATM 2850  H2  T4PE  926      11.593  16.112  -2.672  1.00  0.00           H  
HETATM 2851  O   T4PE  927     -17.675  -4.609  15.115  1.00  0.00           O  
HETATM 2852  H1  T4PE  927     -18.395  -5.231  15.016  1.00  0.00           H  
HETATM 2853  H2  T4PE  927     -17.995  -3.804  14.708  1.00  0.00           H  
HETATM 2854  O   T4PE  928      -5.344 -15.095 -11.054  1.00  0.00           O  
HETATM 2855  H1  T4PE  928      -5.633 -15.276 -11.949  1.00  0.00           H  
HETATM 2856  H2  T4PE  928      -6.150 -15.090 -10.538  1.00  0.00           H  
HETATM 2857  O   T4PE  929      -0.063  20.874 -15.272  1.00  0.00           O  
HETATM 2858  H1  T4PE  929       0.014  21.239 -16.153  1.00  0.00           H  
HETATM 2859  H2  T4PE  929      -0.465  21.573 -14.757  1.00  0.00           H  
HETATM 2860  O   T4PE  930     -12.408 -14.825 -12.991  1.00  0.00           O  
HETATM 2861  H1  T4PE  930     -12.514 -15.284 -13.824  1.00  0.00           H  
HETATM 2862  H2  T4PE  930     -11.803 -14.110 -13.187  1.00  0.00           H  
HETATM 2863  O   T4PE  931      -4.023  -1.743  -5.034  1.00  0.00           O  
HETATM 2864  H1  T4PE  931      -4.805  -2.277  -4.895  1.00  0.00           H  
HETATM 2865  H2  T4PE  931      -3.339  -2.182  -4.528  1.00  0.00           H  
HETATM 2866  O   T4PE  932     -13.370 -10.739 -18.160  1.00  0.00           O  
HETATM 2867  H1  T4PE  932     -14.223 -11.124 -18.362  1.00  0.00           H  
HETATM 2868  H2  T4PE  932     -13.435  -9.836 -18.472  1.00  0.00           H  
HETATM 2869  O   T4PE  933      15.501  -0.684   5.726  1.00  0.00           O  
HETATM 2870  H1  T4PE  933      16.425  -0.468   5.852  1.00  0.00           H  
HETATM 2871  H2  T4PE  933      15.127  -0.661   6.607  1.00  0.00           H  
HETATM 2872  O   T4PE  934      -4.956   7.198  -1.122  1.00  0.00           O  
HETATM 2873  H1  T4PE  934      -4.246   7.349  -0.498  1.00  0.00           H  
HETATM 2874  H2  T4PE  934      -5.756   7.334  -0.613  1.00  0.00           H  
HETATM 2875  O   T4PE  935      -1.228   7.119  12.940  1.00  0.00           O  
HETATM 2876  H1  T4PE  935      -0.302   6.881  12.895  1.00  0.00           H  
HETATM 2877  H2  T4PE  935      -1.239   8.067  12.809  1.00  0.00           H  
HETATM 2878  O   T4PE  936     -17.977  -1.714  20.308  1.00  0.00           O  
HETATM 2879  H1  T4PE  936     -17.680  -2.170  19.521  1.00  0.00           H  
HETATM 2880  H2  T4PE  936     -17.171  -1.429  20.739  1.00  0.00           H  
HETATM 2881  O   T4PE  937       4.593   0.303 -13.915  1.00  0.00           O  
HETATM 2882  H1  T4PE  937       4.818  -0.424 -14.497  1.00  0.00           H  
HETATM 2883  H2  T4PE  937       3.667   0.169 -13.711  1.00  0.00           H  
HETATM 2884  O   T4PE  938     -13.515   5.278   8.258  1.00  0.00           O  
HETATM 2885  H1  T4PE  938     -13.602   5.853   9.017  1.00  0.00           H  
HETATM 2886  H2  T4PE  938     -12.831   5.684   7.725  1.00  0.00           H  
HETATM 2887  O   T4PE  939      -0.697   8.279 -15.667  1.00  0.00           O  
HETATM 2888  H1  T4PE  939      -0.749   7.942 -16.561  1.00  0.00           H  
HETATM 2889  H2  T4PE  939      -1.580   8.164 -15.315  1.00  0.00           H  
HETATM 2890  O   T4PE  940      -8.253  17.131  19.461  1.00  0.00           O  
HETATM 2891  H1  T4PE  940      -7.363  17.001  19.789  1.00  0.00           H  
HETATM 2892  H2  T4PE  940      -8.269  18.041  19.166  1.00  0.00           H  
HETATM 2893  O   T4PE  941      -7.494  12.118  20.598  1.00  0.00           O  
HETATM 2894  H1  T4PE  941      -7.775  12.882  21.101  1.00  0.00           H  
HETATM 2895  H2  T4PE  941      -7.210  12.475  19.757  1.00  0.00           H  
HETATM 2896  O   T4PE  942       9.015   1.771 -15.795  1.00  0.00           O  
HETATM 2897  H1  T4PE  942       8.683   2.247 -16.556  1.00  0.00           H  
HETATM 2898  H2  T4PE  942       9.181   0.886 -16.120  1.00  0.00           H  
HETATM 2899  O   T4PE  943      14.071 -17.775 -12.726  1.00  0.00           O  
HETATM 2900  H1  T4PE  943      13.398 -18.431 -12.906  1.00  0.00           H  
HETATM 2901  H2  T4PE  943      14.874 -18.149 -13.089  1.00  0.00           H  
HETATM 2902  O   T4PE  944     -16.407  18.905 -15.930  1.00  0.00           O  
HETATM 2903  H1  T4PE  944     -16.872  18.095 -16.140  1.00  0.00           H  
HETATM 2904  H2  T4PE  944     -15.845  18.674 -15.190  1.00  0.00           H  
HETATM 2905  O   T4PE  945      -7.284  -4.356  19.171  1.00  0.00           O  
HETATM 2906  H1  T4PE  945      -7.461  -3.431  19.342  1.00  0.00           H  
HETATM 2907  H2  T4PE  945      -6.335  -4.402  19.054  1.00  0.00           H  
HETATM 2908  O   T4PE  946      -4.726   0.066 -18.396  1.00  0.00           O  
HETATM 2909  H1  T4PE  946      -5.049   0.954 -18.245  1.00  0.00           H  
HETATM 2910  H2  T4PE  946      -3.809   0.182 -18.642  1.00  0.00           H  
HETATM 2911  O   T4PE  947     -12.646  -8.970  17.792  1.00  0.00           O  
HETATM 2912  H1  T4PE  947     -12.646  -8.856  16.841  1.00  0.00           H  
HETATM 2913  H2  T4PE  947     -12.892  -9.885  17.924  1.00  0.00           H  
HETATM 2914  O   T4PE  948     -18.063  -2.501 -17.823  1.00  0.00           O  
HETATM 2915  H1  T4PE  948     -18.305  -3.058 -17.084  1.00  0.00           H  
HETATM 2916  H2  T4PE  948     -18.261  -1.612 -17.528  1.00  0.00           H  
HETATM 2917  O   T4PE  949       4.723  -0.242  -8.314  1.00  0.00           O  
HETATM 2918  H1  T4PE  949       4.632  -0.136  -9.261  1.00  0.00           H  
HETATM 2919  H2  T4PE  949       5.398   0.390  -8.066  1.00  0.00           H  
HETATM 2920  O   T4PE  950      -2.393  19.074   7.178  1.00  0.00           O  
HETATM 2921  H1  T4PE  950      -3.329  19.254   7.271  1.00  0.00           H  
HETATM 2922  H2  T4PE  950      -2.283  18.191   7.530  1.00  0.00           H  
HETATM 2923  O   T4PE  951      -2.900 -10.674 -10.609  1.00  0.00           O  
HETATM 2924  H1  T4PE  951      -2.748 -10.932 -11.519  1.00  0.00           H  
HETATM 2925  H2  T4PE  951      -2.028 -10.474 -10.268  1.00  0.00           H  
HETATM 2926  O   T4PE  952      16.839  16.839  -6.785  1.00  0.00           O  
HETATM 2927  H1  T4PE  952      16.425  16.491  -5.995  1.00  0.00           H  
HETATM 2928  H2  T4PE  952      17.424  17.526  -6.467  1.00  0.00           H  
HETATM 2929  O   T4PE  953       9.557  16.740  13.685  1.00  0.00           O  
HETATM 2930  H1  T4PE  953       9.895  17.484  13.186  1.00  0.00           H  
HETATM 2931  H2  T4PE  953       9.332  17.107  14.540  1.00  0.00           H  
HETATM 2932  O   T4PE  954       8.416   0.035  13.156  1.00  0.00           O  
HETATM 2933  H1  T4PE  954       9.366   0.053  13.043  1.00  0.00           H  
HETATM 2934  H2  T4PE  954       8.217  -0.875  13.374  1.00  0.00           H  
HETATM 2935  O   T4PE  955      16.713  -9.260   2.160  1.00  0.00           O  
HETATM 2936  H1  T4PE  955      16.311  -9.995   2.622  1.00  0.00           H  
HETATM 2937  H2  T4PE  955      16.220  -8.494   2.453  1.00  0.00           H  
HETATM 2938  O   T4PE  956       4.246  -9.688  19.453  1.00  0.00           O  
HETATM 2939  H1  T4PE  956       4.498 -10.540  19.097  1.00  0.00           H  
HETATM 2940  H2  T4PE  956       3.383  -9.835  19.839  1.00  0.00           H  
HETATM 2941  O   T4PE  957       3.165  12.096   0.919  1.00  0.00           O  
HETATM 2942  H1  T4PE  957       3.202  12.935   0.462  1.00  0.00           H  
HETATM 2943  H2  T4PE  957       3.999  11.673   0.714  1.00  0.00           H  
HETATM 2944  O   T4PE  958      -1.694  17.363   4.491  1.00  0.00           O  
HETATM 2945  H1  T4PE  958      -1.569  17.995   3.783  1.00  0.00           H  
HETATM 2946  H2  T4PE  958      -2.579  17.023   4.355  1.00  0.00           H  
HETATM 2947  O   T4PE  959      -2.668 -19.975  14.266  1.00  0.00           O  
HETATM 2948  H1  T4PE  959      -2.981 -20.880  14.276  1.00  0.00           H  
HETATM 2949  H2  T4PE  959      -1.806 -20.024  13.853  1.00  0.00           H  
HETATM 2950  O   T4PE  960      13.352  11.320 -16.880  1.00  0.00           O  
HETATM 2951  H1  T4PE  960      13.889  11.263 -17.670  1.00  0.00           H  
HETATM 2952  H2  T4PE  960      12.917  10.469 -16.824  1.00  0.00           H  
HETATM 2953  O   T4PE  961     -16.984  20.495  10.240  1.00  0.00           O  
HETATM 2954  H1  T4PE  961     -16.784  21.193  10.863  1.00  0.00           H  
HETATM 2955  H2  T4PE  961     -17.090  19.713  10.783  1.00  0.00           H  
HETATM 2956  O   T4PE  962      18.523 -12.536  10.062  1.00  0.00           O  
HETATM 2957  H1  T4PE  962      18.643 -11.804   9.457  1.00  0.00           H  
HETATM 2958  H2  T4PE  962      17.600 -12.773   9.971  1.00  0.00           H  
HETATM 2959  O   T4PE  963      11.800  -6.501   3.045  1.00  0.00           O  
HETATM 2960  H1  T4PE  963      10.932  -6.392   3.435  1.00  0.00           H  
HETATM 2961  H2  T4PE  963      11.630  -6.616   2.110  1.00  0.00           H  
HETATM 2962  O   T4PE  964       2.043   4.748  18.353  1.00  0.00           O  
HETATM 2963  H1  T4PE  964       1.280   5.001  18.873  1.00  0.00           H  
HETATM 2964  H2  T4PE  964       1.775   4.895  17.446  1.00  0.00           H  
HETATM 2965  O   T4PE  965     -16.049  -8.984 -18.863  1.00  0.00           O  
HETATM 2966  H1  T4PE  965     -16.044  -9.312 -19.763  1.00  0.00           H  
HETATM 2967  H2  T4PE  965     -15.205  -8.544 -18.763  1.00  0.00           H  
HETATM 2968  O   T4PE  966     -10.429  -1.168   2.327  1.00  0.00           O  
HETATM 2969  H1  T4PE  966      -9.766  -0.922   2.973  1.00  0.00           H  
HETATM 2970  H2  T4PE  966     -10.169  -0.707   1.529  1.00  0.00           H  
HETATM 2971  O   T4PE  967     -10.885 -14.782  -9.392  1.00  0.00           O  
HETATM 2972  H1  T4PE  967     -10.366 -14.802 -10.196  1.00  0.00           H  
HETATM 2973  H2  T4PE  967     -11.613 -15.381  -9.561  1.00  0.00           H  
HETATM 2974  O   T4PE  968     -18.377  -2.232  13.931  1.00  0.00           O  
HETATM 2975  H1  T4PE  968     -18.326  -1.793  14.780  1.00  0.00           H  
HETATM 2976  H2  T4PE  968     -19.307  -2.209  13.703  1.00  0.00           H  
HETATM 2977  O   T4PE  969       7.878  14.589  11.294  1.00  0.00           O  
HETATM 2978  H1  T4PE  969       7.758  15.518  11.098  1.00  0.00           H  
HETATM 2979  H2  T4PE  969       7.683  14.513  12.228  1.00  0.00           H  
HETATM 2980  O   T4PE  970      -5.614   2.752   7.185  1.00  0.00           O  
HETATM 2981  H1  T4PE  970      -5.966   2.066   6.617  1.00  0.00           H  
HETATM 2982  H2  T4PE  970      -6.312   2.922   7.817  1.00  0.00           H  
HETATM 2983  O   T4PE  971     -12.370  -9.229 -12.258  1.00  0.00           O  
HETATM 2984  H1  T4PE  971     -12.658  -9.160 -13.168  1.00  0.00           H  
HETATM 2985  H2  T4PE  971     -13.064  -8.805 -11.754  1.00  0.00           H  
HETATM 2986  O   T4PE  972     -17.134   7.940  12.413  1.00  0.00           O  
HETATM 2987  H1  T4PE  972     -16.281   8.237  12.094  1.00  0.00           H  
HETATM 2988  H2  T4PE  972     -17.757   8.250  11.755  1.00  0.00           H  
HETATM 2989  O   T4PE  973     -19.679 -10.069   0.475  1.00  0.00           O  
HETATM 2990  H1  T4PE  973     -20.271 -10.326   1.183  1.00  0.00           H  
HETATM 2991  H2  T4PE  973     -18.912 -10.631   0.588  1.00  0.00           H  
HETATM 2992  O   T4PE  974      -7.152 -14.227 -18.257  1.00  0.00           O  
HETATM 2993  H1  T4PE  974      -6.783 -13.679 -17.565  1.00  0.00           H  
HETATM 2994  H2  T4PE  974      -6.744 -13.904 -19.061  1.00  0.00           H  
HETATM 2995  O   T4PE  975     -13.672  18.874   2.429  1.00  0.00           O  
HETATM 2996  H1  T4PE  975     -14.209  18.320   2.995  1.00  0.00           H  
HETATM 2997  H2  T4PE  975     -14.014  18.720   1.548  1.00  0.00           H  
HETATM 2998  O   T4PE  976      -8.432 -17.565  -6.437  1.00  0.00           O  
HETATM 2999  H1  T4PE  976      -9.336 -17.574  -6.751  1.00  0.00           H  
HETATM 3000  H2  T4PE  976      -7.929 -17.973  -7.141  1.00  0.00           H  
HETATM 3001  O   T4PE  977       6.236   3.295 -19.322  1.00  0.00           O  
HETATM 3002  H1  T4PE  977       6.171   4.210 -19.048  1.00  0.00           H  
HETATM 3003  H2  T4PE  977       6.317   3.335 -20.275  1.00  0.00           H  
HETATM 3004  O   T4PE  978     -20.277  -6.937   9.098  1.00  0.00           O  
HETATM 3005  H1  T4PE  978     -20.610  -7.761   8.743  1.00  0.00           H  
HETATM 3006  H2  T4PE  978     -19.580  -6.680   8.494  1.00  0.00           H  
HETATM 3007  O   T4PE  979     -10.912   3.188   5.014  1.00  0.00           O  
HETATM 3008  H1  T4PE  979     -11.606   3.766   5.331  1.00  0.00           H  
HETATM 3009  H2  T4PE  979     -10.275   3.777   4.610  1.00  0.00           H  
HETATM 3010  O   T4PE  980       5.620  10.640  18.155  1.00  0.00           O  
HETATM 3011  H1  T4PE  980       4.826  11.127  18.377  1.00  0.00           H  
HETATM 3012  H2  T4PE  980       5.423  10.233  17.311  1.00  0.00           H  
HETATM 3013  O   T4PE  981     -12.039 -15.087  -0.011  1.00  0.00           O  
HETATM 3014  H1  T4PE  981     -11.873 -15.950   0.368  1.00  0.00           H  
HETATM 3015  H2  T4PE  981     -11.202 -14.829  -0.397  1.00  0.00           H  
HETATM 3016  O   T4PE  982       5.014  -1.601  16.065  1.00  0.00           O  
HETATM 3017  H1  T4PE  982       4.140  -1.567  16.455  1.00  0.00           H  
HETATM 3018  H2  T4PE  982       5.083  -2.486  15.708  1.00  0.00           H  
HETATM 3019  O   T4PE  983     -10.045 -19.208 -20.620  1.00  0.00           O  
HETATM 3020  H1  T4PE  983      -9.575 -19.663 -19.920  1.00  0.00           H  
HETATM 3021  H2  T4PE  983      -9.793 -19.672 -21.419  1.00  0.00           H  
HETATM 3022  O   T4PE  984     -17.753  -6.470 -18.979  1.00  0.00           O  
HETATM 3023  H1  T4PE  984     -17.165  -7.223 -18.916  1.00  0.00           H  
HETATM 3024  H2  T4PE  984     -18.253  -6.487 -18.163  1.00  0.00           H  
HETATM 3025  O   T4PE  985      11.413  -0.037  14.108  1.00  0.00           O  
HETATM 3026  H1  T4PE  985      11.624   0.895  14.050  1.00  0.00           H  
HETATM 3027  H2  T4PE  985      10.852  -0.109  14.880  1.00  0.00           H  
HETATM 3028  O   T4PE  986      17.244  18.030  21.004  1.00  0.00           O  
HETATM 3029  H1  T4PE  986      17.924  18.647  21.275  1.00  0.00           H  
HETATM 3030  H2  T4PE  986      16.753  17.847  21.805  1.00  0.00           H  
HETATM 3031  O   T4PE  987     -17.135   3.251   9.391  1.00  0.00           O  
HETATM 3032  H1  T4PE  987     -16.677   3.497  10.195  1.00  0.00           H  
HETATM 3033  H2  T4PE  987     -16.838   3.887   8.741  1.00  0.00           H  
HETATM 3034  O   T4PE  988      16.147 -16.147 -18.899  1.00  0.00           O  
HETATM 3035  H1  T4PE  988      15.915 -15.933 -17.995  1.00  0.00           H  
HETATM 3036  H2  T4PE  988      15.808 -17.033 -19.030  1.00  0.00           H  
HETATM 3037  O   T4PE  989      -4.271   3.325  12.986  1.00  0.00           O  
HETATM 3038  H1  T4PE  989      -3.435   2.900  13.179  1.00  0.00           H  
HETATM 3039  H2  T4PE  989      -4.120   3.789  12.162  1.00  0.00           H  
HETATM 3040  O   T4PE  990     -10.529  17.225   5.968  1.00  0.00           O  
HETATM 3041  H1  T4PE  990      -9.924  16.622   6.400  1.00  0.00           H  
HETATM 3042  H2  T4PE  990      -9.998  17.663   5.303  1.00  0.00           H  
HETATM 3043  O   T4PE  991     -17.643 -11.485 -11.146  1.00  0.00           O  
HETATM 3044  H1  T4PE  991     -16.812 -11.339 -10.694  1.00  0.00           H  
HETATM 3045  H2  T4PE  991     -17.392 -11.747 -12.031  1.00  0.00           H  
HETATM 3046  O   T4PE  992      13.695  -6.144  14.744  1.00  0.00           O  
HETATM 3047  H1  T4PE  992      14.565  -6.540  14.800  1.00  0.00           H  
HETATM 3048  H2  T4PE  992      13.346  -6.206  15.633  1.00  0.00           H  
HETATM 3049  O   T4PE  993      12.948  -8.027   7.492  1.00  0.00           O  
HETATM 3050  H1  T4PE  993      12.017  -8.026   7.717  1.00  0.00           H  
HETATM 3051  H2  T4PE  993      12.967  -7.856   6.550  1.00  0.00           H  
HETATM 3052  O   T4PE  994       8.939 -10.875  -3.687  1.00  0.00           O  
HETATM 3053  H1  T4PE  994       8.484 -11.471  -4.282  1.00  0.00           H  
HETATM 3054  H2  T4PE  994       8.382 -10.097  -3.654  1.00  0.00           H  
HETATM 3055  O   T4PE  995       9.142  17.917  20.245  1.00  0.00           O  
HETATM 3056  H1  T4PE  995       8.684  17.948  21.085  1.00  0.00           H  
HETATM 3057  H2  T4PE  995       9.009  17.022  19.932  1.00  0.00           H  
HETATM 3058  O   T4PE  996     -11.941  -5.029  -6.935  1.00  0.00           O  
HETATM 3059  H1  T4PE  996     -12.487  -4.849  -6.170  1.00  0.00           H  
HETATM 3060  H2  T4PE  996     -11.737  -4.165  -7.293  1.00  0.00           H  
HETATM 3061  O   T4PE  997      11.617  -2.104   2.094  1.00  0.00           O  
HETATM 3062  H1  T4PE  997      10.752  -2.161   1.688  1.00  0.00           H  
HETATM 3063  H2  T4PE  997      11.787  -1.165   2.166  1.00  0.00           H  
HETATM 3064  O   T4PE  998      13.307  18.637  -3.462  1.00  0.00           O  
HETATM 3065  H1  T4PE  998      13.693  18.219  -2.692  1.00  0.00           H  
HETATM 3066  H2  T4PE  998      12.432  18.901  -3.178  1.00  0.00           H  
HETATM 3067  O   T4PE  999     -19.152   2.921   4.781  1.00  0.00           O  
HETATM 3068  H1  T4PE  999     -19.051   3.718   5.301  1.00  0.00           H  
HETATM 3069  H2  T4PE  999     -20.089   2.729   4.816  1.00  0.00           H  
HETATM 3070  O   T4PE 1000      14.162  17.835  13.016  1.00  0.00           O  
HETATM 3071  H1  T4PE 1000      13.821  17.260  13.700  1.00  0.00           H  
HETATM 3072  H2  T4PE 1000      13.636  18.631  13.087  1.00  0.00           H  
HETATM 3073  O   T4PE 1001      18.189  15.769 -12.211  1.00  0.00           O  
HETATM 3074  H1  T4PE 1001      17.321  16.078 -12.470  1.00  0.00           H  
HETATM 3075  H2  T4PE 1001      18.069  15.437 -11.321  1.00  0.00           H  
HETATM 3076  O   T4PE 1002      -5.495  -4.916   6.185  1.00  0.00           O  
HETATM 3077  H1  T4PE 1002      -5.924  -5.479   6.829  1.00  0.00           H  
HETATM 3078  H2  T4PE 1002      -5.133  -5.522   5.538  1.00  0.00           H  
HETATM 3079  O   T4PE 1003     -20.730  -4.851 -19.862  1.00  0.00           O  
HETATM 3080  H1  T4PE 1003     -20.419  -5.532 -20.459  1.00  0.00           H  
HETATM 3081  H2  T4PE 1003     -20.124  -4.122 -19.993  1.00  0.00           H  
HETATM 3082  O   T4PE 1004       8.319 -10.215  17.908  1.00  0.00           O  
HETATM 3083  H1  T4PE 1004       9.045 -10.327  17.295  1.00  0.00           H  
HETATM 3084  H2  T4PE 1004       8.738  -9.980  18.736  1.00  0.00           H  
HETATM 3085  O   T4PE 1005      -7.606   1.960  11.462  1.00  0.00           O  
HETATM 3086  H1  T4PE 1005      -7.425   1.029  11.338  1.00  0.00           H  
HETATM 3087  H2  T4PE 1005      -7.190   2.177  12.296  1.00  0.00           H  
HETATM 3088  O   T4PE 1006      10.916  -7.773  16.018  1.00  0.00           O  
HETATM 3089  H1  T4PE 1006       9.999  -7.630  16.250  1.00  0.00           H  
HETATM 3090  H2  T4PE 1006      11.410  -7.397  16.746  1.00  0.00           H  
HETATM 3091  O   T4PE 1007       6.724 -17.291   8.832  1.00  0.00           O  
HETATM 3092  H1  T4PE 1007       6.245 -17.531   8.038  1.00  0.00           H  
HETATM 3093  H2  T4PE 1007       7.642 -17.272   8.561  1.00  0.00           H  
HETATM 3094  O   T4PE 1008      -8.121   4.672   1.055  1.00  0.00           O  
HETATM 3095  H1  T4PE 1008      -8.656   4.584   1.844  1.00  0.00           H  
HETATM 3096  H2  T4PE 1008      -8.569   4.136   0.400  1.00  0.00           H  
HETATM 3097  O   T4PE 1009      -1.317  12.459  11.653  1.00  0.00           O  
HETATM 3098  H1  T4PE 1009      -1.350  11.991  12.488  1.00  0.00           H  
HETATM 3099  H2  T4PE 1009      -2.111  12.185  11.193  1.00  0.00           H  
HETATM 3100  O   T4PE 1010     -17.285  10.114  -2.865  1.00  0.00           O  
HETATM 3101  H1  T4PE 1010     -17.952   9.428  -2.841  1.00  0.00           H  
HETATM 3102  H2  T4PE 1010     -16.459   9.650  -2.725  1.00  0.00           H  
HETATM 3103  O   T4PE 1011       2.457  11.576  -9.052  1.00  0.00           O  
HETATM 3104  H1  T4PE 1011       2.905  10.997  -8.436  1.00  0.00           H  
HETATM 3105  H2  T4PE 1011       3.144  12.157  -9.378  1.00  0.00           H  
HETATM 3106  O   T4PE 1012      19.884 -10.730  11.621  1.00  0.00           O  
HETATM 3107  H1  T4PE 1012      20.098 -11.191  12.432  1.00  0.00           H  
HETATM 3108  H2  T4PE 1012      19.259 -11.304  11.177  1.00  0.00           H  
HETATM 3109  O   T4PE 1013     -14.274   5.138  12.547  1.00  0.00           O  
HETATM 3110  H1  T4PE 1013     -14.540   5.647  13.313  1.00  0.00           H  
HETATM 3111  H2  T4PE 1013     -14.983   4.509  12.418  1.00  0.00           H  
HETATM 3112  O   T4PE 1014      -1.838  20.107 -19.011  1.00  0.00           O  
HETATM 3113  H1  T4PE 1014      -1.361  19.766 -19.769  1.00  0.00           H  
HETATM 3114  H2  T4PE 1014      -1.933  21.042 -19.190  1.00  0.00           H  
HETATM 3115  O   T4PE 1015      17.839   1.945   2.283  1.00  0.00           O  
HETATM 3116  H1  T4PE 1015      18.413   2.603   1.890  1.00  0.00           H  
HETATM 3117  H2  T4PE 1015      17.467   1.475   1.536  1.00  0.00           H  
HETATM 3118  O   T4PE 1016     -20.118  18.155  -7.112  1.00  0.00           O  
HETATM 3119  H1  T4PE 1016     -19.953  17.438  -6.501  1.00  0.00           H  
HETATM 3120  H2  T4PE 1016     -21.064  18.133  -7.259  1.00  0.00           H  
HETATM 3121  O   T4PE 1017      14.876  -1.119   2.021  1.00  0.00           O  
HETATM 3122  H1  T4PE 1017      14.670  -0.378   2.591  1.00  0.00           H  
HETATM 3123  H2  T4PE 1017      14.151  -1.730   2.152  1.00  0.00           H  
HETATM 3124  O   T4PE 1018     -19.960 -11.427  15.977  1.00  0.00           O  
HETATM 3125  H1  T4PE 1018     -20.569 -11.436  15.238  1.00  0.00           H  
HETATM 3126  H2  T4PE 1018     -19.557 -12.295  15.966  1.00  0.00           H  
HETATM 3127  O   T4PE 1019     -19.956  -6.670  20.690  1.00  0.00           O  
HETATM 3128  H1  T4PE 1019     -19.198  -7.061  20.256  1.00  0.00           H  
HETATM 3129  H2  T4PE 1019     -20.454  -7.417  21.022  1.00  0.00           H  
HETATM 3130  O   T4PE 1020       3.107 -12.852   8.876  1.00  0.00           O  
HETATM 3131  H1  T4PE 1020       4.006 -12.726   9.182  1.00  0.00           H  
HETATM 3132  H2  T4PE 1020       2.610 -12.151   9.298  1.00  0.00           H  
HETATM 3133  O   T4PE 1021       2.216  12.199   9.278  1.00  0.00           O  
HETATM 3134  H1  T4PE 1021       1.812  12.580   8.498  1.00  0.00           H  
HETATM 3135  H2  T4PE 1021       3.152  12.175   9.076  1.00  0.00           H  
HETATM 3136  O   T4PE 1022      -6.377  -0.719 -11.425  1.00  0.00           O  
HETATM 3137  H1  T4PE 1022      -6.058  -0.721 -10.523  1.00  0.00           H  
HETATM 3138  H2  T4PE 1022      -7.305  -0.496 -11.350  1.00  0.00           H  
HETATM 3139  O   T4PE 1023      -1.729  -4.830 -11.926  1.00  0.00           O  
HETATM 3140  H1  T4PE 1023      -1.044  -4.212 -12.180  1.00  0.00           H  
HETATM 3141  H2  T4PE 1023      -2.257  -4.941 -12.717  1.00  0.00           H  
HETATM 3142  O   T4PE 1024      -5.170  18.827   7.332  1.00  0.00           O  
HETATM 3143  H1  T4PE 1024      -5.639  18.516   6.558  1.00  0.00           H  
HETATM 3144  H2  T4PE 1024      -5.663  18.470   8.071  1.00  0.00           H  
HETATM 3145  O   T4PE 1025      17.010 -12.510  17.622  1.00  0.00           O  
HETATM 3146  H1  T4PE 1025      17.099 -12.200  18.523  1.00  0.00           H  
HETATM 3147  H2  T4PE 1025      17.018 -11.712  17.092  1.00  0.00           H  
HETATM 3148  O   T4PE 1026      -0.276 -15.552 -20.832  1.00  0.00           O  
HETATM 3149  H1  T4PE 1026      -0.517 -14.637 -20.975  1.00  0.00           H  
HETATM 3150  H2  T4PE 1026       0.141 -15.558 -19.970  1.00  0.00           H  
HETATM 3151  O   T4PE 1027      14.920  20.029   5.808  1.00  0.00           O  
HETATM 3152  H1  T4PE 1027      14.191  20.649   5.806  1.00  0.00           H  
HETATM 3153  H2  T4PE 1027      15.424  20.253   6.590  1.00  0.00           H  
HETATM 3154  O   T4PE 1028     -14.488   7.696 -18.142  1.00  0.00           O  
HETATM 3155  H1  T4PE 1028     -14.583   7.522 -17.205  1.00  0.00           H  
HETATM 3156  H2  T4PE 1028     -15.352   8.004 -18.417  1.00  0.00           H  
HETATM 3157  O   T4PE 1029      13.567   3.605   9.369  1.00  0.00           O  
HETATM 3158  H1  T4PE 1029      13.727   2.827   9.903  1.00  0.00           H  
HETATM 3159  H2  T4PE 1029      13.942   3.390   8.515  1.00  0.00           H  
HETATM 3160  O   T4PE 1030      16.349 -12.136   1.847  1.00  0.00           O  
HETATM 3161  H1  T4PE 1030      16.666 -13.000   2.112  1.00  0.00           H  
HETATM 3162  H2  T4PE 1030      15.429 -12.277   1.622  1.00  0.00           H  
HETATM 3163  O   T4PE 1031       2.241   7.829  16.300  1.00  0.00           O  
HETATM 3164  H1  T4PE 1031       1.491   8.414  16.197  1.00  0.00           H  
HETATM 3165  H2  T4PE 1031       2.469   7.892  17.228  1.00  0.00           H  
HETATM 3166  O   T4PE 1032       1.546  16.970  14.801  1.00  0.00           O  
HETATM 3167  H1  T4PE 1032       2.111  17.102  15.562  1.00  0.00           H  
HETATM 3168  H2  T4PE 1032       0.732  17.421  15.025  1.00  0.00           H  
HETATM 3169  O   T4PE 1033      11.042  18.630  18.266  1.00  0.00           O  
HETATM 3170  H1  T4PE 1033      10.662  18.525  19.138  1.00  0.00           H  
HETATM 3171  H2  T4PE 1033      11.167  19.574  18.171  1.00  0.00           H  
HETATM 3172  O   T4PE 1034      19.034  19.529   5.652  1.00  0.00           O  
HETATM 3173  H1  T4PE 1034      19.940  19.821   5.758  1.00  0.00           H  
HETATM 3174  H2  T4PE 1034      18.972  18.741   6.191  1.00  0.00           H  
HETATM 3175  O   T4PE 1035       1.350  -1.559 -19.461  1.00  0.00           O  
HETATM 3176  H1  T4PE 1035       1.690  -1.092 -18.698  1.00  0.00           H  
HETATM 3177  H2  T4PE 1035       0.832  -0.906 -19.931  1.00  0.00           H  
HETATM 3178  O   T4PE 1036       9.268   4.204 -14.393  1.00  0.00           O  
HETATM 3179  H1  T4PE 1036       9.172   4.977 -14.950  1.00  0.00           H  
HETATM 3180  H2  T4PE 1036       9.201   3.464 -14.996  1.00  0.00           H  
HETATM 3181  O   T4PE 1037     -12.454  -4.146  18.795  1.00  0.00           O  
HETATM 3182  H1  T4PE 1037     -12.940  -4.953  18.965  1.00  0.00           H  
HETATM 3183  H2  T4PE 1037     -12.266  -3.791  19.663  1.00  0.00           H  
HETATM 3184  O   T4PE 1038      -7.608   7.050  -0.242  1.00  0.00           O  
HETATM 3185  H1  T4PE 1038      -7.804   6.165   0.067  1.00  0.00           H  
HETATM 3186  H2  T4PE 1038      -7.677   7.598   0.540  1.00  0.00           H  
HETATM 3187  O   T4PE 1039     -13.596   5.355 -19.106  1.00  0.00           O  
HETATM 3188  H1  T4PE 1039     -14.230   5.045 -19.752  1.00  0.00           H  
HETATM 3189  H2  T4PE 1039     -14.069   6.020 -18.605  1.00  0.00           H  
HETATM 3190  O   T4PE 1040      19.547  15.915 -21.201  1.00  0.00           O  
HETATM 3191  H1  T4PE 1040      19.020  16.579 -21.646  1.00  0.00           H  
HETATM 3192  H2  T4PE 1040      19.263  15.956 -20.288  1.00  0.00           H  
HETATM 3193  O   T4PE 1041     -20.361  16.839 -13.571  1.00  0.00           O  
HETATM 3194  H1  T4PE 1041     -20.972  17.214 -14.205  1.00  0.00           H  
HETATM 3195  H2  T4PE 1041     -20.919  16.507 -12.868  1.00  0.00           H  
HETATM 3196  O   T4PE 1042      13.721  19.299 -19.675  1.00  0.00           O  
HETATM 3197  H1  T4PE 1042      14.387  18.613 -19.640  1.00  0.00           H  
HETATM 3198  H2  T4PE 1042      13.111  19.079 -18.971  1.00  0.00           H  
HETATM 3199  O   T4PE 1043      -4.737 -14.768  19.738  1.00  0.00           O  
HETATM 3200  H1  T4PE 1043      -4.349 -14.999  20.582  1.00  0.00           H  
HETATM 3201  H2  T4PE 1043      -4.319 -15.359  19.112  1.00  0.00           H  
HETATM 3202  O   T4PE 1044      17.617 -12.326  -0.529  1.00  0.00           O  
HETATM 3203  H1  T4PE 1044      18.230 -13.039  -0.353  1.00  0.00           H  
HETATM 3204  H2  T4PE 1044      17.135 -12.216   0.291  1.00  0.00           H  
HETATM 3205  O   T4PE 1045     -15.564 -12.037  -4.657  1.00  0.00           O  
HETATM 3206  H1  T4PE 1045     -15.030 -11.726  -3.926  1.00  0.00           H  
HETATM 3207  H2  T4PE 1045     -15.144 -12.852  -4.931  1.00  0.00           H  
HETATM 3208  O   T4PE 1046      20.514  19.348  19.551  1.00  0.00           O  
HETATM 3209  H1  T4PE 1046      20.587  19.315  20.505  1.00  0.00           H  
HETATM 3210  H2  T4PE 1046      19.713  19.847  19.389  1.00  0.00           H  
HETATM 3211  O   T4PE 1047      -6.078  16.205  20.749  1.00  0.00           O  
HETATM 3212  H1  T4PE 1047      -5.771  16.853  21.384  1.00  0.00           H  
HETATM 3213  H2  T4PE 1047      -5.321  16.047  20.184  1.00  0.00           H  
HETATM 3214  O   T4PE 1048      -5.208   5.167   3.933  1.00  0.00           O  
HETATM 3215  H1  T4PE 1048      -4.641   4.698   4.545  1.00  0.00           H  
HETATM 3216  H2  T4PE 1048      -5.185   4.641   3.133  1.00  0.00           H  
HETATM 3217  O   T4PE 1049      16.334 -18.120  -6.239  1.00  0.00           O  
HETATM 3218  H1  T4PE 1049      15.973 -17.234  -6.262  1.00  0.00           H  
HETATM 3219  H2  T4PE 1049      16.103 -18.496  -7.088  1.00  0.00           H  
HETATM 3220  O   T4PE 1050       1.381   7.434  -8.856  1.00  0.00           O  
HETATM 3221  H1  T4PE 1050       1.056   6.582  -8.567  1.00  0.00           H  
HETATM 3222  H2  T4PE 1050       2.271   7.483  -8.507  1.00  0.00           H  
HETATM 3223  O   T4PE 1051      11.951   4.815  -4.988  1.00  0.00           O  
HETATM 3224  H1  T4PE 1051      11.364   5.096  -4.286  1.00  0.00           H  
HETATM 3225  H2  T4PE 1051      11.702   3.907  -5.158  1.00  0.00           H  
HETATM 3226  O   T4PE 1052     -18.639 -10.440  -7.331  1.00  0.00           O  
HETATM 3227  H1  T4PE 1052     -18.139 -11.205  -7.615  1.00  0.00           H  
HETATM 3228  H2  T4PE 1052     -18.024  -9.935  -6.799  1.00  0.00           H  
HETATM 3229  O   T4PE 1053      -3.657   5.066   7.263  1.00  0.00           O  
HETATM 3230  H1  T4PE 1053      -4.127   4.236   7.334  1.00  0.00           H  
HETATM 3231  H2  T4PE 1053      -4.313   5.732   7.470  1.00  0.00           H  
HETATM 3232  O   T4PE 1054      -2.124 -16.587   1.919  1.00  0.00           O  
HETATM 3233  H1  T4PE 1054      -2.162 -17.515   1.690  1.00  0.00           H  
HETATM 3234  H2  T4PE 1054      -2.798 -16.478   2.590  1.00  0.00           H  
HETATM 3235  O   T4PE 1055       4.410   7.903 -18.709  1.00  0.00           O  
HETATM 3236  H1  T4PE 1055       4.861   7.067 -18.589  1.00  0.00           H  
HETATM 3237  H2  T4PE 1055       3.539   7.662 -19.025  1.00  0.00           H  
HETATM 3238  O   T4PE 1056     -16.721 -10.571   9.848  1.00  0.00           O  
HETATM 3239  H1  T4PE 1056     -17.047 -11.416  10.159  1.00  0.00           H  
HETATM 3240  H2  T4PE 1056     -16.869 -10.590   8.903  1.00  0.00           H  
HETATM 3241  O   T4PE 1057     -18.533  -6.818 -10.480  1.00  0.00           O  
HETATM 3242  H1  T4PE 1057     -18.775  -6.113 -11.081  1.00  0.00           H  
HETATM 3243  H2  T4PE 1057     -18.691  -7.621 -10.976  1.00  0.00           H  
HETATM 3244  O   T4PE 1058      18.344  17.743  12.706  1.00  0.00           O  
HETATM 3245  H1  T4PE 1058      17.590  18.136  12.265  1.00  0.00           H  
HETATM 3246  H2  T4PE 1058      18.093  17.714  13.630  1.00  0.00           H  
HETATM 3247  O   T4PE 1059     -20.650  20.933  10.109  1.00  0.00           O  
HETATM 3248  H1  T4PE 1059     -20.241  20.175   9.692  1.00  0.00           H  
HETATM 3249  H2  T4PE 1059     -21.094  21.389   9.395  1.00  0.00           H  
HETATM 3250  O   T4PE 1060      11.956 -17.452  -1.019  1.00  0.00           O  
HETATM 3251  H1  T4PE 1060      11.979 -18.325  -0.627  1.00  0.00           H  
HETATM 3252  H2  T4PE 1060      11.395 -16.942  -0.435  1.00  0.00           H  
HETATM 3253  O   T4PE 1061      11.579 -21.304  18.299  1.00  0.00           O  
HETATM 3254  H1  T4PE 1061      11.052 -20.563  18.598  1.00  0.00           H  
HETATM 3255  H2  T4PE 1061      11.797 -21.091  17.391  1.00  0.00           H  
HETATM 3256  O   T4PE 1062      -0.815  21.143  10.532  1.00  0.00           O  
HETATM 3257  H1  T4PE 1062      -1.363  20.405  10.798  1.00  0.00           H  
HETATM 3258  H2  T4PE 1062      -0.032  20.739  10.158  1.00  0.00           H  
HETATM 3259  O   T4PE 1063      16.820 -14.058   6.732  1.00  0.00           O  
HETATM 3260  H1  T4PE 1063      16.316 -13.765   5.973  1.00  0.00           H  
HETATM 3261  H2  T4PE 1063      16.934 -13.270   7.263  1.00  0.00           H  
HETATM 3262  O   T4PE 1064       5.863 -16.395   3.044  1.00  0.00           O  
HETATM 3263  H1  T4PE 1064       6.435 -15.906   3.636  1.00  0.00           H  
HETATM 3264  H2  T4PE 1064       5.009 -16.391   3.478  1.00  0.00           H  
HETATM 3265  O   T4PE 1065      19.115  -6.004  -2.104  1.00  0.00           O  
HETATM 3266  H1  T4PE 1065      19.872  -6.444  -1.717  1.00  0.00           H  
HETATM 3267  H2  T4PE 1065      18.729  -6.659  -2.685  1.00  0.00           H  
HETATM 3268  O   T4PE 1066     -16.385  16.917   8.619  1.00  0.00           O  
HETATM 3269  H1  T4PE 1066     -17.210  16.686   9.045  1.00  0.00           H  
HETATM 3270  H2  T4PE 1066     -15.760  17.005   9.339  1.00  0.00           H  
HETATM 3271  O   T4PE 1067     -13.310  15.214  14.719  1.00  0.00           O  
HETATM 3272  H1  T4PE 1067     -12.701  14.718  15.267  1.00  0.00           H  
HETATM 3273  H2  T4PE 1067     -12.805  15.431  13.936  1.00  0.00           H  
HETATM 3274  O   T4PE 1068      -6.527   6.830  17.768  1.00  0.00           O  
HETATM 3275  H1  T4PE 1068      -5.974   7.493  17.353  1.00  0.00           H  
HETATM 3276  H2  T4PE 1068      -6.242   6.820  18.682  1.00  0.00           H  
HETATM 3277  O   T4PE 1069      18.616  14.393  -9.769  1.00  0.00           O  
HETATM 3278  H1  T4PE 1069      18.340  13.627 -10.272  1.00  0.00           H  
HETATM 3279  H2  T4PE 1069      18.125  14.331  -8.949  1.00  0.00           H  
HETATM 3280  O   T4PE 1070     -15.475   1.633  -0.090  1.00  0.00           O  
HETATM 3281  H1  T4PE 1070     -15.503   0.867   0.483  1.00  0.00           H  
HETATM 3282  H2  T4PE 1070     -15.796   2.352   0.454  1.00  0.00           H  
HETATM 3283  O   T4PE 1071     -13.260   6.847  10.552  1.00  0.00           O  
HETATM 3284  H1  T4PE 1071     -12.322   6.675  10.470  1.00  0.00           H  
HETATM 3285  H2  T4PE 1071     -13.569   6.196  11.182  1.00  0.00           H  
HETATM 3286  O   T4PE 1072      -7.125  13.670  -4.829  1.00  0.00           O  
HETATM 3287  H1  T4PE 1072      -7.037  14.408  -5.432  1.00  0.00           H  
HETATM 3288  H2  T4PE 1072      -8.070  13.535  -4.751  1.00  0.00           H  
HETATM 3289  O   T4PE 1073     -20.867  10.495  -9.489  1.00  0.00           O  
HETATM 3290  H1  T4PE 1073     -21.747  10.143  -9.355  1.00  0.00           H  
HETATM 3291  H2  T4PE 1073     -20.282   9.796  -9.200  1.00  0.00           H  
HETATM 3292  O   T4PE 1074       5.039   8.781  20.183  1.00  0.00           O  
HETATM 3293  H1  T4PE 1074       5.670   8.167  20.559  1.00  0.00           H  
HETATM 3294  H2  T4PE 1074       5.545   9.284  19.544  1.00  0.00           H  
HETATM 3295  O   T4PE 1075       8.619  13.166  -9.532  1.00  0.00           O  
HETATM 3296  H1  T4PE 1075       8.827  12.448  -8.935  1.00  0.00           H  
HETATM 3297  H2  T4PE 1075       7.945  12.810 -10.111  1.00  0.00           H  
HETATM 3298  O   T4PE 1076       8.516  -6.598 -10.022  1.00  0.00           O  
HETATM 3299  H1  T4PE 1076       8.419  -7.269  -9.346  1.00  0.00           H  
HETATM 3300  H2  T4PE 1076       9.411  -6.707 -10.342  1.00  0.00           H  
HETATM 3301  O   T4PE 1077      -3.247  -2.972   6.422  1.00  0.00           O  
HETATM 3302  H1  T4PE 1077      -3.916  -3.656   6.407  1.00  0.00           H  
HETATM 3303  H2  T4PE 1077      -2.715  -3.174   7.191  1.00  0.00           H  
HETATM 3304  O   T4PE 1078     -11.375   7.712  16.440  1.00  0.00           O  
HETATM 3305  H1  T4PE 1078     -11.982   7.015  16.688  1.00  0.00           H  
HETATM 3306  H2  T4PE 1078     -10.568   7.507  16.912  1.00  0.00           H  
HETATM 3307  O   T4PE 1079      -0.666   3.386 -12.067  1.00  0.00           O  
HETATM 3308  H1  T4PE 1079      -0.219   4.157 -11.719  1.00  0.00           H  
HETATM 3309  H2  T4PE 1079      -0.406   3.353 -12.988  1.00  0.00           H  
HETATM 3310  O   T4PE 1080     -10.304  21.103 -17.887  1.00  0.00           O  
HETATM 3311  H1  T4PE 1080     -10.570  20.700 -18.713  1.00  0.00           H  
HETATM 3312  H2  T4PE 1080     -10.812  21.913 -17.839  1.00  0.00           H  
HETATM 3313  O   T4PE 1081       3.829   2.172 -18.651  1.00  0.00           O  
HETATM 3314  H1  T4PE 1081       3.054   2.726 -18.556  1.00  0.00           H  
HETATM 3315  H2  T4PE 1081       4.543   2.786 -18.823  1.00  0.00           H  
HETATM 3316  O   T4PE 1082       5.269  12.427   3.845  1.00  0.00           O  
HETATM 3317  H1  T4PE 1082       5.526  12.547   4.759  1.00  0.00           H  
HETATM 3318  H2  T4PE 1082       6.019  12.742   3.340  1.00  0.00           H  
HETATM 3319  O   T4PE 1083     -16.427 -17.073  14.212  1.00  0.00           O  
HETATM 3320  H1  T4PE 1083     -15.716 -16.542  14.571  1.00  0.00           H  
HETATM 3321  H2  T4PE 1083     -17.191 -16.497  14.233  1.00  0.00           H  
HETATM 3322  O   T4PE 1084       1.922 -17.635 -18.979  1.00  0.00           O  
HETATM 3323  H1  T4PE 1084       2.312 -18.283 -19.567  1.00  0.00           H  
HETATM 3324  H2  T4PE 1084       2.656 -17.314 -18.456  1.00  0.00           H  
HETATM 3325  O   T4PE 1085      17.630  -1.323 -19.722  1.00  0.00           O  
HETATM 3326  H1  T4PE 1085      17.136  -0.688 -19.204  1.00  0.00           H  
HETATM 3327  H2  T4PE 1085      18.541  -1.190 -19.458  1.00  0.00           H  
HETATM 3328  O   T4PE 1086       5.748 -20.112 -20.565  1.00  0.00           O  
HETATM 3329  H1  T4PE 1086       6.091 -20.843 -20.052  1.00  0.00           H  
HETATM 3330  H2  T4PE 1086       5.705 -20.446 -21.461  1.00  0.00           H  
HETATM 3331  O   T4PE 1087      -5.108  20.736 -20.575  1.00  0.00           O  
HETATM 3332  H1  T4PE 1087      -6.063  20.704 -20.641  1.00  0.00           H  
HETATM 3333  H2  T4PE 1087      -4.925  20.552 -19.654  1.00  0.00           H  
HETATM 3334  O   T4PE 1088       0.626  -8.223  -7.547  1.00  0.00           O  
HETATM 3335  H1  T4PE 1088       0.233  -8.643  -8.312  1.00  0.00           H  
HETATM 3336  H2  T4PE 1088      -0.070  -8.222  -6.890  1.00  0.00           H  
HETATM 3337  O   T4PE 1089     -16.218   0.902 -20.269  1.00  0.00           O  
HETATM 3338  H1  T4PE 1089     -16.153   0.400 -21.082  1.00  0.00           H  
HETATM 3339  H2  T4PE 1089     -16.920   1.531 -20.431  1.00  0.00           H  
HETATM 3340  O   T4PE 1090     -21.385 -20.489  12.782  1.00  0.00           O  
HETATM 3341  H1  T4PE 1090     -21.559 -21.385  12.494  1.00  0.00           H  
HETATM 3342  H2  T4PE 1090     -20.452 -20.360  12.613  1.00  0.00           H  
HETATM 3343  O   T4PE 1091      11.813  16.823   6.656  1.00  0.00           O  
HETATM 3344  H1  T4PE 1091      11.893  17.680   7.074  1.00  0.00           H  
HETATM 3345  H2  T4PE 1091      11.042  16.901   6.093  1.00  0.00           H  
HETATM 3346  O   T4PE 1092     -14.253   9.231 -12.449  1.00  0.00           O  
HETATM 3347  H1  T4PE 1092     -13.899   9.369 -11.571  1.00  0.00           H  
HETATM 3348  H2  T4PE 1092     -14.052   8.316 -12.648  1.00  0.00           H  
HETATM 3349  O   T4PE 1093      -1.459  -5.908  19.842  1.00  0.00           O  
HETATM 3350  H1  T4PE 1093      -1.764  -6.336  19.042  1.00  0.00           H  
HETATM 3351  H2  T4PE 1093      -0.504  -5.929  19.776  1.00  0.00           H  
HETATM 3352  O   T4PE 1094     -17.421  17.185   3.639  1.00  0.00           O  
HETATM 3353  H1  T4PE 1094     -17.363  16.670   4.444  1.00  0.00           H  
HETATM 3354  H2  T4PE 1094     -17.139  18.063   3.895  1.00  0.00           H  
HETATM 3355  O   T4PE 1095      -2.407 -15.282  -5.356  1.00  0.00           O  
HETATM 3356  H1  T4PE 1095      -2.844 -14.921  -4.585  1.00  0.00           H  
HETATM 3357  H2  T4PE 1095      -2.018 -14.522  -5.790  1.00  0.00           H  
HETATM 3358  O   T4PE 1096     -20.465 -20.127   1.925  1.00  0.00           O  
HETATM 3359  H1  T4PE 1096     -20.412 -19.850   2.840  1.00  0.00           H  
HETATM 3360  H2  T4PE 1096     -19.570 -20.379   1.698  1.00  0.00           H  
HETATM 3361  O   T4PE 1097     -10.348 -11.599  13.236  1.00  0.00           O  
HETATM 3362  H1  T4PE 1097     -10.917 -12.357  13.373  1.00  0.00           H  
HETATM 3363  H2  T4PE 1097     -10.075 -11.343  14.117  1.00  0.00           H  
HETATM 3364  O   T4PE 1098      -9.669 -15.275 -17.475  1.00  0.00           O  
HETATM 3365  H1  T4PE 1098      -8.947 -15.056 -18.063  1.00  0.00           H  
HETATM 3366  H2  T4PE 1098      -9.762 -14.507 -16.911  1.00  0.00           H  
HETATM 3367  O   T4PE 1099      15.151 -14.132 -20.520  1.00  0.00           O  
HETATM 3368  H1  T4PE 1099      15.222 -13.462 -19.840  1.00  0.00           H  
HETATM 3369  H2  T4PE 1099      15.376 -14.949 -20.076  1.00  0.00           H  
HETATM 3370  O   T4PE 1100      17.568  16.911   1.314  1.00  0.00           O  
HETATM 3371  H1  T4PE 1100      18.444  16.571   1.127  1.00  0.00           H  
HETATM 3372  H2  T4PE 1100      17.721  17.667   1.881  1.00  0.00           H  
HETATM 3373  O   T4PE 1101     -18.178  -8.107  19.340  1.00  0.00           O  
HETATM 3374  H1  T4PE 1101     -18.777  -8.531  18.725  1.00  0.00           H  
HETATM 3375  H2  T4PE 1101     -17.817  -8.827  19.857  1.00  0.00           H  
HETATM 3376  O   T4PE 1102       7.725 -18.455   0.896  1.00  0.00           O  
HETATM 3377  H1  T4PE 1102       7.385 -17.661   1.308  1.00  0.00           H  
HETATM 3378  H2  T4PE 1102       7.824 -19.077   1.617  1.00  0.00           H  
HETATM 3379  O   T4PE 1103      11.708  -4.092 -14.216  1.00  0.00           O  
HETATM 3380  H1  T4PE 1103      12.449  -4.277 -13.638  1.00  0.00           H  
HETATM 3381  H2  T4PE 1103      11.159  -4.874 -14.160  1.00  0.00           H  
HETATM 3382  O   T4PE 1104       6.393  20.023 -18.942  1.00  0.00           O  
HETATM 3383  H1  T4PE 1104       6.939  19.316 -19.284  1.00  0.00           H  
HETATM 3384  H2  T4PE 1104       6.731  20.184 -18.061  1.00  0.00           H  
HETATM 3385  O   T4PE 1105     -14.144  -0.935  -7.618  1.00  0.00           O  
HETATM 3386  H1  T4PE 1105     -13.989  -0.817  -8.555  1.00  0.00           H  
HETATM 3387  H2  T4PE 1105     -13.283  -0.824  -7.216  1.00  0.00           H  
HETATM 3388  O   T4PE 1106      10.066  19.672   3.352  1.00  0.00           O  
HETATM 3389  H1  T4PE 1106      10.315  18.796   3.646  1.00  0.00           H  
HETATM 3390  H2  T4PE 1106       9.402  19.956   3.980  1.00  0.00           H  
HETATM 3391  O   T4PE 1107      15.656 -12.186   8.994  1.00  0.00           O  
HETATM 3392  H1  T4PE 1107      15.409 -11.507   8.366  1.00  0.00           H  
HETATM 3393  H2  T4PE 1107      14.846 -12.386   9.463  1.00  0.00           H  
HETATM 3394  O   T4PE 1108      -3.729  10.994   5.154  1.00  0.00           O  
HETATM 3395  H1  T4PE 1108      -3.569  11.902   5.413  1.00  0.00           H  
HETATM 3396  H2  T4PE 1108      -4.644  10.836   5.386  1.00  0.00           H  
HETATM 3397  O   T4PE 1109      -7.294  16.099  -6.673  1.00  0.00           O  
HETATM 3398  H1  T4PE 1109      -6.896  16.518  -7.437  1.00  0.00           H  
HETATM 3399  H2  T4PE 1109      -8.103  15.711  -7.006  1.00  0.00           H  
HETATM 3400  O   T4PE 1110      12.888 -12.330   4.236  1.00  0.00           O  
HETATM 3401  H1  T4PE 1110      13.791 -12.065   4.060  1.00  0.00           H  
HETATM 3402  H2  T4PE 1110      12.533 -11.626   4.777  1.00  0.00           H  
HETATM 3403  O   T4PE 1111      -8.079  16.469   9.458  1.00  0.00           O  
HETATM 3404  H1  T4PE 1111      -8.380  16.363  10.360  1.00  0.00           H  
HETATM 3405  H2  T4PE 1111      -8.478  17.289   9.167  1.00  0.00           H  
HETATM 3406  O   T4PE 1112      17.400  11.413   5.676  1.00  0.00           O  
HETATM 3407  H1  T4PE 1112      17.875  10.710   6.120  1.00  0.00           H  
HETATM 3408  H2  T4PE 1112      17.827  11.489   4.822  1.00  0.00           H  
HETATM 3409  O   T4PE 1113      20.910 -15.443 -14.460  1.00  0.00           O  
HETATM 3410  H1  T4PE 1113      21.685 -14.905 -14.297  1.00  0.00           H  
HETATM 3411  H2  T4PE 1113      21.150 -15.988 -15.210  1.00  0.00           H  
HETATM 3412  O   T4PE 1114       2.511  -9.175   1.892  1.00  0.00           O  
HETATM 3413  H1  T4PE 1114       1.814  -8.984   2.520  1.00  0.00           H  
HETATM 3414  H2  T4PE 1114       3.296  -9.279   2.429  1.00  0.00           H  
HETATM 3415  O   T4PE 1115     -20.453  20.402 -15.419  1.00  0.00           O  
HETATM 3416  H1  T4PE 1115     -20.920  19.567 -15.427  1.00  0.00           H  
HETATM 3417  H2  T4PE 1115     -21.112  21.048 -15.673  1.00  0.00           H  
HETATM 3418  O   T4PE 1116      -5.361  11.108  15.512  1.00  0.00           O  
HETATM 3419  H1  T4PE 1116      -5.241  10.282  15.980  1.00  0.00           H  
HETATM 3420  H2  T4PE 1116      -4.483  11.488  15.469  1.00  0.00           H  
HETATM 3421  O   T4PE 1117      -3.703  -1.592  11.094  1.00  0.00           O  
HETATM 3422  H1  T4PE 1117      -3.821  -1.730  10.154  1.00  0.00           H  
HETATM 3423  H2  T4PE 1117      -2.978  -0.970  11.156  1.00  0.00           H  
HETATM 3424  O   T4PE 1118      19.080 -15.771  19.958  1.00  0.00           O  
HETATM 3425  H1  T4PE 1118      18.213 -15.366  19.929  1.00  0.00           H  
HETATM 3426  H2  T4PE 1118      19.685 -15.035  20.050  1.00  0.00           H  
HETATM 3427  O   T4PE 1119      -0.826  -1.954  17.004  1.00  0.00           O  
HETATM 3428  H1  T4PE 1119      -1.259  -1.167  17.335  1.00  0.00           H  
HETATM 3429  H2  T4PE 1119      -0.764  -2.532  17.764  1.00  0.00           H  
HETATM 3430  O   T4PE 1120       0.261   5.968 -11.188  1.00  0.00           O  
HETATM 3431  H1  T4PE 1120       0.131   5.898 -10.242  1.00  0.00           H  
HETATM 3432  H2  T4PE 1120      -0.411   6.585 -11.478  1.00  0.00           H  
HETATM 3433  O   T4PE 1121      13.600 -19.789  -3.529  1.00  0.00           O  
HETATM 3434  H1  T4PE 1121      14.501 -19.521  -3.352  1.00  0.00           H  
HETATM 3435  H2  T4PE 1121      13.684 -20.554  -4.098  1.00  0.00           H  
HETATM 3436  O   T4PE 1122     -15.258  13.028   8.264  1.00  0.00           O  
HETATM 3437  H1  T4PE 1122     -16.008  13.156   8.845  1.00  0.00           H  
HETATM 3438  H2  T4PE 1122     -14.581  13.606   8.615  1.00  0.00           H  
HETATM 3439  O   T4PE 1123      -2.696   3.881   5.111  1.00  0.00           O  
HETATM 3440  H1  T4PE 1123      -2.716   4.481   5.857  1.00  0.00           H  
HETATM 3441  H2  T4PE 1123      -2.418   4.425   4.373  1.00  0.00           H  
HETATM 3442  O   T4PE 1124      -6.223  -9.484  12.099  1.00  0.00           O  
HETATM 3443  H1  T4PE 1124      -6.179  -9.545  13.053  1.00  0.00           H  
HETATM 3444  H2  T4PE 1124      -6.214  -8.544  11.918  1.00  0.00           H  
HETATM 3445  O   T4PE 1125      17.838 -10.880  19.815  1.00  0.00           O  
HETATM 3446  H1  T4PE 1125      18.439 -10.320  19.324  1.00  0.00           H  
HETATM 3447  H2  T4PE 1125      18.287 -11.047  20.644  1.00  0.00           H  
HETATM 3448  O   T4PE 1126      -4.297  13.324  20.624  1.00  0.00           O  
HETATM 3449  H1  T4PE 1126      -4.747  13.002  21.405  1.00  0.00           H  
HETATM 3450  H2  T4PE 1126      -3.538  13.798  20.963  1.00  0.00           H  
HETATM 3451  O   T4PE 1127     -17.937 -18.066  -1.359  1.00  0.00           O  
HETATM 3452  H1  T4PE 1127     -17.933 -18.552  -2.183  1.00  0.00           H  
HETATM 3453  H2  T4PE 1127     -17.088 -17.625  -1.336  1.00  0.00           H  
HETATM 3454  O   T4PE 1128     -10.149  14.398   3.462  1.00  0.00           O  
HETATM 3455  H1  T4PE 1128      -9.538  14.634   2.765  1.00  0.00           H  
HETATM 3456  H2  T4PE 1128     -10.542  13.576   3.169  1.00  0.00           H  
HETATM 3457  O   T4PE 1129      -5.568  -1.110 -14.754  1.00  0.00           O  
HETATM 3458  H1  T4PE 1129      -6.236  -1.562 -15.270  1.00  0.00           H  
HETATM 3459  H2  T4PE 1129      -5.872  -0.204 -14.707  1.00  0.00           H  
HETATM 3460  O   T4PE 1130      18.228  17.879 -10.052  1.00  0.00           O  
HETATM 3461  H1  T4PE 1130      18.173  18.819 -10.223  1.00  0.00           H  
HETATM 3462  H2  T4PE 1130      17.978  17.470 -10.880  1.00  0.00           H  
HETATM 3463  O   T4PE 1131       8.410   9.091  19.054  1.00  0.00           O  
HETATM 3464  H1  T4PE 1131       7.980   9.912  18.815  1.00  0.00           H  
HETATM 3465  H2  T4PE 1131       9.314   9.199  18.760  1.00  0.00           H  
HETATM 3466  O   T4PE 1132       8.179  -0.766  -6.473  1.00  0.00           O  
HETATM 3467  H1  T4PE 1132       7.561  -1.264  -7.009  1.00  0.00           H  
HETATM 3468  H2  T4PE 1132       8.061  -1.110  -5.588  1.00  0.00           H  
HETATM 3469  O   T4PE 1133      -2.784   0.635  20.609  1.00  0.00           O  
HETATM 3470  H1  T4PE 1133      -2.900   1.526  20.940  1.00  0.00           H  
HETATM 3471  H2  T4PE 1133      -2.036   0.293  21.098  1.00  0.00           H  
HETATM 3472  O   T4PE 1134      18.432  -9.002  14.430  1.00  0.00           O  
HETATM 3473  H1  T4PE 1134      18.935  -8.385  14.961  1.00  0.00           H  
HETATM 3474  H2  T4PE 1134      17.530  -8.902  14.736  1.00  0.00           H  
HETATM 3475  O   T4PE 1135     -11.984  10.797   5.462  1.00  0.00           O  
HETATM 3476  H1  T4PE 1135     -12.509  10.917   4.670  1.00  0.00           H  
HETATM 3477  H2  T4PE 1135     -11.318  11.483   5.415  1.00  0.00           H  
HETATM 3478  O   T4PE 1136     -20.468  16.574   2.955  1.00  0.00           O  
HETATM 3479  H1  T4PE 1136     -19.638  16.434   3.410  1.00  0.00           H  
HETATM 3480  H2  T4PE 1136     -21.131  16.232   3.555  1.00  0.00           H  
HETATM 3481  O   T4PE 1137     -11.316  -1.624  15.274  1.00  0.00           O  
HETATM 3482  H1  T4PE 1137     -10.809  -0.816  15.185  1.00  0.00           H  
HETATM 3483  H2  T4PE 1137     -11.247  -2.045  14.417  1.00  0.00           H  
HETATM 3484  O   T4PE 1138       2.873 -19.400 -20.800  1.00  0.00           O  
HETATM 3485  H1  T4PE 1138       3.769 -19.203 -20.526  1.00  0.00           H  
HETATM 3486  H2  T4PE 1138       2.959 -19.695 -21.706  1.00  0.00           H  
HETATM 3487  O   T4PE 1139       6.406  -5.720  15.148  1.00  0.00           O  
HETATM 3488  H1  T4PE 1139       5.761  -5.076  14.855  1.00  0.00           H  
HETATM 3489  H2  T4PE 1139       7.059  -5.206  15.624  1.00  0.00           H  
HETATM 3490  O   T4PE 1140      13.730  14.022 -21.097  1.00  0.00           O  
HETATM 3491  H1  T4PE 1140      13.612  14.691 -21.772  1.00  0.00           H  
HETATM 3492  H2  T4PE 1140      13.835  14.516 -20.284  1.00  0.00           H  
HETATM 3493  O   T4PE 1141      -4.590  -5.415 -18.948  1.00  0.00           O  
HETATM 3494  H1  T4PE 1141      -4.347  -4.490 -18.967  1.00  0.00           H  
HETATM 3495  H2  T4PE 1141      -3.932  -5.848 -19.491  1.00  0.00           H  
HETATM 3496  O   T4PE 1142     -12.973 -12.039 -11.403  1.00  0.00           O  
HETATM 3497  H1  T4PE 1142     -13.561 -12.781 -11.541  1.00  0.00           H  
HETATM 3498  H2  T4PE 1142     -12.495 -12.256 -10.602  1.00  0.00           H  
HETATM 3499  O   T4PE 1143       6.272  15.813 -20.904  1.00  0.00           O  
HETATM 3500  H1  T4PE 1143       5.526  15.899 -21.498  1.00  0.00           H  
HETATM 3501  H2  T4PE 1143       5.986  15.174 -20.251  1.00  0.00           H  
HETATM 3502  O   T4PE 1144       5.426   7.676 -12.055  1.00  0.00           O  
HETATM 3503  H1  T4PE 1144       6.197   7.108 -12.055  1.00  0.00           H  
HETATM 3504  H2  T4PE 1144       5.700   8.452 -12.545  1.00  0.00           H  
HETATM 3505  O   T4PE 1145     -11.712  15.117 -11.202  1.00  0.00           O  
HETATM 3506  H1  T4PE 1145     -12.221  14.422 -10.785  1.00  0.00           H  
HETATM 3507  H2  T4PE 1145     -11.647  14.849 -12.119  1.00  0.00           H  
HETATM 3508  O   T4PE 1146      -6.935  17.526  -4.176  1.00  0.00           O  
HETATM 3509  H1  T4PE 1146      -7.035  17.180  -5.063  1.00  0.00           H  
HETATM 3510  H2  T4PE 1146      -6.657  18.433  -4.302  1.00  0.00           H  
HETATM 3511  O   T4PE 1147      -6.562  11.933  10.153  1.00  0.00           O  
HETATM 3512  H1  T4PE 1147      -6.999  12.127  10.982  1.00  0.00           H  
HETATM 3513  H2  T4PE 1147      -5.958  12.664  10.023  1.00  0.00           H  
HETATM 3514  O   T4PE 1148       4.106 -14.400  18.173  1.00  0.00           O  
HETATM 3515  H1  T4PE 1148       4.403 -15.040  18.819  1.00  0.00           H  
HETATM 3516  H2  T4PE 1148       3.155 -14.506  18.150  1.00  0.00           H  
HETATM 3517  O   T4PE 1149      13.003   7.620 -13.047  1.00  0.00           O  
HETATM 3518  H1  T4PE 1149      13.082   6.745 -12.666  1.00  0.00           H  
HETATM 3519  H2  T4PE 1149      13.302   8.210 -12.355  1.00  0.00           H  
HETATM 3520  O   T4PE 1150       5.894  14.637 -13.966  1.00  0.00           O  
HETATM 3521  H1  T4PE 1150       5.768  15.300 -13.287  1.00  0.00           H  
HETATM 3522  H2  T4PE 1150       5.124  14.073 -13.896  1.00  0.00           H  
HETATM 3523  O   T4PE 1151      17.375  -5.360  11.529  1.00  0.00           O  
HETATM 3524  H1  T4PE 1151      17.058  -5.103  10.663  1.00  0.00           H  
HETATM 3525  H2  T4PE 1151      18.236  -4.948  11.602  1.00  0.00           H  
HETATM 3526  O   T4PE 1152       2.988 -14.679  11.535  1.00  0.00           O  
HETATM 3527  H1  T4PE 1152       3.023 -14.123  10.757  1.00  0.00           H  
HETATM 3528  H2  T4PE 1152       2.715 -14.090  12.239  1.00  0.00           H  
HETATM 3529  O   T4PE 1153      -1.515 -16.686   5.695  1.00  0.00           O  
HETATM 3530  H1  T4PE 1153      -1.123 -16.115   6.355  1.00  0.00           H  
HETATM 3531  H2  T4PE 1153      -0.777 -16.976   5.159  1.00  0.00           H  
HETATM 3532  O   T4PE 1154       1.171   5.416  15.556  1.00  0.00           O  
HETATM 3533  H1  T4PE 1154       1.613   6.163  15.960  1.00  0.00           H  
HETATM 3534  H2  T4PE 1154       1.870   4.932  15.117  1.00  0.00           H  
HETATM 3535  O   T4PE 1155      -7.600  -1.365   5.829  1.00  0.00           O  
HETATM 3536  H1  T4PE 1155      -7.816  -1.496   6.753  1.00  0.00           H  
HETATM 3537  H2  T4PE 1155      -8.279  -0.774   5.505  1.00  0.00           H  
HETATM 3538  O   T4PE 1156     -18.155   5.786   0.338  1.00  0.00           O  
HETATM 3539  H1  T4PE 1156     -19.093   5.682   0.176  1.00  0.00           H  
HETATM 3540  H2  T4PE 1156     -18.080   6.633   0.778  1.00  0.00           H  
HETATM 3541  O   T4PE 1157     -12.483 -18.772  17.792  1.00  0.00           O  
HETATM 3542  H1  T4PE 1157     -12.584 -17.821  17.739  1.00  0.00           H  
HETATM 3543  H2  T4PE 1157     -12.864 -19.099  16.977  1.00  0.00           H  
HETATM 3544  O   T4PE 1158       6.595   0.654  10.363  1.00  0.00           O  
HETATM 3545  H1  T4PE 1158       6.757   1.588  10.494  1.00  0.00           H  
HETATM 3546  H2  T4PE 1158       5.908   0.621   9.697  1.00  0.00           H  
HETATM 3547  O   T4PE 1159      19.420  15.633  11.284  1.00  0.00           O  
HETATM 3548  H1  T4PE 1159      18.912  16.185  11.878  1.00  0.00           H  
HETATM 3549  H2  T4PE 1159      18.763  15.143  10.790  1.00  0.00           H  
HETATM 3550  O   T4PE 1160      14.774  13.830  15.509  1.00  0.00           O  
HETATM 3551  H1  T4PE 1160      14.808  12.878  15.411  1.00  0.00           H  
HETATM 3552  H2  T4PE 1160      15.560  14.048  16.009  1.00  0.00           H  
HETATM 3553  O   T4PE 1161      -5.003 -11.422   4.420  1.00  0.00           O  
HETATM 3554  H1  T4PE 1161      -4.468 -10.734   4.024  1.00  0.00           H  
HETATM 3555  H2  T4PE 1161      -5.856 -11.012   4.562  1.00  0.00           H  
HETATM 3556  O   T4PE 1162      -3.126   6.218 -15.370  1.00  0.00           O  
HETATM 3557  H1  T4PE 1162      -2.224   6.154 -15.057  1.00  0.00           H  
HETATM 3558  H2  T4PE 1162      -3.662   6.043 -14.596  1.00  0.00           H  
HETATM 3559  O   T4PE 1163      13.289  15.905  19.426  1.00  0.00           O  
HETATM 3560  H1  T4PE 1163      12.879  16.443  20.103  1.00  0.00           H  
HETATM 3561  H2  T4PE 1163      13.976  16.462  19.059  1.00  0.00           H  
HETATM 3562  O   T4PE 1164      11.310 -14.559   5.090  1.00  0.00           O  
HETATM 3563  H1  T4PE 1164      10.665 -14.158   5.672  1.00  0.00           H  
HETATM 3564  H2  T4PE 1164      11.804 -13.820   4.735  1.00  0.00           H  
HETATM 3565  O   T4PE 1165     -19.247 -13.607  -2.235  1.00  0.00           O  
HETATM 3566  H1  T4PE 1165     -19.973 -14.096  -2.622  1.00  0.00           H  
HETATM 3567  H2  T4PE 1165     -19.268 -12.758  -2.677  1.00  0.00           H  
HETATM 3568  O   T4PE 1166      -5.428  11.542   3.101  1.00  0.00           O  
HETATM 3569  H1  T4PE 1166      -6.333  11.337   3.337  1.00  0.00           H  
HETATM 3570  H2  T4PE 1166      -4.899  11.039   3.720  1.00  0.00           H  
HETATM 3571  O   T4PE 1167      -2.732  17.061  21.247  1.00  0.00           O  
HETATM 3572  H1  T4PE 1167      -2.933  17.983  21.086  1.00  0.00           H  
HETATM 3573  H2  T4PE 1167      -3.316  16.582  20.660  1.00  0.00           H  
HETATM 3574  O   T4PE 1168      20.735   9.438 -13.854  1.00  0.00           O  
HETATM 3575  H1  T4PE 1168      21.085  10.174 -13.352  1.00  0.00           H  
HETATM 3576  H2  T4PE 1168      19.805   9.639 -13.958  1.00  0.00           H  
HETATM 3577  O   T4PE 1169      15.201 -13.871  -7.663  1.00  0.00           O  
HETATM 3578  H1  T4PE 1169      15.764 -14.149  -6.940  1.00  0.00           H  
HETATM 3579  H2  T4PE 1169      14.355 -14.278  -7.479  1.00  0.00           H  
HETATM 3580  O   T4PE 1170      18.199  -3.081 -17.020  1.00  0.00           O  
HETATM 3581  H1  T4PE 1170      18.601  -3.922 -17.237  1.00  0.00           H  
HETATM 3582  H2  T4PE 1170      18.797  -2.428 -17.382  1.00  0.00           H  
HETATM 3583  O   T4PE 1171      20.258  18.277  16.885  1.00  0.00           O  
HETATM 3584  H1  T4PE 1171      20.683  18.778  16.188  1.00  0.00           H  
HETATM 3585  H2  T4PE 1171      20.692  18.566  17.687  1.00  0.00           H  
HETATM 3586  O   T4PE 1172     -11.715  17.214   9.658  1.00  0.00           O  
HETATM 3587  H1  T4PE 1172     -11.421  17.430  10.543  1.00  0.00           H  
HETATM 3588  H2  T4PE 1172     -11.129  17.708   9.084  1.00  0.00           H  
HETATM 3589  O   T4PE 1173      15.428 -11.643  -9.356  1.00  0.00           O  
HETATM 3590  H1  T4PE 1173      15.170 -11.938 -10.230  1.00  0.00           H  
HETATM 3591  H2  T4PE 1173      15.042 -12.287  -8.762  1.00  0.00           H  
HETATM 3592  O   T4PE 1174     -10.784 -17.525   1.227  1.00  0.00           O  
HETATM 3593  H1  T4PE 1174      -9.884 -17.717   0.963  1.00  0.00           H  
HETATM 3594  H2  T4PE 1174     -11.257 -18.344   1.080  1.00  0.00           H  
HETATM 3595  O   T4PE 1175      -9.482  -9.887   8.615  1.00  0.00           O  
HETATM 3596  H1  T4PE 1175      -9.677 -10.080   9.532  1.00  0.00           H  
HETATM 3597  H2  T4PE 1175     -10.080 -10.447   8.119  1.00  0.00           H  
HETATM 3598  O   T4PE 1176     -16.038  15.282   0.923  1.00  0.00           O  
HETATM 3599  H1  T4PE 1176     -16.658  14.985   0.258  1.00  0.00           H  
HETATM 3600  H2  T4PE 1176     -15.503  15.939   0.477  1.00  0.00           H  
HETATM 3601  O   T4PE 1177     -19.430  -3.750   7.602  1.00  0.00           O  
HETATM 3602  H1  T4PE 1177     -19.284  -4.628   7.252  1.00  0.00           H  
HETATM 3603  H2  T4PE 1177     -19.278  -3.839   8.543  1.00  0.00           H  
HETATM 3604  O   T4PE 1178      13.022   6.041 -17.480  1.00  0.00           O  
HETATM 3605  H1  T4PE 1178      13.458   6.873 -17.293  1.00  0.00           H  
HETATM 3606  H2  T4PE 1178      12.146   6.290 -17.773  1.00  0.00           H  
HETATM 3607  O   T4PE 1179      17.107  14.213  -7.388  1.00  0.00           O  
HETATM 3608  H1  T4PE 1179      16.247  13.906  -7.673  1.00  0.00           H  
HETATM 3609  H2  T4PE 1179      17.040  15.167  -7.408  1.00  0.00           H  
HETATM 3610  O   T4PE 1180     -12.085  -8.275  -1.464  1.00  0.00           O  
HETATM 3611  H1  T4PE 1180     -11.260  -7.902  -1.151  1.00  0.00           H  
HETATM 3612  H2  T4PE 1180     -12.354  -7.698  -2.178  1.00  0.00           H  
HETATM 3613  O   T4PE 1181       5.679   1.779  14.696  1.00  0.00           O  
HETATM 3614  H1  T4PE 1181       6.370   2.271  14.253  1.00  0.00           H  
HETATM 3615  H2  T4PE 1181       5.535   1.014  14.139  1.00  0.00           H  
HETATM 3616  O   T4PE 1182       3.783  -5.086 -14.898  1.00  0.00           O  
HETATM 3617  H1  T4PE 1182       3.704  -4.191 -14.571  1.00  0.00           H  
HETATM 3618  H2  T4PE 1182       4.009  -4.985 -15.823  1.00  0.00           H  
HETATM 3619  O   T4PE 1183      -4.232   4.207  10.443  1.00  0.00           O  
HETATM 3620  H1  T4PE 1183      -5.100   4.087  10.057  1.00  0.00           H  
HETATM 3621  H2  T4PE 1183      -4.252   5.092  10.807  1.00  0.00           H  
HETATM 3622  O   T4PE 1184     -15.845  16.840  -5.255  1.00  0.00           O  
HETATM 3623  H1  T4PE 1184     -16.070  17.764  -5.153  1.00  0.00           H  
HETATM 3624  H2  T4PE 1184     -15.229  16.663  -4.544  1.00  0.00           H  
HETATM 3625  O   T4PE 1185      11.618  19.318  -6.943  1.00  0.00           O  
HETATM 3626  H1  T4PE 1185      11.297  19.780  -6.168  1.00  0.00           H  
HETATM 3627  H2  T4PE 1185      10.887  18.761  -7.210  1.00  0.00           H  
HETATM 3628  O   T4PE 1186     -16.597   9.237   8.379  1.00  0.00           O  
HETATM 3629  H1  T4PE 1186     -15.851   8.702   8.110  1.00  0.00           H  
HETATM 3630  H2  T4PE 1186     -16.694   9.883   7.679  1.00  0.00           H  
HETATM 3631  O   T4PE 1187      12.405  15.959  14.098  1.00  0.00           O  
HETATM 3632  H1  T4PE 1187      11.457  16.024  13.980  1.00  0.00           H  
HETATM 3633  H2  T4PE 1187      12.600  15.031  13.971  1.00  0.00           H  
HETATM 3634  O   T4PE 1188      -8.179  -4.642 -16.381  1.00  0.00           O  
HETATM 3635  H1  T4PE 1188      -7.904  -4.037 -17.070  1.00  0.00           H  
HETATM 3636  H2  T4PE 1188      -8.237  -4.101 -15.594  1.00  0.00           H  
HETATM 3637  O   T4PE 1189      17.325  11.622   0.679  1.00  0.00           O  
HETATM 3638  H1  T4PE 1189      17.683  10.736   0.625  1.00  0.00           H  
HETATM 3639  H2  T4PE 1189      17.709  11.987   1.477  1.00  0.00           H  
HETATM 3640  O   T4PE 1190      17.135   0.910  -0.350  1.00  0.00           O  
HETATM 3641  H1  T4PE 1190      16.268   0.524  -0.474  1.00  0.00           H  
HETATM 3642  H2  T4PE 1190      17.417   1.154  -1.231  1.00  0.00           H  
HETATM 3643  O   T4PE 1191       0.535   0.519 -15.755  1.00  0.00           O  
HETATM 3644  H1  T4PE 1191      -0.147  -0.028 -15.365  1.00  0.00           H  
HETATM 3645  H2  T4PE 1191       0.300   1.412 -15.504  1.00  0.00           H  
HETATM 3646  O   T4PE 1192      16.137   5.461  -8.942  1.00  0.00           O  
HETATM 3647  H1  T4PE 1192      16.202   5.336  -9.889  1.00  0.00           H  
HETATM 3648  H2  T4PE 1192      16.073   6.409  -8.828  1.00  0.00           H  
HETATM 3649  O   T4PE 1193       0.749 -17.618  11.092  1.00  0.00           O  
HETATM 3650  H1  T4PE 1193       1.450 -18.227  10.857  1.00  0.00           H  
HETATM 3651  H2  T4PE 1193       1.116 -17.094  11.804  1.00  0.00           H  
HETATM 3652  O   T4PE 1194     -15.137 -13.922 -11.678  1.00  0.00           O  
HETATM 3653  H1  T4PE 1194     -15.809 -13.427 -12.147  1.00  0.00           H  
HETATM 3654  H2  T4PE 1194     -14.898 -14.629 -12.278  1.00  0.00           H  
HETATM 3655  O   T4PE 1195       8.662  -6.938  17.391  1.00  0.00           O  
HETATM 3656  H1  T4PE 1195       8.894  -7.029  18.315  1.00  0.00           H  
HETATM 3657  H2  T4PE 1195       8.290  -6.059  17.322  1.00  0.00           H  
HETATM 3658  O   T4PE 1196     -14.775  10.979  -7.601  1.00  0.00           O  
HETATM 3659  H1  T4PE 1196     -15.416  10.734  -6.934  1.00  0.00           H  
HETATM 3660  H2  T4PE 1196     -14.869  11.928  -7.688  1.00  0.00           H  
HETATM 3661  O   T4PE 1197     -13.629  20.251 -15.692  1.00  0.00           O  
HETATM 3662  H1  T4PE 1197     -13.834  20.754 -14.904  1.00  0.00           H  
HETATM 3663  H2  T4PE 1197     -13.730  19.337 -15.426  1.00  0.00           H  
HETATM 3664  O   T4PE 1198       3.656  -4.690  20.591  1.00  0.00           O  
HETATM 3665  H1  T4PE 1198       4.387  -5.308  20.578  1.00  0.00           H  
HETATM 3666  H2  T4PE 1198       3.880  -4.069  21.285  1.00  0.00           H  
HETATM 3667  O   T4PE 1199      -2.685   0.150 -10.661  1.00  0.00           O  
HETATM 3668  H1  T4PE 1199      -3.262  -0.251 -10.012  1.00  0.00           H  
HETATM 3669  H2  T4PE 1199      -2.700   1.084 -10.452  1.00  0.00           H  
HETATM 3670  O   T4PE 1200       8.971  17.410  16.561  1.00  0.00           O  
HETATM 3671  H1  T4PE 1200       9.796  17.827  16.807  1.00  0.00           H  
HETATM 3672  H2  T4PE 1200       8.369  17.631  17.271  1.00  0.00           H  
HETATM 3673  O   T4PE 1201     -16.698 -19.811   5.580  1.00  0.00           O  
HETATM 3674  H1  T4PE 1201     -16.442 -20.597   5.097  1.00  0.00           H  
HETATM 3675  H2  T4PE 1201     -17.574 -20.007   5.913  1.00  0.00           H  
HETATM 3676  O   T4PE 1202      -1.390  -7.390 -11.432  1.00  0.00           O  
HETATM 3677  H1  T4PE 1202      -1.394  -6.450 -11.613  1.00  0.00           H  
HETATM 3678  H2  T4PE 1202      -2.128  -7.524 -10.838  1.00  0.00           H  
HETATM 3679  O   T4PE 1203     -16.702   3.498   1.557  1.00  0.00           O  
HETATM 3680  H1  T4PE 1203     -16.135   3.739   2.289  1.00  0.00           H  
HETATM 3681  H2  T4PE 1203     -17.142   4.314   1.316  1.00  0.00           H  
HETATM 3682  O   T4PE 1204     -10.702 -17.877 -13.782  1.00  0.00           O  
HETATM 3683  H1  T4PE 1204      -9.897 -17.362 -13.728  1.00  0.00           H  
HETATM 3684  H2  T4PE 1204     -10.863 -17.974 -14.721  1.00  0.00           H  
HETATM 3685  O   T4PE 1205     -19.126  -1.677  -6.674  1.00  0.00           O  
HETATM 3686  H1  T4PE 1205     -20.073  -1.795  -6.753  1.00  0.00           H  
HETATM 3687  H2  T4PE 1205     -19.023  -0.784  -6.345  1.00  0.00           H  
HETATM 3688  O   T4PE 1206      15.580  11.217  -5.194  1.00  0.00           O  
HETATM 3689  H1  T4PE 1206      15.341  10.319  -5.420  1.00  0.00           H  
HETATM 3690  H2  T4PE 1206      15.543  11.242  -4.238  1.00  0.00           H  
HETATM 3691  O   T4PE 1207     -11.829  -9.058  21.268  1.00  0.00           O  
HETATM 3692  H1  T4PE 1207     -11.572  -8.161  21.052  1.00  0.00           H  
HETATM 3693  H2  T4PE 1207     -11.050  -9.582  21.083  1.00  0.00           H  
HETATM 3694  O   T4PE 1208       6.996 -21.424   2.852  1.00  0.00           O  
HETATM 3695  H1  T4PE 1208       6.561 -20.581   2.976  1.00  0.00           H  
HETATM 3696  H2  T4PE 1208       6.596 -21.786   2.061  1.00  0.00           H  
HETATM 3697  O   T4PE 1209       6.919   7.282  15.914  1.00  0.00           O  
HETATM 3698  H1  T4PE 1209       7.615   7.118  16.550  1.00  0.00           H  
HETATM 3699  H2  T4PE 1209       7.380   7.445  15.091  1.00  0.00           H  
HETATM 3700  O   T4PE 1210      20.069 -13.919 -17.868  1.00  0.00           O  
HETATM 3701  H1  T4PE 1210      19.641 -14.774 -17.897  1.00  0.00           H  
HETATM 3702  H2  T4PE 1210      19.364 -13.304 -17.665  1.00  0.00           H  
HETATM 3703  O   T4PE 1211      -1.972 -14.318  -0.632  1.00  0.00           O  
HETATM 3704  H1  T4PE 1211      -1.608 -13.445  -0.776  1.00  0.00           H  
HETATM 3705  H2  T4PE 1211      -2.903 -14.166  -0.468  1.00  0.00           H  
HETATM 3706  O   T4PE 1212       8.904  11.410   4.392  1.00  0.00           O  
HETATM 3707  H1  T4PE 1212       9.414  11.971   4.976  1.00  0.00           H  
HETATM 3708  H2  T4PE 1212       9.528  11.131   3.722  1.00  0.00           H  
HETATM 3709  O   T4PE 1213      13.350 -18.513  17.134  1.00  0.00           O  
HETATM 3710  H1  T4PE 1213      13.192 -18.046  17.954  1.00  0.00           H  
HETATM 3711  H2  T4PE 1213      14.013 -17.990  16.684  1.00  0.00           H  
HETATM 3712  O   T4PE 1214       8.257  18.912   9.786  1.00  0.00           O  
HETATM 3713  H1  T4PE 1214       7.674  19.202   9.085  1.00  0.00           H  
HETATM 3714  H2  T4PE 1214       8.773  18.208   9.394  1.00  0.00           H  
HETATM 3715  O   T4PE 1215       1.450 -15.044  19.926  1.00  0.00           O  
HETATM 3716  H1  T4PE 1215       1.018 -15.480  20.661  1.00  0.00           H  
HETATM 3717  H2  T4PE 1215       0.952 -14.237  19.799  1.00  0.00           H  
HETATM 3718  O   T4PE 1216       0.725 -18.281 -10.422  1.00  0.00           O  
HETATM 3719  H1  T4PE 1216       0.308 -17.740  -9.751  1.00  0.00           H  
HETATM 3720  H2  T4PE 1216       0.214 -19.091 -10.427  1.00  0.00           H  
HETATM 3721  O   T4PE 1217      19.003   3.843   5.842  1.00  0.00           O  
HETATM 3722  H1  T4PE 1217      18.471   4.378   5.254  1.00  0.00           H  
HETATM 3723  H2  T4PE 1217      18.712   4.088   6.720  1.00  0.00           H  
HETATM 3724  O   T4PE 1218      10.314  20.554 -11.260  1.00  0.00           O  
HETATM 3725  H1  T4PE 1218      10.877  21.227 -10.878  1.00  0.00           H  
HETATM 3726  H2  T4PE 1218       9.795  21.019 -11.916  1.00  0.00           H  
HETATM 3727  O   T4PE 1219     -20.991 -10.831 -18.902  1.00  0.00           O  
HETATM 3728  H1  T4PE 1219     -20.369 -10.207 -19.276  1.00  0.00           H  
HETATM 3729  H2  T4PE 1219     -21.026 -11.545 -19.539  1.00  0.00           H  
HETATM 3730  O   T4PE 1220       7.546 -20.063  -1.487  1.00  0.00           O  
HETATM 3731  H1  T4PE 1220       7.296 -19.442  -2.171  1.00  0.00           H  
HETATM 3732  H2  T4PE 1220       7.494 -19.560  -0.675  1.00  0.00           H  
HETATM 3733  O   T4PE 1221      12.083 -18.781  11.017  1.00  0.00           O  
HETATM 3734  H1  T4PE 1221      12.597 -17.998  10.820  1.00  0.00           H  
HETATM 3735  H2  T4PE 1221      12.705 -19.504  10.934  1.00  0.00           H  
HETATM 3736  O   T4PE 1222      -8.230  20.146  19.396  1.00  0.00           O  
HETATM 3737  H1  T4PE 1222      -9.149  20.344  19.216  1.00  0.00           H  
HETATM 3738  H2  T4PE 1222      -8.022  20.660  20.175  1.00  0.00           H  
HETATM 3739  O   T4PE 1223     -11.457  -0.953 -12.138  1.00  0.00           O  
HETATM 3740  H1  T4PE 1223     -11.171  -1.855 -12.284  1.00  0.00           H  
HETATM 3741  H2  T4PE 1223     -10.673  -0.499 -11.831  1.00  0.00           H  
HETATM 3742  O   T4PE 1224      15.645 -21.394  11.740  1.00  0.00           O  
HETATM 3743  H1  T4PE 1224      15.576 -21.272  12.687  1.00  0.00           H  
HETATM 3744  H2  T4PE 1224      14.768 -21.203  11.408  1.00  0.00           H  
HETATM 3745  O   T4PE 1225      -9.383  18.641  15.533  1.00  0.00           O  
HETATM 3746  H1  T4PE 1225      -8.810  19.377  15.317  1.00  0.00           H  
HETATM 3747  H2  T4PE 1225     -10.220  19.047  15.758  1.00  0.00           H  
HETATM 3748  O   T4PE 1226      -7.365 -19.892 -13.040  1.00  0.00           O  
HETATM 3749  H1  T4PE 1226      -8.274 -20.064 -13.284  1.00  0.00           H  
HETATM 3750  H2  T4PE 1226      -7.346 -20.002 -12.089  1.00  0.00           H  
HETATM 3751  O   T4PE 1227      -8.270  11.742 -16.269  1.00  0.00           O  
HETATM 3752  H1  T4PE 1227      -8.906  11.508 -15.594  1.00  0.00           H  
HETATM 3753  H2  T4PE 1227      -8.791  12.153 -16.959  1.00  0.00           H  
HETATM 3754  O   T4PE 1228      -3.970   1.787   3.864  1.00  0.00           O  
HETATM 3755  H1  T4PE 1228      -4.567   1.325   4.454  1.00  0.00           H  
HETATM 3756  H2  T4PE 1228      -3.737   2.586   4.336  1.00  0.00           H  
HETATM 3757  O   T4PE 1229     -10.772  10.984 -10.768  1.00  0.00           O  
HETATM 3758  H1  T4PE 1229     -11.522  10.506 -10.415  1.00  0.00           H  
HETATM 3759  H2  T4PE 1229     -11.014  11.176 -11.674  1.00  0.00           H  
HETATM 3760  O   T4PE 1230       9.508  -0.970   4.352  1.00  0.00           O  
HETATM 3761  H1  T4PE 1230       9.996  -1.484   3.709  1.00  0.00           H  
HETATM 3762  H2  T4PE 1230       8.615  -0.938   4.008  1.00  0.00           H  
HETATM 3763  O   T4PE 1231      21.104 -10.029  -1.241  1.00  0.00           O  
HETATM 3764  H1  T4PE 1231      20.306 -10.027  -0.712  1.00  0.00           H  
HETATM 3765  H2  T4PE 1231      21.813 -10.119  -0.604  1.00  0.00           H  
HETATM 3766  O   T4PE 1232       9.793  20.768   0.485  1.00  0.00           O  
HETATM 3767  H1  T4PE 1232       9.989  20.364   1.330  1.00  0.00           H  
HETATM 3768  H2  T4PE 1232       9.097  20.226   0.115  1.00  0.00           H  
HETATM 3769  O   T4PE 1233      20.849  12.393  -7.476  1.00  0.00           O  
HETATM 3770  H1  T4PE 1233      21.740  12.065  -7.599  1.00  0.00           H  
HETATM 3771  H2  T4PE 1233      20.291  11.627  -7.606  1.00  0.00           H  
HETATM 3772  O   T4PE 1234      -1.957   4.686   2.610  1.00  0.00           O  
HETATM 3773  H1  T4PE 1234      -1.772   3.770   2.403  1.00  0.00           H  
HETATM 3774  H2  T4PE 1234      -2.195   5.079   1.770  1.00  0.00           H  
HETATM 3775  O   T4PE 1235      16.554 -19.338  16.215  1.00  0.00           O  
HETATM 3776  H1  T4PE 1235      16.518 -18.428  15.918  1.00  0.00           H  
HETATM 3777  H2  T4PE 1235      16.277 -19.303  17.130  1.00  0.00           H  
HETATM 3778  O   T4PE 1236     -20.484  10.912   9.354  1.00  0.00           O  
HETATM 3779  H1  T4PE 1236     -19.832  10.365   9.792  1.00  0.00           H  
HETATM 3780  H2  T4PE 1236     -20.180  11.808   9.496  1.00  0.00           H  
HETATM 3781  O   T4PE 1237     -11.313  -8.309  15.320  1.00  0.00           O  
HETATM 3782  H1  T4PE 1237     -11.764  -7.480  15.165  1.00  0.00           H  
HETATM 3783  H2  T4PE 1237     -10.414  -8.058  15.533  1.00  0.00           H  
HETATM 3784  O   T4PE 1238     -15.147   1.802 -11.301  1.00  0.00           O  
HETATM 3785  H1  T4PE 1238     -15.948   1.844 -10.779  1.00  0.00           H  
HETATM 3786  H2  T4PE 1238     -15.364   1.218 -12.028  1.00  0.00           H  
HETATM 3787  O   T4PE 1239      20.770 -13.461  19.724  1.00  0.00           O  
HETATM 3788  H1  T4PE 1239      20.806 -13.106  20.612  1.00  0.00           H  
HETATM 3789  H2  T4PE 1239      20.669 -12.692  19.163  1.00  0.00           H  
HETATM 3790  O   T4PE 1240     -10.524  -0.949  -2.288  1.00  0.00           O  
HETATM 3791  H1  T4PE 1240     -11.066  -0.225  -2.602  1.00  0.00           H  
HETATM 3792  H2  T4PE 1240     -11.116  -1.477  -1.753  1.00  0.00           H  
HETATM 3793  O   T4PE 1241       9.853  15.482  -8.786  1.00  0.00           O  
HETATM 3794  H1  T4PE 1241       9.734  14.637  -9.220  1.00  0.00           H  
HETATM 3795  H2  T4PE 1241       9.114  15.546  -8.181  1.00  0.00           H  
HETATM 3796  O   T4PE 1242      -1.846   7.079   8.397  1.00  0.00           O  
HETATM 3797  H1  T4PE 1242      -1.109   6.738   8.904  1.00  0.00           H  
HETATM 3798  H2  T4PE 1242      -2.232   6.307   7.985  1.00  0.00           H  
HETATM 3799  O   T4PE 1243      20.934  -5.546  -7.683  1.00  0.00           O  
HETATM 3800  H1  T4PE 1243      20.781  -6.229  -7.029  1.00  0.00           H  
HETATM 3801  H2  T4PE 1243      20.435  -4.794  -7.365  1.00  0.00           H  
HETATM 3802  O   T4PE 1244      -9.094  -0.076 -11.193  1.00  0.00           O  
HETATM 3803  H1  T4PE 1244      -8.987   0.758 -11.651  1.00  0.00           H  
HETATM 3804  H2  T4PE 1244      -8.986   0.144 -10.267  1.00  0.00           H  
HETATM 3805  O   T4PE 1245     -20.517  -1.783 -11.974  1.00  0.00           O  
HETATM 3806  H1  T4PE 1245     -20.291  -2.503 -11.386  1.00  0.00           H  
HETATM 3807  H2  T4PE 1245     -21.011  -2.197 -12.682  1.00  0.00           H  
HETATM 3808  O   T4PE 1246     -19.538  -8.713 -12.387  1.00  0.00           O  
HETATM 3809  H1  T4PE 1246     -19.632  -8.939 -13.313  1.00  0.00           H  
HETATM 3810  H2  T4PE 1246     -19.850  -9.487 -11.918  1.00  0.00           H  
HETATM 3811  O   T4PE 1247       8.777  14.528   7.216  1.00  0.00           O  
HETATM 3812  H1  T4PE 1247       8.983  15.322   7.710  1.00  0.00           H  
HETATM 3813  H2  T4PE 1247       9.470  14.467   6.559  1.00  0.00           H  
HETATM 3814  O   T4PE 1248     -18.320 -17.123 -13.378  1.00  0.00           O  
HETATM 3815  H1  T4PE 1248     -17.437 -17.211 -13.017  1.00  0.00           H  
HETATM 3816  H2  T4PE 1248     -18.806 -16.644 -12.707  1.00  0.00           H  
HETATM 3817  O   T4PE 1249       6.242 -14.321  -9.870  1.00  0.00           O  
HETATM 3818  H1  T4PE 1249       5.773 -15.047 -10.280  1.00  0.00           H  
HETATM 3819  H2  T4PE 1249       6.218 -13.621 -10.522  1.00  0.00           H  
HETATM 3820  O   T4PE 1250      -3.949  -3.260  15.657  1.00  0.00           O  
HETATM 3821  H1  T4PE 1250      -4.110  -2.786  16.473  1.00  0.00           H  
HETATM 3822  H2  T4PE 1250      -4.312  -2.695  14.976  1.00  0.00           H  
HETATM 3823  O   T4PE 1251      -8.041  -1.713  13.924  1.00  0.00           O  
HETATM 3824  H1  T4PE 1251      -8.087  -2.608  13.587  1.00  0.00           H  
HETATM 3825  H2  T4PE 1251      -7.110  -1.492  13.892  1.00  0.00           H  
HETATM 3826  O   T4PE 1252     -10.421  -1.973 -16.713  1.00  0.00           O  
HETATM 3827  H1  T4PE 1252     -10.509  -2.507 -17.502  1.00  0.00           H  
HETATM 3828  H2  T4PE 1252     -10.498  -2.597 -15.991  1.00  0.00           H  
HETATM 3829  O   T4PE 1253      10.363   9.527 -16.949  1.00  0.00           O  
HETATM 3830  H1  T4PE 1253      10.702   9.462 -16.056  1.00  0.00           H  
HETATM 3831  H2  T4PE 1253      10.557   8.677 -17.343  1.00  0.00           H  
HETATM 3832  O   T4PE 1254     -18.824  -1.124  16.901  1.00  0.00           O  
HETATM 3833  H1  T4PE 1254     -18.332  -0.481  17.411  1.00  0.00           H  
HETATM 3834  H2  T4PE 1254     -18.364  -1.951  17.049  1.00  0.00           H  
HETATM 3835  O   T4PE 1255       7.790  17.598  -5.640  1.00  0.00           O  
HETATM 3836  H1  T4PE 1255       8.566  17.457  -5.098  1.00  0.00           H  
HETATM 3837  H2  T4PE 1255       7.808  18.532  -5.848  1.00  0.00           H  
HETATM 3838  O   T4PE 1256       9.661 -19.665  19.096  1.00  0.00           O  
HETATM 3839  H1  T4PE 1256       9.764 -18.722  18.969  1.00  0.00           H  
HETATM 3840  H2  T4PE 1256       9.678 -19.782  20.046  1.00  0.00           H  
HETATM 3841  O   T4PE 1257     -13.229 -16.358 -15.200  1.00  0.00           O  
HETATM 3842  H1  T4PE 1257     -12.612 -16.829 -15.760  1.00  0.00           H  
HETATM 3843  H2  T4PE 1257     -13.858 -15.970 -15.808  1.00  0.00           H  
HETATM 3844  O   T4PE 1258       4.563 -16.286 -10.853  1.00  0.00           O  
HETATM 3845  H1  T4PE 1258       4.667 -17.031 -10.260  1.00  0.00           H  
HETATM 3846  H2  T4PE 1258       4.342 -16.680 -11.697  1.00  0.00           H  
HETATM 3847  O   T4PE 1259       4.547  -3.785  14.708  1.00  0.00           O  
HETATM 3848  H1  T4PE 1259       4.275  -4.464  14.091  1.00  0.00           H  
HETATM 3849  H2  T4PE 1259       3.878  -3.800  15.392  1.00  0.00           H  
HETATM 3850  O   T4PE 1260       7.905 -17.060  16.686  1.00  0.00           O  
HETATM 3851  H1  T4PE 1260       8.229 -17.877  16.307  1.00  0.00           H  
HETATM 3852  H2  T4PE 1260       7.059 -16.917  16.261  1.00  0.00           H  
HETATM 3853  O   T4PE 1261      -3.208  -9.857  14.225  1.00  0.00           O  
HETATM 3854  H1  T4PE 1261      -3.674 -10.588  13.819  1.00  0.00           H  
HETATM 3855  H2  T4PE 1261      -3.900  -9.267  14.522  1.00  0.00           H  
HETATM 3856  O   T4PE 1262      20.310 -11.525  14.406  1.00  0.00           O  
HETATM 3857  H1  T4PE 1262      19.939 -10.646  14.475  1.00  0.00           H  
HETATM 3858  H2  T4PE 1262      19.575 -12.111  14.589  1.00  0.00           H  
HETATM 3859  O   T4PE 1263      14.353  -7.789 -16.075  1.00  0.00           O  
HETATM 3860  H1  T4PE 1263      14.382  -7.405 -15.199  1.00  0.00           H  
HETATM 3861  H2  T4PE 1263      13.825  -8.581 -15.973  1.00  0.00           H  
HETATM 3862  O   T4PE 1264      13.106   3.265 -21.042  1.00  0.00           O  
HETATM 3863  H1  T4PE 1264      12.880   2.676 -20.321  1.00  0.00           H  
HETATM 3864  H2  T4PE 1264      13.233   2.686 -21.794  1.00  0.00           H  
HETATM 3865  O   T4PE 1265      -8.154 -11.585  11.742  1.00  0.00           O  
HETATM 3866  H1  T4PE 1265      -8.946 -11.429  12.256  1.00  0.00           H  
HETATM 3867  H2  T4PE 1265      -7.651 -10.775  11.825  1.00  0.00           H  
HETATM 3868  O   T4PE 1266       1.863  -1.538  -3.967  1.00  0.00           O  
HETATM 3869  H1  T4PE 1266       1.504  -2.334  -4.361  1.00  0.00           H  
HETATM 3870  H2  T4PE 1266       2.564  -1.271  -4.561  1.00  0.00           H  
HETATM 3871  O   T4PE 1267      -6.476  -6.786   8.536  1.00  0.00           O  
HETATM 3872  H1  T4PE 1267      -5.927  -7.131   9.240  1.00  0.00           H  
HETATM 3873  H2  T4PE 1267      -6.839  -7.563   8.111  1.00  0.00           H  
HETATM 3874  O   T4PE 1268      10.438  11.097   2.090  1.00  0.00           O  
HETATM 3875  H1  T4PE 1268      10.493  10.191   1.785  1.00  0.00           H  
HETATM 3876  H2  T4PE 1268      10.067  11.577   1.350  1.00  0.00           H  
HETATM 3877  O   T4PE 1269      13.089  10.776   1.012  1.00  0.00           O  
HETATM 3878  H1  T4PE 1269      12.226  10.913   1.403  1.00  0.00           H  
HETATM 3879  H2  T4PE 1269      12.925  10.758   0.069  1.00  0.00           H  
HETATM 3880  O   T4PE 1270       6.192  -2.301 -11.002  1.00  0.00           O  
HETATM 3881  H1  T4PE 1270       5.288  -2.178 -10.711  1.00  0.00           H  
HETATM 3882  H2  T4PE 1270       6.118  -2.819 -11.803  1.00  0.00           H  
HETATM 3883  O   T4PE 1271     -19.917   3.118  -3.426  1.00  0.00           O  
HETATM 3884  H1  T4PE 1271     -19.384   3.689  -2.874  1.00  0.00           H  
HETATM 3885  H2  T4PE 1271     -19.307   2.452  -3.742  1.00  0.00           H  
HETATM 3886  O   T4PE 1272     -12.461   1.521   2.144  1.00  0.00           O  
HETATM 3887  H1  T4PE 1272     -11.795   0.884   2.403  1.00  0.00           H  
HETATM 3888  H2  T4PE 1272     -12.407   1.550   1.189  1.00  0.00           H  
HETATM 3889  O   T4PE 1273       3.510   1.939  19.571  1.00  0.00           O  
HETATM 3890  H1  T4PE 1273       3.659   1.309  20.276  1.00  0.00           H  
HETATM 3891  H2  T4PE 1273       3.603   1.427  18.768  1.00  0.00           H  
HETATM 3892  O   T4PE 1274     -17.519  10.882   1.030  1.00  0.00           O  
HETATM 3893  H1  T4PE 1274     -17.549  11.411   1.827  1.00  0.00           H  
HETATM 3894  H2  T4PE 1274     -17.806  11.476   0.337  1.00  0.00           H  
HETATM 3895  O   T4PE 1275       8.306  -6.983  10.147  1.00  0.00           O  
HETATM 3896  H1  T4PE 1275       8.123  -6.221  10.698  1.00  0.00           H  
HETATM 3897  H2  T4PE 1275       8.614  -7.652  10.759  1.00  0.00           H  
HETATM 3898  O   T4PE 1276     -10.576  -7.849   6.596  1.00  0.00           O  
HETATM 3899  H1  T4PE 1276     -10.156  -8.117   5.779  1.00  0.00           H  
HETATM 3900  H2  T4PE 1276     -10.211  -8.436   7.258  1.00  0.00           H  
HETATM 3901  O   T4PE 1277       0.349  10.054  -2.249  1.00  0.00           O  
HETATM 3902  H1  T4PE 1277       0.389  10.570  -1.444  1.00  0.00           H  
HETATM 3903  H2  T4PE 1277       0.636   9.179  -1.987  1.00  0.00           H  
HETATM 3904  O   T4PE 1278      12.513  16.786 -16.322  1.00  0.00           O  
HETATM 3905  H1  T4PE 1278      12.974  16.940 -15.497  1.00  0.00           H  
HETATM 3906  H2  T4PE 1278      11.933  16.047 -16.138  1.00  0.00           H  
HETATM 3907  O   T4PE 1279      -3.142   3.194 -15.314  1.00  0.00           O  
HETATM 3908  H1  T4PE 1279      -2.868   3.759 -16.037  1.00  0.00           H  
HETATM 3909  H2  T4PE 1279      -4.001   2.864 -15.579  1.00  0.00           H  
HETATM 3910  O   T4PE 1280      -1.293   3.218  10.466  1.00  0.00           O  
HETATM 3911  H1  T4PE 1280      -2.086   3.732  10.618  1.00  0.00           H  
HETATM 3912  H2  T4PE 1280      -0.992   3.491   9.599  1.00  0.00           H  
HETATM 3913  O   T4PE 1281       0.523 -16.213 -13.235  1.00  0.00           O  
HETATM 3914  H1  T4PE 1281       0.268 -15.758 -12.432  1.00  0.00           H  
HETATM 3915  H2  T4PE 1281       1.354 -15.810 -13.486  1.00  0.00           H  
HETATM 3916  O   T4PE 1282     -14.526  -9.037   7.844  1.00  0.00           O  
HETATM 3917  H1  T4PE 1282     -14.402  -9.912   8.210  1.00  0.00           H  
HETATM 3918  H2  T4PE 1282     -13.864  -8.968   7.156  1.00  0.00           H  
HETATM 3919  O   T4PE 1283      -7.614  11.053  -1.563  1.00  0.00           O  
HETATM 3920  H1  T4PE 1283      -7.964  10.172  -1.690  1.00  0.00           H  
HETATM 3921  H2  T4PE 1283      -7.044  10.978  -0.798  1.00  0.00           H  
HETATM 3922  O   T4PE 1284     -14.336  17.967 -14.272  1.00  0.00           O  
HETATM 3923  H1  T4PE 1284     -14.564  17.041 -14.358  1.00  0.00           H  
HETATM 3924  H2  T4PE 1284     -13.775  18.005 -13.497  1.00  0.00           H  
HETATM 3925  O   T4PE 1285      10.479   5.507  -0.643  1.00  0.00           O  
HETATM 3926  H1  T4PE 1285      10.725   5.864  -1.497  1.00  0.00           H  
HETATM 3927  H2  T4PE 1285      10.940   6.058  -0.011  1.00  0.00           H  
HETATM 3928  O   T4PE 1286      17.570   5.596 -19.060  1.00  0.00           O  
HETATM 3929  H1  T4PE 1286      17.068   6.371 -19.315  1.00  0.00           H  
HETATM 3930  H2  T4PE 1286      18.222   5.926 -18.441  1.00  0.00           H  
HETATM 3931  O   T4PE 1287      11.520   4.703   2.826  1.00  0.00           O  
HETATM 3932  H1  T4PE 1287      12.254   4.990   2.283  1.00  0.00           H  
HETATM 3933  H2  T4PE 1287      11.745   4.997   3.708  1.00  0.00           H  
HETATM 3934  O   T4PE 1288     -16.983  -8.563   6.459  1.00  0.00           O  
HETATM 3935  H1  T4PE 1288     -17.310  -9.435   6.680  1.00  0.00           H  
HETATM 3936  H2  T4PE 1288     -16.105  -8.532   6.837  1.00  0.00           H  
HETATM 3937  O   T4PE 1289      14.085   1.161   3.967  1.00  0.00           O  
HETATM 3938  H1  T4PE 1289      14.465   0.718   4.726  1.00  0.00           H  
HETATM 3939  H2  T4PE 1289      14.683   1.887   3.789  1.00  0.00           H  
HETATM 3940  O   T4PE 1290       7.817  -2.373  14.828  1.00  0.00           O  
HETATM 3941  H1  T4PE 1290       6.968  -1.977  15.023  1.00  0.00           H  
HETATM 3942  H2  T4PE 1290       8.457  -1.741  15.156  1.00  0.00           H  
HETATM 3943  O   T4PE 1291     -18.920 -17.222 -18.579  1.00  0.00           O  
HETATM 3944  H1  T4PE 1291     -19.349 -18.001 -18.933  1.00  0.00           H  
HETATM 3945  H2  T4PE 1291     -18.482 -16.826 -19.333  1.00  0.00           H  
HETATM 3946  O   T4PE 1292     -19.140   0.559 -16.993  1.00  0.00           O  
HETATM 3947  H1  T4PE 1292     -19.772   0.709 -17.696  1.00  0.00           H  
HETATM 3948  H2  T4PE 1292     -19.622   0.759 -16.191  1.00  0.00           H  
HETATM 3949  O   T4PE 1293      12.904 -15.396  16.573  1.00  0.00           O  
HETATM 3950  H1  T4PE 1293      13.592 -15.168  17.198  1.00  0.00           H  
HETATM 3951  H2  T4PE 1293      12.429 -14.578  16.430  1.00  0.00           H  
HETATM 3952  O   T4PE 1294      -4.247 -16.810  13.277  1.00  0.00           O  
HETATM 3953  H1  T4PE 1294      -3.930 -16.105  12.713  1.00  0.00           H  
HETATM 3954  H2  T4PE 1294      -5.132 -16.540  13.524  1.00  0.00           H  
HETATM 3955  O   T4PE 1295       5.660 -19.918  15.432  1.00  0.00           O  
HETATM 3956  H1  T4PE 1295       5.460 -19.662  16.332  1.00  0.00           H  
HETATM 3957  H2  T4PE 1295       6.528 -19.553  15.265  1.00  0.00           H  
HETATM 3958  O   T4PE 1296      -0.736 -12.256  -4.228  1.00  0.00           O  
HETATM 3959  H1  T4PE 1296      -1.492 -11.682  -4.102  1.00  0.00           H  
HETATM 3960  H2  T4PE 1296      -0.792 -12.529  -5.144  1.00  0.00           H  
HETATM 3961  O   T4PE 1297      16.552  19.718  -0.678  1.00  0.00           O  
HETATM 3962  H1  T4PE 1297      16.072  18.938  -0.402  1.00  0.00           H  
HETATM 3963  H2  T4PE 1297      17.142  19.407  -1.364  1.00  0.00           H  
HETATM 3964  O   T4PE 1298      11.870 -20.521  -9.798  1.00  0.00           O  
HETATM 3965  H1  T4PE 1298      12.386 -20.926  -9.101  1.00  0.00           H  
HETATM 3966  H2  T4PE 1298      11.062 -20.242  -9.368  1.00  0.00           H  
HETATM 3967  O   T4PE 1299      -4.322  -3.493  -2.029  1.00  0.00           O  
HETATM 3968  H1  T4PE 1299      -3.425  -3.691  -1.761  1.00  0.00           H  
HETATM 3969  H2  T4PE 1299      -4.608  -4.272  -2.506  1.00  0.00           H  
HETATM 3970  O   T4PE 1300     -16.666   8.978 -19.522  1.00  0.00           O  
HETATM 3971  H1  T4PE 1300     -16.103   9.709 -19.775  1.00  0.00           H  
HETATM 3972  H2  T4PE 1300     -16.711   8.427 -20.304  1.00  0.00           H  
HETATM 3973  O   T4PE 1301      17.038  13.707 -17.918  1.00  0.00           O  
HETATM 3974  H1  T4PE 1301      16.755  12.933 -17.431  1.00  0.00           H  
HETATM 3975  H2  T4PE 1301      17.561  13.358 -18.640  1.00  0.00           H  
HETATM 3976  O   T4PE 1302       0.451  -5.207  15.475  1.00  0.00           O  
HETATM 3977  H1  T4PE 1302      -0.233  -4.691  15.049  1.00  0.00           H  
HETATM 3978  H2  T4PE 1302       1.053  -4.555  15.835  1.00  0.00           H  
HETATM 3979  O   T4PE 1303     -10.120   9.280  10.045  1.00  0.00           O  
HETATM 3980  H1  T4PE 1303     -10.111   9.969   9.381  1.00  0.00           H  
HETATM 3981  H2  T4PE 1303     -10.551   9.680  10.801  1.00  0.00           H  
HETATM 3982  O   T4PE 1304      -4.207 -14.950  16.593  1.00  0.00           O  
HETATM 3983  H1  T4PE 1304      -3.657 -15.517  16.051  1.00  0.00           H  
HETATM 3984  H2  T4PE 1304      -3.630 -14.230  16.848  1.00  0.00           H  
HETATM 3985  O   T4PE 1305       4.122   4.512  -7.147  1.00  0.00           O  
HETATM 3986  H1  T4PE 1305       4.764   4.171  -6.525  1.00  0.00           H  
HETATM 3987  H2  T4PE 1305       3.984   3.795  -7.767  1.00  0.00           H  
HETATM 3988  O   T4PE 1306       1.272 -11.225  -7.822  1.00  0.00           O  
HETATM 3989  H1  T4PE 1306       1.135 -10.962  -6.912  1.00  0.00           H  
HETATM 3990  H2  T4PE 1306       0.887 -10.515  -8.337  1.00  0.00           H  
HETATM 3991  O   T4PE 1307     -10.864  -5.340 -16.154  1.00  0.00           O  
HETATM 3992  H1  T4PE 1307      -9.986  -5.069 -16.423  1.00  0.00           H  
HETATM 3993  H2  T4PE 1307     -10.805  -6.291 -16.068  1.00  0.00           H  
HETATM 3994  O   T4PE 1308      17.599  -8.210  -3.554  1.00  0.00           O  
HETATM 3995  H1  T4PE 1308      17.502  -8.146  -4.504  1.00  0.00           H  
HETATM 3996  H2  T4PE 1308      17.712  -9.146  -3.388  1.00  0.00           H  
HETATM 3997  O   T4PE 1309      20.468   9.124 -20.755  1.00  0.00           O  
HETATM 3998  H1  T4PE 1309      21.297   8.664 -20.623  1.00  0.00           H  
HETATM 3999  H2  T4PE 1309      20.720   9.971 -21.124  1.00  0.00           H  
HETATM 4000  O   T4PE 1310      13.080  -2.679 -16.846  1.00  0.00           O  
HETATM 4001  H1  T4PE 1310      13.727  -1.974 -16.841  1.00  0.00           H  
HETATM 4002  H2  T4PE 1310      12.392  -2.378 -16.253  1.00  0.00           H  
HETATM 4003  O   T4PE 1311      -4.191  16.507   4.198  1.00  0.00           O  
HETATM 4004  H1  T4PE 1311      -4.911  17.134   4.263  1.00  0.00           H  
HETATM 4005  H2  T4PE 1311      -4.570  15.752   3.750  1.00  0.00           H  
HETATM 4006  O   T4PE 1312     -17.530 -19.268   1.185  1.00  0.00           O  
HETATM 4007  H1  T4PE 1312     -16.934 -18.673   1.641  1.00  0.00           H  
HETATM 4008  H2  T4PE 1312     -17.612 -18.897   0.306  1.00  0.00           H  
HETATM 4009  O   T4PE 1313      -6.774 -16.239  14.143  1.00  0.00           O  
HETATM 4010  H1  T4PE 1313      -6.770 -17.121  14.515  1.00  0.00           H  
HETATM 4011  H2  T4PE 1313      -6.774 -15.658  14.904  1.00  0.00           H  
HETATM 4012  O   T4PE 1314       0.831  13.048  -2.831  1.00  0.00           O  
HETATM 4013  H1  T4PE 1314       0.337  12.304  -3.175  1.00  0.00           H  
HETATM 4014  H2  T4PE 1314       0.233  13.468  -2.212  1.00  0.00           H  
HETATM 4015  O   T4PE 1315      18.791  -7.237  10.450  1.00  0.00           O  
HETATM 4016  H1  T4PE 1315      19.407  -7.522  11.125  1.00  0.00           H  
HETATM 4017  H2  T4PE 1315      18.234  -6.595  10.889  1.00  0.00           H  
HETATM 4018  O   T4PE 1316      -4.301 -16.553  -1.110  1.00  0.00           O  
HETATM 4019  H1  T4PE 1316      -4.230 -15.762  -1.645  1.00  0.00           H  
HETATM 4020  H2  T4PE 1316      -4.335 -16.231  -0.209  1.00  0.00           H  
HETATM 4021  O   T4PE 1317      13.044  -2.595 -10.533  1.00  0.00           O  
HETATM 4022  H1  T4PE 1317      13.475  -1.746 -10.637  1.00  0.00           H  
HETATM 4023  H2  T4PE 1317      13.514  -3.016  -9.814  1.00  0.00           H  
HETATM 4024  O   T4PE 1318     -16.613  19.906   4.785  1.00  0.00           O  
HETATM 4025  H1  T4PE 1318     -15.708  19.670   4.991  1.00  0.00           H  
HETATM 4026  H2  T4PE 1318     -17.081  19.805   5.613  1.00  0.00           H  
HETATM 4027  O   T4PE 1319      -3.208   9.581 -13.584  1.00  0.00           O  
HETATM 4028  H1  T4PE 1319      -3.880   9.882 -12.973  1.00  0.00           H  
HETATM 4029  H2  T4PE 1319      -2.402   9.569 -13.068  1.00  0.00           H  
HETATM 4030  O   T4PE 1320      13.750 -12.707   1.357  1.00  0.00           O  
HETATM 4031  H1  T4PE 1320      13.531 -13.549   1.756  1.00  0.00           H  
HETATM 4032  H2  T4PE 1320      12.904 -12.322   1.128  1.00  0.00           H  
HETATM 4033  O   T4PE 1321      -6.852  -6.856 -19.644  1.00  0.00           O  
HETATM 4034  H1  T4PE 1321      -7.692  -6.495 -19.362  1.00  0.00           H  
HETATM 4035  H2  T4PE 1321      -6.198  -6.276 -19.255  1.00  0.00           H  
HETATM 4036  O   T4PE 1322      17.172  -8.717 -19.145  1.00  0.00           O  
HETATM 4037  H1  T4PE 1322      17.122  -8.779 -18.191  1.00  0.00           H  
HETATM 4038  H2  T4PE 1322      17.855  -8.066 -19.307  1.00  0.00           H  
HETATM 4039  O   T4PE 1323      -9.848 -18.674  -4.384  1.00  0.00           O  
HETATM 4040  H1  T4PE 1323      -9.714 -18.030  -3.689  1.00  0.00           H  
HETATM 4041  H2  T4PE 1323      -9.200 -18.447  -5.051  1.00  0.00           H  
HETATM 4042  O   T4PE 1324      -8.733  -9.830 -15.951  1.00  0.00           O  
HETATM 4043  H1  T4PE 1324      -8.524  -9.861 -15.017  1.00  0.00           H  
HETATM 4044  H2  T4PE 1324      -7.881  -9.856 -16.388  1.00  0.00           H  
HETATM 4045  O   T4PE 1325      14.922  17.030  -9.014  1.00  0.00           O  
HETATM 4046  H1  T4PE 1325      14.009  16.814  -8.823  1.00  0.00           H  
HETATM 4047  H2  T4PE 1325      15.404  16.735  -8.241  1.00  0.00           H  
HETATM 4048  O   T4PE 1326      12.171 -19.809 -13.094  1.00  0.00           O  
HETATM 4049  H1  T4PE 1326      12.117 -19.921 -14.043  1.00  0.00           H  
HETATM 4050  H2  T4PE 1326      11.276 -19.600 -12.826  1.00  0.00           H  
HETATM 4051  O   T4PE 1327       6.520  18.227 -12.364  1.00  0.00           O  
HETATM 4052  H1  T4PE 1327       6.201  18.142 -13.262  1.00  0.00           H  
HETATM 4053  H2  T4PE 1327       7.327  17.713 -12.346  1.00  0.00           H  
HETATM 4054  O   T4PE 1328      18.737  15.979 -18.312  1.00  0.00           O  
HETATM 4055  H1  T4PE 1328      18.124  15.244 -18.332  1.00  0.00           H  
HETATM 4056  H2  T4PE 1328      19.263  15.832 -17.526  1.00  0.00           H  
HETATM 4057  O   T4PE 1329       7.184  21.022 -16.321  1.00  0.00           O  
HETATM 4058  H1  T4PE 1329       6.601  20.802 -15.595  1.00  0.00           H  
HETATM 4059  H2  T4PE 1329       7.029  21.954 -16.480  1.00  0.00           H  
HETATM 4060  O   T4PE 1330      16.204   5.416  12.096  1.00  0.00           O  
HETATM 4061  H1  T4PE 1330      16.753   6.200  12.129  1.00  0.00           H  
HETATM 4062  H2  T4PE 1330      15.712   5.501  11.279  1.00  0.00           H  
HETATM 4063  O   T4PE 1331      -5.888   9.911  13.022  1.00  0.00           O  
HETATM 4064  H1  T4PE 1331      -5.814  10.274  13.904  1.00  0.00           H  
HETATM 4065  H2  T4PE 1331      -5.282  10.433  12.496  1.00  0.00           H  
HETATM 4066  O   T4PE 1332     -20.910  -7.727  -9.272  1.00  0.00           O  
HETATM 4067  H1  T4PE 1332     -21.238  -6.958  -8.806  1.00  0.00           H  
HETATM 4068  H2  T4PE 1332     -20.163  -7.402  -9.775  1.00  0.00           H  
HETATM 4069  O   T4PE 1333      21.349 -10.904   2.197  1.00  0.00           O  
HETATM 4070  H1  T4PE 1333      21.622 -11.058   3.101  1.00  0.00           H  
HETATM 4071  H2  T4PE 1333      20.629 -10.278   2.267  1.00  0.00           H  
HETATM 4072  O   T4PE 1334     -16.278 -19.830  17.615  1.00  0.00           O  
HETATM 4073  H1  T4PE 1334     -16.930 -19.581  16.960  1.00  0.00           H  
HETATM 4074  H2  T4PE 1334     -15.960 -20.685  17.324  1.00  0.00           H  
HETATM 4075  O   T4PE 1335       5.379  17.949 -14.950  1.00  0.00           O  
HETATM 4076  H1  T4PE 1335       5.096  17.171 -15.431  1.00  0.00           H  
HETATM 4077  H2  T4PE 1335       4.693  18.596 -15.116  1.00  0.00           H  
HETATM 4078  O   T4PE 1336      -7.245  -9.106   7.422  1.00  0.00           O  
HETATM 4079  H1  T4PE 1336      -6.586  -9.795   7.506  1.00  0.00           H  
HETATM 4080  H2  T4PE 1336      -8.022  -9.462   7.853  1.00  0.00           H  
HETATM 4081  O   T4PE 1337      -7.391   3.413   9.078  1.00  0.00           O  
HETATM 4082  H1  T4PE 1337      -8.231   3.632   8.674  1.00  0.00           H  
HETATM 4083  H2  T4PE 1337      -7.625   2.944   9.879  1.00  0.00           H  
HETATM 4084  O   T4PE 1338      -3.426   4.549  19.411  1.00  0.00           O  
HETATM 4085  H1  T4PE 1338      -3.951   5.348  19.360  1.00  0.00           H  
HETATM 4086  H2  T4PE 1338      -3.935   3.896  18.931  1.00  0.00           H  
HETATM 4087  O   T4PE 1339     -15.657   7.321 -15.483  1.00  0.00           O  
HETATM 4088  H1  T4PE 1339     -15.044   6.959 -14.843  1.00  0.00           H  
HETATM 4089  H2  T4PE 1339     -15.577   8.269 -15.382  1.00  0.00           H  
HETATM 4090  O   T4PE 1340       6.407   1.698   5.193  1.00  0.00           O  
HETATM 4091  H1  T4PE 1340       6.575   1.318   6.055  1.00  0.00           H  
HETATM 4092  H2  T4PE 1340       6.526   0.970   4.583  1.00  0.00           H  
HETATM 4093  O   T4PE 1341       3.119 -11.306 -17.402  1.00  0.00           O  
HETATM 4094  H1  T4PE 1341       2.772 -11.964 -18.004  1.00  0.00           H  
HETATM 4095  H2  T4PE 1341       2.343 -10.901 -17.016  1.00  0.00           H  
HETATM 4096  O   T4PE 1342      -7.412  -8.808  -7.900  1.00  0.00           O  
HETATM 4097  H1  T4PE 1342      -7.134  -9.442  -8.562  1.00  0.00           H  
HETATM 4098  H2  T4PE 1342      -8.198  -8.406  -8.268  1.00  0.00           H  
HETATM 4099  O   T4PE 1343      -3.245   1.332  -7.865  1.00  0.00           O  
HETATM 4100  H1  T4PE 1343      -2.301   1.310  -7.707  1.00  0.00           H  
HETATM 4101  H2  T4PE 1343      -3.340   1.821  -8.683  1.00  0.00           H  
HETATM 4102  O   T4PE 1344      -2.597  -6.882 -20.492  1.00  0.00           O  
HETATM 4103  H1  T4PE 1344      -2.119  -6.647 -21.288  1.00  0.00           H  
HETATM 4104  H2  T4PE 1344      -1.938  -7.281 -19.925  1.00  0.00           H  
HETATM 4105  O   T4PE 1345       6.273 -16.781  19.101  1.00  0.00           O  
HETATM 4106  H1  T4PE 1345       5.868 -17.646  19.030  1.00  0.00           H  
HETATM 4107  H2  T4PE 1345       6.913 -16.756  18.390  1.00  0.00           H  
HETATM 4108  O   T4PE 1346     -15.323  12.630 -14.932  1.00  0.00           O  
HETATM 4109  H1  T4PE 1346     -15.451  12.774 -13.994  1.00  0.00           H  
HETATM 4110  H2  T4PE 1346     -15.336  11.678 -15.032  1.00  0.00           H  
HETATM 4111  O   T4PE 1347       3.030 -18.507  -8.768  1.00  0.00           O  
HETATM 4112  H1  T4PE 1347       2.495 -18.577  -9.559  1.00  0.00           H  
HETATM 4113  H2  T4PE 1347       3.159 -19.412  -8.484  1.00  0.00           H  
HETATM 4114  O   T4PE 1348       2.455 -19.682  18.792  1.00  0.00           O  
HETATM 4115  H1  T4PE 1348       2.038 -18.820  18.781  1.00  0.00           H  
HETATM 4116  H2  T4PE 1348       2.052 -20.153  18.063  1.00  0.00           H  
HETATM 4117  O   T4PE 1349      -9.130  -5.204  -9.222  1.00  0.00           O  
HETATM 4118  H1  T4PE 1349      -9.853  -5.831  -9.215  1.00  0.00           H  
HETATM 4119  H2  T4PE 1349      -8.510  -5.545  -8.577  1.00  0.00           H  
HETATM 4120  O   T4PE 1350     -21.031 -16.704 -16.690  1.00  0.00           O  
HETATM 4121  H1  T4PE 1350     -21.820 -16.634 -17.228  1.00  0.00           H  
HETATM 4122  H2  T4PE 1350     -20.316 -16.787 -17.321  1.00  0.00           H  
HETATM 4123  O   T4PE 1351       9.443   7.644 -10.720  1.00  0.00           O  
HETATM 4124  H1  T4PE 1351      10.309   7.291 -10.513  1.00  0.00           H  
HETATM 4125  H2  T4PE 1351       9.619   8.389 -11.295  1.00  0.00           H  
HETATM 4126  O   T4PE 1352       5.483  15.902  -7.046  1.00  0.00           O  
HETATM 4127  H1  T4PE 1352       4.906  15.861  -7.808  1.00  0.00           H  
HETATM 4128  H2  T4PE 1352       5.613  16.838  -6.893  1.00  0.00           H  
HETATM 4129  O   T4PE 1353      15.075 -15.649 -16.068  1.00  0.00           O  
HETATM 4130  H1  T4PE 1353      15.765 -15.882 -15.447  1.00  0.00           H  
HETATM 4131  H2  T4PE 1353      14.368 -16.267 -15.884  1.00  0.00           H  
HETATM 4132  O   T4PE 1354      -6.255  -6.805 -16.008  1.00  0.00           O  
HETATM 4133  H1  T4PE 1354      -5.453  -6.464 -16.404  1.00  0.00           H  
HETATM 4134  H2  T4PE 1354      -6.935  -6.185 -16.272  1.00  0.00           H  
HETATM 4135  O   T4PE 1355       8.441  18.194 -14.936  1.00  0.00           O  
HETATM 4136  H1  T4PE 1355       8.671  17.769 -14.109  1.00  0.00           H  
HETATM 4137  H2  T4PE 1355       7.498  18.056 -15.021  1.00  0.00           H  
HETATM 4138  O   T4PE 1356     -19.064  13.039  19.412  1.00  0.00           O  
HETATM 4139  H1  T4PE 1356     -19.771  13.446  19.912  1.00  0.00           H  
HETATM 4140  H2  T4PE 1356     -18.262  13.358  19.827  1.00  0.00           H  
HETATM 4141  O   T4PE 1357       1.497   3.878 -18.672  1.00  0.00           O  
HETATM 4142  H1  T4PE 1357       1.584   4.479 -17.932  1.00  0.00           H  
HETATM 4143  H2  T4PE 1357       0.561   3.682 -18.712  1.00  0.00           H  
HETATM 4144  O   T4PE 1358      20.116  -3.465  -4.199  1.00  0.00           O  
HETATM 4145  H1  T4PE 1358      20.768  -3.854  -3.617  1.00  0.00           H  
HETATM 4146  H2  T4PE 1358      19.304  -3.476  -3.691  1.00  0.00           H  
HETATM 4147  O   T4PE 1359      -8.695 -13.761   3.117  1.00  0.00           O  
HETATM 4148  H1  T4PE 1359      -9.641 -13.810   2.982  1.00  0.00           H  
HETATM 4149  H2  T4PE 1359      -8.597 -13.389   3.994  1.00  0.00           H  
HETATM 4150  O   T4PE 1360      -3.999 -21.414  -6.773  1.00  0.00           O  
HETATM 4151  H1  T4PE 1360      -4.488 -21.287  -5.960  1.00  0.00           H  
HETATM 4152  H2  T4PE 1360      -3.210 -20.885  -6.665  1.00  0.00           H  
HETATM 4153  O   T4PE 1361      17.224 -15.700  -8.880  1.00  0.00           O  
HETATM 4154  H1  T4PE 1361      16.651 -15.144  -8.353  1.00  0.00           H  
HETATM 4155  H2  T4PE 1361      16.787 -16.552  -8.893  1.00  0.00           H  
HETATM 4156  O   T4PE 1362      -6.794 -16.293   5.770  1.00  0.00           O  
HETATM 4157  H1  T4PE 1362      -6.968 -15.586   6.391  1.00  0.00           H  
HETATM 4158  H2  T4PE 1362      -5.870 -16.505   5.901  1.00  0.00           H  
HETATM 4159  O   T4PE 1363      -3.351  -9.745 -13.275  1.00  0.00           O  
HETATM 4160  H1  T4PE 1363      -4.020  -9.078 -13.431  1.00  0.00           H  
HETATM 4161  H2  T4PE 1363      -2.535  -9.252 -13.190  1.00  0.00           H  
HETATM 4162  O   T4PE 1364     -17.775  16.711  15.211  1.00  0.00           O  
HETATM 4163  H1  T4PE 1364     -17.148  17.205  14.682  1.00  0.00           H  
HETATM 4164  H2  T4PE 1364     -17.785  17.163  16.055  1.00  0.00           H  
HETATM 4165  O   T4PE 1365      -6.513   7.385 -13.599  1.00  0.00           O  
HETATM 4166  H1  T4PE 1365      -6.483   6.448 -13.791  1.00  0.00           H  
HETATM 4167  H2  T4PE 1365      -5.709   7.556 -13.108  1.00  0.00           H  
HETATM 4168  O   T4PE 1366      -2.384 -10.763  10.266  1.00  0.00           O  
HETATM 4169  H1  T4PE 1366      -1.689 -11.292  10.659  1.00  0.00           H  
HETATM 4170  H2  T4PE 1366      -3.190 -11.090  10.666  1.00  0.00           H  
HETATM 4171  O   T4PE 1367      -1.672 -14.056  15.127  1.00  0.00           O  
HETATM 4172  H1  T4PE 1367      -1.346 -14.427  15.948  1.00  0.00           H  
HETATM 4173  H2  T4PE 1367      -1.283 -13.182  15.088  1.00  0.00           H  
HETATM 4174  O   T4PE 1368      12.834 -13.683  -6.265  1.00  0.00           O  
HETATM 4175  H1  T4PE 1368      13.230 -12.830  -6.443  1.00  0.00           H  
HETATM 4176  H2  T4PE 1368      12.189 -13.798  -6.964  1.00  0.00           H  
HETATM 4177  O   T4PE 1369      13.170   8.440 -20.040  1.00  0.00           O  
HETATM 4178  H1  T4PE 1369      13.655   7.631 -20.205  1.00  0.00           H  
HETATM 4179  H2  T4PE 1369      13.213   8.918 -20.869  1.00  0.00           H  
HETATM 4180  O   T4PE 1370     -14.859 -14.092  12.954  1.00  0.00           O  
HETATM 4181  H1  T4PE 1370     -15.682 -14.189  12.473  1.00  0.00           H  
HETATM 4182  H2  T4PE 1370     -14.867 -13.186  13.263  1.00  0.00           H  
HETATM 4183  O   T4PE 1371     -18.356  16.705  10.869  1.00  0.00           O  
HETATM 4184  H1  T4PE 1371     -19.111  16.400  11.373  1.00  0.00           H  
HETATM 4185  H2  T4PE 1371     -18.066  17.494  11.327  1.00  0.00           H  
HETATM 4186  O   T4PE 1372     -15.453 -17.231  -8.330  1.00  0.00           O  
HETATM 4187  H1  T4PE 1372     -15.564 -16.308  -8.560  1.00  0.00           H  
HETATM 4188  H2  T4PE 1372     -15.955 -17.339  -7.522  1.00  0.00           H  
HETATM 4189  O   T4PE 1373       0.825   0.224   6.332  1.00  0.00           O  
HETATM 4190  H1  T4PE 1373       0.086   0.762   6.048  1.00  0.00           H  
HETATM 4191  H2  T4PE 1373       1.426   0.229   5.587  1.00  0.00           H  
HETATM 4192  O   T4PE 1374     -15.710 -16.843  10.300  1.00  0.00           O  
HETATM 4193  H1  T4PE 1374     -14.806 -16.788  10.611  1.00  0.00           H  
HETATM 4194  H2  T4PE 1374     -16.154 -17.390  10.947  1.00  0.00           H  
HETATM 4195  O   T4PE 1375       6.677  13.412  20.512  1.00  0.00           O  
HETATM 4196  H1  T4PE 1375       6.592  14.230  21.002  1.00  0.00           H  
HETATM 4197  H2  T4PE 1375       5.888  13.374  19.971  1.00  0.00           H  
HETATM 4198  O   T4PE 1376     -11.324  -3.075  12.944  1.00  0.00           O  
HETATM 4199  H1  T4PE 1376     -12.065  -3.663  13.088  1.00  0.00           H  
HETATM 4200  H2  T4PE 1376     -10.627  -3.642  12.615  1.00  0.00           H  
HETATM 4201  O   T4PE 1377      15.728  -2.232 -12.870  1.00  0.00           O  
HETATM 4202  H1  T4PE 1377      15.049  -1.717 -12.433  1.00  0.00           H  
HETATM 4203  H2  T4PE 1377      16.551  -1.849 -12.566  1.00  0.00           H  
HETATM 4204  O   T4PE 1378     -21.408  11.368  17.470  1.00  0.00           O  
HETATM 4205  H1  T4PE 1378     -21.088  10.846  16.734  1.00  0.00           H  
HETATM 4206  H2  T4PE 1378     -21.377  12.271  17.155  1.00  0.00           H  
HETATM 4207  O   T4PE 1379     -19.230 -19.427  11.461  1.00  0.00           O  
HETATM 4208  H1  T4PE 1379     -19.455 -20.131  10.852  1.00  0.00           H  
HETATM 4209  H2  T4PE 1379     -19.642 -18.648  11.089  1.00  0.00           H  
HETATM 4210  O   T4PE 1380      10.865  -9.647  19.470  1.00  0.00           O  
HETATM 4211  H1  T4PE 1380      10.451  -8.785  19.423  1.00  0.00           H  
HETATM 4212  H2  T4PE 1380      11.714  -9.484  19.880  1.00  0.00           H  
HETATM 4213  O   T4PE 1381     -18.206 -18.730  15.893  1.00  0.00           O  
HETATM 4214  H1  T4PE 1381     -17.661 -18.146  15.366  1.00  0.00           H  
HETATM 4215  H2  T4PE 1381     -18.968 -18.909  15.343  1.00  0.00           H  
HETATM 4216  O   T4PE 1382     -16.107   7.951  -5.645  1.00  0.00           O  
HETATM 4217  H1  T4PE 1382     -16.632   8.741  -5.775  1.00  0.00           H  
HETATM 4218  H2  T4PE 1382     -15.824   7.704  -6.525  1.00  0.00           H  
HETATM 4219  O   T4PE 1383      20.671 -20.846 -17.332  1.00  0.00           O  
HETATM 4220  H1  T4PE 1383      21.188 -20.245 -17.868  1.00  0.00           H  
HETATM 4221  H2  T4PE 1383      20.227 -21.410 -17.965  1.00  0.00           H  
HETATM 4222  O   T4PE 1384       9.098  15.169  19.434  1.00  0.00           O  
HETATM 4223  H1  T4PE 1384       9.339  14.844  18.567  1.00  0.00           H  
HETATM 4224  H2  T4PE 1384       8.492  14.512  19.777  1.00  0.00           H  
HETATM 4225  O   T4PE 1385     -19.751  -0.001   5.179  1.00  0.00           O  
HETATM 4226  H1  T4PE 1385     -20.053   0.713   4.618  1.00  0.00           H  
HETATM 4227  H2  T4PE 1385     -19.086   0.399   5.739  1.00  0.00           H  
HETATM 4228  O   T4PE 1386      -6.429 -14.112 -13.663  1.00  0.00           O  
HETATM 4229  H1  T4PE 1386      -6.144 -13.457 -14.300  1.00  0.00           H  
HETATM 4230  H2  T4PE 1386      -6.964 -13.621 -13.038  1.00  0.00           H  
HETATM 4231  O   T4PE 1387     -12.953 -15.090  -3.190  1.00  0.00           O  
HETATM 4232  H1  T4PE 1387     -12.783 -15.149  -2.250  1.00  0.00           H  
HETATM 4233  H2  T4PE 1387     -13.878 -15.318  -3.282  1.00  0.00           H  
HETATM 4234  O   T4PE 1388      13.226   3.379  15.289  1.00  0.00           O  
HETATM 4235  H1  T4PE 1388      13.775   4.096  14.973  1.00  0.00           H  
HETATM 4236  H2  T4PE 1388      13.844   2.743  15.647  1.00  0.00           H  
HETATM 4237  O   T4PE 1389     -16.490   2.089  18.644  1.00  0.00           O  
HETATM 4238  H1  T4PE 1389     -15.654   2.422  18.319  1.00  0.00           H  
HETATM 4239  H2  T4PE 1389     -16.850   2.808  19.163  1.00  0.00           H  
HETATM 4240  O   T4PE 1390     -13.773  -1.896  18.785  1.00  0.00           O  
HETATM 4241  H1  T4PE 1390     -13.214  -2.668  18.873  1.00  0.00           H  
HETATM 4242  H2  T4PE 1390     -13.161  -1.161  18.745  1.00  0.00           H  
HETATM 4243  O   T4PE 1391      -9.980 -10.949  -9.916  1.00  0.00           O  
HETATM 4244  H1  T4PE 1391      -9.037 -10.808  -9.838  1.00  0.00           H  
HETATM 4245  H2  T4PE 1391     -10.225 -10.494 -10.722  1.00  0.00           H  
HETATM 4246  O   T4PE 1392      -9.380   6.469  17.759  1.00  0.00           O  
HETATM 4247  H1  T4PE 1392      -9.270   6.299  18.695  1.00  0.00           H  
HETATM 4248  H2  T4PE 1392      -8.522   6.780  17.470  1.00  0.00           H  
HETATM 4249  O   T4PE 1393       2.838 -11.382   0.536  1.00  0.00           O  
HETATM 4250  H1  T4PE 1393       2.611 -10.496   0.819  1.00  0.00           H  
HETATM 4251  H2  T4PE 1393       2.597 -11.939   1.276  1.00  0.00           H  
HETATM 4252  O   T4PE 1394       1.444  14.629   5.152  1.00  0.00           O  
HETATM 4253  H1  T4PE 1394       1.462  15.456   4.670  1.00  0.00           H  
HETATM 4254  H2  T4PE 1394       1.827  13.992   4.548  1.00  0.00           H  
HETATM 4255  O   T4PE 1395       2.348   6.149   8.011  1.00  0.00           O  
HETATM 4256  H1  T4PE 1395       2.683   7.002   7.732  1.00  0.00           H  
HETATM 4257  H2  T4PE 1395       3.086   5.551   7.890  1.00  0.00           H  
HETATM 4258  O   T4PE 1396     -20.833  18.348   1.015  1.00  0.00           O  
HETATM 4259  H1  T4PE 1396     -20.753  17.805   1.799  1.00  0.00           H  
HETATM 4260  H2  T4PE 1396     -19.986  18.264   0.578  1.00  0.00           H  
HETATM 4261  O   T4PE 1397      -3.279  11.488  18.905  1.00  0.00           O  
HETATM 4262  H1  T4PE 1397      -3.627  12.244  19.379  1.00  0.00           H  
HETATM 4263  H2  T4PE 1397      -3.821  10.754  19.193  1.00  0.00           H  
HETATM 4264  O   T4PE 1398       4.609 -13.396 -20.408  1.00  0.00           O  
HETATM 4265  H1  T4PE 1398       4.547 -14.185 -20.946  1.00  0.00           H  
HETATM 4266  H2  T4PE 1398       5.476 -13.446 -20.006  1.00  0.00           H  
HETATM 4267  O   T4PE 1399      17.520  -5.496  16.795  1.00  0.00           O  
HETATM 4268  H1  T4PE 1399      17.764  -4.589  16.980  1.00  0.00           H  
HETATM 4269  H2  T4PE 1399      17.199  -5.480  15.894  1.00  0.00           H  
HETATM 4270  O   T4PE 1400      12.037   2.273   5.765  1.00  0.00           O  
HETATM 4271  H1  T4PE 1400      11.553   1.531   6.127  1.00  0.00           H  
HETATM 4272  H2  T4PE 1400      12.532   1.904   5.034  1.00  0.00           H  
HETATM 4273  O   T4PE 1401      11.291  11.488  -5.742  1.00  0.00           O  
HETATM 4274  H1  T4PE 1401      12.150  11.893  -5.856  1.00  0.00           H  
HETATM 4275  H2  T4PE 1401      11.387  10.934  -4.967  1.00  0.00           H  
HETATM 4276  O   T4PE 1402      11.019  -6.446  13.593  1.00  0.00           O  
HETATM 4277  H1  T4PE 1402      11.863  -6.300  13.167  1.00  0.00           H  
HETATM 4278  H2  T4PE 1402      11.243  -6.801  14.454  1.00  0.00           H  
HETATM 4279  O   T4PE 1403     -19.472 -11.325  -3.801  1.00  0.00           O  
HETATM 4280  H1  T4PE 1403     -19.306 -10.406  -3.590  1.00  0.00           H  
HETATM 4281  H2  T4PE 1403     -19.041 -11.460  -4.644  1.00  0.00           H  
HETATM 4282  O   T4PE 1404       9.402   8.933  15.787  1.00  0.00           O  
HETATM 4283  H1  T4PE 1404       9.981   9.215  16.495  1.00  0.00           H  
HETATM 4284  H2  T4PE 1404       8.578   9.390  15.955  1.00  0.00           H  
HETATM 4285  O   T4PE 1405       0.696  15.684   9.665  1.00  0.00           O  
HETATM 4286  H1  T4PE 1405      -0.230  15.472   9.549  1.00  0.00           H  
HETATM 4287  H2  T4PE 1405       1.046  14.955  10.178  1.00  0.00           H  
HETATM 4288  O   T4PE 1406     -15.040  -0.818   0.991  1.00  0.00           O  
HETATM 4289  H1  T4PE 1406     -15.743  -0.777   1.638  1.00  0.00           H  
HETATM 4290  H2  T4PE 1406     -14.379  -1.384   1.390  1.00  0.00           H  
HETATM 4291  O   T4PE 1407      -7.650   8.042   9.403  1.00  0.00           O  
HETATM 4292  H1  T4PE 1407      -8.425   8.508   9.717  1.00  0.00           H  
HETATM 4293  H2  T4PE 1407      -7.596   7.265   9.959  1.00  0.00           H  
HETATM 4294  O   T4PE 1408      -6.340  -5.633 -12.869  1.00  0.00           O  
HETATM 4295  H1  T4PE 1408      -5.830  -5.384 -13.641  1.00  0.00           H  
HETATM 4296  H2  T4PE 1408      -6.313  -4.861 -12.304  1.00  0.00           H  
HETATM 4297  O   T4PE 1409      14.493  10.023   7.287  1.00  0.00           O  
HETATM 4298  H1  T4PE 1409      13.993   9.817   8.077  1.00  0.00           H  
HETATM 4299  H2  T4PE 1409      15.167   9.345   7.245  1.00  0.00           H  
HETATM 4300  O   T4PE 1410       1.925  10.381   5.402  1.00  0.00           O  
HETATM 4301  H1  T4PE 1410       1.014  10.652   5.519  1.00  0.00           H  
HETATM 4302  H2  T4PE 1410       2.355  11.146   5.019  1.00  0.00           H  
HETATM 4303  O   T4PE 1411      14.964  -7.103   9.129  1.00  0.00           O  
HETATM 4304  H1  T4PE 1411      15.523  -7.857   9.315  1.00  0.00           H  
HETATM 4305  H2  T4PE 1411      14.217  -7.469   8.655  1.00  0.00           H  
HETATM 4306  O   T4PE 1412      10.502  13.795   5.179  1.00  0.00           O  
HETATM 4307  H1  T4PE 1412      11.438  13.821   5.379  1.00  0.00           H  
HETATM 4308  H2  T4PE 1412      10.449  14.026   4.251  1.00  0.00           H  
HETATM 4309  O   T4PE 1413     -21.099  -0.908  18.214  1.00  0.00           O  
HETATM 4310  H1  T4PE 1413     -20.737  -0.606  19.046  1.00  0.00           H  
HETATM 4311  H2  T4PE 1413     -20.336  -1.025  17.648  1.00  0.00           H  
HETATM 4312  O   T4PE 1414       7.124  -2.327  10.235  1.00  0.00           O  
HETATM 4313  H1  T4PE 1414       7.237  -1.382  10.135  1.00  0.00           H  
HETATM 4314  H2  T4PE 1414       6.236  -2.428  10.577  1.00  0.00           H  
HETATM 4315  O   T4PE 1415      15.153 -17.906   7.145  1.00  0.00           O  
HETATM 4316  H1  T4PE 1415      14.949 -16.989   7.330  1.00  0.00           H  
HETATM 4317  H2  T4PE 1415      14.667 -18.103   6.344  1.00  0.00           H  
HETATM 4318  O   T4PE 1416      19.751   0.540  16.932  1.00  0.00           O  
HETATM 4319  H1  T4PE 1416      20.045   0.622  16.025  1.00  0.00           H  
HETATM 4320  H2  T4PE 1416      20.370  -0.071  17.331  1.00  0.00           H  
HETATM 4321  O   T4PE 1417     -19.577   3.777 -11.892  1.00  0.00           O  
HETATM 4322  H1  T4PE 1417     -19.823   4.077 -12.767  1.00  0.00           H  
HETATM 4323  H2  T4PE 1417     -18.960   4.437 -11.576  1.00  0.00           H  
HETATM 4324  O   T4PE 1418      13.609 -11.648 -20.682  1.00  0.00           O  
HETATM 4325  H1  T4PE 1418      12.760 -11.829 -21.084  1.00  0.00           H  
HETATM 4326  H2  T4PE 1418      14.205 -12.283 -21.079  1.00  0.00           H  
HETATM 4327  O   T4PE 1419     -10.008  15.655  -7.114  1.00  0.00           O  
HETATM 4328  H1  T4PE 1419     -10.882  15.934  -6.840  1.00  0.00           H  
HETATM 4329  H2  T4PE 1419     -10.089  14.710  -7.243  1.00  0.00           H  
HETATM 4330  O   T4PE 1420       3.379   1.778   3.345  1.00  0.00           O  
HETATM 4331  H1  T4PE 1420       2.499   1.576   3.027  1.00  0.00           H  
HETATM 4332  H2  T4PE 1420       3.765   2.320   2.657  1.00  0.00           H  
HETATM 4333  O   T4PE 1421     -16.763 -15.300 -19.406  1.00  0.00           O  
HETATM 4334  H1  T4PE 1421     -17.367 -14.652 -19.041  1.00  0.00           H  
HETATM 4335  H2  T4PE 1421     -16.239 -15.587 -18.658  1.00  0.00           H  
HETATM 4336  O   T4PE 1422      10.866  19.505  -2.333  1.00  0.00           O  
HETATM 4337  H1  T4PE 1422      10.604  20.423  -2.257  1.00  0.00           H  
HETATM 4338  H2  T4PE 1422      10.894  19.189  -1.430  1.00  0.00           H  
HETATM 4339  O   T4PE 1423      -0.455 -19.553  12.676  1.00  0.00           O  
HETATM 4340  H1  T4PE 1423      -0.103 -18.814  12.180  1.00  0.00           H  
HETATM 4341  H2  T4PE 1423      -0.505 -20.267  12.041  1.00  0.00           H  
HETATM 4342  O   T4PE 1424      21.598   3.603  19.910  1.00  0.00           O  
HETATM 4343  H1  T4PE 1424      20.966   3.444  19.209  1.00  0.00           H  
HETATM 4344  H2  T4PE 1424      21.102   4.079  20.576  1.00  0.00           H  
HETATM 4345  O   T4PE 1425     -19.484  -3.283   2.270  1.00  0.00           O  
HETATM 4346  H1  T4PE 1425     -20.406  -3.529   2.204  1.00  0.00           H  
HETATM 4347  H2  T4PE 1425     -19.218  -3.581   3.140  1.00  0.00           H  
HETATM 4348  O   T4PE 1426      -3.016  -7.495   9.669  1.00  0.00           O  
HETATM 4349  H1  T4PE 1426      -2.937  -8.197  10.315  1.00  0.00           H  
HETATM 4350  H2  T4PE 1426      -3.657  -7.821   9.037  1.00  0.00           H  
HETATM 4351  O   T4PE 1427       9.307 -10.708 -15.455  1.00  0.00           O  
HETATM 4352  H1  T4PE 1427       8.475 -10.762 -14.985  1.00  0.00           H  
HETATM 4353  H2  T4PE 1427       9.608  -9.811 -15.307  1.00  0.00           H  
HETATM 4354  O   T4PE 1428       4.039 -16.394  -0.780  1.00  0.00           O  
HETATM 4355  H1  T4PE 1428       3.985 -17.161  -0.209  1.00  0.00           H  
HETATM 4356  H2  T4PE 1428       3.261 -15.880  -0.564  1.00  0.00           H  
HETATM 4357  O   T4PE 1429       0.866   1.049   9.017  1.00  0.00           O  
HETATM 4358  H1  T4PE 1429       0.776   1.962   8.744  1.00  0.00           H  
HETATM 4359  H2  T4PE 1429       0.763   0.545   8.210  1.00  0.00           H  
HETATM 4360  O   T4PE 1430      12.887  -4.432  -1.702  1.00  0.00           O  
HETATM 4361  H1  T4PE 1430      12.736  -4.753  -2.591  1.00  0.00           H  
HETATM 4362  H2  T4PE 1430      13.775  -4.720  -1.491  1.00  0.00           H  
HETATM 4363  O   T4PE 1431       3.026  20.765  10.990  1.00  0.00           O  
HETATM 4364  H1  T4PE 1431       3.136  19.815  10.968  1.00  0.00           H  
HETATM 4365  H2  T4PE 1431       3.497  21.043  11.775  1.00  0.00           H  
HETATM 4366  O   T4PE 1432       5.726  -5.024 -12.722  1.00  0.00           O  
HETATM 4367  H1  T4PE 1432       5.252  -5.231 -13.527  1.00  0.00           H  
HETATM 4368  H2  T4PE 1432       6.645  -5.187 -12.936  1.00  0.00           H  
HETATM 4369  O   T4PE 1433     -19.696   8.866  -2.916  1.00  0.00           O  
HETATM 4370  H1  T4PE 1433     -20.037   9.066  -2.045  1.00  0.00           H  
HETATM 4371  H2  T4PE 1433     -20.143   9.482  -3.496  1.00  0.00           H  
HETATM 4372  O   T4PE 1434       3.944  -4.164  -8.279  1.00  0.00           O  
HETATM 4373  H1  T4PE 1434       3.490  -5.006  -8.251  1.00  0.00           H  
HETATM 4374  H2  T4PE 1434       4.839  -4.383  -8.540  1.00  0.00           H  
HETATM 4375  O   T4PE 1435       9.544 -13.914 -11.923  1.00  0.00           O  
HETATM 4376  H1  T4PE 1435      10.401 -14.316 -11.783  1.00  0.00           H  
HETATM 4377  H2  T4PE 1435       9.531 -13.163 -11.330  1.00  0.00           H  
HETATM 4378  O   T4PE 1436      -0.236  -9.144   8.859  1.00  0.00           O  
HETATM 4379  H1  T4PE 1436       0.066  -9.606   8.077  1.00  0.00           H  
HETATM 4380  H2  T4PE 1436      -1.114  -9.490   9.019  1.00  0.00           H  
HETATM 4381  O   T4PE 1437     -13.785   9.738  13.353  1.00  0.00           O  
HETATM 4382  H1  T4PE 1437     -12.922   9.352  13.504  1.00  0.00           H  
HETATM 4383  H2  T4PE 1437     -14.027  10.120  14.197  1.00  0.00           H  
HETATM 4384  O   T4PE 1438      -2.664  -6.694  17.482  1.00  0.00           O  
HETATM 4385  H1  T4PE 1438      -1.792  -6.824  17.109  1.00  0.00           H  
HETATM 4386  H2  T4PE 1438      -3.211  -6.452  16.735  1.00  0.00           H  
HETATM 4387  O   T4PE 1439     -15.198 -15.696   6.126  1.00  0.00           O  
HETATM 4388  H1  T4PE 1439     -15.229 -15.641   5.170  1.00  0.00           H  
HETATM 4389  H2  T4PE 1439     -14.334 -15.355   6.357  1.00  0.00           H  
HETATM 4390  O   T4PE 1440     -19.072   9.157 -17.356  1.00  0.00           O  
HETATM 4391  H1  T4PE 1440     -19.195  10.061 -17.647  1.00  0.00           H  
HETATM 4392  H2  T4PE 1440     -18.279   8.866 -17.807  1.00  0.00           H  
HETATM 4393  O   T4PE 1441      -0.021  -6.804 -16.906  1.00  0.00           O  
HETATM 4394  H1  T4PE 1441      -0.170  -6.601 -15.983  1.00  0.00           H  
HETATM 4395  H2  T4PE 1441       0.932  -6.830 -16.995  1.00  0.00           H  
HETATM 4396  O   T4PE 1442      13.144   7.486  18.109  1.00  0.00           O  
HETATM 4397  H1  T4PE 1442      13.206   7.146  17.217  1.00  0.00           H  
HETATM 4398  H2  T4PE 1442      13.924   7.149  18.550  1.00  0.00           H  
HETATM 4399  O   T4PE 1443       8.096  -7.710 -12.598  1.00  0.00           O  
HETATM 4400  H1  T4PE 1443       8.702  -7.110 -13.033  1.00  0.00           H  
HETATM 4401  H2  T4PE 1443       7.994  -7.351 -11.716  1.00  0.00           H  
HETATM 4402  O   T4PE 1444       5.648  14.091 -18.938  1.00  0.00           O  
HETATM 4403  H1  T4PE 1444       6.392  13.893 -18.369  1.00  0.00           H  
HETATM 4404  H2  T4PE 1444       4.922  13.590 -18.566  1.00  0.00           H  
HETATM 4405  O   T4PE 1445       7.190   6.362   4.745  1.00  0.00           O  
HETATM 4406  H1  T4PE 1445       6.385   6.871   4.648  1.00  0.00           H  
HETATM 4407  H2  T4PE 1445       7.070   5.876   5.560  1.00  0.00           H  
HETATM 4408  O   T4PE 1446      10.111   4.180  -9.810  1.00  0.00           O  
HETATM 4409  H1  T4PE 1446       9.448   4.223 -10.499  1.00  0.00           H  
HETATM 4410  H2  T4PE 1446       9.610   4.183  -8.994  1.00  0.00           H  
HETATM 4411  O   T4PE 1447     -16.514  14.671 -19.011  1.00  0.00           O  
HETATM 4412  H1  T4PE 1447     -15.835  15.300 -18.768  1.00  0.00           H  
HETATM 4413  H2  T4PE 1447     -16.381  13.933 -18.416  1.00  0.00           H  
HETATM 4414  O   T4PE 1448       0.823   1.705   2.001  1.00  0.00           O  
HETATM 4415  H1  T4PE 1448      -0.103   1.493   2.115  1.00  0.00           H  
HETATM 4416  H2  T4PE 1448       0.910   2.594   2.344  1.00  0.00           H  
HETATM 4417  O   T4PE 1449     -15.252  -2.633   7.444  1.00  0.00           O  
HETATM 4418  H1  T4PE 1449     -14.376  -2.541   7.069  1.00  0.00           H  
HETATM 4419  H2  T4PE 1449     -15.174  -2.273   8.327  1.00  0.00           H  
HETATM 4420  O   T4PE 1450       1.634   7.640  -5.207  1.00  0.00           O  
HETATM 4421  H1  T4PE 1450       1.369   8.421  -5.693  1.00  0.00           H  
HETATM 4422  H2  T4PE 1450       2.464   7.882  -4.797  1.00  0.00           H  
HETATM 4423  O   T4PE 1451      13.354  16.125   2.612  1.00  0.00           O  
HETATM 4424  H1  T4PE 1451      14.207  15.703   2.504  1.00  0.00           H  
HETATM 4425  H2  T4PE 1451      13.403  16.548   3.469  1.00  0.00           H  
HETATM 4426  O   T4PE 1452       4.462   9.136  -9.870  1.00  0.00           O  
HETATM 4427  H1  T4PE 1452       4.191   8.593  -9.130  1.00  0.00           H  
HETATM 4428  H2  T4PE 1452       4.748   8.510 -10.536  1.00  0.00           H  
HETATM 4429  O   T4PE 1453     -11.810 -19.622 -12.016  1.00  0.00           O  
HETATM 4430  H1  T4PE 1453     -11.747 -18.887 -12.625  1.00  0.00           H  
HETATM 4431  H2  T4PE 1453     -11.980 -19.216 -11.166  1.00  0.00           H  
HETATM 4432  O   T4PE 1454      16.995  13.709  17.022  1.00  0.00           O  
HETATM 4433  H1  T4PE 1454      17.858  14.103  16.897  1.00  0.00           H  
HETATM 4434  H2  T4PE 1454      16.744  13.956  17.912  1.00  0.00           H  
HETATM 4435  O   T4PE 1455      -2.551  -8.715  -2.189  1.00  0.00           O  
HETATM 4436  H1  T4PE 1455      -2.509  -7.924  -2.727  1.00  0.00           H  
HETATM 4437  H2  T4PE 1455      -1.666  -8.811  -1.835  1.00  0.00           H  
HETATM 4438  O   T4PE 1456     -18.711  -9.095  16.498  1.00  0.00           O  
HETATM 4439  H1  T4PE 1456     -19.086  -9.966  16.369  1.00  0.00           H  
HETATM 4440  H2  T4PE 1456     -18.441  -8.819  15.622  1.00  0.00           H  
HETATM 4441  O   T4PE 1457     -19.252   0.471 -12.501  1.00  0.00           O  
HETATM 4442  H1  T4PE 1457     -19.579  -0.406 -12.302  1.00  0.00           H  
HETATM 4443  H2  T4PE 1457     -19.588   1.019 -11.791  1.00  0.00           H  
HETATM 4444  O   T4PE 1458       6.172 -18.458 -13.516  1.00  0.00           O  
HETATM 4445  H1  T4PE 1458       6.284 -19.173 -12.890  1.00  0.00           H  
HETATM 4446  H2  T4PE 1458       5.252 -18.208 -13.431  1.00  0.00           H  
HETATM 4447  O   T4PE 1459      14.714  -0.347  -0.899  1.00  0.00           O  
HETATM 4448  H1  T4PE 1459      13.909  -0.734  -1.243  1.00  0.00           H  
HETATM 4449  H2  T4PE 1459      14.692  -0.540   0.038  1.00  0.00           H  
HETATM 4450  O   T4PE 1460     -12.067 -14.823   4.899  1.00  0.00           O  
HETATM 4451  H1  T4PE 1460     -12.593 -14.523   5.641  1.00  0.00           H  
HETATM 4452  H2  T4PE 1460     -11.442 -15.439   5.281  1.00  0.00           H  
HETATM 4453  O   T4PE 1461     -18.999   7.571   8.444  1.00  0.00           O  
HETATM 4454  H1  T4PE 1461     -19.434   7.580   9.297  1.00  0.00           H  
HETATM 4455  H2  T4PE 1461     -18.272   8.186   8.540  1.00  0.00           H  
HETATM 4456  O   T4PE 1462      16.227 -19.899   0.081  1.00  0.00           O  
HETATM 4457  H1  T4PE 1462      16.113 -18.953  -0.011  1.00  0.00           H  
HETATM 4458  H2  T4PE 1462      15.528 -20.278  -0.452  1.00  0.00           H  
HETATM 4459  O   T4PE 1463       9.893  18.996   7.245  1.00  0.00           O  
HETATM 4460  H1  T4PE 1463      10.701  19.501   7.151  1.00  0.00           H  
HETATM 4461  H2  T4PE 1463       9.284  19.402   6.629  1.00  0.00           H  
HETATM 4462  O   T4PE 1464      21.120 -19.572   8.595  1.00  0.00           O  
HETATM 4463  H1  T4PE 1464      20.458 -19.612   9.285  1.00  0.00           H  
HETATM 4464  H2  T4PE 1464      20.696 -19.091   7.884  1.00  0.00           H  
HETATM 4465  O   T4PE 1465      -5.183  19.021  15.393  1.00  0.00           O  
HETATM 4466  H1  T4PE 1465      -5.383  18.085  15.411  1.00  0.00           H  
HETATM 4467  H2  T4PE 1465      -4.776  19.196  16.241  1.00  0.00           H  
HETATM 4468  O   T4PE 1466     -19.574  12.195   3.020  1.00  0.00           O  
HETATM 4469  H1  T4PE 1466     -18.824  12.267   3.610  1.00  0.00           H  
HETATM 4470  H2  T4PE 1466     -19.835  11.276   3.075  1.00  0.00           H  
HETATM 4471  O   T4PE 1467      16.183  18.632  11.441  1.00  0.00           O  
HETATM 4472  H1  T4PE 1467      16.244  19.578  11.571  1.00  0.00           H  
HETATM 4473  H2  T4PE 1467      15.515  18.347  12.064  1.00  0.00           H  
HETATM 4474  O   T4PE 1468       2.421   7.286 -12.936  1.00  0.00           O  
HETATM 4475  H1  T4PE 1468       2.986   7.783 -12.344  1.00  0.00           H  
HETATM 4476  H2  T4PE 1468       1.932   6.696 -12.362  1.00  0.00           H  
HETATM 4477  O   T4PE 1469       3.156  -1.056  -6.408  1.00  0.00           O  
HETATM 4478  H1  T4PE 1469       3.507  -0.692  -7.220  1.00  0.00           H  
HETATM 4479  H2  T4PE 1469       2.212  -1.108  -6.557  1.00  0.00           H  
HETATM 4480  O   T4PE 1470     -13.272  12.873 -18.848  1.00  0.00           O  
HETATM 4481  H1  T4PE 1470     -12.396  12.489 -18.895  1.00  0.00           H  
HETATM 4482  H2  T4PE 1470     -13.287  13.336 -18.011  1.00  0.00           H  
HETATM 4483  O   T4PE 1471      -8.704 -16.963  -2.452  1.00  0.00           O  
HETATM 4484  H1  T4PE 1471      -7.866 -17.350  -2.706  1.00  0.00           H  
HETATM 4485  H2  T4PE 1471      -8.697 -16.982  -1.496  1.00  0.00           H  
HETATM 4486  O   T4PE 1472      -9.693 -18.532  14.999  1.00  0.00           O  
HETATM 4487  H1  T4PE 1472      -9.135 -18.269  14.267  1.00  0.00           H  
HETATM 4488  H2  T4PE 1472      -9.099 -18.579  15.748  1.00  0.00           H  
HETATM 4489  O   T4PE 1473      -3.471 -15.402 -18.037  1.00  0.00           O  
HETATM 4490  H1  T4PE 1473      -2.907 -16.107 -17.721  1.00  0.00           H  
HETATM 4491  H2  T4PE 1473      -3.686 -14.896 -17.253  1.00  0.00           H  
HETATM 4492  O   T4PE 1474       2.867  17.675  17.236  1.00  0.00           O  
HETATM 4493  H1  T4PE 1474       1.957  17.919  17.404  1.00  0.00           H  
HETATM 4494  H2  T4PE 1474       3.357  18.492  17.331  1.00  0.00           H  
HETATM 4495  O   T4PE 1475       6.809   7.588  13.192  1.00  0.00           O  
HETATM 4496  H1  T4PE 1475       7.112   8.496  13.171  1.00  0.00           H  
HETATM 4497  H2  T4PE 1475       5.880   7.650  13.413  1.00  0.00           H  
HETATM 4498  O   T4PE 1476      -9.742  16.181  -9.859  1.00  0.00           O  
HETATM 4499  H1  T4PE 1476      -9.758  15.928  -8.936  1.00  0.00           H  
HETATM 4500  H2  T4PE 1476     -10.446  15.672 -10.260  1.00  0.00           H  
HETATM 4501  O   T4PE 1477       3.851   7.199  -1.591  1.00  0.00           O  
HETATM 4502  H1  T4PE 1477       4.178   7.220  -2.491  1.00  0.00           H  
HETATM 4503  H2  T4PE 1477       2.953   7.524  -1.655  1.00  0.00           H  
HETATM 4504  O   T4PE 1478     -17.408 -17.212   6.911  1.00  0.00           O  
HETATM 4505  H1  T4PE 1478     -17.300 -18.128   6.654  1.00  0.00           H  
HETATM 4506  H2  T4PE 1478     -16.523 -16.848   6.882  1.00  0.00           H  
HETATM 4507  O   T4PE 1479     -14.558  -3.164  13.807  1.00  0.00           O  
HETATM 4508  H1  T4PE 1479     -14.997  -3.814  14.356  1.00  0.00           H  
HETATM 4509  H2  T4PE 1479     -14.271  -2.487  14.420  1.00  0.00           H  
HETATM 4510  O   T4PE 1480      -2.741  -8.072   6.358  1.00  0.00           O  
HETATM 4511  H1  T4PE 1480      -2.255  -7.341   6.739  1.00  0.00           H  
HETATM 4512  H2  T4PE 1480      -3.638  -7.749   6.276  1.00  0.00           H  
HETATM 4513  O   T4PE 1481     -11.501   4.485 -10.062  1.00  0.00           O  
HETATM 4514  H1  T4PE 1481     -11.994   3.884 -10.620  1.00  0.00           H  
HETATM 4515  H2  T4PE 1481     -11.776   4.267  -9.172  1.00  0.00           H  
HETATM 4516  O   T4PE 1482      13.964  -0.114 -11.502  1.00  0.00           O  
HETATM 4517  H1  T4PE 1482      14.575   0.624 -11.487  1.00  0.00           H  
HETATM 4518  H2  T4PE 1482      13.207   0.211 -11.988  1.00  0.00           H  
HETATM 4519  O   T4PE 1483      14.047 -10.043 -12.636  1.00  0.00           O  
HETATM 4520  H1  T4PE 1483      14.836 -10.428 -13.018  1.00  0.00           H  
HETATM 4521  H2  T4PE 1483      14.368  -9.308 -12.113  1.00  0.00           H  
HETATM 4522  O   T4PE 1484      11.562  18.680 -17.942  1.00  0.00           O  
HETATM 4523  H1  T4PE 1484      11.031  19.282 -17.420  1.00  0.00           H  
HETATM 4524  H2  T4PE 1484      11.875  18.030 -17.314  1.00  0.00           H  
HETATM 4525  O   T4PE 1485      16.345   2.686 -14.608  1.00  0.00           O  
HETATM 4526  H1  T4PE 1485      16.096   3.457 -15.118  1.00  0.00           H  
HETATM 4527  H2  T4PE 1485      15.727   2.008 -14.880  1.00  0.00           H  
HETATM 4528  O   T4PE 1486      19.430  -7.705 -10.752  1.00  0.00           O  
HETATM 4529  H1  T4PE 1486      19.909  -7.195 -11.405  1.00  0.00           H  
HETATM 4530  H2  T4PE 1486      20.075  -7.886 -10.068  1.00  0.00           H  
HETATM 4531  O   T4PE 1487       1.174   5.136 -16.243  1.00  0.00           O  
HETATM 4532  H1  T4PE 1487       0.435   5.635 -16.591  1.00  0.00           H  
HETATM 4533  H2  T4PE 1487       1.625   5.749 -15.662  1.00  0.00           H  
HETATM 4534  O   T4PE 1488       8.319   1.816  -7.333  1.00  0.00           O  
HETATM 4535  H1  T4PE 1488       8.406   0.894  -7.088  1.00  0.00           H  
HETATM 4536  H2  T4PE 1488       7.432   2.054  -7.063  1.00  0.00           H  
HETATM 4537  O   T4PE 1489      -2.122   1.881   1.894  1.00  0.00           O  
HETATM 4538  H1  T4PE 1489      -2.499   1.811   1.017  1.00  0.00           H  
HETATM 4539  H2  T4PE 1489      -2.862   1.747   2.486  1.00  0.00           H  
HETATM 4540  O   T4PE 1490      16.281 -19.087  -3.223  1.00  0.00           O  
HETATM 4541  H1  T4PE 1490      15.997 -18.335  -2.703  1.00  0.00           H  
HETATM 4542  H2  T4PE 1490      16.465 -18.723  -4.089  1.00  0.00           H  
HETATM 4543  O   T4PE 1491     -17.622  10.975  18.877  1.00  0.00           O  
HETATM 4544  H1  T4PE 1491     -18.371  11.572  18.859  1.00  0.00           H  
HETATM 4545  H2  T4PE 1491     -17.614  10.628  19.769  1.00  0.00           H  
HETATM 4546  O   T4PE 1492       5.418 -18.784  10.811  1.00  0.00           O  
HETATM 4547  H1  T4PE 1492       4.468 -18.665  10.833  1.00  0.00           H  
HETATM 4548  H2  T4PE 1492       5.719 -18.183  10.130  1.00  0.00           H  
HETATM 4549  O   T4PE 1493      12.662 -18.565  13.836  1.00  0.00           O  
HETATM 4550  H1  T4PE 1493      12.648 -18.472  12.883  1.00  0.00           H  
HETATM 4551  H2  T4PE 1493      11.940 -18.017  14.142  1.00  0.00           H  
HETATM 4552  O   T4PE 1494       2.486  12.528   3.771  1.00  0.00           O  
HETATM 4553  H1  T4PE 1494       2.336  12.190   2.888  1.00  0.00           H  
HETATM 4554  H2  T4PE 1494       3.439  12.571   3.854  1.00  0.00           H  
HETATM 4555  O   T4PE 1495      -0.273  -7.522  16.795  1.00  0.00           O  
HETATM 4556  H1  T4PE 1495      -0.274  -8.263  16.190  1.00  0.00           H  
HETATM 4557  H2  T4PE 1495       0.208  -6.835  16.334  1.00  0.00           H  
HETATM 4558  O   T4PE 1496      -4.748  20.838 -15.720  1.00  0.00           O  
HETATM 4559  H1  T4PE 1496      -4.289  20.360 -16.411  1.00  0.00           H  
HETATM 4560  H2  T4PE 1496      -5.478  20.269 -15.478  1.00  0.00           H  
HETATM 4561  O   T4PE 1497       5.308   4.843  13.432  1.00  0.00           O  
HETATM 4562  H1  T4PE 1497       6.181   4.648  13.090  1.00  0.00           H  
HETATM 4563  H2  T4PE 1497       4.934   5.456  12.799  1.00  0.00           H  
HETATM 4564  O   T4PE 1498      -0.879  18.235  15.251  1.00  0.00           O  
HETATM 4565  H1  T4PE 1498      -0.499  18.558  16.068  1.00  0.00           H  
HETATM 4566  H2  T4PE 1498      -1.409  17.482  15.514  1.00  0.00           H  
HETATM 4567  O   T4PE 1499       3.546   8.711   6.964  1.00  0.00           O  
HETATM 4568  H1  T4PE 1499       2.848   9.293   6.662  1.00  0.00           H  
HETATM 4569  H2  T4PE 1499       3.911   8.338   6.162  1.00  0.00           H  
HETATM 4570  O   T4PE 1500      -8.854   3.464  -9.837  1.00  0.00           O  
HETATM 4571  H1  T4PE 1500      -8.360   3.514 -10.656  1.00  0.00           H  
HETATM 4572  H2  T4PE 1500      -9.548   4.116  -9.936  1.00  0.00           H  
HETATM 4573  O   T4PE 1501      -8.461  -5.160  16.579  1.00  0.00           O  
HETATM 4574  H1  T4PE 1501      -8.342  -5.008  17.516  1.00  0.00           H  
HETATM 4575  H2  T4PE 1501      -9.327  -4.799  16.385  1.00  0.00           H  
HETATM 4576  O   T4PE 1502     -13.320 -14.083 -18.492  1.00  0.00           O  
HETATM 4577  H1  T4PE 1502     -12.686 -14.720 -18.821  1.00  0.00           H  
HETATM 4578  H2  T4PE 1502     -13.946 -13.976 -19.208  1.00  0.00           H  
HETATM 4579  O   T4PE 1503       4.519  -9.351  -2.917  1.00  0.00           O  
HETATM 4580  H1  T4PE 1503       4.344  -9.521  -1.992  1.00  0.00           H  
HETATM 4581  H2  T4PE 1503       4.228 -10.145  -3.366  1.00  0.00           H  
HETATM 4582  O   T4PE 1504     -12.905  17.023  17.797  1.00  0.00           O  
HETATM 4583  H1  T4PE 1504     -13.026  17.527  18.602  1.00  0.00           H  
HETATM 4584  H2  T4PE 1504     -11.957  17.001  17.667  1.00  0.00           H  
HETATM 4585  O   T4PE 1505     -20.779 -13.900  12.675  1.00  0.00           O  
HETATM 4586  H1  T4PE 1505     -21.550 -13.687  13.201  1.00  0.00           H  
HETATM 4587  H2  T4PE 1505     -21.058 -14.635  12.128  1.00  0.00           H  
HETATM 4588  O   T4PE 1506      -6.676 -13.392   7.126  1.00  0.00           O  
HETATM 4589  H1  T4PE 1506      -7.091 -13.418   7.987  1.00  0.00           H  
HETATM 4590  H2  T4PE 1506      -7.282 -12.890   6.582  1.00  0.00           H  
HETATM 4591  O   T4PE 1507       5.165  -4.221  -0.822  1.00  0.00           O  
HETATM 4592  H1  T4PE 1507       4.929  -5.117  -0.582  1.00  0.00           H  
HETATM 4593  H2  T4PE 1507       4.449  -3.926  -1.385  1.00  0.00           H  
HETATM 4594  O   T4PE 1508      19.302   9.376   0.011  1.00  0.00           O  
HETATM 4595  H1  T4PE 1508      19.913   8.641  -0.051  1.00  0.00           H  
HETATM 4596  H2  T4PE 1508      18.504   9.062  -0.414  1.00  0.00           H  
HETATM 4597  O   T4PE 1509      -6.068  16.657 -12.761  1.00  0.00           O  
HETATM 4598  H1  T4PE 1509      -6.217  16.293 -13.633  1.00  0.00           H  
HETATM 4599  H2  T4PE 1509      -5.365  17.294 -12.883  1.00  0.00           H  
HETATM 4600  O   T4PE 1510     -13.307   9.858  -9.878  1.00  0.00           O  
HETATM 4601  H1  T4PE 1510     -13.463   9.068  -9.361  1.00  0.00           H  
HETATM 4602  H2  T4PE 1510     -13.641  10.571  -9.333  1.00  0.00           H  
HETATM 4603  O   T4PE 1511      19.527 -19.331  14.308  1.00  0.00           O  
HETATM 4604  H1  T4PE 1511      19.270 -18.671  13.665  1.00  0.00           H  
HETATM 4605  H2  T4PE 1511      20.254 -19.798  13.895  1.00  0.00           H  
HETATM 4606  O   T4PE 1512     -12.592  -5.992  14.923  1.00  0.00           O  
HETATM 4607  H1  T4PE 1512     -13.496  -5.712  15.070  1.00  0.00           H  
HETATM 4608  H2  T4PE 1512     -12.060  -5.278  15.273  1.00  0.00           H  
HETATM 4609  O   T4PE 1513      -6.415 -17.276 -13.388  1.00  0.00           O  
HETATM 4610  H1  T4PE 1513      -7.221 -16.830 -13.648  1.00  0.00           H  
HETATM 4611  H2  T4PE 1513      -6.710 -18.105 -13.012  1.00  0.00           H  
HETATM 4612  O   T4PE 1514       6.619   3.264  20.725  1.00  0.00           O  
HETATM 4613  H1  T4PE 1514       6.324   2.811  19.936  1.00  0.00           H  
HETATM 4614  H2  T4PE 1514       7.551   3.424  20.577  1.00  0.00           H  
HETATM 4615  O   T4PE 1515     -19.621   5.153   6.364  1.00  0.00           O  
HETATM 4616  H1  T4PE 1515     -20.003   6.030   6.373  1.00  0.00           H  
HETATM 4617  H2  T4PE 1515     -18.801   5.243   6.849  1.00  0.00           H  
HETATM 4618  O   T4PE 1516      -4.667 -13.210  -0.781  1.00  0.00           O  
HETATM 4619  H1  T4PE 1516      -4.753 -12.839   0.097  1.00  0.00           H  
HETATM 4620  H2  T4PE 1516      -5.566 -13.395  -1.052  1.00  0.00           H  
HETATM 4621  O   T4PE 1517       5.238 -10.885  -6.968  1.00  0.00           O  
HETATM 4622  H1  T4PE 1517       5.563 -10.719  -7.853  1.00  0.00           H  
HETATM 4623  H2  T4PE 1517       4.345 -10.540  -6.972  1.00  0.00           H  
HETATM 4624  O   T4PE 1518       9.992   6.026  -3.324  1.00  0.00           O  
HETATM 4625  H1  T4PE 1518       9.126   6.021  -3.732  1.00  0.00           H  
HETATM 4626  H2  T4PE 1518      10.349   6.890  -3.529  1.00  0.00           H  
HETATM 4627  O   T4PE 1519      -3.326   3.157 -20.969  1.00  0.00           O  
HETATM 4628  H1  T4PE 1519      -4.274   3.141 -20.841  1.00  0.00           H  
HETATM 4629  H2  T4PE 1519      -3.192   3.765 -21.696  1.00  0.00           H  
HETATM 4630  O   T4PE 1520      -2.202 -10.688  16.756  1.00  0.00           O  
HETATM 4631  H1  T4PE 1520      -2.528 -10.352  15.921  1.00  0.00           H  
HETATM 4632  H2  T4PE 1520      -2.070 -11.624  16.603  1.00  0.00           H  
HETATM 4633  O   T4PE 1521      10.855 -19.097  -6.130  1.00  0.00           O  
HETATM 4634  H1  T4PE 1521      11.369 -18.487  -6.658  1.00  0.00           H  
HETATM 4635  H2  T4PE 1521      11.076 -18.878  -5.225  1.00  0.00           H  
HETATM 4636  O   T4PE 1522     -14.103  20.437  -8.085  1.00  0.00           O  
HETATM 4637  H1  T4PE 1522     -13.875  19.522  -7.925  1.00  0.00           H  
HETATM 4638  H2  T4PE 1522     -13.264  20.871  -8.236  1.00  0.00           H  
HETATM 4639  O   T4PE 1523     -12.524   2.714  12.644  1.00  0.00           O  
HETATM 4640  H1  T4PE 1523     -13.110   3.471  12.649  1.00  0.00           H  
HETATM 4641  H2  T4PE 1523     -11.646   3.090  12.709  1.00  0.00           H  
HETATM 4642  O   T4PE 1524      14.864   0.698 -15.873  1.00  0.00           O  
HETATM 4643  H1  T4PE 1524      14.971  -0.253 -15.858  1.00  0.00           H  
HETATM 4644  H2  T4PE 1524      14.018   0.838 -16.297  1.00  0.00           H  
HETATM 4645  O   T4PE 1525       4.916   0.835 -10.911  1.00  0.00           O  
HETATM 4646  H1  T4PE 1525       5.776   1.177 -10.667  1.00  0.00           H  
HETATM 4647  H2  T4PE 1525       5.033   0.508 -11.803  1.00  0.00           H  
HETATM 4648  O   T4PE 1526      -9.010   0.882 -18.657  1.00  0.00           O  
HETATM 4649  H1  T4PE 1526      -9.938   0.657 -18.712  1.00  0.00           H  
HETATM 4650  H2  T4PE 1526      -8.975   1.812 -18.881  1.00  0.00           H  
HETATM 4651  O   T4PE 1527      11.422 -10.585  11.836  1.00  0.00           O  
HETATM 4652  H1  T4PE 1527      11.801 -11.425  12.094  1.00  0.00           H  
HETATM 4653  H2  T4PE 1527      12.178 -10.033  11.633  1.00  0.00           H  
HETATM 4654  O   T4PE 1528       8.314  10.184  10.570  1.00  0.00           O  
HETATM 4655  H1  T4PE 1528       8.385  11.074  10.227  1.00  0.00           H  
HETATM 4656  H2  T4PE 1528       8.005   9.665   9.827  1.00  0.00           H  
HETATM 4657  O   T4PE 1529     -17.047   1.152   3.513  1.00  0.00           O  
HETATM 4658  H1  T4PE 1529     -17.342   2.023   3.777  1.00  0.00           H  
HETATM 4659  H2  T4PE 1529     -16.099   1.238   3.417  1.00  0.00           H  
HETATM 4660  O   T4PE 1530      14.162   8.770  -5.929  1.00  0.00           O  
HETATM 4661  H1  T4PE 1530      13.450   8.672  -5.297  1.00  0.00           H  
HETATM 4662  H2  T4PE 1530      14.756   8.045  -5.737  1.00  0.00           H  
HETATM 4663  O   T4PE 1531       7.914 -16.852  21.302  1.00  0.00           O  
HETATM 4664  H1  T4PE 1531       7.490 -16.667  20.464  1.00  0.00           H  
HETATM 4665  H2  T4PE 1531       8.357 -17.690  21.167  1.00  0.00           H  
HETATM 4666  O   T4PE 1532     -14.622   9.972 -15.106  1.00  0.00           O  
HETATM 4667  H1  T4PE 1532     -13.885   9.905 -15.712  1.00  0.00           H  
HETATM 4668  H2  T4PE 1532     -14.224   9.929 -14.237  1.00  0.00           H  
HETATM 4669  O   T4PE 1533     -20.107 -13.145  -8.008  1.00  0.00           O  
HETATM 4670  H1  T4PE 1533     -19.433 -13.051  -7.334  1.00  0.00           H  
HETATM 4671  H2  T4PE 1533     -20.542 -13.971  -7.797  1.00  0.00           H  
HETATM 4672  O   T4PE 1534       9.754  19.895 -16.552  1.00  0.00           O  
HETATM 4673  H1  T4PE 1534       9.342  19.308 -15.917  1.00  0.00           H  
HETATM 4674  H2  T4PE 1534       9.065  20.515 -16.788  1.00  0.00           H  
HETATM 4675  O   T4PE 1535       5.719  -9.988 -17.819  1.00  0.00           O  
HETATM 4676  H1  T4PE 1535       6.396 -10.576 -18.153  1.00  0.00           H  
HETATM 4677  H2  T4PE 1535       4.968 -10.558 -17.652  1.00  0.00           H  
HETATM 4678  O   T4PE 1536      15.303   1.008  -3.087  1.00  0.00           O  
HETATM 4679  H1  T4PE 1536      15.227   0.707  -2.182  1.00  0.00           H  
HETATM 4680  H2  T4PE 1536      14.458   0.796  -3.483  1.00  0.00           H  
HETATM 4681  O   T4PE 1537      -9.354   3.644 -19.313  1.00  0.00           O  
HETATM 4682  H1  T4PE 1537     -10.100   3.692 -19.910  1.00  0.00           H  
HETATM 4683  H2  T4PE 1537      -8.590   3.788 -19.871  1.00  0.00           H  
HETATM 4684  O   T4PE 1538      14.796   7.897 -17.034  1.00  0.00           O  
HETATM 4685  H1  T4PE 1538      14.920   8.299 -16.174  1.00  0.00           H  
HETATM 4686  H2  T4PE 1538      15.174   8.524 -17.649  1.00  0.00           H  
HETATM 4687  O   T4PE 1539      12.463 -13.218   7.815  1.00  0.00           O  
HETATM 4688  H1  T4PE 1539      12.677 -12.486   8.393  1.00  0.00           H  
HETATM 4689  H2  T4PE 1539      12.576 -12.866   6.932  1.00  0.00           H  
HETATM 4690  O   T4PE 1540       7.267  -9.579   3.485  1.00  0.00           O  
HETATM 4691  H1  T4PE 1540       7.392  -9.301   2.578  1.00  0.00           H  
HETATM 4692  H2  T4PE 1540       7.103  -8.767   3.965  1.00  0.00           H  
HETATM 4693  O   T4PE 1541     -13.053 -13.551  10.842  1.00  0.00           O  
HETATM 4694  H1  T4PE 1541     -13.698 -13.818  11.496  1.00  0.00           H  
HETATM 4695  H2  T4PE 1541     -12.212 -13.616  11.294  1.00  0.00           H  
HETATM 4696  O   T4PE 1542      -9.972  -0.668  12.007  1.00  0.00           O  
HETATM 4697  H1  T4PE 1542      -9.404  -1.183  12.581  1.00  0.00           H  
HETATM 4698  H2  T4PE 1542      -9.439  -0.500  11.230  1.00  0.00           H  
HETATM 4699  O   T4PE 1543      15.620  -4.659  -1.840  1.00  0.00           O  
HETATM 4700  H1  T4PE 1543      15.817  -4.701  -2.776  1.00  0.00           H  
HETATM 4701  H2  T4PE 1543      16.306  -5.183  -1.426  1.00  0.00           H  
HETATM 4702  O   T4PE 1544     -20.811  14.464  11.868  1.00  0.00           O  
HETATM 4703  H1  T4PE 1544     -20.329  15.062  12.439  1.00  0.00           H  
HETATM 4704  H2  T4PE 1544     -21.675  14.864  11.776  1.00  0.00           H  
HETATM 4705  O   T4PE 1545      -7.618   3.108  -2.285  1.00  0.00           O  
HETATM 4706  H1  T4PE 1545      -8.283   3.383  -2.916  1.00  0.00           H  
HETATM 4707  H2  T4PE 1545      -6.926   3.765  -2.362  1.00  0.00           H  
HETATM 4708  O   T4PE 1546      -6.371  -6.894  11.446  1.00  0.00           O  
HETATM 4709  H1  T4PE 1546      -5.746  -6.187  11.284  1.00  0.00           H  
HETATM 4710  H2  T4PE 1546      -7.104  -6.468  11.891  1.00  0.00           H  
HETATM 4711  O   T4PE 1547       2.385  -3.140  10.400  1.00  0.00           O  
HETATM 4712  H1  T4PE 1547       1.626  -2.635  10.695  1.00  0.00           H  
HETATM 4713  H2  T4PE 1547       3.071  -2.934  11.035  1.00  0.00           H  
HETATM 4714  O   T4PE 1548       7.964   2.937  13.264  1.00  0.00           O  
HETATM 4715  H1  T4PE 1548       8.638   3.473  12.848  1.00  0.00           H  
HETATM 4716  H2  T4PE 1548       8.202   2.036  13.043  1.00  0.00           H  
HETATM 4717  O   T4PE 1549       6.655  18.887  -8.970  1.00  0.00           O  
HETATM 4718  H1  T4PE 1549       6.847  18.061  -9.414  1.00  0.00           H  
HETATM 4719  H2  T4PE 1549       7.513  19.283  -8.818  1.00  0.00           H  
HETATM 4720  O   T4PE 1550       8.374   9.807   6.748  1.00  0.00           O  
HETATM 4721  H1  T4PE 1550       8.689   9.957   5.856  1.00  0.00           H  
HETATM 4722  H2  T4PE 1550       8.758  10.517   7.261  1.00  0.00           H  
HETATM 4723  O   T4PE 1551      -9.570 -12.552  18.331  1.00  0.00           O  
HETATM 4724  H1  T4PE 1551      -9.672 -11.626  18.115  1.00  0.00           H  
HETATM 4725  H2  T4PE 1551      -9.047 -12.555  19.133  1.00  0.00           H  
HETATM 4726  O   T4PE 1552      13.178  -4.353   1.963  1.00  0.00           O  
HETATM 4727  H1  T4PE 1552      12.670  -3.554   1.820  1.00  0.00           H  
HETATM 4728  H2  T4PE 1552      12.692  -4.829   2.636  1.00  0.00           H  
HETATM 4729  O   T4PE 1553      15.827  -4.600 -15.270  1.00  0.00           O  
HETATM 4730  H1  T4PE 1553      16.198  -4.902 -16.099  1.00  0.00           H  
HETATM 4731  H2  T4PE 1553      14.930  -4.933 -15.272  1.00  0.00           H  
HETATM 4732  O   T4PE 1554     -13.919  16.974  -3.082  1.00  0.00           O  
HETATM 4733  H1  T4PE 1554     -14.528  17.640  -2.764  1.00  0.00           H  
HETATM 4734  H2  T4PE 1554     -13.360  17.438  -3.705  1.00  0.00           H  
HETATM 4735  O   T4PE 1555     -10.030   1.455  -5.378  1.00  0.00           O  
HETATM 4736  H1  T4PE 1555      -9.297   0.847  -5.280  1.00  0.00           H  
HETATM 4737  H2  T4PE 1555     -10.783   0.982  -5.022  1.00  0.00           H  
HETATM 4738  O   T4PE 1556       0.713 -10.373   6.741  1.00  0.00           O  
HETATM 4739  H1  T4PE 1556       1.406 -11.017   6.886  1.00  0.00           H  
HETATM 4740  H2  T4PE 1556      -0.007 -10.876   6.362  1.00  0.00           H  
HETATM 4741  O   T4PE 1557      18.819  10.130  -4.221  1.00  0.00           O  
HETATM 4742  H1  T4PE 1557      18.594  10.907  -4.733  1.00  0.00           H  
HETATM 4743  H2  T4PE 1557      19.774  10.145  -4.168  1.00  0.00           H  
HETATM 4744  O   T4PE 1558      -7.606  14.377 -20.408  1.00  0.00           O  
HETATM 4745  H1  T4PE 1558      -7.365  15.064 -21.029  1.00  0.00           H  
HETATM 4746  H2  T4PE 1558      -6.771  14.066 -20.057  1.00  0.00           H  
HETATM 4747  O   T4PE 1559      -3.187   1.493  -0.757  1.00  0.00           O  
HETATM 4748  H1  T4PE 1559      -3.006   2.162  -1.417  1.00  0.00           H  
HETATM 4749  H2  T4PE 1559      -3.543   0.756  -1.254  1.00  0.00           H  
HETATM 4750  O   T4PE 1560     -14.551 -18.037  -4.178  1.00  0.00           O  
HETATM 4751  H1  T4PE 1560     -14.750 -18.747  -3.569  1.00  0.00           H  
HETATM 4752  H2  T4PE 1560     -13.811 -18.361  -4.692  1.00  0.00           H  
HETATM 4753  O   T4PE 1561     -11.872  -6.218 -21.311  1.00  0.00           O  
HETATM 4754  H1  T4PE 1561     -12.529  -5.731 -20.814  1.00  0.00           H  
HETATM 4755  H2  T4PE 1561     -11.296  -5.544 -21.672  1.00  0.00           H  
HETATM 4756  O   T4PE 1562      -9.206 -11.073  15.662  1.00  0.00           O  
HETATM 4757  H1  T4PE 1562      -9.231 -11.865  16.198  1.00  0.00           H  
HETATM 4758  H2  T4PE 1562      -8.695 -10.450  16.178  1.00  0.00           H  
HETATM 4759  O   T4PE 1563     -12.468   5.228  14.745  1.00  0.00           O  
HETATM 4760  H1  T4PE 1563     -11.545   5.157  14.500  1.00  0.00           H  
HETATM 4761  H2  T4PE 1563     -12.946   5.034  13.938  1.00  0.00           H  
HETATM 4762  O   T4PE 1564       2.152  20.878 -17.754  1.00  0.00           O  
HETATM 4763  H1  T4PE 1564       2.594  21.428 -17.107  1.00  0.00           H  
HETATM 4764  H2  T4PE 1564       1.245  21.184 -17.750  1.00  0.00           H  
HETATM 4765  O   T4PE 1565      12.423  18.863 -10.752  1.00  0.00           O  
HETATM 4766  H1  T4PE 1565      11.797  19.528 -11.039  1.00  0.00           H  
HETATM 4767  H2  T4PE 1565      13.139  19.361 -10.358  1.00  0.00           H  
HETATM 4768  O   T4PE 1566       2.634   1.482  11.007  1.00  0.00           O  
HETATM 4769  H1  T4PE 1566       2.107   1.063  10.326  1.00  0.00           H  
HETATM 4770  H2  T4PE 1566       2.101   2.219  11.304  1.00  0.00           H  
HETATM 4771  O   T4PE 1567      -6.595  21.313  17.508  1.00  0.00           O  
HETATM 4772  H1  T4PE 1567      -7.048  20.834  18.202  1.00  0.00           H  
HETATM 4773  H2  T4PE 1567      -7.081  21.098  16.712  1.00  0.00           H  
HETATM 4774  O   T4PE 1568       6.619  10.212  -9.069  1.00  0.00           O  
HETATM 4775  H1  T4PE 1568       5.775   9.799  -9.248  1.00  0.00           H  
HETATM 4776  H2  T4PE 1568       7.194   9.488  -8.824  1.00  0.00           H  
HETATM 4777  O   T4PE 1569      15.155  15.126  -4.357  1.00  0.00           O  
HETATM 4778  H1  T4PE 1569      14.348  15.530  -4.676  1.00  0.00           H  
HETATM 4779  H2  T4PE 1569      15.249  14.331  -4.881  1.00  0.00           H  
HETATM 4780  O   T4PE 1570       6.239 -14.842   7.486  1.00  0.00           O  
HETATM 4781  H1  T4PE 1570       6.166 -15.690   7.925  1.00  0.00           H  
HETATM 4782  H2  T4PE 1570       5.961 -14.206   8.145  1.00  0.00           H  
HETATM 4783  O   T4PE 1571      10.504  15.184   2.622  1.00  0.00           O  
HETATM 4784  H1  T4PE 1571      10.608  14.661   1.827  1.00  0.00           H  
HETATM 4785  H2  T4PE 1571      11.353  15.612   2.741  1.00  0.00           H  
HETATM 4786  O   T4PE 1572     -13.421  13.288 -10.105  1.00  0.00           O  
HETATM 4787  H1  T4PE 1572     -14.123  13.232 -10.753  1.00  0.00           H  
HETATM 4788  H2  T4PE 1572     -13.874  13.332  -9.263  1.00  0.00           H  
HETATM 4789  O   T4PE 1573      19.568 -13.927   4.672  1.00  0.00           O  
HETATM 4790  H1  T4PE 1573      20.312 -13.328   4.723  1.00  0.00           H  
HETATM 4791  H2  T4PE 1573      19.962 -14.787   4.522  1.00  0.00           H  
HETATM 4792  O   T4PE 1574      -8.975   4.763 -15.908  1.00  0.00           O  
HETATM 4793  H1  T4PE 1574      -8.914   5.326 -16.680  1.00  0.00           H  
HETATM 4794  H2  T4PE 1574      -9.448   3.988 -16.212  1.00  0.00           H  
HETATM 4795  O   T4PE 1575      19.931  -4.599  20.828  1.00  0.00           O  
HETATM 4796  H1  T4PE 1575      20.579  -5.023  21.391  1.00  0.00           H  
HETATM 4797  H2  T4PE 1575      19.207  -4.384  21.415  1.00  0.00           H  
HETATM 4798  O   T4PE 1576     -20.309   1.636 -14.658  1.00  0.00           O  
HETATM 4799  H1  T4PE 1576     -19.898   1.320 -13.854  1.00  0.00           H  
HETATM 4800  H2  T4PE 1576     -20.333   2.588 -14.557  1.00  0.00           H  
HETATM 4801  O   T4PE 1577      -8.494 -15.863 -14.430  1.00  0.00           O  
HETATM 4802  H1  T4PE 1577      -7.799 -15.216 -14.314  1.00  0.00           H  
HETATM 4803  H2  T4PE 1577      -8.845 -15.685 -15.303  1.00  0.00           H  
HETATM 4804  O   T4PE 1578      -9.548  -7.502  -0.998  1.00  0.00           O  
HETATM 4805  H1  T4PE 1578      -9.133  -6.868  -1.582  1.00  0.00           H  
HETATM 4806  H2  T4PE 1578      -9.231  -7.268  -0.125  1.00  0.00           H  
HETATM 4807  O   T4PE 1579     -16.545  -6.713  -2.902  1.00  0.00           O  
HETATM 4808  H1  T4PE 1579     -16.687  -5.768  -2.851  1.00  0.00           H  
HETATM 4809  H2  T4PE 1579     -16.034  -6.836  -3.702  1.00  0.00           H  
HETATM 4810  O   T4PE 1580      20.601 -12.879 -20.247  1.00  0.00           O  
HETATM 4811  H1  T4PE 1580      19.815 -12.369 -20.445  1.00  0.00           H  
HETATM 4812  H2  T4PE 1580      20.376 -13.371 -19.457  1.00  0.00           H  
HETATM 4813  O   T4PE 1581      20.688   2.672 -12.631  1.00  0.00           O  
HETATM 4814  H1  T4PE 1581      21.175   3.170 -11.975  1.00  0.00           H  
HETATM 4815  H2  T4PE 1581      19.769   2.795 -12.392  1.00  0.00           H  
HETATM 4816  O   T4PE 1582      -9.768 -21.385 -13.028  1.00  0.00           O  
HETATM 4817  H1  T4PE 1582     -10.249 -21.774 -13.759  1.00  0.00           H  
HETATM 4818  H2  T4PE 1582     -10.378 -20.752 -12.649  1.00  0.00           H  
HETATM 4819  O   T4PE 1583      -8.804   6.706   6.996  1.00  0.00           O  
HETATM 4820  H1  T4PE 1583      -8.178   6.819   7.712  1.00  0.00           H  
HETATM 4821  H2  T4PE 1583      -8.264   6.685   6.206  1.00  0.00           H  
HETATM 4822  O   T4PE 1584      -7.941 -12.399 -11.807  1.00  0.00           O  
HETATM 4823  H1  T4PE 1584      -8.635 -13.004 -11.546  1.00  0.00           H  
HETATM 4824  H2  T4PE 1584      -7.522 -12.144 -10.985  1.00  0.00           H  
HETATM 4825  O   T4PE 1585      -4.690  11.029  -5.639  1.00  0.00           O  
HETATM 4826  H1  T4PE 1585      -4.001  10.369  -5.564  1.00  0.00           H  
HETATM 4827  H2  T4PE 1585      -4.395  11.604  -6.345  1.00  0.00           H  
HETATM 4828  O   T4PE 1586      -0.354  -9.142  14.680  1.00  0.00           O  
HETATM 4829  H1  T4PE 1586      -0.226 -10.089  14.736  1.00  0.00           H  
HETATM 4830  H2  T4PE 1586      -1.223  -9.040  14.291  1.00  0.00           H  
HETATM 4831  O   T4PE 1587       1.201   5.081   5.549  1.00  0.00           O  
HETATM 4832  H1  T4PE 1587       0.340   5.472   5.401  1.00  0.00           H  
HETATM 4833  H2  T4PE 1587       1.509   5.480   6.364  1.00  0.00           H  
HETATM 4834  O   T4PE 1588      16.870  -1.394  18.410  1.00  0.00           O  
HETATM 4835  H1  T4PE 1588      17.332  -1.130  19.206  1.00  0.00           H  
HETATM 4836  H2  T4PE 1588      17.011  -0.671  17.799  1.00  0.00           H  
HETATM 4837  O   T4PE 1589       3.965  -7.368   6.367  1.00  0.00           O  
HETATM 4838  H1  T4PE 1589       4.227  -7.550   7.269  1.00  0.00           H  
HETATM 4839  H2  T4PE 1589       4.676  -7.725   5.834  1.00  0.00           H  
HETATM 4840  O   T4PE 1590       6.643 -17.786 -19.192  1.00  0.00           O  
HETATM 4841  H1  T4PE 1590       7.068 -17.098 -19.703  1.00  0.00           H  
HETATM 4842  H2  T4PE 1590       6.391 -18.444 -19.840  1.00  0.00           H  
HETATM 4843  O   T4PE 1591      -4.550  -8.947  -0.236  1.00  0.00           O  
HETATM 4844  H1  T4PE 1591      -3.878  -8.917  -0.917  1.00  0.00           H  
HETATM 4845  H2  T4PE 1591      -5.228  -9.520  -0.593  1.00  0.00           H  
HETATM 4846  O   T4PE 1592       6.847  -6.355   7.678  1.00  0.00           O  
HETATM 4847  H1  T4PE 1592       7.338  -6.735   8.406  1.00  0.00           H  
HETATM 4848  H2  T4PE 1592       7.326  -5.557   7.456  1.00  0.00           H  
HETATM 4849  O   T4PE 1593      -1.750  14.218 -21.440  1.00  0.00           O  
HETATM 4850  H1  T4PE 1593      -1.457  13.308 -21.395  1.00  0.00           H  
HETATM 4851  H2  T4PE 1593      -1.118  14.700 -20.907  1.00  0.00           H  
HETATM 4852  O   T4PE 1594      -6.915  12.184  17.553  1.00  0.00           O  
HETATM 4853  H1  T4PE 1594      -7.816  11.866  17.494  1.00  0.00           H  
HETATM 4854  H2  T4PE 1594      -6.461  11.756  16.827  1.00  0.00           H  
HETATM 4855  O   T4PE 1595      -6.156  10.575   6.191  1.00  0.00           O  
HETATM 4856  H1  T4PE 1595      -5.737  10.056   6.878  1.00  0.00           H  
HETATM 4857  H2  T4PE 1595      -7.040  10.215   6.124  1.00  0.00           H  
HETATM 4858  O   T4PE 1596       7.207 -16.320 -16.075  1.00  0.00           O  
HETATM 4859  H1  T4PE 1596       7.600 -16.057 -16.907  1.00  0.00           H  
HETATM 4860  H2  T4PE 1596       6.958 -15.496 -15.656  1.00  0.00           H  
HETATM 4861  O   T4PE 1597      19.210  15.754  16.877  1.00  0.00           O  
HETATM 4862  H1  T4PE 1597      19.828  16.473  16.749  1.00  0.00           H  
HETATM 4863  H2  T4PE 1597      18.592  16.081  17.531  1.00  0.00           H  
HETATM 4864  O   T4PE 1598     -10.033   0.735  14.594  1.00  0.00           O  
HETATM 4865  H1  T4PE 1598      -9.223   1.244  14.615  1.00  0.00           H  
HETATM 4866  H2  T4PE 1598     -10.124   0.469  13.679  1.00  0.00           H  
HETATM 4867  O   T4PE 1599      -6.679   8.508 -17.702  1.00  0.00           O  
HETATM 4868  H1  T4PE 1599      -7.105   9.362 -17.775  1.00  0.00           H  
HETATM 4869  H2  T4PE 1599      -6.004   8.634 -17.035  1.00  0.00           H  
HETATM 4870  O   T4PE 1600     -20.569  20.482  -1.665  1.00  0.00           O  
HETATM 4871  H1  T4PE 1600     -21.084  20.750  -0.903  1.00  0.00           H  
HETATM 4872  H2  T4PE 1600     -19.676  20.396  -1.333  1.00  0.00           H  
HETATM 4873  O   T4PE 1601     -10.935  11.006  -3.540  1.00  0.00           O  
HETATM 4874  H1  T4PE 1601     -11.271  10.593  -4.336  1.00  0.00           H  
HETATM 4875  H2  T4PE 1601     -10.101  10.567  -3.375  1.00  0.00           H  
HETATM 4876  O   T4PE 1602     -21.336 -10.645 -14.742  1.00  0.00           O  
HETATM 4877  H1  T4PE 1602     -20.821 -11.165 -15.358  1.00  0.00           H  
HETATM 4878  H2  T4PE 1602     -21.405 -11.196 -13.962  1.00  0.00           H  
HETATM 4879  O   T4PE 1603      -8.508  17.037  -1.962  1.00  0.00           O  
HETATM 4880  H1  T4PE 1603      -8.815  16.133  -2.021  1.00  0.00           H  
HETATM 4881  H2  T4PE 1603      -8.255  17.263  -2.857  1.00  0.00           H  
HETATM 4882  O   T4PE 1604     -13.716  -7.698 -10.183  1.00  0.00           O  
HETATM 4883  H1  T4PE 1604     -14.446  -7.141 -10.453  1.00  0.00           H  
HETATM 4884  H2  T4PE 1604     -14.102  -8.313  -9.559  1.00  0.00           H  
HETATM 4885  O   T4PE 1605      18.519   1.374  12.903  1.00  0.00           O  
HETATM 4886  H1  T4PE 1605      17.740   1.928  12.944  1.00  0.00           H  
HETATM 4887  H2  T4PE 1605      18.189   0.514  12.643  1.00  0.00           H  
HETATM 4888  O   T4PE 1606      -1.127  15.286  13.873  1.00  0.00           O  
HETATM 4889  H1  T4PE 1606      -0.263  14.922  14.064  1.00  0.00           H  
HETATM 4890  H2  T4PE 1606      -1.420  14.814  13.094  1.00  0.00           H  
HETATM 4891  O   T4PE 1607     -17.120   8.702   4.655  1.00  0.00           O  
HETATM 4892  H1  T4PE 1607     -16.221   8.541   4.943  1.00  0.00           H  
HETATM 4893  H2  T4PE 1607     -17.323   9.579   4.979  1.00  0.00           H  
HETATM 4894  O   T4PE 1608      14.886  11.005  -2.557  1.00  0.00           O  
HETATM 4895  H1  T4PE 1608      14.930  10.091  -2.276  1.00  0.00           H  
HETATM 4896  H2  T4PE 1608      15.772  11.340  -2.423  1.00  0.00           H  
HETATM 4897  O   T4PE 1609     -11.571   4.640  -1.804  1.00  0.00           O  
HETATM 4898  H1  T4PE 1609     -10.813   4.348  -1.297  1.00  0.00           H  
HETATM 4899  H2  T4PE 1609     -11.559   5.594  -1.726  1.00  0.00           H  
HETATM 4900  O   T4PE 1610     -11.624 -10.316  -3.236  1.00  0.00           O  
HETATM 4901  H1  T4PE 1610     -11.598  -9.500  -2.735  1.00  0.00           H  
HETATM 4902  H2  T4PE 1610     -12.488 -10.684  -3.050  1.00  0.00           H  
HETATM 4903  O   T4PE 1611     -14.138   3.004  17.345  1.00  0.00           O  
HETATM 4904  H1  T4PE 1611     -13.852   3.917  17.349  1.00  0.00           H  
HETATM 4905  H2  T4PE 1611     -13.352   2.507  17.117  1.00  0.00           H  
HETATM 4906  O   T4PE 1612       0.345  -6.615 -14.034  1.00  0.00           O  
HETATM 4907  H1  T4PE 1612      -0.223  -7.381 -14.116  1.00  0.00           H  
HETATM 4908  H2  T4PE 1612       1.229  -6.978 -13.970  1.00  0.00           H  
HETATM 4909  O   T4PE 1613      -4.642 -10.455  20.365  1.00  0.00           O  
HETATM 4910  H1  T4PE 1613      -3.992  -9.929  19.899  1.00  0.00           H  
HETATM 4911  H2  T4PE 1613      -4.690 -10.061  21.236  1.00  0.00           H  
HETATM 4912  O   T4PE 1614      16.067   5.723 -11.604  1.00  0.00           O  
HETATM 4913  H1  T4PE 1614      16.626   5.720 -12.381  1.00  0.00           H  
HETATM 4914  H2  T4PE 1614      15.220   5.406 -11.917  1.00  0.00           H  
HETATM 4915  O   T4PE 1615      10.745   5.939  18.932  1.00  0.00           O  
HETATM 4916  H1  T4PE 1615      11.555   6.217  18.505  1.00  0.00           H  
HETATM 4917  H2  T4PE 1615      10.672   6.505  19.700  1.00  0.00           H  
HETATM 4918  O   T4PE 1616     -10.784 -15.818  20.582  1.00  0.00           O  
HETATM 4919  H1  T4PE 1616     -11.109 -15.501  19.739  1.00  0.00           H  
HETATM 4920  H2  T4PE 1616     -10.694 -16.764  20.465  1.00  0.00           H  
HETATM 4921  O   T4PE 1617       9.819  13.236   0.348  1.00  0.00           O  
HETATM 4922  H1  T4PE 1617       9.480  13.044  -0.527  1.00  0.00           H  
HETATM 4923  H2  T4PE 1617      10.705  13.564   0.195  1.00  0.00           H  
HETATM 4924  O   T4PE 1618     -17.765   4.392  -2.172  1.00  0.00           O  
HETATM 4925  H1  T4PE 1618     -17.711   5.224  -2.644  1.00  0.00           H  
HETATM 4926  H2  T4PE 1618     -17.837   4.643  -1.251  1.00  0.00           H  
HETATM 4927  O   T4PE 1619     -14.393   4.575  -2.024  1.00  0.00           O  
HETATM 4928  H1  T4PE 1619     -14.637   5.470  -1.792  1.00  0.00           H  
HETATM 4929  H2  T4PE 1619     -13.460   4.627  -2.233  1.00  0.00           H  
HETATM 4930  O   T4PE 1620      10.976  -1.093  -2.856  1.00  0.00           O  
HETATM 4931  H1  T4PE 1620      11.312  -1.319  -1.989  1.00  0.00           H  
HETATM 4932  H2  T4PE 1620      10.476  -1.862  -3.128  1.00  0.00           H  
HETATM 4933  O   T4PE 1621      -2.116   7.837  15.651  1.00  0.00           O  
HETATM 4934  H1  T4PE 1621      -2.035   6.942  15.980  1.00  0.00           H  
HETATM 4935  H2  T4PE 1621      -1.908   7.770  14.719  1.00  0.00           H
[truncated: 367,964 more chars]
