# Supplementary material for: Quantum Chemical Exploration of Fentanyl and Its Analogs: Conformational Landscapes and Energetics in Solution
Source: ACS Omega. 2025 Nov 27;10(48):58900–14. doi: 10.1021/acsomega.5c07656 (PMC12771126; doi:10.1021/acsomega.5c07656)
Supplement: Supplementary file 4 [file ao5c07656_si_004.zip › MD/MD_UGIYEP/UGIYEP_hydrogens.xyz]

54        
fentanyl_base_at_20_degree_Celsius
O 1.472630 -0.694350 9.257470
N -1.313430 3.072830 6.671370
H -1.778697 3.679249 7.331584
N 0.988620 1.423710 9.885520
C 0.116790 3.365480 6.706440
C 0.709410 3.139070 8.091800
C 0.440670 1.713340 8.541810
C -1.042280 1.406840 8.445200
C -1.523710 1.669770 7.020870
C -1.874170 3.317380 5.326450
C -2.058440 4.767790 5.060400
C -2.858680 5.147830 3.822850
C -2.556550 6.310880 3.164430
C -3.336650 6.766480 2.128430
C -4.438840 6.046690 1.723980
C -4.729540 4.854180 2.319240
C -3.936900 4.387750 3.368670
C 1.460660 0.162700 10.130210
C 1.992380 -0.123160 11.522290
C 2.983050 -1.201330 11.559910
C 0.819400 2.393090 10.936430
C -0.284650 2.351280 11.756090
C -0.441830 3.298740 12.750430
C 0.496170 4.280710 12.926460
C 1.579960 4.338890 12.114860
C 1.749770 3.392430 11.117830
H 0.261320 4.286500 6.439040
H 0.576750 2.793030 6.072210
H 1.664960 3.304290 8.077020
H 0.304210 3.760140 8.716630
H 0.901400 1.125770 7.909060
H -1.537890 1.961920 9.067330
H -1.199260 0.478520 8.676320
H -1.040170 1.100590 6.401420
H -2.467620 1.455700 6.953680
H -2.735870 2.876140 5.260610
H -1.289350 2.934060 4.653260
H -1.177200 5.165460 4.977090
H -2.485120 5.167980 5.833030
H -1.821450 6.812570 3.435860
H -3.114200 7.555530 1.690380
H -4.977200 6.369310 1.037340
H -5.472160 4.367100 2.043780
H -4.115700 3.558650 3.748940
H 2.389200 0.687550 11.879710
H 1.252960 -0.370220 12.100080
H 2.543480 -2.047550 11.679500
H 3.592610 -1.052740 12.286860
H 3.468080 -1.206370 10.732190
H -0.922460 1.684880 11.644560
H -1.193350 3.276580 13.297320
H 0.397520 4.901020 13.613090
H 2.207860 5.016870 12.218330
H 2.496160 3.427690 10.564220
